# Supplementary material for: Experimental Design for Stochastic Models of Nonlinear Signaling Pathways Using an Interval-Wise Linear Noise Approximation and State Estimation
Source: PLoS One. 2016 Sep 1;11(9):e0159902. doi: 10.1371/journal.pone.0159902 (PMC5008843; doi:10.1371/journal.pone.0159902)
Supplement: S1 File — (TGZ) [file pone.0159902.s009.tgz]

Archive with 214 entries (208 files):
- Online_SI
- Online_SI/scan-50-01.txt
- Online_SI/graphics
- Online_SI/graphics/ID2dplots.pdf
- Online_SI/graphics/IDconv1.pdf
- Online_SI/graphics/Caconv22.pdf
- Online_SI/graphics/Cacorr.pdf
- Online_SI/graphics/expstr.txt
- Online_SI/graphics/IDarse.pdf
- Online_SI/graphics/Ca2ds.pdf
- Online_SI/graphics/IDdesigns.pdf
- Online_SI/graphics/Cadetstoch.pdf
- Online_SI/graphics/lv3d.pdf
- Online_SI/graphics/LVconv1.pdf
- Online_SI/graphics/Capconvall.pdf
- Online_SI/graphics/Capcorr.pdf
- Online_SI/graphics/expstring.txt
- Online_SI/graphics/Caconvall.pdf
- Online_SI/graphics/Ca2dsGillespie.pdf
- Online_SI/graphics/LVdtscan.pdf
- Online_SI/graphics/LVpconv.pdf
- Online_SI/graphics/LVexpdes-2d.pdf
- Online_SI/Lotka-Volterra_MSS.nb
- Online_SI/graphicsEXA
- Online_SI/graphicsEXA/icrit10times.pdf
- Online_SI/scan-50-1.txt
- Online_SI/res
- Online_SI/res/ca9.txt
- Online_SI/res/caplc9.txt
- Online_SI/res/caplc26.txt
- Online_SI/res/caplc31.txt
- Online_SI/res/ca41.txt
- Online_SI/res/caplc32.txt
- Online_SI/res/caplc5.txt
- Online_SI/res/20.txt
- Online_SI/res/ca14.txt
- Online_SI/res/ca29.txt
- Online_SI/res/23.txt
- Online_SI/res/12.txt
- Online_SI/res/34.txt
- Online_SI/res/ca32.txt
- Online_SI/res/caplc10.txt
- Online_SI/res/18.txt
- Online_SI/res/37.txt
- Online_SI/res/ca33.txt
- Online_SI/res/ca15.txt
- Online_SI/res/29.txt
- Online_SI/res/caplc21.txt
- Online_SI/res/ca35.txt
- Online_SI/res/ca28.txt
- Online_SI/res/caplc35.txt
- Online_SI/res/caplc42.txt
- Online_SI/res/22.txt
- Online_SI/res/caplc44.txt
- Online_SI/res/caplc29.txt
- Online_SI/res/25.txt
- Online_SI/res/caplc1.txt
- Online_SI/res/ca6.txt
- Online_SI/res/ca43.txt
- Online_SI/res/ca11.txt
- Online_SI/res/ca49.txt
- Online_SI/res/41.txt
- Online_SI/res/ca39.txt
- Online_SI/res/caplc16.txt
- Online_SI/res/caplc4.txt
- Online_SI/res/ca8.txt
- Online_SI/res/caplc12.txt
- Online_SI/res/.directory
- Online_SI/res/caplc37.txt
- Online_SI/res/5.txt
- Online_SI/res/caplc39.txt
- Online_SI/res/ca31.txt
- Online_SI/res/ca40.txt
- Online_SI/res/caplc24.txt
- Online_SI/res/11.txt
- Online_SI/res/47.txt
- Online_SI/res/ca38.txt
- Online_SI/res/ca44.txt
- Online_SI/res/caplc0.txt
- Online_SI/res/caplc48.txt
- Online_SI/res/ca30.txt
- Online_SI/res/caplc6.txt
- Online_SI/res/13.txt
- Online_SI/res/ca19.txt
- Online_SI/res/caplc27.txt
- Online_SI/res/caplc43.txt
- Online_SI/res/ca23.txt
- Online_SI/res/39.txt
- Online_SI/res/ca27.txt
- Online_SI/res/35.txt
- Online_SI/res/caplc45.txt
- Online_SI/res/40.txt
- Online_SI/res/caplc30.txt
- Online_SI/res/6.txt
- Online_SI/res/ca37.txt
- Online_SI/res/ca4.txt
- Online_SI/res/caplc14.txt
- Online_SI/res/caplc28.txt
- Online_SI/res/24.txt
- Online_SI/res/9.txt
- Online_SI/res/30.txt
- Online_SI/res/caplc2.txt
- Online_SI/res/ca26.txt
- Online_SI/res/caplc17.txt
- Online_SI/res/caplc34.txt
- Online_SI/res/ca46.txt
- Online_SI/res/caplc15.txt
- Online_SI/res/14.txt
- Online_SI/res/1.txt
- Online_SI/res/42.txt
- Online_SI/res/ca5.txt
- Online_SI/res/26.txt
- Online_SI/res/ca7.txt
- Online_SI/res/16.txt
- Online_SI/res/49.txt
- Online_SI/res/ca36.txt
- Online_SI/res/ca22.txt
- Online_SI/res/ca2.txt
- Online_SI/res/caplc25.txt
- Online_SI/res/ca12.txt
- Online_SI/res/33.txt
- Online_SI/res/2.txt
- Online_SI/res/21.txt
- Online_SI/res/31.txt
- Online_SI/res/ca25.txt
- Online_SI/res/caplc47.txt
- Online_SI/res/19.txt
- Online_SI/res/ca0.txt
- Online_SI/res/caplc19.txt
- Online_SI/res/ca21.txt
- Online_SI/res/38.txt
- Online_SI/res/caplc11.txt
- Online_SI/res/ca47.txt
- Online_SI/res/caplc13.txt
- Online_SI/res/44.txt
- Online_SI/res/3.txt
- Online_SI/res/ca1.txt
- Online_SI/res/caplc23.txt
- Online_SI/res/ca45.txt
- Online_SI/res/caplc38.txt
- Online_SI/res/caplc49.txt
- Online_SI/res/caplc40.txt
- Online_SI/res/4.txt
- Online_SI/res/caplc3.txt
- Online_SI/res/caplc41.txt
- Online_SI/res/48.txt
- Online_SI/res/46.txt
- Online_SI/res/43.txt
- Online_SI/res/45.txt
- Online_SI/res/ca17.txt
- Online_SI/res/ca24.txt
- Online_SI/res/15.txt
- Online_SI/res/ca34.txt
- Online_SI/res/ca20.txt
- Online_SI/res/caplc8.txt
- Online_SI/res/27.txt
- Online_SI/res/ca13.txt
- Online_SI/res/ca10.txt
- Online_SI/res/17.txt
- Online_SI/res/caplc18.txt
- Online_SI/res/caplc20.txt
- Online_SI/res/7.txt
- Online_SI/res/0.txt
- Online_SI/res/10.txt
- Online_SI/res/caplc33.txt
- Online_SI/res/caplc22.txt
- Online_SI/res/ca16.txt
- Online_SI/res/ca18.txt
- Online_SI/res/36.txt
- Online_SI/res/ca42.txt
- Online_SI/res/caplc46.txt
- Online_SI/res/caplc7.txt
- Online_SI/res/32.txt
- Online_SI/res/28.txt
- Online_SI/res/ca48.txt
- Online_SI/res/8.txt
- Online_SI/res/caplc36.txt
- Online_SI/res/ca3.txt
- Online_SI/scan-50-05.txt
- Online_SI/scan-50-15.txt
- Online_SI/Calcium-full.nb
- Online_SI/Immigration-Death_KOMOR.nb
- Online_SI/Lotka-Volterra_KOMOR.nb
- Online_SI/scan-50-10.txt
- Online_SI/scan-50-25.txt
- Online_SI/graphicsKOMOR
- Online_SI/graphicsKOMOR/IDpvaluesKOMOR.pdf
- Online_SI/graphicsKOMOR/LVpvaluesKOMOR.pdf
- Online_SI/graphicsKOMOR/MSSpvalues.pdf
- Online_SI/graphicsKOMOR/IDpvaluesMSS.pdf
- Online_SI/graphicsKOMOR/LV2dKOMOR.pdf
- Online_SI/graphicsKOMOR/ID2dplotsEXA.pdf
- Online_SI/graphicsKOMOR/ID2dplotsKOMOR.pdf
- Online_SI/graphicsKOMOR/IDcritall3.pdf
- Online_SI/graphicsKOMOR/IDarseALL3.pdf
- Online_SI/scan-50-5.txt
- Online_SI/lna-figure15.nb
- Online_SI/scan-50-125.txt
- Online_SI/Immigration-Death_MSS.nb
- Online_SI/Immigration-Death_EXACT.nb
- Online_SI/Calcium-partial.nb
- Online_SI/scan-50-75.txt
- Online_SI/data
- Online_SI/data/scanx15.txt
- Online_SI/data/scanx5.txt
- Online_SI/data/scanx25.txt
- Online_SI/data/scanx01.txt
- Online_SI/data/scanx10.txt
- Online_SI/data/scanx125.txt
- Online_SI/data/scanx03.txt
- Online_SI/data/scanx75.txt
- Online_SI/data/scanx1.txt
- Online_SI/data/scanx05.txt
- Online_SI/scan-50-03.txt
