# Supplementary material for: Experimental Design for Stochastic Models of Nonlinear Signaling Pathways Using an Interval-Wise Linear Noise Approximation and State Estimation
Source: PLoS One. 2016 Sep 1;11(9):e0159902. doi: 10.1371/journal.pone.0159902 (PMC5008843; doi:10.1371/journal.pone.0159902)
Supplement: S1 File — (TGZ) [file pone.0159902.s009.tgz › Online_SI/scan-50-01.txt]

0	10
0.1	9
0.2	9
0.3	9
0.4	8
0.5	7
0.6	7
0.7	7
0.8	7
0.9	8
1	8
1.1	8
1.2	8
1.3	8
1.4	8
1.5	8
1.6	8
1.7	8
1.8	8
1.9	8
2	8
2.1	8
2.2	8
2.3	8
2.4	8
2.5	8
2.6	8
2.7	8
2.8	8
2.9	8
3	9
3.1	9
3.2	9
3.3	9
3.4	9
3.5	9
3.6	9
3.7	9
3.8	9
3.9	9
4	9
4.1	9
4.2	11
4.3	11
4.4	11
4.5	11
4.6	11
4.7	11
4.8	11
4.9	11
5	11
5.1	11
5.2	11
5.3	11
5.4	11
5.5	11
5.6	11
5.7	11
5.8	11
5.9	11
6	11
6.1	12
6.2	12
6.3	12
6.4	12
6.5	12
6.6	12
6.7	12
6.8	12
6.9	12
7	12
7.1	12
7.2	12
7.3	12
7.4	12
7.5	13
7.6	13
7.7	13
7.8	13
7.9	13
8	13
8.1	13
8.2	13
8.3	13
8.4	13
8.5	13
8.6	13
8.7	13
8.8	13
8.9	13
9	13
9.1	13
9.2	12
9.3	12
9.4	12
9.5	12
9.6	12
9.7	12
9.8	12
9.9	13
10	12
0	10
0.1	10
0.2	10
0.3	10
0.4	10
0.5	9
0.6	9
0.7	9
0.8	9
0.9	9
1	9
1.1	10
1.2	11
1.3	11
1.4	10
1.5	10
1.6	9
1.7	9
1.8	10
1.9	10
2	10
2.1	10
2.2	10
2.3	10
2.4	10
2.5	9
2.6	9
2.7	9
2.8	9
2.9	8
3	9
3.1	9
3.2	9
3.3	9
3.4	9
3.5	9
3.6	8
3.7	8
3.8	8
3.9	8
4	8
4.1	8
4.2	8
4.3	8
4.4	8
4.5	9
4.6	8
4.7	9
4.8	9
4.9	9
5	9
5.1	9
5.2	9
5.3	9
5.4	9
5.5	9
5.6	9
5.7	9
5.8	9
5.9	9
6	9
6.1	9
6.2	9
6.3	8
6.4	8
6.5	8
6.6	8
6.7	8
6.8	8
6.9	8
7	7
7.1	7
7.2	7
7.3	7
7.4	7
7.5	7
7.6	6
7.7	6
7.8	5
7.9	5
8	5
8.1	5
8.2	5
8.3	6
8.4	6
8.5	6
8.6	6
8.7	6
8.8	6
8.9	6
9	6
9.1	7
9.2	7
9.3	6
9.4	6
9.5	6
9.6	7
9.7	7
9.8	7
9.9	7
10	7
0	10
0.1	11
0.2	11
0.3	11
0.4	12
0.5	12
0.6	13
0.7	13
0.8	13
0.9	14
1	15
1.1	15
1.2	16
1.3	15
1.4	15
1.5	15
1.6	15
1.7	15
1.8	15
1.9	15
2	15
2.1	15
2.2	15
2.3	16
2.4	16
2.5	16
2.6	16
2.7	17
2.8	16
2.9	15
3	14
3.1	13
3.2	12
3.3	12
3.4	13
3.5	14
3.6	14
3.7	14
3.8	14
3.9	14
4	14
4.1	14
4.2	14
4.3	14
4.4	14
4.5	14
4.6	14
4.7	14
4.8	14
4.9	14
5	13
5.1	13
5.2	13
5.3	13
5.4	13
5.5	13
5.6	13
5.7	13
5.8	13
5.9	13
6	12
6.1	12
6.2	12
6.3	12
6.4	12
6.5	12
6.6	12
6.7	12
6.8	13
6.9	13
7	13
7.1	13
7.2	13
7.3	13
7.4	13
7.5	12
7.6	11
7.7	11
7.8	11
7.9	10
8	10
8.1	10
8.2	10
8.3	10
8.4	10
8.5	10
8.6	10
8.7	10
8.8	10
8.9	10
9	10
9.1	10
9.2	10
9.3	10
9.4	10
9.5	10
9.6	11
9.7	11
9.8	11
9.9	11
10	11
0	10
0.1	10
0.2	10
0.3	10
0.4	9
0.5	8
0.6	8
0.7	8
0.8	8
0.9	9
1	9
1.1	9
1.2	9
1.3	9
1.4	9
1.5	9
1.6	9
1.7	9
1.8	9
1.9	10
2	10
2.1	10
2.2	10
2.3	10
2.4	10
2.5	10
2.6	10
2.7	10
2.8	10
2.9	10
3	10
3.1	10
3.2	10
3.3	10
3.4	10
3.5	10
3.6	10
3.7	10
3.8	10
3.9	10
4	10
4.1	10
4.2	10
4.3	11
4.4	11
4.5	11
4.6	11
4.7	12
4.8	12
4.9	13
5	12
5.1	13
5.2	13
5.3	13
5.4	13
5.5	13
5.6	13
5.7	12
5.8	12
5.9	12
6	12
6.1	12
6.2	12
6.3	12
6.4	12
6.5	12
6.6	12
6.7	12
6.8	12
6.9	12
7	12
7.1	12
7.2	12
7.3	12
7.4	12
7.5	12
7.6	12
7.7	12
7.8	12
7.9	12
8	12
8.1	12
8.2	12
8.3	12
8.4	12
8.5	11
8.6	11
8.7	11
8.8	10
8.9	10
9	10
9.1	12
9.2	11
9.3	11
9.4	11
9.5	11
9.6	11
9.7	11
9.8	11
9.9	11
10	11
0	10
0.1	10
0.2	10
0.3	9
0.4	9
0.5	9
0.6	9
0.7	9
0.8	9
0.9	10
1	10
1.1	10
1.2	10
1.3	10
1.4	10
1.5	10
1.6	10
1.7	10
1.8	9
1.9	9
2	9
2.1	9
2.2	9
2.3	9
2.4	9
2.5	9
2.6	9
2.7	9
2.8	9
2.9	9
3	9
3.1	10
3.2	10
3.3	10
3.4	10
3.5	10
3.6	10
3.7	10
3.8	10
3.9	11
4	11
4.1	11
4.2	11
4.3	11
4.4	11
4.5	10
4.6	9
4.7	10
4.8	10
4.9	10
5	10
5.1	10
5.2	10
5.3	10
5.4	10
5.5	10
5.6	10
5.7	10
5.8	10
5.9	11
6	12
6.1	12
6.2	12
6.3	12
6.4	12
6.5	12
6.6	12
6.7	12
6.8	11
6.9	11
7	11
7.1	11
7.2	11
7.3	12
7.4	12
7.5	12
7.6	12
7.7	12
7.8	12
7.9	12
8	12
8.1	12
8.2	12
8.3	12
8.4	12
8.5	12
8.6	11
8.7	11
8.8	11
8.9	11
9	11
9.1	11
9.2	10
9.3	11
9.4	11
9.5	11
9.6	11
9.7	11
9.8	11
9.9	11
10	11
0	10
0.1	9
0.2	9
0.3	9
0.4	10
0.5	11
0.6	11
0.7	11
0.8	11
0.9	11
1	11
1.1	11
1.2	11
1.3	11
1.4	11
1.5	11
1.6	10
1.7	10
1.8	10
1.9	11
2	11
2.1	11
2.2	11
2.3	11
2.4	11
2.5	11
2.6	12
2.7	11
2.8	11
2.9	11
3	11
3.1	12
3.2	12
3.3	12
3.4	12
3.5	12
3.6	12
3.7	13
3.8	13
3.9	13
4	13
4.1	13
4.2	14
4.3	14
4.4	14
4.5	14
4.6	14
4.7	15
4.8	15
4.9	15
5	13
5.1	13
5.2	13
5.3	13
5.4	12
5.5	12
5.6	12
5.7	12
5.8	12
5.9	12
6	12
6.1	12
6.2	12
6.3	12
6.4	12
6.5	12
6.6	12
6.7	12
6.8	12
6.9	11
7	11
7.1	11
7.2	11
7.3	11
7.4	11
7.5	11
7.6	11
7.7	11
7.8	11
7.9	11
8	11
8.1	12
8.2	12
8.3	12
8.4	12
8.5	12
8.6	12
8.7	13
8.8	13
8.9	11
9	11
9.1	11
9.2	10
9.3	10
9.4	10
9.5	10
9.6	11
9.7	11
9.8	11
9.9	10
10	10
0	10
0.1	10
0.2	10
0.3	9
0.4	9
0.5	9
0.6	9
0.7	9
0.8	9
0.9	9
1	8
1.1	8
1.2	8
1.3	8
1.4	8
1.5	8
1.6	8
1.7	8
1.8	8
1.9	8
2	8
2.1	8
2.2	8
2.3	8
2.4	8
2.5	8
2.6	8
2.7	8
2.8	8
2.9	8
3	9
3.1	9
3.2	9
3.3	9
3.4	9
3.5	10
3.6	10
3.7	10
3.8	10
3.9	10
4	10
4.1	10
4.2	10
4.3	10
4.4	10
4.5	10
4.6	9
4.7	9
4.8	9
4.9	9
5	9
5.1	9
5.2	9
5.3	8
5.4	9
5.5	10
5.6	9
5.7	9
5.8	9
5.9	9
6	9
6.1	8
6.2	8
6.3	7
6.4	6
6.5	6
6.6	6
6.7	6
6.8	6
6.9	6
7	6
7.1	6
7.2	6
7.3	6
7.4	6
7.5	5
7.6	5
7.7	5
7.8	5
7.9	5
8	5
8.1	5
8.2	5
8.3	5
8.4	5
8.5	5
8.6	5
8.7	5
8.8	5
8.9	5
9	6
9.1	6
9.2	6
9.3	6
9.4	6
9.5	6
9.6	6
9.7	6
9.8	7
9.9	7
10	7
0	10
0.1	10
0.2	11
0.3	10
0.4	10
0.5	10
0.6	10
0.7	10
0.8	10
0.9	10
1	10
1.1	11
1.2	10
1.3	10
1.4	10
1.5	10
1.6	10
1.7	10
1.8	11
1.9	11
2	11
2.1	11
2.2	12
2.3	13
2.4	13
2.5	13
2.6	13
2.7	13
2.8	12
2.9	12
3	12
3.1	12
3.2	12
3.3	13
3.4	13
3.5	13
3.6	12
3.7	12
3.8	13
3.9	12
4	12
4.1	11
4.2	11
4.3	12
4.4	13
4.5	13
4.6	13
4.7	13
4.8	14
4.9	14
5	14
5.1	14
5.2	14
5.3	15
5.4	15
5.5	15
5.6	15
5.7	15
5.8	14
5.9	14
6	14
6.1	14
6.2	14
6.3	14
6.4	14
6.5	14
6.6	13
6.7	14
6.8	13
6.9	13
7	13
7.1	13
7.2	13
7.3	13
7.4	13
7.5	13
7.6	12
7.7	11
7.8	11
7.9	10
8	11
8.1	11
8.2	13
8.3	13
8.4	13
8.5	13
8.6	12
8.7	12
8.8	12
8.9	12
9	11
9.1	11
9.2	11
9.3	11
9.4	11
9.5	11
9.6	10
9.7	10
9.8	10
9.9	10
10	10
0	10
0.1	10
0.2	10
0.3	10
0.4	10
0.5	10
0.6	10
0.7	10
0.8	10
0.9	10
1	10
1.1	10
1.2	10
1.3	10
1.4	10
1.5	10
1.6	10
1.7	10
1.8	10
1.9	10
2	10
2.1	10
2.2	9
2.3	9
2.4	9
2.5	7
2.6	7
2.7	8
2.8	8
2.9	8
3	8
3.1	8
3.2	8
3.3	8
3.4	8
3.5	9
3.6	9
3.7	9
3.8	9
3.9	9
4	9
4.1	9
4.2	9
4.3	9
4.4	9
4.5	10
4.6	10
4.7	10
4.8	10
4.9	10
5	11
5.1	12
5.2	12
5.3	12
5.4	12
5.5	11
5.6	11
5.7	11
5.8	11
5.9	11
6	12
6.1	12
6.2	12
6.3	12
6.4	11
6.5	11
6.6	10
6.7	9
6.8	9
6.9	9
7	8
7.1	8
7.2	8
7.3	8
7.4	9
7.5	9
7.6	9
7.7	8
7.8	8
7.9	8
8	8
8.1	8
8.2	8
8.3	8
8.4	8
8.5	8
8.6	9
8.7	9
8.8	9
8.9	10
9	10
9.1	10
9.2	10
9.3	10
9.4	11
9.5	11
9.6	11
9.7	11
9.8	11
9.9	11
10	11
0	10
0.1	10
0.2	10
0.3	10
0.4	10
0.5	10
0.6	9
0.7	9
0.8	9
0.9	9
1	9
1.1	9
1.2	10
1.3	9
1.4	8
1.5	8
1.6	8
1.7	8
1.8	8
1.9	7
2	7
2.1	7
2.2	7
2.3	7
2.4	7
2.5	7
2.6	7
2.7	7
2.8	7
2.9	7
3	7
3.1	7
3.2	7
3.3	6
3.4	6
3.5	6
3.6	6
3.7	6
3.8	6
3.9	6
4	6
4.1	6
4.2	6
4.3	6
4.4	6
4.5	6
4.6	5
4.7	5
4.8	4
4.9	4
5	4
5.1	4
5.2	4
5.3	4
5.4	3
5.5	3
5.6	3
5.7	3
5.8	3
5.9	4
6	4
6.1	4
6.2	4
6.3	4
6.4	4
6.5	4
6.6	5
6.7	4
6.8	4
6.9	4
7	4
7.1	4
7.2	4
7.3	4
7.4	4
7.5	4
7.6	4
7.7	4
7.8	4
7.9	4
8	4
8.1	4
8.2	4
8.3	4
8.4	4
8.5	4
8.6	4
8.7	4
8.8	4
8.9	4
9	4
9.1	4
9.2	4
9.3	4
9.4	4
9.5	4
9.6	4
9.7	4
9.8	4
9.9	4
10	3
0	10
0.1	10
0.2	11
0.3	11
0.4	9
0.5	9
0.6	9
0.7	9
0.8	10
0.9	10
1	10
1.1	10
1.2	10
1.3	10
1.4	10
1.5	10
1.6	10
1.7	10
1.8	10
1.9	10
2	10
2.1	10
2.2	10
2.3	10
2.4	10
2.5	10
2.6	11
2.7	11
2.8	11
2.9	11
3	11
3.1	10
3.2	10
3.3	11
3.4	11
3.5	11
3.6	12
3.7	13
3.8	13
3.9	13
4	13
4.1	13
4.2	13
4.3	13
4.4	13
4.5	13
4.6	13
4.7	12
4.8	12
4.9	12
5	11
5.1	11
5.2	11
5.3	11
5.4	12
5.5	12
5.6	12
5.7	11
5.8	11
5.9	11
6	11
6.1	11
6.2	11
6.3	11
6.4	11
6.5	11
6.6	11
6.7	11
6.8	11
6.9	11
7	10
7.1	10
7.2	10
7.3	9
7.4	9
7.5	9
7.6	9
7.7	9
7.8	9
7.9	9
8	8
8.1	9
8.2	9
8.3	9
8.4	8
8.5	7
8.6	7
8.7	7
8.8	7
8.9	7
9	7
9.1	7
9.2	7
9.3	7
9.4	7
9.5	7
9.6	8
9.7	8
9.8	8
9.9	8
10	9
0	10
0.1	10
0.2	10
0.3	10
0.4	10
0.5	10
0.6	10
0.7	10
0.8	10
0.9	10
1	10
1.1	10
1.2	10
1.3	10
1.4	10
1.5	10
1.6	10
1.7	10
1.8	9
1.9	9
2	9
2.1	10
2.2	10
2.3	10
2.4	10
2.5	10
2.6	10
2.7	10
2.8	10
2.9	10
3	10
3.1	11
3.2	11
3.3	11
3.4	11
3.5	11
3.6	11
3.7	11
3.8	11
3.9	11
4	11
4.1	11
4.2	11
4.3	11
4.4	11
4.5	11
4.6	11
4.7	11
4.8	11
4.9	11
5	11
5.1	11
5.2	11
5.3	11
5.4	11
5.5	10
5.6	10
5.7	10
5.8	10
5.9	10
6	10
6.1	10
6.2	10
6.3	10
6.4	10
6.5	10
6.6	10
6.7	11
6.8	11
6.9	11
7	11
7.1	11
7.2	11
7.3	11
7.4	11
7.5	11
7.6	11
7.7	10
7.8	10
7.9	10
8	10
8.1	10
8.2	10
8.3	9
8.4	9
8.5	9
8.6	9
8.7	9
8.8	9
8.9	9
9	9
9.1	9
9.2	9
9.3	9
9.4	9
9.5	9
9.6	9
9.7	9
9.8	9
9.9	8
10	8
0	10
0.1	10
0.2	11
0.3	11
0.4	11
0.5	11
0.6	11
0.7	11
0.8	12
0.9	12
1	12
1.1	12
1.2	11
1.3	11
1.4	11
1.5	11
1.6	11
1.7	9
1.8	9
1.9	8
2	8
2.1	8
2.2	8
2.3	9
2.4	9
2.5	9
2.6	9
2.7	9
2.8	9
2.9	9
3	9
3.1	9
3.2	9
3.3	9
3.4	8
3.5	8
3.6	8
3.7	8
3.8	8
3.9	8
4	8
4.1	8
4.2	8
4.3	8
4.4	9
4.5	9
4.6	9
4.7	9
4.8	9
4.9	9
5	9
5.1	8
5.2	8
5.3	8
5.4	8
5.5	8
5.6	9
5.7	9
5.8	9
5.9	9
6	9
6.1	9
6.2	10
6.3	10
6.4	10
6.5	10
6.6	10
6.7	11
6.8	12
6.9	12
7	12
7.1	12
7.2	12
7.3	12
7.4	12
7.5	11
7.6	12
7.7	12
7.8	12
7.9	12
8	11
8.1	11
8.2	11
8.3	11
8.4	11
8.5	11
8.6	12
8.7	12
8.8	12
8.9	13
9	13
9.1	14
9.2	14
9.3	14
9.4	14
9.5	14
9.6	14
9.7	14
9.8	14
9.9	14
10	14
0	10
0.1	10
0.2	10
0.3	10
0.4	9
0.5	9
0.6	8
0.7	8
0.8	8
0.9	8
1	8
1.1	8
1.2	7
1.3	7
1.4	7
1.5	8
1.6	8
1.7	8
1.8	8
1.9	8
2	8
2.1	8
2.2	8
2.3	8
2.4	8
2.5	9
2.6	9
2.7	9
2.8	9
2.9	9
3	9
3.1	9
3.2	9
3.3	9
3.4	10
3.5	10
3.6	10
3.7	9
3.8	9
3.9	9
4	9
4.1	9
4.2	10
4.3	10
4.4	10
4.5	10
4.6	10
4.7	10
4.8	10
4.9	10
5	10
5.1	10
5.2	11
5.3	11
5.4	11
5.5	11
5.6	11
5.7	10
5.8	10
5.9	10
6	10
6.1	10
6.2	10
6.3	10
6.4	10
6.5	10
6.6	10
6.7	10
6.8	10
6.9	10
7	10
7.1	10
7.2	10
7.3	10
7.4	10
7.5	10
7.6	9
7.7	9
7.8	9
7.9	9
8	9
8.1	11
8.2	11
8.3	11
8.4	11
8.5	11
8.6	11
8.7	11
8.8	11
8.9	11
9	11
9.1	11
9.2	11
9.3	11
9.4	11
9.5	11
9.6	10
9.7	9
9.8	9
9.9	9
10	9
0	10
0.1	10
0.2	10
0.3	11
0.4	11
0.5	11
0.6	11
0.7	11
0.8	12
0.9	12
1	12
1.1	13
1.2	13
1.3	13
1.4	12
1.5	12
1.6	12
1.7	12
1.8	11
1.9	11
2	11
2.1	11
2.2	10
2.3	10
2.4	10
2.5	10
2.6	10
2.7	10
2.8	10
2.9	10
3	10
3.1	10
3.2	10
3.3	10
3.4	10
3.5	10
3.6	10
3.7	10
3.8	10
3.9	10
4	10
4.1	10
4.2	10
4.3	10
4.4	11
4.5	11
4.6	11
4.7	11
4.8	11
4.9	11
5	11
5.1	11
5.2	11
5.3	11
5.4	11
5.5	11
5.6	11
5.7	11
5.8	11
5.9	11
6	11
6.1	11
6.2	11
6.3	11
6.4	10
6.5	11
6.6	11
6.7	11
6.8	11
6.9	11
7	11
7.1	11
7.2	11
7.3	11
7.4	11
7.5	11
7.6	11
7.7	13
7.8	13
7.9	13
8	13
8.1	13
8.2	13
8.3	13
8.4	13
8.5	13
8.6	12
8.7	12
8.8	13
8.9	13
9	13
9.1	12
9.2	12
9.3	12
9.4	12
9.5	12
9.6	12
9.7	12
9.8	12
9.9	12
10	12
0	10
0.1	10
0.2	10
0.3	10
0.4	10
0.5	10
0.6	10
0.7	10
0.8	10
0.9	10
1	10
1.1	10
1.2	10
1.3	10
1.4	9
1.5	9
1.6	9
1.7	9
1.8	9
1.9	9
2	9
2.1	9
2.2	9
2.3	9
2.4	9
2.5	9
2.6	9
2.7	10
2.8	10
2.9	10
3	11
3.1	11
3.2	11
3.3	11
3.4	10
3.5	10
3.6	10
3.7	10
3.8	10
3.9	10
4	10
4.1	10
4.2	10
4.3	10
4.4	10
4.5	10
4.6	10
4.7	10
4.8	12
4.9	12
5	11
5.1	11
5.2	11
5.3	11
5.4	13
5.5	13
5.6	13
5.7	13
5.8	12
5.9	11
6	11
6.1	11
6.2	10
6.3	10
6.4	10
6.5	10
6.6	10
6.7	10
6.8	10
6.9	10
7	10
7.1	10
7.2	10
7.3	10
7.4	10
7.5	10
7.6	9
7.7	9
7.8	9
7.9	9
8	9
8.1	9
8.2	9
8.3	9
8.4	10
8.5	10
8.6	10
8.7	10
8.8	10
8.9	9
9	9
9.1	10
9.2	10
9.3	10
9.4	10
9.5	10
9.6	12
9.7	12
9.8	13
9.9	14
10	14
0	10
0.1	10
0.2	10
0.3	11
0.4	11
0.5	11
0.6	11
0.7	11
0.8	12
0.9	12
1	12
1.1	12
1.2	12
1.3	12
1.4	12
1.5	12
1.6	12
1.7	12
1.8	12
1.9	12
2	12
2.1	12
2.2	12
2.3	12
2.4	12
2.5	12
2.6	12
2.7	12
2.8	12
2.9	12
3	12
3.1	12
3.2	12
3.3	12
3.4	13
3.5	12
3.6	12
3.7	12
3.8	12
3.9	12
4	12
4.1	11
4.2	10
4.3	10
4.4	10
4.5	10
4.6	10
4.7	9
4.8	9
4.9	9
5	8
5.1	8
5.2	8
5.3	8
5.4	8
5.5	8
5.6	8
5.7	7
5.8	7
5.9	7
6	7
6.1	7
6.2	7
6.3	7
6.4	7
6.5	7
6.6	8
6.7	8
6.8	7
6.9	7
7	7
7.1	7
7.2	7
7.3	7
7.4	7
7.5	7
7.6	7
7.7	6
7.8	6
7.9	6
8	6
8.1	6
8.2	6
8.3	7
8.4	7
8.5	7
8.6	7
8.7	7
8.8	7
8.9	7
9	7
9.1	7
9.2	7
9.3	7
9.4	7
9.5	7
9.6	7
9.7	7
9.8	7
9.9	7
10	7
0	10
0.1	10
0.2	10
0.3	10
0.4	10
0.5	10
0.6	10
0.7	9
0.8	9
0.9	9
1	10
1.1	10
1.2	10
1.3	10
1.4	9
1.5	9
1.6	9
1.7	8
1.8	7
1.9	7
2	7
2.1	7
2.2	7
2.3	7
2.4	6
2.5	6
2.6	7
2.7	7
2.8	7
2.9	7
3	7
3.1	7
3.2	7
3.3	7
3.4	7
3.5	6
3.6	6
3.7	6
3.8	6
3.9	7
4	7
4.1	7
4.2	7
4.3	7
4.4	7
4.5	7
4.6	7
4.7	7
4.8	7
4.9	7
5	7
5.1	7
5.2	7
5.3	7
5.4	7
5.5	7
5.6	7
5.7	7
5.8	7
5.9	7
6	7
6.1	7
6.2	7
6.3	7
6.4	6
6.5	6
6.6	7
6.7	7
6.8	6
6.9	6
7	6
7.1	6
7.2	6
7.3	6
7.4	6
7.5	6
7.6	7
7.7	7
7.8	7
7.9	7
8	8
8.1	8
8.2	8
8.3	8
8.4	8
8.5	8
8.6	8
8.7	8
8.8	8
8.9	8
9	7
9.1	7
9.2	7
9.3	7
9.4	7
9.5	7
9.6	7
9.7	7
9.8	7
9.9	7
10	7
0	10
0.1	10
0.2	10
0.3	9
0.4	9
0.5	9
0.6	9
0.7	9
0.8	9
0.9	9
1	9
1.1	9
1.2	9
1.3	9
1.4	9
1.5	9
1.6	9
1.7	9
1.8	9
1.9	9
2	9
2.1	9
2.2	9
2.3	9
2.4	9
2.5	9
2.6	9
2.7	9
2.8	9
2.9	9
3	9
3.1	9
3.2	9
3.3	9
3.4	10
3.5	10
3.6	10
3.7	10
3.8	10
3.9	10
4	10
4.1	10
4.2	10
4.3	10
4.4	10
4.5	10
4.6	10
4.7	10
4.8	11
4.9	11
5	11
5.1	10
5.2	10
5.3	10
5.4	9
5.5	9
5.6	9
5.7	9
5.8	9
5.9	9
6	9
6.1	9
6.2	9
6.3	9
6.4	9
6.5	9
6.6	9
6.7	9
6.8	9
6.9	9
7	9
7.1	10
7.2	10
7.3	10
7.4	10
7.5	9
7.6	8
7.7	8
7.8	8
7.9	8
8	8
8.1	7
8.2	7
8.3	7
8.4	7
8.5	7
8.6	7
8.7	7
8.8	8
8.9	7
9	7
9.1	6
9.2	6
9.3	5
9.4	6
9.5	6
9.6	6
9.7	6
9.8	6
9.9	6
10	6
0	10
0.1	10
0.2	10
0.3	10
0.4	10
0.5	10
0.6	10
0.7	10
0.8	10
0.9	10
1	10
1.1	10
1.2	11
1.3	11
1.4	11
1.5	12
1.6	12
1.7	12
1.8	13
1.9	13
2	13
2.1	13
2.2	13
2.3	13
2.4	14
2.5	13
2.6	13
2.7	13
2.8	11
2.9	11
3	11
3.1	11
3.2	10
3.3	10
3.4	10
3.5	10
3.6	10
3.7	10
3.8	10
3.9	10
4	10
4.1	10
4.2	10
4.3	10
4.4	10
4.5	11
4.6	11
4.7	11
4.8	11
4.9	11
5	11
5.1	11
5.2	11
5.3	11
5.4	12
5.5	12
5.6	12
5.7	12
5.8	12
5.9	12
6	12
6.1	12
6.2	12
6.3	12
6.4	12
6.5	12
6.6	12
6.7	12
6.8	13
6.9	13
7	12
7.1	13
7.2	13
7.3	13
7.4	12
7.5	11
7.6	10
7.7	10
7.8	10
7.9	10
8	10
[truncated: 99,000 more rows]
