# Supplementary material for: Experimental Design for Stochastic Models of Nonlinear Signaling Pathways Using an Interval-Wise Linear Noise Approximation and State Estimation
Source: PLoS One. 2016 Sep 1;11(9):e0159902. doi: 10.1371/journal.pone.0159902 (PMC5008843; doi:10.1371/journal.pone.0159902)
Supplement: S1 File — (TGZ) [file pone.0159902.s009.tgz › Online_SI/graphics/expstr.txt]

Parameter & FI only Ca  &  Exp only Ca &  Fi Ca+Plc  &  Exp Ca+Plc \\
\hline
$\theta_{1}$   &  16.9\% & 43.6\%  &  11.7\% & 24.3\% \\
$\theta_{2}$   &  1.9\% & 6.7\%  &  0.6\% & 1.8\% \\
$\theta_{3}$   &  3.9\% & 16.9\%  &  0.7\% & 5.\% \\
$\theta_{4}$   &  12.4\% & 57.6\%  &  7.4\% & 40.2\% \\
$\theta_{5}$   &  3.3\% & 42.5\%  &  5.7\% & 7.3\% \\
$\theta_{6}$   &  29.3\% & 121.2\%  &  47.2\% & 97.2\% \\
$\theta_{7}$   &  13.5\% & 17.9\%  &  0.6\% & 7.2\% \\
$\theta_{8}$   &  45.8\% & 15.4\%  &  2.5\% & 2.8\% \\
$\theta_{9}$   &  35.9\% & 26.3\%  &  3.2\% & 3.4\% \\
$\theta_{10}$   &  1.5\% & 955.7\%  &  1.5\% & 6.4\% \\
$\theta_{11}$   &  1.1\% & 20.2\%  &  1.4\% & 2.7\% \\
$\theta_{12}$   &  2.8\% & 15.7\%  &  3.4\% & 4.9\% \\
\hline
\bf{ Median }& \bf{8.1\%} & \bf{23.3\%} & \bf{2.8}\% & \bf{5.7\%} \\
