# Supplementary material for: Experimental Design for Stochastic Models of Nonlinear Signaling Pathways Using an Interval-Wise Linear Noise Approximation and State Estimation
Source: PLoS One. 2016 Sep 1;11(9):e0159902. doi: 10.1371/journal.pone.0159902 (PMC5008843; doi:10.1371/journal.pone.0159902)
Supplement: S1 File — (TGZ) [file pone.0159902.s009.tgz › Online_SI/graphics/expstring.txt]

Parameter & FI $\Delta t=10$  &  Exp $\Delta t=10$ &  Fi $\Delta t=20$ &  Exp $\Delta t=20$  &  Fi $\Delta t=50$ &  Exp $\Delta t=50$ \\
\hline
$\theta_{1}$   &  13.3\% & 14.7\%  &  11.\% & 12.6\% & 11.2\% & 14.8\% \\
$\theta_{2}$   &  1.\% & 0.8\%  &  0.9\% & 0.7\% & 0.7\% & 0.8\% \\
$\theta_{3}$   &  1.3\% & 2.3\%  &  1.1\% & 1.8\% & 0.9\% & 0.8\% \\
$\theta_{4}$   &  15.8\% & 104.4\%  &  11.4\% & 81.\% & 11.8\% & 20.\% \\
$\theta_{5}$   &  5.2\% & 6.8\%  &  5.5\% & 4.1\% & 5.\% & 4.3\% \\
$\theta_{6}$   &  49.5\% & 66.9\%  &  54.2\% & 41.5\% & 50.3\% & 49.6\% \\
$\theta_{7}$   &  1.4\% & 1.4\%  &  0.8\% & 1.\% & 0.5\% & 0.8\% \\
$\theta_{8}$   &  6.7\% & 5.3\%  &  3.7\% & 4.7\% & 2.4\% & 2.\% \\
$\theta_{9}$   &  10.8\% & 8.7\%  &  5.1\% & 7.4\% & 3.2\% & 2.6\% \\
$\theta_{10}$   &  1.8\% & 1.5\%  &  1.8\% & 1.4\% & 2.\% & 1.2\% \\
$\theta_{11}$   &  1.8\% & 1.5\%  &  1.9\% & 1.4\% & 2.\% & 1.2\% \\
$\theta_{12}$   &  2.2\% & 2.4\%  &  2.2\% & 2.3\% & 2.2\% & 3.2\% \\
\hline
\bf{ Median }& \bf{3.7\%} & \bf{3.9\%} & \bf{2.9}\% & \bf{3.2\%} & \bf{2.3\%}  & \bf{2.3\%} \\
