# Supplementary material for: Experimental Design for Stochastic Models of Nonlinear Signaling Pathways Using an Interval-Wise Linear Noise Approximation and State Estimation
Source: PLoS One. 2016 Sep 1;11(9):e0159902. doi: 10.1371/journal.pone.0159902 (PMC5008843; doi:10.1371/journal.pone.0159902)
Supplement: S1 File — (TGZ) [file pone.0159902.s009.tgz › Online_SI/scan-50-1.txt]

0	10
1	8
2	8
3	9
4	9
5	11
6	11
7	12
8	13
9	13
10	12
11	11
12	12
13	12
14	11
15	10
16	9
17	8
18	7
19	6
20	6
21	7
22	5
23	8
24	10
25	12
26	13
27	15
28	14
29	13
30	12
31	11
32	11
33	12
34	11
35	10
36	10
37	12
38	13
39	12
40	12
41	11
42	11
43	10
44	11
45	12
46	11
47	10
48	9
49	11
50	10
51	11
52	10
53	10
54	10
55	9
56	7
57	9
58	9
59	10
60	12
61	13
62	10
63	11
64	11
65	11
66	10
67	9
68	8
69	8
70	10
71	9
72	9
73	6
74	5
75	5
76	6
77	7
78	4
79	5
80	6
81	4
82	5
83	5
84	5
85	4
86	4
87	5
88	7
89	7
90	6
91	8
92	10
93	10
94	10
95	9
96	8
97	9
98	10
99	10
100	9
0	10
1	10
2	12
3	13
4	13
5	14
6	15
7	16
8	18
9	19
10	15
11	13
12	13
13	13
14	13
15	11
16	10
17	11
18	12
19	13
20	12
21	10
22	11
23	10
24	11
25	12
26	12
27	11
28	11
29	12
30	12
31	13
32	11
33	11
34	7
35	8
36	7
37	8
38	8
39	11
40	11
41	10
42	9
43	8
44	8
45	9
46	8
47	8
48	9
49	10
50	9
51	9
52	10
53	10
54	8
55	10
56	10
57	10
58	12
59	12
60	11
61	11
62	10
63	11
64	12
65	12
66	11
67	12
68	11
69	11
70	10
71	11
72	8
73	8
74	8
75	8
76	5
77	6
78	6
79	6
80	5
81	5
82	5
83	5
84	6
85	8
86	8
87	9
88	7
89	7
90	8
91	9
92	6
93	6
94	7
95	6
96	8
97	9
98	9
99	8
100	8
0	10
1	9
2	9
3	9
4	10
5	11
6	9
7	9
8	8
9	7
10	6
11	6
12	6
13	4
14	4
15	3
16	4
17	3
18	3
19	2
20	2
21	4
22	7
23	9
24	7
25	10
26	11
27	12
28	12
29	11
30	13
31	17
32	16
33	16
34	14
35	14
36	14
37	13
38	12
39	12
40	12
41	12
42	13
43	13
44	12
45	11
46	11
47	11
48	9
49	8
50	7
51	8
52	7
53	10
54	11
55	12
56	11
57	11
58	8
59	8
60	11
61	11
62	12
63	10
64	10
65	7
66	7
67	8
68	9
69	10
70	10
71	10
72	11
73	11
74	11
75	11
76	7
77	6
78	5
79	5
80	5
81	3
82	3
83	3
84	4
85	5
86	6
87	6
88	6
89	6
90	8
91	11
92	11
93	10
94	7
95	6
96	6
97	5
98	5
99	4
100	4
0	10
1	9
2	11
3	10
4	8
5	8
6	8
7	10
8	9
9	8
10	7
11	8
12	8
13	9
14	9
15	11
16	11
17	7
18	5
19	5
20	6
21	7
22	8
23	10
24	13
25	11
26	13
27	12
28	10
29	10
30	11
31	11
32	10
33	11
34	12
35	14
36	13
37	11
38	12
39	12
40	15
41	12
42	11
43	11
44	9
45	10
46	8
47	7
48	6
49	7
50	7
51	8
52	7
53	7
54	8
55	7
56	8
57	8
58	10
59	10
60	13
61	11
62	11
63	10
64	11
65	13
66	14
67	14
68	15
69	16
70	16
71	18
72	17
73	19
74	19
75	17
76	15
77	14
78	13
79	17
80	17
81	19
82	20
83	19
84	15
85	12
86	14
87	17
88	17
89	16
90	16
91	15
92	15
93	16
94	15
95	15
96	20
97	19
98	16
99	17
100	17
0	10
1	10
2	11
3	14
4	15
5	12
6	10
7	10
8	10
9	10
10	10
11	8
12	7
13	9
14	10
15	10
16	9
17	9
18	8
19	8
20	7
21	8
22	8
23	9
24	10
25	8
26	6
27	7
28	6
29	5
30	5
31	6
32	8
33	7
34	8
35	9
36	8
37	7
38	8
39	9
40	10
41	8
42	7
43	7
44	5
45	7
46	8
47	9
48	9
49	11
50	11
51	10
52	11
53	11
54	12
55	12
56	11
57	11
58	15
59	14
60	14
61	14
62	11
63	7
64	10
65	10
66	10
67	9
68	12
69	13
70	14
71	14
72	14
73	16
74	20
75	22
76	22
77	21
78	24
79	24
80	24
81	26
82	24
83	19
84	17
85	14
86	15
87	13
88	12
89	9
90	10
91	11
92	14
93	14
94	14
95	15
96	12
97	11
98	12
99	12
100	14
0	10
1	8
2	8
3	7
4	9
5	12
6	14
7	13
8	13
9	13
10	13
11	13
12	13
13	12
14	13
15	15
16	14
17	15
18	13
19	13
20	14
21	14
22	14
23	12
24	12
25	11
26	11
27	10
28	12
29	12
30	10
31	10
32	11
33	11
34	11
35	11
36	12
37	11
38	10
39	7
40	10
41	10
42	11
43	11
44	10
45	9
46	11
47	12
48	14
49	12
50	11
51	12
52	13
53	12
54	11
55	10
56	9
57	11
58	10
59	10
60	9
61	8
62	7
63	8
64	8
65	9
66	9
67	11
68	14
69	14
70	13
71	15
72	18
73	19
74	22
75	21
76	22
77	20
78	16
79	14
80	11
81	11
82	10
83	9
84	9
85	9
86	9
87	10
88	11
89	11
90	12
91	10
92	11
93	11
94	9
95	8
96	9
97	8
98	8
99	9
100	8
0	10
1	9
2	10
3	10
4	11
5	10
6	10
7	9
8	9
9	11
10	12
11	12
12	11
13	11
14	11
15	11
16	13
17	12
18	14
19	13
20	12
21	12
22	12
23	9
24	10
25	9
26	9
27	9
28	8
29	7
30	8
31	8
32	6
33	7
34	11
35	13
36	14
37	16
38	15
39	18
40	17
41	20
42	18
43	18
44	18
45	18
46	15
47	14
48	14
49	13
50	13
51	11
52	12
53	13
54	9
55	10
56	11
57	9
58	12
59	12
60	11
61	12
62	13
63	12
64	11
65	13
66	12
67	11
68	10
69	8
70	7
71	7
72	6
73	4
74	5
75	5
76	4
77	4
78	4
79	4
80	6
81	5
82	4
83	6
84	4
85	3
86	3
87	4
88	6
89	8
90	8
91	10
92	9
93	9
94	12
95	14
96	15
97	14
98	14
99	14
100	15
0	10
1	9
2	10
3	10
4	10
5	10
6	10
7	11
8	12
9	13
10	13
11	16
12	15
13	14
14	13
15	12
16	12
17	12
18	11
19	14
20	13
21	14
22	15
23	12
24	11
25	12
26	14
27	17
28	18
29	19
30	20
31	16
32	15
33	12
34	12
35	11
36	12
37	12
38	11
39	11
40	11
41	11
42	9
43	11
44	12
45	14
46	15
47	18
48	18
49	18
50	19
51	14
52	13
53	13
54	12
55	12
56	12
57	14
58	15
59	13
60	15
61	15
62	15
63	14
64	16
65	17
66	17
67	17
68	17
69	17
70	17
71	17
72	16
73	17
74	13
75	13
76	11
77	12
78	11
79	10
80	9
81	8
82	7
83	7
84	9
85	9
86	9
87	9
88	8
89	9
90	8
91	7
92	5
93	5
94	8
95	9
96	8
97	8
98	7
99	9
100	9
0	10
1	10
2	9
3	8
4	6
5	7
6	9
7	7
8	8
9	10
10	9
11	10
12	10
13	12
14	13
15	11
16	12
17	11
18	10
19	10
20	8
21	10
22	10
23	11
24	11
25	9
26	8
27	11
28	9
29	10
30	9
31	11
32	13
33	14
34	13
35	13
36	11
37	9
38	9
39	11
40	13
41	12
42	13
43	16
44	18
45	18
46	17
47	14
48	12
49	11
50	9
51	9
52	10
53	12
54	10
55	10
56	8
57	9
58	9
59	8
60	9
61	9
62	9
63	8
64	8
65	10
66	9
67	8
68	7
69	10
70	10
71	11
72	12
73	11
74	11
75	13
76	14
77	14
78	14
79	13
80	14
81	14
82	13
83	13
84	12
85	12
86	11
87	11
88	9
89	8
90	8
91	7
92	9
93	10
94	11
95	11
96	11
97	8
98	8
99	8
100	9
0	10
1	9
2	6
3	7
4	9
5	9
6	7
7	7
8	8
9	8
10	9
11	10
12	11
13	11
14	9
15	7
16	8
17	8
18	8
19	9
20	9
21	9
22	11
23	9
24	9
25	10
26	11
27	12
28	13
29	14
30	12
31	10
32	12
33	13
34	13
35	14
36	14
37	14
38	13
39	12
40	10
41	10
42	10
43	8
44	7
45	6
46	7
47	7
48	7
49	7
50	7
51	8
52	9
53	9
54	10
55	12
56	10
57	10
58	10
59	11
60	12
61	12
62	13
63	13
64	11
65	11
66	10
67	10
68	10
69	11
70	12
71	10
72	10
73	10
74	9
75	9
76	9
77	9
78	9
79	9
80	9
81	8
82	10
83	9
84	11
85	11
86	11
87	11
88	10
89	10
90	8
91	9
92	11
93	7
94	7
95	7
96	8
97	8
98	10
99	10
100	9
0	10
1	8
2	10
3	12
4	10
5	9
6	10
7	11
8	11
9	13
10	16
11	14
12	15
13	15
14	17
15	16
16	17
17	15
18	14
19	12
20	10
21	11
22	9
23	10
24	12
25	13
26	16
27	15
28	16
29	16
30	16
31	15
32	14
33	13
34	11
35	11
36	8
37	7
38	7
39	7
40	7
41	7
42	8
43	10
44	10
45	12
46	14
47	11
48	11
49	9
50	7
51	7
52	7
53	8
54	9
55	10
56	13
57	11
58	11
59	9
60	11
61	9
62	11
63	11
64	14
65	13
66	13
67	14
68	15
69	16
70	14
71	12
72	11
73	13
74	13
75	11
76	12
77	13
78	12
79	12
80	12
81	12
82	13
83	12
84	11
85	8
86	8
87	8
88	11
89	9
90	9
91	8
92	6
93	7
94	9
95	11
96	12
97	11
98	12
99	10
100	11
0	10
1	12
2	13
3	12
4	12
5	10
6	12
7	14
8	14
9	10
10	9
11	10
12	11
13	12
14	12
15	12
16	12
17	13
18	9
19	9
20	10
21	9
22	6
23	7
24	8
25	8
26	7
27	8
28	7
29	9
30	8
31	10
32	11
33	12
34	9
35	13
36	12
37	12
38	13
39	11
40	12
41	12
42	12
43	11
44	12
45	12
46	15
47	14
48	14
49	13
50	13
51	12
52	13
53	13
54	15
55	18
56	16
57	15
58	13
59	13
60	12
61	13
62	16
63	15
64	18
65	14
66	14
67	14
68	15
69	11
70	12
71	15
72	12
73	13
74	12
75	9
76	10
77	11
78	10
79	11
80	10
81	13
82	13
83	15
84	14
85	14
86	14
87	12
88	12
89	13
90	13
91	14
92	16
93	18
94	17
95	17
96	17
97	16
98	16
99	16
100	15
0	10
1	10
2	10
3	9
4	9
5	8
6	7
7	7
8	8
9	6
10	8
11	10
12	10
13	7
14	7
15	7
16	7
17	5
18	7
19	7
20	8
21	8
22	8
23	8
24	8
25	9
26	9
27	9
28	9
29	8
30	9
31	8
32	10
33	12
34	11
35	9
36	10
37	10
38	7
39	7
40	6
41	7
42	7
43	8
44	7
45	7
46	9
47	7
48	8
49	8
50	8
51	7
52	6
53	5
54	4
55	5
56	6
57	8
58	5
59	5
60	4
61	4
62	5
63	6
64	7
65	6
66	7
67	8
68	9
69	10
70	11
71	10
72	11
73	11
74	9
75	10
76	10
77	8
78	9
79	10
80	8
81	9
82	9
83	13
84	13
85	15
86	15
87	15
88	15
89	14
90	13
91	10
92	11
93	10
94	12
95	8
96	9
97	10
98	10
99	10
100	12
0	10
1	8
2	8
3	7
4	9
5	9
6	7
7	7
8	7
9	8
10	7
11	6
12	6
13	6
14	6
15	7
16	6
17	7
18	8
19	10
20	10
21	10
22	11
23	10
24	10
25	9
26	8
27	8
28	8
29	9
30	10
31	11
32	12
33	10
34	10
35	13
36	13
37	13
38	12
39	12
40	13
41	15
42	14
43	13
44	15
45	13
46	14
47	14
48	12
49	13
50	12
51	9
52	9
53	9
54	9
55	10
56	8
57	5
58	6
59	6
60	6
61	6
62	6
63	7
64	7
65	8
66	9
67	9
68	6
69	5
70	6
71	4
72	4
73	4
74	4
75	3
76	4
77	4
78	4
79	6
80	4
81	5
82	6
83	7
84	10
85	11
86	11
87	11
88	11
89	9
90	10
91	9
92	9
93	8
94	9
95	9
96	9
97	9
98	11
99	12
100	13
0	10
1	11
2	10
3	7
4	8
5	9
6	8
7	9
8	7
9	9
10	6
11	6
12	4
13	5
14	6
15	6
16	7
17	6
18	6
19	5
20	5
21	5
22	3
23	5
24	5
25	4
26	6
27	5
28	7
29	6
30	8
31	8
32	8
33	8
34	9
35	8
36	7
37	6
38	7
39	8
40	11
41	9
42	8
43	9
44	10
45	11
46	11
47	11
48	10
49	10
50	10
51	12
52	12
53	12
54	13
55	13
56	11
57	11
58	11
59	10
60	10
61	9
62	10
63	11
64	12
65	12
66	13
67	13
68	11
69	16
70	12
71	11
72	11
73	10
74	9
75	9
76	11
77	9
78	10
79	10
80	10
81	10
82	8
83	10
84	11
85	11
86	9
87	11
88	10
89	10
90	8
91	8
92	11
93	10
94	10
95	10
96	10
97	12
98	12
99	11
100	12
0	10
1	8
2	8
3	8
4	10
5	9
6	9
7	9
8	10
9	9
10	9
11	7
12	8
13	8
14	9
15	8
16	8
17	9
18	10
19	10
20	10
21	9
22	8
23	8
24	8
25	9
26	9
27	12
28	11
29	12
30	10
31	7
32	6
33	4
34	6
35	5
36	5
37	4
38	5
39	8
40	9
41	9
42	9
43	9
44	7
45	8
46	9
47	7
48	6
49	5
50	5
51	6
52	7
53	9
54	10
55	12
56	13
57	14
58	13
59	13
60	13
61	11
62	10
63	10
64	10
65	12
66	12
67	10
68	9
69	10
70	11
71	11
72	11
73	11
74	12
75	11
76	11
77	11
78	12
79	16
80	16
81	17
82	14
83	13
84	11
85	10
86	9
87	7
88	7
89	9
90	10
91	10
92	11
93	11
94	11
95	10
96	10
97	8
98	8
99	9
100	10
0	10
1	8
2	6
3	7
4	8
5	9
6	11
7	11
8	12
9	11
10	12
11	12
12	10
13	11
14	8
15	7
16	7
17	6
18	8
19	8
20	8
21	9
22	6
23	5
24	6
25	7
26	10
27	10
28	10
29	10
30	5
31	6
32	7
33	8
34	8
35	9
36	9
37	7
38	8
39	7
40	6
41	7
42	7
43	9
44	7
45	6
46	6
47	6
48	7
49	7
50	8
51	10
52	9
53	10
54	9
55	9
56	9
57	10
58	9
59	9
60	9
61	10
62	10
63	7
64	8
65	7
66	6
67	9
68	7
69	5
70	5
71	6
72	8
73	11
74	11
75	10
76	9
77	10
78	12
79	13
80	10
81	9
82	7
83	6
84	7
85	6
86	8
87	8
88	5
89	5
90	6
91	9
92	12
93	12
94	13
95	13
96	15
97	17
98	18
99	16
100	15
0	10
1	8
2	10
3	10
4	12
5	12
6	12
7	14
8	14
9	15
10	15
11	13
12	14
13	15
14	15
15	15
16	11
17	13
18	13
19	11
20	12
21	13
22	12
23	13
24	11
25	12
26	11
27	11
28	12
29	11
30	12
31	11
32	12
33	14
34	13
35	13
36	14
37	16
38	16
39	13
40	15
41	14
42	13
43	13
44	10
45	9
46	10
47	8
48	8
49	7
50	8
51	8
52	12
53	10
54	9
55	9
56	8
57	7
58	6
59	5
60	4
61	5
62	6
63	4
64	4
65	4
66	3
67	3
68	4
69	3
70	3
71	4
72	7
73	7
74	7
75	8
76	10
77	9
78	9
79	10
80	10
81	12
82	11
83	9
84	7
85	7
86	7
87	5
88	5
89	6
90	6
91	8
92	8
93	10
94	11
95	9
96	8
97	10
98	10
99	8
100	9
0	10
1	9
2	7
3	7
4	6
5	6
6	5
7	6
8	6
9	5
10	6
11	7
12	8
13	9
14	10
15	11
16	13
17	12
18	12
19	13
20	12
21	11
22	10
23	11
24	12
25	11
26	11
27	11
28	12
29	12
30	13
31	15
32	14
33	14
34	13
35	14
36	12
37	12
38	11
39	13
40	12
41	11
42	10
43	8
44	6
45	8
46	10
47	13
48	12
49	12
50	11
51	11
52	10
53	11
54	8
55	11
56	12
57	12
58	10
59	11
60	11
61	9
62	8
63	10
64	9
65	9
66	10
67	8
68	6
69	7
70	7
71	7
72	7
73	9
74	8
75	11
76	13
77	13
78	13
79	15
80	14
81	15
82	17
83	19
84	18
85	16
86	18
87	17
88	17
89	19
90	17
91	17
92	17
93	17
94	17
95	16
96	18
97	16
98	16
99	14
100	13
0	10
1	10
2	9
3	8
4	7
5	6
6	7
7	10
8	12
9	12
10	12
11	12
12	13
13	15
14	17
15	17
16	16
17	17
18	16
19	16
20	17
21	17
22	18
23	14
24	11
25	11
26	11
27	13
28	12
29	12
30	11
31	11
32	11
33	11
34	8
35	9
36	10
37	11
38	11
39	12
40	14
41	16
42	15
43	13
44	14
45	11
46	9
47	10
48	13
49	13
50	14
51	15
52	14
53	14
54	12
55	14
56	14
57	15
58	11
59	12
60	12
61	12
62	10
63	9
64	9
65	9
66	8
67	8
68	8
69	9
70	9
71	9
72	9
73	9
74	9
75	9
76	8
77	9
78	10
79	10
80	10
[truncated: 99,000 more rows]
