# Supplementary material for: Experimental Design for Stochastic Models of Nonlinear Signaling Pathways Using an Interval-Wise Linear Noise Approximation and State Estimation
Source: PLoS One. 2016 Sep 1;11(9):e0159902. doi: 10.1371/journal.pone.0159902 (PMC5008843; doi:10.1371/journal.pone.0159902)
Supplement: S1 File — (TGZ) [file pone.0159902.s009.tgz › Online_SI/res/ca9.txt]

10
563.7954966761577
1
conv
{152.52214688262634, 2.9645308558833876, 1.5980057371961123, 199.68846727330452, 4.893338946644545, 2618.0382074989325, 1.28600676203318, 32099.113295544943, 27431.79659972018, 15.01902090227622, 155120.88994555868, 154.178380950765, 22.674795044855156, 89.44120320155268}
{28.05559109310078, 0.4925713858775399, 5.13195639448107, 5.0991933017392235, 0.2733390705849395, 121.86764470329936, 3.7102227446112988, 0.43699350017077243, 5.700252321346927, 10.596619309839612, 1.3862025787965226, 3.6385119057718818, 126.74795044855156, 794.4120320155268}
