# Supplementary material for: Experimental Design for Stochastic Models of Nonlinear Signaling Pathways Using an Interval-Wise Linear Noise Approximation and State Estimation
Source: PLoS One. 2016 Sep 1;11(9):e0159902. doi: 10.1371/journal.pone.0159902 (PMC5008843; doi:10.1371/journal.pone.0159902)
Supplement: S1 File — (TGZ) [file pone.0159902.s009.tgz › Online_SI/res/caplc9.txt]

10
1131.0443140225393
1
conv
{142.6249610482169, 2.942322579184913, 1.5079713759133695, 266.73652812680126, 4.844231688609195, 1217.0595368143513, 1.2596883111633246, 32495.287054774173, 29052.103799551725, 13.569611052517589, 151530.52987975534, 164.0502963243845, 21.616505560542077}
{32.72407497725618, 0.26025155305380937, 0.7913568478046399, 40.387646382526974, 0.7329572006312443, 3.1406387130806186, 1.58776702930037, 0.7918332964459466, 0.13027226004907053, 0.07650182240361916, 0.9604379870880126, 2.5314352027403153, 116.16505560542076}
