# Supplementary material for: Experimental Design for Stochastic Models of Nonlinear Signaling Pathways Using an Interval-Wise Linear Noise Approximation and State Estimation
Source: PLoS One. 2016 Sep 1;11(9):e0159902. doi: 10.1371/journal.pone.0159902 (PMC5008843; doi:10.1371/journal.pone.0159902)
Supplement: S1 File — (TGZ) [file pone.0159902.s009.tgz › Online_SI/res/caplc26.txt]

27
1128.4042796484123
1
conv
{177.63855245415473, 3.0007645522393505, 1.4769213285664498, 234.7240777449174, 4.772191714169547, 1248.0955907739642, 1.3026591080773302, 31935.1839110718, 28778.80238830352, 14.197425473355997, 151818.37939204177, 160.05093618458247, 3.3776541126383486}
{16.208229974455314, 1.7208322793000095, 2.8341231206283073, 23.538988286798627, 2.209186185050266, 5.770812777454593, 5.05315387720405, 0.9454593329038484, 1.0697752206822955, 4.546579332518387, 0.7723010509530938, 0.03183511536404282, 66.22345887361652}
