# Supplementary material for: Experimental Design for Stochastic Models of Nonlinear Signaling Pathways Using an Interval-Wise Linear Noise Approximation and State Estimation
Source: PLoS One. 2016 Sep 1;11(9):e0159902. doi: 10.1371/journal.pone.0159902 (PMC5008843; doi:10.1371/journal.pone.0159902)
Supplement: S1 File — (TGZ) [file pone.0159902.s009.tgz › Online_SI/res/caplc31.txt]

32
1140.68181991141
1
conv
{257.20765571434197, 2.881715642141452, 1.480149565105281, 171.4067282217843, 4.942399910671694, 1409.4661092410886, 1.2275743587926407, 31575.630945453846, 28522.328230191397, 13.582781050230713, 154430.28477375524, 173.9841377609067, 8.07395162258924}
{21.324365902991495, 2.314723995205029, 2.621739137810465, 9.785932514850366, 1.278686694092084, 19.44628044416005, 1.0020678393031726, 2.0606980600066813, 1.9514326909886668, 0.0204790149537012, 0.9348266495132265, 8.740086100566682, 19.260483774107602}
