# Supplementary material for: Experimental Design for Stochastic Models of Nonlinear Signaling Pathways Using an Interval-Wise Linear Noise Approximation and State Estimation
Source: PLoS One. 2016 Sep 1;11(9):e0159902. doi: 10.1371/journal.pone.0159902 (PMC5008843; doi:10.1371/journal.pone.0159902)
Supplement: S1 File — (TGZ) [file pone.0159902.s009.tgz › Online_SI/res/ca41.txt]

42
581.315632129932
1
conv
{228.31884297865813, 3.010585953092008, 1.5566152965203446, 179.5548890109042, 4.140142501016246, 1349.0096277358398, 1.2123426112950064, 32092.951130812246, 33097.04563060828, 16.103639720744, 146204.87763989242, 174.86755797883325, 0.0010368027592829211, 11.110933520735127}
{7.697567442763266, 2.053761121762971, 2.408901086864774, 5.497426836366215, 15.161014323437575, 14.322849808122015, 2.230434572983352, 0.45610691435407713, 13.774649813022613, 18.583503098262142, 4.441256444514755, 9.29222373677078, 99.98963197240718, 11.109335207351274}
