# Supplementary material for: Experimental Design for Stochastic Models of Nonlinear Signaling Pathways Using an Interval-Wise Linear Noise Approximation and State Estimation
Source: PLoS One. 2016 Sep 1;11(9):e0159902. doi: 10.1371/journal.pone.0159902 (PMC5008843; doi:10.1371/journal.pone.0159902)
Supplement: S1 File — (TGZ) [file pone.0159902.s009.tgz › Online_SI/res/caplc32.txt]

33
1093.536512105044
1
conv
{238.85432390498548, 2.969417340849449, 1.4970096150361478, 157.40670798223485, 4.731477473240231, 1157.677707122556, 1.2521218043767066, 30622.735837034623, 27326.733718177868, 14.059053336401629, 156132.68974057783, 165.57045983465537, 0.07281191114296791}
{12.66713391744598, 0.6582149440491154, 1.5125253265692236, 17.154364219876395, 3.043494400814938, 1.891719735376605, 0.977564869089244, 5.0163280489000535, 6.061417263053051, 3.527638706933937, 2.047509634364594, 3.481537396659604, 99.27188088857034}
