# Supplementary material for: Experimental Design for Stochastic Models of Nonlinear Signaling Pathways Using an Interval-Wise Linear Noise Approximation and State Estimation
Source: PLoS One. 2016 Sep 1;11(9):e0159902. doi: 10.1371/journal.pone.0159902 (PMC5008843; doi:10.1371/journal.pone.0159902)
Supplement: S1 File — (TGZ) [file pone.0159902.s009.tgz › Online_SI/res/caplc5.txt]

6
1111.3565206176872
1
conv
{220.29655957830704, 3.0355879240797177, 1.5155901605210482, 168.53450078216136, 4.667514926680189, 500.30154702520207, 1.2614004892100972, 33432.06841714909, 30721.756841102462, 13.44622742417354, 148994.16063883508, 170.43217428579302, 3.6577664045161122}
{3.913471499201434, 2.9012855620243214, 0.2901210183520917, 11.297631167283495, 4.354202322127269, 57.60156381142355, 1.7258459040400957, 3.6974826834649086, 5.609339433147, 0.9850705141860143, 2.6181956608921064, 6.520108928620641, 63.422335954838886}
