# Supplementary material for: Experimental Design for Stochastic Models of Nonlinear Signaling Pathways Using an Interval-Wise Linear Noise Approximation and State Estimation
Source: PLoS One. 2016 Sep 1;11(9):e0159902. doi: 10.1371/journal.pone.0159902 (PMC5008843; doi:10.1371/journal.pone.0159902)
Supplement: S1 File — (TGZ) [file pone.0159902.s009.tgz › Online_SI/res/ca14.txt]

15
625.4613792044568
1
conv
{91.43969971956685, 2.7000135362448794, 2.073206667036479, 0.1690628092034688, 0.47186557534527585, 799.6268133471299, 0.8337397815609483, 20845.310248886883, 31676.427673259113, 499.53204307385755, 238823.99330901835, 142.4113494890882, 0.026763886645022928, 0.012390658701294589}
{56.86806617001564, 8.474117415427823, 36.39517546292624, 99.91101957410343, 90.33062345603943, 32.23501581803984, 32.762920841859014, 35.343330493527034, 8.891122974421153, 3578.439197892913, 56.094113273868196, 10.992906569319878, 99.73236113354977, 99.87609341298706}
