# Supplementary material for: Experimental Design for Stochastic Models of Nonlinear Signaling Pathways Using an Interval-Wise Linear Noise Approximation and State Estimation
Source: PLoS One. 2016 Sep 1;11(9):e0159902. doi: 10.1371/journal.pone.0159902 (PMC5008843; doi:10.1371/journal.pone.0159902)
Supplement: S1 File — (TGZ) [file pone.0159902.s009.tgz › Online_SI/res/ca29.txt]

30
602.3295256457116
1
conv
{19.05949629586052, 3.142961995949932, 2.236794601058366, 527.7695012361844, 2.1456023275600726, 1178.561288566445, 0.90203124448657, 39995.468223556156, 58262.162041954194, 35.714240818565656, 150598.1001291809, 150.71608419153722, 16.173134065393313, 211.31364175881586}
{91.00967155855635, 6.541084608472264, 47.15753954331355, 177.77342170325494, 56.03273918934277, 0.12192469775889826, 27.25554479947016, 24.055422529640683, 100.28244084549398, 162.991464054239, 1.5698691966137854, 5.802447380289237, 61.73134065393313, 2013.1364175881586}
