# Supplementary material for: Experimental Design for Stochastic Models of Nonlinear Signaling Pathways Using an Interval-Wise Linear Noise Approximation and State Estimation
Source: PLoS One. 2016 Sep 1;11(9):e0159902. doi: 10.1371/journal.pone.0159902 (PMC5008843; doi:10.1371/journal.pone.0159902)
Supplement: S1 File — (TGZ) [file pone.0159902.s009.tgz › Online_SI/res/23.txt]

0.5125248743231031
0.0025525343200998346
0.2965432790273383
