# Supplementary material for: Experimental Design for Stochastic Models of Nonlinear Signaling Pathways Using an Interval-Wise Linear Noise Approximation and State Estimation
Source: PLoS One. 2016 Sep 1;11(9):e0159902. doi: 10.1371/journal.pone.0159902 (PMC5008843; doi:10.1371/journal.pone.0159902)
Supplement: S1 File — (TGZ) [file pone.0159902.s009.tgz › Online_SI/res/ca32.txt]

33
523.8704917633719
1
conv
{14.897028821182163, 3.518399027784321, 1.2965766478241345, 77.3162259623857, 1.0532137685140315, 767.8033801452866, 1.941881042027159, 32568.340552274018, 37519.43994262437, 88.66500134402389, 174026.77309606705, 204.1742712397004, 8.289553746341634, 143.82453915286416}
{92.97309961264992, 19.267763653705792, 14.698904748412206, 59.30724949348121, 78.41775064520428, 34.93191693684012, 56.60330984089993, 1.0184260306266057, 28.977105337313063, 552.9086991459786, 13.742988951677807, 27.60891952481275, 17.104462536583664, 1338.2453915286417}
