# Supplementary material for: Experimental Design for Stochastic Models of Nonlinear Signaling Pathways Using an Interval-Wise Linear Noise Approximation and State Estimation
Source: PLoS One. 2016 Sep 1;11(9):e0159902. doi: 10.1371/journal.pone.0159902 (PMC5008843; doi:10.1371/journal.pone.0159902)
Supplement: S1 File — (TGZ) [file pone.0159902.s009.tgz › Online_SI/res/caplc10.txt]

11
1143.2901122122785
1
conv
{222.06050153429356, 2.998864358067784, 1.500790182848294, 172.95162606238944, 5.8925720594572475, 4220.5205861817385, 1.2875918924773468, 31877.2992889499, 28696.000054495224, 13.748982281414703, 148880.0977775488, 161.84418629191697, 0.6164560683838209}
{4.745519591647908, 1.6564189175519959, 1.263803759980665, 8.972828388216085, 20.74942744789442, 257.6712361170965, 3.8380558449473274, 1.1250022054903843, 1.354417138208238, 1.244346696720934, 2.6927465506217, 1.1526164324481059, 93.8354393161618}
