# Supplementary material for: Experimental Design for Stochastic Models of Nonlinear Signaling Pathways Using an Interval-Wise Linear Noise Approximation and State Estimation
Source: PLoS One. 2016 Sep 1;11(9):e0159902. doi: 10.1371/journal.pone.0159902 (PMC5008843; doi:10.1371/journal.pone.0159902)
Supplement: S1 File — (TGZ) [file pone.0159902.s009.tgz › Online_SI/res/ca33.txt]

34
505.6207283587388
1
conv
{217.6385405627013, 3.0278745634293784, 1.4241323487754372, 194.05776565620442, 5.157725166255174, 2342.4742001981044, 1.3400615419692234, 32201.08523597813, 29288.849823364744, 14.48759000820709, 153851.65266784385, 148.4966106867124, 0.025074565022621332, 45.32578608990656}
{2.659688944670428, 2.6398157094704495, 6.3070823174054516, 2.1356661348444335, 5.691089472442097, 98.51476272865291, 8.069479191066408, 0.12070336235071001, 0.683567629304724, 6.683284301966783, 0.5566357306168974, 7.189618320804758, 99.74925434977379, 353.25786089906563}
