# Supplementary material for: Experimental Design for Stochastic Models of Nonlinear Signaling Pathways Using an Interval-Wise Linear Noise Approximation and State Estimation
Source: PLoS One. 2016 Sep 1;11(9):e0159902. doi: 10.1371/journal.pone.0159902 (PMC5008843; doi:10.1371/journal.pone.0159902)
Supplement: S1 File — (TGZ) [file pone.0159902.s009.tgz › Online_SI/res/ca15.txt]

16
505.2491935355208
1
conv
{177.64905244084832, 2.9560193207011314, 1.5095643313203162, 261.1779708537518, 4.9655955622125365, 1132.1770747123555, 1.2435026745584383, 32912.102925320934, 30005.164165148322, 13.33098947128885, 152336.45068710446, 155.07465944428625, 27.578783007970436, 10.390271550219694}
{16.203277150543244, 0.2040447695298713, 0.6865571499791987, 37.46208992302726, 1.7540074223880455, 4.052790278613938, 0.2824737547127689, 2.0846864929309383, 3.1459751294201523, 1.8336563233516179, 0.43369236136963546, 3.078337847321091, 175.78783007970438, 3.9027155021969406}
