# Supplementary material for: Experimental Design for Stochastic Models of Nonlinear Signaling Pathways Using an Interval-Wise Linear Noise Approximation and State Estimation
Source: PLoS One. 2016 Sep 1;11(9):e0159902. doi: 10.1371/journal.pone.0159902 (PMC5008843; doi:10.1371/journal.pone.0159902)
Supplement: S1 File — (TGZ) [file pone.0159902.s009.tgz › Online_SI/res/caplc21.txt]

22
1134.6125719606976
1
conv
{192.94314636010245, 2.9662147516111186, 1.457479214554926, 156.8142838870313, 5.22920450995382, 2721.5714322361096, 1.3160052584862458, 32831.88032602824, 29705.592692686587, 13.72100621970934, 147730.4290559107, 167.76568422887385, 10.821778657623248}
{8.989081905612053, 0.5496525969870646, 4.113209568754868, 17.46616637524668, 7.155830122004507, 130.6416467996703, 6.129456329535955, 1.835857090658302, 2.116166011297995, 1.0383374058125152, 3.4441640157446383, 4.853552643046158, 8.217786576232484}
