# Supplementary material for: Experimental Design for Stochastic Models of Nonlinear Signaling Pathways Using an Interval-Wise Linear Noise Approximation and State Estimation
Source: PLoS One. 2016 Sep 1;11(9):e0159902. doi: 10.1371/journal.pone.0159902 (PMC5008843; doi:10.1371/journal.pone.0159902)
Supplement: S1 File — (TGZ) [file pone.0159902.s009.tgz › Online_SI/res/ca35.txt]

36
554.5181286912168
1
conv
{201.32727954895225, 3.099400256784797, 1.52601253282504, 194.58535731980993, 4.445917990764472, 2997.8644697566774, 1.2452266568685069, 31519.102384773843, 35536.38169896272, 18.372120002035146, 133065.99274333092, 155.32984035515213, 4.998960091877158, 393.76455410005565}
{5.0343020995508265, 5.0644154842304046, 0.3955613700684208, 2.4133459577947, 8.895123140072295, 154.0563109963286, 0.4215045861699092, 2.2360347866816275, 22.16012959423418, 35.28807070718075, 13.028762912855607, 2.9188497780299194, 50.01039908122843, 3837.645541000557}
