# Supplementary material for: Experimental Design for Stochastic Models of Nonlinear Signaling Pathways Using an Interval-Wise Linear Noise Approximation and State Estimation
Source: PLoS One. 2016 Sep 1;11(9):e0159902. doi: 10.1371/journal.pone.0159902 (PMC5008843; doi:10.1371/journal.pone.0159902)
Supplement: S1 File — (TGZ) [file pone.0159902.s009.tgz › Online_SI/res/ca28.txt]

29
584.0686933661073
1
conv
{172.56251363757212, 3.3494172460813925, 1.4577089019136602, 219.60039052582283, 4.825025815681807, 1649.8347792011145, 1.3714340098719584, 33751.86612911441, 36400.46850300077, 15.474441089029904, 132200.77129699805, 180.9294939691197, 0.14866552176102632, 406.29855757275095}
{18.602587906805603, 13.539567663776008, 4.09809855831183, 15.579152908327806, 1.1265201704547794, 39.81650671195886, 10.599516925157937, 4.689411070454122, 25.130520807840384, 13.950228932473518, 13.594267126145066, 13.080933730699815, 98.51334478238974, 3962.9855757275095}
