# Supplementary material for: Experimental Design for Stochastic Models of Nonlinear Signaling Pathways Using an Interval-Wise Linear Noise Approximation and State Estimation
Source: PLoS One. 2016 Sep 1;11(9):e0159902. doi: 10.1371/journal.pone.0159902 (PMC5008843; doi:10.1371/journal.pone.0159902)
Supplement: S1 File — (TGZ) [file pone.0159902.s009.tgz › Online_SI/res/caplc35.txt]

36
1132.2619258301693
1
conv
{213.10790006831874, 2.941246741993257, 1.5100517241918365, 206.66034171990353, 4.680623377224468, 666.8311682344589, 1.2448537763031648, 32626.818966901083, 29590.712161457268, 13.63799886475512, 152478.73627710986, 157.42141574409828, 4.872482066496926}
{0.522594371848463, 0.2967206103980709, 0.65449182948444, 8.768600905212383, 4.085586532285483, 43.488884047927215, 0.39143357283587565, 1.199810691380529, 1.721251844129488, 0.42709031483888366, 0.34069524371904836, 1.611615159938573, 51.27517933503074}
