# Supplementary material for: Experimental Design for Stochastic Models of Nonlinear Signaling Pathways Using an Interval-Wise Linear Noise Approximation and State Estimation
Source: PLoS One. 2016 Sep 1;11(9):e0159902. doi: 10.1371/journal.pone.0159902 (PMC5008843; doi:10.1371/journal.pone.0159902)
Supplement: S1 File — (TGZ) [file pone.0159902.s009.tgz › Online_SI/res/caplc42.txt]

43
1244.1761395588305
1
conv
{207.40153768083013, 2.9217495835572973, 1.442087390049884, 311.31844517361054, 4.447450308234328, 218.48165077144358, 1.2747371760747712, 32240.442451239338, 29865.74740285315, 13.886087557360753, 150361.52988216572, 172.7439638197759, 4.263188730545058}
{2.1690859996084284, 0.95764123534586, 5.125829601981313, 63.85181324926871, 8.863723191919512, 81.48460586682681, 2.8013851673202605, 0.0013723673676736042, 2.6667150321524598, 2.2539584489009785, 1.7244902730943008, 7.964977387359938, 57.368112694549424}
