# Supplementary material for: Experimental Design for Stochastic Models of Nonlinear Signaling Pathways Using an Interval-Wise Linear Noise Approximation and State Estimation
Source: PLoS One. 2016 Sep 1;11(9):e0159902. doi: 10.1371/journal.pone.0159902 (PMC5008843; doi:10.1371/journal.pone.0159902)
Supplement: S1 File — (TGZ) [file pone.0159902.s009.tgz › Online_SI/res/caplc44.txt]

45
1167.1038567762948
1
conv
{262.53420448162797, 2.917563299504656, 1.5246694849266387, 141.06304052303386, 5.15056909865129, 2634.98649275782, 1.257169889545008, 33990.831670324966, 30579.797233135618, 14.676333606940693, 164539.38377280298, 152.11092518502443, 7.180518498666428}
{23.836888906428285, 1.0995491693336978, 0.30720295569991163, 25.756294461561126, 5.544448742854301, 123.30394006422203, 1.3846685116942008, 5.430619324829298, 5.121338030717147, 8.073148799268726, 7.542080897256846, 4.930671759359733, 28.194815013335717}
