# Supplementary material for: Experimental Design for Stochastic Models of Nonlinear Signaling Pathways Using an Interval-Wise Linear Noise Approximation and State Estimation
Source: PLoS One. 2016 Sep 1;11(9):e0159902. doi: 10.1371/journal.pone.0159902 (PMC5008843; doi:10.1371/journal.pone.0159902)
Supplement: S1 File — (TGZ) [file pone.0159902.s009.tgz › Online_SI/res/caplc29.txt]

30
1223.6277202625881
1
conv
{143.4043620896756, 2.96581297819798, 1.5382159026426137, 245.2882930013501, 4.928615285917059, 1488.9516982420039, 1.2437489551001326, 33151.46591479578, 30382.835305384273, 13.985335199039186, 156915.20011423645, 162.60458814063392, 1.8433130428063929}
{32.35643297656811, 0.5360331592535554, 1.198414647540371, 29.099101579657944, 0.996214875349565, 26.182347308644395, 0.30233508872037285, 2.8271275272821934, 4.444260245391107, 2.9847952801118267, 2.5589543230303566, 1.6278675878962015, 81.56686957193607}
