# Supplementary material for: Experimental Design for Stochastic Models of Nonlinear Signaling Pathways Using an Interval-Wise Linear Noise Approximation and State Estimation
Source: PLoS One. 2016 Sep 1;11(9):e0159902. doi: 10.1371/journal.pone.0159902 (PMC5008843; doi:10.1371/journal.pone.0159902)
Supplement: S1 File — (TGZ) [file pone.0159902.s009.tgz › Online_SI/res/caplc1.txt]

2
1112.86163010156
1
conv
{209.97378908736408, 2.95653120630361, 1.50801563072401, 204.69139875139453, 4.523256719283938, 255.77572225098606, 1.2388671124079573, 29789.727955901857, 26425.416644501915, 13.780113047723656, 154312.56380819812, 167.6946492192712, 0.002985169129758704}
{0.9557598644509046, 0.2213968238511877, 0.7884453471046056, 7.73231513231291, 7.310313129427495, 78.3240913346622, 0.09136190258408582, 7.600099392363966, 9.159791528009919, 1.4735865075379686, 0.8578848419595528, 4.809155762044508, 99.97014830870242}
