# Supplementary material for: Experimental Design for Stochastic Models of Nonlinear Signaling Pathways Using an Interval-Wise Linear Noise Approximation and State Estimation
Source: PLoS One. 2016 Sep 1;11(9):e0159902. doi: 10.1371/journal.pone.0159902 (PMC5008843; doi:10.1371/journal.pone.0159902)
Supplement: S1 File — (TGZ) [file pone.0159902.s009.tgz › Online_SI/res/ca6.txt]

7
520.206578698264
1
conv
{246.48528770398474, 3.050368931168587, 1.4760473228052997, 109.1888277270644, 4.045126365300702, 2969.2423795193695, 1.3387350698576637, 32278.734247915592, 33869.528132142514, 20.07573596906693, 147400.1394552459, 171.84214743470847, 2.7556458158733355, 351.81184274147193}
{16.266645143389027, 3.4023366497825993, 2.891623499651336, 42.532195933123994, 17.10806628482167, 151.63071012876011, 7.9625056336825555, 0.12014344886970309, 16.430141396158522, 47.83310728326163, 3.660039571734709, 7.401342146692791, 72.44354184126665, 3418.118427414719}
