# Supplementary material for: Experimental Design for Stochastic Models of Nonlinear Signaling Pathways Using an Interval-Wise Linear Noise Approximation and State Estimation
Source: PLoS One. 2016 Sep 1;11(9):e0159902. doi: 10.1371/journal.pone.0159902 (PMC5008843; doi:10.1371/journal.pone.0159902)
Supplement: S1 File — (TGZ) [file pone.0159902.s009.tgz › Online_SI/res/ca43.txt]

44
552.1096583465601
1
conv
{143.54577777926033, 3.0822822551524265, 1.6570006323288538, 146.6014031379384, 5.178152235365741, 2657.0285608709605, 1.3026065258143495, 31815.736842998926, 26015.54374036669, 15.109519541290172, 161713.2967074877, 179.50695796891, 10.376575681019128, 42.79934034065126}
{32.28972746261305, 4.484144242455129, 9.013199495319325, 22.841366769506102, 6.109676954216006, 125.171911938217, 5.048913372124965, 1.3159527202266577, 10.568773666666583, 11.26303049550937, 5.69496516829261, 12.19184873056875, 3.7657568101912813, 327.99340340651264}
