# Supplementary material for: Experimental Design for Stochastic Models of Nonlinear Signaling Pathways Using an Interval-Wise Linear Noise Approximation and State Estimation
Source: PLoS One. 2016 Sep 1;11(9):e0159902. doi: 10.1371/journal.pone.0159902 (PMC5008843; doi:10.1371/journal.pone.0159902)
Supplement: S1 File — (TGZ) [file pone.0159902.s009.tgz › Online_SI/res/ca11.txt]

12
546.9954335617051
1
conv
{46.84646695874226, 3.0386229429392895, 1.6708864723032957, 122.99901498682964, 1.0432295102859968, 388.1019412162295, 1.2642718735469016, 31930.160359731133, 39581.12296927107, 70.15206483546838, 185620.7290454376, 164.83592745583545, 0.0010114023813922095, 3.7911367787253756}
{77.90260992512157, 3.004167557264044, 9.926741598901032, 35.263676322721246, 78.62234610069679, 67.11000498167546, 1.9574091570081966, 0.9610410678314727, 36.06436221818862, 416.58368803732236, 21.320737938194505, 3.0224546598971536, 99.98988597618607, 62.088632212746255}
