# Supplementary material for: Experimental Design for Stochastic Models of Nonlinear Signaling Pathways Using an Interval-Wise Linear Noise Approximation and State Estimation
Source: PLoS One. 2016 Sep 1;11(9):e0159902. doi: 10.1371/journal.pone.0159902 (PMC5008843; doi:10.1371/journal.pone.0159902)
Supplement: S1 File — (TGZ) [file pone.0159902.s009.tgz › Online_SI/res/ca49.txt]

50
551.6932522546493
1
conv
{221.36708192607475, 3.1255623947224, 1.5498556431629185, 37.840509799830066, 6.080633113617808, 1165.7035184868068, 1.4105936716546075, 33005.78808365037, 21745.48668633545, 11.270564853660614, 152646.61141647256, 174.9461629467777, 17.549875104959277, 20.95831035171568}
{4.418434870789975, 5.95126761770847, 1.964187050192003, 80.08394221061575, 24.603137574135417, 1.2115662299316234, 13.757554165694152, 2.3752732123150375, 25.24755350176882, 17.00614982576867, 0.23097293041009237, 9.341351841736056, 75.49875104959277, 109.58310351715681}
