# Supplementary material for: Experimental Design for Stochastic Models of Nonlinear Signaling Pathways Using an Interval-Wise Linear Noise Approximation and State Estimation
Source: PLoS One. 2016 Sep 1;11(9):e0159902. doi: 10.1371/journal.pone.0159902 (PMC5008843; doi:10.1371/journal.pone.0159902)
Supplement: S1 File — (TGZ) [file pone.0159902.s009.tgz › Online_SI/res/ca39.txt]

40
514.2545551969708
1
conv
{153.891340957665, 2.97900435176849, 1.6382528197038662, 188.67061992602086, 4.5486792573705745, 2936.8758937514185, 1.2601365866204377, 31974.746850178617, 28431.990370935284, 17.320460186168212, 172570.1696591821, 149.43215792186461, 0.12273611717968871, 8.900769661569917}
{27.409744831290094, 0.9831983650335565, 7.779790769991195, 0.6996737231469147, 6.789359480111175, 148.88778760605243, 1.623918275841751, 0.8227455019273666, 2.2619787867470476, 27.543889441592135, 12.790960561556933, 6.604901298834616, 98.77263882820313, 10.992303384300826}
