# Supplementary material for: Experimental Design for Stochastic Models of Nonlinear Signaling Pathways Using an Interval-Wise Linear Noise Approximation and State Estimation
Source: PLoS One. 2016 Sep 1;11(9):e0159902. doi: 10.1371/journal.pone.0159902 (PMC5008843; doi:10.1371/journal.pone.0159902)
Supplement: S1 File — (TGZ) [file pone.0159902.s009.tgz › Online_SI/res/caplc16.txt]

17
1187.9007511253326
1
conv
{265.2990156336111, 2.9507011796753115, 1.5197254763621404, 182.98229782684183, 4.904323573589634, 1309.32216410708, 1.2433834396509515, 32286.89908248821, 29129.359396998956, 13.719614180060915, 155485.85990967444, 167.9075755674866, 0.0036809696942542137}
{25.141045110193904, 0.02376880255292741, 0.01806076564865954, 3.693527459556932, 0.49843388503349034, 10.959505432803388, 0.2728580363670612, 0.1454686181396073, 0.135302155376267, 1.0280867456621166, 1.6247450390029043, 4.942234729679118, 99.96319030305746}
