# Supplementary material for: Experimental Design for Stochastic Models of Nonlinear Signaling Pathways Using an Interval-Wise Linear Noise Approximation and State Estimation
Source: PLoS One. 2016 Sep 1;11(9):e0159902. doi: 10.1371/journal.pone.0159902 (PMC5008843; doi:10.1371/journal.pone.0159902)
Supplement: S1 File — (TGZ) [file pone.0159902.s009.tgz › Online_SI/res/caplc4.txt]

5
1110.7515450068713
1
conv
{196.37877320835145, 2.9699468649253356, 1.4062293331776652, 173.00724230454287, 4.942056070194905, 1938.582426527951, 1.3500001812511513, 32173.70494544818, 29222.86163752234, 13.83270369955403, 142490.24329818596, 158.2600909782912, 0.0010822976197878953}
{7.368503203607808, 0.676164912723233, 7.484912290943082, 8.943556681819542, 1.2716407826824818, 64.28664631592804, 8.870982358963815, 0.20562982181086079, 0.45672615167528074, 1.8608519849339415, 6.869122027329437, 1.0874431385679986, 99.98917702380213}
