# Supplementary material for: Experimental Design for Stochastic Models of Nonlinear Signaling Pathways Using an Interval-Wise Linear Noise Approximation and State Estimation
Source: PLoS One. 2016 Sep 1;11(9):e0159902. doi: 10.1371/journal.pone.0159902 (PMC5008843; doi:10.1371/journal.pone.0159902)
Supplement: S1 File — (TGZ) [file pone.0159902.s009.tgz › Online_SI/res/ca8.txt]

9
510.763043391795
1
conv
{28.861450229470098, 3.528976552092974, 1.9967270934956671, 76.89743689015519, 1.4945127201170345, 1488.7760780657077, 1.1608049544328294, 25548.79989299432, 33184.18118849127, 75.2391081219598, 148639.95178124274, 200.85866406876977, 10.057072566053881, 117.1715992644378}
{86.38610838232542, 19.626323799761828, 31.363624572083364, 59.527664794655166, 69.37473934186404, 26.167464242856582, 6.38669722315892, 20.75434276366526, 14.074187653802916, 454.04350605272316, 2.849704718142002, 25.536665042981106, 0.5707256605388089, 1071.715992644378}
