# Supplementary material for: Experimental Design for Stochastic Models of Nonlinear Signaling Pathways Using an Interval-Wise Linear Noise Approximation and State Estimation
Source: PLoS One. 2016 Sep 1;11(9):e0159902. doi: 10.1371/journal.pone.0159902 (PMC5008843; doi:10.1371/journal.pone.0159902)
Supplement: S1 File — (TGZ) [file pone.0159902.s009.tgz › Online_SI/res/caplc12.txt]

13
1146.390260016829
1
conv
{212.84367416906858, 2.983682414383606, 1.4780714024871997, 175.95407570176286, 5.414746868997761, 3090.811977065985, 1.2865530649251793, 31925.355767381407, 29011.04703711899, 13.73502566324931, 148440.67223622976, 165.27976928342096, 5.412842894096476}
{0.3979595137115933, 1.1417767587663004, 2.7584603626842314, 7.392591735914284, 10.957927643396742, 161.93321839542244, 3.7542794294499435, 0.9759436495613939, 0.27140929144382514, 1.141573367078865, 2.9799527867779356, 3.2998558021381013, 45.87157105903524}
