# Supplementary material for: Experimental Design for Stochastic Models of Nonlinear Signaling Pathways Using an Interval-Wise Linear Noise Approximation and State Estimation
Source: PLoS One. 2016 Sep 1;11(9):e0159902. doi: 10.1371/journal.pone.0159902 (PMC5008843; doi:10.1371/journal.pone.0159902)
Supplement: S1 File — (TGZ) [file pone.0159902.s009.tgz › Online_SI/res/caplc37.txt]

38
1143.8264855832888
1
conv
{94.18243625549877, 2.9801022959867782, 1.5407381055162062, 328.8857328379253, 5.568109953722232, 3283.6806929304767, 1.2753706619937994, 32538.145917233804, 29015.160964816318, 13.867749616492894, 152286.0434467882, 152.93787113334838, 61.93573538450835}
{55.574322520991146, 1.0204168131111202, 1.364349047118825, 73.09775412522383, 14.100613805783437, 178.27802482461667, 2.8524727414354403, 0.9247702147450484, 0.2572672230446285, 2.1189220654852274, 0.466638270073081, 4.413830541657263, 519.3573538450835}
