# Supplementary material for: Experimental Design for Stochastic Models of Nonlinear Signaling Pathways Using an Interval-Wise Linear Noise Approximation and State Estimation
Source: PLoS One. 2016 Sep 1;11(9):e0159902. doi: 10.1371/journal.pone.0159902 (PMC5008843; doi:10.1371/journal.pone.0159902)
Supplement: S1 File — (TGZ) [file pone.0159902.s009.tgz › Online_SI/res/caplc39.txt]

40
1101.3212674767906
1
conv
{139.8285031334427, 2.949854446300125, 1.4331581036909453, 253.05631969791105, 5.751156365092027, 4616.436440822799, 1.34612818172239, 32283.03946129209, 29095.157330418464, 14.604113023654337, 151320.88849646517, 150.4007872711915, 0.001152131210872447}
{34.04315889931948, 0.004934023724580433, 5.713282651911493, 33.18753668311108, 17.851564858443176, 291.2234271883728, 8.55872433245081, 0.13349708837496893, 0.017728877340886802, 7.5413330166004195, 1.097458499042375, 5.999507955505319, 99.98847868789127}
