# Supplementary material for: Experimental Design for Stochastic Models of Nonlinear Signaling Pathways Using an Interval-Wise Linear Noise Approximation and State Estimation
Source: PLoS One. 2016 Sep 1;11(9):e0159902. doi: 10.1371/journal.pone.0159902 (PMC5008843; doi:10.1371/journal.pone.0159902)
Supplement: S1 File — (TGZ) [file pone.0159902.s009.tgz › Online_SI/res/ca31.txt]

32
580.4636870575221
1
conv
{176.99768421656952, 2.909203011885342, 1.561732246282818, 146.00143961899167, 4.247105381260594, 2999.2146598208888, 1.262660906834567, 30899.167235880286, 29081.512999016973, 18.556477201532143, 162011.06998636675, 176.03339272240228, 12.026615594819617, 1.7647083797585676}
{16.510526312938904, 1.3829487496494364, 2.745542518606449, 23.157137042635963, 12.96915202334848, 154.17073388312616, 1.8274924866586388, 4.158910558683976, 0.029174977597203576, 36.64563476827793, 5.889588226383499, 10.020870451501427, 20.266155948196175, 82.35291620241432}
