# Supplementary material for: Experimental Design for Stochastic Models of Nonlinear Signaling Pathways Using an Interval-Wise Linear Noise Approximation and State Estimation
Source: PLoS One. 2016 Sep 1;11(9):e0159902. doi: 10.1371/journal.pone.0159902 (PMC5008843; doi:10.1371/journal.pone.0159902)
Supplement: S1 File — (TGZ) [file pone.0159902.s009.tgz › Online_SI/res/ca40.txt]

41
586.8651775004428
1
conv
{193.5997688894059, 3.0237874008421897, 1.6398447232751678, 141.32185137272197, 4.5230909470792415, 1604.5623154257064, 1.258541336012146, 32330.732139068536, 28698.182672196985, 15.911216169661538, 158318.82521989668, 162.46315044974958, 8.326200608843472, 48.41505864114702}
{8.679354297450043, 2.5012678251589655, 7.884521268103146, 25.620078224883176, 7.313710100835212, 35.97985723946665, 1.4952690332375829, 0.28142723036146283, 1.3469141553902215, 17.16654027733091, 3.4763563528736467, 1.5394690310934858, 16.737993911565287, 384.1505864114702}
