# Supplementary material for: Experimental Design for Stochastic Models of Nonlinear Signaling Pathways Using an Interval-Wise Linear Noise Approximation and State Estimation
Source: PLoS One. 2016 Sep 1;11(9):e0159902. doi: 10.1371/journal.pone.0159902 (PMC5008843; doi:10.1371/journal.pone.0159902)
Supplement: S1 File — (TGZ) [file pone.0159902.s009.tgz › Online_SI/res/caplc24.txt]

25
1095.3180051100362
1
conv
{220.39672685740618, 2.9393203903490206, 1.4886134680629728, 175.2402377036438, 4.8371736248244535, 1244.413626762752, 1.260405859036582, 31253.66783594176, 27824.60052896111, 13.289130996665447, 148003.2500687274, 168.83797247266835, 20.130313443398993}
{3.9607202157576316, 0.3620206661349011, 2.064903416909686, 7.768295945450632, 0.8775896552366073, 5.458781929046786, 1.6456337932727498, 3.0593429406272947, 4.349946617527984, 2.141892513509226, 3.265849628282754, 5.523732795417722, 101.30313443398992}
