# Supplementary material for: Experimental Design for Stochastic Models of Nonlinear Signaling Pathways Using an Interval-Wise Linear Noise Approximation and State Estimation
Source: PLoS One. 2016 Sep 1;11(9):e0159902. doi: 10.1371/journal.pone.0159902 (PMC5008843; doi:10.1371/journal.pone.0159902)
Supplement: S1 File — (TGZ) [file pone.0159902.s009.tgz › Online_SI/res/ca38.txt]

39
622.1292827649729
1
conv
{193.7227111317854, 2.932377710476612, 1.380807185063499, 144.73525040225053, 3.822799694362645, 1231.1586171157799, 1.4065703174459516, 31997.78865865917, 29420.655164268206, 17.308304290206838, 152342.50253554396, 150.17517018862617, 1.8800996840049042, 11.363890174838417}
{8.621362673686138, 0.5973657465555315, 9.157422035296115, 23.823552419868143, 21.663940689290058, 4.335476026761005, 13.433090116609003, 0.7512758726452533, 1.136662647879705, 27.454376216545196, 0.42973690487323035, 6.140518632108645, 81.19900315995096, 13.638901748384171}
