# Supplementary material for: Experimental Design for Stochastic Models of Nonlinear Signaling Pathways Using an Interval-Wise Linear Noise Approximation and State Estimation
Source: PLoS One. 2016 Sep 1;11(9):e0159902. doi: 10.1371/journal.pone.0159902 (PMC5008843; doi:10.1371/journal.pone.0159902)
Supplement: S1 File — (TGZ) [file pone.0159902.s009.tgz › Online_SI/res/ca44.txt]

45
811.0240587101365
1
conv
{376.9337715679745, 3.4455046537415286, 1.0002564729104881, 73.12743933617561, 0.48986329073290785, 80.75659152025024, 0.49017599753369256, 31741.528659728017, 14057.637357460462, 410.50070771561155, 252307.37693957202, 92.28639327866675, 17.615772926616735, 19.140357798024684}
{77.79894885281816, 16.796767923441642, 34.1936530979942, 61.51187403359179, 89.96181781285026, 93.15622105760592, 60.46967761825061, 1.546126985955281, 51.67536143877462, 2922.8328992313077, 64.90678231344576, 42.321004200833286, 76.15772926616735, 91.40357798024685}
