# Supplementary material for: Experimental Design for Stochastic Models of Nonlinear Signaling Pathways Using an Interval-Wise Linear Noise Approximation and State Estimation
Source: PLoS One. 2016 Sep 1;11(9):e0159902. doi: 10.1371/journal.pone.0159902 (PMC5008843; doi:10.1371/journal.pone.0159902)
Supplement: S1 File — (TGZ) [file pone.0159902.s009.tgz › Online_SI/res/caplc0.txt]

1
1149.873941936356
1
conv
{184.7651206681717, 2.944475380052297, 1.4070674577314812, 187.21067509175515, 4.87517278779937, 2075.99958041802, 1.3305272571426858, 31878.154148207144, 29048.226775008454, 14.552612432221311, 150533.78405939898, 158.39369368130042, 1.576847371905981}
{12.846641194258629, 0.1872752524645172, 7.42977251766571, 1.4680657411815001, 0.098918282799797, 75.93216783203557, 7.300585253442407, 1.122350656925731, 0.14359994840682763, 7.162094493529536, 1.611905843530077, 1.003941449187238, 84.23152628094019}
