# Supplementary material for: Experimental Design for Stochastic Models of Nonlinear Signaling Pathways Using an Interval-Wise Linear Noise Approximation and State Estimation
Source: PLoS One. 2016 Sep 1;11(9):e0159902. doi: 10.1371/journal.pone.0159902 (PMC5008843; doi:10.1371/journal.pone.0159902)
Supplement: S1 File — (TGZ) [file pone.0159902.s009.tgz › Online_SI/res/caplc48.txt]

49
1111.4323511850844
1
conv
{195.80478374182567, 2.8931028477316505, 1.3989000069769792, 173.77288752971072, 4.626283406915573, 1423.3103171442901, 1.3185758260596283, 32178.111234723943, 29181.341077553407, 14.471922403944834, 153597.2611523838, 164.7085770522117, 11.639184517848463}
{7.639252951969022, 1.928717026045752, 7.9671048041461034, 8.540585510678572, 5.199110514025138, 20.619518402058485, 6.336760166099058, 0.19196267145178908, 0.3139947664262862, 6.567911663805848, 0.39036676626393013, 2.942860657632309, 16.391845178484633}
