# Supplementary material for: Experimental Design for Stochastic Models of Nonlinear Signaling Pathways Using an Interval-Wise Linear Noise Approximation and State Estimation
Source: PLoS One. 2016 Sep 1;11(9):e0159902. doi: 10.1371/journal.pone.0159902 (PMC5008843; doi:10.1371/journal.pone.0159902)
Supplement: S1 File — (TGZ) [file pone.0159902.s009.tgz › Online_SI/res/ca30.txt]

31
539.2796791437072
1
conv
{5.118667561264206, 3.2635831952427177, 2.471829687864871, 132.09388180676652, 0.4658401396548126, 41.01934517654249, 0.9569861230197723, 30255.2930306924, 40339.416690074286, 141.09596126557997, 181591.44908360724, 187.07729406196657, 4.874668908571044, 36.61137486932708}
{97.585534169215, 10.629938821787032, 62.62037420163624, 30.476904312228147, 90.4540954988768, 96.52378430707267, 22.82369975646998, 6.156038986686107, 38.67107834332859, 938.9982420145801, 18.687221623272702, 16.92330878872911, 51.253310914289564, 266.1137486932708}
