# Supplementary material for: Experimental Design for Stochastic Models of Nonlinear Signaling Pathways Using an Interval-Wise Linear Noise Approximation and State Estimation
Source: PLoS One. 2016 Sep 1;11(9):e0159902. doi: 10.1371/journal.pone.0159902 (PMC5008843; doi:10.1371/journal.pone.0159902)
Supplement: S1 File — (TGZ) [file pone.0159902.s009.tgz › Online_SI/res/caplc6.txt]

7
1125.0662540465971
1
conv
{192.2826497532571, 2.937588502573453, 1.439250209750504, 198.5555693187052, 4.716474467980208, 1511.124111279878, 1.3229568691473788, 32575.78734231996, 29238.623033796095, 14.584799353400404, 156511.1141728753, 171.82474491355916, 5.421350766300732}
{9.300636908840994, 0.42072872632363506, 5.312486200624739, 4.502931220371163, 3.3509330331924527, 28.061365362701522, 6.690070092530546, 1.041524014640074, 0.5109076445379688, 7.399111586159089, 2.2948458646243783, 7.390465570974474, 45.78649233699269}
