# Supplementary material for: Experimental Design for Stochastic Models of Nonlinear Signaling Pathways Using an Interval-Wise Linear Noise Approximation and State Estimation
Source: PLoS One. 2016 Sep 1;11(9):e0159902. doi: 10.1371/journal.pone.0159902 (PMC5008843; doi:10.1371/journal.pone.0159902)
Supplement: S1 File — (TGZ) [file pone.0159902.s009.tgz › Online_SI/res/ca19.txt]

20
509.4341420813182
1
conv
{218.67667557369865, 3.0049258107391204, 1.4861787183659187, 184.15723689081594, 4.724364529574653, 554.7485059099339, 1.270244688695795, 31105.70009758996, 28066.74457198076, 13.43434429064622, 147448.86297124025, 162.11947933468772, 1.4660364370262495, 8.720430074635109}
{3.1493752706125684, 1.8618918894617007, 2.2250843180316626, 3.0751384785179274, 3.189251443142354, 52.987414753395434, 2.439087798047984, 3.518299945440568, 3.5175504572679333, 1.0725751793356457, 3.6281941364442827, 1.3246745841798282, 85.33963562973751, 12.795699253648909}
