# Supplementary material for: Experimental Design for Stochastic Models of Nonlinear Signaling Pathways Using an Interval-Wise Linear Noise Approximation and State Estimation
Source: PLoS One. 2016 Sep 1;11(9):e0159902. doi: 10.1371/journal.pone.0159902 (PMC5008843; doi:10.1371/journal.pone.0159902)
Supplement: S1 File — (TGZ) [file pone.0159902.s009.tgz › Online_SI/res/caplc27.txt]

28
1105.95925725934
1
conv
{152.8494352786518, 2.96674741178834, 1.4442767400086522, 235.1085641366098, 4.91844574040576, 2310.3380511096166, 1.3384392433887207, 34369.61179944752, 31398.399963153974, 14.743888426376188, 154393.4465494333, 157.2217689118724, 2.809190286495653}
{27.901209774220842, 0.5677088741810148, 4.981793420483406, 23.741349545584107, 0.7878225492983627, 95.79136026352683, 7.9386486603807, 6.605495655854593, 7.935372853743465, 8.570606968896817, 0.9107493787145834, 1.7363944300797487, 71.90809713504348}
