# Supplementary material for: Experimental Design for Stochastic Models of Nonlinear Signaling Pathways Using an Interval-Wise Linear Noise Approximation and State Estimation
Source: PLoS One. 2016 Sep 1;11(9):e0159902. doi: 10.1371/journal.pone.0159902 (PMC5008843; doi:10.1371/journal.pone.0159902)
Supplement: S1 File — (TGZ) [file pone.0159902.s009.tgz › Online_SI/res/caplc43.txt]

44
1153.3039484567
1
conv
{163.48919965627562, 2.9488299915614196, 1.376991514871676, 208.58862043252023, 4.486631837551317, 1240.0469736351358, 1.368015952467477, 32065.92191577845, 29027.618033658047, 15.269682881480772, 157374.38318012794, 175.85638624919005, 0.05141952570998005}
{22.882452992322822, 0.03966130300273276, 9.408452968968684, 9.783484438168543, 8.060823000997596, 5.088726579248799, 10.32386713447396, 0.5399444299675866, 0.21444471069767154, 12.442436535204509, 2.859073973939833, 9.910241405743783, 99.48580474290021}
