# Supplementary material for: Experimental Design for Stochastic Models of Nonlinear Signaling Pathways Using an Interval-Wise Linear Noise Approximation and State Estimation
Source: PLoS One. 2016 Sep 1;11(9):e0159902. doi: 10.1371/journal.pone.0159902 (PMC5008843; doi:10.1371/journal.pone.0159902)
Supplement: S1 File — (TGZ) [file pone.0159902.s009.tgz › Online_SI/res/ca23.txt]

24
592.9073584979981
1
conv
{270.97659243010247, 2.896915140697202, 1.5886887800919336, 127.64603592317022, 5.0106501631241755, 1051.387582747599, 1.2275767278603533, 34039.63068904126, 28255.095082809265, 12.5804759079303, 157332.50168735744, 158.1528620062323, 4.53339101976829, 8.464713834924954}
{27.819147372689844, 1.7994867560270638, 4.518998690258788, 32.817875829910406, 2.6772574410691736, 10.899357394271268, 1.0018767854553765, 5.581981045413337, 2.870075342697613, 7.360265773709135, 2.8317004492532254, 1.1544612461048054, 54.666089802317096, 15.352861650750462}
