# Supplementary material for: Experimental Design for Stochastic Models of Nonlinear Signaling Pathways Using an Interval-Wise Linear Noise Approximation and State Estimation
Source: PLoS One. 2016 Sep 1;11(9):e0159902. doi: 10.1371/journal.pone.0159902 (PMC5008843; doi:10.1371/journal.pone.0159902)
Supplement: S1 File — (TGZ) [file pone.0159902.s009.tgz › Online_SI/res/ca27.txt]

28
527.063598314625
1
conv
{103.52134238641554, 3.05902115359769, 1.4503792619701257, 131.86552442881305, 2.5573092833442983, 1318.2751543613176, 1.4245325838872283, 28011.42029258988, 29328.904372494853, 30.080270495389808, 156538.37016563682, 152.36020636916183, 0.5850407783453414, 149.85291824144875}
{51.16917811961531, 3.6956323253454215, 4.580311712491733, 30.59709240588787, 47.596121242944704, 11.718233420450645, 14.881659990905508, 13.115942020502857, 0.8212594448087087, 121.50420099697942, 2.312660238978314, 4.774871019273856, 94.1495922165466, 1398.5291824144874}
