# Supplementary material for: Experimental Design for Stochastic Models of Nonlinear Signaling Pathways Using an Interval-Wise Linear Noise Approximation and State Estimation
Source: PLoS One. 2016 Sep 1;11(9):e0159902. doi: 10.1371/journal.pone.0159902 (PMC5008843; doi:10.1371/journal.pone.0159902)
Supplement: S1 File — (TGZ) [file pone.0159902.s009.tgz › Online_SI/res/caplc45.txt]

46
1105.5070964188978
1
conv
{180.77609124710685, 3.0095977204411453, 1.423713980723112, 188.86232962367814, 4.488461079001092, 658.6516900157501, 1.3411955273075689, 32057.307808668, 29038.53187502442, 14.073221358884028, 147435.9658967853, 172.37270624317966, 0.10330551795478013}
{14.728258845704318, 2.0202617098693247, 6.334606531374208, 0.5987738822746654, 8.02333854505959, 44.182060168156774, 8.160929621578134, 0.5666631244789089, 0.17692720857882882, 3.63196876939638, 3.6366235968723606, 7.732941401987291, 98.96694482045221}
