# Supplementary material for: Experimental Design for Stochastic Models of Nonlinear Signaling Pathways Using an Interval-Wise Linear Noise Approximation and State Estimation
Source: PLoS One. 2016 Sep 1;11(9):e0159902. doi: 10.1371/journal.pone.0159902 (PMC5008843; doi:10.1371/journal.pone.0159902)
Supplement: S1 File — (TGZ) [file pone.0159902.s009.tgz › Online_SI/res/caplc30.txt]

31
1161.7384480046362
1
conv
{164.93922850184296, 3.0413305010367178, 1.538323123764349, 247.80305496418862, 4.423499698532419, 0.37417425732040077, 1.2693896385402836, 32405.18450182933, 29027.668924445963, 13.519360783815978, 149610.5764283588, 166.96021398061745, 17.611159939001713}
{22.198477121772186, 3.0959491876853416, 1.2054686687071765, 30.42266050746769, 9.354514374335672, 99.96829031717624, 2.3701321403454556, 0.5123588766418473, 0.21426976814725662, 0.4465332561415457, 2.2153095239485014, 4.350133737885908, 76.11159939001712}
