# Supplementary material for: Experimental Design for Stochastic Models of Nonlinear Signaling Pathways Using an Interval-Wise Linear Noise Approximation and State Estimation
Source: PLoS One. 2016 Sep 1;11(9):e0159902. doi: 10.1371/journal.pone.0159902 (PMC5008843; doi:10.1371/journal.pone.0159902)
Supplement: S1 File — (TGZ) [file pone.0159902.s009.tgz › Online_SI/res/ca37.txt]

38
554.2838728723855
1
conv
{195.68118319158134, 3.0439669147022768, 1.624571659476062, 133.553092670372, 4.793416928811896, 3617.777760435767, 1.2505254998380253, 31726.276167678883, 30621.50480724977, 17.714861935108488, 156257.7948864446, 155.93887731450516, 82.75666883899123, 368.70245572329736}
{7.697555098310688, 3.1853191424500533, 6.879714439214603, 29.708898594541054, 1.7742432620513011, 206.59133563014973, 0.8488306320988154, 1.593436204469965, 5.264712297180372, 30.44817330713172, 2.129277703558567, 2.538201678434273, 727.5666883899124, 3587.0245572329736}
