# Supplementary material for: Experimental Design for Stochastic Models of Nonlinear Signaling Pathways Using an Interval-Wise Linear Noise Approximation and State Estimation
Source: PLoS One. 2016 Sep 1;11(9):e0159902. doi: 10.1371/journal.pone.0159902 (PMC5008843; doi:10.1371/journal.pone.0159902)
Supplement: S1 File — (TGZ) [file pone.0159902.s009.tgz › Online_SI/res/ca4.txt]

5
540.4464325096224
1
conv
{154.29105533096273, 3.0804040876002303, 1.5176857208708956, 190.5290497172477, 3.1584202364213545, 1636.293073071599, 1.2125491352409652, 27642.22927871904, 33529.58239639286, 23.416024499056398, 136929.27442735323, 158.31001430447415, 1.3493626183562524, 283.52511486024287}
{27.221200315583616, 4.420477545770513, 0.15225520586213317, 0.27844721960404606, 35.27827384382471, 38.66890449759314, 2.2137794160511937, 14.261075438216372, 15.261541410769555, 72.43022458804417, 10.503742204344293, 1.0562410597036553, 86.50637381643747, 2735.2511486024287}
