# Supplementary material for: Experimental Design for Stochastic Models of Nonlinear Signaling Pathways Using an Interval-Wise Linear Noise Approximation and State Estimation
Source: PLoS One. 2016 Sep 1;11(9):e0159902. doi: 10.1371/journal.pone.0159902 (PMC5008843; doi:10.1371/journal.pone.0159902)
Supplement: S1 File — (TGZ) [file pone.0159902.s009.tgz › Online_SI/res/caplc14.txt]

15
1147.6357338597093
1
conv
{94.10690297360173, 2.9828021900919186, 1.5208850096279038, 353.59033733360053, 5.455325042953167, 3292.154353067968, 1.3002575786453905, 32477.14828072942, 28681.805871703622, 14.424244284564027, 157225.44480471016, 160.88100763169697, 30.366252962543797}
{55.60995142754634, 1.1119386471836754, 0.058224317625252126, 86.10017754400027, 11.789447601499317, 178.99613161592947, 4.859482148821815, 0.7355715903517979, 1.4032111663677487, 6.216820946715959, 2.7617286305295172, 0.5506297698106088, 203.66252962543797}
