# Supplementary material for: Experimental Design for Stochastic Models of Nonlinear Signaling Pathways Using an Interval-Wise Linear Noise Approximation and State Estimation
Source: PLoS One. 2016 Sep 1;11(9):e0159902. doi: 10.1371/journal.pone.0159902 (PMC5008843; doi:10.1371/journal.pone.0159902)
Supplement: S1 File — (TGZ) [file pone.0159902.s009.tgz › Online_SI/res/caplc28.txt]

29
1207.7624318651624
1
conv
{148.0428159445264, 3.0836186531823566, 1.508274396462788, 237.15263557667, 4.703075389389808, 0.2479803552797204, 1.3033564737694687, 32029.153934712744, 28631.987669587703, 13.546340431010188, 147468.0240259995, 168.80764188293531, 10.612156496059592}
{30.168483045034712, 4.529445870588353, 0.7714212853428929, 24.817176619300003, 3.6255043157826288, 99.97898471565426, 5.109393045924898, 0.6539890362507951, 1.5744665878731425, 0.2478613327673919, 3.6156705712421537, 5.504776176834572, 6.121564960595922}
