# Supplementary material for: Experimental Design for Stochastic Models of Nonlinear Signaling Pathways Using an Interval-Wise Linear Noise Approximation and State Estimation
Source: PLoS One. 2016 Sep 1;11(9):e0159902. doi: 10.1371/journal.pone.0159902 (PMC5008843; doi:10.1371/journal.pone.0159902)
Supplement: S1 File — (TGZ) [file pone.0159902.s009.tgz › Online_SI/res/caplc2.txt]

3
1121.1745301527203
1
conv
{181.49234466596633, 3.063998107890453, 1.472750249182975, 179.6252510589574, 5.096376838049393, 2195.9438521526977, 1.3224103304172874, 32431.419314324212, 29551.252975225867, 14.580863431390974, 152491.3116871927, 157.45920270067603, 0.0053087899438959574}
{14.390403459449844, 3.8643426403543257, 3.1085362379621775, 5.460394179496111, 4.433951599372805, 86.09693662310997, 6.645994388490919, 0.5937323645291931, 1.5856066525468098, 7.370128360758272, 0.33247602144267646, 1.587998312077481, 99.94691210056104}
