# Supplementary material for: Experimental Design for Stochastic Models of Nonlinear Signaling Pathways Using an Interval-Wise Linear Noise Approximation and State Estimation
Source: PLoS One. 2016 Sep 1;11(9):e0159902. doi: 10.1371/journal.pone.0159902 (PMC5008843; doi:10.1371/journal.pone.0159902)
Supplement: S1 File — (TGZ) [file pone.0159902.s009.tgz › Online_SI/res/ca26.txt]

27
532.1060524729537
1
conv
{152.09413414752822, 2.9548749904387344, 1.5892272726645766, 222.35459529410085, 4.032218124404576, 723.1929343874029, 1.2622759610113574, 31356.678905219112, 27579.166620145745, 16.603118226116315, 170753.83889243624, 159.522845513812, 18.100998087914128, 0.03261745893762358}
{28.257483892675367, 0.16525391317742996, 4.554425833195831, 17.028734365316232, 17.37257941793902, 38.71246318750822, 1.796448468657857, 2.739829698451884, 5.193652044875406, 22.261548056821173, 11.603816269566167, 0.29822155386749927, 81.00998087914128, 99.67382541062376}
