# Supplementary material for: Experimental Design for Stochastic Models of Nonlinear Signaling Pathways Using an Interval-Wise Linear Noise Approximation and State Estimation
Source: PLoS One. 2016 Sep 1;11(9):e0159902. doi: 10.1371/journal.pone.0159902 (PMC5008843; doi:10.1371/journal.pone.0159902)
Supplement: S1 File — (TGZ) [file pone.0159902.s009.tgz › Online_SI/res/caplc17.txt]

18
1190.5847081842815
1
conv
{37.67852519824331, 2.9700396714629105, 1.5264191036323218, 565.2415455301297, 4.715031614321554, 925.6191427379042, 1.2782150325138542, 30962.975700030973, 27497.146958696645, 13.711727462369886, 149599.73295502944, 164.55474682626354, 81.78590184086501}
{82.22711075554561, 0.6793108970478069, 0.4223094494948545, 197.4955502790156, 3.3804997065255256, 21.55769976797422, 3.081857460794691, 3.9609934862562883, 5.4756034420878485, 0.9700107685558621, 2.222396761418668, 2.846716766414712, 717.8590184086502}
