# Supplementary material for: Experimental Design for Stochastic Models of Nonlinear Signaling Pathways Using an Interval-Wise Linear Noise Approximation and State Estimation
Source: PLoS One. 2016 Sep 1;11(9):e0159902. doi: 10.1371/journal.pone.0159902 (PMC5008843; doi:10.1371/journal.pone.0159902)
Supplement: S1 File — (TGZ) [file pone.0159902.s009.tgz › Online_SI/res/caplc34.txt]

35
1161.871350457487
1
conv
{174.3651994985256, 3.0911743980058715, 1.414881914941552, 162.98251524779607, 4.878662502657103, 2284.419368972353, 1.4201949591679506, 32345.224729674475, 28874.770917282294, 15.918445162544794, 158923.5187763684, 167.46141029087445, 0.13263573518313698}
{17.75226438748792, 4.785572813758349, 6.915663490687376, 14.219728816949434, 0.02740773243641413, 93.59486177731804, 14.531851545802468, 0.3263794344741792, 0.739873092876266, 17.219772920064756, 3.8715808995871943, 4.663381431796535, 98.67364264816865}
