# Supplementary material for: Experimental Design for Stochastic Models of Nonlinear Signaling Pathways Using an Interval-Wise Linear Noise Approximation and State Estimation
Source: PLoS One. 2016 Sep 1;11(9):e0159902. doi: 10.1371/journal.pone.0159902 (PMC5008843; doi:10.1371/journal.pone.0159902)
Supplement: S1 File — (TGZ) [file pone.0159902.s009.tgz › Online_SI/res/ca46.txt]

47
566.153222370343
1
conv
{62.33845574790241, 3.152641395553826, 1.5040104392647093, 240.03680947938824, 1.8566737295977414, 393.9580206780156, 1.331280597938127, 28663.1967785749, 35370.6911690163, 38.25152693538117, 167829.15190073277, 190.76242658096888, 0.0010989024647277263, 15.026115118078712}
{70.59506804344227, 6.8691998492822375, 1.0519447852164918, 26.335162883888547, 61.95340718037416, 66.61372706118512, 7.361338543397343, 11.09430279598356, 21.590550598199737, 181.67545607791732, 9.692256144269786, 19.22651661310555, 99.98901097535273, 50.261151180787124}
