# Supplementary material for: Experimental Design for Stochastic Models of Nonlinear Signaling Pathways Using an Interval-Wise Linear Noise Approximation and State Estimation
Source: PLoS One. 2016 Sep 1;11(9):e0159902. doi: 10.1371/journal.pone.0159902 (PMC5008843; doi:10.1371/journal.pone.0159902)
Supplement: S1 File — (TGZ) [file pone.0159902.s009.tgz › Online_SI/res/caplc15.txt]

16
1075.9178383529961
1
conv
{214.3222422706063, 2.992553487116532, 1.514827744979762, 170.70922859227352, 4.845002216553636, 755.5340985845545, 1.2513100264890238, 32092.05541886483, 28692.456485256167, 13.169005035450214, 147248.97850247982, 168.51414412099865, 17.29924656444242}
{1.0953972974557997, 1.4424910886959945, 0.3402799355419732, 10.153037583013939, 0.7171676935730227, 35.97168656063097, 0.9120989104051448, 0.4588851772182657, 1.3665985381362427, 3.026472493002845, 3.7588375800785503, 5.321340075624157, 72.99246564442421}
