# Supplementary material for: Experimental Design for Stochastic Models of Nonlinear Signaling Pathways Using an Interval-Wise Linear Noise Approximation and State Estimation
Source: PLoS One. 2016 Sep 1;11(9):e0159902. doi: 10.1371/journal.pone.0159902 (PMC5008843; doi:10.1371/journal.pone.0159902)
Supplement: S1 File — (TGZ) [file pone.0159902.s009.tgz › Online_SI/res/ca5.txt]

6
525.7399239488088
1
conv
{185.03575000741736, 2.9577155547679426, 1.5445904182571755, 242.05552137966347, 3.127856516300639, 4.962765395368185, 1.212422388553413, 32057.42403375073, 34017.75000016499, 19.480334788916714, 162378.39758500288, 163.31611081353267, 0.0010563258029720225, 9.591056311162777}
{12.718985845557848, 0.2615442294217759, 1.6177906748141746, 27.397642831401832, 35.904579584003294, 99.57942666140947, 2.2240009231118454, 0.5663026248426519, 16.939669990254348, 43.448709785837366, 6.129671624184889, 2.0725692584579214, 99.98943674197028, 4.0894368883722265}
