# Supplementary material for: Experimental Design for Stochastic Models of Nonlinear Signaling Pathways Using an Interval-Wise Linear Noise Approximation and State Estimation
Source: PLoS One. 2016 Sep 1;11(9):e0159902. doi: 10.1371/journal.pone.0159902 (PMC5008843; doi:10.1371/journal.pone.0159902)
Supplement: S1 File — (TGZ) [file pone.0159902.s009.tgz › Online_SI/res/ca7.txt]

8
599.1065722956018
1
conv
{214.02505767913829, 3.0038680312721286, 1.5025884301239631, 179.979250402482, 3.9075888299893298, 1725.739008852275, 1.2501884871158122, 31458.140849679872, 33290.242922249716, 19.094435484951383, 158524.87469313308, 161.4136698703379, 10.60479303069051, 304.82164025442864}
{0.9552158863859838, 1.8260349583772362, 1.1454980181603205, 5.274078735535792, 19.926458401857992, 46.24906854680296, 0.8216521867590498, 2.4251214339954337, 14.43878625730394, 40.60703597165967, 3.6110292111980926, 0.8835436689611953, 6.047930306905106, 2948.2164025442867}
