# Supplementary material for: Experimental Design for Stochastic Models of Nonlinear Signaling Pathways Using an Interval-Wise Linear Noise Approximation and State Estimation
Source: PLoS One. 2016 Sep 1;11(9):e0159902. doi: 10.1371/journal.pone.0159902 (PMC5008843; doi:10.1371/journal.pone.0159902)
Supplement: S1 File — (TGZ) [file pone.0159902.s009.tgz › Online_SI/res/ca36.txt]

37
511.04778738961073
1
conv
{187.49265900198893, 3.0650687336135616, 1.551202558560338, 103.64557292773141, 4.926838625313777, 2360.930426782475, 1.3718201936865904, 33217.61140036191, 27429.514089337077, 15.432131058986974, 161402.17576236388, 165.4244822629316, 1.2053899324162183, 44.45075611017447}
{11.560066508495789, 3.900635037747844, 2.052799905285391, 45.44969845908874, 0.9598078957741172, 100.07884972732839, 10.630660781176642, 3.03229342544016, 5.708098695988047, 13.638667591951204, 5.491618145335872, 3.390301414332253, 87.94610067583784, 344.50756110174467}
