# Supplementary material for: Experimental Design for Stochastic Models of Nonlinear Signaling Pathways Using an Interval-Wise Linear Noise Approximation and State Estimation
Source: PLoS One. 2016 Sep 1;11(9):e0159902. doi: 10.1371/journal.pone.0159902 (PMC5008843; doi:10.1371/journal.pone.0159902)
Supplement: S1 File — (TGZ) [file pone.0159902.s009.tgz › Online_SI/res/ca22.txt]

23
519.8972615780618
1
conv
{56.48281184440752, 3.1120688292909633, 1.2404070747585103, 87.08166010576343, 3.2215113636295594, 4264.38508078692, 1.6516526677022347, 15775.317220059802, 15352.307691182848, 36.48572838416128, 124483.86791318638, 154.41968750471298, 0.8502357155466747, 19.837268059203723}
{73.35716422433607, 5.493858620032648, 18.39427139746643, 54.167547312756085, 33.98542287644346, 261.3885661683831, 33.19779578243829, 51.069115322395156, 47.224793086342906, 168.67252123830104, 18.63799482798276, 3.487695309554386, 91.49764284453326, 98.37268059203723}
