# Supplementary material for: Experimental Design for Stochastic Models of Nonlinear Signaling Pathways Using an Interval-Wise Linear Noise Approximation and State Estimation
Source: PLoS One. 2016 Sep 1;11(9):e0159902. doi: 10.1371/journal.pone.0159902 (PMC5008843; doi:10.1371/journal.pone.0159902)
Supplement: S1 File — (TGZ) [file pone.0159902.s009.tgz › Online_SI/res/ca2.txt]

3
544.1884710096676
1
conv
{172.01859395139735, 3.0939295371357476, 1.570810222352208, 104.83583963196388, 4.8209708004231375, 3044.8132757260755, 1.3415294025637183, 28896.411421870107, 23960.915543656367, 16.535307076269103, 159043.75133651387, 151.4261314199427, 0.0026946441569794103, 18.540537016652888}
{18.859153796510682, 4.87896736053381, 3.342777786329474, 44.823242298966385, 1.2096147454275075, 158.03502336661657, 8.187855045461156, 10.370932314298676, 17.63177881176911, 21.762202328933007, 3.9501642722312895, 5.358667862535818, 99.97305355843021, 85.40537016652888}
