# Supplementary material for: Experimental Design for Stochastic Models of Nonlinear Signaling Pathways Using an Interval-Wise Linear Noise Approximation and State Estimation
Source: PLoS One. 2016 Sep 1;11(9):e0159902. doi: 10.1371/journal.pone.0159902 (PMC5008843; doi:10.1371/journal.pone.0159902)
Supplement: S1 File — (TGZ) [file pone.0159902.s009.tgz › Online_SI/res/caplc25.txt]

26
1197.6370038113723
1
conv
{212.18239009824816, 3.0247133900363696, 1.4307720284100427, 135.06677656254374, 4.727146305215151, 610.7454107109905, 1.3204045203012849, 31813.537475733854, 28711.17029400704, 14.24259967275257, 151734.0378672495, 174.90030450667996, 9.910342566427385}
{0.08603306521139774, 2.532657289368456, 5.870261288812982, 28.912222861819085, 3.1322478439518173, 48.24191434652622, 6.484235508168135, 1.3227745789892864, 1.3022678102198728, 4.879231758119074, 0.8274262305558735, 9.312690316674974, 0.8965743357261502}
