# Supplementary material for: Experimental Design for Stochastic Models of Nonlinear Signaling Pathways Using an Interval-Wise Linear Noise Approximation and State Estimation
Source: PLoS One. 2016 Sep 1;11(9):e0159902. doi: 10.1371/journal.pone.0159902 (PMC5008843; doi:10.1371/journal.pone.0159902)
Supplement: S1 File — (TGZ) [file pone.0159902.s009.tgz › Online_SI/res/ca12.txt]

13
554.1228765459496
1
conv
{198.08144764196274, 3.0078634448492227, 1.5406085499252413, 180.95114491729274, 4.909997498546148, 4905.458709186186, 1.2736265358453516, 31383.378436457282, 32520.645783280284, 18.807229549887573, 144836.6032941296, 143.38809886286148, 0.1511902461593767, 140.95417738083117}
{6.565354885866633, 1.961472706753307, 1.3558256529764017, 4.762555306688033, 0.6147028390604138, 315.71683976154117, 2.711817406883192, 2.6570147752565694, 11.793213417945289, 38.492117451307614, 5.335553402529674, 10.382438210711573, 98.48809753840624, 1309.5417738083117}
