# Supplementary material for: Experimental Design for Stochastic Models of Nonlinear Signaling Pathways Using an Interval-Wise Linear Noise Approximation and State Estimation
Source: PLoS One. 2016 Sep 1;11(9):e0159902. doi: 10.1371/journal.pone.0159902 (PMC5008843; doi:10.1371/journal.pone.0159902)
Supplement: S1 File — (TGZ) [file pone.0159902.s009.tgz › Online_SI/res/ca25.txt]

26
563.017157774672
1
conv
{282.7417393698615, 2.962043967122385, 1.417174531482385, 44.86611808850394, 2.513199893738099, 1946.8664123315884, 1.271769074879247, 28146.829127608667, 35230.604305406654, 33.91135633583785, 145891.06780018835, 159.72606762281774, 13.534420062105438, 350.9254939141166}
{33.368744985783714, 0.4082700719452423, 6.764833455106256, 76.38625363762951, 48.500002177497976, 64.98867901115156, 2.5620221676812065, 12.695939430494207, 21.10898695567774, 149.71543693547758, 4.646360914909575, 0.17120773573891412, 35.344200621054384, 3409.254939141166}
