# Supplementary material for: Experimental Design for Stochastic Models of Nonlinear Signaling Pathways Using an Interval-Wise Linear Noise Approximation and State Estimation
Source: PLoS One. 2016 Sep 1;11(9):e0159902. doi: 10.1371/journal.pone.0159902 (PMC5008843; doi:10.1371/journal.pone.0159902)
Supplement: S1 File — (TGZ) [file pone.0159902.s009.tgz › Online_SI/res/caplc47.txt]

48
1165.2638368325925
1
conv
{195.4689587555026, 3.0223512045753442, 1.4124076890660928, 172.33552145262738, 5.332043699009215, 3069.9857170397927, 1.3713409236246437, 32449.936020750127, 29438.419345244514, 14.557289867511898, 148086.1669664879, 164.297955770951, 8.317260276879244}
{7.7976609643855666, 2.452583205943866, 7.078441508809686, 9.297093972301381, 9.263190553467515, 160.16828110506717, 10.592009969729329, 0.6511663174631724, 1.1977289283070274, 7.196538052370381, 3.2116555774588975, 2.686222356844379, 16.82739723120756}
