# Supplementary material for: Experimental Design for Stochastic Models of Nonlinear Signaling Pathways Using an Interval-Wise Linear Noise Approximation and State Estimation
Source: PLoS One. 2016 Sep 1;11(9):e0159902. doi: 10.1371/journal.pone.0159902 (PMC5008843; doi:10.1371/journal.pone.0159902)
Supplement: S1 File — (TGZ) [file pone.0159902.s009.tgz › Online_SI/res/ca0.txt]

1
533.2219477394398
1
conv
{220.3823527824605, 2.807696189893677, 1.689111075764251, 91.7642737728032, 5.039583963119499, 3618.4055628310457, 1.2855248949124998, 33631.946486942965, 23879.657512610447, 15.461570197432074, 191550.95290232316, 125.96428544720911, 45.343243342510895, 0.033106262570591974}
{3.9539399917266445, 4.8238579697058634, 11.125728668700717, 51.70301380378779, 3.270163178678264, 206.64453922296997, 3.6713624929435307, 4.317451882577434, 17.911112022652297, 13.855450643829709, 25.196701243348468, 21.272321595494308, 353.43243342510897, 99.6689373742941}
