# Supplementary material for: Experimental Design for Stochastic Models of Nonlinear Signaling Pathways Using an Interval-Wise Linear Noise Approximation and State Estimation
Source: PLoS One. 2016 Sep 1;11(9):e0159902. doi: 10.1371/journal.pone.0159902 (PMC5008843; doi:10.1371/journal.pone.0159902)
Supplement: S1 File — (TGZ) [file pone.0159902.s009.tgz › Online_SI/res/caplc19.txt]

20
1095.77807276686
1
conv
{208.43122075016777, 3.028530817100342, 1.5204918901142224, 174.58106656310682, 4.657123318913129, 390.29274817587265, 1.27159825189506, 32480.68998432816, 29289.696656827076, 13.662183501455809, 151329.61455273797, 166.9496396353666, 5.691391009104367}
{1.6833864386001096, 2.6620615966217565, 0.03236119172515452, 8.115228124680623, 4.567145104239155, 66.92434337492604, 2.54824612056935, 0.7465570233503747, 0.6864787103027721, 0.605180423091377, 1.091755194288908, 4.3435247721041215, 43.086089908956325}
