# Supplementary material for: Experimental Design for Stochastic Models of Nonlinear Signaling Pathways Using an Interval-Wise Linear Noise Approximation and State Estimation
Source: PLoS One. 2016 Sep 1;11(9):e0159902. doi: 10.1371/journal.pone.0159902 (PMC5008843; doi:10.1371/journal.pone.0159902)
Supplement: S1 File — (TGZ) [file pone.0159902.s009.tgz › Online_SI/res/ca21.txt]

22
567.4268927478058
1
conv
{242.31137263119774, 2.9212187547157558, 1.4212705304988436, 159.0529355045355, 3.249144158079194, 1462.315695802387, 1.2430051360386747, 28057.084708018203, 31811.14059365448, 21.439323327515698, 149459.50342426615, 164.8346349581629, 0.10912000120230944, 291.4935877409191}
{14.297817278866859, 0.9756354333642174, 6.4953598356023985, 16.28792868182342, 33.419177088541105, 23.925058966303975, 0.2423496805382818, 12.974303014831875, 9.354213109846958, 57.87425130718482, 2.3140500494992486, 3.021646848851809, 98.9087999879769, 2814.935877409191}
