# Supplementary material for: Experimental Design for Stochastic Models of Nonlinear Signaling Pathways Using an Interval-Wise Linear Noise Approximation and State Estimation
Source: PLoS One. 2016 Sep 1;11(9):e0159902. doi: 10.1371/journal.pone.0159902 (PMC5008843; doi:10.1371/journal.pone.0159902)
Supplement: S1 File — (TGZ) [file pone.0159902.s009.tgz › Online_SI/res/caplc11.txt]

12
1199.652493251268
1
conv
{168.6810572490686, 3.0137251192174546, 1.3454909800349915, 154.07643739416727, 3.996026892083983, 6.629654839939388, 1.439492892919849, 34758.47601638224, 32001.151116110483, 15.424682195004191, 152773.95060274872, 172.81354633963483, 9.604006388444219}
{20.433463561760092, 2.160173532795064, 11.480856576645301, 18.907138213596173, 18.114203031065916, 99.43816484407293, 16.088136525794273, 7.811650174882888, 10.007394692713932, 13.583815868955753, 0.1477447040858024, 8.008466462271766, 3.95993611555781}
