# Supplementary material for: Experimental Design for Stochastic Models of Nonlinear Signaling Pathways Using an Interval-Wise Linear Noise Approximation and State Estimation
Source: PLoS One. 2016 Sep 1;11(9):e0159902. doi: 10.1371/journal.pone.0159902 (PMC5008843; doi:10.1371/journal.pone.0159902)
Supplement: S1 File — (TGZ) [file pone.0159902.s009.tgz › Online_SI/res/ca47.txt]

48
561.6541068733185
1
conv
{137.59876423827615, 3.106819518333268, 1.5883587476691094, 196.97114719641638, 4.655962459675551, 4033.7096464372685, 1.2270074176886276, 22178.80864897081, 21756.045781570494, 19.640872183401502, 140287.3084197605, 142.56914324537456, 5.380577893540036, 147.81143077679948}
{35.094922529115024, 5.315915875703996, 4.497286030862463, 3.6690248402191483, 4.590933203369861, 241.8398005455312, 1.0477888960784152, 31.207169202944137, 25.211255477585105, 44.630870275416065, 8.30894874525458, 10.894285471640899, 46.19422106459964, 1378.114307767995}
