# Supplementary material for: Experimental Design for Stochastic Models of Nonlinear Signaling Pathways Using an Interval-Wise Linear Noise Approximation and State Estimation
Source: PLoS One. 2016 Sep 1;11(9):e0159902. doi: 10.1371/journal.pone.0159902 (PMC5008843; doi:10.1371/journal.pone.0159902)
Supplement: S1 File — (TGZ) [file pone.0159902.s009.tgz › Online_SI/res/caplc13.txt]

14
1109.3843093874148
1
conv
{182.33399791332596, 2.9622109679700124, 1.404129006770902, 182.45099003282195, 5.234429280234274, 3002.094000087363, 1.3783221414210383, 32780.758521665244, 29174.645929650753, 14.219505443435962, 145477.4857415508, 157.84900324653483, 0.054275310575188085}
{13.993397210695303, 0.41393111762753215, 7.62309165980908, 3.973163140620027, 7.262895086767903, 154.4147457701155, 11.155011404922442, 1.6772906999542314, 0.2909794762830966, 4.70917115932225, 4.916675985914509, 1.3443729709157284, 99.45724689424813}
