# Supplementary material for: Experimental Design for Stochastic Models of Nonlinear Signaling Pathways Using an Interval-Wise Linear Noise Approximation and State Estimation
Source: PLoS One. 2016 Sep 1;11(9):e0159902. doi: 10.1371/journal.pone.0159902 (PMC5008843; doi:10.1371/journal.pone.0159902)
Supplement: S1 File — (TGZ) [file pone.0159902.s009.tgz › Online_SI/res/ca1.txt]

2
545.8272584561221
1
conv
{129.16580613580948, 3.038850771350211, 1.5895528839188464, 210.90914926600138, 2.805951904378779, 2618.2706334322247, 1.1929050293104089, 28280.52807163145, 36100.636232630975, 32.525088491027525, 150052.8349761469, 152.82829812329723, 0.791563391559713, 258.46129070021175}
{39.07273295480685, 3.01189055424443, 4.575847626239895, 11.00481540315862, 42.50098556600863, 121.88734181629022, 3.797981507225091, 12.28124047260717, 24.099815168893006, 139.50727902082124, 1.9262516495771895, 4.482313672939231, 92.08436608440287, 2484.612907002118}
