# Supplementary material for: Experimental Design for Stochastic Models of Nonlinear Signaling Pathways Using an Interval-Wise Linear Noise Approximation and State Estimation
Source: PLoS One. 2016 Sep 1;11(9):e0159902. doi: 10.1371/journal.pone.0159902 (PMC5008843; doi:10.1371/journal.pone.0159902)
Supplement: S1 File — (TGZ) [file pone.0159902.s009.tgz › Online_SI/res/caplc23.txt]

24
1199.3877193146977
1
conv
{212.88559168411166, 2.9549800377475366, 1.4902052240450587, 165.2839739246919, 4.659487547615115, 621.6561208863264, 1.2368802582940683, 32045.62657135057, 29602.28414765618, 13.221754628488627, 147646.62771571858, 172.217707581652, 1.3473787423035446}
{0.41773192646776397, 0.16881483889953947, 1.9601826286145585, 13.008434776477943, 4.518697794772223, 47.31727789098928, 0.2515920730590045, 0.6028952501533161, 1.761031789811553, 2.638036609067547, 3.4989361335172657, 7.6360672385325055, 86.52621257696457}
