# Supplementary material for: Experimental Design for Stochastic Models of Nonlinear Signaling Pathways Using an Interval-Wise Linear Noise Approximation and State Estimation
Source: PLoS One. 2016 Sep 1;11(9):e0159902. doi: 10.1371/journal.pone.0159902 (PMC5008843; doi:10.1371/journal.pone.0159902)
Supplement: S1 File — (TGZ) [file pone.0159902.s009.tgz › Online_SI/res/ca45.txt]

46
526.3258925596099
1
conv
{133.2909807816583, 3.0739820211528586, 1.33150616524103, 191.8098562093901, 2.040061653879338, 529.0886682496237, 1.3820485881048978, 29635.47978088488, 38599.57773005984, 33.16674196994583, 145989.7125467827, 165.15043068769526, 0.009955457868477544, 384.2147658839754}
{37.12689585770835, 4.202780378062996, 12.400910181511184, 0.9525558996789952, 58.19545791230865, 55.16197726698104, 11.455531298782084, 8.078536659786348, 32.69019501567495, 144.23226781992514, 4.5818872243250235, 3.2190191798095396, 99.90044542131523, 3742.1476588397545}
