# Supplementary material for: Experimental Design for Stochastic Models of Nonlinear Signaling Pathways Using an Interval-Wise Linear Noise Approximation and State Estimation
Source: PLoS One. 2016 Sep 1;11(9):e0159902. doi: 10.1371/journal.pone.0159902 (PMC5008843; doi:10.1371/journal.pone.0159902)
Supplement: S1 File — (TGZ) [file pone.0159902.s009.tgz › Online_SI/res/caplc38.txt]

39
1231.9217699088624
1
conv
{184.0917978253012, 2.984417202323245, 1.4652829809086525, 193.9571662003045, 4.5717836544250465, 269.15440737913866, 1.278250206276954, 31442.933167103143, 28308.175354963263, 13.559421933959413, 148223.32122543638, 171.80407378120077, 13.479753749958403}
{13.164246308820188, 1.166684824516771, 3.5998038875886524, 2.0827190527918416, 6.315908720798225, 77.19030445939504, 3.084694054593071, 2.4722916653128313, 2.68760620500769, 0.15153215051978472, 3.1220122709566174, 7.377546113250482, 34.79753749958404}
