# Supplementary material for: Experimental Design for Stochastic Models of Nonlinear Signaling Pathways Using an Interval-Wise Linear Noise Approximation and State Estimation
Source: PLoS One. 2016 Sep 1;11(9):e0159902. doi: 10.1371/journal.pone.0159902 (PMC5008843; doi:10.1371/journal.pone.0159902)
Supplement: S1 File — (TGZ) [file pone.0159902.s009.tgz › Online_SI/res/caplc49.txt]

50
1145.8072233009498
1
conv
{225.0231118816665, 3.009520730058851, 1.5314399947157522, 195.83070787138084, 4.7862965363494165, 761.1691726420344, 1.2757030839320975, 34058.07027100112, 30682.389261924156, 13.667888937632814, 152217.18626108795, 163.38444212807045, 4.026146801798524}
{6.1429773026728745, 2.017651866401719, 0.7526312312994862, 3.0687936165162304, 1.9201529436594948, 35.494137911692, 2.8792809622659306, 5.639175778539446, 5.474009150650245, 0.6471939442769777, 0.5116429666091848, 2.115276330044029, 59.73853198201476}
