# Supplementary material for: Experimental Design for Stochastic Models of Nonlinear Signaling Pathways Using an Interval-Wise Linear Noise Approximation and State Estimation
Source: PLoS One. 2016 Sep 1;11(9):e0159902. doi: 10.1371/journal.pone.0159902 (PMC5008843; doi:10.1371/journal.pone.0159902)
Supplement: S1 File — (TGZ) [file pone.0159902.s009.tgz › Online_SI/res/caplc40.txt]

41
1185.3556761914795
1
conv
{238.23919063906763, 2.9857683195205738, 1.4999970712081445, 149.33684334613446, 5.124460594752804, 1576.0703899930536, 1.2627806041427825, 32301.28182574498, 29061.202934444183, 13.46012014489608, 149586.8319647458, 168.87301594537504, 0.004059484741342191}
{12.376976716541334, 1.2124854074770703, 1.3159821573589148, 21.40166139677134, 5.009438417065666, 33.565287287546916, 1.8371454953856847, 0.1900801046680517, 0.09899300637956863, 0.88276771063269, 2.2308287812118968, 5.545634965859403, 99.95940515258658}
