# Supplementary material for: Experimental Design for Stochastic Models of Nonlinear Signaling Pathways Using an Interval-Wise Linear Noise Approximation and State Estimation
Source: PLoS One. 2016 Sep 1;11(9):e0159902. doi: 10.1371/journal.pone.0159902 (PMC5008843; doi:10.1371/journal.pone.0159902)
Supplement: S1 File — (TGZ) [file pone.0159902.s009.tgz › Online_SI/res/caplc3.txt]

4
1179.5537608277357
1
conv
{92.51529240112926, 3.022186095741155, 1.5424693586658298, 395.20752669240494, 4.6379608210479875, 1169.8823722080374, 1.291028844953653, 32202.513827537907, 28723.38268061772, 14.451722812370082, 157371.18349985578, 167.83201486372806, 23.38967049778777}
{56.36071113154279, 2.4469862963103344, 1.478247280646696, 108.00396141705524, 4.959819240819927, 0.8574260840646275, 4.1152294317462195, 0.11627224709085991, 1.2602864193271905, 6.419166512298104, 2.856982679644297, 4.895009289830039, 133.89670497787768}
