# Supplementary material for: Experimental Design for Stochastic Models of Nonlinear Signaling Pathways Using an Interval-Wise Linear Noise Approximation and State Estimation
Source: PLoS One. 2016 Sep 1;11(9):e0159902. doi: 10.1371/journal.pone.0159902 (PMC5008843; doi:10.1371/journal.pone.0159902)
Supplement: S1 File — (TGZ) [file pone.0159902.s009.tgz › Online_SI/res/caplc41.txt]

42
1168.35920913368
1
conv
{253.29367956744926, 2.921883787319469, 1.4839830615586227, 152.10250478166503, 4.574356212406231, 537.6205834417716, 1.254283547426337, 33170.555981558435, 30152.30566098391, 13.56349233907663, 151588.0390118119, 165.97540453219418, 31.69104551007059}
{19.478150739362857, 0.9530919552722447, 2.369535423774824, 19.94605011491314, 6.26319236872477, 54.438933606629526, 1.1518989859949174, 2.8863398931713236, 3.6517898280643224, 0.12155862241067807, 0.9228503190771923, 3.73462783262136, 216.9104551007059}
