# Supplementary material for: Experimental Design for Stochastic Models of Nonlinear Signaling Pathways Using an Interval-Wise Linear Noise Approximation and State Estimation
Source: PLoS One. 2016 Sep 1;11(9):e0159902. doi: 10.1371/journal.pone.0159902 (PMC5008843; doi:10.1371/journal.pone.0159902)
Supplement: S1 File — (TGZ) [file pone.0159902.s009.tgz › Online_SI/res/ca17.txt]

18
550.3293402061865
1
conv
{14.453276728720972, 3.245655026867064, 1.8613938846255749, 568.6710577182623, 2.9924310269956407, 1808.1395956958636, 1.0889427458603338, 21456.178291796365, 27030.025678607275, 26.748705765272607, 135934.18320354927, 167.71577146018743, 11.363949987840654, 15.352574176190686}
{93.18241663739578, 10.02220430057843, 22.460123988524664, 199.30055669382227, 38.679692069761465, 53.232169126768106, 12.18203662416663, 33.448578499390926, 7.081383023006961, 96.97132375016648, 11.154128625131197, 4.822357162617141, 13.639499878406536, 53.525741761906865}
