# Supplementary material for: Experimental Design for Stochastic Models of Nonlinear Signaling Pathways Using an Interval-Wise Linear Noise Approximation and State Estimation
Source: PLoS One. 2016 Sep 1;11(9):e0159902. doi: 10.1371/journal.pone.0159902 (PMC5008843; doi:10.1371/journal.pone.0159902)
Supplement: S1 File — (TGZ) [file pone.0159902.s009.tgz › Online_SI/res/ca24.txt]

25
580.1743455701691
1
conv
{125.9980923129433, 2.7000085897844808, 2.216999156618312, 1.1572507221255324, 0.33923109537686913, 301.6682690100339, 0.5708624708527597, 20871.675168899783, 46328.56430815389, 435.9524553514529, 173389.1442038352, 156.2122639514049, 879.9655316697139, 0.39295988761893436}
{40.56693758823429, 8.474285092051504, 45.85520767225738, 99.39092067256551, 93.04854312752317, 74.4348924567768, 53.96270396348712, 35.26155344634062, 59.2594166660498, 3110.253721291995, 13.326238041722348, 2.367335030371933, 8699.655316697139, 96.07040112381067}
