# Supplementary material for: Experimental Design for Stochastic Models of Nonlinear Signaling Pathways Using an Interval-Wise Linear Noise Approximation and State Estimation
Source: PLoS One. 2016 Sep 1;11(9):e0159902. doi: 10.1371/journal.pone.0159902 (PMC5008843; doi:10.1371/journal.pone.0159902)
Supplement: S1 File — (TGZ) [file pone.0159902.s009.tgz › Online_SI/res/ca34.txt]

35
861.7140645072778
1
conv
{399.9225233241817, 3.3203054068540587, 1.393165771643137, 47.98829296007606, 0.5518474573631591, 389.35453660268445, 0.8609160447121005, 19055.099478797158, 42822.49532439564, 499.1488147433621, 299988.3056310345, 32.78272584253294, 44.424695302288995, 39.28826593748967}
{88.64269968121779, 12.55272565606978, 8.344357128740993, 74.74300370522313, 88.69165046386969, 67.00385283028098, 30.571286716766092, 40.896093428048516, 47.20692789410671, 3575.6171925137123, 96.07078799414019, 79.51079634841692, 344.24695302289, 292.8826593748967}
