# Supplementary material for: Experimental Design for Stochastic Models of Nonlinear Signaling Pathways Using an Interval-Wise Linear Noise Approximation and State Estimation
Source: PLoS One. 2016 Sep 1;11(9):e0159902. doi: 10.1371/journal.pone.0159902 (PMC5008843; doi:10.1371/journal.pone.0159902)
Supplement: S1 File — (TGZ) [file pone.0159902.s009.tgz › Online_SI/res/ca20.txt]

21
521.3197337058289
1
conv
{237.19511505578518, 3.0368263670514937, 1.5053033077964686, 241.4687385363927, 4.8379524317640845, 2951.474683961094, 1.174083374773108, 28463.137524273985, 32293.864481758734, 16.312524684611695, 134985.70287654796, 164.19029602305608, 10.220599533656781, 372.49106742295334}
{11.884488233860933, 2.9432666797116434, 0.9668876449691728, 27.088809755996152, 0.8616304966376103, 150.12497321704186, 5.315856873136444, 11.714833981780444, 11.01362833193102, 20.121683980940315, 11.77405040748499, 2.6189350144100487, 2.2059953365678098, 3624.910674229533}
