# Supplementary material for: Experimental Design for Stochastic Models of Nonlinear Signaling Pathways Using an Interval-Wise Linear Noise Approximation and State Estimation
Source: PLoS One. 2016 Sep 1;11(9):e0159902. doi: 10.1371/journal.pone.0159902 (PMC5008843; doi:10.1371/journal.pone.0159902)
Supplement: S1 File — (TGZ) [file pone.0159902.s009.tgz › Online_SI/res/caplc8.txt]

9
1115.3602542354106
1
conv
{211.80266718778154, 2.9669265157688263, 1.4348595706304776, 165.39688199643913, 5.144429883714624, 2418.513046819196, 1.3173085574718544, 32050.421184275634, 29096.865403971977, 14.403096471029675, 152182.0863360156, 165.19608000672287, 11.02432458540223}
{0.093081515197388, 0.5737801955534267, 5.601344037468578, 12.949009475558352, 5.418645158086557, 104.95873278128781, 6.234561086439871, 0.58802362197384, 0.023600563671284894, 6.061093306551365, 0.5345840941074462, 3.2475500042017913, 10.243245854022298}
