# Supplementary material for: Experimental Design for Stochastic Models of Nonlinear Signaling Pathways Using an Interval-Wise Linear Noise Approximation and State Estimation
Source: PLoS One. 2016 Sep 1;11(9):e0159902. doi: 10.1371/journal.pone.0159902 (PMC5008843; doi:10.1371/journal.pone.0159902)
Supplement: S1 File — (TGZ) [file pone.0159902.s009.tgz › Online_SI/res/ca13.txt]

14
519.6171694727467
1
conv
{195.36311046131422, 3.1607275105897297, 1.749740223688904, 47.29207827105327, 3.511891256599136, 3804.351026826901, 1.2337748198927379, 27060.720419675723, 28566.30491572654, 29.245462332928337, 152496.7706197452, 169.57940348743756, 0.37166372577508433, 222.55665866372112}
{7.847589405040462, 7.143305443719644, 15.114488400585785, 75.10943248891932, 28.03501523362426, 222.40262939211024, 0.502030653811463, 16.06476296626637, 1.8002581102559596, 115.35686548548114, 0.32890809166980933, 5.987127179648475, 96.28336274224915, 2125.566586637211}
