# Supplementary material for: Experimental Design for Stochastic Models of Nonlinear Signaling Pathways Using an Interval-Wise Linear Noise Approximation and State Estimation
Source: PLoS One. 2016 Sep 1;11(9):e0159902. doi: 10.1371/journal.pone.0159902 (PMC5008843; doi:10.1371/journal.pone.0159902)
Supplement: S1 File — (TGZ) [file pone.0159902.s009.tgz › Online_SI/res/ca10.txt]

11
543.0188147858355
1
conv
{171.7426799391053, 3.1313996763294583, 1.3883400776497479, 180.0335448105939, 4.4831106477388305, 3564.701502787831, 1.411069261280267, 30580.766247588643, 32265.208898153625, 19.662805385826122, 143338.26414932337, 167.5084765859979, 0.0010410320327070245, 235.06698193935358}
{18.989301915516364, 6.149141570490104, 8.661836996727116, 5.245502731266371, 8.132978529941996, 202.09334769388397, 13.795908167763479, 5.146506676213888, 10.915121684955743, 44.792381338925786, 6.314860033121981, 4.692797866248686, 99.98958967967293, 2250.669819393536}
