# Supplementary material for: Experimental Design for Stochastic Models of Nonlinear Signaling Pathways Using an Interval-Wise Linear Noise Approximation and State Estimation
Source: PLoS One. 2016 Sep 1;11(9):e0159902. doi: 10.1371/journal.pone.0159902 (PMC5008843; doi:10.1371/journal.pone.0159902)
Supplement: S1 File — (TGZ) [file pone.0159902.s009.tgz › Online_SI/res/caplc18.txt]

19
1171.0180656397338
1
conv
{187.33006727837045, 2.9852916397641693, 1.482279426343796, 196.199219049341, 5.059279813554025, 2034.6107212133345, 1.2916728025931226, 32678.105455415993, 29499.39021030337, 14.093931111489518, 152888.67624278748, 164.34451684545746, 9.218407236488808}
{11.636760717749787, 1.1963267716667512, 2.4816166879081627, 3.262746868074209, 3.6737666711890418, 72.42463739096054, 4.167161499445369, 1.3588878890074219, 1.4073228267561666, 3.784470629525166, 0.07276062562909917, 2.715323028410914, 7.815927635111919}
