# Supplementary material for: Experimental Design for Stochastic Models of Nonlinear Signaling Pathways Using an Interval-Wise Linear Noise Approximation and State Estimation
Source: PLoS One. 2016 Sep 1;11(9):e0159902. doi: 10.1371/journal.pone.0159902 (PMC5008843; doi:10.1371/journal.pone.0159902)
Supplement: S1 File — (TGZ) [file pone.0159902.s009.tgz › Online_SI/res/caplc20.txt]

21
1107.8482785407155
1
conv
{212.20967542363292, 2.9909396063997096, 1.498763782364856, 189.5601941109691, 5.38184215457225, 2229.2106713990693, 1.2645848159887147, 31604.19865158064, 28691.00416704685, 13.631568616578818, 150115.82217789738, 167.62450417654458, 0.422723785888596}
{0.09890350171363968, 1.387783267786759, 1.39711958125947, 0.23147678370047756, 10.283650708447746, 88.91615859314146, 1.9826464507028032, 1.9720885496878462, 1.371591037996394, 0.37973944461574255, 1.88508354385792, 4.76531511034036, 95.77276214111404}
