# Supplementary material for: Experimental Design for Stochastic Models of Nonlinear Signaling Pathways Using an Interval-Wise Linear Noise Approximation and State Estimation
Source: PLoS One. 2016 Sep 1;11(9):e0159902. doi: 10.1371/journal.pone.0159902 (PMC5008843; doi:10.1371/journal.pone.0159902)
Supplement: S1 File — (TGZ) [file pone.0159902.s009.tgz › Online_SI/res/caplc33.txt]

34
1082.4995300001883
1
conv
{182.6316868334764, 2.961886702025161, 1.5250920584236969, 233.81348288215142, 4.888029761366151, 1634.3192300590033, 1.268473317713357, 33626.438008279845, 30432.32379281141, 14.23727401026794, 157957.24713799538, 161.10869239685226, 29.988429955501726}
{13.852977908737543, 0.40293905170036387, 0.3350038436642675, 23.05972783271127, 0.1645442902899811, 38.50162966601723, 2.2962352994642687, 4.300366030644681, 4.614382237234137, 4.840014803151256, 3.240030809147306, 0.6929327480326642, 199.88429955501726}
