# Supplementary material for: Experimental Design for Stochastic Models of Nonlinear Signaling Pathways Using an Interval-Wise Linear Noise Approximation and State Estimation
Source: PLoS One. 2016 Sep 1;11(9):e0159902. doi: 10.1371/journal.pone.0159902 (PMC5008843; doi:10.1371/journal.pone.0159902)
Supplement: S1 File — (TGZ) [file pone.0159902.s009.tgz › Online_SI/res/caplc22.txt]

23
1137.343184141697
1
conv
{117.22057149898357, 3.0178278999774437, 1.2301450753630934, 219.73506748704415, 4.401585285936656, 2560.8367156963227, 1.6201466518062033, 32785.05244485011, 29384.760037806074, 16.970160641916085, 146839.1657217012, 154.352203592595, 12.766004311511026}
{44.70727759481907, 2.2992508466930013, 19.069402936638596, 15.65003551949692, 9.803580206216054, 117.02006065223074, 30.656988048887367, 1.690609320254681, 1.0132692946238373, 24.964364078910787, 4.026689070783532, 3.529872754628123, 27.660043115110255}
