# Supplementary material for: Experimental Design for Stochastic Models of Nonlinear Signaling Pathways Using an Interval-Wise Linear Noise Approximation and State Estimation
Source: PLoS One. 2016 Sep 1;11(9):e0159902. doi: 10.1371/journal.pone.0159902 (PMC5008843; doi:10.1371/journal.pone.0159902)
Supplement: S1 File — (TGZ) [file pone.0159902.s009.tgz › Online_SI/res/ca16.txt]

17
594.5084640529185
1
conv
{164.0223070237773, 2.914801586367461, 1.539753012555009, 192.45147584828126, 3.573404312928882, 2187.6362516723366, 1.276214369639093, 27547.401319092278, 26389.33407650354, 21.20471630046801, 164223.1589425856, 141.31646775702416, 5.363370977775212, 17.507982926843198}
{22.630987252935235, 1.1931665638148872, 1.299540299671641, 1.2902504464638223, 26.77450178424422, 85.39290268409631, 2.920513680572023, 14.555206826636855, 9.283829231682574, 56.14665906088373, 7.3353980016899385, 11.677207651859902, 46.36629022224788, 75.07982926843198}
