# Supplementary material for: Experimental Design for Stochastic Models of Nonlinear Signaling Pathways Using an Interval-Wise Linear Noise Approximation and State Estimation
Source: PLoS One. 2016 Sep 1;11(9):e0159902. doi: 10.1371/journal.pone.0159902 (PMC5008843; doi:10.1371/journal.pone.0159902)
Supplement: S1 File — (TGZ) [file pone.0159902.s009.tgz › Online_SI/res/ca18.txt]

19
561.5273773714971
1
conv
{222.23421504274012, 2.8696156890669635, 1.510303108922851, 249.75170870221115, 4.349433627605571, 1354.3879928393226, 1.1622588293878413, 31173.419567655023, 31751.944195654585, 15.558365826284165, 156908.15697765863, 152.0927696975345, 11.679410056350383, 100.0256530159062}
{4.82745992582081, 2.724891896035141, 0.6379533603387569, 31.448267738005864, 10.872261729394026, 14.77864346095954, 6.269449242916024, 3.308251961367796, 9.150719132535528, 14.568231415936413, 2.554350965789951, 4.942018939040942, 16.79410056350383, 900.256530159062}
