# Supplementary material for: Experimental Design for Stochastic Models of Nonlinear Signaling Pathways Using an Interval-Wise Linear Noise Approximation and State Estimation
Source: PLoS One. 2016 Sep 1;11(9):e0159902. doi: 10.1371/journal.pone.0159902 (PMC5008843; doi:10.1371/journal.pone.0159902)
Supplement: S1 File — (TGZ) [file pone.0159902.s009.tgz › Online_SI/res/ca42.txt]

43
633.0195098175466
1
conv
{168.0509694493768, 3.0037926697543225, 1.5265255057413518, 0.10000372645209135, 4.371679518848236, 3681.5901868476103, 1.272298805283226, 32081.927395541672, 32561.800037582387, 19.98244380337489, 154507.42801128628, 145.61310427117525, 8.999261877199647, 40.12098251401732}
{20.730674788029813, 1.8234803306549925, 0.42930958824682897, 99.94736645976205, 10.416403302290247, 211.9991683769161, 2.604742361550487, 0.49029964162012396, 11.934685588114084, 47.14612520894616, 0.9852470662001804, 8.991809830515471, 10.007381228003531, 301.2098251401732}
