# Supplementary material for: Experimental Design for Stochastic Models of Nonlinear Signaling Pathways Using an Interval-Wise Linear Noise Approximation and State Estimation
Source: PLoS One. 2016 Sep 1;11(9):e0159902. doi: 10.1371/journal.pone.0159902 (PMC5008843; doi:10.1371/journal.pone.0159902)
Supplement: S1 File — (TGZ) [file pone.0159902.s009.tgz › Online_SI/res/caplc46.txt]

47
1144.9359563769801
1
conv
{199.43259857925077, 2.940114832494142, 1.444058193542885, 189.30429605476374, 4.682442229581943, 1173.9177752747537, 1.3119311707700612, 32141.678333749747, 28668.265637711036, 14.045446922288068, 151619.2215715197, 168.0650006831957, 7.391734052064164}
{5.928019538089262, 0.3350904239273972, 4.996171477441784, 0.36615997117697935, 4.048314967583138, 0.5154427733259581, 5.80090086855332, 0.30496794742634226, 1.4497571752800409, 3.427444199470311, 0.9024695610982294, 5.040625426997317, 26.082659479358362}
