# Supplementary material for: Experimental Design for Stochastic Models of Nonlinear Signaling Pathways Using an Interval-Wise Linear Noise Approximation and State Estimation
Source: PLoS One. 2016 Sep 1;11(9):e0159902. doi: 10.1371/journal.pone.0159902 (PMC5008843; doi:10.1371/journal.pone.0159902)
Supplement: S1 File — (TGZ) [file pone.0159902.s009.tgz › Online_SI/res/caplc7.txt]

8
1233.7018694577732
1
conv
{176.5142495172112, 2.932117269020184, 1.4641913811006235, 256.92580538514494, 4.8165609819624935, 1159.4126822141927, 1.2778089342923087, 31878.050419831292, 28894.87639314918, 13.9677104644619, 153168.60064889313, 168.8291757864814, 8.987500032777113}
{16.738561548485283, 0.6061942705022361, 3.671619664432664, 35.224108097444706, 1.299979877817754, 1.7446879479497686, 3.049107604218443, 1.1226723950642308, 0.6707583597484317, 2.855010783960974, 0.11019650254452988, 5.518234866550867, 10.124999672228869}
