# Supplementary material for: Experimental Design for Stochastic Models of Nonlinear Signaling Pathways Using an Interval-Wise Linear Noise Approximation and State Estimation
Source: PLoS One. 2016 Sep 1;11(9):e0159902. doi: 10.1371/journal.pone.0159902 (PMC5008843; doi:10.1371/journal.pone.0159902)
Supplement: S1 File — (TGZ) [file pone.0159902.s009.tgz › Online_SI/res/ca48.txt]

49
519.4691119668432
1
conv
{211.51855556798722, 3.002196308870859, 1.460019460516093, 45.815804260685304, 1.704882316946729, 1500.4372634569047, 1.2449570912092918, 30700.990188311003, 42514.892446385566, 50.061011048040385, 146736.1370144468, 159.70704319751968, 8.403420350130997, 336.2403119776099}
{0.2270964301947071, 1.7693664024020006, 3.946088123941252, 75.88641881016564, 65.06388694781293, 27.155700292958024, 0.39976542010417543, 4.7736036342710815, 46.14950995663653, 268.637783858913, 4.094028095132804, 0.18309800155019929, 15.965796498690032, 3262.403119776099}
