# Supplementary material for: Experimental Design for Stochastic Models of Nonlinear Signaling Pathways Using an Interval-Wise Linear Noise Approximation and State Estimation
Source: PLoS One. 2016 Sep 1;11(9):e0159902. doi: 10.1371/journal.pone.0159902 (PMC5008843; doi:10.1371/journal.pone.0159902)
Supplement: S1 File — (TGZ) [file pone.0159902.s009.tgz › Online_SI/res/caplc36.txt]

37
1083.3966287027897
1
conv
{213.72475888680947, 2.957682229563054, 1.498976858640535, 173.278491469701, 4.926432803307117, 1438.6760936740925, 1.2742124289263657, 33907.036276807936, 30821.55059139174, 14.126017922869842, 156340.97622365723, 162.62585245846722, 0.280348630553465}
{0.8135655126459754, 0.2604145614594531, 1.3831014052279629, 8.800793963315257, 0.9514918710474811, 21.92170285373665, 2.7590668489004573, 5.170708054615186, 5.952391170133175, 4.020750536596774, 2.1836445906256388, 1.6411577865420135, 97.19651369446535}
