# Supplementary material for: Experimental Design for Stochastic Models of Nonlinear Signaling Pathways Using an Interval-Wise Linear Noise Approximation and State Estimation
Source: PLoS One. 2016 Sep 1;11(9):e0159902. doi: 10.1371/journal.pone.0159902 (PMC5008843; doi:10.1371/journal.pone.0159902)
Supplement: S1 File — (TGZ) [file pone.0159902.s009.tgz › Online_SI/res/ca3.txt]

4
557.7855073230912
1
conv
{171.03197964069886, 3.016317196759603, 1.700665666214383, 211.80289316765405, 3.8808092385649275, 628.1010372323167, 1.1987525856835852, 31321.629532710114, 28691.859377046967, 17.15932933042761, 168609.27691656037, 157.95642701880755, 2.1748676956588526, 94.67936921022228}
{19.324537905330725, 2.248040568122136, 11.885899093051519, 11.475206930344235, 20.4752205212105, 46.771098539634174, 3.3264043803560295, 2.8485436330331444, 1.3686511617498558, 26.35735883967312, 10.20214177552965, 1.277233113245284, 78.25132304341147, 846.7936921022227}
