# Supplementary material for: Experimental Design for Stochastic Models of Nonlinear Signaling Pathways Using an Interval-Wise Linear Noise Approximation and State Estimation
Source: PLoS One. 2016 Sep 1;11(9):e0159902. doi: 10.1371/journal.pone.0159902 (PMC5008843; doi:10.1371/journal.pone.0159902)
Supplement: S1 File — (TGZ) [file pone.0159902.s009.tgz › Online_SI/scan-50-05.txt]

0	10
0.5	7
1	8
1.5	8
2	8
2.5	8
3	9
3.5	9
4	9
4.5	11
5	11
5.5	11
6	11
6.5	12
7	12
7.5	13
8	13
8.5	13
9	13
9.5	12
10	12
10.5	12
11	11
11.5	11
12	12
12.5	12
13	12
13.5	11
14	11
14.5	10
15	10
15.5	9
16	9
16.5	9
17	8
17.5	8
18	7
18.5	5
19	6
19.5	6
20	6
20.5	7
21	7
21.5	5
22	5
22.5	6
23	8
23.5	11
24	10
24.5	10
25	12
25.5	12
26	13
26.5	15
27	15
27.5	15
28	14
28.5	13
29	13
29.5	14
30	12
30.5	11
31	11
31.5	11
32	11
32.5	11
33	12
33.5	11
34	11
34.5	10
35	10
35.5	11
36	10
36.5	10
37	12
37.5	13
38	13
38.5	12
39	12
39.5	12
40	12
40.5	12
41	11
41.5	12
42	11
42.5	11
43	10
43.5	12
44	11
44.5	11
45	12
45.5	12
46	11
46.5	10
47	10
47.5	9
48	9
48.5	9
49	11
49.5	11
50	10
0	10
0.5	10
1	9
1.5	9
2	9
2.5	10
3	10
3.5	10
4	10
4.5	10
5	10
5.5	11
6	11
6.5	11
7	11
7.5	11
8	12
8.5	13
9	14
9.5	15
10	12
10.5	12
11	12
11.5	13
12	13
12.5	12
13	11
13.5	11
14	10
14.5	10
15	9
15.5	11
16	12
16.5	12
17	12
17.5	12
18	10
18.5	10
19	10
19.5	11
20	11
20.5	12
21	14
21.5	15
22	15
22.5	14
23	14
23.5	15
24	16
24.5	15
25	15
25.5	16
26	18
26.5	17
27	16
27.5	18
28	19
28.5	19
29	19
29.5	17
30	18
30.5	15
31	15
31.5	14
32	13
32.5	12
33	12
33.5	12
34	12
34.5	11
35	11
35.5	12
36	14
36.5	13
37	12
37.5	12
38	11
38.5	10
39	9
39.5	10
40	13
40.5	12
41	13
41.5	11
42	10
42.5	10
43	10
43.5	10
44	9
44.5	9
45	9
45.5	8
46	7
46.5	8
47	6
47.5	5
48	5
48.5	5
49	5
49.5	4
50	4
0	10
0.5	10
1	10
1.5	10
2	10
2.5	8
3	7
3.5	6
4	6
4.5	4
5	5
5.5	5
6	5
6.5	6
7	6
7.5	7
8	7
8.5	7
9	6
9.5	7
10	8
10.5	9
11	9
11.5	8
12	8
12.5	8
13	8
13.5	7
14	6
14.5	6
15	6
15.5	7
16	8
16.5	9
17	9
17.5	9
18	8
18.5	9
19	9
19.5	9
20	8
20.5	8
21	8
21.5	7
22	7
22.5	8
23	8
23.5	8
24	8
24.5	8
25	9
25.5	9
26	8
26.5	8
27	7
27.5	7
28	7
28.5	7
29	6
29.5	6
30	6
30.5	7
31	6
31.5	7
32	10
32.5	10
33	9
33.5	10
34	10
34.5	10
35	10
35.5	10
36	11
36.5	12
37	11
37.5	11
38	11
38.5	11
39	14
39.5	14
40	14
40.5	15
41	13
41.5	12
42	12
42.5	10
43	11
43.5	12
44	11
44.5	12
45	12
45.5	12
46	12
46.5	12
47	12
47.5	13
48	11
48.5	11
49	11
49.5	13
50	13
0	10
0.5	11
1	12
1.5	12
2	11
2.5	10
3	10
3.5	10
4	10
4.5	11
5	11
5.5	11
6	11
6.5	11
7	11
7.5	11
8	13
8.5	13
9	13
9.5	12
10	12
10.5	12
11	12
11.5	11
12	11
12.5	11
13	13
13.5	12
14	12
14.5	11
15	11
15.5	9
16	11
16.5	12
17	12
17.5	12
18	12
18.5	11
19	12
19.5	14
20	14
20.5	14
21	14
21.5	15
22	16
22.5	16
23	15
23.5	15
24	15
24.5	15
25	14
25.5	13
26	13
26.5	11
27	12
27.5	12
28	13
28.5	12
29	12
29.5	12
30	11
30.5	14
31	14
31.5	14
32	14
32.5	14
33	14
33.5	14
34	15
34.5	14
35	13
35.5	14
36	14
36.5	14
37	13
37.5	15
38	15
38.5	14
39	14
39.5	15
40	15
40.5	15
41	15
41.5	16
42	16
42.5	16
43	14
43.5	13
44	15
44.5	15
45	14
45.5	15
46	16
46.5	17
47	15
47.5	17
48	17
48.5	16
49	16
49.5	15
50	13
0	10
0.5	13
1	14
1.5	14
2	13
2.5	11
3	11
3.5	10
4	10
4.5	9
5	9
5.5	8
6	9
6.5	10
7	10
7.5	9
8	8
8.5	8
9	6
9.5	4
10	5
10.5	5
11	6
11.5	7
12	7
12.5	7
13	7
13.5	7
14	6
14.5	6
15	7
15.5	6
16	6
16.5	6
17	7
17.5	7
18	7
18.5	7
19	8
19.5	8
20	9
20.5	9
21	9
21.5	9
22	9
22.5	9
23	9
23.5	9
24	10
24.5	7
25	7
25.5	7
26	8
26.5	9
27	9
27.5	9
28	9
28.5	10
29	10
29.5	9
30	9
30.5	10
31	10
31.5	12
32	13
32.5	12
33	12
33.5	13
34	10
34.5	12
35	12
35.5	9
36	9
36.5	8
37	8
37.5	7
38	7
38.5	6
39	6
39.5	6
40	6
40.5	7
41	7
41.5	9
42	10
42.5	9
43	11
43.5	12
44	12
44.5	12
45	13
45.5	13
46	14
46.5	15
47	14
47.5	16
48	16
48.5	16
49	16
49.5	14
50	13
0	10
0.5	10
1	9
1.5	9
2	9
2.5	9
3	9
3.5	9
4	9
4.5	9
5	11
5.5	13
6	14
6.5	14
7	15
7.5	15
8	17
8.5	17
9	17
9.5	17
10	17
10.5	16
11	15
11.5	15
12	14
12.5	14
13	14
13.5	13
14	12
14.5	12
15	11
15.5	11
16	11
16.5	11
17	12
17.5	13
18	14
18.5	14
19	15
19.5	15
20	15
20.5	16
21	17
21.5	17
22	16
22.5	16
23	16
23.5	16
24	16
24.5	17
25	18
25.5	17
26	18
26.5	19
27	18
27.5	17
28	15
28.5	14
29	15
29.5	14
30	13
30.5	14
31	14
31.5	15
32	15
32.5	15
33	16
33.5	12
34	11
34.5	10
35	10
35.5	10
36	9
36.5	10
37	10
37.5	10
38	11
38.5	11
39	12
39.5	13
40	14
40.5	14
41	15
41.5	13
42	13
42.5	13
43	13
43.5	14
44	14
44.5	14
45	13
45.5	13
46	13
46.5	13
47	12
47.5	11
48	11
48.5	12
49	10
49.5	10
50	9
0	10
0.5	10
1	10
1.5	8
2	8
2.5	8
3	9
3.5	9
4	9
4.5	10
5	9
5.5	7
6	7
6.5	6
7	5
7.5	5
8	4
8.5	5
9	5
9.5	5
10	6
10.5	6
11	7
11.5	6
12	6
12.5	7
13	6
13.5	5
14	7
14.5	6
15	7
15.5	8
16	10
16.5	11
17	10
17.5	10
18	11
18.5	10
19	9
19.5	9
20	9
20.5	10
21	10
21.5	9
22	9
22.5	9
23	9
23.5	10
24	10
24.5	11
25	11
25.5	11
26	13
26.5	13
27	12
27.5	12
28	12
28.5	11
29	11
29.5	10
30	10
30.5	11
31	9
31.5	8
32	7
32.5	7
33	7
33.5	7
34	7
34.5	7
35	7
35.5	7
36	6
36.5	6
37	6
37.5	5
38	5
38.5	5
39	5
39.5	3
40	4
40.5	3
41	3
41.5	3
42	4
42.5	4
43	4
43.5	4
44	4
44.5	3
45	4
45.5	6
46	6
46.5	6
47	6
47.5	6
48	5
48.5	5
49	5
49.5	6
50	5
0	10
0.5	9
1	9
1.5	8
2	8
2.5	7
3	9
3.5	11
4	11
4.5	11
5	13
5.5	14
6	15
6.5	15
7	16
7.5	16
8	15
8.5	15
9	15
9.5	17
10	16
10.5	15
11	15
11.5	15
12	18
12.5	19
13	18
13.5	18
14	18
14.5	18
15	18
15.5	19
16	18
16.5	18
17	19
17.5	20
18	18
18.5	18
19	19
19.5	16
20	14
20.5	16
21	16
21.5	17
22	17
22.5	18
23	16
23.5	17
24	17
24.5	18
25	17
25.5	15
26	15
26.5	15
27	15
27.5	16
28	15
28.5	14
29	13
29.5	12
30	12
30.5	11
31	11
31.5	9
32	8
32.5	9
33	9
33.5	10
34	9
34.5	9
35	10
35.5	9
36	8
36.5	9
37	8
37.5	8
38	10
38.5	10
39	11
39.5	12
40	11
40.5	9
41	10
41.5	10
42	9
42.5	9
43	9
43.5	9
44	9
44.5	8
45	7
45.5	7
46	9
46.5	9
47	9
47.5	9
48	9
48.5	8
49	10
49.5	9
50	12
0	10
0.5	10
1	10
1.5	11
2	12
2.5	13
3	13
3.5	12
4	11
4.5	13
5	12
5.5	12
6	11
6.5	10
7	11
7.5	12
8	11
8.5	10
9	10
9.5	9
10	10
10.5	8
11	8
11.5	7
12	8
12.5	9
13	9
13.5	11
14	11
14.5	12
15	9
15.5	9
16	10
16.5	9
17	9
17.5	10
18	10
18.5	10
19	10
19.5	12
20	12
20.5	12
21	12
21.5	11
22	11
22.5	12
23	12
23.5	12
24	12
24.5	12
25	12
25.5	11
26	11
26.5	11
27	10
27.5	10
28	12
28.5	14
29	14
29.5	15
30	13
30.5	14
31	14
31.5	12
32	12
32.5	10
33	10
33.5	6
34	6
34.5	7
35	9
35.5	9
36	9
36.5	9
37	9
37.5	8
38	8
38.5	10
39	11
39.5	12
40	11
40.5	10
41	9
41.5	9
42	9
42.5	9
43	9
43.5	8
44	9
44.5	9
45	9
45.5	12
46	15
46.5	15
47	18
47.5	18
48	17
48.5	17
49	18
49.5	17
50	16
0	10
0.5	10
1	8
1.5	9
2	6
2.5	6
3	7
3.5	7
4	8
4.5	8
5	7
5.5	7
6	7
6.5	5
7	4
7.5	4
8	6
8.5	6
9	6
9.5	7
10	8
10.5	9
11	9
11.5	6
12	8
12.5	9
13	9
13.5	11
14	11
14.5	10
15	10
15.5	8
16	9
16.5	8
17	8
17.5	7
18	7
18.5	7
19	10
19.5	9
20	9
20.5	8
21	7
21.5	7
22	5
22.5	6
23	5
23.5	5
24	5
24.5	5
25	5
25.5	5
26	6
26.5	6
27	6
27.5	6
28	8
28.5	9
29	9
29.5	10
30	12
30.5	12
31	11
31.5	11
32	10
32.5	9
33	9
33.5	9
34	9
34.5	8
35	8
35.5	8
36	6
36.5	7
37	8
37.5	9
38	8
38.5	8
39	8
39.5	10
40	9
40.5	13
41	14
41.5	15
42	13
42.5	13
43	13
43.5	13
44	13
44.5	12
45	12
45.5	12
46	11
46.5	12
47	11
47.5	12
48	12
48.5	10
49	10
49.5	10
50	12
0	10
0.5	10
1	10
1.5	10
2	10
2.5	10
3	10
3.5	10
4	10
4.5	9
5	9
5.5	9
6	9
6.5	9
7	9
7.5	8
8	8
8.5	9
9	9
9.5	8
10	7
10.5	7
11	7
11.5	8
12	8
12.5	9
13	8
13.5	8
14	8
14.5	9
15	9
15.5	9
16	9
16.5	10
17	11
17.5	9
18	9
18.5	9
19	11
19.5	11
20	12
20.5	12
21	12
21.5	12
22	12
22.5	12
23	12
23.5	12
24	13
24.5	12
25	12
25.5	10
26	10
26.5	11
27	12
27.5	9
28	9
28.5	8
29	9
29.5	9
30	9
30.5	8
31	8
31.5	8
32	8
32.5	7
33	7
33.5	7
34	6
34.5	8
35	8
35.5	10
36	10
36.5	11
37	11
37.5	11
38	13
38.5	12
39	12
39.5	13
40	13
40.5	13
41	14
41.5	13
42	13
42.5	13
43	11
43.5	11
44	11
44.5	10
45	10
45.5	8
46	8
46.5	8
47	8
47.5	8
48	9
48.5	10
49	10
49.5	11
50	11
0	10
0.5	9
1	10
1.5	10
2	10
2.5	9
3	10
3.5	9
4	9
4.5	8
5	7
5.5	6
6	5
6.5	4
7	5
7.5	5
8	5
8.5	4
9	5
9.5	5
10	5
10.5	4
11	3
11.5	3
12	3
12.5	3
13	5
13.5	5
14	5
14.5	3
15	3
15.5	3
16	2
16.5	2
17	2
17.5	2
18	3
18.5	3
19	3
19.5	4
20	5
20.5	5
21	5
21.5	5
22	5
22.5	5
23	5
23.5	4
24	4
24.5	4
25	5
25.5	5
26	6
26.5	6
27	8
27.5	8
28	8
28.5	7
29	8
29.5	7
30	7
30.5	8
31	8
31.5	7
32	7
32.5	8
33	8
33.5	7
34	7
34.5	7
35	7
35.5	8
36	8
36.5	8
37	9
37.5	10
38	10
38.5	11
39	10
39.5	9
40	9
40.5	10
41	10
41.5	9
42	9
42.5	9
43	9
43.5	9
44	9
44.5	7
45	6
45.5	7
46	5
46.5	5
47	5
47.5	4
48	4
48.5	4
49	4
49.5	5
50	5
0	10
0.5	10
1	10
1.5	10
2	10
2.5	9
3	9
3.5	10
4	9
4.5	8
5	8
5.5	9
6	9
6.5	9
7	9
7.5	10
8	10
8.5	10
9	10
9.5	9
10	9
10.5	9
11	9
11.5	9
12	9
12.5	8
13	10
13.5	10
14	9
14.5	8
15	9
15.5	8
16	8
16.5	8
17	8
17.5	7
18	7
18.5	8
19	8
19.5	9
20	8
20.5	7
21	7
21.5	7
22	8
22.5	9
23	9
23.5	9
24	9
24.5	9
25	8
25.5	9
26	9
26.5	12
27	11
27.5	11
28	10
28.5	12
29	11
29.5	12
30	12
30.5	11
31	11
31.5	10
32	10
32.5	10
33	9
33.5	9
34	11
34.5	11
35	12
35.5	13
36	12
36.5	9
37	9
37.5	8
38	7
38.5	7
39	7
39.5	7
40	6
40.5	5
41	5
41.5	7
42	6
42.5	6
43	6
43.5	4
44	4
44.5	4
45	6
45.5	8
46	8
46.5	8
47	8
47.5	9
48	9
48.5	9
49	10
49.5	10
50	11
0	10
0.5	10
1	10
1.5	10
2	10
2.5	10
3	10
3.5	9
4	9
4.5	9
5	10
5.5	10
6	10
6.5	10
7	11
7.5	11
8	11
8.5	9
9	8
9.5	9
10	8
10.5	7
11	9
11.5	9
12	7
12.5	6
13	5
13.5	8
14	9
14.5	9
15	9
15.5	11
16	10
16.5	12
17	12
17.5	12
18	12
18.5	12
19	12
19.5	12
20	12
20.5	12
21	13
21.5	12
22	12
22.5	12
23	11
23.5	12
24	13
24.5	12
25	12
25.5	12
26	13
26.5	14
27	14
27.5	15
28	16
28.5	16
29	14
29.5	16
30	18
30.5	17
31	17
31.5	18
32	18
32.5	18
33	18
33.5	20
34	18
34.5	17
35	16
35.5	15
36	17
36.5	17
37	18
37.5	17
38	17
38.5	19
39	18
39.5	17
40	16
40.5	17
41	17
41.5	15
42	14
42.5	12
43	11
43.5	11
44	11
44.5	10
45	9
45.5	9
46	9
46.5	10
47	9
47.5	9
48	9
48.5	10
49	9
49.5	11
50	11
0	10
0.5	10
1	10
1.5	9
2	10
2.5	10
3	9
3.5	9
4	10
4.5	10
5	11
5.5	12
6	11
6.5	11
7	12
7.5	13
8	13
8.5	13
9	14
9.5	15
10	16
10.5	15
11	15
11.5	14
12	14
12.5	13
13	14
13.5	12
14	13
14.5	12
15	12
15.5	13
16	11
16.5	11
17	12
17.5	14
18	14
18.5	13
19	13
19.5	14
20	13
20.5	15
21	15
21.5	14
22	10
22.5	12
23	12
23.5	12
24	13
24.5	14
25	15
25.5	17
26	18
26.5	18
27	17
27.5	18
28	20
28.5	21
29	18
29.5	18
30	18
30.5	17
31	14
31.5	14
32	14
32.5	14
33	13
33.5	13
34	13
34.5	14
35	13
35.5	14
36	15
36.5	15
37	15
37.5	15
38	15
38.5	15
39	13
39.5	13
40	13
40.5	15
41	14
41.5	14
42	16
42.5	16
43	16
43.5	19
44	20
44.5	19
45	20
45.5	20
46	20
46.5	20
47	20
47.5	20
48	16
48.5	15
49	15
49.5	15
50	14
0	10
0.5	10
1	10
1.5	10
2	10
2.5	12
3	13
3.5	13
4	12
4.5	11
5	13
5.5	13
6	13
6.5	13
7	13
7.5	13
8	13
8.5	13
9	12
9.5	12
10	10
10.5	9
11	11
11.5	11
12	11
12.5	12
13	12
13.5	13
14	14
14.5	13
15	13
15.5	13
16	13
16.5	13
17	14
17.5	14
18	14
18.5	14
19	13
19.5	12
20	12
20.5	13
21	12
21.5	11
22	10
22.5	10
23	11
23.5	9
24	9
24.5	10
25	10
25.5	11
26	11
26.5	10
27	11
27.5	10
28	10
28.5	9
29	8
29.5	8
30	8
30.5	7
31	7
31.5	7
32	8
32.5	9
33	9
33.5	9
34	9
34.5	8
35	9
35.5	9
36	8
36.5	8
37	7
37.5	8
38	8
38.5	10
39	11
39.5	10
40	9
40.5	9
41	8
41.5	6
42	8
42.5	9
43	9
43.5	7
44	8
44.5	9
45	8
45.5	9
46	10
46.5	9
47	8
47.5	9
48	9
48.5	9
49	8
49.5	8
50	8
0	10
0.5	10
1	9
1.5	11
2	10
2.5	10
3	10
3.5	8
4	8
4.5	8
5	7
5.5	7
6	6
6.5	6
7	6
7.5	7
8	7
8.5	8
9	9
9.5	9
10	9
10.5	10
11	11
11.5	12
12	12
12.5	11
13	11
13.5	10
14	11
14.5	10
15	10
15.5	10
16	9
16.5	9
17	9
17.5	8
18	7
18.5	8
19	9
19.5	9
20	10
20.5	10
21	10
21.5	10
22	10
22.5	9
23	9
23.5	8
24	8
24.5	8
25	10
25.5	10
26	10
26.5	8
27	10
27.5	10
28	10
28.5	11
29	12
29.5	12
30	11
30.5	13
31	14
31.5	13
32	13
32.5	12
33	12
33.5	12
34	11
34.5	10
35	9
35.5	9
36	8
36.5	8
37	9
37.5	6
38	6
38.5	6
39	6
39.5	5
40	5
40.5	5
41	6
41.5	6
42	7
42.5	7
43	7
43.5	7
44	3
44.5	3
45	3
45.5	3
46	2
46.5	3
47	3
47.5	2
48	2
48.5	2
49	2
49.5	2
50	2
0	10
0.5	9
1	10
1.5	10
2	8
2.5	9
3	9
3.5	11
4	11
4.5	12
5	13
5.5	13
6	11
6.5	12
7	11
7.5	9
8	9
8.5	9
9	10
9.5	10
10	10
10.5	9
11	9
11.5	9
12	10
12.5	10
13	8
13.5	8
14	9
14.5	9
15	9
15.5	9
16	9
16.5	9
17	8
17.5	8
18	8
18.5	7
19	7
19.5	6
20	7
20.5	9
21	9
21.5	9
22	10
22.5	10
23	10
23.5	9
24	9
24.5	9
25	10
25.5	10
26	9
26.5	10
27	12
27.5	12
28	13
28.5	13
29	13
29.5	13
30	13
30.5	13
31	13
31.5	13
32	12
32.5	13
33	13
33.5	13
34	13
34.5	13
35	12
35.5	12
36	11
36.5	11
37	11
37.5	11
38	11
38.5	10
39	11
39.5	11
40	10
40.5	9
41	8
41.5	8
42	7
42.5	7
43	7
43.5	7
44	8
44.5	9
45	8
45.5	9
46	11
46.5	12
47	13
47.5	12
48	12
48.5	13
49	11
49.5	9
50	9
0	10
0.5	10
1	11
1.5	11
2	15
2.5	14
3	13
3.5	11
4	11
4.5	11
5	13
5.5	14
6	14
6.5	13
7	13
7.5	13
8	12
8.5	12
9	11
9.5	10
10	10
10.5	8
11	8
11.5	9
12	10
12.5	11
13	10
13.5	12
14	11
14.5	10
15	11
15.5	10
16	11
16.5	11
17	10
17.5	11
18	9
18.5	10
19	10
19.5	11
20	11
20.5	10
21	10
21.5	10
22	9
22.5	9
23	8
23.5	8
24	8
24.5	7
25	7
25.5	7
26	7
26.5	6
27	6
27.5	6
28	6
28.5	5
29	7
29.5	7
30	9
30.5	9
31	9
31.5	9
32	7
32.5	7
33	7
33.5	6
34	7
34.5	8
35	6
35.5	7
36	7
36.5	6
37	6
37.5	7
38	8
38.5	7
39	7
39.5	6
40	8
40.5	9
41	9
41.5	9
42	9
42.5	11
43	11
43.5	11
44	11
44.5	11
45	13
45.5	12
46	14
46.5	15
47	14
47.5	14
48	13
48.5	13
49	13
49.5	12
50	11
0	10
0.5	10
1	10
1.5	10
2	12
2.5	12
3	12
3.5	11
4	10
4.5	10
5	10
5.5	11
6	11
6.5	11
7	12
7.5	12
8	12
8.5	12
9	12
9.5	12
10	14
10.5	13
11	12
11.5	11
12	11
12.5	12
13	12
13.5	11
14	10
14.5	10
15	10
15.5	10
16	10
16.5	11
17	10
17.5	10
18	12
18.5	12
19	11
19.5	9
20	10
20.5	10
21	9
21.5	9
22	9
22.5	9
23	10
23.5	9
24	9
24.5	10
25	9
25.5	9
26	9
26.5	8
27	8
27.5	8
28	9
28.5	10
29	10
29.5	10
30	10
30.5	10
31	9
31.5	11
32	11
32.5	11
33	11
33.5	11
34	11
34.5	11
35	10
35.5	11
36	10
36.5	10
37	10
37.5	8
38	8
38.5	9
39	9
39.5	11
40	11
[truncated: 99,000 more rows]
