# Supplementary material for: Experimental Design for Stochastic Models of Nonlinear Signaling Pathways Using an Interval-Wise Linear Noise Approximation and State Estimation
Source: PLoS One. 2016 Sep 1;11(9):e0159902. doi: 10.1371/journal.pone.0159902 (PMC5008843; doi:10.1371/journal.pone.0159902)
Supplement: S1 File — (TGZ) [file pone.0159902.s009.tgz › Online_SI/scan-50-15.txt]

0	10
15	10
30	12
45	12
60	12
75	5
90	6
105	11
120	13
135	17
150	9
165	11
180	13
195	7
210	5
225	12
240	8
255	9
270	18
285	18
300	11
315	9
330	5
345	7
360	4
375	6
390	5
405	4
420	9
435	7
450	10
465	12
480	14
495	14
510	14
525	9
540	11
555	10
570	9
585	15
600	9
615	9
630	9
645	9
660	13
675	12
690	17
705	9
720	6
735	6
750	9
765	7
780	4
795	2
810	5
825	12
840	13
855	12
870	11
885	16
900	9
915	14
930	8
945	11
960	8
975	7
990	13
1005	10
1020	9
1035	8
1050	9
1065	13
1080	11
1095	10
1110	11
1125	12
1140	6
1155	9
1170	12
1185	4
1200	5
1215	14
1230	14
1245	16
1260	16
1275	10
1290	9
1305	7
1320	7
1335	9
1350	9
1365	13
1380	9
1395	14
1410	6
1425	3
1440	11
1455	8
1470	15
1485	9
1500	8
0	10
15	7
30	10
45	7
60	7
75	6
90	8
105	8
120	10
135	13
150	9
165	3
180	9
195	10
210	11
225	13
240	12
255	13
270	12
285	9
300	4
315	8
330	6
345	7
360	10
375	15
390	8
405	8
420	6
435	10
450	11
465	16
480	8
495	14
510	9
525	9
540	10
555	7
570	10
585	9
600	11
615	9
630	10
645	8
660	9
675	6
690	6
705	8
720	6
735	10
750	9
765	10
780	8
795	6
810	11
825	14
840	14
855	9
870	11
885	7
900	12
915	8
930	5
945	11
960	5
975	5
990	6
1005	10
1020	10
1035	10
1050	8
1065	7
1080	7
1095	10
1110	13
1125	11
1140	14
1155	11
1170	12
1185	10
1200	11
1215	9
1230	8
1245	6
1260	10
1275	5
1290	13
1305	18
1320	10
1335	13
1350	16
1365	14
1380	14
1395	17
1410	20
1425	11
1440	14
1455	7
1470	14
1485	7
1500	8
0	10
15	12
30	16
45	14
60	14
75	8
90	10
105	5
120	6
135	10
150	8
165	8
180	14
195	13
210	11
225	10
240	10
255	15
270	9
285	5
300	10
315	12
330	20
345	11
360	12
375	15
390	9
405	9
420	10
435	9
450	8
465	11
480	10
495	11
510	11
525	7
540	13
555	10
570	10
585	11
600	10
615	15
630	8
645	6
660	15
675	10
690	10
705	10
720	15
735	12
750	11
765	16
780	10
795	8
810	9
825	10
840	8
855	13
870	9
885	9
900	7
915	9
930	4
945	8
960	11
975	10
990	15
1005	10
1020	10
1035	11
1050	11
1065	9
1080	11
1095	13
1110	11
1125	7
1140	9
1155	13
1170	12
1185	2
1200	9
1215	9
1230	11
1245	10
1260	12
1275	12
1290	13
1305	14
1320	13
1335	10
1350	14
1365	11
1380	9
1395	14
1410	10
1425	12
1440	5
1455	14
1470	11
1485	10
1500	16
0	10
15	9
30	12
45	10
60	14
75	12
90	12
105	14
120	13
135	8
150	5
165	8
180	5
195	11
210	7
225	8
240	15
255	7
270	14
285	12
300	13
315	12
330	18
345	9
360	6
375	11
390	12
405	10
420	4
435	6
450	10
465	8
480	7
495	13
510	7
525	8
540	10
555	16
570	16
585	17
600	6
615	9
630	9
645	7
660	11
675	8
690	12
705	10
720	11
735	9
750	12
765	13
780	12
795	16
810	10
825	10
840	15
855	12
870	13
885	14
900	10
915	12
930	15
945	10
960	11
975	7
990	10
1005	9
1020	7
1035	10
1050	8
1065	15
1080	11
1095	10
1110	5
1125	8
1140	10
1155	13
1170	16
1185	17
1200	16
1215	9
1230	4
1245	11
1260	7
1275	9
1290	12
1305	7
1320	7
1335	8
1350	11
1365	7
1380	14
1395	10
1410	9
1425	11
1440	7
1455	11
1470	8
1485	6
1500	10
0	10
15	9
30	13
45	14
60	15
75	11
90	9
105	10
120	9
135	13
150	11
165	9
180	10
195	6
210	5
225	7
240	7
255	8
270	6
285	9
300	9
315	8
330	9
345	9
360	7
375	4
390	4
405	17
420	11
435	15
450	9
465	14
480	16
495	12
510	8
525	5
540	8
555	4
570	12
585	11
600	8
615	12
630	13
645	13
660	9
675	11
690	10
705	10
720	15
735	17
750	13
765	9
780	10
795	13
810	9
825	15
840	10
855	6
870	5
885	7
900	12
915	9
930	8
945	8
960	8
975	10
990	11
1005	9
1020	8
1035	13
1050	12
1065	10
1080	12
1095	13
1110	6
1125	12
1140	6
1155	17
1170	13
1185	12
1200	8
1215	15
1230	8
1245	5
1260	13
1275	14
1290	13
1305	12
1320	12
1335	5
1350	8
1365	11
1380	14
1395	13
1410	14
1425	10
1440	9
1455	12
1470	13
1485	10
1500	8
0	10
15	13
30	9
45	10
60	5
75	7
90	10
105	9
120	14
135	9
150	8
165	10
180	11
195	10
210	8
225	8
240	10
255	12
270	12
285	8
300	12
315	21
330	13
345	10
360	18
375	13
390	10
405	8
420	9
435	9
450	13
465	11
480	8
495	12
510	13
525	12
540	4
555	6
570	6
585	8
600	6
615	12
630	10
645	6
660	16
675	10
690	6
705	8
720	11
735	9
750	9
765	10
780	13
795	13
810	9
825	9
840	10
855	15
870	14
885	10
900	16
915	10
930	14
945	8
960	6
975	7
990	8
1005	9
1020	10
1035	10
1050	7
1065	5
1080	10
1095	10
1110	6
1125	11
1140	6
1155	9
1170	9
1185	12
1200	10
1215	7
1230	14
1245	11
1260	12
1275	7
1290	11
1305	11
1320	9
1335	8
1350	11
1365	8
1380	11
1395	9
1410	8
1425	9
1440	9
1455	11
1470	8
1485	11
1500	10
0	10
15	18
30	21
45	19
60	11
75	9
90	8
105	10
120	8
135	13
150	10
165	9
180	8
195	14
210	10
225	14
240	10
255	8
270	11
285	11
300	13
315	6
330	8
345	7
360	6
375	7
390	13
405	19
420	10
435	12
450	10
465	13
480	11
495	8
510	4
525	6
540	13
555	12
570	7
585	11
600	6
615	6
630	10
645	4
660	7
675	7
690	10
705	10
720	12
735	13
750	10
765	4
780	8
795	9
810	11
825	3
840	5
855	14
870	10
885	10
900	17
915	9
930	9
945	15
960	12
975	11
990	12
1005	7
1020	9
1035	16
1050	15
1065	17
1080	8
1095	9
1110	7
1125	10
1140	5
1155	11
1170	14
1185	7
1200	8
1215	18
1230	14
1245	11
1260	14
1275	6
1290	8
1305	6
1320	10
1335	9
1350	14
1365	10
1380	6
1395	11
1410	11
1425	12
1440	9
1455	14
1470	9
1485	10
1500	11
0	10
15	10
30	10
45	4
60	6
75	9
90	5
105	8
120	6
135	13
150	10
165	10
180	11
195	8
210	6
225	12
240	6
255	11
270	13
285	12
300	10
315	6
330	6
345	8
360	8
375	12
390	8
405	9
420	11
435	12
450	13
465	10
480	6
495	13
510	15
525	14
540	11
555	4
570	6
585	12
600	9
615	10
630	13
645	10
660	14
675	9
690	5
705	13
720	18
735	9
750	9
765	11
780	12
795	7
810	8
825	6
840	10
855	6
870	13
885	11
900	8
915	11
930	12
945	13
960	7
975	15
990	18
1005	15
1020	11
1035	5
1050	6
1065	11
1080	14
1095	12
1110	14
1125	15
1140	18
1155	9
1170	5
1185	10
1200	13
1215	6
1230	8
1245	6
1260	1
1275	9
1290	10
1305	9
1320	14
1335	8
1350	8
1365	5
1380	7
1395	9
1410	12
1425	9
1440	10
1455	16
1470	9
1485	12
1500	7
0	10
15	9
30	6
45	12
60	12
75	15
90	7
105	7
120	11
135	10
150	7
165	3
180	5
195	11
210	8
225	6
240	11
255	12
270	8
285	13
300	13
315	10
330	9
345	11
360	10
375	7
390	14
405	14
420	8
435	8
450	17
465	16
480	9
495	8
510	7
525	13
540	15
555	13
570	7
585	7
600	11
615	9
630	6
645	12
660	15
675	8
690	11
705	14
720	10
735	13
750	9
765	6
780	8
795	8
810	6
825	13
840	14
855	10
870	9
885	11
900	11
915	6
930	6
945	16
960	9
975	11
990	14
1005	7
1020	8
1035	6
1050	7
1065	8
1080	9
1095	11
1110	15
1125	12
1140	12
1155	11
1170	7
1185	14
1200	12
1215	6
1230	10
1245	13
1260	12
1275	12
1290	7
1305	7
1320	6
1335	10
1350	10
1365	10
1380	9
1395	13
1410	7
1425	14
1440	10
1455	9
1470	12
1485	8
1500	13
0	10
15	12
30	6
45	6
60	8
75	10
90	11
105	10
120	5
135	10
150	11
165	8
180	4
195	9
210	6
225	13
240	6
255	11
270	14
285	12
300	10
315	13
330	7
345	6
360	9
375	7
390	11
405	7
420	16
435	15
450	9
465	13
480	9
495	10
510	6
525	6
540	16
555	15
570	9
585	10
600	17
615	9
630	11
645	8
660	9
675	7
690	11
705	13
720	19
735	13
750	14
765	11
780	14
795	14
810	8
825	8
840	7
855	16
870	10
885	9
900	12
915	14
930	7
945	9
960	7
975	11
990	11
1005	6
1020	9
1035	15
1050	7
1065	10
1080	9
1095	16
1110	11
1125	11
1140	12
1155	7
1170	10
1185	13
1200	12
1215	13
1230	14
1245	11
1260	15
1275	12
1290	10
1305	11
1320	13
1335	9
1350	13
1365	11
1380	9
1395	12
1410	4
1425	9
1440	10
1455	10
1470	5
1485	6
1500	12
0	10
15	17
30	15
45	8
60	7
75	6
90	16
105	8
120	8
135	10
150	8
165	10
180	7
195	12
210	11
225	13
240	12
255	12
270	9
285	10
300	11
315	12
330	7
345	13
360	10
375	6
390	13
405	7
420	11
435	17
450	8
465	17
480	13
495	6
510	8
525	7
540	15
555	12
570	14
585	10
600	12
615	10
630	11
645	8
660	6
675	8
690	11
705	11
720	11
735	13
750	13
765	11
780	12
795	13
810	6
825	12
840	11
855	6
870	10
885	16
900	12
915	10
930	13
945	10
960	19
975	11
990	8
1005	8
1020	11
1035	12
1050	12
1065	7
1080	7
1095	17
1110	12
1125	7
1140	13
1155	19
1170	9
1185	6
1200	5
1215	6
1230	10
1245	9
1260	10
1275	6
1290	9
1305	7
1320	12
1335	10
1350	7
1365	5
1380	6
1395	8
1410	7
1425	11
1440	13
1455	8
1470	12
1485	12
1500	17
0	10
15	12
30	7
45	10
60	9
75	11
90	14
105	10
120	11
135	5
150	12
165	16
180	14
195	12
210	9
225	11
240	7
255	9
270	10
285	7
300	5
315	9
330	10
345	9
360	10
375	7
390	9
405	10
420	5
435	9
450	10
465	7
480	18
495	15
510	13
525	13
540	13
555	12
570	10
585	10
600	9
615	7
630	7
645	10
660	10
675	4
690	15
705	16
720	11
735	13
750	10
765	13
780	10
795	10
810	10
825	10
840	8
855	13
870	10
885	10
900	6
915	14
930	10
945	13
960	11
975	8
990	8
1005	12
1020	14
1035	11
1050	8
1065	9
1080	8
1095	8
1110	9
1125	13
1140	10
1155	11
1170	7
1185	6
1200	8
1215	12
1230	8
1245	9
1260	10
1275	13
1290	15
1305	10
1320	9
1335	10
1350	12
1365	6
1380	8
1395	12
1410	9
1425	11
1440	8
1455	6
1470	8
1485	10
1500	5
0	10
15	6
30	4
45	9
60	7
75	1
90	7
105	14
120	9
135	9
150	12
165	12
180	8
195	15
210	11
225	9
240	8
255	7
270	12
285	16
300	15
315	11
330	7
345	10
360	6
375	6
390	7
405	10
420	7
435	7
450	10
465	6
480	5
495	8
510	16
525	9
540	16
555	11
570	4
585	9
600	16
615	7
630	10
645	8
660	11
675	7
690	7
705	8
720	4
735	4
750	9
765	12
780	14
795	12
810	11
825	6
840	10
855	13
870	11
885	8
900	8
915	16
930	3
945	8
960	14
975	11
990	9
1005	8
1020	14
1035	9
1050	6
1065	14
1080	11
1095	6
1110	13
1125	10
1140	12
1155	16
1170	10
1185	10
1200	14
1215	11
1230	7
1245	15
1260	9
1275	7
1290	6
1305	10
1320	14
1335	10
1350	6
1365	5
1380	12
1395	6
1410	11
1425	11
1440	10
1455	13
1470	12
1485	13
1500	13
0	10
15	8
30	8
45	15
60	16
75	5
90	6
105	4
120	12
135	9
150	12
165	14
180	10
195	14
210	8
225	8
240	12
255	7
270	3
285	10
300	12
315	14
330	6
345	8
360	10
375	6
390	8
405	6
420	10
435	10
450	12
465	7
480	8
495	9
510	12
525	10
540	9
555	8
570	9
585	12
600	6
615	8
630	11
645	10
660	10
675	10
690	8
705	8
720	13
735	14
750	12
765	9
780	9
795	7
810	8
825	11
840	14
855	21
870	18
885	14
900	10
915	9
930	14
945	8
960	10
975	15
990	9
1005	12
1020	13
1035	14
1050	6
1065	13
1080	9
1095	9
1110	12
1125	14
1140	8
1155	11
1170	8
1185	14
1200	13
1215	6
1230	11
1245	11
1260	12
1275	9
1290	6
1305	12
1320	9
1335	8
1350	10
1365	11
1380	9
1395	11
1410	7
1425	6
1440	16
1455	11
1470	8
1485	5
1500	9
0	10
15	9
30	7
45	6
60	5
75	7
90	6
105	10
120	12
135	12
150	11
165	15
180	6
195	12
210	9
225	7
240	13
255	6
270	9
285	12
300	11
315	12
330	12
345	13
360	10
375	4
390	5
405	9
420	9
435	4
450	7
465	9
480	10
495	10
510	11
525	9
540	12
555	7
570	7
585	9
600	9
615	9
630	7
645	8
660	11
675	9
690	11
705	7
720	10
735	16
750	7
765	10
780	6
795	7
810	11
825	10
840	16
855	9
870	6
885	11
900	8
915	8
930	4
945	10
960	4
975	11
990	16
1005	9
1020	7
1035	5
1050	11
1065	9
1080	7
1095	9
1110	7
1125	14
1140	7
1155	9
1170	6
1185	9
1200	11
1215	13
1230	13
1245	9
1260	15
1275	8
1290	13
1305	14
1320	5
1335	5
1350	10
1365	13
1380	16
1395	4
1410	8
1425	12
1440	10
1455	7
1470	9
1485	10
1500	8
0	10
15	10
30	13
45	10
60	11
75	14
90	14
105	7
120	10
135	14
150	11
165	13
180	4
195	8
210	9
225	9
240	5
255	10
270	16
285	16
300	14
315	10
330	12
345	9
360	10
375	8
390	9
405	14
420	14
435	11
450	10
465	11
480	8
495	12
510	11
525	8
540	8
555	11
570	5
585	13
600	16
615	12
630	6
645	12
660	16
675	9
690	8
705	5
720	12
735	13
750	11
765	9
780	10
795	12
810	10
825	8
840	8
855	9
870	10
885	4
900	6
915	9
930	8
945	7
960	5
975	9
990	10
1005	4
1020	7
1035	6
1050	9
1065	11
1080	10
1095	5
1110	12
1125	16
1140	13
1155	3
1170	8
1185	8
1200	12
1215	7
1230	9
1245	8
1260	10
1275	9
1290	15
1305	10
1320	8
1335	15
1350	6
1365	8
1380	6
1395	9
1410	10
1425	9
1440	10
1455	11
1470	10
1485	8
1500	11
0	10
15	8
30	8
45	9
60	13
75	13
90	14
105	9
120	7
135	13
150	14
165	11
180	11
195	10
210	9
225	8
240	11
255	9
270	7
285	9
300	12
315	13
330	10
345	5
360	12
375	13
390	10
405	9
420	13
435	9
450	7
465	10
480	7
495	15
510	8
525	4
540	7
555	8
570	10
585	9
600	14
615	9
630	10
645	13
660	12
675	11
690	19
705	14
720	14
735	9
750	14
765	9
780	14
795	10
810	9
825	8
840	8
855	5
870	6
885	12
900	9
915	6
930	6
945	7
960	15
975	13
990	10
1005	10
1020	6
1035	10
1050	13
1065	12
1080	7
1095	10
1110	10
1125	5
1140	3
1155	9
1170	7
1185	9
1200	8
1215	12
1230	9
1245	6
1260	9
1275	10
1290	13
1305	11
1320	10
1335	10
1350	9
1365	7
1380	16
1395	10
1410	9
1425	6
1440	12
1455	8
1470	4
1485	5
1500	11
0	10
15	5
30	12
45	9
60	7
75	8
90	8
105	4
120	8
135	5
150	13
165	5
180	9
195	6
210	4
225	10
240	11
255	11
270	14
285	8
300	12
315	6
330	6
345	13
360	8
375	11
390	10
405	12
420	13
435	6
450	12
465	12
480	11
495	10
510	11
525	7
540	13
555	8
570	12
585	10
600	11
615	13
630	10
645	9
660	11
675	13
690	8
705	12
720	16
735	11
750	13
765	14
780	16
795	12
810	15
825	13
840	12
855	13
870	7
885	12
900	5
915	8
930	6
945	4
960	12
975	10
990	10
1005	7
1020	8
1035	14
1050	12
1065	10
1080	8
1095	11
1110	11
1125	5
1140	9
1155	5
1170	7
1185	13
1200	9
1215	11
1230	7
1245	7
1260	13
1275	18
1290	11
1305	8
1320	12
1335	11
1350	11
1365	3
1380	9
1395	16
1410	10
1425	8
1440	10
1455	16
1470	15
1485	18
1500	17
0	10
15	9
30	11
45	8
60	6
75	10
90	10
105	11
120	5
135	8
150	13
165	7
180	7
195	13
210	13
225	12
240	13
255	11
270	11
285	10
300	6
315	7
330	9
345	11
360	6
375	8
390	10
405	9
420	6
435	9
450	12
465	8
480	11
495	15
510	12
525	10
540	14
555	6
570	12
585	6
600	7
615	10
630	8
645	7
660	9
675	12
690	5
705	8
720	6
735	11
750	13
765	11
780	13
795	14
810	12
825	9
840	9
855	11
870	11
885	9
900	8
915	10
930	12
945	8
960	12
975	10
990	11
1005	7
1020	7
1035	4
1050	5
1065	9
1080	12
1095	11
1110	9
1125	6
1140	12
1155	7
1170	6
1185	5
1200	8
1215	16
1230	16
1245	8
1260	12
1275	14
1290	12
1305	13
1320	12
1335	11
1350	10
1365	10
1380	9
1395	12
1410	9
1425	10
1440	9
1455	11
1470	13
1485	12
1500	10
0	10
15	12
30	10
45	6
60	7
75	6
90	10
105	14
120	11
135	9
150	14
165	13
180	16
195	14
210	8
225	10
240	9
255	10
270	10
285	12
300	8
315	8
330	7
345	9
360	8
375	8
390	10
405	7
420	10
435	17
450	11
465	6
480	12
495	8
510	12
525	9
540	14
555	13
570	16
585	13
600	5
615	7
630	11
645	12
660	11
675	17
690	17
705	13
720	16
735	8
750	8
765	5
780	10
795	9
810	10
825	7
840	6
855	9
870	11
885	13
900	15
915	9
930	6
945	10
960	15
975	11
990	9
1005	12
1020	10
1035	13
1050	18
1065	20
1080	9
1095	10
1110	14
1125	11
1140	10
1155	11
1170	16
1185	12
1200	8
[truncated: 99,000 more rows]
