# Supplementary material for: Experimental Design for Stochastic Models of Nonlinear Signaling Pathways Using an Interval-Wise Linear Noise Approximation and State Estimation
Source: PLoS One. 2016 Sep 1;11(9):e0159902. doi: 10.1371/journal.pone.0159902 (PMC5008843; doi:10.1371/journal.pone.0159902)
Supplement: S1 File — (TGZ) [file pone.0159902.s009.tgz › Online_SI/Calcium-full.nb]

(* Content-type: application/vnd.wolfram.mathematica *)

(*** Wolfram Notebook File ***)
(* http://www.wolfram.com/nb *)

(* CreatedBy='Mathematica 9.0' *)

(*CacheID: 234*)
(* Internal cache information:
NotebookFileLineBreakTest
NotebookFileLineBreakTest
NotebookDataPosition[       157,          7]
NotebookDataLength[  51732210,    1135242]
NotebookOptionsPosition[  50967415,    1118185]
NotebookOutlinePosition[  50967772,    1118201]
CellTagsIndexPosition[  50967729,    1118198]
WindowFrame->Normal*)

(* Beginning of Notebook Content *)
Notebook[{

Cell[CellGroupData[{
Cell["Load data", "Subsubsection",
 CellChangeTimes->{{3.66593165879177*^9, 3.665931663571558*^9}}],

Cell[BoxData[
 RowBox[{
  RowBox[{"scanall", "=", 
   RowBox[{"{", 
    RowBox[{
     RowBox[{"{", 
      RowBox[{"0", ",", "10", ",", "10", ",", "10"}], "}"}], ",", 
     RowBox[{"{", 
      RowBox[{"0.1`", ",", "3", ",", "33", ",", "10"}], "}"}], ",", 
     RowBox[{"{", 
      RowBox[{"0.2`", ",", "1", ",", "65", ",", "11"}], "}"}], ",", 
     RowBox[{"{", 
      RowBox[{"0.3`", ",", "0", ",", "99", ",", "22"}], "}"}], ",", 
     RowBox[{"{", 
      RowBox[{"0.4`", ",", "2", ",", "159", ",", "34"}], "}"}], ",", 
     RowBox[{"{", 
      RowBox[{"0.5`", ",", "4", ",", "225", ",", "53"}], "}"}], ",", 
     RowBox[{"{", 
      RowBox[{"0.6`", ",", "7", ",", "306", ",", "71"}], "}"}], ",", 
     RowBox[{"{", 
      RowBox[{"0.7`", ",", "8", ",", "451", ",", "111"}], "}"}], ",", 
     RowBox[{"{", 
      RowBox[{"0.8`", ",", "9", ",", "607", ",", "153"}], "}"}], ",", 
     RowBox[{"{", 
      RowBox[{"0.9`", ",", "17", ",", "797", ",", "225"}], "}"}], ",", 
     RowBox[{"{", 
      RowBox[{"1", ",", "23", ",", "1081", ",", "306"}], "}"}], ",", 
     RowBox[{"{", 
      RowBox[{"1.1`", ",", "18", ",", "1396", ",", "426"}], "}"}], ",", 
     RowBox[{"{", 
      RowBox[{"1.2`", ",", "32", ",", "1775", ",", "555"}], "}"}], ",", 
     RowBox[{"{", 
      RowBox[{"1.3`", ",", "45", ",", "2293", ",", "773"}], "}"}], ",", 
     RowBox[{"{", 
      RowBox[{"1.4`", ",", "69", ",", "3002", ",", "980"}], "}"}], ",", 
     RowBox[{"{", 
      RowBox[{"1.5`", ",", "72", ",", "3861", ",", "1302"}], "}"}], ",", 
     RowBox[{"{", 
      RowBox[{"1.6`", ",", "136", ",", "4926", ",", "1693"}], "}"}], ",", 
     RowBox[{"{", 
      RowBox[{"1.7`", ",", "178", ",", "6165", ",", "2194"}], "}"}], ",", 
     RowBox[{"{", 
      RowBox[{"1.8`", ",", "318", ",", "7724", ",", "2786"}], "}"}], ",", 
     RowBox[{"{", 
      RowBox[{"1.9`", ",", "679", ",", "9661", ",", "3633"}], "}"}], ",", 
     RowBox[{"{", 
      RowBox[{"2", ",", "1893", ",", "11724", ",", "4528"}], "}"}], ",", 
     RowBox[{"{", 
      RowBox[{"2.1`", ",", "4537", ",", "13334", ",", "5679"}], "}"}], ",", 
     RowBox[{"{", 
      RowBox[{"2.2`", ",", "7972", ",", "13463", ",", "6799"}], "}"}], ",", 
     RowBox[{"{", 
      RowBox[{"2.3`", ",", "10437", ",", "12080", ",", "7777"}], "}"}], ",", 
     RowBox[{"{", 
      RowBox[{"2.4`", ",", "9919", ",", "9386", ",", "8403"}], "}"}], ",", 
     RowBox[{"{", 
      RowBox[{"2.5`", ",", "5875", ",", "7075", ",", "8719"}], "}"}], ",", 
     RowBox[{"{", 
      RowBox[{"2.6`", ",", "579", ",", "6530", ",", "8805"}], "}"}], ",", 
     RowBox[{"{", 
      RowBox[{"2.7`", ",", "260", ",", "7071", ",", "8830"}], "}"}], ",", 
     RowBox[{"{", 
      RowBox[{"2.8`", ",", "405", ",", "7967", ",", "8932"}], "}"}], ",", 
     RowBox[{"{", 
      RowBox[{"2.9`", ",", "504", ",", "8857", ",", "9241"}], "}"}], ",", 
     RowBox[{"{", 
      RowBox[{"3", ",", "1041", ",", "9915", ",", "9597"}], "}"}], ",", 
     RowBox[{"{", 
      RowBox[{"3.1`", ",", "1514", ",", "11043", ",", "10132"}], "}"}], ",", 
     RowBox[{"{", 
      RowBox[{"3.2`", ",", "2833", ",", "11965", ",", "10710"}], "}"}], ",", 
     RowBox[{"{", 
      RowBox[{"3.3`", ",", "5035", ",", "12231", ",", "11374"}], "}"}], ",", 
     RowBox[{"{", 
      RowBox[{"3.4`", ",", "6531", ",", "11419", ",", "11934"}], "}"}], ",", 
     RowBox[{"{", 
      RowBox[{"3.5`", ",", "6302", ",", "10122", ",", "12323"}], "}"}], ",", 
     RowBox[{"{", 
      RowBox[{"3.6`", ",", "4203", ",", "8881", ",", "12501"}], "}"}], ",", 
     RowBox[{"{", 
      RowBox[{"3.7`", ",", "1304", ",", "8364", ",", "12536"}], "}"}], ",", 
     RowBox[{"{", 
      RowBox[{"3.8`", ",", "543", ",", "8608", ",", "12672"}], "}"}], ",", 
     RowBox[{"{", 
      RowBox[{"3.9`", ",", "628", ",", "9022", ",", "12740"}], "}"}], ",", 
     RowBox[{"{", 
      RowBox[{"4", ",", "711", ",", "9548", ",", "12889"}], "}"}], ",", 
     RowBox[{"{", 
      RowBox[{"4.1`", ",", "1099", ",", "10252", ",", "13132"}], "}"}], ",", 
     RowBox[{"{", 
      RowBox[{"4.2`", ",", "1693", ",", "10741", ",", "13362"}], "}"}], ",", 
     RowBox[{"{", 
      RowBox[{"4.3`", ",", "2202", ",", "11150", ",", "13753"}], "}"}], ",", 
     RowBox[{"{", 
      RowBox[{"4.4`", ",", "2927", ",", "11301", ",", "14110"}], "}"}], ",", 
     RowBox[{"{", 
      RowBox[{"4.5`", ",", "3608", ",", "11046", ",", "14435"}], "}"}], ",", 
     RowBox[{"{", 
      RowBox[{"4.6`", ",", "3394", ",", "10369", ",", "14706"}], "}"}], ",", 
     RowBox[{"{", 
      RowBox[{"4.7`", ",", "2410", ",", "9856", ",", "14879"}], "}"}], ",", 
     RowBox[{"{", 
      RowBox[{"4.8`", ",", "1496", ",", "9628", ",", "14964"}], "}"}], ",", 
     RowBox[{"{", 
      RowBox[{"4.9`", ",", "1011", ",", "9845", ",", "15125"}], "}"}], ",", 
     RowBox[{"{", 
      RowBox[{"5", ",", "1196", ",", "10116", ",", "15270"}], "}"}], ",", 
     RowBox[{"{", 
      RowBox[{"5.1`", ",", "1434", ",", "10154", ",", "15480"}], "}"}], ",", 
     RowBox[{"{", 
      RowBox[{"5.2`", ",", "1339", ",", "10210", ",", "15660"}], "}"}], ",", 
     RowBox[{"{", 
      RowBox[{"5.3`", ",", "1218", ",", "10306", ",", "15781"}], "}"}], ",", 
     RowBox[{"{", 
      RowBox[{"5.4`", ",", "1409", ",", "10424", ",", "15983"}], "}"}], ",", 
     RowBox[{"{", 
      RowBox[{"5.5`", ",", "1779", ",", "10480", ",", "16220"}], "}"}], ",", 
     RowBox[{"{", 
      RowBox[{"5.6`", ",", "1816", ",", "10292", ",", "16372"}], "}"}], ",", 
     RowBox[{"{", 
      RowBox[{"5.7`", ",", "1597", ",", "10075", ",", "16403"}], "}"}], ",", 
     RowBox[{"{", 
      RowBox[{"5.8`", ",", "1453", ",", "9942", ",", "16444"}], "}"}], ",", 
     RowBox[{"{", 
      RowBox[{"5.9`", ",", "1339", ",", "9784", ",", "16630"}], "}"}], ",", 
     RowBox[{"{", 
      RowBox[{"6", ",", "957", ",", "9744", ",", "16767"}], "}"}], ",", 
     RowBox[{"{", 
      RowBox[{"6.1`", ",", "1097", ",", "9642", ",", "16862"}], "}"}], ",", 
     RowBox[{"{", 
      RowBox[{"6.2`", ",", "858", ",", "9556", ",", "16788"}], "}"}], ",", 
     RowBox[{"{", 
      RowBox[{"6.3`", ",", "915", ",", "9527", ",", "16701"}], "}"}], ",", 
     RowBox[{"{", 
      RowBox[{"6.4`", ",", "932", ",", "9434", ",", "16655"}], "}"}], ",", 
     RowBox[{"{", 
      RowBox[{"6.5`", ",", "759", ",", "9367", ",", "16610"}], "}"}], ",", 
     RowBox[{"{", 
      RowBox[{"6.6`", ",", "766", ",", "9355", ",", "16584"}], "}"}], ",", 
     RowBox[{"{", 
      RowBox[{"6.7`", ",", "674", ",", "9327", ",", "16558"}], "}"}], ",", 
     RowBox[{"{", 
      RowBox[{"6.8`", ",", "765", ",", "9248", ",", "16582"}], "}"}], ",", 
     RowBox[{"{", 
      RowBox[{"6.9`", ",", "698", ",", "9300", ",", "16463"}], "}"}], ",", 
     RowBox[{"{", 
      RowBox[{"7", ",", "667", ",", "9347", ",", "16464"}], "}"}], ",", 
     RowBox[{"{", 
      RowBox[{"7.1`", ",", "754", ",", "9391", ",", "16415"}], "}"}], ",", 
     RowBox[{"{", 
      RowBox[{"7.2`", ",", "768", ",", "9372", ",", "16472"}], "}"}], ",", 
     RowBox[{"{", 
      RowBox[{"7.3`", ",", "665", ",", "9346", ",", "16533"}], "}"}], ",", 
     RowBox[{"{", 
      RowBox[{"7.4`", ",", "739", ",", "9452", ",", "16542"}], "}"}], ",", 
     RowBox[{"{", 
      RowBox[{"7.5`", ",", "844", ",", "9331", ",", "16557"}], "}"}], ",", 
     RowBox[{"{", 
      RowBox[{"7.6`", ",", "748", ",", "9211", ",", "16579"}], "}"}], ",", 
     RowBox[{"{", 
      RowBox[{"7.7`", ",", "629", ",", "9113", ",", "16593"}], "}"}], ",", 
     RowBox[{"{", 
      RowBox[{"7.8`", ",", "643", ",", "9071", ",", "16572"}], "}"}], ",", 
     RowBox[{"{", 
      RowBox[{"7.9`", ",", "609", ",", "9118", ",", "16571"}], "}"}], ",", 
     RowBox[{"{", 
      RowBox[{"8", ",", "816", ",", "9053", ",", "16451"}], "}"}], ",", 
     RowBox[{"{", 
      RowBox[{"8.1`", ",", "639", ",", "8956", ",", "16403"}], "}"}], ",", 
     RowBox[{"{", 
      RowBox[{"8.2`", ",", "616", ",", "9006", ",", "16297"}], "}"}], ",", 
     RowBox[{"{", 
      RowBox[{"8.3`", ",", "617", ",", "9137", ",", "16322"}], "}"}], ",", 
     RowBox[{"{", 
      RowBox[{"8.4`", ",", "593", ",", "9064", ",", "16256"}], "}"}], ",", 
     RowBox[{"{", 
      RowBox[{"8.5`", ",", "759", ",", "8972", ",", "16207"}], "}"}], ",", 
     RowBox[{"{", 
      RowBox[{"8.6`", ",", "619", ",", "8998", ",", "16244"}], "}"}], ",", 
     RowBox[{"{", 
      RowBox[{"8.7`", ",", "655", ",", "8966", ",", "16167"}], "}"}], ",", 
     RowBox[{"{", 
      RowBox[{"8.8`", ",", "709", ",", "9174", ",", "16180"}], "}"}], ",", 
     RowBox[{"{", 
      RowBox[{"8.9`", ",", "746", ",", "9240", ",", "16120"}], "}"}], ",", 
     RowBox[{"{", 
      RowBox[{"9", ",", "699", ",", "9196", ",", "16171"}], "}"}], ",", 
     RowBox[{"{", 
      RowBox[{"9.1`", ",", "676", ",", "9116", ",", "16171"}], "}"}], ",", 
     RowBox[{"{", 
      RowBox[{"9.2`", ",", "630", ",", "9084", ",", "16122"}], "}"}], ",", 
     RowBox[{"{", 
      RowBox[{"9.3`", ",", "673", ",", "9107", ",", "16104"}], "}"}], ",", 
     RowBox[{"{", 
      RowBox[{"9.4`", ",", "669", ",", "9053", ",", "16051"}], "}"}], ",", 
     RowBox[{"{", 
      RowBox[{"9.5`", ",", "614", ",", "9097", ",", "16031"}], "}"}], ",", 
     RowBox[{"{", 
      RowBox[{"9.6`", ",", "590", ",", "9147", ",", "16034"}], "}"}], ",", 
     RowBox[{"{", 
      RowBox[{"9.7`", ",", "684", ",", "9184", ",", "16026"}], "}"}], ",", 
     RowBox[{"{", 
      RowBox[{"9.8`", ",", "689", ",", "9344", ",", "16098"}], "}"}], ",", 
     RowBox[{"{", 
      RowBox[{"9.9`", ",", "757", ",", "9443", ",", "16149"}], "}"}], ",", 
     RowBox[{"{", 
      RowBox[{"10", ",", "837", ",", "9461", ",", "16119"}], "}"}], ",", 
     RowBox[{"{", 
      RowBox[{"10.1`", ",", "949", ",", "9495", ",", "16102"}], "}"}], ",", 
     RowBox[{"{", 
      RowBox[{"10.2`", ",", "876", ",", "9527", ",", "16104"}], "}"}], ",", 
     RowBox[{"{", 
      RowBox[{"10.3`", ",", "773", ",", "9533", ",", "16200"}], "}"}], ",", 
     RowBox[{"{", 
      RowBox[{"10.4`", ",", "963", ",", "9724", ",", "16242"}], "}"}], ",", 
     RowBox[{"{", 
      RowBox[{"10.5`", ",", "1093", ",", "9878", ",", "16263"}], "}"}], ",", 
     RowBox[{"{", 
      RowBox[{"10.6`", ",", "1150", ",", "9816", ",", "16407"}], "}"}], ",", 
     RowBox[{"{", 
      RowBox[{"10.7`", ",", "976", ",", "9768", ",", "16411"}], "}"}], ",", 
     RowBox[{"{", 
      RowBox[{"10.8`", ",", "1010", ",", "9811", ",", "16572"}], "}"}], ",", 
     RowBox[{"{", 
      RowBox[{"10.9`", ",", "1119", ",", "9880", ",", "16619"}], "}"}], ",", 
     RowBox[{"{", 
      RowBox[{"11", ",", "1055", ",", "9829", ",", "16746"}], "}"}], ",", 
     RowBox[{"{", 
      RowBox[{"11.1`", ",", "940", ",", "9775", ",", "16812"}], "}"}], ",", 
     RowBox[{"{", 
      RowBox[{"11.2`", ",", "1164", ",", "9711", ",", "16683"}], "}"}], ",", 
     RowBox[{"{", 
      RowBox[{"11.3`", ",", "1007", ",", "9681", ",", "16746"}], "}"}], ",", 
     RowBox[{"{", 
      RowBox[{"11.4`", ",", "907", ",", "9628", ",", "16838"}], "}"}], ",", 
     RowBox[{"{", 
      RowBox[{"11.5`", ",", "806", ",", "9474", ",", "16796"}], "}"}], ",", 
     RowBox[{"{", 
      RowBox[{"11.6`", ",", "907", ",", "9460", ",", "16841"}], "}"}], ",", 
     RowBox[{"{", 
      RowBox[{"11.7`", ",", "941", ",", "9390", ",", "16768"}], "}"}], ",", 
     RowBox[{"{", 
      RowBox[{"11.8`", ",", "793", ",", "9338", ",", "16765"}], "}"}], ",", 
     RowBox[{"{", 
      RowBox[{"11.9`", ",", "699", ",", "9261", ",", "16698"}], "}"}], ",", 
     RowBox[{"{", 
      RowBox[{"12", ",", "767", ",", "9210", ",", "16689"}], "}"}], ",", 
     RowBox[{"{", 
      RowBox[{"12.1`", ",", "624", ",", "9147", ",", "16679"}], "}"}], ",", 
     RowBox[{"{", 
      RowBox[{"12.2`", ",", "756", ",", "9055", ",", "16587"}], "}"}], ",", 
     RowBox[{"{", 
      RowBox[{"12.3`", ",", "659", ",", "8915", ",", "16521"}], "}"}], ",", 
     RowBox[{"{", 
      RowBox[{"12.4`", ",", "606", ",", "8900", ",", "16504"}], "}"}], ",", 
     RowBox[{"{", 
      RowBox[{"12.5`", ",", "558", ",", "8886", ",", "16438"}], "}"}], ",", 
     RowBox[{"{", 
      RowBox[{"12.6`", ",", "638", ",", "8880", ",", "16249"}], "}"}], ",", 
     RowBox[{"{", 
      RowBox[{"12.7`", ",", "537", ",", "8780", ",", "16105"}], "}"}], ",", 
     RowBox[{"{", 
      RowBox[{"12.8`", ",", "586", ",", "8885", ",", "15972"}], "}"}], ",", 
     RowBox[{"{", 
      RowBox[{"12.9`", ",", "551", ",", "8919", ",", "15887"}], "}"}], ",", 
     RowBox[{"{", 
      RowBox[{"13", ",", "642", ",", "8924", ",", "15815"}], "}"}], ",", 
     RowBox[{"{", 
      RowBox[{"13.1`", ",", "584", ",", "9027", ",", "15820"}], "}"}], ",", 
     RowBox[{"{", 
      RowBox[{"13.2`", ",", "762", ",", "9402", ",", "15862"}], "}"}], ",", 
     RowBox[{"{", 
      RowBox[{"13.3`", ",", "971", ",", "9707", ",", "15937"}], "}"}], ",", 
     RowBox[{"{", 
      RowBox[{"13.4`", ",", "822", ",", "9770", ",", "15996"}], "}"}], ",", 
     RowBox[{"{", 
      RowBox[{"13.5`", ",", "1044", ",", "9801", ",", "16082"}], "}"}], ",", 
     RowBox[{"{", 
      RowBox[{"13.6`", ",", "1035", ",", "9704", ",", "16193"}], "}"}], ",", 
     RowBox[{"{", 
      RowBox[{"13.7`", ",", "888", ",", "9637", ",", "16316"}], "}"}], ",", 
     RowBox[{"{", 
      RowBox[{"13.8`", ",", "1101", ",", "9768", ",", "16327"}], "}"}], ",", 
     RowBox[{"{", 
      RowBox[{"13.9`", ",", "997", ",", "9599", ",", "16317"}], "}"}], ",", 
     RowBox[{"{", 
      RowBox[{"14", ",", "921", ",", "9573", ",", "16333"}], "}"}], ",", 
     RowBox[{"{", 
      RowBox[{"14.1`", ",", "1079", ",", "9695", ",", "16351"}], "}"}], ",", 
     RowBox[{"{", 
      RowBox[{"14.2`", ",", "1081", ",", "9886", ",", "16416"}], "}"}], ",", 
     RowBox[{"{", 
      RowBox[{"14.3`", ",", "1111", ",", "9830", ",", "16510"}], "}"}], ",", 
     RowBox[{"{", 
      RowBox[{"14.4`", ",", "887", ",", "9657", ",", "16610"}], "}"}], ",", 
     RowBox[{"{", 
      RowBox[{"14.5`", ",", "967", ",", "9781", ",", "16660"}], "}"}], ",", 
     RowBox[{"{", 
      RowBox[{"14.6`", ",", "1013", ",", "9724", ",", "16719"}], "}"}], ",", 
     RowBox[{"{", 
      RowBox[{"14.7`", ",", "1110", ",", "9617", ",", "16784"}], "}"}], ",", 
     RowBox[{"{", 
      RowBox[{"14.8`", ",", "867", ",", "9420", ",", "16820"}], "}"}], ",", 
     RowBox[{"{", 
      RowBox[{"14.9`", ",", "618", ",", "9275", ",", "16789"}], "}"}], ",", 
     RowBox[{"{", 
      RowBox[{"15", ",", "775", ",", "9310", ",", "16676"}], "}"}], ",", 
     RowBox[{"{", 
      RowBox[{"15.1`", ",", "771", ",", "9369", ",", "16602"}], "}"}], ",", 
     RowBox[{"{", 
      RowBox[{"15.2`", ",", "770", ",", "9421", ",", "16604"}], "}"}], ",", 
     RowBox[{"{", 
      RowBox[{"15.3`", ",", "876", ",", "9474", ",", "16707"}], "}"}], ",", 
     RowBox[{"{", 
      RowBox[{"15.4`", ",", "863", ",", "9455", ",", "16660"}], "}"}], ",", 
     RowBox[{"{", 
      RowBox[{"15.5`", ",", "930", ",", "9270", ",", "16598"}], "}"}], ",", 
     RowBox[{"{", 
      RowBox[{"15.6`", ",", "774", ",", "9300", ",", "16645"}], "}"}], ",", 
     RowBox[{"{", 
      RowBox[{"15.7`", ",", "707", ",", "9367", ",", "16518"}], "}"}], ",", 
     RowBox[{"{", 
      RowBox[{"15.8`", ",", "771", ",", "9482", ",", "16533"}], "}"}], ",", 
     RowBox[{"{", 
      RowBox[{"15.9`", ",", "837", ",", "9563", ",", "16405"}], "}"}], ",", 
     RowBox[{"{", 
      RowBox[{"16", ",", "946", ",", "9560", ",", "16401"}], "}"}], ",", 
     RowBox[{"{", 
      RowBox[{"16.1`", ",", "1044", ",", "9602", ",", "16454"}], "}"}], ",", 
     RowBox[{"{", 
      RowBox[{"16.2`", ",", "896", ",", "9518", ",", "16404"}], "}"}], ",", 
     RowBox[{"{", 
      RowBox[{"16.3`", ",", "852", ",", "9516", ",", "16438"}], "}"}], ",", 
     RowBox[{"{", 
      RowBox[{"16.4`", ",", "771", ",", "9516", ",", "16443"}], "}"}], ",", 
     RowBox[{"{", 
      RowBox[{"16.5`", ",", "798", ",", "9462", ",", "16434"}], "}"}], ",", 
     RowBox[{"{", 
      RowBox[{"16.6`", ",", "782", ",", "9470", ",", "16356"}], "}"}], ",", 
     RowBox[{"{", 
      RowBox[{"16.7`", ",", "876", ",", "9538", ",", "16420"}], "}"}], ",", 
     RowBox[{"{", 
      RowBox[{"16.8`", ",", "820", ",", "9532", ",", "16408"}], "}"}], ",", 
     RowBox[{"{", 
      RowBox[{"16.9`", ",", "1060", ",", "9650", ",", "16480"}], "}"}], ",", 
     RowBox[{"{", 
      RowBox[{"17", ",", "885", ",", "9697", ",", "16479"}], "}"}], ",", 
     RowBox[{"{", 
      RowBox[{"17.1`", ",", "942", ",", "9663", ",", "16567"}], "}"}], ",", 
     RowBox[{"{", 
      RowBox[{"17.2`", ",", "822", ",", "9643", ",", "16522"}], "}"}], ",", 
     RowBox[{"{", 
      RowBox[{"17.3`", ",", "938", ",", "9513", ",", "16514"}], "}"}], ",", 
     RowBox[{"{", 
      RowBox[{"17.4`", ",", "985", ",", "9586", ",", "16514"}], "}"}], ",", 
     RowBox[{"{", 
      RowBox[{"17.5`", ",", "872", ",", "9450", ",", "16615"}], "}"}], ",", 
     RowBox[{"{", 
      RowBox[{"17.6`", ",", "769", ",", "9496", ",", "16582"}], "}"}], ",", 
     RowBox[{"{", 
      RowBox[{"17.7`", ",", "753", ",", "9476", ",", "16603"}], "}"}], ",", 
     RowBox[{"{", 
      RowBox[{"17.8`", ",", "744", ",", "9453", ",", "16590"}], "}"}], ",", 
     RowBox[{"{", 
      RowBox[{"17.9`", ",", "863", ",", "9285", ",", "16484"}], "}"}], ",", 
     RowBox[{"{", 
      RowBox[{"18", ",", "680", ",", "9218", ",", "16503"}], "}"}], ",", 
     RowBox[{"{", 
      RowBox[{"18.1`", ",", "706", ",", "9085", ",", "16522"}], "}"}], ",", 
     RowBox[{"{", 
      RowBox[{"18.2`", ",", "626", ",", "9000", ",", "16430"}], "}"}], ",", 
     RowBox[{"{", 
      RowBox[{"18.3`", ",", "623", ",", "9010", ",", "16418"}], "}"}], ",", 
     RowBox[{"{", 
      RowBox[{"18.4`", ",", "675", ",", "9108", ",", "16367"}], "}"}], ",", 
     RowBox[{"{", 
      RowBox[{"18.5`", ",", "579", ",", "8924", ",", "16358"}], "}"}], ",", 
     RowBox[{"{", 
      RowBox[{"18.6`", ",", "627", ",", "8911", ",", "16313"}], "}"}], ",", 
     RowBox[{"{", 
      RowBox[{"18.7`", ",", "560", ",", "8897", ",", "16320"}], "}"}], ",", 
     RowBox[{"{", 
      RowBox[{"18.8`", ",", "546", ",", "8758", ",", "16211"}], "}"}], ",", 
     RowBox[{"{", 
      RowBox[{"18.9`", ",", "688", ",", "8813", ",", "16180"}], "}"}], ",", 
     RowBox[{"{", 
      RowBox[{"19", ",", "576", ",", "8796", ",", "16098"}], "}"}], ",", 
     RowBox[{"{", 
      RowBox[{"19.1`", ",", "482", ",", "8668", ",", "15950"}], "}"}], ",", 
     RowBox[{"{", 
      RowBox[{"19.2`", ",", "515", ",", "8782", ",", "15852"}], "}"}], ",", 
     RowBox[{"{", 
      RowBox[{"19.3`", ",", "619", ",", "8698", ",", "15795"}], "}"}], ",", 
     RowBox[{"{", 
      RowBox[{"19.4`", ",", "431", ",", "8618", ",", "15755"}], "}"}], ",", 
     RowBox[{"{", 
      RowBox[{"19.5`", ",", "540", ",", "8769", ",", "15640"}], "}"}], ",", 
     RowBox[{"{", 
      RowBox[{"19.6`", ",", "618", ",", "8765", ",", "15563"}], "}"}], ",", 
     RowBox[{"{", 
      RowBox[{"19.7`", ",", "609", ",", "8816", ",", "15596"}], "}"}], ",", 
     RowBox[{"{", 
      RowBox[{"19.8`", ",", "562", ",", "9002", ",", "15501"}], "}"}], ",", 
     RowBox[{"{", 
      RowBox[{"19.9`", ",", "729", ",", "9122", ",", "15550"}], "}"}], ",", 
     RowBox[{"{", 
      RowBox[{"20", ",", "753", ",", "9432", ",", "15549"}], "}"}], ",", 
     RowBox[{"{", 
      RowBox[{"20.1`", ",", "980", ",", "9604", ",", "15544"}], "}"}], ",", 
     RowBox[{"{", 
      RowBox[{"20.2`", ",", "779", ",", "9655", ",", "15686"}], "}"}], ",", 
     RowBox[{"{", 
      RowBox[{"20.3`", ",", "1165", ",", "9928", ",", "15810"}], "}"}], ",", 
     RowBox[{"{", 
      RowBox[{"20.4`", ",", "1262", ",", "10006", ",", "15834"}], "}"}], ",", 
     
     RowBox[{"{", 
      RowBox[{"20.5`", ",", "1376", ",", "10046", ",", "15962"}], "}"}], ",", 
     
     RowBox[{"{", 
      RowBox[{"20.6`", ",", "1369", ",", "9952", ",", "16038"}], "}"}], ",", 
     RowBox[{"{", 
      RowBox[{"20.7`", ",", "1337", ",", "10036", ",", "16145"}], "}"}], ",", 
     
     RowBox[{"{", 
      RowBox[{"20.8`", ",", "1329", ",", "10243", ",", "16335"}], "}"}], ",", 
     
     RowBox[{"{", 
      RowBox[{"20.9`", ",", "1501", ",", "10140", ",", "16351"}], "}"}], ",", 
     
     RowBox[{"{", 
      RowBox[{"21", ",", "1322", ",", "10134", ",", "16458"}], "}"}], ",", 
     RowBox[{"{", 
      RowBox[{"21.1`", ",", "1570", ",", "10060", ",", "16541"}], "}"}], ",", 
     
     RowBox[{"{", 
      RowBox[{"21.2`", ",", "1390", ",", "9823", ",", "16642"}], "}"}], ",", 
     RowBox[{"{", 
      RowBox[{"21.3`", ",", "1097", ",", "9589", ",", "16670"}], "}"}], ",", 
     RowBox[{"{", 
      RowBox[{"21.4`", ",", "976", ",", "9457", ",", "16633"}], "}"}], ",", 
     RowBox[{"{", 
      RowBox[{"21.5`", ",", "767", ",", "9443", ",", "16694"}], "}"}], ",", 
     RowBox[{"{", 
      RowBox[{"21.6`", ",", "822", ",", "9516", ",", "16733"}], "}"}], ",", 
     RowBox[{"{", 
      RowBox[{"21.7`", ",", "937", ",", "9552", ",", "16721"}], "}"}], ",", 
     RowBox[{"{", 
      RowBox[{"21.8`", ",", "870", ",", "9425", ",", "16679"}], "}"}], ",", 
     RowBox[{"{", 
      RowBox[{"21.9`", ",", "716", ",", "9376", ",", "16637"}], "}"}], ",", 
     RowBox[{"{", 
      RowBox[{"22", ",", "845", ",", "9447", ",", "16649"}], "}"}], ",", 
     RowBox[{"{", 
      RowBox[{"22.1`", ",", "794", ",", "9470", ",", "16608"}], "}"}], ",", 
     RowBox[{"{", 
      RowBox[{"22.2`", ",", "809", ",", "9342", ",", "16561"}], "}"}], ",", 
     RowBox[{"{", 
      RowBox[{"22.3`", ",", "732", ",", "9199", ",", "16478"}], "}"}], ",", 
     RowBox[{"{", 
      RowBox[{"22.4`", ",", "640", ",", "9172", ",", "16447"}], "}"}], ",", 
     RowBox[{"{", 
      RowBox[{"22.5`", ",", "794", ",", "9112", ",", "16419"}], "}"}], ",", 
     RowBox[{"{", 
      RowBox[{"22.6`", ",", "681", ",", "9046", ",", "16306"}], "}"}], ",", 
     RowBox[{"{", 
      RowBox[{"22.7`", ",", "721", ",", "9010", ",", "16271"}], "}"}], ",", 
     RowBox[{"{", 
      RowBox[{"22.8`", ",", "596", ",", "9070", ",", "16205"}], "}"}], ",", 
     RowBox[{"{", 
      RowBox[{"22.9`", ",", "716", ",", "9193", ",", "16180"}], "}"}], ",", 
     RowBox[{"{", 
      RowBox[{"23", ",", "603", ",", "9074", ",", "16236"}], "}"}], ",", 
     RowBox[{"{", 
      RowBox[{"23.1`", ",", "605", ",", "9155", ",", "16251"}], "}"}], ",", 
     RowBox[{"{", 
      RowBox[{"23.2`", ",", "810", ",", "9196", ",", "16305"}], "}"}], ",", 
     RowBox[{"{", 
      RowBox[{"23.3`", ",", "684", ",", "9218", ",", "16260"}], "}"}], ",", 
     RowBox[{"{", 
      RowBox[{"23.4`", ",", "783", ",", "9334", ",", "16186"}], "}"}], ",", 
     RowBox[{"{", 
      RowBox[{"23.5`", ",", "803", ",", "9418", ",", "16113"}], "}"}], ",", 
     RowBox[{"{", 
      RowBox[{"23.6`", ",", "805", ",", "9472", ",", "16190"}], "}"}], ",", 
     RowBox[{"{", 
      RowBox[{"23.7`", ",", "892", ",", "9514", ",", "16168"}], "}"}], ",", 
     RowBox[{"{", 
      RowBox[{"23.8`", ",", "842", ",", "9672", ",", "16247"}], "}"}], ",", 
     RowBox[{"{", 
      RowBox[{"23.9`", ",", "897", ",", "9820", ",", "16230"}], "}"}], ",", 
     RowBox[{"{", 
      RowBox[{"24", ",", "1307", ",", "9856", ",", "16333"}], "}"}], ",", 
     RowBox[{"{", 
      RowBox[{"24.1`", ",", "1097", ",", "9882", ",", "16323"}], "}"}], ",", 
     RowBox[{"{", 
      RowBox[{"24.2`", ",", "1174", ",", "9969", ",", "16348"}], "}"}], ",", 
     RowBox[{"{", 
      RowBox[{"24.3`", ",", "1220", ",", "9897", ",", "16401"}], "}"}], ",", 
     RowBox[{"{", 
      RowBox[{"24.4`", ",", "1077", ",", "9830", ",", "16504"}], "}"}], ",", 
     RowBox[{"{", 
      RowBox[{"24.5`", ",", "1211", ",", "9850", ",", "16556"}], "}"}], ",", 
     RowBox[{"{", 
      RowBox[{"24.6`", ",", "1239", ",", "9885", ",", "16524"}], "}"}], ",", 
     RowBox[{"{", 
      RowBox[{"24.7`", ",", "1097", ",", "9728", ",", "16608"}], "}"}], ",", 
     RowBox[{"{", 
      RowBox[{"24.8`", ",", "1202", ",", "9785", ",", "16663"}], "}"}], ",", 
     RowBox[{"{", 
      RowBox[{"24.9`", ",", "1120", ",", "9740", ",", "16704"}], "}"}], ",", 
     RowBox[{"{", 
      RowBox[{"25", ",", "1178", ",", "9917", ",", "16704"}], "}"}], ",", 
     RowBox[{"{", 
      RowBox[{"25.1`", ",", "1142", ",", "9857", ",", "16841"}], "}"}], ",", 
     RowBox[{"{", 
      RowBox[{"25.2`", ",", "1164", ",", "9818", ",", "16887"}], "}"}], ",", 
     RowBox[{"{", 
      RowBox[{"25.3`", ",", "1071", ",", "9644", ",", "16925"}], "}"}], ",", 
     RowBox[{"{", 
      RowBox[{"25.4`", ",", "946", ",", "9687", ",", "16910"}], "}"}], ",", 
     RowBox[{"{", 
      RowBox[{"25.5`", ",", "933", ",", "9559", ",", "16922"}], "}"}], ",", 
     RowBox[{"{", 
      RowBox[{"25.6`", ",", "842", ",", "9508", ",", "16929"}], "}"}], ",", 
     RowBox[{"{", 
      RowBox[{"25.7`", ",", "824", ",", "9326", ",", "16893"}], "}"}], ",", 
     RowBox[{"{", 
      RowBox[{"25.8`", ",", "716", ",", "9305", ",", "16875"}], "}"}], ",", 
     RowBox[{"{", 
      RowBox[{"25.9`", ",", "718", ",", "9296", ",", "16762"}], "}"}], ",", 
     RowBox[{"{", 
      RowBox[{"26", ",", "885", ",", "9399", ",", "16713"}], "}"}], ",", 
     RowBox[{"{", 
      RowBox[{"26.1`", ",", "737", ",", "9321", ",", "16607"}], "}"}], ",", 
     RowBox[{"{", 
      RowBox[{"26.2`", ",", "784", ",", "9328", ",", "16635"}], "}"}], ",", 
     RowBox[{"{", 
      RowBox[{"26.3`", ",", "678", ",", "9228", ",", "16591"}], "}"}], ",", 
     RowBox[{"{", 
      RowBox[{"26.4`", ",", "667", ",", "9174", ",", "16616"}], "}"}], ",", 
     RowBox[{"{", 
      RowBox[{"26.5`", ",", "597", ",", "9068", ",", "16628"}], "}"}], ",", 
     RowBox[{"{", 
      RowBox[{"26.6`", ",", "553", ",", "8946", ",", "16515"}], "}"}], ",", 
     RowBox[{"{", 
      RowBox[{"26.7`", ",", "585", ",", "8961", ",", "16467"}], "}"}], ",", 
     RowBox[{"{", 
      RowBox[{"26.8`", ",", "704", ",", "8891", ",", "16386"}], "}"}], ",", 
     RowBox[{"{", 
      RowBox[{"26.9`", ",", "537", ",", "8693", ",", "16332"}], "}"}], ",", 
     RowBox[{"{", 
      RowBox[{"27", ",", "495", ",", "8555", ",", "16260"}], "}"}], ",", 
     RowBox[{"{", 
      RowBox[{"27.1`", ",", "403", ",", "8547", ",", "16166"}], "}"}], ",", 
     RowBox[{"{", 
      RowBox[{"27.2`", ",", "480", ",", "8639", ",", "16155"}], "}"}], ",", 
     RowBox[{"{", 
      RowBox[{"27.3`", ",", "567", ",", "8580", ",", "16038"}], "}"}], ",", 
     RowBox[{"{", 
      RowBox[{"27.4`", ",", "493", ",", "8659", ",", "15774"}], "}"}], ",", 
     RowBox[{"{", 
      RowBox[{"27.5`", ",", "583", ",", "8737", ",", "15670"}], "}"}], ",", 
     RowBox[{"{", 
      RowBox[{"27.6`", ",", "537", ",", "8718", ",", "15647"}], "}"}], ",", 
     RowBox[{"{", 
      RowBox[{"27.7`", ",", "557", ",", "8757", ",", "15603"}], "}"}], ",", 
     RowBox[{"{", 
      RowBox[{"27.8`", ",", "603", ",", "8799", ",", "15559"}], "}"}], ",", 
     RowBox[{"{", 
      RowBox[{"27.9`", ",", "506", ",", "8663", ",", "15556"}], "}"}], ",", 
     RowBox[{"{", 
      RowBox[{"28", ",", "575", ",", "8832", ",", "15500"}], "}"}], ",", 
     RowBox[{"{", 
      RowBox[{"28.1`", ",", "594", ",", "8965", ",", "15486"}], "}"}], ",", 
     RowBox[{"{", 
      RowBox[{"28.2`", ",", "629", ",", "9061", ",", "15453"}], "}"}], ",", 
     RowBox[{"{", 
      RowBox[{"28.3`", ",", "644", ",", "9145", ",", "15414"}], "}"}], ",", 
     RowBox[{"{", 
      RowBox[{"28.4`", ",", "648", ",", "9229", ",", "15510"}], "}"}], ",", 
     RowBox[{"{", 
      RowBox[{"28.5`", ",", "926", ",", "9330", ",", "15496"}], "}"}], ",", 
     RowBox[{"{", 
      RowBox[{"28.6`", ",", "762", ",", "9560", ",", "15522"}], "}"}], ",", 
     RowBox[{"{", 
      RowBox[{"28.7`", ",", "991", ",", "9798", ",", "15637"}], "}"}], ",", 
     RowBox[{"{", 
      RowBox[{"28.8`", ",", "1179", ",", "9955", ",", "15747"}], "}"}], ",", 
     RowBox[{"{", 
      RowBox[{"28.9`", ",", "1372", ",", "9896", ",", "15865"}], "}"}], ",", 
     RowBox[{"{", 
      RowBox[{"29", ",", "1188", ",", "9931", ",", "15951"}], "}"}], ",", 
     RowBox[{"{", 
      RowBox[{"29.1`", ",", "1260", ",", "9836", ",", "16081"}], "}"}], ",", 
     RowBox[{"{", 
      RowBox[{"29.2`", ",", "1137", ",", "9955", ",", "16194"}], "}"}], ",", 
     RowBox[{"{", 
      RowBox[{"29.3`", ",", "1173", ",", "9923", ",", "16236"}], "}"}], ",", 
     RowBox[{"{", 
      RowBox[{"29.4`", ",", "1155", ",", "9911", ",", "16321"}], "}"}], ",", 
     RowBox[{"{", 
      RowBox[{"29.5`", ",", "952", ",", "9861", ",", "16370"}], "}"}], ",", 
     RowBox[{"{", 
      RowBox[{"29.6`", ",", "1221", ",", "9972", ",", "16448"}], "}"}], ",", 
     RowBox[{"{", 
      RowBox[{"29.7`", ",", "1072", ",", "9951", ",", "16541"}], "}"}], ",", 
     RowBox[{"{", 
      RowBox[{"29.8`", ",", "1331", ",", "10047", ",", "16591"}], "}"}], ",", 
     
     RowBox[{"{", 
      RowBox[{"29.9`", ",", "1218", ",", "9748", ",", "16601"}], "}"}], ",", 
     RowBox[{"{", 
      RowBox[{"30", ",", "1088", ",", "9644", ",", "16654"}], "}"}], ",", 
     RowBox[{"{", 
      RowBox[{"30.1`", ",", "849", ",", "9549", ",", "16650"}], "}"}], ",", 
     RowBox[{"{", 
      RowBox[{"30.2`", ",", "821", ",", "9579", ",", "16737"}], "}"}], ",", 
     RowBox[{"{", 
      RowBox[{"30.3`", ",", "800", ",", "9444", ",", "16713"}], "}"}], ",", 
     RowBox[{"{", 
      RowBox[{"30.4`", ",", "815", ",", "9374", ",", "16699"}], "}"}], ",", 
     RowBox[{"{", 
      RowBox[{"30.5`", ",", "810", ",", "9380", ",", "16677"}], "}"}], ",", 
     RowBox[{"{", 
      RowBox[{"30.6`", ",", "695", ",", "9196", ",", "16644"}], "}"}], ",", 
     RowBox[{"{", 
      RowBox[{"30.7`", ",", "690", ",", "9175", ",", "16640"}], "}"}], ",", 
     RowBox[{"{", 
      RowBox[{"30.8`", ",", "567", ",", "9101", ",", "16637"}], "}"}], ",", 
     RowBox[{"{", 
      RowBox[{"30.9`", ",", "675", ",", "9002", ",", "16556"}], "}"}], ",", 
     RowBox[{"{", 
      RowBox[{"31", ",", "641", ",", "8834", ",", "16527"}], "}"}], ",", 
     RowBox[{"{", 
      RowBox[{"31.1`", ",", "572", ",", "8644", ",", "16363"}], "}"}], ",", 
     RowBox[{"{", 
      RowBox[{"31.2`", ",", "505", ",", "8557", ",", "16183"}], "}"}], ",", 
     RowBox[{"{", 
      RowBox[{"31.3`", ",", "553", ",", "8538", ",", "16091"}], "}"}], ",", 
     RowBox[{"{", 
      RowBox[{"31.4`", ",", "499", ",", "8431", ",", "16009"}], "}"}], ",", 
     RowBox[{"{", 
      RowBox[{"31.5`", ",", "415", ",", "8350", ",", "15888"}], "}"}], ",", 
     RowBox[{"{", 
      RowBox[{"31.6`", ",", "428", ",", "8284", ",", "15760"}], "}"}], ",", 
     RowBox[{"{", 
      RowBox[{"31.7`", ",", "418", ",", "8285", ",", "15578"}], "}"}], ",", 
     RowBox[{"{", 
      RowBox[{"31.8`", ",", "477", ",", "8293", ",", "15528"}], "}"}], ",", 
     RowBox[{"{", 
      RowBox[{"31.9`", ",", "485", ",", "8223", ",", "15403"}], "}"}], ",", 
     RowBox[{"{", 
      RowBox[{"32", ",", "487", ",", "8273", ",", "15173"}], "}"}], ",", 
     RowBox[{"{", 
      RowBox[{"32.1`", ",", "437", ",", "8271", ",", "15044"}], "}"}], ",", 
     RowBox[{"{", 
      RowBox[{"32.2`", ",", "432", ",", "8290", ",", "15017"}], "}"}], ",", 
     RowBox[{"{", 
      RowBox[{"32.3`", ",", "462", ",", "8313", ",", "14985"}], "}"}], ",", 
     RowBox[{"{", 
      RowBox[{"32.4`", ",", "434", ",", "8324", ",", "14926"}], "}"}], ",", 
     RowBox[{"{", 
      RowBox[{"32.5`", ",", "558", ",", "8490", ",", "14843"}], "}"}], ",", 
     RowBox[{"{", 
      RowBox[{"32.6`", ",", "495", ",", "8474", ",", "14808"}], "}"}], ",", 
     RowBox[{"{", 
      RowBox[{"32.7`", ",", "502", ",", "8528", ",", "14720"}], "}"}], ",", 
     RowBox[{"{", 
      RowBox[{"32.8`", ",", "592", ",", "8709", ",", "14746"}], "}"}], ",", 
     RowBox[{"{", 
      RowBox[{"32.9`", ",", "501", ",", "8948", ",", "14758"}], "}"}], ",", 
     RowBox[{"{", 
      RowBox[{"33", ",", "748", ",", "9455", ",", "14783"}], "}"}], ",", 
     RowBox[{"{", 
      RowBox[{"33.1`", ",", "1006", ",", "9870", ",", "14880"}], "}"}], ",", 
     RowBox[{"{", 
      RowBox[{"33.2`", ",", "1172", ",", "10261", ",", "14960"}], "}"}], ",", 
     
     RowBox[{"{", 
      RowBox[{"33.3`", ",", "1588", ",", "10360", ",", "15136"}], "}"}], ",", 
     
     RowBox[{"{", 
      RowBox[{"33.4`", ",", "1653", ",", "10354", ",", "15365"}], "}"}], ",", 
     
     RowBox[{"{", 
      RowBox[{"33.5`", ",", "1757", ",", "10385", ",", "15478"}], "}"}], ",", 
     
     RowBox[{"{", 
      RowBox[{"33.6`", ",", "1772", ",", "10355", ",", "15520"}], "}"}], ",", 
     
     RowBox[{"{", 
      RowBox[{"33.7`", ",", "1805", ",", "10406", ",", "15739"}], "}"}], ",", 
     
     RowBox[{"{", 
      RowBox[{"33.8`", ",", "1769", ",", "10344", ",", "15886"}], "}"}], ",", 
     
     RowBox[{"{", 
      RowBox[{"33.9`", ",", "1792", ",", "10362", ",", "16114"}], "}"}], ",", 
     
     RowBox[{"{", 
      RowBox[{"34", ",", "1894", ",", "10180", ",", "16233"}], "}"}], ",", 
     RowBox[{"{", 
      RowBox[{"34.1`", ",", "1649", ",", "10168", ",", "16358"}], "}"}], ",", 
     
     RowBox[{"{", 
      RowBox[{"34.2`", ",", "1321", ",", "10148", ",", "16449"}], "}"}], ",", 
     
     RowBox[{"{", 
      RowBox[{"34.3`", ",", "1496", ",", "10216", ",", "16498"}], "}"}], ",", 
     
     RowBox[{"{", 
      RowBox[{"34.4`", ",", "1804", ",", "10202", ",", "16596"}], "}"}], ",", 
     
     RowBox[{"{", 
      RowBox[{"34.5`", ",", "1586", ",", "9849", ",", "16633"}], "}"}], ",", 
     RowBox[{"{", 
      RowBox[{"34.6`", ",", "1083", ",", "9883", ",", "16681"}], "}"}], ",", 
     RowBox[{"{", 
      RowBox[{"34.7`", ",", "1070", ",", "9745", ",", "16687"}], "}"}], ",", 
     RowBox[{"{", 
      RowBox[{"34.8`", ",", "1209", ",", "9615", ",", "16757"}], "}"}], ",", 
     RowBox[{"{", 
      RowBox[{"34.9`", ",", "1008", ",", "9610", ",", "16719"}], "}"}], ",", 
     RowBox[{"{", 
      RowBox[{"35", ",", "986", ",", "9525", ",", "16751"}], "}"}], ",", 
     RowBox[{"{", 
      RowBox[{"35.1`", ",", "739", ",", "9489", ",", "16717"}], "}"}], ",", 
     RowBox[{"{", 
      RowBox[{"35.2`", ",", "796", ",", "9505", ",", "16696"}], "}"}], ",", 
     RowBox[{"{", 
      RowBox[{"35.3`", ",", "1015", ",", "9303", ",", "16700"}], "}"}], ",", 
     RowBox[{"{", 
      RowBox[{"35.4`", ",", "830", ",", "9144", ",", "16621"}], "}"}], ",", 
     RowBox[{"{", 
      RowBox[{"35.5`", ",", "718", ",", "9092", ",", "16603"}], "}"}], ",", 
     RowBox[{"{", 
      RowBox[{"35.6`", ",", "543", ",", "8998", ",", "16498"}], "}"}], ",", 
     RowBox[{"{", 
      RowBox[{"35.7`", ",", "707", ",", "8990", ",", "16495"}], "}"}], ",", 
     RowBox[{"{", 
      RowBox[{"35.8`", ",", "613", ",", "8920", ",", "16404"}], "}"}], ",", 
     RowBox[{"{", 
      RowBox[{"35.9`", ",", "659", ",", "8896", ",", "16383"}], "}"}], ",", 
     RowBox[{"{", 
      RowBox[{"36", ",", "572", ",", "8821", ",", "16401"}], "}"}], ",", 
     RowBox[{"{", 
      RowBox[{"36.1`", ",", "500", ",", "8753", ",", "16285"}], "}"}], ",", 
     RowBox[{"{", 
      RowBox[{"36.2`", ",", "519", ",", "8738", ",", "16266"}], "}"}], ",", 
     RowBox[{"{", 
      RowBox[{"36.3`", ",", "528", ",", "8730", ",", "16124"}], "}"}], ",", 
     RowBox[{"{", 
      RowBox[{"36.4`", ",", "600", ",", "8711", ",", "16031"}], "}"}], ",", 
     RowBox[{"{", 
      RowBox[{"36.5`", ",", "517", ",", "8639", ",", "15993"}], "}"}], ",", 
     RowBox[{"{", 
      RowBox[{"36.6`", ",", "541", ",", "8644", ",", "15975"}], "}"}], ",", 
     RowBox[{"{", 
      RowBox[{"36.7`", ",", "511", ",", "8614", ",", "15908"}], "}"}], ",", 
     RowBox[{"{", 
      RowBox[{"36.8`", ",", "562", ",", "8610", ",", "15880"}], "}"}], ",", 
     RowBox[{"{", 
      RowBox[{"36.9`", ",", "474", ",", "8631", ",", "15744"}], "}"}], ",", 
     RowBox[{"{", 
      RowBox[{"37", ",", "495", ",", "8506", ",", "15605"}], "}"}], ",", 
     RowBox[{"{", 
      RowBox[{"37.1`", ",", "437", ",", "8398", ",", "15583"}], "}"}], ",", 
     RowBox[{"{", 
      RowBox[{"37.2`", ",", "491", ",", "8431", ",", "15530"}], "}"}], ",", 
     RowBox[{"{", 
      RowBox[{"37.3`", ",", "461", ",", "8486", ",", "15518"}], "}"}], ",", 
     RowBox[{"{", 
      RowBox[{"37.4`", ",", "419", ",", "8438", ",", "15463"}], "}"}], ",", 
     RowBox[{"{", 
      RowBox[{"37.5`", ",", "554", ",", "8483", ",", "15317"}], "}"}], ",", 
     RowBox[{"{", 
      RowBox[{"37.6`", ",", "543", ",", "8509", ",", "15324"}], "}"}], ",", 
     RowBox[{"{", 
      RowBox[{"37.7`", ",", "454", ",", "8497", ",", "15360"}], "}"}], ",", 
     RowBox[{"{", 
      RowBox[{"37.8`", ",", "524", ",", "8475", ",", "15363"}], "}"}], ",", 
     RowBox[{"{", 
      RowBox[{"37.9`", ",", "466", ",", "8515", ",", "15243"}], "}"}], ",", 
     RowBox[{"{", 
      RowBox[{"38", ",", "515", ",", "8574", ",", "15242"}], "}"}], ",", 
     RowBox[{"{", 
      RowBox[{"38.1`", ",", "571", ",", "8589", ",", "15181"}], "}"}], ",", 
     RowBox[{"{", 
      RowBox[{"38.2`", ",", "413", ",", "8699", ",", "15115"}], "}"}], ",", 
     RowBox[{"{", 
      RowBox[{"38.3`", ",", "527", ",", "8814", ",", "15042"}], "}"}], ",", 
     RowBox[{"{", 
      RowBox[{"38.4`", ",", "640", ",", "9062", ",", "15079"}], "}"}], ",", 
     RowBox[{"{", 
      RowBox[{"38.5`", ",", "640", ",", "9272", ",", "15160"}], "}"}], ",", 
     RowBox[{"{", 
      RowBox[{"38.6`", ",", "865", ",", "9650", ",", "15186"}], "}"}], ",", 
     RowBox[{"{", 
      RowBox[{"38.7`", ",", "1027", ",", "9824", ",", "15273"}], "}"}], ",", 
     RowBox[{"{", 
      RowBox[{"38.8`", ",", "1268", ",", "10158", ",", "15393"}], "}"}], ",", 
     
     RowBox[{"{", 
      RowBox[{"38.9`", ",", "1384", ",", "10260", ",", "15607"}], "}"}], ",", 
     
     RowBox[{"{", 
      RowBox[{"39", ",", "1649", ",", "10107", ",", "15659"}], "}"}], ",", 
     RowBox[{"{", 
      RowBox[{"39.1`", ",", "1398", ",", "10093", ",", "15740"}], "}"}], ",", 
     
     RowBox[{"{", 
      RowBox[{"39.2`", ",", "1375", ",", "10130", ",", "15881"}], "}"}], ",", 
     
     RowBox[{"{", 
      RowBox[{"39.3`", ",", "1384", ",", "10131", ",", "16016"}], "}"}], ",", 
     
     RowBox[{"{", 
      RowBox[{"39.4`", ",", "1332", ",", "10080", ",", "16123"}], "}"}], ",", 
     
     RowBox[{"{", 
      RowBox[{"39.5`", ",", "1425", ",", "9940", ",", "16264"}], "}"}], ",", 
     RowBox[{"{", 
      RowBox[{"39.6`", ",", "1185", ",", "9713", ",", "16314"}], "}"}], ",", 
     RowBox[{"{", 
      RowBox[{"39.7`", ",", "1008", ",", "9703", ",", "16254"}], "}"}], ",", 
     RowBox[{"{", 
      RowBox[{"39.8`", ",", "1053", ",", "9750", ",", "16288"}], "}"}], ",", 
     RowBox[{"{", 
      RowBox[{"39.9`", ",", "1150", ",", "9919", ",", "16359"}], "}"}], ",", 
     RowBox[{"{", 
      RowBox[{"40", ",", "1378", ",", "9974", ",", "16459"}], "}"}], ",", 
     RowBox[{"{", 
      RowBox[{"40.1`", ",", "1122", ",", "9849", ",", "16511"}], "}"}], ",", 
     RowBox[{"{", 
      RowBox[{"40.2`", ",", "1101", ",", "9898", ",", "16575"}], "}"}], ",", 
     RowBox[{"{", 
      RowBox[{"40.3`", ",", "1028", ",", "9915", ",", "16703"}], "}"}], ",", 
     RowBox[{"{", 
      RowBox[{"40.4`", ",", "1395", ",", "9895", ",", "16699"}], "}"}], ",", 
     RowBox[{"{", 
      RowBox[{"40.5`", ",", "1145", ",", "9867", ",", "16763"}], "}"}], ",", 
     RowBox[{"{", 
      RowBox[{"40.6`", ",", "1125", ",", "9868", ",", "16751"}], "}"}], ",", 
     RowBox[{"{", 
      RowBox[{"40.7`", ",", "973", ",", "9749", ",", "16753"}], "}"}], ",", 
     RowBox[{"{", 
      RowBox[{"40.8`", ",", "1042", ",", "9773", ",", "16756"}], "}"}], ",", 
     RowBox[{"{", 
      RowBox[{"40.9`", ",", "1205", ",", "9691", ",", "16830"}], "}"}], ",", 
     RowBox[{"{", 
      RowBox[{"41", ",", "1150", ",", "9694", ",", "16942"}], "}"}], ",", 
     RowBox[{"{", 
      RowBox[{"41.1`", ",", "957", ",", "9535", ",", "16919"}], "}"}], ",", 
     RowBox[{"{", 
      RowBox[{"41.2`", ",", "916", ",", "9513", ",", "16883"}], "}"}], ",", 
     RowBox[{"{", 
      RowBox[{"41.3`", ",", "842", ",", "9405", ",", "16801"}], "}"}], ",", 
     RowBox[{"{", 
      RowBox[{"41.4`", ",", "954", ",", "9246", ",", "16799"}], "}"}], ",", 
     RowBox[{"{", 
      RowBox[{"41.5`", ",", "788", ",", "9168", ",", "16754"}], "}"}], ",", 
     RowBox[{"{", 
      RowBox[{"41.6`", ",", "705", ",", "9231", ",", "16672"}], "}"}], ",", 
     RowBox[{"{", 
      RowBox[{"41.7`", ",", "636", ",", "9117", ",", "16648"}], "}"}], ",", 
     RowBox[{"{", 
      RowBox[{"41.8`", ",", "580", ",", "9028", ",", "16588"}], "}"}], ",", 
     RowBox[{"{", 
      RowBox[{"41.9`", ",", "632", ",", "8908", ",", "16534"}], "}"}], ",", 
     RowBox[{"{", 
      RowBox[{"42", ",", "522", ",", "8771", ",", "16545"}], "}"}], ",", 
     RowBox[{"{", 
      RowBox[{"42.1`", ",", "472", ",", "8692", ",", "16410"}], "}"}], ",", 
     RowBox[{"{", 
      RowBox[{"42.2`", ",", "449", ",", "8641", ",", "16324"}], "}"}], ",", 
     RowBox[{"{", 
      RowBox[{"42.3`", ",", "456", ",", "8491", ",", "16192"}], "}"}], ",", 
     RowBox[{"{", 
      RowBox[{"42.4`", ",", "474", ",", "8378", ",", "16047"}], "}"}], ",", 
     RowBox[{"{", 
      RowBox[{"42.5`", ",", "417", ",", "8278", ",", "15879"}], "}"}], ",", 
     RowBox[{"{", 
      RowBox[{"42.6`", ",", "393", ",", "8177", ",", "15767"}], "}"}], ",", 
     RowBox[{"{", 
      RowBox[{"42.7`", ",", "426", ",", "8158", ",", "15622"}], "}"}], ",", 
     RowBox[{"{", 
      RowBox[{"42.8`", ",", "466", ",", "8244", ",", "15573"}], "}"}], ",", 
     RowBox[{"{", 
      RowBox[{"42.9`", ",", "395", ",", "8205", ",", "15507"}], "}"}], ",", 
     RowBox[{"{", 
      RowBox[{"43", ",", "451", ",", "8246", ",", "15425"}], "}"}], ",", 
     RowBox[{"{", 
      RowBox[{"43.1`", ",", "449", ",", "8257", ",", "15313"}], "}"}], ",", 
     RowBox[{"{", 
      RowBox[{"43.2`", ",", "426", ",", "8088", ",", "15183"}], "}"}], ",", 
     RowBox[{"{", 
      RowBox[{"43.3`", ",", "453", ",", "8021", ",", "15033"}], "}"}], ",", 
     RowBox[{"{", 
      RowBox[{"43.4`", ",", "389", ",", "8019", ",", "14889"}], "}"}], ",", 
     RowBox[{"{", 
      RowBox[{"43.5`", ",", "403", ",", "8074", ",", "14904"}], "}"}], ",", 
     RowBox[{"{", 
      RowBox[{"43.6`", ",", "473", ",", "8199", ",", "14787"}], "}"}], ",", 
     RowBox[{"{", 
      RowBox[{"43.7`", ",", "437", ",", "8239", ",", "14675"}], "}"}], ",", 
     RowBox[{"{", 
      RowBox[{"43.8`", ",", "531", ",", "8373", ",", "14579"}], "}"}], ",", 
     RowBox[{"{", 
      RowBox[{"43.9`", ",", "482", ",", "8511", ",", "14581"}], "}"}], ",", 
     RowBox[{"{", 
      RowBox[{"44", ",", "625", ",", "8759", ",", "14656"}], "}"}], ",", 
     RowBox[{"{", 
      RowBox[{"44.1`", ",", "553", ",", "9022", ",", "14749"}], "}"}], ",", 
     RowBox[{"{", 
      RowBox[{"44.2`", ",", "735", ",", "9355", ",", "14760"}], "}"}], ",", 
     RowBox[{"{", 
      RowBox[{"44.3`", ",", "865", ",", "9640", ",", "14814"}], "}"}], ",", 
     RowBox[{"{", 
      RowBox[{"44.4`", ",", "945", ",", "9823", ",", "15012"}], "}"}], ",", 
     RowBox[{"{", 
      RowBox[{"44.5`", ",", "1198", ",", "10063", ",", "15102"}], "}"}], ",", 
     
     RowBox[{"{", 
      RowBox[{"44.6`", ",", "1325", ",", "10372", ",", "15224"}], "}"}], ",", 
     
     RowBox[{"{", 
      RowBox[{"44.7`", ",", "1880", ",", "10475", ",", "15469"}], "}"}], ",", 
     
     RowBox[{"{", 
      RowBox[{"44.8`", ",", "1966", ",", "10449", ",", "15585"}], "}"}], ",", 
     
     RowBox[{"{", 
      RowBox[{"44.9`", ",", "2024", ",", "10311", ",", "15715"}], "}"}], ",", 
     
     RowBox[{"{", 
      RowBox[{"45", ",", "1966", ",", "10238", ",", "15894"}], "}"}], ",", 
     RowBox[{"{", 
      RowBox[{"45.1`", ",", "1657", ",", "10074", ",", "16033"}], "}"}], ",", 
     
     RowBox[{"{", 
      RowBox[{"45.2`", ",", "1343", ",", "10066", ",", "16126"}], "}"}], ",", 
     
     RowBox[{"{", 
      RowBox[{"45.3`", ",", "1501", ",", "9837", ",", "16172"}], "}"}], ",", 
     RowBox[{"{", 
      RowBox[{"45.4`", ",", "1201", ",", "9808", ",", "16308"}], "}"}], ",", 
     RowBox[{"{", 
      RowBox[{"45.5`", ",", "1031", ",", "9925", ",", "16338"}], "}"}], ",", 
     RowBox[{"{", 
      RowBox[{"45.6`", ",", "1248", ",", "9723", ",", "16386"}], "}"}], ",", 
     RowBox[{"{", 
      RowBox[{"45.7`", ",", "987", ",", "9623", ",", "16315"}], "}"}], ",", 
     RowBox[{"{", 
      RowBox[{"45.8`", ",", "883", ",", "9555", ",", "16347"}], "}"}], ",", 
     RowBox[{"{", 
      RowBox[{"45.9`", ",", "933", ",", "9617", ",", "16353"}], "}"}], ",", 
     RowBox[{"{", 
      RowBox[{"46", ",", "889", ",", "9599", ",", "16309"}], "}"}], ",", 
     RowBox[{"{", 
      RowBox[{"46.1`", ",", "890", ",", "9747", ",", "16255"}], "}"}], ",", 
     RowBox[{"{", 
      RowBox[{"46.2`", ",", "977", ",", "9832", ",", "16324"}], "}"}], ",", 
     RowBox[{"{", 
      RowBox[{"46.3`", ",", "1082", ",", "9857", ",", "16419"}], "}"}], ",", 
     RowBox[{"{", 
      RowBox[{"46.4`", ",", "1261", ",", "9894", ",", "16448"}], "}"}], ",", 
     RowBox[{"{", 
      RowBox[{"46.5`", ",", "1127", ",", "9796", ",", "16487"}], "}"}], ",", 
     RowBox[{"{", 
      RowBox[{"46.6`", ",", "1253", ",", "9955", ",", "16636"}], "}"}], ",", 
     RowBox[{"{", 
      RowBox[{"46.7`", ",", "1096", ",", "9849", ",", "16718"}], "}"}], ",", 
     RowBox[{"{", 
      RowBox[{"46.8`", ",", "1137", ",", "9749", ",", "16710"}], "}"}], ",", 
     RowBox[{"{", 
      RowBox[{"46.9`", ",", "890", ",", "9627", ",", "16783"}], "}"}], ",", 
     RowBox[{"{", 
      RowBox[{"47", ",", "892", ",", "9688", ",", "16826"}], "}"}], ",", 
     RowBox[{"{", 
      RowBox[{"47.1`", ",", "1008", ",", "9566", ",", "16844"}], "}"}], ",", 
     RowBox[{"{", 
      RowBox[{"47.2`", ",", "786", ",", "9448", ",", "16866"}], "}"}], ",", 
     RowBox[{"{", 
      RowBox[{"47.3`", ",", "667", ",", "9395", ",", "16927"}], "}"}], ",", 
     RowBox[{"{", 
      RowBox[{"47.4`", ",", "729", ",", "9351", ",", "16858"}], "}"}], ",", 
     RowBox[{"{", 
      RowBox[{"47.5`", ",", "837", ",", "9407", ",", "16881"}], "}"}], ",", 
     RowBox[{"{", 
      RowBox[{"47.6`", ",", "828", ",", "9399", ",", "16879"}], "}"}], ",", 
     RowBox[{"{", 
      RowBox[{"47.7`", ",", "805", ",", "9475", ",", "16793"}], "}"}], ",", 
     RowBox[{"{", 
      RowBox[{"47.8`", ",", "857", ",", "9443", ",", "16777"}], "}"}], ",", 
     RowBox[{"{", 
      RowBox[{"47.9`", ",", "870", ",", "9360", ",", "16824"}], "}"}], ",", 
     RowBox[{"{", 
      RowBox[{"48", ",", "897", ",", "9298", ",", "16768"}], "}"}], ",", 
     RowBox[{"{", 
      RowBox[{"48.1`", ",", "661", ",", "9263", ",", "16749"}], "}"}], ",", 
     RowBox[{"{", 
      RowBox[{"48.2`", ",", "671", ",", "9150", ",", "16730"}], "}"}], ",", 
     RowBox[{"{", 
      RowBox[{"48.3`", ",", "845", ",", "9209", ",", "16650"}], "}"}], ",", 
     RowBox[{"{", 
      RowBox[{"48.4`", ",", "792", ",", "9295", ",", "16599"}], "}"}], ",", 
     RowBox[{"{", 
      RowBox[{"48.5`", ",", "666", ",", "9241", ",", "16591"}], "}"}], ",", 
     RowBox[{"{", 
      RowBox[{"48.6`", ",", "711", ",", "9245", ",", "16604"}], "}"}], ",", 
     RowBox[{"{", 
      RowBox[{"48.7`", ",", "683", ",", "9262", ",", "16666"}], "}"}], ",", 
     RowBox[{"{", 
      RowBox[{"48.8`", ",", "817", ",", "9337", ",", "16662"}], "}"}], ",", 
     RowBox[{"{", 
      RowBox[{"48.9`", ",", "782", ",", "9284", ",", "16616"}], "}"}], ",", 
     RowBox[{"{", 
      RowBox[{"49", ",", "786", ",", "9148", ",", "16595"}], "}"}], ",", 
     RowBox[{"{", 
      RowBox[{"49.1`", ",", "705", ",", "9137", ",", "16445"}], "}"}], ",", 
     RowBox[{"{", 
      RowBox[{"49.2`", ",", "770", ",", "9172", ",", "16404"}], "}"}], ",", 
     RowBox[{"{", 
      RowBox[{"49.3`", ",", "637", ",", "9226", ",", "16426"}], "}"}], ",", 
     RowBox[{"{", 
      RowBox[{"49.4`", ",", "695", ",", "9130", ",", "16297"}], "}"}], ",", 
     RowBox[{"{", 
      RowBox[{"49.5`", ",", "721", ",", "9107", ",", "16238"}], "}"}], ",", 
     RowBox[{"{", 
      RowBox[{"49.6`", ",", "780", ",", "9151", ",", "16168"}], "}"}], ",", 
     RowBox[{"{", 
      RowBox[{"49.7`", ",", "625", ",", "9076", ",", "16235"}], "}"}], ",", 
     RowBox[{"{", 
      RowBox[{"49.8`", ",", "858", ",", "9254", ",", "16180"}], "}"}], ",", 
     RowBox[{"{", 
      RowBox[{"49.9`", ",", "600", ",", "9192", ",", "16195"}], "}"}], ",", 
     RowBox[{"{", 
      RowBox[{"50", ",", "746", ",", "9199", ",", "16198"}], "}"}], ",", 
     RowBox[{"{", 
      RowBox[{"50.1`", ",", "580", ",", "9122", ",", "16215"}], "}"}], ",", 
     RowBox[{"{", 
      RowBox[{"50.2`", ",", "655", ",", "9133", ",", "16228"}], "}"}], ",", 
     RowBox[{"{", 
      RowBox[{"50.3`", ",", "758", ",", "9241", ",", "16283"}], "}"}], ",", 
     RowBox[{"{", 
      RowBox[{"50.4`", ",", "739", ",", "9379", ",", "16166"}], "}"}], ",", 
     RowBox[{"{", 
      RowBox[{"50.5`", ",", "895", ",", "9382", ",", "16168"}], "}"}], ",", 
     RowBox[{"{", 
      RowBox[{"50.6`", ",", "756", ",", "9229", ",", "16180"}], "}"}], ",", 
     RowBox[{"{", 
      RowBox[{"50.7`", ",", "722", ",", "9238", ",", "16239"}], "}"}], ",", 
     RowBox[{"{", 
      RowBox[{"50.8`", ",", "775", ",", "9258", ",", "16175"}], "}"}], ",", 
     RowBox[{"{", 
      RowBox[{"50.9`", ",", "629", ",", "9106", ",", "16145"}], "}"}], ",", 
     RowBox[{"{", 
      RowBox[{"51", ",", "679", ",", "9182", ",", "16163"}], "}"}], ",", 
     RowBox[{"{", 
      RowBox[{"51.1`", ",", "819", ",", "9233", ",", "16169"}], "}"}], ",", 
     RowBox[{"{", 
      RowBox[{"51.2`", ",", "739", ",", "9271", ",", "16210"}], "}"}], ",", 
     RowBox[{"{", 
      RowBox[{"51.3`", ",", "830", ",", "9258", ",", "16166"}], "}"}], ",", 
     RowBox[{"{", 
      RowBox[{"51.4`", ",", "730", ",", "9286", ",", "16123"}], "}"}], ",", 
     RowBox[{"{", 
      RowBox[{"51.5`", ",", "849", ",", "9357", ",", "16111"}], "}"}], ",", 
     RowBox[{"{", 
      RowBox[{"51.6`", ",", "1038", ",", "9321", ",", "16151"}], "}"}], ",", 
     RowBox[{"{", 
      RowBox[{"51.7`", ",", "790", ",", "9517", ",", "16244"}], "}"}], ",", 
     RowBox[{"{", 
      RowBox[{"51.8`", ",", "861", ",", "9598", ",", "16252"}], "}"}], ",", 
     RowBox[{"{", 
      RowBox[{"51.9`", ",", "937", ",", "9779", ",", "16264"}], "}"}], ",", 
     RowBox[{"{", 
      RowBox[{"52", ",", "1081", ",", "9855", ",", "16299"}], "}"}], ",", 
     RowBox[{"{", 
      RowBox[{"52.1`", ",", "1222", ",", "10019", ",", "16492"}], "}"}], ",", 
     
     RowBox[{"{", 
      RowBox[{"52.2`", ",", "1238", ",", "9921", ",", "16604"}], "}"}], ",", 
     RowBox[{"{", 
      RowBox[{"52.3`", ",", "1300", ",", "10170", ",", "16656"}], "}"}], ",", 
     
     RowBox[{"{", 
      RowBox[{"52.4`", ",", "1523", ",", "10169", ",", "16789"}], "}"}], ",", 
     
     RowBox[{"{", 
      RowBox[{"52.5`", ",", "1561", ",", "9829", ",", "16961"}], "}"}], ",", 
     RowBox[{"{", 
      RowBox[{"52.6`", ",", "1059", ",", "9557", ",", "17055"}], "}"}], ",", 
     RowBox[{"{", 
      RowBox[{"52.7`", ",", "912", ",", "9410", ",", "17067"}], "}"}], ",", 
     RowBox[{"{", 
      RowBox[{"52.8`", ",", "754", ",", "9333", ",", "16978"}], "}"}], ",", 
     RowBox[{"{", 
      RowBox[{"52.9`", ",", "795", ",", "9341", ",", "16928"}], "}"}], ",", 
     RowBox[{"{", 
      RowBox[{"53", ",", "757", ",", "9337", ",", "16923"}], "}"}], ",", 
     RowBox[{"{", 
      RowBox[{"53.1`", ",", "749", ",", "9338", ",", "16815"}], "}"}], ",", 
     RowBox[{"{", 
      RowBox[{"53.2`", ",", "818", ",", "9202", ",", "16748"}], "}"}], ",", 
     RowBox[{"{", 
      RowBox[{"53.3`", ",", "594", ",", "9109", ",", "16736"}], "}"}], ",", 
     RowBox[{"{", 
      RowBox[{"53.4`", ",", "707", ",", "9107", ",", "16663"}], "}"}], ",", 
     RowBox[{"{", 
      RowBox[{"53.5`", ",", "571", ",", "9029", ",", "16502"}], "}"}], ",", 
     RowBox[{"{", 
      RowBox[{"53.6`", ",", "661", ",", "8888", ",", "16378"}], "}"}], ",", 
     RowBox[{"{", 
      RowBox[{"53.7`", ",", "516", ",", "8658", ",", "16274"}], "}"}], ",", 
     RowBox[{"{", 
      RowBox[{"53.8`", ",", "446", ",", "8563", ",", "16313"}], "}"}], ",", 
     RowBox[{"{", 
      RowBox[{"53.9`", ",", "475", ",", "8423", ",", "16139"}], "}"}], ",", 
     RowBox[{"{", 
      RowBox[{"54", ",", "522", ",", "8352", ",", "16079"}], "}"}], ",", 
     RowBox[{"{", 
      RowBox[{"54.1`", ",", "455", ",", "8287", ",", "16083"}], "}"}], ",", 
     RowBox[{"{", 
      RowBox[{"54.2`", ",", "454", ",", "8136", ",", "15950"}], "}"}], ",", 
     RowBox[{"{", 
      RowBox[{"54.3`", ",", "382", ",", "7943", ",", "15831"}], "}"}], ",", 
     RowBox[{"{", 
      RowBox[{"54.4`", ",", "381", ",", "7759", ",", "15711"}], "}"}], ",", 
     RowBox[{"{", 
      RowBox[{"54.5`", ",", "302", ",", "7640", ",", "15495"}], "}"}], ",", 
     RowBox[{"{", 
      RowBox[{"54.6`", ",", "331", ",", "7387", ",", "15295"}], "}"}], ",", 
     RowBox[{"{", 
      RowBox[{"54.7`", ",", "285", ",", "7367", ",", "15054"}], "}"}], ",", 
     RowBox[{"{", 
      RowBox[{"54.8`", ",", "273", ",", "7136", ",", "14923"}], "}"}], ",", 
     RowBox[{"{", 
      RowBox[{"54.9`", ",", "258", ",", "6949", ",", "14700"}], "}"}], ",", 
     RowBox[{"{", 
      RowBox[{"55", ",", "223", ",", "6777", ",", "14441"}], "}"}], ",", 
     RowBox[{"{", 
      RowBox[{"55.1`", ",", "253", ",", "6595", ",", "14237"}], "}"}], ",", 
     RowBox[{"{", 
      RowBox[{"55.2`", ",", "245", ",", "6499", ",", "13953"}], "}"}], ",", 
     RowBox[{"{", 
      RowBox[{"55.3`", ",", "206", ",", "6236", ",", "13727"}], "}"}], ",", 
     RowBox[{"{", 
      RowBox[{"55.4`", ",", "179", ",", "5929", ",", "13503"}], "}"}], ",", 
     RowBox[{"{", 
      RowBox[{"55.5`", ",", "169", ",", "5747", ",", "13168"}], "}"}], ",", 
     RowBox[{"{", 
      RowBox[{"55.6`", ",", "184", ",", "5502", ",", "12889"}], "}"}], ",", 
     RowBox[{"{", 
      RowBox[{"55.7`", ",", "126", ",", "5169", ",", "12539"}], "}"}], ",", 
     RowBox[{"{", 
      RowBox[{"55.8`", ",", "123", ",", "4861", ",", "12180"}], "}"}], ",", 
     RowBox[{"{", 
      RowBox[{"55.9`", ",", "125", ",", "4404", ",", "11876"}], "}"}], ",", 
     RowBox[{"{", 
      RowBox[{"56", ",", "80", ",", "3975", ",", "11467"}], "}"}], ",", 
     RowBox[{"{", 
      RowBox[{"56.1`", ",", "79", ",", "3474", ",", "11090"}], "}"}], ",", 
     RowBox[{"{", 
      RowBox[{"56.2`", ",", "59", ",", "2859", ",", "10667"}], "}"}], ",", 
     RowBox[{"{", 
      RowBox[{"56.3`", ",", "42", ",", "2179", ",", "10067"}], "}"}], ",", 
     RowBox[{"{", 
      RowBox[{"56.4`", ",", "20", ",", "1320", ",", "9507"}], "}"}], ",", 
     RowBox[{"{", 
      RowBox[{"56.5`", ",", "6", ",", "481", ",", "8836"}], "}"}], ",", 
     RowBox[{"{", 
      RowBox[{"56.6`", ",", "0", ",", "15", ",", "8144"}], "}"}], ",", 
     RowBox[{"{", 
      RowBox[{"56.7`", ",", "0", ",", "5", ",", "7449"}], "}"}], ",", 
     RowBox[{"{", 
      RowBox[{"56.8`", ",", "0", ",", "5", ",", "6841"}], "}"}], ",", 
     RowBox[{"{", 
      RowBox[{"56.9`", ",", "0", ",", "6", ",", "6238"}], "}"}], ",", 
     RowBox[{"{", 
      RowBox[{"57", ",", "0", ",", "4", ",", "5674"}], "}"}], ",", 
     RowBox[{"{", 
      RowBox[{"57.1`", ",", "0", ",", "7", ",", "5177"}], "}"}], ",", 
     RowBox[{"{", 
      RowBox[{"57.2`", ",", "0", ",", "5", ",", "4705"}], "}"}], ",", 
     RowBox[{"{", 
      RowBox[{"57.3`", ",", "1", ",", "11", ",", "4245"}], "}"}], ",", 
     RowBox[{"{", 
      RowBox[{"57.4`", ",", "0", ",", "8", ",", "3885"}], "}"}], ",", 
     RowBox[{"{", 
      RowBox[{"57.5`", ",", "2", ",", "10", ",", "3527"}], "}"}], ",", 
     RowBox[{"{", 
      RowBox[{"57.6`", ",", "0", ",", "6", ",", "3183"}], "}"}], ",", 
     RowBox[{"{", 
      RowBox[{"57.7`", ",", "0", ",", "8", ",", "2850"}], "}"}], ",", 
     RowBox[{"{", 
      RowBox[{"57.8`", ",", "0", ",", "6", ",", "2580"}], "}"}], ",", 
     RowBox[{"{", 
      RowBox[{"57.9`", ",", "0", ",", "19", ",", "2309"}], "}"}], ",", 
     RowBox[{"{", 
      RowBox[{"58", ",", "0", ",", "13", ",", "2099"}], "}"}], ",", 
     RowBox[{"{", 
      RowBox[{"58.1`", ",", "0", ",", "22", ",", "1865"}], "}"}], ",", 
     RowBox[{"{", 
      RowBox[{"58.2`", ",", "0", ",", "10", ",", "1696"}], "}"}], ",", 
     RowBox[{"{", 
      RowBox[{"58.3`", ",", "0", ",", "18", ",", "1539"}], "}"}], ",", 
     RowBox[{"{", 
      RowBox[{"58.4`", ",", "1", ",", "17", ",", "1369"}], "}"}], ",", 
     RowBox[{"{", 
      RowBox[{"58.5`", ",", "0", ",", "24", ",", "1224"}], "}"}], ",", 
     RowBox[{"{", 
      RowBox[{"58.6`", ",", "0", ",", "25", ",", "1105"}], "}"}], ",", 
     RowBox[{"{", 
      RowBox[{"58.7`", ",", "1", ",", "39", ",", "999"}], "}"}], ",", 
     RowBox[{"{", 
      RowBox[{"58.8`", ",", "1", ",", "55", ",", "910"}], "}"}], ",", 
     RowBox[{"{", 
      RowBox[{"58.9`", ",", "1", ",", "56", ",", "830"}], "}"}], ",", 
     RowBox[{"{", 
      RowBox[{"59", ",", "1", ",", "56", ",", "755"}], "}"}], ",", 
     RowBox[{"{", 
      RowBox[{"59.1`", ",", "1", ",", "62", ",", "689"}], "}"}], ",", 
     RowBox[{"{", 
      RowBox[{"59.2`", ",", "0", ",", "89", ",", "627"}], "}"}], ",", 
     RowBox[{"{", 
      RowBox[{"59.3`", ",", "0", ",", "111", ",", "581"}], "}"}], ",", 
     RowBox[{"{", 
      RowBox[{"59.4`", ",", "1", ",", "135", ",", "558"}], "}"}], ",", 
     RowBox[{"{", 
      RowBox[{"59.5`", ",", "3", ",", "173", ",", "518"}], "}"}], ",", 
     RowBox[{"{", 
      RowBox[{"59.6`", ",", "1", ",", "200", ",", "492"}], "}"}], ",", 
     RowBox[{"{", 
      RowBox[{"59.7`", ",", "6", ",", "238", ",", "473"}], "}"}], ",", 
     RowBox[{"{", 
      RowBox[{"59.8`", ",", "3", ",", "275", ",", "461"}], "}"}], ",", 
     RowBox[{"{", 
      RowBox[{"59.9`", ",", "3", ",", "354", ",", "453"}], "}"}], ",", 
     RowBox[{"{", 
      RowBox[{"60", ",", "5", ",", "443", ",", "455"}], "}"}], ",", 
     RowBox[{"{", 
      RowBox[{"60.1`", ",", "10", ",", "557", ",", "458"}], "}"}], ",", 
     RowBox[{"{", 
      RowBox[{"60.2`", ",", "13", ",", "680", ",", "487"}], "}"}], ",", 
     RowBox[{"{", 
      RowBox[{"60.3`", ",", "6", ",", "858", ",", "521"}], "}"}], ",", 
     RowBox[{"{", 
      RowBox[{"60.4`", ",", "16", ",", "1083", ",", "570"}], "}"}], ",", 
     RowBox[{"{", 
      RowBox[{"60.5`", ",", "23", ",", "1402", ",", "645"}], "}"}], ",", 
     RowBox[{"{", 
      RowBox[{"60.6`", ",", "44", ",", "1786", ",", "748"}], "}"}], ",", 
     RowBox[{"{", 
      RowBox[{"60.7`", ",", "38", ",", "2274", ",", "905"}], "}"}], ",", 
     RowBox[{"{", 
      RowBox[{"60.8`", ",", "65", ",", "2845", ",", "1118"}], "}"}], ",", 
     RowBox[{"{", 
      RowBox[{"60.9`", ",", "89", ",", "3652", ",", "1385"}], "}"}], ",", 
     RowBox[{"{", 
      RowBox[{"61", ",", "102", ",", "4589", ",", "1698"}], "}"}], ",", 
     RowBox[{"{", 
      RowBox[{"61.1`", ",", "146", ",", "5810", ",", "2163"}], "}"}], ",", 
     RowBox[{"{", 
      RowBox[{"61.2`", ",", "260", ",", "7312", ",", "2751"}], "}"}], ",", 
     RowBox[{"{", 
      RowBox[{"61.3`", ",", "645", ",", "9111", ",", "3461"}], "}"}], ",", 
     RowBox[{"{", 
      RowBox[{"61.4`", ",", "1333", ",", "11062", ",", "4268"}], "}"}], ",", 
     RowBox[{"{", 
      RowBox[{"61.5`", ",", "3215", ",", "12877", ",", "5395"}], "}"}], ",", 
     RowBox[{"{", 
      RowBox[{"61.6`", ",", "6703", ",", "13746", ",", "6449"}], "}"}], ",", 
     RowBox[{"{", 
      RowBox[{"61.7`", ",", "10023", ",", "12975", ",", "7496"}], "}"}], ",", 
     
     RowBox[{"{", 
      RowBox[{"61.8`", ",", "10901", ",", "10253", ",", "8273"}], "}"}], ",", 
     
     RowBox[{"{", 
      RowBox[{"61.9`", ",", "7739", ",", "7445", ",", "8640"}], "}"}], ",", 
     RowBox[{"{", 
      RowBox[{"62", ",", "1979", ",", "6044", ",", "8700"}], "}"}], ",", 
     RowBox[{"{", 
      RowBox[{"62.1`", ",", "216", ",", "6397", ",", "8746"}], "}"}], ",", 
     RowBox[{"{", 
      RowBox[{"62.2`", ",", "264", ",", "7043", ",", "8879"}], "}"}], ",", 
     RowBox[{"{", 
      RowBox[{"62.3`", ",", "290", ",", "7769", ",", "9038"}], "}"}], ",", 
     RowBox[{"{", 
      RowBox[{"62.4`", ",", "471", ",", "8673", ",", "9294"}], "}"}], ",", 
     RowBox[{"{", 
      RowBox[{"62.5`", ",", "725", ",", "9724", ",", "9623"}], "}"}], ",", 
     RowBox[{"{", 
      RowBox[{"62.6`", ",", "1546", ",", "10906", ",", "10085"}], "}"}], ",", 
     
     RowBox[{"{", 
      RowBox[{"62.7`", ",", "2716", ",", "11795", ",", "10557"}], "}"}], ",", 
     
     RowBox[{"{", 
      RowBox[{"62.8`", ",", "4192", ",", "12188", ",", "11094"}], "}"}], ",", 
     
     RowBox[{"{", 
      RowBox[{"62.9`", ",", "5745", ",", "11937", ",", "11636"}], "}"}], ",", 
     
     RowBox[{"{", 
      RowBox[{"63", ",", "6293", ",", "10846", ",", "12134"}], "}"}], ",", 
     RowBox[{"{", 
      RowBox[{"63.1`", ",", "5304", ",", "9345", ",", "12361"}], "}"}], ",", 
     RowBox[{"{", 
      RowBox[{"63.2`", ",", "2615", ",", "8381", ",", "12495"}], "}"}], ",", 
     RowBox[{"{", 
      RowBox[{"63.3`", ",", "526", ",", "8460", ",", "12600"}], "}"}], ",", 
     RowBox[{"{", 
      RowBox[{"63.4`", ",", "622", ",", "8928", ",", "12587"}], "}"}], ",", 
     RowBox[{"{", 
      RowBox[{"63.5`", ",", "730", ",", "9437", ",", "12736"}], "}"}], ",", 
     RowBox[{"{", 
      RowBox[{"63.6`", ",", "1096", ",", "10025", ",", "13022"}], "}"}], ",", 
     
     RowBox[{"{", 
      RowBox[{"63.7`", ",", "1277", ",", "10576", ",", "13216"}], "}"}], ",", 
     
     RowBox[{"{", 
      RowBox[{"63.8`", ",", "1901", ",", "11100", ",", "13595"}], "}"}], ",", 
     
     RowBox[{"{", 
      RowBox[{"63.9`", ",", "2827", ",", "11361", ",", "13971"}], "}"}], ",", 
     
     RowBox[{"{", 
      RowBox[{"64", ",", "3712", ",", "11164", ",", "14357"}], "}"}], ",", 
     RowBox[{"{", 
      RowBox[{"64.1`", ",", "3927", ",", "10543", ",", "14648"}], "}"}], ",", 
     
     RowBox[{"{", 
      RowBox[{"64.2`", ",", "2941", ",", "9899", ",", "14887"}], "}"}], ",", 
     RowBox[{"{", 
      RowBox[{"64.3`", ",", "1922", ",", "9506", ",", "15026"}], "}"}], ",", 
     RowBox[{"{", 
      RowBox[{"64.4`", ",", "973", ",", "9478", ",", "15052"}], "}"}], ",", 
     RowBox[{"{", 
      RowBox[{"64.5`", ",", "911", ",", "9685", ",", "15210"}], "}"}], ",", 
     RowBox[{"{", 
      RowBox[{"64.6`", ",", "1143", ",", "10038", ",", "15345"}], "}"}], ",", 
     
     RowBox[{"{", 
      RowBox[{"64.7`", ",", "1438", ",", "10257", ",", "15512"}], "}"}], ",", 
     
     RowBox[{"{", 
      RowBox[{"64.8`", ",", "1724", ",", "10356", ",", "15688"}], "}"}], ",", 
     
     RowBox[{"{", 
      RowBox[{"64.9`", ",", "1650", ",", "10298", ",", "15810"}], "}"}], ",", 
     
     RowBox[{"{", 
      RowBox[{"65", ",", "1448", ",", "10342", ",", "15905"}], "}"}], ",", 
     RowBox[{"{", 
      RowBox[{"65.1`", ",", "1677", ",", "10411", ",", "16055"}], "}"}], ",", 
     
     RowBox[{"{", 
      RowBox[{"65.2`", ",", "1791", ",", "10256", ",", "16202"}], "}"}], ",", 
     
     RowBox[{"{", 
      RowBox[{"65.3`", ",", "1410", ",", "9957", ",", "16237"}], "}"}], ",", 
     RowBox[{"{", 
      RowBox[{"65.4`", ",", "1221", ",", "9827", ",", "16343"}], "}"}], ",", 
     RowBox[{"{", 
      RowBox[{"65.5`", ",", "1050", ",", "9701", ",", "16430"}], "}"}], ",", 
     RowBox[{"{", 
      RowBox[{"65.6`", ",", "905", ",", "9645", ",", "16352"}], "}"}], ",", 
     RowBox[{"{", 
      RowBox[{"65.7`", ",", "1043", ",", "9638", ",", "16339"}], "}"}], ",", 
     RowBox[{"{", 
      RowBox[{"65.8`", ",", "1090", ",", "9584", ",", "16370"}], "}"}], ",", 
     RowBox[{"{", 
      RowBox[{"65.9`", ",", "898", ",", "9638", ",", "16356"}], "}"}], ",", 
     RowBox[{"{", 
      RowBox[{"66", ",", "860", ",", "9824", ",", "16387"}], "}"}], ",", 
     RowBox[{"{", 
      RowBox[{"66.1`", ",", "1171", ",", "10040", ",", "16352"}], "}"}], ",", 
     
     RowBox[{"{", 
      RowBox[{"66.2`", ",", "1321", ",", "10064", ",", "16429"}], "}"}], ",", 
     
     RowBox[{"{", 
      RowBox[{"66.3`", ",", "1219", ",", "10102", ",", "16505"}], "}"}], ",", 
     
     RowBox[{"{", 
      RowBox[{"66.4`", ",", "1287", ",", "9998", ",", "16609"}], "}"}], ",", 
     RowBox[{"{", 
      RowBox[{"66.5`", ",", "1149", ",", "9863", ",", "16686"}], "}"}], ",", 
     RowBox[{"{", 
      RowBox[{"66.6`", ",", "1122", ",", "9815", ",", "16766"}], "}"}], ",", 
     RowBox[{"{", 
      RowBox[{"66.7`", ",", "1073", ",", "9956", ",", "16829"}], "}"}], ",", 
     RowBox[{"{", 
      RowBox[{"66.8`", ",", "1167", ",", "10004", ",", "16842"}], "}"}], ",", 
     
     RowBox[{"{", 
      RowBox[{"66.9`", ",", "1322", ",", "9991", ",", "16928"}], "}"}], ",", 
     RowBox[{"{", 
      RowBox[{"67", ",", "1359", ",", "9904", ",", "16992"}], "}"}], ",", 
     RowBox[{"{", 
      RowBox[{"67.1`", ",", "1184", ",", "9724", ",", "17009"}], "}"}], ",", 
     RowBox[{"{", 
      RowBox[{"67.2`", ",", "957", ",", "9703", ",", "17062"}], "}"}], ",", 
     RowBox[{"{", 
      RowBox[{"67.3`", ",", "903", ",", "9649", ",", "17026"}], "}"}], ",", 
     RowBox[{"{", 
      RowBox[{"67.4`", ",", "826", ",", "9550", ",", "17087"}], "}"}], ",", 
     RowBox[{"{", 
      RowBox[{"67.5`", ",", "796", ",", "9399", ",", "17021"}], "}"}], ",", 
     RowBox[{"{", 
      RowBox[{"67.6`", ",", "852", ",", "9307", ",", "16899"}], "}"}], ",", 
     RowBox[{"{", 
      RowBox[{"67.7`", ",", "649", ",", "9172", ",", "16936"}], "}"}], ",", 
     RowBox[{"{", 
      RowBox[{"67.8`", ",", "679", ",", "9052", ",", "16919"}], "}"}], ",", 
     RowBox[{"{", 
      RowBox[{"67.9`", ",", "627", ",", "8872", ",", "16898"}], "}"}], ",", 
     RowBox[{"{", 
      RowBox[{"68", ",", "567", ",", "8661", ",", "16794"}], "}"}], ",", 
     RowBox[{"{", 
      RowBox[{"68.1`", ",", "515", ",", "8544", ",", "16768"}], "}"}], ",", 
     RowBox[{"{", 
      RowBox[{"68.2`", ",", "479", ",", "8369", ",", "16627"}], "}"}], ",", 
     RowBox[{"{", 
      RowBox[{"68.3`", ",", "397", ",", "8220", ",", "16531"}], "}"}], ",", 
     RowBox[{"{", 
      RowBox[{"68.4`", ",", "306", ",", "8004", ",", "16358"}], "}"}], ",", 
     RowBox[{"{", 
      RowBox[{"68.5`", ",", "323", ",", "7800", ",", "16136"}], "}"}], ",", 
     RowBox[{"{", 
      RowBox[{"68.6`", ",", "334", ",", "7532", ",", "15895"}], "}"}], ",", 
     RowBox[{"{", 
      RowBox[{"68.7`", ",", "331", ",", "7244", ",", "15634"}], "}"}], ",", 
     RowBox[{"{", 
      RowBox[{"68.8`", ",", "271", ",", "7000", ",", "15369"}], "}"}], ",", 
     RowBox[{"{", 
      RowBox[{"68.9`", ",", "237", ",", "6767", ",", "15130"}], "}"}], ",", 
     RowBox[{"{", 
      RowBox[{"69", ",", "230", ",", "6357", ",", "14940"}], "}"}], ",", 
     RowBox[{"{", 
      RowBox[{"69.1`", ",", "208", ",", "5970", ",", "14596"}], "}"}], ",", 
     RowBox[{"{", 
      RowBox[{"69.2`", ",", "143", ",", "5614", ",", "14191"}], "}"}], ",", 
     RowBox[{"{", 
      RowBox[{"69.3`", ",", "143", ",", "5174", ",", "13888"}], "}"}], ",", 
     RowBox[{"{", 
      RowBox[{"69.4`", ",", "130", ",", "4495", ",", "13489"}], "}"}], ",", 
     RowBox[{"{", 
      RowBox[{"69.5`", ",", "77", ",", "3842", ",", "12985"}], "}"}], ",", 
     RowBox[{"{", 
      RowBox[{"69.6`", ",", "70", ",", "3083", ",", "12463"}], "}"}], ",", 
     RowBox[{"{", 
      RowBox[{"69.7`", ",", "30", ",", "2153", ",", "11834"}], "}"}], ",", 
     RowBox[{"{", 
      RowBox[{"69.8`", ",", "26", ",", "1050", ",", "11156"}], "}"}], ",", 
     RowBox[{"{", 
      RowBox[{"69.9`", ",", "2", ",", "107", ",", "10339"}], "}"}], ",", 
     RowBox[{"{", 
      RowBox[{"70", ",", "0", ",", "5", ",", "9470"}], "}"}], ",", 
     RowBox[{"{", 
      RowBox[{"70.1`", ",", "0", ",", "1", ",", "8698"}], "}"}], ",", 
     RowBox[{"{", 
      RowBox[{"70.2`", ",", "0", ",", "1", ",", "8002"}], "}"}], ",", 
     RowBox[{"{", 
      RowBox[{"70.3`", ",", "0", ",", "3", ",", "7340"}], "}"}], ",", 
     RowBox[{"{", 
      RowBox[{"70.4`", ",", "0", ",", "4", ",", "6746"}], "}"}], ",", 
     RowBox[{"{", 
      RowBox[{"70.5`", ",", "0", ",", "3", ",", "6143"}], "}"}], ",", 
     RowBox[{"{", 
      RowBox[{"70.6`", ",", "0", ",", "4", ",", "5612"}], "}"}], ",", 
     RowBox[{"{", 
      RowBox[{"70.7`", ",", "0", ",", "6", ",", "5110"}], "}"}], ",", 
     RowBox[{"{", 
      RowBox[{"70.8`", ",", "0", ",", "5", ",", "4663"}], "}"}], ",", 
     RowBox[{"{", 
      RowBox[{"70.9`", ",", "0", ",", "5", ",", "4273"}], "}"}], ",", 
     RowBox[{"{", 
      RowBox[{"71", ",", "0", ",", "3", ",", "3877"}], "}"}], ",", 
     RowBox[{"{", 
      RowBox[{"71.1`", ",", "0", ",", "12", ",", "3495"}], "}"}], ",", 
     RowBox[{"{", 
      RowBox[{"71.2`", ",", "0", ",", "10", ",", "3178"}], "}"}], ",", 
     RowBox[{"{", 
      RowBox[{"71.3`", ",", "0", ",", "18", ",", "2883"}], "}"}], ",", 
     RowBox[{"{", 
      RowBox[{"71.4`", ",", "0", ",", "16", ",", "2608"}], "}"}], ",", 
     RowBox[{"{", 
      RowBox[{"71.5`", ",", "0", ",", "11", ",", "2359"}], "}"}], ",", 
     RowBox[{"{", 
      RowBox[{"71.6`", ",", "0", ",", "16", ",", "2125"}], "}"}], ",", 
     RowBox[{"{", 
      RowBox[{"71.7`", ",", "2", ",", "17", ",", "1938"}], "}"}], ",", 
     RowBox[{"{", 
      RowBox[{"71.8`", ",", "0", ",", "18", ",", "1728"}], "}"}], ",", 
     RowBox[{"{", 
      RowBox[{"71.9`", ",", "0", ",", "23", ",", "1587"}], "}"}], ",", 
     RowBox[{"{", 
      RowBox[{"72", ",", "0", ",", "17", ",", "1442"}], "}"}], ",", 
     RowBox[{"{", 
      RowBox[{"72.1`", ",", "0", ",", "27", ",", "1293"}], "}"}], ",", 
     RowBox[{"{", 
      RowBox[{"72.2`", ",", "1", ",", "41", ",", "1176"}], "}"}], ",", 
     RowBox[{"{", 
      RowBox[{"72.3`", ",", "0", ",", "53", ",", "1072"}], "}"}], ",", 
     RowBox[{"{", 
      RowBox[{"72.4`", ",", "2", ",", "66", ",", "947"}], "}"}], ",", 
     RowBox[{"{", 
      RowBox[{"72.5`", ",", "3", ",", "76", ",", "858"}], "}"}], ",", 
     RowBox[{"{", 
      RowBox[{"72.6`", ",", "1", ",", "94", ",", "792"}], "}"}], ",", 
     RowBox[{"{", 
      RowBox[{"72.7`", ",", "0", ",", "107", ",", "734"}], "}"}], ",", 
     RowBox[{"{", 
      RowBox[{"72.8`", ",", "0", ",", "130", ",", "675"}], "}"}], ",", 
     RowBox[{"{", 
      RowBox[{"72.9`", ",", "5", ",", "126", ",", "608"}], "}"}], ",", 
     RowBox[{"{", 
      RowBox[{"73", ",", "0", ",", "153", ",", "559"}], "}"}], ",", 
     RowBox[{"{", 
      RowBox[{"73.1`", ",", "2", ",", "191", ",", "509"}], "}"}], ",", 
     RowBox[{"{", 
      RowBox[{"73.2`", ",", "3", ",", "238", ",", "475"}], "}"}], ",", 
     RowBox[{"{", 
      RowBox[{"73.3`", ",", "6", ",", "298", ",", "451"}], "}"}], ",", 
     RowBox[{"{", 
      RowBox[{"73.4`", ",", "9", ",", "413", ",", "442"}], "}"}], ",", 
     RowBox[{"{", 
      RowBox[{"73.5`", ",", "10", ",", "523", ",", "445"}], "}"}], ",", 
     RowBox[{"{", 
      RowBox[{"73.6`", ",", "19", ",", "687", ",", "475"}], "}"}], ",", 
     RowBox[{"{", 
      RowBox[{"73.7`", ",", "17", ",", "856", ",", "524"}], "}"}], ",", 
     RowBox[{"{", 
      RowBox[{"73.8`", ",", "16", ",", "1078", ",", "597"}], "}"}], ",", 
     RowBox[{"{", 
      RowBox[{"73.9`", ",", "30", ",", "1385", ",", "680"}], "}"}], ",", 
     RowBox[{"{", 
      RowBox[{"74", ",", "26", ",", "1758", ",", "783"}], "}"}], ",", 
     RowBox[{"{", 
      RowBox[{"74.1`", ",", "32", ",", "2238", ",", "970"}], "}"}], ",", 
     RowBox[{"{", 
      RowBox[{"74.2`", ",", "48", ",", "2859", ",", "1179"}], "}"}], ",", 
     RowBox[{"{", 
      RowBox[{"74.3`", ",", "83", ",", "3636", ",", "1462"}], "}"}], ",", 
     RowBox[{"{", 
      RowBox[{"74.4`", ",", "100", ",", "4645", ",", "1877"}], "}"}], ",", 
     RowBox[{"{", 
      RowBox[{"74.5`", ",", "162", ",", "5823", ",", "2303"}], "}"}], ",", 
     RowBox[{"{", 
      RowBox[{"74.6`", ",", "273", ",", "7246", ",", "2845"}], "}"}], ",", 
     RowBox[{"{", 
      RowBox[{"74.7`", ",", "512", ",", "8988", ",", "3544"}], "}"}], ",", 
     RowBox[{"{", 
      RowBox[{"74.8`", ",", "1267", ",", "11007", ",", "4366"}], "}"}], ",", 
     RowBox[{"{", 
      RowBox[{"74.9`", ",", "3130", ",", "12908", ",", "5431"}], "}"}], ",", 
     RowBox[{"{", 
      RowBox[{"75", ",", "6448", ",", "13912", ",", "6630"}], "}"}], ",", 
     RowBox[{"{", 
      RowBox[{"75.1`", ",", "10282", ",", "13180", ",", "7718"}], "}"}], ",", 
     
     RowBox[{"{", 
      RowBox[{"75.2`", ",", "11556", ",", "10446", ",", "8444"}], "}"}], ",", 
     
     RowBox[{"{", 
      RowBox[{"75.3`", ",", "8408", ",", "7358", ",", "8770"}], "}"}], ",", 
     RowBox[{"{", 
      RowBox[{"75.4`", ",", "2162", ",", "5766", ",", "8823"}], "}"}], ",", 
     RowBox[{"{", 
      RowBox[{"75.5`", ",", "201", ",", "5872", ",", "8823"}], "}"}], ",", 
     RowBox[{"{", 
      RowBox[{"75.6`", ",", "164", ",", "6258", ",", "8815"}], "}"}], ",", 
     RowBox[{"{", 
      RowBox[{"75.7`", ",", "248", ",", "6867", ",", "8872"}], "}"}], ",", 
     RowBox[{"{", 
      RowBox[{"75.8`", ",", "302", ",", "7587", ",", "9026"}], "}"}], ",", 
     RowBox[{"{", 
      RowBox[{"75.9`", ",", "474", ",", "8554", ",", "9238"}], "}"}], ",", 
     RowBox[{"{", 
      RowBox[{"76", ",", "726", ",", "9628", ",", "9549"}], "}"}], ",", 
     RowBox[{"{", 
      RowBox[{"76.1`", ",", "1392", ",", "10821", ",", "9989"}], "}"}], ",", 
     RowBox[{"{", 
      RowBox[{"76.2`", ",", "2859", ",", "11700", ",", "10528"}], "}"}], ",", 
     
     RowBox[{"{", 
      RowBox[{"76.3`", ",", "4712", ",", "11950", ",", "11122"}], "}"}], ",", 
     
     RowBox[{"{", 
      RowBox[{"76.4`", ",", "5728", ",", "11463", ",", "11629"}], "}"}], ",", 
     
     RowBox[{"{", 
      RowBox[{"76.5`", ",", "5749", ",", "10400", ",", "12134"}], "}"}], ",", 
     
     RowBox[{"{", 
      RowBox[{"76.6`", ",", "4174", ",", "9181", ",", "12437"}], "}"}], ",", 
     RowBox[{"{", 
      RowBox[{"76.7`", ",", "1746", ",", "8788", ",", "12565"}], "}"}], ",", 
     RowBox[{"{", 
      RowBox[{"76.8`", ",", "711", ",", "9054", ",", "12632"}], "}"}], ",", 
     RowBox[{"{", 
      RowBox[{"76.9`", ",", "624", ",", "9539", ",", "12839"}], "}"}], ",", 
     RowBox[{"{", 
      RowBox[{"77", ",", "981", ",", "10018", ",", "13075"}], "}"}], ",", 
     RowBox[{"{", 
      RowBox[{"77.1`", ",", "1526", ",", "10486", ",", "13334"}], "}"}], ",", 
     
     RowBox[{"{", 
      RowBox[{"77.2`", ",", "2105", ",", "10830", ",", "13656"}], "}"}], ",", 
     
     RowBox[{"{", 
      RowBox[{"77.3`", ",", "2195", ",", "10858", ",", "13929"}], "}"}], ",", 
     
     RowBox[{"{", 
      RowBox[{"77.4`", ",", "2712", ",", "10966", ",", "14202"}], "}"}], ",", 
     
     RowBox[{"{", 
      RowBox[{"77.5`", ",", "3063", ",", "10926", ",", "14494"}], "}"}], ",", 
     
     RowBox[{"{", 
      RowBox[{"77.6`", ",", "3224", ",", "10595", ",", "14787"}], "}"}], ",", 
     
     RowBox[{"{", 
      RowBox[{"77.7`", ",", "2626", ",", "10248", ",", "15001"}], "}"}], ",", 
     
     RowBox[{"{", 
      RowBox[{"77.8`", ",", "1979", ",", "10064", ",", "15208"}], "}"}], ",", 
     
     RowBox[{"{", 
      RowBox[{"77.9`", ",", "1484", ",", "10121", ",", "15332"}], "}"}], ",", 
     
     RowBox[{"{", 
      RowBox[{"78", ",", "1654", ",", "10182", ",", "15476"}], "}"}], ",", 
     RowBox[{"{", 
      RowBox[{"78.1`", ",", "1478", ",", "10201", ",", "15555"}], "}"}], ",", 
     
     RowBox[{"{", 
      RowBox[{"78.2`", ",", "1780", ",", "10213", ",", "15690"}], "}"}], ",", 
     
     RowBox[{"{", 
      RowBox[{"78.3`", ",", "1384", ",", "10184", ",", "15868"}], "}"}], ",", 
     
     RowBox[{"{", 
      RowBox[{"78.4`", ",", "1447", ",", "10077", ",", "16014"}], "}"}], ",", 
     
     RowBox[{"{", 
      RowBox[{"78.5`", ",", "1288", ",", "10055", ",", "16138"}], "}"}], ",", 
     
     RowBox[{"{", 
      RowBox[{"78.6`", ",", "1288", ",", "10150", ",", "16346"}], "}"}], ",", 
     
     RowBox[{"{", 
      RowBox[{"78.7`", ",", "1477", ",", "10068", ",", "16403"}], "}"}], ",", 
     
     RowBox[{"{", 
      RowBox[{"78.8`", ",", "1259", ",", "10068", ",", "16466"}], "}"}], ",", 
     
     RowBox[{"{", 
      RowBox[{"78.9`", ",", "1064", ",", "9897", ",", "16545"}], "}"}], ",", 
     RowBox[{"{", 
      RowBox[{"79", ",", "1144", ",", "9839", ",", "16550"}], "}"}], ",", 
     RowBox[{"{", 
      RowBox[{"79.1`", ",", "1113", ",", "9807", ",", "16538"}], "}"}], ",", 
     RowBox[{"{", 
      RowBox[{"79.2`", ",", "1033", ",", "9745", ",", "16499"}], "}"}], ",", 
     RowBox[{"{", 
      RowBox[{"79.3`", ",", "946", ",", "9670", ",", "16557"}], "}"}], ",", 
     RowBox[{"{", 
      RowBox[{"79.4`", ",", "949", ",", "9628", ",", "16666"}], "}"}], ",", 
     RowBox[{"{", 
      RowBox[{"79.5`", ",", "1051", ",", "9574", ",", "16699"}], "}"}], ",", 
     RowBox[{"{", 
      RowBox[{"79.6`", ",", "965", ",", "9752", ",", "16609"}], "}"}], ",", 
     RowBox[{"{", 
      RowBox[{"79.7`", ",", "1106", ",", "9738", ",", "16611"}], "}"}], ",", 
     RowBox[{"{", 
      RowBox[{"79.8`", ",", "982", ",", "9707", ",", "16675"}], "}"}], ",", 
     RowBox[{"{", 
      RowBox[{"79.9`", ",", "1176", ",", "9580", ",", "16699"}], "}"}], ",", 
     RowBox[{"{", 
      RowBox[{"80", ",", "944", ",", "9370", ",", "16646"}], "}"}], ",", 
     RowBox[{"{", 
      RowBox[{"80.1`", ",", "862", ",", "9330", ",", "16637"}], "}"}], ",", 
     RowBox[{"{", 
      RowBox[{"80.2`", ",", "792", ",", "9341", ",", "16545"}], "}"}], ",", 
     RowBox[{"{", 
      RowBox[{"80.3`", ",", "817", ",", "9315", ",", "16564"}], "}"}], ",", 
     RowBox[{"{", 
      RowBox[{"80.4`", ",", "713", ",", "9219", ",", "16620"}], "}"}], ",", 
     RowBox[{"{", 
      RowBox[{"80.5`", ",", "689", ",", "8922", ",", "16572"}], "}"}], ",", 
     RowBox[{"{", 
      RowBox[{"80.6`", ",", "534", ",", "8786", ",", "16528"}], "}"}], ",", 
     RowBox[{"{", 
      RowBox[{"80.7`", ",", "590", ",", "8740", ",", "16471"}], "}"}], ",", 
     RowBox[{"{", 
      RowBox[{"80.8`", ",", "568", ",", "8608", ",", "16404"}], "}"}], ",", 
     RowBox[{"{", 
      RowBox[{"80.9`", ",", "553", ",", "8572", ",", "16299"}], "}"}], ",", 
     RowBox[{"{", 
      RowBox[{"81", ",", "582", ",", "8553", ",", "16152"}], "}"}], ",", 
     RowBox[{"{", 
      RowBox[{"81.1`", ",", "504", ",", "8610", ",", "16110"}], "}"}], ",", 
     RowBox[{"{", 
      RowBox[{"81.2`", ",", "483", ",", "8561", ",", "16017"}], "}"}], ",", 
     RowBox[{"{", 
      RowBox[{"81.3`", ",", "440", ",", "8497", ",", "15922"}], "}"}], ",", 
     RowBox[{"{", 
      RowBox[{"81.4`", ",", "551", ",", "8376", ",", "15858"}], "}"}], ",", 
     RowBox[{"{", 
      RowBox[{"81.5`", ",", "477", ",", "8403", ",", "15754"}], "}"}], ",", 
     RowBox[{"{", 
      RowBox[{"81.6`", ",", "484", ",", "8362", ",", "15728"}], "}"}], ",", 
     RowBox[{"{", 
      RowBox[{"81.7`", ",", "457", ",", "8387", ",", "15610"}], "}"}], ",", 
     RowBox[{"{", 
      RowBox[{"81.8`", ",", "532", ",", "8359", ",", "15459"}], "}"}], ",", 
     RowBox[{"{", 
      RowBox[{"81.9`", ",", "482", ",", "8342", ",", "15371"}], "}"}], ",", 
     RowBox[{"{", 
      RowBox[{"82", ",", "460", ",", "8428", ",", "15259"}], "}"}], ",", 
     RowBox[{"{", 
      RowBox[{"82.1`", ",", "438", ",", "8476", ",", "15208"}], "}"}], ",", 
     RowBox[{"{", 
      RowBox[{"82.2`", ",", "424", ",", "8598", ",", "15121"}], "}"}], ",", 
     RowBox[{"{", 
      RowBox[{"82.3`", ",", "520", ",", "8762", ",", "15060"}], "}"}], ",", 
     RowBox[{"{", 
      RowBox[{"82.4`", ",", "560", ",", "8954", ",", "15090"}], "}"}], ",", 
     RowBox[{"{", 
      RowBox[{"82.5`", ",", "594", ",", "8957", ",", "15135"}], "}"}], ",", 
     RowBox[{"{", 
      RowBox[{"82.6`", ",", "574", ",", "9046", ",", "15121"}], "}"}], ",", 
     RowBox[{"{", 
      RowBox[{"82.7`", ",", "835", ",", "9170", ",", "15209"}], "}"}], ",", 
     RowBox[{"{", 
      RowBox[{"82.8`", ",", "724", ",", "9211", ",", "15267"}], "}"}], ",", 
     RowBox[{"{", 
      RowBox[{"82.9`", ",", "873", ",", "9334", ",", "15293"}], "}"}], ",", 
     RowBox[{"{", 
      RowBox[{"83", ",", "935", ",", "9434", ",", "15387"}], "}"}], ",", 
     RowBox[{"{", 
      RowBox[{"83.1`", ",", "914", ",", "9587", ",", "15492"}], "}"}], ",", 
     RowBox[{"{", 
      RowBox[{"83.2`", ",", "802", ",", "9616", ",", "15581"}], "}"}], ",", 
     RowBox[{"{", 
      RowBox[{"83.3`", ",", "985", ",", "9815", ",", "15689"}], "}"}], ",", 
     RowBox[{"{", 
      RowBox[{"83.4`", ",", "1095", ",", "9900", ",", "15770"}], "}"}], ",", 
     RowBox[{"{", 
      RowBox[{"83.5`", ",", "1181", ",", "9898", ",", "15856"}], "}"}], ",", 
     RowBox[{"{", 
      RowBox[{"83.6`", ",", "1495", ",", "9964", ",", "15917"}], "}"}], ",", 
     RowBox[{"{", 
      RowBox[{"83.7`", ",", "1451", ",", "9834", ",", "16065"}], "}"}], ",", 
     RowBox[{"{", 
      RowBox[{"83.8`", ",", "1207", ",", "9688", ",", "16073"}], "}"}], ",", 
     RowBox[{"{", 
      RowBox[{"83.9`", ",", "917", ",", "9713", ",", "16134"}], "}"}], ",", 
     RowBox[{"{", 
      RowBox[{"84", ",", "989", ",", "9656", ",", "16200"}], "}"}], ",", 
     RowBox[{"{", 
      RowBox[{"84.1`", ",", "988", ",", "9638", ",", "16150"}], "}"}], ",", 
     RowBox[{"{", 
      RowBox[{"84.2`", ",", "936", ",", "9663", ",", "16195"}], "}"}], ",", 
     RowBox[{"{", 
      RowBox[{"84.3`", ",", "902", ",", "9717", ",", "16200"}], "}"}], ",", 
     RowBox[{"{", 
      RowBox[{"84.4`", ",", "1087", ",", "9850", ",", "16320"}], "}"}], ",", 
     RowBox[{"{", 
      RowBox[{"84.5`", ",", "1007", ",", "9811", ",", "16438"}], "}"}], ",", 
     RowBox[{"{", 
      RowBox[{"84.6`", ",", "985", ",", "9734", ",", "16552"}], "}"}], ",", 
     RowBox[{"{", 
      RowBox[{"84.7`", ",", "988", ",", "9734", ",", "16597"}], "}"}], ",", 
     RowBox[{"{", 
      RowBox[{"84.8`", ",", "920", ",", "9681", ",", "16585"}], "}"}], ",", 
     RowBox[{"{", 
      RowBox[{"84.9`", ",", "913", ",", "9742", ",", "16641"}], "}"}], ",", 
     RowBox[{"{", 
      RowBox[{"85", ",", "843", ",", "9711", ",", "16611"}], "}"}], ",", 
     RowBox[{"{", 
      RowBox[{"85.1`", ",", "1009", ",", "9814", ",", "16552"}], "}"}], ",", 
     RowBox[{"{", 
      RowBox[{"85.2`", ",", "960", ",", "9789", ",", "16532"}], "}"}], ",", 
     RowBox[{"{", 
      RowBox[{"85.3`", ",", "1016", ",", "9658", ",", "16600"}], "}"}], ",", 
     RowBox[{"{", 
      RowBox[{"85.4`", ",", "1067", ",", "9583", ",", "16606"}], "}"}], ",", 
     RowBox[{"{", 
      RowBox[{"85.5`", ",", "963", ",", "9423", ",", "16657"}], "}"}], ",", 
     RowBox[{"{", 
      RowBox[{"85.6`", ",", "969", ",", "9499", ",", "16654"}], "}"}], ",", 
     RowBox[{"{", 
      RowBox[{"85.7`", ",", "902", ",", "9344", ",", "16620"}], "}"}], ",", 
     RowBox[{"{", 
      RowBox[{"85.8`", ",", "703", ",", "9312", ",", "16582"}], "}"}], ",", 
     RowBox[{"{", 
      RowBox[{"85.9`", ",", "692", ",", "9320", ",", "16622"}], "}"}], ",", 
     RowBox[{"{", 
      RowBox[{"86", ",", "835", ",", "9249", ",", "16559"}], "}"}], ",", 
     RowBox[{"{", 
      RowBox[{"86.1`", ",", "737", ",", "9214", ",", "16550"}], "}"}], ",", 
     RowBox[{"{", 
      RowBox[{"86.2`", ",", "626", ",", "9107", ",", "16482"}], "}"}], ",", 
     RowBox[{"{", 
      RowBox[{"86.3`", ",", "659", ",", "9102", ",", "16448"}], "}"}], ",", 
     RowBox[{"{", 
      RowBox[{"86.4`", ",", "780", ",", "9110", ",", "16342"}], "}"}], ",", 
     RowBox[{"{", 
      RowBox[{"86.5`", ",", "669", ",", "8925", ",", "16348"}], "}"}], ",", 
     RowBox[{"{", 
      RowBox[{"86.6`", ",", "613", ",", "8930", ",", "16272"}], "}"}], ",", 
     RowBox[{"{", 
      RowBox[{"86.7`", ",", "547", ",", "8823", ",", "16266"}], "}"}], ",", 
     RowBox[{"{", 
      RowBox[{"86.8`", ",", "562", ",", "8744", ",", "16221"}], "}"}], ",", 
     RowBox[{"{", 
      RowBox[{"86.9`", ",", "565", ",", "8678", ",", "16098"}], "}"}], ",", 
     RowBox[{"{", 
      RowBox[{"87", ",", "521", ",", "8689", ",", "16098"}], "}"}], ",", 
     RowBox[{"{", 
      RowBox[{"87.1`", ",", "473", ",", "8644", ",", "16073"}], "}"}], ",", 
     RowBox[{"{", 
      RowBox[{"87.2`", ",", "514", ",", "8587", ",", "16008"}], "}"}], ",", 
     RowBox[{"{", 
      RowBox[{"87.3`", ",", "549", ",", "8585", ",", "15948"}], "}"}], ",", 
     RowBox[{"{", 
      RowBox[{"87.4`", ",", "520", ",", "8630", ",", "15844"}], "}"}], ",", 
     RowBox[{"{", 
      RowBox[{"87.5`", ",", "456", ",", "8672", ",", "15745"}], "}"}], ",", 
     RowBox[{"{", 
      RowBox[{"87.6`", ",", "550", ",", "8835", ",", "15743"}], "}"}], ",", 
     RowBox[{"{", 
      RowBox[{"87.7`", ",", "576", ",", "8987", ",", "15712"}], "}"}], ",", 
     RowBox[{"{", 
      RowBox[{"87.8`", ",", "623", ",", "8966", ",", "15767"}], "}"}], ",", 
     RowBox[{"{", 
      RowBox[{"87.9`", ",", "572", ",", "8839", ",", "15818"}], "}"}], ",", 
     RowBox[{"{", 
      RowBox[{"88", ",", "561", ",", "8957", ",", "15852"}], "}"}], ",", 
     RowBox[{"{", 
      RowBox[{"88.1`", ",", "585", ",", "8994", ",", "15901"}], "}"}], ",", 
     RowBox[{"{", 
      RowBox[{"88.2`", ",", "643", ",", "9057", ",", "15967"}], "}"}], ",", 
     RowBox[{"{", 
      RowBox[{"88.3`", ",", "620", ",", "8979", ",", "15990"}], "}"}], ",", 
     RowBox[{"{", 
      RowBox[{"88.4`", ",", "506", ",", "9091", ",", "15990"}], "}"}], ",", 
     RowBox[{"{", 
      RowBox[{"88.5`", ",", "640", ",", "8983", ",", "15979"}], "}"}], ",", 
     RowBox[{"{", 
      RowBox[{"88.6`", ",", "631", ",", "9002", ",", "15957"}], "}"}], ",", 
     RowBox[{"{", 
      RowBox[{"88.7`", ",", "610", ",", "8988", ",", "15922"}], "}"}], ",", 
     RowBox[{"{", 
      RowBox[{"88.8`", ",", "633", ",", "9046", ",", "15960"}], "}"}], ",", 
     RowBox[{"{", 
      RowBox[{"88.9`", ",", "565", ",", "9135", ",", "15927"}], "}"}], ",", 
     RowBox[{"{", 
      RowBox[{"89", ",", "692", ",", "9402", ",", "15954"}], "}"}], ",", 
     RowBox[{"{", 
      RowBox[{"89.1`", ",", "700", ",", "9387", ",", "15893"}], "}"}], ",", 
     RowBox[{"{", 
      RowBox[{"89.2`", ",", "852", ",", "9464", ",", "15943"}], "}"}], ",", 
     RowBox[{"{", 
      RowBox[{"89.3`", ",", "800", ",", "9549", ",", "15970"}], "}"}], ",", 
     RowBox[{"{", 
      RowBox[{"89.4`", ",", "899", ",", "9633", ",", "16021"}], "}"}], ",", 
     RowBox[{"{", 
      RowBox[{"89.5`", ",", "891", ",", "9813", ",", "16085"}], "}"}], ",", 
     RowBox[{"{", 
      RowBox[{"89.6`", ",", "1185", ",", "9835", ",", "16137"}], "}"}], ",", 
     RowBox[{"{", 
      RowBox[{"89.7`", ",", "1038", ",", "9776", ",", "16179"}], "}"}], ",", 
     RowBox[{"{", 
      RowBox[{"89.8`", ",", "1091", ",", "9823", ",", "16238"}], "}"}], ",", 
     RowBox[{"{", 
      RowBox[{"89.9`", ",", "1166", ",", "9818", ",", "16310"}], "}"}], ",", 
     RowBox[{"{", 
      RowBox[{"90", ",", "1117", ",", "10062", ",", "16367"}], "}"}], ",", 
     RowBox[{"{", 
      RowBox[{"90.1`", ",", "1399", ",", "10075", ",", "16443"}], "}"}], ",", 
     
     RowBox[{"{", 
      RowBox[{"90.2`", ",", "1355", ",", "9978", ",", "16583"}], "}"}], ",", 
     RowBox[{"{", 
      RowBox[{"90.3`", ",", "1240", ",", "9925", ",", "16654"}], "}"}], ",", 
     RowBox[{"{", 
      RowBox[{"90.4`", ",", "1140", ",", "9917", ",", "16823"}], "}"}], ",", 
     RowBox[{"{", 
      RowBox[{"90.5`", ",", "1293", ",", "9831", ",", "16781"}], "}"}], ",", 
     RowBox[{"{", 
      RowBox[{"90.6`", ",", "1045", ",", "9740", ",", "16735"}], "}"}], ",", 
     RowBox[{"{", 
      RowBox[{"90.7`", ",", "919", ",", "9788", ",", "16744"}], "}"}], ",", 
     RowBox[{"{", 
      RowBox[{"90.8`", ",", "996", ",", "9815", ",", "16739"}], "}"}], ",", 
     RowBox[{"{", 
      RowBox[{"90.9`", ",", "1122", ",", "9797", ",", "16776"}], "}"}], ",", 
     RowBox[{"{", 
      RowBox[{"91", ",", "1174", ",", "9657", ",", "16787"}], "}"}], ",", 
     RowBox[{"{", 
      RowBox[{"91.1`", ",", "893", ",", "9462", ",", "16780"}], "}"}], ",", 
     RowBox[{"{", 
      RowBox[{"91.2`", ",", "831", ",", "9279", ",", "16742"}], "}"}], ",", 
     RowBox[{"{", 
      RowBox[{"91.3`", ",", "735", ",", "9076", ",", "16666"}], "}"}], ",", 
     RowBox[{"{", 
      RowBox[{"91.4`", ",", "593", ",", "9037", ",", "16692"}], "}"}], ",", 
     RowBox[{"{", 
      RowBox[{"91.5`", ",", "563", ",", "9044", ",", "16678"}], "}"}], ",", 
     RowBox[{"{", 
      RowBox[{"91.6`", ",", "706", ",", "9072", ",", "16638"}], "}"}], ",", 
     RowBox[{"{", 
      RowBox[{"91.7`", ",", "722", ",", "8913", ",", "16564"}], "}"}], ",", 
     RowBox[{"{", 
      RowBox[{"91.8`", ",", "595", ",", "8793", ",", "16473"}], "}"}], ",", 
     RowBox[{"{", 
      RowBox[{"91.9`", ",", "571", ",", "8694", ",", "16372"}], "}"}], ",", 
     RowBox[{"{", 
      RowBox[{"92", ",", "503", ",", "8661", ",", "16359"}], "}"}], ",", 
     RowBox[{"{", 
      RowBox[{"92.1`", ",", "502", ",", "8479", ",", "16335"}], "}"}], ",", 
     RowBox[{"{", 
      RowBox[{"92.2`", ",", "370", ",", "8274", ",", "16240"}], "}"}], ",", 
     RowBox[{"{", 
      RowBox[{"92.3`", ",", "526", ",", "8223", ",", "16156"}], "}"}], ",", 
     RowBox[{"{", 
      RowBox[{"92.4`", ",", "426", ",", "8164", ",", "16057"}], "}"}], ",", 
     RowBox[{"{", 
      RowBox[{"92.5`", ",", "404", ",", "7935", ",", "15946"}], "}"}], ",", 
     RowBox[{"{", 
      RowBox[{"92.6`", ",", "395", ",", "7619", ",", "15775"}], "}"}], ",", 
     RowBox[{"{", 
      RowBox[{"92.7`", ",", "322", ",", "7424", ",", "15606"}], "}"}], ",", 
     RowBox[{"{", 
      RowBox[{"92.8`", ",", "245", ",", "7000", ",", "15421"}], "}"}], ",", 
     RowBox[{"{", 
      RowBox[{"92.9`", ",", "216", ",", "6690", ",", "15199"}], "}"}], ",", 
     RowBox[{"{", 
      RowBox[{"93", ",", "224", ",", "6361", ",", "14861"}], "}"}], ",", 
     RowBox[{"{", 
      RowBox[{"93.1`", ",", "158", ",", "5878", ",", "14540"}], "}"}], ",", 
     RowBox[{"{", 
      RowBox[{"93.2`", ",", "141", ",", "5481", ",", "14232"}], "}"}], ",", 
     RowBox[{"{", 
      RowBox[{"93.3`", ",", "121", ",", "4876", ",", "13786"}], "}"}], ",", 
     RowBox[{"{", 
      RowBox[{"93.4`", ",", "107", ",", "4208", ",", "13371"}], "}"}], ",", 
     RowBox[{"{", 
      RowBox[{"93.5`", ",", "69", ",", "3449", ",", "12835"}], "}"}], ",", 
     RowBox[{"{", 
      RowBox[{"93.6`", ",", "50", ",", "2468", ",", "12223"}], "}"}], ",", 
     RowBox[{"{", 
      RowBox[{"93.7`", ",", "24", ",", "1461", ",", "11434"}], "}"}], ",", 
     RowBox[{"{", 
      RowBox[{"93.8`", ",", "6", ",", "361", ",", "10659"}], "}"}], ",", 
     RowBox[{"{", 
      RowBox[{"93.9`", ",", "0", ",", "3", ",", "9869"}], "}"}], ",", 
     RowBox[{"{", 
      RowBox[{"94", ",", "0", ",", "4", ",", "9084"}], "}"}], ",", 
     RowBox[{"{", 
      RowBox[{"94.1`", ",", "0", ",", "6", ",", "8353"}], "}"}], ",", 
     RowBox[{"{", 
      RowBox[{"94.2`", ",", "0", ",", "1", ",", "7651"}], "}"}], ",", 
     RowBox[{"{", 
      RowBox[{"94.3`", ",", "0", ",", "2", ",", "7020"}], "}"}], ",", 
     RowBox[{"{", 
      RowBox[{"94.4`", ",", "0", ",", "3", ",", "6432"}], "}"}], ",", 
     RowBox[{"{", 
      RowBox[{"94.5`", ",", "0", ",", "11", ",", "5900"}], "}"}], ",", 
     RowBox[{"{", 
      RowBox[{"94.6`", ",", "0", ",", "6", ",", "5403"}], "}"}], ",", 
     RowBox[{"{", 
      RowBox[{"94.7`", ",", "0", ",", "7", ",", "4936"}], "}"}], ",", 
     RowBox[{"{", 
      RowBox[{"94.8`", ",", "1", ",", "8", ",", "4478"}], "}"}], ",", 
     RowBox[{"{", 
      RowBox[{"94.9`", ",", "1", ",", "4", ",", "4063"}], "}"}], ",", 
     RowBox[{"{", 
      RowBox[{"95", ",", "0", ",", "6", ",", "3689"}], "}"}], ",", 
     RowBox[{"{", 
      RowBox[{"95.1`", ",", "0", ",", "10", ",", "3356"}], "}"}], ",", 
     RowBox[{"{", 
      RowBox[{"95.2`", ",", "1", ",", "16", ",", "3045"}], "}"}], ",", 
     RowBox[{"{", 
      RowBox[{"95.3`", ",", "1", ",", "15", ",", "2741"}], "}"}], ",", 
     RowBox[{"{", 
      RowBox[{"95.4`", ",", "0", ",", "11", ",", "2455"}], "}"}], ",", 
     RowBox[{"{", 
      RowBox[{"95.5`", ",", "1", ",", "12", ",", "2209"}], "}"}], ",", 
     RowBox[{"{", 
      RowBox[{"95.6`", ",", "0", ",", "20", ",", "1979"}], "}"}], ",", 
     RowBox[{"{", 
      RowBox[{"95.7`", ",", "0", ",", "12", ",", "1781"}], "}"}], ",", 
     RowBox[{"{", 
      RowBox[{"95.8`", ",", "0", ",", "16", ",", "1617"}], "}"}], ",", 
     RowBox[{"{", 
      RowBox[{"95.9`", ",", "0", ",", "21", ",", "1471"}], "}"}], ",", 
     RowBox[{"{", 
      RowBox[{"96", ",", "0", ",", "29", ",", "1349"}], "}"}], ",", 
     RowBox[{"{", 
      RowBox[{"96.1`", ",", "0", ",", "16", ",", "1212"}], "}"}], ",", 
     RowBox[{"{", 
      RowBox[{"96.2`", ",", "2", ",", "42", ",", "1078"}], "}"}], ",", 
     RowBox[{"{", 
      RowBox[{"96.3`", ",", "0", ",", "37", ",", "973"}], "}"}], ",", 
     RowBox[{"{", 
      RowBox[{"96.4`", ",", "2", ",", "58", ",", "870"}], "}"}], ",", 
     RowBox[{"{", 
      RowBox[{"96.5`", ",", "1", ",", "70", ",", "773"}], "}"}], ",", 
     RowBox[{"{", 
      RowBox[{"96.6`", ",", "1", ",", "79", ",", "684"}], "}"}], ",", 
     RowBox[{"{", 
      RowBox[{"96.7`", ",", "0", ",", "85", ",", "621"}], "}"}], ",", 
     RowBox[{"{", 
      RowBox[{"96.8`", ",", "4", ",", "98", ",", "571"}], "}"}], ",", 
     RowBox[{"{", 
      RowBox[{"96.9`", ",", "0", ",", "119", ",", "541"}], "}"}], ",", 
     RowBox[{"{", 
      RowBox[{"97", ",", "3", ",", "142", ",", "502"}], "}"}], ",", 
     RowBox[{"{", 
      RowBox[{"97.1`", ",", "4", ",", "182", ",", "466"}], "}"}], ",", 
     RowBox[{"{", 
      RowBox[{"97.2`", ",", "7", ",", "245", ",", "439"}], "}"}], ",", 
     RowBox[{"{", 
      RowBox[{"97.3`", ",", "6", ",", "322", ",", "419"}], "}"}], ",", 
     RowBox[{"{", 
      RowBox[{"97.4`", ",", "10", ",", "407", ",", "431"}], "}"}], ",", 
     RowBox[{"{", 
      RowBox[{"97.5`", ",", "4", ",", "498", ",", "445"}], "}"}], ",", 
     RowBox[{"{", 
      RowBox[{"97.6`", ",", "10", ",", "615", ",", "465"}], "}"}], ",", 
     RowBox[{"{", 
      RowBox[{"97.7`", ",", "11", ",", "770", ",", "506"}], "}"}], ",", 
     RowBox[{"{", 
      RowBox[{"97.8`", ",", "12", ",", "998", ",", "532"}], "}"}], ",", 
     RowBox[{"{", 
      RowBox[{"97.9`", ",", "27", ",", "1280", ",", "638"}], "}"}], ",", 
     RowBox[{"{", 
      RowBox[{"98", ",", "25", ",", "1639", ",", "720"}], "}"}], ",", 
     RowBox[{"{", 
      RowBox[{"98.1`", ",", "32", ",", "2106", ",", "835"}], "}"}], ",", 
     RowBox[{"{", 
      RowBox[{"98.2`", ",", "44", ",", "2647", ",", "1044"}], "}"}], ",", 
     RowBox[{"{", 
      RowBox[{"98.3`", ",", "56", ",", "3349", ",", "1287"}], "}"}], ",", 
     RowBox[{"{", 
      RowBox[{"98.4`", ",", "83", ",", "4247", ",", "1578"}], "}"}], ",", 
     RowBox[{"{", 
      RowBox[{"98.5`", ",", "133", ",", "5392", ",", "1971"}], "}"}], ",", 
     RowBox[{"{", 
      RowBox[{"98.6`", ",", "237", ",", "6839", ",", "2486"}], "}"}], ",", 
     RowBox[{"{", 
      RowBox[{"98.7`", ",", "427", ",", "8450", ",", "3105"}], "}"}], ",", 
     RowBox[{"{", 
      RowBox[{"98.8`", ",", "934", ",", "10348", ",", "3911"}], "}"}], ",", 
     RowBox[{"{", 
      RowBox[{"98.9`", ",", "2613", ",", "12436", ",", "4947"}], "}"}], ",", 
     RowBox[{"{", 
      RowBox[{"99", ",", "5683", ",", "13519", ",", "6053"}], "}"}], ",", 
     RowBox[{"{", 
      RowBox[{"99.1`", ",", "8781", ",", "13299", ",", "7083"}], "}"}], ",", 
     RowBox[{"{", 
      RowBox[{"99.2`", ",", "10584", ",", "11362", ",", "8004"}], "}"}], ",", 
     
     RowBox[{"{", 
      RowBox[{"99.3`", ",", "9132", ",", "8500", ",", "8511"}], "}"}], ",", 
     RowBox[{"{", 
      RowBox[{"99.4`", ",", "4399", ",", "6480", ",", "8602"}], "}"}], ",", 
     RowBox[{"{", 
      RowBox[{"99.5`", ",", "217", ",", "6443", ",", "8657"}], "}"}], ",", 
     RowBox[{"{", 
      RowBox[{"99.6`", ",", "237", ",", "6955", ",", "8748"}], "}"}], ",", 
     RowBox[{"{", 
      RowBox[{"99.7`", ",", "289", ",", "7760", ",", "8935"}], "}"}], ",", 
     RowBox[{"{", 
      RowBox[{"99.8`", ",", "542", ",", "8531", ",", "9251"}], "}"}], ",", 
     RowBox[{"{", 
      RowBox[{"99.9`", ",", "760", ",", "9625", ",", "9609"}], "}"}], ",", 
     RowBox[{"{", 
      RowBox[{"100", ",", "1370", ",", "10788", ",", "10115"}], "}"}], ",", 
     RowBox[{"{", 
      RowBox[{"100.1`", ",", "2481", ",", "11630", ",", "10687"}], "}"}], ",", 
     RowBox[{"{", 
      RowBox[{"100.2`", ",", "4156", ",", "11823", ",", "11259"}], "}"}], ",", 
     RowBox[{"{", 
      RowBox[{"100.3`", ",", "5273", ",", "11468", ",", "11899"}], "}"}], ",", 
     RowBox[{"{", 
      RowBox[{"100.4`", ",", "5187", ",", "10517", ",", "12334"}], "}"}], ",", 
     RowBox[{"{", 
      RowBox[{"100.5`", ",", "3803", ",", "9562", ",", "12562"}], "}"}], ",", 
     
     RowBox[{"{", 
      RowBox[{"100.6`", ",", "1967", ",", "9218", ",", "12638"}], "}"}], ",", 
     
     RowBox[{"{", 
      RowBox[{"100.7`", ",", "1031", ",", "9566", ",", "12858"}], "}"}], ",", 
     
     RowBox[{"{", 
      RowBox[{"100.8`", ",", "1107", ",", "10166", ",", "13103"}], "}"}], ",", 
     RowBox[{"{", 
      RowBox[{"100.9`", ",", "1457", ",", "10754", ",", "13368"}], "}"}], ",", 
     RowBox[{"{", 
      RowBox[{"101", ",", "2234", ",", "11123", ",", "13684"}], "}"}], ",", 
     RowBox[{"{", 
      RowBox[{"101.1`", ",", "2808", ",", "11290", ",", "14041"}], "}"}], ",", 
     RowBox[{"{", 
      RowBox[{"101.2`", ",", "3639", ",", "11072", ",", "14350"}], "}"}], ",", 
     RowBox[{"{", 
      RowBox[{"101.3`", ",", "3684", ",", "10483", ",", "14640"}], "}"}], ",", 
     RowBox[{"{", 
      RowBox[{"101.4`", ",", "2780", ",", "9743", ",", "14738"}], "}"}], ",", 
     
     RowBox[{"{", 
      RowBox[{"101.5`", ",", "1563", ",", "9534", ",", "14888"}], "}"}], ",", 
     
     RowBox[{"{", 
      RowBox[{"101.6`", ",", "944", ",", "9575", ",", "14997"}], "}"}], ",", 
     RowBox[{"{", 
      RowBox[{"101.7`", ",", "1004", ",", "9839", ",", "15134"}], "}"}], ",", 
     
     RowBox[{"{", 
      RowBox[{"101.8`", ",", "1085", ",", "10078", ",", "15272"}], "}"}], ",", 
     RowBox[{"{", 
      RowBox[{"101.9`", ",", "1302", ",", "10246", ",", "15479"}], "}"}], ",", 
     RowBox[{"{", 
      RowBox[{"102", ",", "1527", ",", "10241", ",", "15635"}], "}"}], ",", 
     RowBox[{"{", 
      RowBox[{"102.1`", ",", "1498", ",", "10218", ",", "15708"}], "}"}], ",", 
     RowBox[{"{", 
      RowBox[{"102.2`", ",", "1590", ",", "10271", ",", "15947"}], "}"}], ",", 
     RowBox[{"{", 
      RowBox[{"102.3`", ",", "1634", ",", "10230", ",", "16107"}], "}"}], ",", 
     RowBox[{"{", 
      RowBox[{"102.4`", ",", "1569", ",", "10101", ",", "16181"}], "}"}], ",", 
     RowBox[{"{", 
      RowBox[{"102.5`", ",", "1159", ",", "10085", ",", "16253"}], "}"}], ",", 
     RowBox[{"{", 
      RowBox[{"102.6`", ",", "1370", ",", "10144", ",", "16346"}], "}"}], ",", 
     RowBox[{"{", 
      RowBox[{"102.7`", ",", "1320", ",", "10057", ",", "16414"}], "}"}], ",", 
     RowBox[{"{", 
      RowBox[{"102.8`", ",", "1506", ",", "10083", ",", "16435"}], "}"}], ",", 
     RowBox[{"{", 
      RowBox[{"102.9`", ",", "1549", ",", "10061", ",", "16527"}], "}"}], ",", 
     RowBox[{"{", 
      RowBox[{"103", ",", "1306", ",", "9927", ",", "16650"}], "}"}], ",", 
     RowBox[{"{", 
      RowBox[{"103.1`", ",", "1166", ",", "9811", ",", "16691"}], "}"}], ",", 
     
     RowBox[{"{", 
      RowBox[{"103.2`", ",", "1027", ",", "9831", ",", "16760"}], "}"}], ",", 
     
     RowBox[{"{", 
      RowBox[{"103.3`", ",", "992", ",", "9817", ",", "16815"}], "}"}], ",", 
     RowBox[{"{", 
      RowBox[{"103.4`", ",", "1035", ",", "9770", ",", "16855"}], "}"}], ",", 
     
     RowBox[{"{", 
      RowBox[{"103.5`", ",", "801", ",", "9701", ",", "16922"}], "}"}], ",", 
     RowBox[{"{", 
      RowBox[{"103.6`", ",", "930", ",", "9663", ",", "16886"}], "}"}], ",", 
     RowBox[{"{", 
      RowBox[{"103.7`", ",", "892", ",", "9505", ",", "16947"}], "}"}], ",", 
     RowBox[{"{", 
      RowBox[{"103.8`", ",", "864", ",", "9445", ",", "16933"}], "}"}], ",", 
     RowBox[{"{", 
      RowBox[{"103.9`", ",", "792", ",", "9481", ",", "16891"}], "}"}], ",", 
     RowBox[{"{", 
      RowBox[{"104", ",", "853", ",", "9393", ",", "16915"}], "}"}], ",", 
     RowBox[{"{", 
      RowBox[{"104.1`", ",", "633", ",", "9256", ",", "16854"}], "}"}], ",", 
     RowBox[{"{", 
      RowBox[{"104.2`", ",", "684", ",", "9289", ",", "16790"}], "}"}], ",", 
     RowBox[{"{", 
      RowBox[{"104.3`", ",", "798", ",", "9438", ",", "16786"}], "}"}], ",", 
     RowBox[{"{", 
      RowBox[{"104.4`", ",", "885", ",", "9449", ",", "16726"}], "}"}], ",", 
     RowBox[{"{", 
      RowBox[{"104.5`", ",", "931", ",", "9430", ",", "16702"}], "}"}], ",", 
     RowBox[{"{", 
      RowBox[{"104.6`", ",", "801", ",", "9337", ",", "16654"}], "}"}], ",", 
     RowBox[{"{", 
      RowBox[{"104.7`", ",", "747", ",", "9270", ",", "16622"}], "}"}], ",", 
     RowBox[{"{", 
      RowBox[{"104.8`", ",", "718", ",", "9335", ",", "16603"}], "}"}], ",", 
     RowBox[{"{", 
      RowBox[{"104.9`", ",", "719", ",", "9394", ",", "16632"}], "}"}], ",", 
     RowBox[{"{", 
      RowBox[{"105", ",", "837", ",", "9414", ",", "16641"}], "}"}], ",", 
     RowBox[{"{", 
      RowBox[{"105.1`", ",", "745", ",", "9218", ",", "16562"}], "}"}], ",", 
     RowBox[{"{", 
      RowBox[{"105.2`", ",", "695", ",", "9261", ",", "16562"}], "}"}], ",", 
     RowBox[{"{", 
      RowBox[{"105.3`", ",", "693", ",", "9364", ",", "16546"}], "}"}], ",", 
     RowBox[{"{", 
      RowBox[{"105.4`", ",", "714", ",", "9360", ",", "16555"}], "}"}], ",", 
     RowBox[{"{", 
      RowBox[{"105.5`", ",", "853", ",", "9280", ",", "16532"}], "}"}], ",", 
     RowBox[{"{", 
      RowBox[{"105.6`", ",", "761", ",", "9227", ",", "16553"}], "}"}], ",", 
     RowBox[{"{", 
      RowBox[{"105.7`", ",", "833", ",", "9306", ",", "16563"}], "}"}], ",", 
     RowBox[{"{", 
      RowBox[{"105.8`", ",", "782", ",", "9249", ",", "16541"}], "}"}], ",", 
     RowBox[{"{", 
      RowBox[{"105.9`", ",", "799", ",", "9304", ",", "16510"}], "}"}], ",", 
     RowBox[{"{", 
      RowBox[{"106", ",", "742", ",", "9236", ",", "16455"}], "}"}], ",", 
     RowBox[{"{", 
      RowBox[{"106.1`", ",", "728", ",", "9262", ",", "16561"}], "}"}], ",", 
     RowBox[{"{", 
      RowBox[{"106.2`", ",", "749", ",", "9155", ",", "16596"}], "}"}], ",", 
     RowBox[{"{", 
      RowBox[{"106.3`", ",", "684", ",", "9095", ",", "16578"}], "}"}], ",", 
     RowBox[{"{", 
      RowBox[{"106.4`", ",", "766", ",", "8982", ",", "16532"}], "}"}], ",", 
     RowBox[{"{", 
      RowBox[{"106.5`", ",", "660", ",", "9095", ",", "16440"}], "}"}], ",", 
     RowBox[{"{", 
      RowBox[{"106.6`", ",", "605", ",", "8910", ",", "16359"}], "}"}], ",", 
     RowBox[{"{", 
      RowBox[{"106.7`", ",", "677", ",", "8890", ",", "16267"}], "}"}], ",", 
     RowBox[{"{", 
      RowBox[{"106.8`", ",", "644", ",", "8824", ",", "16164"}], "}"}], ",", 
     RowBox[{"{", 
      RowBox[{"106.9`", ",", "502", ",", "8801", ",", "16080"}], "}"}], ",", 
     RowBox[{"{", 
      RowBox[{"107", ",", "619", ",", "8737", ",", "16061"}], "}"}], ",", 
     RowBox[{"{", 
      RowBox[{"107.1`", ",", "565", ",", "8781", ",", "15993"}], "}"}], ",", 
     RowBox[{"{", 
      RowBox[{"107.2`", ",", "674", ",", "8837", ",", "15982"}], "}"}], ",", 
     RowBox[{"{", 
      RowBox[{"107.3`", ",", "575", ",", "8854", ",", "15948"}], "}"}], ",", 
     RowBox[{"{", 
      RowBox[{"107.4`", ",", "586", ",", "8712", ",", "15944"}], "}"}], ",", 
     RowBox[{"{", 
      RowBox[{"107.5`", ",", "516", ",", "8795", ",", "15916"}], "}"}], ",", 
     RowBox[{"{", 
      RowBox[{"107.6`", ",", "589", ",", "8901", ",", "15822"}], "}"}], ",", 
     RowBox[{"{", 
      RowBox[{"107.7`", ",", "671", ",", "9009", ",", "15829"}], "}"}], ",", 
     RowBox[{"{", 
      RowBox[{"107.8`", ",", "561", ",", "9020", ",", "15722"}], "}"}], ",", 
     RowBox[{"{", 
      RowBox[{"107.9`", ",", "701", ",", "9058", ",", "15757"}], "}"}], ",", 
     RowBox[{"{", 
      RowBox[{"108", ",", "697", ",", "9211", ",", "15740"}], "}"}], ",", 
     RowBox[{"{", 
      RowBox[{"108.1`", ",", "757", ",", "9346", ",", "15738"}], "}"}], ",", 
     RowBox[{"{", 
      RowBox[{"108.2`", ",", "710", ",", "9469", ",", "15777"}], "}"}], ",", 
     RowBox[{"{", 
      RowBox[{"108.3`", ",", "937", ",", "9592", ",", "15882"}], "}"}], ",", 
     RowBox[{"{", 
      RowBox[{"108.4`", ",", "1027", ",", "9808", ",", "16020"}], "}"}], ",", 
     
     RowBox[{"{", 
      RowBox[{"108.5`", ",", "984", ",", "9886", ",", "16116"}], "}"}], ",", 
     RowBox[{"{", 
      RowBox[{"108.6`", ",", "1293", ",", "9951", ",", "16147"}], "}"}], ",", 
     
     RowBox[{"{", 
      RowBox[{"108.7`", ",", "1456", ",", "9953", ",", "16189"}], "}"}], ",", 
     
     RowBox[{"{", 
      RowBox[{"108.8`", ",", "1367", ",", "9978", ",", "16233"}], "}"}], ",", 
     
     RowBox[{"{", 
      RowBox[{"108.9`", ",", "1362", ",", "10034", ",", "16362"}], "}"}], ",", 
     RowBox[{"{", 
      RowBox[{"109", ",", "1274", ",", "10010", ",", "16495"}], "}"}], ",", 
     RowBox[{"{", 
      RowBox[{"109.1`", ",", "1309", ",", "10049", ",", "16584"}], "}"}], ",", 
     RowBox[{"{", 
      RowBox[{"109.2`", ",", "1218", ",", "9931", ",", "16659"}], "}"}], ",", 
     
     RowBox[{"{", 
      RowBox[{"109.3`", ",", "1246", ",", "9970", ",", "16642"}], "}"}], ",", 
     
     RowBox[{"{", 
      RowBox[{"109.4`", ",", "1151", ",", "9810", ",", "16676"}], "}"}], ",", 
     
     RowBox[{"{", 
      RowBox[{"109.5`", ",", "906", ",", "9687", ",", "16711"}], "}"}], ",", 
     RowBox[{"{", 
      RowBox[{"109.6`", ",", "884", ",", "9588", ",", "16751"}], "}"}], ",", 
     RowBox[{"{", 
      RowBox[{"109.7`", ",", "901", ",", "9555", ",", "16774"}], "}"}], ",", 
     RowBox[{"{", 
      RowBox[{"109.8`", ",", "928", ",", "9515", ",", "16803"}], "}"}], ",", 
     RowBox[{"{", 
      RowBox[{"109.9`", ",", "833", ",", "9448", ",", "16855"}], "}"}], ",", 
     RowBox[{"{", 
      RowBox[{"110", ",", "882", ",", "9487", ",", "16773"}], "}"}], ",", 
     RowBox[{"{", 
      RowBox[{"110.1`", ",", "962", ",", "9491", ",", "16674"}], "}"}], ",", 
     RowBox[{"{", 
      RowBox[{"110.2`", ",", "864", ",", "9418", ",", "16637"}], "}"}], ",", 
     RowBox[{"{", 
      RowBox[{"110.3`", ",", "726", ",", "9398", ",", "16643"}], "}"}], ",", 
     RowBox[{"{", 
      RowBox[{"110.4`", ",", "845", ",", "9358", ",", "16691"}], "}"}], ",", 
     RowBox[{"{", 
      RowBox[{"110.5`", ",", "757", ",", "9194", ",", "16606"}], "}"}], ",", 
     RowBox[{"{", 
      RowBox[{"110.6`", ",", "646", ",", "9202", ",", "16594"}], "}"}], ",", 
     RowBox[{"{", 
      RowBox[{"110.7`", ",", "669", ",", "9202", ",", "16567"}], "}"}], ",", 
     RowBox[{"{", 
      RowBox[{"110.8`", ",", "704", ",", "9282", ",", "16582"}], "}"}], ",", 
     RowBox[{"{", 
      RowBox[{"110.9`", ",", "683", ",", "9191", ",", "16520"}], "}"}], ",", 
     RowBox[{"{", 
      RowBox[{"111", ",", "699", ",", "9247", ",", "16469"}], "}"}], ",", 
     RowBox[{"{", 
      RowBox[{"111.1`", ",", "615", ",", "9195", ",", "16362"}], "}"}], ",", 
     RowBox[{"{", 
      RowBox[{"111.2`", ",", "651", ",", "9260", ",", "16408"}], "}"}], ",", 
     RowBox[{"{", 
      RowBox[{"111.3`", ",", "757", ",", "9325", ",", "16389"}], "}"}], ",", 
     RowBox[{"{", 
      RowBox[{"111.4`", ",", "1016", ",", "9417", ",", "16349"}], "}"}], ",", 
     
     RowBox[{"{", 
      RowBox[{"111.5`", ",", "1001", ",", "9473", ",", "16331"}], "}"}], ",", 
     
     RowBox[{"{", 
      RowBox[{"111.6`", ",", "905", ",", "9433", ",", "16384"}], "}"}], ",", 
     RowBox[{"{", 
      RowBox[{"111.7`", ",", "912", ",", "9429", ",", "16392"}], "}"}], ",", 
     RowBox[{"{", 
      RowBox[{"111.8`", ",", "731", ",", "9430", ",", "16361"}], "}"}], ",", 
     RowBox[{"{", 
      RowBox[{"111.9`", ",", "805", ",", "9461", ",", "16367"}], "}"}], ",", 
     RowBox[{"{", 
      RowBox[{"112", ",", "845", ",", "9430", ",", "16367"}], "}"}], ",", 
     RowBox[{"{", 
      RowBox[{"112.1`", ",", "871", ",", "9469", ",", "16401"}], "}"}], ",", 
     RowBox[{"{", 
      RowBox[{"112.2`", ",", "885", ",", "9453", ",", "16428"}], "}"}], ",", 
     RowBox[{"{", 
      RowBox[{"112.3`", ",", "816", ",", "9385", ",", "16466"}], "}"}], ",", 
     RowBox[{"{", 
      RowBox[{"112.4`", ",", "765", ",", "9318", ",", "16451"}], "}"}], ",", 
     RowBox[{"{", 
      RowBox[{"112.5`", ",", "779", ",", "9435", ",", "16492"}], "}"}], ",", 
     RowBox[{"{", 
      RowBox[{"112.6`", ",", "732", ",", "9312", ",", "16478"}], "}"}], ",", 
     RowBox[{"{", 
      RowBox[{"112.7`", ",", "890", ",", "9339", ",", "16568"}], "}"}], ",", 
     RowBox[{"{", 
      RowBox[{"112.8`", ",", "792", ",", "9345", ",", "16596"}], "}"}], ",", 
     RowBox[{"{", 
      RowBox[{"112.9`", ",", "749", ",", "9299", ",", "16574"}], "}"}], ",", 
     RowBox[{"{", 
      RowBox[{"113", ",", "780", ",", "9229", ",", "16571"}], "}"}], ",", 
     RowBox[{"{", 
      RowBox[{"113.1`", ",", "758", ",", "9249", ",", "16477"}], "}"}], ",", 
     RowBox[{"{", 
      RowBox[{"113.2`", ",", "666", ",", "9163", ",", "16508"}], "}"}], ",", 
     RowBox[{"{", 
      RowBox[{"113.3`", ",", "813", ",", "9179", ",", "16474"}], "}"}], ",", 
     RowBox[{"{", 
      RowBox[{"113.4`", ",", "638", ",", "9050", ",", "16444"}], "}"}], ",", 
     RowBox[{"{", 
      RowBox[{"113.5`", ",", "577", ",", "9046", ",", "16325"}], "}"}], ",", 
     RowBox[{"{", 
      RowBox[{"113.6`", ",", "603", ",", "8851", ",", "16195"}], "}"}], ",", 
     RowBox[{"{", 
      RowBox[{"113.7`", ",", "635", ",", "8757", ",", "16127"}], "}"}], ",", 
     RowBox[{"{", 
      RowBox[{"113.8`", ",", "548", ",", "8530", ",", "16066"}], "}"}], ",", 
     RowBox[{"{", 
      RowBox[{"113.9`", ",", "517", ",", "8469", ",", "15900"}], "}"}], ",", 
     RowBox[{"{", 
      RowBox[{"114", ",", "479", ",", "8572", ",", "15741"}], "}"}], ",", 
     RowBox[{"{", 
      RowBox[{"114.1`", ",", "494", ",", "8709", ",", "15649"}], "}"}], ",", 
     RowBox[{"{", 
      RowBox[{"114.2`", ",", "478", ",", "8797", ",", "15670"}], "}"}], ",", 
     RowBox[{"{", 
      RowBox[{"114.3`", ",", "662", ",", "8964", ",", "15656"}], "}"}], ",", 
     RowBox[{"{", 
      RowBox[{"114.4`", ",", "719", ",", "9174", ",", "15661"}], "}"}], ",", 
     RowBox[{"{", 
      RowBox[{"114.5`", ",", "764", ",", "9307", ",", "15596"}], "}"}], ",", 
     RowBox[{"{", 
      RowBox[{"114.6`", ",", "742", ",", "9406", ",", "15629"}], "}"}], ",", 
     RowBox[{"{", 
      RowBox[{"114.7`", ",", "818", ",", "9535", ",", "15736"}], "}"}], ",", 
     RowBox[{"{", 
      RowBox[{"114.8`", ",", "1082", ",", "9659", ",", "15783"}], "}"}], ",", 
     
     RowBox[{"{", 
      RowBox[{"114.9`", ",", "869", ",", "9712", ",", "15899"}], "}"}], ",", 
     RowBox[{"{", 
      RowBox[{"115", ",", "962", ",", "9713", ",", "15881"}], "}"}], ",", 
     RowBox[{"{", 
      RowBox[{"115.1`", ",", "930", ",", "9833", ",", "15929"}], "}"}], ",", 
     RowBox[{"{", 
      RowBox[{"115.2`", ",", "1076", ",", "9801", ",", "15924"}], "}"}], ",", 
     
     RowBox[{"{", 
      RowBox[{"115.3`", ",", "1088", ",", "9791", ",", "15987"}], "}"}], ",", 
     
     RowBox[{"{", 
      RowBox[{"115.4`", ",", "1152", ",", "9897", ",", "16121"}], "}"}], ",", 
     
     RowBox[{"{", 
      RowBox[{"115.5`", ",", "1244", ",", "9987", ",", "16183"}], "}"}], ",", 
     
     RowBox[{"{", 
      RowBox[{"115.6`", ",", "1230", ",", "10006", ",", "16277"}], "}"}], ",", 
     RowBox[{"{", 
      RowBox[{"115.7`", ",", "1336", ",", "10145", ",", "16471"}], "}"}], ",", 
     RowBox[{"{", 
      RowBox[{"115.8`", ",", "1465", ",", "10087", ",", "16562"}], "}"}], ",", 
     RowBox[{"{", 
      RowBox[{"115.9`", ",", "1223", ",", "10060", ",", "16637"}], "}"}], ",", 
     RowBox[{"{", 
      RowBox[{"116", ",", "1494", ",", "10113", ",", "16687"}], "}"}], ",", 
     RowBox[{"{", 
      RowBox[{"116.1`", ",", "1276", ",", "9924", ",", "16795"}], "}"}], ",", 
     
     RowBox[{"{", 
      RowBox[{"116.2`", ",", "1126", ",", "9760", ",", "16883"}], "}"}], ",", 
     
     RowBox[{"{", 
      RowBox[{"116.3`", ",", "1142", ",", "9672", ",", "16907"}], "}"}], ",", 
     
     RowBox[{"{", 
      RowBox[{"116.4`", ",", "982", ",", "9469", ",", "16898"}], "}"}], ",", 
     RowBox[{"{", 
      RowBox[{"116.5`", ",", "812", ",", "9428", ",", "16868"}], "}"}], ",", 
     RowBox[{"{", 
      RowBox[{"116.6`", ",", "853", ",", "9207", ",", "16822"}], "}"}], ",", 
     RowBox[{"{", 
      RowBox[{"116.7`", ",", "608", ",", "8884", ",", "16779"}], "}"}], ",", 
     RowBox[{"{", 
      RowBox[{"116.8`", ",", "620", ",", "8721", ",", "16709"}], "}"}], ",", 
     RowBox[{"{", 
      RowBox[{"116.9`", ",", "527", ",", "8571", ",", "16648"}], "}"}], ",", 
     RowBox[{"{", 
      RowBox[{"117", ",", "395", ",", "8275", ",", "16553"}], "}"}], ",", 
     RowBox[{"{", 
      RowBox[{"117.1`", ",", "470", ",", "8191", ",", "16440"}], "}"}], ",", 
     RowBox[{"{", 
      RowBox[{"117.2`", ",", "457", ",", "8116", ",", "16297"}], "}"}], ",", 
     RowBox[{"{", 
      RowBox[{"117.3`", ",", "432", ",", "8030", ",", "16119"}], "}"}], ",", 
     RowBox[{"{", 
      RowBox[{"117.4`", ",", "361", ",", "7875", ",", "15859"}], "}"}], ",", 
     RowBox[{"{", 
      RowBox[{"117.5`", ",", "337", ",", "7733", ",", "15595"}], "}"}], ",", 
     RowBox[{"{", 
      RowBox[{"117.6`", ",", "304", ",", "7553", ",", "15420"}], "}"}], ",", 
     RowBox[{"{", 
      RowBox[{"117.7`", ",", "276", ",", "7428", ",", "15300"}], "}"}], ",", 
     RowBox[{"{", 
      RowBox[{"117.8`", ",", "329", ",", "7326", ",", "15138"}], "}"}], ",", 
     RowBox[{"{", 
      RowBox[{"117.9`", ",", "299", ",", "7251", ",", "14887"}], "}"}], ",", 
     RowBox[{"{", 
      RowBox[{"118", ",", "311", ",", "7025", ",", "14801"}], "}"}], ",", 
     RowBox[{"{", 
      RowBox[{"118.1`", ",", "232", ",", "6796", ",", "14561"}], "}"}], ",", 
     RowBox[{"{", 
      RowBox[{"118.2`", ",", "229", ",", "6545", ",", "14293"}], "}"}], ",", 
     RowBox[{"{", 
      RowBox[{"118.3`", ",", "170", ",", "6172", ",", "13983"}], "}"}], ",", 
     RowBox[{"{", 
      RowBox[{"118.4`", ",", "166", ",", "5811", ",", "13724"}], "}"}], ",", 
     RowBox[{"{", 
      RowBox[{"118.5`", ",", "155", ",", "5470", ",", "13377"}], "}"}], ",", 
     RowBox[{"{", 
      RowBox[{"118.6`", ",", "120", ",", "5062", ",", "13065"}], "}"}], ",", 
     RowBox[{"{", 
      RowBox[{"118.7`", ",", "131", ",", "4555", ",", "12656"}], "}"}], ",", 
     RowBox[{"{", 
      RowBox[{"118.8`", ",", "96", ",", "3980", ",", "12188"}], "}"}], ",", 
     RowBox[{"{", 
      RowBox[{"118.9`", ",", "68", ",", "3341", ",", "11720"}], "}"}], ",", 
     RowBox[{"{", 
      RowBox[{"119", ",", "55", ",", "2554", ",", "11163"}], "}"}], ",", 
     RowBox[{"{", 
      RowBox[{"119.1`", ",", "42", ",", "1799", ",", "10630"}], "}"}], ",", 
     RowBox[{"{", 
      RowBox[{"119.2`", ",", "23", ",", "857", ",", "10009"}], "}"}], ",", 
     RowBox[{"{", 
      RowBox[{"119.3`", ",", "0", ",", "72", ",", "9252"}], "}"}], ",", 
     RowBox[{"{", 
      RowBox[{"119.4`", ",", "0", ",", "4", ",", "8478"}], "}"}], ",", 
     RowBox[{"{", 
      RowBox[{"119.5`", ",", "0", ",", "7", ",", "7796"}], "}"}], ",", 
     RowBox[{"{", 
      RowBox[{"119.6`", ",", "0", ",", "3", ",", "7117"}], "}"}], ",", 
     RowBox[{"{", 
      RowBox[{"119.7`", ",", "0", ",", "2", ",", "6487"}], "}"}], ",", 
     RowBox[{"{", 
      RowBox[{"119.8`", ",", "0", ",", "4", ",", "5897"}], "}"}], ",", 
     RowBox[{"{", 
      RowBox[{"119.9`", ",", "0", ",", "7", ",", "5372"}], "}"}], ",", 
     RowBox[{"{", 
      RowBox[{"120", ",", "0", ",", "8", ",", "4878"}], "}"}], ",", 
     RowBox[{"{", 
      RowBox[{"120.1`", ",", "0", ",", "5", ",", "4429"}], "}"}], ",", 
     RowBox[{"{", 
      RowBox[{"120.2`", ",", "0", ",", "7", ",", "4023"}], "}"}], ",", 
     RowBox[{"{", 
      RowBox[{"120.3`", ",", "0", ",", "5", ",", "3659"}], "}"}], ",", 
     RowBox[{"{", 
      RowBox[{"120.4`", ",", "0", ",", "10", ",", "3317"}], "}"}], ",", 
     RowBox[{"{", 
      RowBox[{"120.5`", ",", "0", ",", "8", ",", "2995"}], "}"}], ",", 
     RowBox[{"{", 
      RowBox[{"120.6`", ",", "0", ",", "6", ",", "2743"}], "}"}], ",", 
     RowBox[{"{", 
      RowBox[{"120.7`", ",", "0", ",", "13", ",", "2452"}], "}"}], ",", 
     RowBox[{"{", 
      RowBox[{"120.8`", ",", "0", ",", "12", ",", "2235"}], "}"}], ",", 
     RowBox[{"{", 
      RowBox[{"120.9`", ",", "1", ",", "11", ",", "2016"}], "}"}], ",", 
     RowBox[{"{", 
      RowBox[{"121", ",", "0", ",", "12", ",", "1821"}], "}"}], ",", 
     RowBox[{"{", 
      RowBox[{"121.1`", ",", "0", ",", "20", ",", "1641"}], "}"}], ",", 
     RowBox[{"{", 
      RowBox[{"121.2`", ",", "0", ",", "23", ",", "1480"}], "}"}], ",", 
     RowBox[{"{", 
      RowBox[{"121.3`", ",", "0", ",", "36", ",", "1334"}], "}"}], ",", 
     RowBox[{"{", 
      RowBox[{"121.4`", ",", "2", ",", "43", ",", "1200"}], "}"}], ",", 
     RowBox[{"{", 
      RowBox[{"121.5`", ",", "1", ",", "50", ",", "1092"}], "}"}], ",", 
     RowBox[{"{", 
      RowBox[{"121.6`", ",", "0", ",", "56", ",", "986"}], "}"}], ",", 
     RowBox[{"{", 
      RowBox[{"121.7`", ",", "0", ",", "70", ",", "884"}], "}"}], ",", 
     RowBox[{"{", 
      RowBox[{"121.8`", ",", "0", ",", "69", ",", "803"}], "}"}], ",", 
     RowBox[{"{", 
      RowBox[{"121.9`", ",", "2", ",", "73", ",", "719"}], "}"}], ",", 
     RowBox[{"{", 
      RowBox[{"122", ",", "1", ",", "66", ",", "656"}], "}"}], ",", 
     RowBox[{"{", 
      RowBox[{"122.1`", ",", "7", ",", "87", ",", "592"}], "}"}], ",", 
     RowBox[{"{", 
      RowBox[{"122.2`", ",", "1", ",", "104", ",", "557"}], "}"}], ",", 
     RowBox[{"{", 
      RowBox[{"122.3`", ",", "2", ",", "123", ",", "515"}], "}"}], ",", 
     RowBox[{"{", 
      RowBox[{"122.4`", ",", "0", ",", "161", ",", "485"}], "}"}], ",", 
     RowBox[{"{", 
      RowBox[{"122.5`", ",", "2", ",", "196", ",", "462"}], "}"}], ",", 
     RowBox[{"{", 
      RowBox[{"122.6`", ",", "4", ",", "247", ",", "447"}], "}"}], ",", 
     RowBox[{"{", 
      RowBox[{"122.7`", ",", "6", ",", "332", ",", "438"}], "}"}], ",", 
     RowBox[{"{", 
      RowBox[{"122.8`", ",", "4", ",", "412", ",", "445"}], "}"}], ",", 
     RowBox[{"{", 
      RowBox[{"122.9`", ",", "7", ",", "501", ",", "452"}], "}"}], ",", 
     RowBox[{"{", 
      RowBox[{"123", ",", "7", ",", "628", ",", "467"}], "}"}], ",", 
     RowBox[{"{", 
      RowBox[{"123.1`", ",", "10", ",", "801", ",", "502"}], "}"}], ",", 
     RowBox[{"{", 
      RowBox[{"123.2`", ",", "12", ",", "1037", ",", "548"}], "}"}], ",", 
     RowBox[{"{", 
      RowBox[{"123.3`", ",", "20", ",", "1377", ",", "634"}], "}"}], ",", 
     RowBox[{"{", 
      RowBox[{"123.4`", ",", "26", ",", "1758", ",", "754"}], "}"}], ",", 
     RowBox[{"{", 
      RowBox[{"123.5`", ",", "52", ",", "2309", ",", "888"}], "}"}], ",", 
     RowBox[{"{", 
      RowBox[{"123.6`", ",", "42", ",", "2938", ",", "1123"}], "}"}], ",", 
     RowBox[{"{", 
      RowBox[{"123.7`", ",", "120", ",", "3720", ",", "1434"}], "}"}], ",", 
     RowBox[{"{", 
      RowBox[{"123.8`", ",", "98", ",", "4752", ",", "1780"}], "}"}], ",", 
     RowBox[{"{", 
      RowBox[{"123.9`", ",", "170", ",", "5991", ",", "2202"}], "}"}], ",", 
     RowBox[{"{", 
      RowBox[{"124", ",", "284", ",", "7546", ",", "2781"}], "}"}], ",", 
     RowBox[{"{", 
      RowBox[{"124.1`", ",", "721", ",", "9455", ",", "3500"}], "}"}], ",", 
     RowBox[{"{", 
      RowBox[{"124.2`", ",", "1777", ",", "11513", ",", "4383"}], "}"}], ",", 
     
     RowBox[{"{", 
      RowBox[{"124.3`", ",", "4018", ",", "13218", ",", "5489"}], "}"}], ",", 
     
     RowBox[{"{", 
      RowBox[{"124.4`", ",", "7803", ",", "13611", ",", "6670"}], "}"}], ",", 
     
     RowBox[{"{", 
      RowBox[{"124.5`", ",", "10397", ",", "12292", ",", "7658"}], "}"}], ",", 
     RowBox[{"{", 
      RowBox[{"124.6`", ",", "10112", ",", "9770", ",", "8366"}], "}"}], ",", 
     
     RowBox[{"{", 
      RowBox[{"124.7`", ",", "6572", ",", "7350", ",", "8722"}], "}"}], ",", 
     RowBox[{"{", 
      RowBox[{"124.8`", ",", "1158", ",", "6450", ",", "8852"}], "}"}], ",", 
     RowBox[{"{", 
      RowBox[{"124.9`", ",", "264", ",", "7038", ",", "8949"}], "}"}], ",", 
     RowBox[{"{", 
      RowBox[{"125", ",", "368", ",", "7707", ",", "9096"}], "}"}], ",", 
     RowBox[{"{", 
      RowBox[{"125.1`", ",", "421", ",", "8553", ",", "9418"}], "}"}], ",", 
     RowBox[{"{", 
      RowBox[{"125.2`", ",", "789", ",", "9396", ",", "9714"}], "}"}], ",", 
     RowBox[{"{", 
      RowBox[{"125.3`", ",", "1105", ",", "10465", ",", "10030"}], "}"}], ",", 
     RowBox[{"{", 
      RowBox[{"125.4`", ",", "2332", ",", "11320", ",", "10577"}], "}"}], ",", 
     RowBox[{"{", 
      RowBox[{"125.5`", ",", "3631", ",", "11788", ",", "11052"}], "}"}], ",", 
     RowBox[{"{", 
      RowBox[{"125.6`", ",", "5011", ",", "11626", ",", "11635"}], "}"}], ",", 
     RowBox[{"{", 
      RowBox[{"125.7`", ",", "5014", ",", "10732", ",", "12051"}], "}"}], ",", 
     RowBox[{"{", 
      RowBox[{"125.8`", ",", "4225", ",", "9886", ",", "12352"}], "}"}], ",", 
     
     RowBox[{"{", 
      RowBox[{"125.9`", ",", "2575", ",", "9360", ",", "12550"}], "}"}], ",", 
     
     RowBox[{"{", 
      RowBox[{"126", ",", "1185", ",", "9535", ",", "12794"}], "}"}], ",", 
     RowBox[{"{", 
      RowBox[{"126.1`", ",", "1101", ",", "10082", ",", "12991"}], "}"}], ",", 
     RowBox[{"{", 
      RowBox[{"126.2`", ",", "1739", ",", "10590", ",", "13269"}], "}"}], ",", 
     RowBox[{"{", 
      RowBox[{"126.3`", ",", "2146", ",", "11123", ",", "13644"}], "}"}], ",", 
     RowBox[{"{", 
      RowBox[{"126.4`", ",", "2895", ",", "11256", ",", "13968"}], "}"}], ",", 
     RowBox[{"{", 
      RowBox[{"126.5`", ",", "3465", ",", "11060", ",", "14304"}], "}"}], ",", 
     RowBox[{"{", 
      RowBox[{"126.6`", ",", "3453", ",", "10605", ",", "14600"}], "}"}], ",", 
     RowBox[{"{", 
      RowBox[{"126.7`", ",", "3166", ",", "10133", ",", "14808"}], "}"}], ",", 
     RowBox[{"{", 
      RowBox[{"126.8`", ",", "2180", ",", "9508", ",", "14913"}], "}"}], ",", 
     
     RowBox[{"{", 
      RowBox[{"126.9`", ",", "1015", ",", "9517", ",", "15066"}], "}"}], ",", 
     
     RowBox[{"{", 
      RowBox[{"127", ",", "835", ",", "9613", ",", "15123"}], "}"}], ",", 
     RowBox[{"{", 
      RowBox[{"127.1`", ",", "1120", ",", "9859", ",", "15232"}], "}"}], ",", 
     
     RowBox[{"{", 
      RowBox[{"127.2`", ",", "1268", ",", "10088", ",", "15352"}], "}"}], ",", 
     RowBox[{"{", 
      RowBox[{"127.3`", ",", "1498", ",", "10204", ",", "15561"}], "}"}], ",", 
     RowBox[{"{", 
      RowBox[{"127.4`", ",", "1490", ",", "10307", ",", "15611"}], "}"}], ",", 
     RowBox[{"{", 
      RowBox[{"127.5`", ",", "1529", ",", "10096", ",", "15810"}], "}"}], ",", 
     RowBox[{"{", 
      RowBox[{"127.6`", ",", "1604", ",", "10178", ",", "15909"}], "}"}], ",", 
     RowBox[{"{", 
      RowBox[{"127.7`", ",", "1289", ",", "9971", ",", "15963"}], "}"}], ",", 
     
     RowBox[{"{", 
      RowBox[{"127.8`", ",", "1443", ",", "10074", ",", "16001"}], "}"}], ",", 
     RowBox[{"{", 
      RowBox[{"127.9`", ",", "1190", ",", "10104", ",", "16094"}], "}"}], ",", 
     RowBox[{"{", 
      RowBox[{"128", ",", "1376", ",", "10165", ",", "16278"}], "}"}], ",", 
     RowBox[{"{", 
      RowBox[{"128.1`", ",", "1407", ",", "10180", ",", "16352"}], "}"}], ",", 
     RowBox[{"{", 
      RowBox[{"128.2`", ",", "1411", ",", "10227", ",", "16393"}], "}"}], ",", 
     RowBox[{"{", 
      RowBox[{"128.3`", ",", "1599", ",", "10257", ",", "16458"}], "}"}], ",", 
     RowBox[{"{", 
      RowBox[{"128.4`", ",", "1463", ",", "10158", ",", "16513"}], "}"}], ",", 
     RowBox[{"{", 
      RowBox[{"128.5`", ",", "1532", ",", "10095", ",", "16539"}], "}"}], ",", 
     RowBox[{"{", 
      RowBox[{"128.6`", ",", "1488", ",", "9932", ",", "16623"}], "}"}], ",", 
     
     RowBox[{"{", 
      RowBox[{"128.7`", ",", "1285", ",", "9853", ",", "16569"}], "}"}], ",", 
     
     RowBox[{"{", 
      RowBox[{"128.8`", ",", "1057", ",", "9651", ",", "16518"}], "}"}], ",", 
     
     RowBox[{"{", 
      RowBox[{"128.9`", ",", "867", ",", "9608", ",", "16453"}], "}"}], ",", 
     RowBox[{"{", 
      RowBox[{"129", ",", "981", ",", "9562", ",", "16440"}], "}"}], ",", 
     RowBox[{"{", 
      RowBox[{"129.1`", ",", "904", ",", "9484", ",", "16433"}], "}"}], ",", 
     RowBox[{"{", 
      RowBox[{"129.2`", ",", "826", ",", "9444", ",", "16428"}], "}"}], ",", 
     RowBox[{"{", 
      RowBox[{"129.3`", ",", "964", ",", "9417", ",", "16444"}], "}"}], ",", 
     RowBox[{"{", 
      RowBox[{"129.4`", ",", "786", ",", "9397", ",", "16416"}], "}"}], ",", 
     RowBox[{"{", 
      RowBox[{"129.5`", ",", "865", ",", "9389", ",", "16458"}], "}"}], ",", 
     RowBox[{"{", 
      RowBox[{"129.6`", ",", "896", ",", "9256", ",", "16471"}], "}"}], ",", 
     RowBox[{"{", 
      RowBox[{"129.7`", ",", "780", ",", "9406", ",", "16441"}], "}"}], ",", 
     RowBox[{"{", 
      RowBox[{"129.8`", ",", "732", ",", "9334", ",", "16501"}], "}"}], ",", 
     RowBox[{"{", 
      RowBox[{"129.9`", ",", "685", ",", "9266", ",", "16465"}], "}"}], ",", 
     RowBox[{"{", 
      RowBox[{"130", ",", "704", ",", "9132", ",", "16435"}], "}"}], ",", 
     RowBox[{"{", 
      RowBox[{"130.1`", ",", "578", ",", "9097", ",", "16424"}], "}"}], ",", 
     RowBox[{"{", 
      RowBox[{"130.2`", ",", "621", ",", "9000", ",", "16334"}], "}"}], ",", 
     RowBox[{"{", 
      RowBox[{"130.3`", ",", "742", ",", "9076", ",", "16218"}], "}"}], ",", 
     RowBox[{"{", 
      RowBox[{"130.4`", ",", "861", ",", "9236", ",", "16243"}], "}"}], ",", 
     RowBox[{"{", 
      RowBox[{"130.5`", ",", "615", ",", "9228", ",", "16197"}], "}"}], ",", 
     RowBox[{"{", 
      RowBox[{"130.6`", ",", "784", ",", "9287", ",", "16147"}], "}"}], ",", 
     RowBox[{"{", 
      RowBox[{"130.7`", ",", "891", ",", "9389", ",", "16077"}], "}"}], ",", 
     RowBox[{"{", 
      RowBox[{"130.8`", ",", "656", ",", "9172", ",", "16087"}], "}"}], ",", 
     RowBox[{"{", 
      RowBox[{"130.9`", ",", "654", ",", "9259", ",", "16085"}], "}"}], ",", 
     RowBox[{"{", 
      RowBox[{"131", ",", "716", ",", "9397", ",", "16129"}], "}"}], ",", 
     RowBox[{"{", 
      RowBox[{"131.1`", ",", "737", ",", "9540", ",", "16212"}], "}"}], ",", 
     RowBox[{"{", 
      RowBox[{"131.2`", ",", "795", ",", "9551", ",", "16200"}], "}"}], ",", 
     RowBox[{"{", 
      RowBox[{"131.3`", ",", "921", ",", "9675", ",", "16269"}], "}"}], ",", 
     RowBox[{"{", 
      RowBox[{"131.4`", ",", "1007", ",", "9538", ",", "16288"}], "}"}], ",", 
     
     RowBox[{"{", 
      RowBox[{"131.5`", ",", "894", ",", "9670", ",", "16295"}], "}"}], ",", 
     RowBox[{"{", 
      RowBox[{"131.6`", ",", "954", ",", "9897", ",", "16262"}], "}"}], ",", 
     RowBox[{"{", 
      RowBox[{"131.7`", ",", "1237", ",", "10055", ",", "16373"}], "}"}], ",", 
     RowBox[{"{", 
      RowBox[{"131.8`", ",", "1393", ",", "10012", ",", "16459"}], "}"}], ",", 
     RowBox[{"{", 
      RowBox[{"131.9`", ",", "1298", ",", "9967", ",", "16470"}], "}"}], ",", 
     
     RowBox[{"{", 
      RowBox[{"132", ",", "1346", ",", "9964", ",", "16588"}], "}"}], ",", 
     RowBox[{"{", 
      RowBox[{"132.1`", ",", "1113", ",", "9842", ",", "16718"}], "}"}], ",", 
     
     RowBox[{"{", 
      RowBox[{"132.2`", ",", "949", ",", "9929", ",", "16769"}], "}"}], ",", 
     RowBox[{"{", 
      RowBox[{"132.3`", ",", "1158", ",", "9844", ",", "16881"}], "}"}], ",", 
     
     RowBox[{"{", 
      RowBox[{"132.4`", ",", "1181", ",", "9667", ",", "16893"}], "}"}], ",", 
     
     RowBox[{"{", 
      RowBox[{"132.5`", ",", "1054", ",", "9488", ",", "16976"}], "}"}], ",", 
     
     RowBox[{"{", 
      RowBox[{"132.6`", ",", "823", ",", "9325", ",", "16992"}], "}"}], ",", 
     RowBox[{"{", 
      RowBox[{"132.7`", ",", "698", ",", "9154", ",", "16933"}], "}"}], ",", 
     RowBox[{"{", 
      RowBox[{"132.8`", ",", "745", ",", "9116", ",", "16830"}], "}"}], ",", 
     RowBox[{"{", 
      RowBox[{"132.9`", ",", "756", ",", "9149", ",", "16783"}], "}"}], ",", 
     RowBox[{"{", 
      RowBox[{"133", ",", "672", ",", "9004", ",", "16706"}], "}"}], ",", 
     RowBox[{"{", 
      RowBox[{"133.1`", ",", "661", ",", "8796", ",", "16650"}], "}"}], ",", 
     RowBox[{"{", 
      RowBox[{"133.2`", ",", "556", ",", "8714", ",", "16564"}], "}"}], ",", 
     RowBox[{"{", 
      RowBox[{"133.3`", ",", "553", ",", "8653", ",", "16487"}], "}"}], ",", 
     RowBox[{"{", 
      RowBox[{"133.4`", ",", "571", ",", "8534", ",", "16368"}], "}"}], ",", 
     RowBox[{"{", 
      RowBox[{"133.5`", ",", "506", ",", "8399", ",", "16172"}], "}"}], ",", 
     RowBox[{"{", 
      RowBox[{"133.6`", ",", "416", ",", "8128", ",", "16030"}], "}"}], ",", 
     RowBox[{"{", 
      RowBox[{"133.7`", ",", "399", ",", "7949", ",", "15910"}], "}"}], ",", 
     RowBox[{"{", 
      RowBox[{"133.8`", ",", "365", ",", "7855", ",", "15763"}], "}"}], ",", 
     RowBox[{"{", 
      RowBox[{"133.9`", ",", "341", ",", "7586", ",", "15605"}], "}"}], ",", 
     RowBox[{"{", 
      RowBox[{"134", ",", "339", ",", "7403", ",", "15465"}], "}"}], ",", 
     RowBox[{"{", 
      RowBox[{"134.1`", ",", "291", ",", "7218", ",", "15252"}], "}"}], ",", 
     RowBox[{"{", 
      RowBox[{"134.2`", ",", "249", ",", "7013", ",", "14979"}], "}"}], ",", 
     RowBox[{"{", 
      RowBox[{"134.3`", ",", "258", ",", "6860", ",", "14611"}], "}"}], ",", 
     RowBox[{"{", 
      RowBox[{"134.4`", ",", "249", ",", "6669", ",", "14341"}], "}"}], ",", 
     RowBox[{"{", 
      RowBox[{"134.5`", ",", "218", ",", "6485", ",", "14162"}], "}"}], ",", 
     RowBox[{"{", 
      RowBox[{"134.6`", ",", "219", ",", "6322", ",", "13895"}], "}"}], ",", 
     RowBox[{"{", 
      RowBox[{"134.7`", ",", "179", ",", "6027", ",", "13679"}], "}"}], ",", 
     RowBox[{"{", 
      RowBox[{"134.8`", ",", "165", ",", "5748", ",", "13376"}], "}"}], ",", 
     RowBox[{"{", 
      RowBox[{"134.9`", ",", "152", ",", "5376", ",", "13052"}], "}"}], ",", 
     RowBox[{"{", 
      RowBox[{"135", ",", "116", ",", "4941", ",", "12775"}], "}"}], ",", 
     RowBox[{"{", 
      RowBox[{"135.1`", ",", "117", ",", "4397", ",", "12344"}], "}"}], ",", 
     RowBox[{"{", 
      RowBox[{"135.2`", ",", "107", ",", "3830", ",", "11910"}], "}"}], ",", 
     RowBox[{"{", 
      RowBox[{"135.3`", ",", "62", ",", "3123", ",", "11411"}], "}"}], ",", 
     RowBox[{"{", 
      RowBox[{"135.4`", ",", "47", ",", "2454", ",", "10886"}], "}"}], ",", 
     RowBox[{"{", 
      RowBox[{"135.5`", ",", "27", ",", "1543", ",", "10266"}], "}"}], ",", 
     RowBox[{"{", 
      RowBox[{"135.6`", ",", "9", ",", "584", ",", "9558"}], "}"}], ",", 
     RowBox[{"{", 
      RowBox[{"135.7`", ",", "0", ",", "11", ",", "8800"}], "}"}], ",", 
     RowBox[{"{", 
      RowBox[{"135.8`", ",", "0", ",", "3", ",", "8074"}], "}"}], ",", 
     RowBox[{"{", 
      RowBox[{"135.9`", ",", "0", ",", "3", ",", "7380"}], "}"}], ",", 
     RowBox[{"{", 
      RowBox[{"136", ",", "0", ",", "3", ",", "6780"}], "}"}], ",", 
     RowBox[{"{", 
      RowBox[{"136.1`", ",", "0", ",", "1", ",", "6170"}], "}"}], ",", 
     RowBox[{"{", 
      RowBox[{"136.2`", ",", "0", ",", "9", ",", "5596"}], "}"}], ",", 
     RowBox[{"{", 
      RowBox[{"136.3`", ",", "0", ",", "6", ",", "5083"}], "}"}], ",", 
     RowBox[{"{", 
      RowBox[{"136.4`", ",", "0", ",", "3", ",", "4601"}], "}"}], ",", 
     RowBox[{"{", 
      RowBox[{"136.5`", ",", "0", ",", "10", ",", "4194"}], "}"}], ",", 
     RowBox[{"{", 
      RowBox[{"136.6`", ",", "1", ",", "10", ",", "3804"}], "}"}], ",", 
     RowBox[{"{", 
      RowBox[{"136.7`", ",", "0", ",", "13", ",", "3433"}], "}"}], ",", 
     RowBox[{"{", 
      RowBox[{"136.8`", ",", "0", ",", "7", ",", "3111"}], "}"}], ",", 
     RowBox[{"{", 
      RowBox[{"136.9`", ",", "0", ",", "11", ",", "2800"}], "}"}], ",", 
     RowBox[{"{", 
      RowBox[{"137", ",", "0", ",", "17", ",", "2510"}], "}"}], ",", 
     RowBox[{"{", 
      RowBox[{"137.1`", ",", "0", ",", "10", ",", "2273"}], "}"}], ",", 
     RowBox[{"{", 
      RowBox[{"137.2`", ",", "0", ",", "13", ",", "2056"}], "}"}], ",", 
     RowBox[{"{", 
      RowBox[{"137.3`", ",", "0", ",", "19", ",", "1859"}], "}"}], ",", 
     RowBox[{"{", 
      RowBox[{"137.4`", ",", "1", ",", "19", ",", "1669"}], "}"}], ",", 
     RowBox[{"{", 
      RowBox[{"137.5`", ",", "1", ",", "23", ",", "1497"}], "}"}], ",", 
     RowBox[{"{", 
      RowBox[{"137.6`", ",", "1", ",", "25", ",", "1347"}], "}"}], ",", 
     RowBox[{"{", 
      RowBox[{"137.7`", ",", "0", ",", "38", ",", "1214"}], "}"}], ",", 
     RowBox[{"{", 
      RowBox[{"137.8`", ",", "0", ",", "40", ",", "1104"}], "}"}], ",", 
     RowBox[{"{", 
      RowBox[{"137.9`", ",", "1", ",", "49", ",", "1007"}], "}"}], ",", 
     RowBox[{"{", 
      RowBox[{"138", ",", "2", ",", "49", ",", "933"}], "}"}], ",", 
     RowBox[{"{", 
      RowBox[{"138.1`", ",", "4", ",", "62", ",", "854"}], "}"}], ",", 
     RowBox[{"{", 
      RowBox[{"138.2`", ",", "0", ",", "73", ",", "785"}], "}"}], ",", 
     RowBox[{"{", 
      RowBox[{"138.3`", ",", "0", ",", "90", ",", "710"}], "}"}], ",", 
     RowBox[{"{", 
      RowBox[{"138.4`", ",", "1", ",", "119", ",", "660"}], "}"}], ",", 
     RowBox[{"{", 
      RowBox[{"138.5`", ",", "3", ",", "139", ",", "591"}], "}"}], ",", 
     RowBox[{"{", 
      RowBox[{"138.6`", ",", "2", ",", "179", ",", "549"}], "}"}], ",", 
     RowBox[{"{", 
      RowBox[{"138.7`", ",", "4", ",", "217", ",", "512"}], "}"}], ",", 
     RowBox[{"{", 
      RowBox[{"138.8`", ",", "2", ",", "265", ",", "487"}], "}"}], ",", 
     RowBox[{"{", 
      RowBox[{"138.9`", ",", "7", ",", "329", ",", "470"}], "}"}], ",", 
     RowBox[{"{", 
      RowBox[{"139", ",", "5", ",", "409", ",", "471"}], "}"}], ",", 
     RowBox[{"{", 
      RowBox[{"139.1`", ",", "5", ",", "487", ",", "488"}], "}"}], ",", 
     RowBox[{"{", 
      RowBox[{"139.2`", ",", "9", ",", "598", ",", "474"}], "}"}], ",", 
     RowBox[{"{", 
      RowBox[{"139.3`", ",", "13", ",", "779", ",", "501"}], "}"}], ",", 
     RowBox[{"{", 
      RowBox[{"139.4`", ",", "21", ",", "986", ",", "557"}], "}"}], ",", 
     RowBox[{"{", 
      RowBox[{"139.5`", ",", "23", ",", "1243", ",", "643"}], "}"}], ",", 
     RowBox[{"{", 
      RowBox[{"139.6`", ",", "23", ",", "1588", ",", "742"}], "}"}], ",", 
     RowBox[{"{", 
      RowBox[{"139.7`", ",", "41", ",", "2050", ",", "896"}], "}"}], ",", 
     RowBox[{"{", 
      RowBox[{"139.8`", ",", "42", ",", "2664", ",", "1087"}], "}"}], ",", 
     RowBox[{"{", 
      RowBox[{"139.9`", ",", "72", ",", "3407", ",", "1306"}], "}"}], ",", 
     RowBox[{"{", 
      RowBox[{"140", ",", "102", ",", "4399", ",", "1638"}], "}"}], ",", 
     RowBox[{"{", 
      RowBox[{"140.1`", ",", "137", ",", "5609", ",", "2073"}], "}"}], ",", 
     RowBox[{"{", 
      RowBox[{"140.2`", ",", "213", ",", "7057", ",", "2634"}], "}"}], ",", 
     RowBox[{"{", 
      RowBox[{"140.3`", ",", "462", ",", "8869", ",", "3375"}], "}"}], ",", 
     RowBox[{"{", 
      RowBox[{"140.4`", ",", "1320", ",", "10937", ",", "4213"}], "}"}], ",", 
     
     RowBox[{"{", 
      RowBox[{"140.5`", ",", "3072", ",", "12832", ",", "5269"}], "}"}], ",", 
     
     RowBox[{"{", 
      RowBox[{"140.6`", ",", "6577", ",", "13808", ",", "6438"}], "}"}], ",", 
     
     RowBox[{"{", 
      RowBox[{"140.7`", ",", "10077", ",", "12984", ",", "7484"}], "}"}], ",", 
     RowBox[{"{", 
      RowBox[{"140.8`", ",", "10879", ",", "10472", ",", "8396"}], "}"}], ",", 
     RowBox[{"{", 
      RowBox[{"140.9`", ",", "8023", ",", "7653", ",", "8713"}], "}"}], ",", 
     RowBox[{"{", 
      RowBox[{"141", ",", "2331", ",", "6129", ",", "8797"}], "}"}], ",", 
     RowBox[{"{", 
      RowBox[{"141.1`", ",", "250", ",", "6375", ",", "8816"}], "}"}], ",", 
     RowBox[{"{", 
      RowBox[{"141.2`", ",", "230", ",", "6919", ",", "8834"}], "}"}], ",", 
     RowBox[{"{", 
      RowBox[{"141.3`", ",", "291", ",", "7651", ",", "8969"}], "}"}], ",", 
     RowBox[{"{", 
      RowBox[{"141.4`", ",", "510", ",", "8444", ",", "9178"}], "}"}], ",", 
     RowBox[{"{", 
      RowBox[{"141.5`", ",", "747", ",", "9501", ",", "9473"}], "}"}], ",", 
     RowBox[{"{", 
      RowBox[{"141.6`", ",", "1252", ",", "10690", ",", "9912"}], "}"}], ",", 
     
     RowBox[{"{", 
      RowBox[{"141.7`", ",", "2418", ",", "11585", ",", "10470"}], "}"}], ",", 
     RowBox[{"{", 
      RowBox[{"141.8`", ",", "4191", ",", "12184", ",", "11144"}], "}"}], ",", 
     RowBox[{"{", 
      RowBox[{"141.9`", ",", "5763", ",", "11781", ",", "11789"}], "}"}], ",", 
     RowBox[{"{", 
      RowBox[{"142", ",", "6405", ",", "10637", ",", "12320"}], "}"}], ",", 
     RowBox[{"{", 
      RowBox[{"142.1`", ",", "4848", ",", "9131", ",", "12510"}], "}"}], ",", 
     
     RowBox[{"{", 
      RowBox[{"142.2`", ",", "2001", ",", "8478", ",", "12582"}], "}"}], ",", 
     
     RowBox[{"{", 
      RowBox[{"142.3`", ",", "530", ",", "8634", ",", "12624"}], "}"}], ",", 
     RowBox[{"{", 
      RowBox[{"142.4`", ",", "690", ",", "9078", ",", "12727"}], "}"}], ",", 
     RowBox[{"{", 
      RowBox[{"142.5`", ",", "894", ",", "9649", ",", "12964"}], "}"}], ",", 
     RowBox[{"{", 
      RowBox[{"142.6`", ",", "1197", ",", "10129", ",", "13257"}], "}"}], ",", 
     RowBox[{"{", 
      RowBox[{"142.7`", ",", "1419", ",", "10569", ",", "13490"}], "}"}], ",", 
     RowBox[{"{", 
      RowBox[{"142.8`", ",", "2184", ",", "10792", ",", "13911"}], "}"}], ",", 
     RowBox[{"{", 
      RowBox[{"142.9`", ",", "2490", ",", "10847", ",", "14170"}], "}"}], ",", 
     RowBox[{"{", 
      RowBox[{"143", ",", "2746", ",", "10738", ",", "14494"}], "}"}], ",", 
     RowBox[{"{", 
      RowBox[{"143.1`", ",", "2869", ",", "10374", ",", "14779"}], "}"}], ",", 
     RowBox[{"{", 
      RowBox[{"143.2`", ",", "2365", ",", "10004", ",", "14912"}], "}"}], ",", 
     RowBox[{"{", 
      RowBox[{"143.3`", ",", "1836", ",", "9881", ",", "15065"}], "}"}], ",", 
     
     RowBox[{"{", 
      RowBox[{"143.4`", ",", "1522", ",", "9941", ",", "15174"}], "}"}], ",", 
     
     RowBox[{"{", 
      RowBox[{"143.5`", ",", "1226", ",", "9992", ",", "15310"}], "}"}], ",", 
     
     RowBox[{"{", 
      RowBox[{"143.6`", ",", "1394", ",", "10138", ",", "15419"}], "}"}], ",", 
     RowBox[{"{", 
      RowBox[{"143.7`", ",", "1486", ",", "10189", ",", "15532"}], "}"}], ",", 
     RowBox[{"{", 
      RowBox[{"143.8`", ",", "1697", ",", "10276", ",", "15650"}], "}"}], ",", 
     RowBox[{"{", 
      RowBox[{"143.9`", ",", "1624", ",", "10370", ",", "15738"}], "}"}], ",", 
     RowBox[{"{", 
      RowBox[{"144", ",", "1564", ",", "10291", ",", "15923"}], "}"}], ",", 
     RowBox[{"{", 
      RowBox[{"144.1`", ",", "1713", ",", "10184", ",", "15963"}], "}"}], ",", 
     RowBox[{"{", 
      RowBox[{"144.2`", ",", "1542", ",", "10020", ",", "16129"}], "}"}], ",", 
     RowBox[{"{", 
      RowBox[{"144.3`", ",", "1465", ",", "9968", ",", "16223"}], "}"}], ",", 
     
     RowBox[{"{", 
      RowBox[{"144.4`", ",", "1306", ",", "9835", ",", "16345"}], "}"}], ",", 
     
     RowBox[{"{", 
      RowBox[{"144.5`", ",", "1013", ",", "9663", ",", "16396"}], "}"}], ",", 
     
     RowBox[{"{", 
      RowBox[{"144.6`", ",", "1058", ",", "9857", ",", "16431"}], "}"}], ",", 
     
     RowBox[{"{", 
      RowBox[{"144.7`", ",", "1056", ",", "9853", ",", "16490"}], "}"}], ",", 
     
     RowBox[{"{", 
      RowBox[{"144.8`", ",", "1111", ",", "9810", ",", "16505"}], "}"}], ",", 
     
     RowBox[{"{", 
      RowBox[{"144.9`", ",", "1134", ",", "9948", ",", "16559"}], "}"}], ",", 
     
     RowBox[{"{", 
      RowBox[{"145", ",", "996", ",", "9964", ",", "16585"}], "}"}], ",", 
     RowBox[{"{", 
      RowBox[{"145.1`", ",", "1265", ",", "9985", ",", "16590"}], "}"}], ",", 
     
     RowBox[{"{", 
      RowBox[{"145.2`", ",", "1319", ",", "9846", ",", "16636"}], "}"}], ",", 
     
     RowBox[{"{", 
      RowBox[{"145.3`", ",", "1106", ",", "9830", ",", "16660"}], "}"}], ",", 
     
     RowBox[{"{", 
      RowBox[{"145.4`", ",", "1026", ",", "9666", ",", "16649"}], "}"}], ",", 
     
     RowBox[{"{", 
      RowBox[{"145.5`", ",", "1082", ",", "9658", ",", "16669"}], "}"}], ",", 
     
     RowBox[{"{", 
      RowBox[{"145.6`", ",", "923", ",", "9592", ",", "16701"}], "}"}], ",", 
     RowBox[{"{", 
      RowBox[{"145.7`", ",", "841", ",", "9461", ",", "16735"}], "}"}], ",", 
     RowBox[{"{", 
      RowBox[{"145.8`", ",", "728", ",", "9412", ",", "16792"}], "}"}], ",", 
     RowBox[{"{", 
      RowBox[{"145.9`", ",", "879", ",", "9587", ",", "16835"}], "}"}], ",", 
     RowBox[{"{", 
      RowBox[{"146", ",", "904", ",", "9551", ",", "16887"}], "}"}], ",", 
     RowBox[{"{", 
      RowBox[{"146.1`", ",", "978", ",", "9406", ",", "16873"}], "}"}], ",", 
     RowBox[{"{", 
      RowBox[{"146.2`", ",", "875", ",", "9287", ",", "16861"}], "}"}], ",", 
     RowBox[{"{", 
      RowBox[{"146.3`", ",", "664", ",", "9237", ",", "16901"}], "}"}], ",", 
     RowBox[{"{", 
      RowBox[{"146.4`", ",", "695", ",", "9087", ",", "16931"}], "}"}], ",", 
     RowBox[{"{", 
      RowBox[{"146.5`", ",", "668", ",", "9020", ",", "16960"}], "}"}], ",", 
     RowBox[{"{", 
      RowBox[{"146.6`", ",", "607", ",", "8740", ",", "16904"}], "}"}], ",", 
     RowBox[{"{", 
      RowBox[{"146.7`", ",", "503", ",", "8564", ",", "16769"}], "}"}], ",", 
     RowBox[{"{", 
      RowBox[{"146.8`", ",", "396", ",", "8408", ",", "16615"}], "}"}], ",", 
     RowBox[{"{", 
      RowBox[{"146.9`", ",", "366", ",", "8279", ",", "16372"}], "}"}], ",", 
     RowBox[{"{", 
      RowBox[{"147", ",", "473", ",", "8216", ",", "16246"}], "}"}], ",", 
     RowBox[{"{", 
      RowBox[{"147.1`", ",", "401", ",", "7975", ",", "16108"}], "}"}], ",", 
     RowBox[{"{", 
      RowBox[{"147.2`", ",", "339", ",", "7845", ",", "16013"}], "}"}], ",", 
     RowBox[{"{", 
      RowBox[{"147.3`", ",", "316", ",", "7699", ",", "15838"}], "}"}], ",", 
     RowBox[{"{", 
      RowBox[{"147.4`", ",", "331", ",", "7529", ",", "15660"}], "}"}], ",", 
     RowBox[{"{", 
      RowBox[{"147.5`", ",", "268", ",", "7268", ",", "15402"}], "}"}], ",", 
     RowBox[{"{", 
      RowBox[{"147.6`", ",", "230", ",", "7109", ",", "15274"}], "}"}], ",", 
     RowBox[{"{", 
      RowBox[{"147.7`", ",", "262", ",", "6739", ",", "14972"}], "}"}], ",", 
     RowBox[{"{", 
      RowBox[{"147.8`", ",", "249", ",", "6378", ",", "14777"}], "}"}], ",", 
     RowBox[{"{", 
      RowBox[{"147.9`", ",", "181", ",", "5974", ",", "14459"}], "}"}], ",", 
     RowBox[{"{", 
      RowBox[{"148", ",", "165", ",", "5567", ",", "14128"}], "}"}], ",", 
     RowBox[{"{", 
      RowBox[{"148.1`", ",", "135", ",", "5090", ",", "13716"}], "}"}], ",", 
     RowBox[{"{", 
      RowBox[{"148.2`", ",", "114", ",", "4549", ",", "13305"}], "}"}], ",", 
     RowBox[{"{", 
      RowBox[{"148.3`", ",", "73", ",", "3929", ",", "12758"}], "}"}], ",", 
     RowBox[{"{", 
      RowBox[{"148.4`", ",", "70", ",", "3237", ",", "12189"}], "}"}], ",", 
     RowBox[{"{", 
      RowBox[{"148.5`", ",", "46", ",", "2383", ",", "11546"}], "}"}], ",", 
     RowBox[{"{", 
      RowBox[{"148.6`", ",", "23", ",", "1409", ",", "10860"}], "}"}], ",", 
     RowBox[{"{", 
      RowBox[{"148.7`", ",", "7", ",", "415", ",", "10106"}], "}"}], ",", 
     RowBox[{"{", 
      RowBox[{"148.8`", ",", "0", ",", "7", ",", "9322"}], "}"}], ",", 
     RowBox[{"{", 
      RowBox[{"148.9`", ",", "0", ",", "3", ",", "8550"}], "}"}], ",", 
     RowBox[{"{", 
      RowBox[{"149", ",", "0", ",", "1", ",", "7820"}], "}"}], ",", 
     RowBox[{"{", 
      RowBox[{"149.1`", ",", "0", ",", "2", ",", "7129"}], "}"}], ",", 
     RowBox[{"{", 
      RowBox[{"149.2`", ",", "0", ",", "2", ",", "6490"}], "}"}], ",", 
     RowBox[{"{", 
      RowBox[{"149.3`", ",", "0", ",", "5", ",", "5941"}], "}"}], ",", 
     RowBox[{"{", 
      RowBox[{"149.4`", ",", "0", ",", "11", ",", "5446"}], "}"}], ",", 
     RowBox[{"{", 
      RowBox[{"149.5`", ",", "0", ",", "5", ",", "4924"}], "}"}], ",", 
     RowBox[{"{", 
      RowBox[{"149.6`", ",", "0", ",", "8", ",", "4479"}], "}"}], ",", 
     RowBox[{"{", 
      RowBox[{"149.7`", ",", "0", ",", "8", ",", "4050"}], "}"}], ",", 
     RowBox[{"{", 
      RowBox[{"149.8`", ",", "0", ",", "15", ",", "3687"}], "}"}], ",", 
     RowBox[{"{", 
      RowBox[{"149.9`", ",", "1", ",", "15", ",", "3337"}], "}"}], ",", 
     RowBox[{"{", 
      RowBox[{"150", ",", "0", ",", "6", ",", "2984"}], "}"}], ",", 
     RowBox[{"{", 
      RowBox[{"150.1`", ",", "0", ",", "9", ",", "2713"}], "}"}], ",", 
     RowBox[{"{", 
      RowBox[{"150.2`", ",", "0", ",", "14", ",", "2448"}], "}"}], ",", 
     RowBox[{"{", 
      RowBox[{"150.3`", ",", "2", ",", "18", ",", "2212"}], "}"}], ",", 
     RowBox[{"{", 
      RowBox[{"150.4`", ",", "0", ",", "18", ",", "1963"}], "}"}], ",", 
     RowBox[{"{", 
      RowBox[{"150.5`", ",", "0", ",", "19", ",", "1768"}], "}"}], ",", 
     RowBox[{"{", 
      RowBox[{"150.6`", ",", "3", ",", "23", ",", "1603"}], "}"}], ",", 
     RowBox[{"{", 
      RowBox[{"150.7`", ",", "0", ",", "19", ",", "1458"}], "}"}], ",", 
     RowBox[{"{", 
      RowBox[{"150.8`", ",", "1", ",", "39", ",", "1307"}], "}"}], ",", 
     RowBox[{"{", 
      RowBox[{"150.9`", ",", "0", ",", "37", ",", "1176"}], "}"}], ",", 
     RowBox[{"{", 
      RowBox[{"151", ",", "0", ",", "28", ",", "1046"}], "}"}], ",", 
     RowBox[{"{", 
      RowBox[{"151.1`", ",", "0", ",", "40", ",", "959"}], "}"}], ",", 
     RowBox[{"{", 
      RowBox[{"151.2`", ",", "1", ",", "52", ",", "884"}], "}"}], ",", 
     RowBox[{"{", 
      RowBox[{"151.3`", ",", "2", ",", "50", ",", "785"}], "}"}], ",", 
     RowBox[{"{", 
      RowBox[{"151.4`", ",", "1", ",", "64", ",", "720"}], "}"}], ",", 
     RowBox[{"{", 
      RowBox[{"151.5`", ",", "1", ",", "69", ",", "650"}], "}"}], ",", 
     RowBox[{"{", 
      RowBox[{"151.6`", ",", "1", ",", "76", ",", "588"}], "}"}], ",", 
     RowBox[{"{", 
      RowBox[{"151.7`", ",", "1", ",", "87", ",", "532"}], "}"}], ",", 
     RowBox[{"{", 
      RowBox[{"151.8`", ",", "2", ",", "110", ",", "486"}], "}"}], ",", 
     RowBox[{"{", 
      RowBox[{"151.9`", ",", "4", ",", "128", ",", "447"}], "}"}], ",", 
     RowBox[{"{", 
      RowBox[{"152", ",", "3", ",", "162", ",", "405"}], "}"}], ",", 
     RowBox[{"{", 
      RowBox[{"152.1`", ",", "3", ",", "198", ",", "383"}], "}"}], ",", 
     RowBox[{"{", 
      RowBox[{"152.2`", ",", "5", ",", "240", ",", "366"}], "}"}], ",", 
     RowBox[{"{", 
      RowBox[{"152.3`", ",", "8", ",", "314", ",", "351"}], "}"}], ",", 
     RowBox[{"{", 
      RowBox[{"152.4`", ",", "8", ",", "417", ",", "349"}], "}"}], ",", 
     RowBox[{"{", 
      RowBox[{"152.5`", ",", "4", ",", "552", ",", "367"}], "}"}], ",", 
     RowBox[{"{", 
      RowBox[{"152.6`", ",", "9", ",", "697", ",", "416"}], "}"}], ",", 
     RowBox[{"{", 
      RowBox[{"152.7`", ",", "22", ",", "926", ",", "477"}], "}"}], ",", 
     RowBox[{"{", 
      RowBox[{"152.8`", ",", "20", ",", "1158", ",", "549"}], "}"}], ",", 
     RowBox[{"{", 
      RowBox[{"152.9`", ",", "27", ",", "1518", ",", "660"}], "}"}], ",", 
     RowBox[{"{", 
      RowBox[{"153", ",", "32", ",", "1960", ",", "788"}], "}"}], ",", 
     RowBox[{"{", 
      RowBox[{"153.1`", ",", "40", ",", "2479", ",", "981"}], "}"}], ",", 
     RowBox[{"{", 
      RowBox[{"153.2`", ",", "79", ",", "3155", ",", "1238"}], "}"}], ",", 
     RowBox[{"{", 
      RowBox[{"153.3`", ",", "85", ",", "4024", ",", "1541"}], "}"}], ",", 
     RowBox[{"{", 
      RowBox[{"153.4`", ",", "97", ",", "5080", ",", "1962"}], "}"}], ",", 
     RowBox[{"{", 
      RowBox[{"153.5`", ",", "182", ",", "6364", ",", "2412"}], "}"}], ",", 
     RowBox[{"{", 
      RowBox[{"153.6`", ",", "305", ",", "7922", ",", "3052"}], "}"}], ",", 
     RowBox[{"{", 
      RowBox[{"153.7`", ",", "708", ",", "9788", ",", "3791"}], "}"}], ",", 
     RowBox[{"{", 
      RowBox[{"153.8`", ",", "1843", ",", "11738", ",", "4666"}], "}"}], ",", 
     
     RowBox[{"{", 
      RowBox[{"153.9`", ",", "4439", ",", "13543", ",", "5691"}], "}"}], ",", 
     
     RowBox[{"{", 
      RowBox[{"154", ",", "8490", ",", "13793", ",", "6784"}], "}"}], ",", 
     RowBox[{"{", 
      RowBox[{"154.1`", ",", "11212", ",", "12018", ",", "7745"}], "}"}], ",", 
     RowBox[{"{", 
      RowBox[{"154.2`", ",", "10497", ",", "9122", ",", "8337"}], "}"}], ",", 
     
     RowBox[{"{", 
      RowBox[{"154.3`", ",", "5887", ",", "6502", ",", "8526"}], "}"}], ",", 
     RowBox[{"{", 
      RowBox[{"154.4`", ",", "293", ",", "5946", ",", "8554"}], "}"}], ",", 
     RowBox[{"{", 
      RowBox[{"154.5`", ",", "174", ",", "6472", ",", "8589"}], "}"}], ",", 
     RowBox[{"{", 
      RowBox[{"154.6`", ",", "243", ",", "7186", ",", "8621"}], "}"}], ",", 
     RowBox[{"{", 
      RowBox[{"154.7`", ",", "367", ",", "7966", ",", "8810"}], "}"}], ",", 
     RowBox[{"{", 
      RowBox[{"154.8`", ",", "640", ",", "9018", ",", "9163"}], "}"}], ",", 
     RowBox[{"{", 
      RowBox[{"154.9`", ",", "955", ",", "10321", ",", "9617"}], "}"}], ",", 
     RowBox[{"{", 
      RowBox[{"155", ",", "2101", ",", "11652", ",", "10086"}], "}"}], ",", 
     RowBox[{"{", 
      RowBox[{"155.1`", ",", "3884", ",", "12380", ",", "10662"}], "}"}], ",", 
     RowBox[{"{", 
      RowBox[{"155.2`", ",", "5746", ",", "12221", ",", "11320"}], "}"}], ",", 
     RowBox[{"{", 
      RowBox[{"155.3`", ",", "6541", ",", "11101", ",", "11855"}], "}"}], ",", 
     RowBox[{"{", 
      RowBox[{"155.4`", ",", "5668", ",", "9567", ",", "12182"}], "}"}], ",", 
     
     RowBox[{"{", 
      RowBox[{"155.5`", ",", "3105", ",", "8575", ",", "12344"}], "}"}], ",", 
     
     RowBox[{"{", 
      RowBox[{"155.6`", ",", "700", ",", "8645", ",", "12442"}], "}"}], ",", 
     RowBox[{"{", 
      RowBox[{"155.7`", ",", "664", ",", "9133", ",", "12584"}], "}"}], ",", 
     RowBox[{"{", 
      RowBox[{"155.8`", ",", "888", ",", "9797", ",", "12671"}], "}"}], ",", 
     RowBox[{"{", 
      RowBox[{"155.9`", ",", "1345", ",", "10456", ",", "13041"}], "}"}], ",", 
     RowBox[{"{", 
      RowBox[{"156", ",", "1886", ",", "10885", ",", "13463"}], "}"}], ",", 
     RowBox[{"{", 
      RowBox[{"156.1`", ",", "2756", ",", "11256", ",", "13761"}], "}"}], ",", 
     RowBox[{"{", 
      RowBox[{"156.2`", ",", "3374", ",", "11242", ",", "14166"}], "}"}], ",", 
     RowBox[{"{", 
      RowBox[{"156.3`", ",", "3658", ",", "10778", ",", "14493"}], "}"}], ",", 
     RowBox[{"{", 
      RowBox[{"156.4`", ",", "3136", ",", "10040", ",", "14820"}], "}"}], ",", 
     RowBox[{"{", 
      RowBox[{"156.5`", ",", "2174", ",", "9544", ",", "15006"}], "}"}], ",", 
     
     RowBox[{"{", 
      RowBox[{"156.6`", ",", "1107", ",", "9436", ",", "15115"}], "}"}], ",", 
     
     RowBox[{"{", 
      RowBox[{"156.7`", ",", "810", ",", "9466", ",", "15128"}], "}"}], ",", 
     RowBox[{"{", 
      RowBox[{"156.8`", ",", "1001", ",", "9677", ",", "15186"}], "}"}], ",", 
     
     RowBox[{"{", 
      RowBox[{"156.9`", ",", "1024", ",", "9878", ",", "15279"}], "}"}], ",", 
     
     RowBox[{"{", 
      RowBox[{"157", ",", "1326", ",", "10015", ",", "15402"}], "}"}], ",", 
     RowBox[{"{", 
      RowBox[{"157.1`", ",", "1313", ",", "10163", ",", "15473"}], "}"}], ",", 
     RowBox[{"{", 
      RowBox[{"157.2`", ",", "1245", ",", "10379", ",", "15601"}], "}"}], ",", 
     RowBox[{"{", 
      RowBox[{"157.3`", ",", "1615", ",", "10540", ",", "15764"}], "}"}], ",", 
     RowBox[{"{", 
      RowBox[{"157.4`", ",", "1944", ",", "10551", ",", "15923"}], "}"}], ",", 
     RowBox[{"{", 
      RowBox[{"157.5`", ",", "2178", ",", "10381", ",", "16059"}], "}"}], ",", 
     RowBox[{"{", 
      RowBox[{"157.6`", ",", "1807", ",", "10071", ",", "16165"}], "}"}], ",", 
     RowBox[{"{", 
      RowBox[{"157.7`", ",", "1233", ",", "9926", ",", "16201"}], "}"}], ",", 
     
     RowBox[{"{", 
      RowBox[{"157.8`", ",", "1113", ",", "9947", ",", "16236"}], "}"}], ",", 
     
     RowBox[{"{", 
      RowBox[{"157.9`", ",", "1315", ",", "9994", ",", "16228"}], "}"}], ",", 
     
     RowBox[{"{", 
      RowBox[{"158", ",", "1328", ",", "10057", ",", "16391"}], "}"}], ",", 
     RowBox[{"{", 
      RowBox[{"158.1`", ",", "1319", ",", "10060", ",", "16494"}], "}"}], ",", 
     RowBox[{"{", 
      RowBox[{"158.2`", ",", "1408", ",", "9868", ",", "16480"}], "}"}], ",", 
     
     RowBox[{"{", 
      RowBox[{"158.3`", ",", "1121", ",", "9770", ",", "16611"}], "}"}], ",", 
     
     RowBox[{"{", 
      RowBox[{"158.4`", ",", "1006", ",", "9748", ",", "16605"}], "}"}], ",", 
     
     RowBox[{"{", 
      RowBox[{"158.5`", ",", "893", ",", "9800", ",", "16698"}], "}"}], ",", 
     RowBox[{"{", 
      RowBox[{"158.6`", ",", "1030", ",", "9820", ",", "16708"}], "}"}], ",", 
     
     RowBox[{"{", 
      RowBox[{"158.7`", ",", "1053", ",", "9719", ",", "16734"}], "}"}], ",", 
     
     RowBox[{"{", 
      RowBox[{"158.8`", ",", "796", ",", "9740", ",", "16740"}], "}"}], ",", 
     RowBox[{"{", 
      RowBox[{"158.9`", ",", "905", ",", "9737", ",", "16751"}], "}"}], ",", 
     RowBox[{"{", 
      RowBox[{"159", ",", "867", ",", "9758", ",", "16820"}], "}"}], ",", 
     RowBox[{"{", 
      RowBox[{"159.1`", ",", "970", ",", "9806", ",", "16829"}], "}"}], ",", 
     RowBox[{"{", 
      RowBox[{"159.2`", ",", "1072", ",", "9772", ",", "16820"}], "}"}], ",", 
     
     RowBox[{"{", 
      RowBox[{"159.3`", ",", "961", ",", "9553", ",", "16831"}], "}"}], ",", 
     RowBox[{"{", 
      RowBox[{"159.4`", ",", "844", ",", "9388", ",", "16751"}], "}"}], ",", 
     RowBox[{"{", 
      RowBox[{"159.5`", ",", "683", ",", "9428", ",", "16716"}], "}"}], ",", 
     RowBox[{"{", 
      RowBox[{"159.6`", ",", "818", ",", "9348", ",", "16641"}], "}"}], ",", 
     RowBox[{"{", 
      RowBox[{"159.7`", ",", "801", ",", "9247", ",", "16708"}], "}"}], ",", 
     RowBox[{"{", 
      RowBox[{"159.8`", ",", "693", ",", "9224", ",", "16616"}], "}"}], ",", 
     RowBox[{"{", 
      RowBox[{"159.9`", ",", "616", ",", "9124", ",", "16571"}], "}"}], ",", 
     RowBox[{"{", 
      RowBox[{"160", ",", "717", ",", "9071", ",", "16559"}], "}"}], ",", 
     RowBox[{"{", 
      RowBox[{"160.1`", ",", "660", ",", "9179", ",", "16549"}], "}"}], ",", 
     RowBox[{"{", 
      RowBox[{"160.2`", ",", "639", ",", "9180", ",", "16474"}], "}"}], ",", 
     RowBox[{"{", 
      RowBox[{"160.3`", ",", "605", ",", "9030", ",", "16396"}], "}"}], ",", 
     RowBox[{"{", 
      RowBox[{"160.4`", ",", "639", ",", "8987", ",", "16374"}], "}"}], ",", 
     RowBox[{"{", 
      RowBox[{"160.5`", ",", "671", ",", "9102", ",", "16379"}], "}"}], ",", 
     RowBox[{"{", 
      RowBox[{"160.6`", ",", "670", ",", "9142", ",", "16367"}], "}"}], ",", 
     RowBox[{"{", 
      RowBox[{"160.7`", ",", "697", ",", "9309", ",", "16363"}], "}"}], ",", 
     RowBox[{"{", 
      RowBox[{"160.8`", ",", "750", ",", "9304", ",", "16351"}], "}"}], ",", 
     RowBox[{"{", 
      RowBox[{"160.9`", ",", "862", ",", "9396", ",", "16346"}], "}"}], ",", 
     RowBox[{"{", 
      RowBox[{"161", ",", "677", ",", "9400", ",", "16400"}], "}"}], ",", 
     RowBox[{"{", 
      RowBox[{"161.1`", ",", "779", ",", "9365", ",", "16400"}], "}"}], ",", 
     RowBox[{"{", 
      RowBox[{"161.2`", ",", "827", ",", "9462", ",", "16363"}], "}"}], ",", 
     RowBox[{"{", 
      RowBox[{"161.3`", ",", "706", ",", "9497", ",", "16441"}], "}"}], ",", 
     RowBox[{"{", 
      RowBox[{"161.4`", ",", "808", ",", "9660", ",", "16471"}], "}"}], ",", 
     RowBox[{"{", 
      RowBox[{"161.5`", ",", "1024", ",", "9518", ",", "16528"}], "}"}], ",", 
     
     RowBox[{"{", 
      RowBox[{"161.6`", ",", "981", ",", "9569", ",", "16614"}], "}"}], ",", 
     RowBox[{"{", 
      RowBox[{"161.7`", ",", "828", ",", "9578", ",", "16613"}], "}"}], ",", 
     RowBox[{"{", 
      RowBox[{"161.8`", ",", "810", ",", "9510", ",", "16645"}], "}"}], ",", 
     RowBox[{"{", 
      RowBox[{"161.9`", ",", "855", ",", "9530", ",", "16602"}], "}"}], ",", 
     RowBox[{"{", 
      RowBox[{"162", ",", "753", ",", "9468", ",", "16668"}], "}"}], ",", 
     RowBox[{"{", 
      RowBox[{"162.1`", ",", "708", ",", "9407", ",", "16718"}], "}"}], ",", 
     RowBox[{"{", 
      RowBox[{"162.2`", ",", "837", ",", "9403", ",", "16705"}], "}"}], ",", 
     RowBox[{"{", 
      RowBox[{"162.3`", ",", "789", ",", "9165", ",", "16634"}], "}"}], ",", 
     RowBox[{"{", 
      RowBox[{"162.4`", ",", "768", ",", "9068", ",", "16653"}], "}"}], ",", 
     RowBox[{"{", 
      RowBox[{"162.5`", ",", "641", ",", "9016", ",", "16665"}], "}"}], ",", 
     RowBox[{"{", 
      RowBox[{"162.6`", ",", "595", ",", "8864", ",", "16582"}], "}"}], ",", 
     RowBox[{"{", 
      RowBox[{"162.7`", ",", "550", ",", "8767", ",", "16502"}], "}"}], ",", 
     RowBox[{"{", 
      RowBox[{"162.8`", ",", "547", ",", "8623", ",", "16512"}], "}"}], ",", 
     RowBox[{"{", 
      RowBox[{"162.9`", ",", "512", ",", "8494", ",", "16468"}], "}"}], ",", 
     RowBox[{"{", 
      RowBox[{"163", ",", "441", ",", "8336", ",", "16312"}], "}"}], ",", 
     RowBox[{"{", 
      RowBox[{"163.1`", ",", "490", ",", "8270", ",", "16144"}], "}"}], ",", 
     RowBox[{"{", 
      RowBox[{"163.2`", ",", "453", ",", "8373", ",", "15997"}], "}"}], ",", 
     RowBox[{"{", 
      RowBox[{"163.3`", ",", "484", ",", "8365", ",", "15912"}], "}"}], ",", 
     RowBox[{"{", 
      RowBox[{"163.4`", ",", "474", ",", "8395", ",", "15855"}], "}"}], ",", 
     RowBox[{"{", 
      RowBox[{"163.5`", ",", "502", ",", "8328", ",", "15757"}], "}"}], ",", 
     RowBox[{"{", 
      RowBox[{"163.6`", ",", "426", ",", "8340", ",", "15621"}], "}"}], ",", 
     RowBox[{"{", 
      RowBox[{"163.7`", ",", "498", ",", "8404", ",", "15527"}], "}"}], ",", 
     RowBox[{"{", 
      RowBox[{"163.8`", ",", "462", ",", "8570", ",", "15476"}], "}"}], ",", 
     RowBox[{"{", 
      RowBox[{"163.9`", ",", "572", ",", "8606", ",", "15389"}], "}"}], ",", 
     RowBox[{"{", 
      RowBox[{"164", ",", "539", ",", "8671", ",", "15402"}], "}"}], ",", 
     RowBox[{"{", 
      RowBox[{"164.1`", ",", "591", ",", "8833", ",", "15343"}], "}"}], ",", 
     RowBox[{"{", 
      RowBox[{"164.2`", ",", "632", ",", "8947", ",", "15310"}], "}"}], ",", 
     RowBox[{"{", 
      RowBox[{"164.3`", ",", "558", ",", "8984", ",", "15261"}], "}"}], ",", 
     RowBox[{"{", 
      RowBox[{"164.4`", ",", "705", ",", "9070", ",", "15322"}], "}"}], ",", 
     RowBox[{"{", 
      RowBox[{"164.5`", ",", "685", ",", "9215", ",", "15384"}], "}"}], ",", 
     RowBox[{"{", 
      RowBox[{"164.6`", ",", "679", ",", "9368", ",", "15442"}], "}"}], ",", 
     RowBox[{"{", 
      RowBox[{"164.7`", ",", "911", ",", "9662", ",", "15446"}], "}"}], ",", 
     RowBox[{"{", 
      RowBox[{"164.8`", ",", "1005", ",", "9759", ",", "15513"}], "}"}], ",", 
     
     RowBox[{"{", 
      RowBox[{"164.9`", ",", "1034", ",", "9908", ",", "15615"}], "}"}], ",", 
     
     RowBox[{"{", 
      RowBox[{"165", ",", "1277", ",", "10025", ",", "15623"}], "}"}], ",", 
     RowBox[{"{", 
      RowBox[{"165.1`", ",", "1251", ",", "10257", ",", "15766"}], "}"}], ",", 
     RowBox[{"{", 
      RowBox[{"165.2`", ",", "1429", ",", "10224", ",", "15780"}], "}"}], ",", 
     RowBox[{"{", 
      RowBox[{"165.3`", ",", "1563", ",", "10227", ",", "15887"}], "}"}], ",", 
     RowBox[{"{", 
      RowBox[{"165.4`", ",", "1643", ",", "10332", ",", "16059"}], "}"}], ",", 
     RowBox[{"{", 
      RowBox[{"165.5`", ",", "1834", ",", "10300", ",", "16135"}], "}"}], ",", 
     RowBox[{"{", 
      RowBox[{"165.6`", ",", "1672", ",", "10056", ",", "16274"}], "}"}], ",", 
     RowBox[{"{", 
      RowBox[{"165.7`", ",", "1447", ",", "9795", ",", "16354"}], "}"}], ",", 
     
     RowBox[{"{", 
      RowBox[{"165.8`", ",", "1017", ",", "9678", ",", "16480"}], "}"}], ",", 
     
     RowBox[{"{", 
      RowBox[{"165.9`", ",", "999", ",", "9796", ",", "16512"}], "}"}], ",", 
     RowBox[{"{", 
      RowBox[{"166", ",", "1044", ",", "9670", ",", "16583"}], "}"}], ",", 
     RowBox[{"{", 
      RowBox[{"166.1`", ",", "1064", ",", "9791", ",", "16558"}], "}"}], ",", 
     
     RowBox[{"{", 
      RowBox[{"166.2`", ",", "1034", ",", "9811", ",", "16570"}], "}"}], ",", 
     
     RowBox[{"{", 
      RowBox[{"166.3`", ",", "1012", ",", "9645", ",", "16726"}], "}"}], ",", 
     
     RowBox[{"{", 
      RowBox[{"166.4`", ",", "908", ",", "9575", ",", "16723"}], "}"}], ",", 
     RowBox[{"{", 
      RowBox[{"166.5`", ",", "761", ",", "9518", ",", "16696"}], "}"}], ",", 
     RowBox[{"{", 
      RowBox[{"166.6`", ",", "838", ",", "9472", ",", "16771"}], "}"}], ",", 
     RowBox[{"{", 
      RowBox[{"166.7`", ",", "776", ",", "9379", ",", "16728"}], "}"}], ",", 
     RowBox[{"{", 
      RowBox[{"166.8`", ",", "803", ",", "9377", ",", "16643"}], "}"}], ",", 
     RowBox[{"{", 
      RowBox[{"166.9`", ",", "763", ",", "9267", ",", "16636"}], "}"}], ",", 
     RowBox[{"{", 
      RowBox[{"167", ",", "728", ",", "9394", ",", "16639"}], "}"}], ",", 
     RowBox[{"{", 
      RowBox[{"167.1`", ",", "767", ",", "9234", ",", "16630"}], "}"}], ",", 
     RowBox[{"{", 
      RowBox[{"167.2`", ",", "679", ",", "9198", ",", "16642"}], "}"}], ",", 
     RowBox[{"{", 
      RowBox[{"167.3`", ",", "772", ",", "9188", ",", "16574"}], "}"}], ",", 
     RowBox[{"{", 
      RowBox[{"167.4`", ",", "731", ",", "9099", ",", "16574"}], "}"}], ",", 
     RowBox[{"{", 
      RowBox[{"167.5`", ",", "590", ",", "8990", ",", "16472"}], "}"}], ",", 
     RowBox[{"{", 
      RowBox[{"167.6`", ",", "699", ",", "9082", ",", "16380"}], "}"}], ",", 
     RowBox[{"{", 
      RowBox[{"167.7`", ",", "587", ",", "8988", ",", "16332"}], "}"}], ",", 
     RowBox[{"{", 
      RowBox[{"167.8`", ",", "585", ",", "8852", ",", "16292"}], "}"}], ",", 
     RowBox[{"{", 
      RowBox[{"167.9`", ",", "582", ",", "8720", ",", "16189"}], "}"}], ",", 
     RowBox[{"{", 
      RowBox[{"168", ",", "569", ",", "8555", ",", "16166"}], "}"}], ",", 
     RowBox[{"{", 
      RowBox[{"168.1`", ",", "532", ",", "8419", ",", "16080"}], "}"}], ",", 
     RowBox[{"{", 
      RowBox[{"168.2`", ",", "489", ",", "8256", ",", "15937"}], "}"}], ",", 
     RowBox[{"{", 
      RowBox[{"168.3`", ",", "423", ",", "8066", ",", "15822"}], "}"}], ",", 
     RowBox[{"{", 
      RowBox[{"168.4`", ",", "390", ",", "8097", ",", "15618"}], "}"}], ",", 
     RowBox[{"{", 
      RowBox[{"168.5`", ",", "438", ",", "7990", ",", "15574"}], "}"}], ",", 
     RowBox[{"{", 
      RowBox[{"168.6`", ",", "420", ",", "7890", ",", "15384"}], "}"}], ",", 
     RowBox[{"{", 
      RowBox[{"168.7`", ",", "386", ",", "7754", ",", "15271"}], "}"}], ",", 
     RowBox[{"{", 
      RowBox[{"168.8`", ",", "357", ",", "7657", ",", "15147"}], "}"}], ",", 
     RowBox[{"{", 
      RowBox[{"168.9`", ",", "332", ",", "7528", ",", "15013"}], "}"}], ",", 
     RowBox[{"{", 
      RowBox[{"169", ",", "318", ",", "7405", ",", "14883"}], "}"}], ",", 
     RowBox[{"{", 
      RowBox[{"169.1`", ",", "315", ",", "7304", ",", "14737"}], "}"}], ",", 
     RowBox[{"{", 
      RowBox[{"169.2`", ",", "285", ",", "7278", ",", "14624"}], "}"}], ",", 
     RowBox[{"{", 
      RowBox[{"169.3`", ",", "302", ",", "7168", ",", "14493"}], "}"}], ",", 
     RowBox[{"{", 
      RowBox[{"169.4`", ",", "275", ",", "7070", ",", "14423"}], "}"}], ",", 
     RowBox[{"{", 
      RowBox[{"169.5`", ",", "214", ",", "6921", ",", "14244"}], "}"}], ",", 
     RowBox[{"{", 
      RowBox[{"169.6`", ",", "249", ",", "6774", ",", "14108"}], "}"}], ",", 
     RowBox[{"{", 
      RowBox[{"169.7`", ",", "198", ",", "6466", ",", "13833"}], "}"}], ",", 
     RowBox[{"{", 
      RowBox[{"169.8`", ",", "217", ",", "6364", ",", "13610"}], "}"}], ",", 
     RowBox[{"{", 
      RowBox[{"169.9`", ",", "214", ",", "6126", ",", "13391"}], "}"}], ",", 
     RowBox[{"{", 
      RowBox[{"170", ",", "217", ",", "5941", ",", "13102"}], "}"}], ",", 
     RowBox[{"{", 
      RowBox[{"170.1`", ",", "174", ",", "5683", ",", "12789"}], "}"}], ",", 
     RowBox[{"{", 
      RowBox[{"170.2`", ",", "164", ",", "5463", ",", "12529"}], "}"}], ",", 
     RowBox[{"{", 
      RowBox[{"170.3`", ",", "117", ",", "5161", ",", "12218"}], "}"}], ",", 
     RowBox[{"{", 
      RowBox[{"170.4`", ",", "141", ",", "4859", ",", "11885"}], "}"}], ",", 
     RowBox[{"{", 
      RowBox[{"170.5`", ",", "114", ",", "4481", ",", "11562"}], "}"}], ",", 
     RowBox[{"{", 
      RowBox[{"170.6`", ",", "77", ",", "4044", ",", "11238"}], "}"}], ",", 
     RowBox[{"{", 
      RowBox[{"170.7`", ",", "68", ",", "3597", ",", "10850"}], "}"}], ",", 
     RowBox[{"{", 
      RowBox[{"170.8`", ",", "53", ",", "3046", ",", "10393"}], "}"}], ",", 
     RowBox[{"{", 
      RowBox[{"170.9`", ",", "39", ",", "2481", ",", "9924"}], "}"}], ",", 
     RowBox[{"{", 
      RowBox[{"171", ",", "19", ",", "1818", ",", "9383"}], "}"}], ",", 
     RowBox[{"{", 
      RowBox[{"171.1`", ",", "13", ",", "1008", ",", "8808"}], "}"}], ",", 
     RowBox[{"{", 
      RowBox[{"171.2`", ",", "1", ",", "276", ",", "8183"}], "}"}], ",", 
     RowBox[{"{", 
      RowBox[{"171.3`", ",", "0", ",", "9", ",", "7481"}], "}"}], ",", 
     RowBox[{"{", 
      RowBox[{"171.4`", ",", "0", ",", "8", ",", "6864"}], "}"}], ",", 
     RowBox[{"{", 
      RowBox[{"171.5`", ",", "0", ",", "6", ",", "6244"}], "}"}], ",", 
     RowBox[{"{", 
      RowBox[{"171.6`", ",", "0", ",", "9", ",", "5712"}], "}"}], ",", 
     RowBox[{"{", 
      RowBox[{"171.7`", ",", "0", ",", "7", ",", "5210"}], "}"}], ",", 
     RowBox[{"{", 
      RowBox[{"171.8`", ",", "0", ",", "2", ",", "4726"}], "}"}], ",", 
     RowBox[{"{", 
      RowBox[{"171.9`", ",", "0", ",", "7", ",", "4323"}], "}"}], ",", 
     RowBox[{"{", 
      RowBox[{"172", ",", "0", ",", "4", ",", "3936"}], "}"}], ",", 
     RowBox[{"{", 
      RowBox[{"172.1`", ",", "0", ",", "7", ",", "3578"}], "}"}], ",", 
     RowBox[{"{", 
      RowBox[{"172.2`", ",", "0", ",", "7", ",", "3225"}], "}"}], ",", 
     RowBox[{"{", 
      RowBox[{"172.3`", ",", "0", ",", "11", ",", "2899"}], "}"}], ",", 
     RowBox[{"{", 
      RowBox[{"172.4`", ",", "0", ",", "12", ",", "2620"}], "}"}], ",", 
     RowBox[{"{", 
      RowBox[{"172.5`", ",", "1", ",", "13", ",", "2370"}], "}"}], ",", 
     RowBox[{"{", 
      RowBox[{"172.6`", ",", "0", ",", "15", ",", "2159"}], "}"}], ",", 
     RowBox[{"{", 
      RowBox[{"172.7`", ",", "0", ",", "13", ",", "1933"}], "}"}], ",", 
     RowBox[{"{", 
      RowBox[{"172.8`", ",", "0", ",", "19", ",", "1724"}], "}"}], ",", 
     RowBox[{"{", 
      RowBox[{"172.9`", ",", "2", ",", "30", ",", "1540"}], "}"}], ",", 
     RowBox[{"{", 
      RowBox[{"173", ",", "0", ",", "38", ",", "1379"}], "}"}], ",", 
     RowBox[{"{", 
      RowBox[{"173.1`", ",", "0", ",", "34", ",", "1238"}], "}"}], ",", 
     RowBox[{"{", 
      RowBox[{"173.2`", ",", "0", ",", "36", ",", "1128"}], "}"}], ",", 
     RowBox[{"{", 
      RowBox[{"173.3`", ",", "4", ",", "50", ",", "1015"}], "}"}], ",", 
     RowBox[{"{", 
      RowBox[{"173.4`", ",", "2", ",", "42", ",", "939"}], "}"}], ",", 
     RowBox[{"{", 
      RowBox[{"173.5`", ",", "1", ",", "43", ",", "836"}], "}"}], ",", 
     RowBox[{"{", 
      RowBox[{"173.6`", ",", "0", ",", "45", ",", "753"}], "}"}], ",", 
     RowBox[{"{", 
      RowBox[{"173.7`", ",", "0", ",", "49", ",", "660"}], "}"}], ",", 
     RowBox[{"{", 
      RowBox[{"173.8`", ",", "0", ",", "62", ",", "602"}], "}"}], ",", 
     RowBox[{"{", 
      RowBox[{"173.9`", ",", "0", ",", "88", ",", "547"}], "}"}], ",", 
     RowBox[{"{", 
      RowBox[{"174", ",", "1", ",", "111", ",", "506"}], "}"}], ",", 
     RowBox[{"{", 
      RowBox[{"174.1`", ",", "5", ",", "119", ",", "470"}], "}"}], ",", 
     RowBox[{"{", 
      RowBox[{"174.2`", ",", "3", ",", "161", ",", "437"}], "}"}], ",", 
     RowBox[{"{", 
      RowBox[{"174.3`", ",", "5", ",", "190", ",", "399"}], "}"}], ",", 
     RowBox[{"{", 
      RowBox[{"174.4`", ",", "2", ",", "262", ",", "392"}], "}"}], ",", 
     RowBox[{"{", 
      RowBox[{"174.5`", ",", "6", ",", "330", ",", "391"}], "}"}], ",", 
     RowBox[{"{", 
      RowBox[{"174.6`", ",", "4", ",", "419", ",", "392"}], "}"}], ",", 
     RowBox[{"{", 
      RowBox[{"174.7`", ",", "11", ",", "524", ",", "398"}], "}"}], ",", 
     RowBox[{"{", 
      RowBox[{"174.8`", ",", "5", ",", "663", ",", "419"}], "}"}], ",", 
     RowBox[{"{", 
      RowBox[{"174.9`", ",", "10", ",", "833", ",", "461"}], "}"}], ",", 
     RowBox[{"{", 
      RowBox[{"175", ",", "16", ",", "1066", ",", "536"}], "}"}], ",", 
     RowBox[{"{", 
      RowBox[{"175.1`", ",", "16", ",", "1350", ",", "605"}], "}"}], ",", 
     RowBox[{"{", 
      RowBox[{"175.2`", ",", "35", ",", "1720", ",", "711"}], "}"}], ",", 
     RowBox[{"{", 
      RowBox[{"175.3`", ",", "39", ",", "2214", ",", "857"}], "}"}], ",", 
     RowBox[{"{", 
      RowBox[{"175.4`", ",", "51", ",", "2789", ",", "1063"}], "}"}], ",", 
     RowBox[{"{", 
      RowBox[{"175.5`", ",", "85", ",", "3483", ",", "1296"}], "}"}], ",", 
     RowBox[{"{", 
      RowBox[{"175.6`", ",", "89", ",", "4356", ",", "1601"}], "}"}], ",", 
     RowBox[{"{", 
      RowBox[{"175.7`", ",", "148", ",", "5506", ",", "2043"}], "}"}], ",", 
     RowBox[{"{", 
      RowBox[{"175.8`", ",", "241", ",", "6865", ",", "2562"}], "}"}], ",", 
     RowBox[{"{", 
      RowBox[{"175.9`", ",", "506", ",", "8477", ",", "3205"}], "}"}], ",", 
     RowBox[{"{", 
      RowBox[{"176", ",", "977", ",", "10381", ",", "4024"}], "}"}], ",", 
     RowBox[{"{", 
      RowBox[{"176.1`", ",", "2485", ",", "12425", ",", "5016"}], "}"}], ",", 
     
     RowBox[{"{", 
      RowBox[{"176.2`", ",", "5868", ",", "13822", ",", "6169"}], "}"}], ",", 
     
     RowBox[{"{", 
      RowBox[{"176.3`", ",", "9274", ",", "13345", ",", "7231"}], "}"}], ",", 
     
     RowBox[{"{", 
      RowBox[{"176.4`", ",", "11031", ",", "11275", ",", "8077"}], "}"}], ",", 
     RowBox[{"{", 
      RowBox[{"176.5`", ",", "9500", ",", "8310", ",", "8584"}], "}"}], ",", 
     RowBox[{"{", 
      RowBox[{"176.6`", ",", "4250", ",", "6303", ",", "8780"}], "}"}], ",", 
     RowBox[{"{", 
      RowBox[{"176.7`", ",", "200", ",", "6099", ",", "8774"}], "}"}], ",", 
     RowBox[{"{", 
      RowBox[{"176.8`", ",", "241", ",", "6682", ",", "8833"}], "}"}], ",", 
     RowBox[{"{", 
      RowBox[{"176.9`", ",", "299", ",", "7427", ",", "8984"}], "}"}], ",", 
     RowBox[{"{", 
      RowBox[{"177", ",", "431", ",", "8307", ",", "9223"}], "}"}], ",", 
     RowBox[{"{", 
      RowBox[{"177.1`", ",", "627", ",", "9237", ",", "9539"}], "}"}], ",", 
     RowBox[{"{", 
      RowBox[{"177.2`", ",", "1067", ",", "10376", ",", "9948"}], "}"}], ",", 
     
     RowBox[{"{", 
      RowBox[{"177.3`", ",", "1979", ",", "11292", ",", "10430"}], "}"}], ",", 
     RowBox[{"{", 
      RowBox[{"177.4`", ",", "3418", ",", "11996", ",", "11000"}], "}"}], ",", 
     RowBox[{"{", 
      RowBox[{"177.5`", ",", "5205", ",", "12061", ",", "11576"}], "}"}], ",", 
     RowBox[{"{", 
      RowBox[{"177.6`", ",", "6288", ",", "11083", ",", "12139"}], "}"}], ",", 
     RowBox[{"{", 
      RowBox[{"177.7`", ",", "5625", ",", "9574", ",", "12420"}], "}"}], ",", 
     
     RowBox[{"{", 
      RowBox[{"177.8`", ",", "3180", ",", "8559", ",", "12571"}], "}"}], ",", 
     
     RowBox[{"{", 
      RowBox[{"177.9`", ",", "718", ",", "8326", ",", "12613"}], "}"}], ",", 
     RowBox[{"{", 
      RowBox[{"178", ",", "633", ",", "8790", ",", "12665"}], "}"}], ",", 
     RowBox[{"{", 
      RowBox[{"178.1`", ",", "738", ",", "9290", ",", "12786"}], "}"}], ",", 
     RowBox[{"{", 
      RowBox[{"178.2`", ",", "872", ",", "9759", ",", "12959"}], "}"}], ",", 
     RowBox[{"{", 
      RowBox[{"178.3`", ",", "1244", ",", "10390", ",", "13173"}], "}"}], ",", 
     RowBox[{"{", 
      RowBox[{"178.4`", ",", "1726", ",", "10670", ",", "13578"}], "}"}], ",", 
     RowBox[{"{", 
      RowBox[{"178.5`", ",", "2489", ",", "11093", ",", "13836"}], "}"}], ",", 
     RowBox[{"{", 
      RowBox[{"178.6`", ",", "2947", ",", "11020", ",", "14150"}], "}"}], ",", 
     RowBox[{"{", 
      RowBox[{"178.7`", ",", "3253", ",", "10812", ",", "14494"}], "}"}], ",", 
     RowBox[{"{", 
      RowBox[{"178.8`", ",", "3088", ",", "10490", ",", "14744"}], "}"}], ",", 
     RowBox[{"{", 
      RowBox[{"178.9`", ",", "2751", ",", "9979", ",", "14949"}], "}"}], ",", 
     
     RowBox[{"{", 
      RowBox[{"179", ",", "1914", ",", "9938", ",", "14986"}], "}"}], ",", 
     RowBox[{"{", 
      RowBox[{"179.1`", ",", "1303", ",", "9882", ",", "15091"}], "}"}], ",", 
     
     RowBox[{"{", 
      RowBox[{"179.2`", ",", "1282", ",", "10004", ",", "15194"}], "}"}], ",", 
     RowBox[{"{", 
      RowBox[{"179.3`", ",", "1268", ",", "10256", ",", "15297"}], "}"}], ",", 
     RowBox[{"{", 
      RowBox[{"179.4`", ",", "1692", ",", "10322", ",", "15510"}], "}"}], ",", 
     RowBox[{"{", 
      RowBox[{"179.5`", ",", "1788", ",", "10323", ",", "15696"}], "}"}], ",", 
     RowBox[{"{", 
      RowBox[{"179.6`", ",", "1962", ",", "10247", ",", "15830"}], "}"}], ",", 
     RowBox[{"{", 
      RowBox[{"179.7`", ",", "1729", ",", "10120", ",", "15878"}], "}"}], ",", 
     RowBox[{"{", 
      RowBox[{"179.8`", ",", "1738", ",", "9976", ",", "16017"}], "}"}], ",", 
     
     RowBox[{"{", 
      RowBox[{"179.9`", ",", "1564", ",", "10033", ",", "16122"}], "}"}], ",", 
     RowBox[{"{", 
      RowBox[{"180", ",", "1234", ",", "9919", ",", "16209"}], "}"}], ",", 
     RowBox[{"{", 
      RowBox[{"180.1`", ",", "1132", ",", "9909", ",", "16263"}], "}"}], ",", 
     
     RowBox[{"{", 
      RowBox[{"180.2`", ",", "1245", ",", "9890", ",", "16238"}], "}"}], ",", 
     
     RowBox[{"{", 
      RowBox[{"180.3`", ",", "1247", ",", "9924", ",", "16285"}], "}"}], ",", 
     
     RowBox[{"{", 
      RowBox[{"180.4`", ",", "1127", ",", "9974", ",", "16393"}], "}"}], ",", 
     
     RowBox[{"{", 
      RowBox[{"180.5`", ",", "1202", ",", "9922", ",", "16490"}], "}"}], ",", 
     
     RowBox[{"{", 
      RowBox[{"180.6`", ",", "1057", ",", "9769", ",", "16486"}], "}"}], ",", 
     
     RowBox[{"{", 
      RowBox[{"180.7`", ",", "988", ",", "9797", ",", "16447"}], "}"}], ",", 
     RowBox[{"{", 
      RowBox[{"180.8`", ",", "848", ",", "9786", ",", "16502"}], "}"}], ",", 
     RowBox[{"{", 
      RowBox[{"180.9`", ",", "1145", ",", "9831", ",", "16458"}], "}"}], ",", 
     
     RowBox[{"{", 
      RowBox[{"181", ",", "1152", ",", "9789", ",", "16477"}], "}"}], ",", 
     RowBox[{"{", 
      RowBox[{"181.1`", ",", "1105", ",", "9888", ",", "16478"}], "}"}], ",", 
     
     RowBox[{"{", 
      RowBox[{"181.2`", ",", "1078", ",", "9782", ",", "16587"}], "}"}], ",", 
     
     RowBox[{"{", 
      RowBox[{"181.3`", ",", "1100", ",", "9679", ",", "16603"}], "}"}], ",", 
     
     RowBox[{"{", 
      RowBox[{"181.4`", ",", "1131", ",", "9543", ",", "16587"}], "}"}], ",", 
     
     RowBox[{"{", 
      RowBox[{"181.5`", ",", "910", ",", "9370", ",", "16585"}], "}"}], ",", 
     RowBox[{"{", 
      RowBox[{"181.6`", ",", "783", ",", "9370", ",", "16566"}], "}"}], ",", 
     RowBox[{"{", 
      RowBox[{"181.7`", ",", "752", ",", "9219", ",", "16511"}], "}"}], ",", 
     RowBox[{"{", 
      RowBox[{"181.8`", ",", "728", ",", "9194", ",", "16448"}], "}"}], ",", 
     RowBox[{"{", 
      RowBox[{"181.9`", ",", "801", ",", "9140", ",", "16431"}], "}"}], ",", 
     RowBox[{"{", 
      RowBox[{"182", ",", "661", ",", "9087", ",", "16395"}], "}"}], ",", 
     RowBox[{"{", 
      RowBox[{"182.1`", ",", "581", ",", "8991", ",", "16345"}], "}"}], ",", 
     RowBox[{"{", 
      RowBox[{"182.2`", ",", "610", ",", "9045", ",", "16299"}], "}"}], ",", 
     RowBox[{"{", 
      RowBox[{"182.3`", ",", "676", ",", "8943", ",", "16244"}], "}"}], ",", 
     RowBox[{"{", 
      RowBox[{"182.4`", ",", "494", ",", "8918", ",", "16171"}], "}"}], ",", 
     RowBox[{"{", 
      RowBox[{"182.5`", ",", "578", ",", "8874", ",", "16098"}], "}"}], ",", 
     RowBox[{"{", 
      RowBox[{"182.6`", ",", "641", ",", "8817", ",", "15999"}], "}"}], ",", 
     RowBox[{"{", 
      RowBox[{"182.7`", ",", "504", ",", "8788", ",", "15879"}], "}"}], ",", 
     RowBox[{"{", 
      RowBox[{"182.8`", ",", "626", ",", "8937", ",", "15824"}], "}"}], ",", 
     RowBox[{"{", 
      RowBox[{"182.9`", ",", "525", ",", "8977", ",", "15790"}], "}"}], ",", 
     RowBox[{"{", 
      RowBox[{"183", ",", "587", ",", "8843", ",", "15741"}], "}"}], ",", 
     RowBox[{"{", 
      RowBox[{"183.1`", ",", "522", ",", "8784", ",", "15665"}], "}"}], ",", 
     RowBox[{"{", 
      RowBox[{"183.2`", ",", "563", ",", "8911", ",", "15587"}], "}"}], ",", 
     RowBox[{"{", 
      RowBox[{"183.3`", ",", "619", ",", "9043", ",", "15556"}], "}"}], ",", 
     RowBox[{"{", 
      RowBox[{"183.4`", ",", "668", ",", "9266", ",", "15570"}], "}"}], ",", 
     RowBox[{"{", 
      RowBox[{"183.5`", ",", "842", ",", "9435", ",", "15637"}], "}"}], ",", 
     RowBox[{"{", 
      RowBox[{"183.6`", ",", "849", ",", "9585", ",", "15766"}], "}"}], ",", 
     RowBox[{"{", 
      RowBox[{"183.7`", ",", "883", ",", "9718", ",", "15794"}], "}"}], ",", 
     RowBox[{"{", 
      RowBox[{"183.8`", ",", "1031", ",", "9835", ",", "15855"}], "}"}], ",", 
     
     RowBox[{"{", 
      RowBox[{"183.9`", ",", "1205", ",", "9986", ",", "15926"}], "}"}], ",", 
     
     RowBox[{"{", 
      RowBox[{"184", ",", "1057", ",", "9897", ",", "16027"}], "}"}], ",", 
     RowBox[{"{", 
      RowBox[{"184.1`", ",", "1216", ",", "10002", ",", "16158"}], "}"}], ",", 
     RowBox[{"{", 
      RowBox[{"184.2`", ",", "1218", ",", "9872", ",", "16269"}], "}"}], ",", 
     
     RowBox[{"{", 
      RowBox[{"184.3`", ",", "971", ",", "9780", ",", "16327"}], "}"}], ",", 
     RowBox[{"{", 
      RowBox[{"184.4`", ",", "901", ",", "9945", ",", "16441"}], "}"}], ",", 
     RowBox[{"{", 
      RowBox[{"184.5`", ",", "1151", ",", "9956", ",", "16502"}], "}"}], ",", 
     
     RowBox[{"{", 
      RowBox[{"184.6`", ",", "1230", ",", "9982", ",", "16514"}], "}"}], ",", 
     
     RowBox[{"{", 
      RowBox[{"184.7`", ",", "1428", ",", "9937", ",", "16605"}], "}"}], ",", 
     
     RowBox[{"{", 
      RowBox[{"184.8`", ",", "1177", ",", "9855", ",", "16680"}], "}"}], ",", 
     
     RowBox[{"{", 
      RowBox[{"184.9`", ",", "1140", ",", "9620", ",", "16717"}], "}"}], ",", 
     
     RowBox[{"{", 
      RowBox[{"185", ",", "1092", ",", "9556", ",", "16703"}], "}"}], ",", 
     RowBox[{"{", 
      RowBox[{"185.1`", ",", "821", ",", "9590", ",", "16663"}], "}"}], ",", 
     RowBox[{"{", 
      RowBox[{"185.2`", ",", "812", ",", "9668", ",", "16676"}], "}"}], ",", 
     RowBox[{"{", 
      RowBox[{"185.3`", ",", "1034", ",", "9713", ",", "16648"}], "}"}], ",", 
     
     RowBox[{"{", 
      RowBox[{"185.4`", ",", "938", ",", "9658", ",", "16749"}], "}"}], ",", 
     RowBox[{"{", 
      RowBox[{"185.5`", ",", "967", ",", "9678", ",", "16667"}], "}"}], ",", 
     RowBox[{"{", 
      RowBox[{"185.6`", ",", "928", ",", "9711", ",", "16691"}], "}"}], ",", 
     RowBox[{"{", 
      RowBox[{"185.7`", ",", "804", ",", "9647", ",", "16725"}], "}"}], ",", 
     RowBox[{"{", 
      RowBox[{"185.8`", ",", "759", ",", "9578", ",", "16707"}], "}"}], ",", 
     RowBox[{"{", 
      RowBox[{"185.9`", ",", "988", ",", "9609", ",", "16690"}], "}"}], ",", 
     RowBox[{"{", 
      RowBox[{"186", ",", "838", ",", "9607", ",", "16799"}], "}"}], ",", 
     RowBox[{"{", 
      RowBox[{"186.1`", ",", "754", ",", "9469", ",", "16823"}], "}"}], ",", 
     RowBox[{"{", 
      RowBox[{"186.2`", ",", "865", ",", "9405", ",", "16789"}], "}"}], ",", 
     RowBox[{"{", 
      RowBox[{"186.3`", ",", "864", ",", "9392", ",", "16829"}], "}"}], ",", 
     RowBox[{"{", 
      RowBox[{"186.4`", ",", "652", ",", "9326", ",", "16887"}], "}"}], ",", 
     RowBox[{"{", 
      RowBox[{"186.5`", ",", "736", ",", "9251", ",", "16842"}], "}"}], ",", 
     RowBox[{"{", 
      RowBox[{"186.6`", ",", "793", ",", "9174", ",", "16764"}], "}"}], ",", 
     RowBox[{"{", 
      RowBox[{"186.7`", ",", "649", ",", "9014", ",", "16750"}], "}"}], ",", 
     RowBox[{"{", 
      RowBox[{"186.8`", ",", "531", ",", "8881", ",", "16730"}], "}"}], ",", 
     RowBox[{"{", 
      RowBox[{"186.9`", ",", "536", ",", "8705", ",", "16663"}], "}"}], ",", 
     RowBox[{"{", 
      RowBox[{"187", ",", "574", ",", "8515", ",", "16476"}], "}"}], ",", 
     RowBox[{"{", 
      RowBox[{"187.1`", ",", "584", ",", "8546", ",", "16299"}], "}"}], ",", 
     RowBox[{"{", 
      RowBox[{"187.2`", ",", "502", ",", "8436", ",", "16249"}], "}"}], ",", 
     RowBox[{"{", 
      RowBox[{"187.3`", ",", "451", ",", "8195", ",", "16171"}], "}"}], ",", 
     RowBox[{"{", 
      RowBox[{"187.4`", ",", "505", ",", "8069", ",", "16051"}], "}"}], ",", 
     RowBox[{"{", 
      RowBox[{"187.5`", ",", "356", ",", "7916", ",", "15935"}], "}"}], ",", 
     RowBox[{"{", 
      RowBox[{"187.6`", ",", "308", ",", "7605", ",", "15755"}], "}"}], ",", 
     RowBox[{"{", 
      RowBox[{"187.7`", ",", "295", ",", "7493", ",", "15558"}], "}"}], ",", 
     RowBox[{"{", 
      RowBox[{"187.8`", ",", "289", ",", "7273", ",", "15439"}], "}"}], ",", 
     RowBox[{"{", 
      RowBox[{"187.9`", ",", "256", ",", "6899", ",", "15184"}], "}"}], ",", 
     RowBox[{"{", 
      RowBox[{"188", ",", "216", ",", "6570", ",", "14934"}], "}"}], ",", 
     RowBox[{"{", 
      RowBox[{"188.1`", ",", "239", ",", "6203", ",", "14631"}], "}"}], ",", 
     RowBox[{"{", 
      RowBox[{"188.2`", ",", "168", ",", "5777", ",", "14321"}], "}"}], ",", 
     RowBox[{"{", 
      RowBox[{"188.3`", ",", "139", ",", "5195", ",", "13982"}], "}"}], ",", 
     RowBox[{"{", 
      RowBox[{"188.4`", ",", "102", ",", "4459", ",", "13494"}], "}"}], ",", 
     RowBox[{"{", 
      RowBox[{"188.5`", ",", "84", ",", "3759", ",", "13022"}], "}"}], ",", 
     RowBox[{"{", 
      RowBox[{"188.6`", ",", "54", ",", "2851", ",", "12453"}], "}"}], ",", 
     RowBox[{"{", 
      RowBox[{"188.7`", ",", "36", ",", "1821", ",", "11824"}], "}"}], ",", 
     RowBox[{"{", 
      RowBox[{"188.8`", ",", "11", ",", "717", ",", "11090"}], "}"}], ",", 
     RowBox[{"{", 
      RowBox[{"188.9`", ",", "0", ",", "9", ",", "10243"}], "}"}], ",", 
     RowBox[{"{", 
      RowBox[{"189", ",", "0", ",", "4", ",", "9420"}], "}"}], ",", 
     RowBox[{"{", 
      RowBox[{"189.1`", ",", "0", ",", "3", ",", "8659"}], "}"}], ",", 
     RowBox[{"{", 
      RowBox[{"189.2`", ",", "0", ",", "3", ",", "7937"}], "}"}], ",", 
     RowBox[{"{", 
      RowBox[{"189.3`", ",", "0", ",", "6", ",", "7221"}], "}"}], ",", 
     RowBox[{"{", 
      RowBox[{"189.4`", ",", "0", ",", "6", ",", "6590"}], "}"}], ",", 
     RowBox[{"{", 
      RowBox[{"189.5`", ",", "0", ",", "5", ",", "6022"}], "}"}], ",", 
     RowBox[{"{", 
      RowBox[{"189.6`", ",", "0", ",", "4", ",", "5446"}], "}"}], ",", 
     RowBox[{"{", 
      RowBox[{"189.7`", ",", "0", ",", "5", ",", "4939"}], "}"}], ",", 
     RowBox[{"{", 
      RowBox[{"189.8`", ",", "0", ",", "10", ",", "4477"}], "}"}], ",", 
     RowBox[{"{", 
      RowBox[{"189.9`", ",", "0", ",", "7", ",", "4094"}], "}"}], ",", 
     RowBox[{"{", 
      RowBox[{"190", ",", "0", ",", "16", ",", "3722"}], "}"}], ",", 
     RowBox[{"{", 
      RowBox[{"190.1`", ",", "0", ",", "9", ",", "3390"}], "}"}], ",", 
     RowBox[{"{", 
      RowBox[{"190.2`", ",", "0", ",", "13", ",", "3078"}], "}"}], ",", 
     RowBox[{"{", 
      RowBox[{"190.3`", ",", "0", ",", "13", ",", "2779"}], "}"}], ",", 
     RowBox[{"{", 
      RowBox[{"190.4`", ",", "0", ",", "10", ",", "2523"}], "}"}], ",", 
     RowBox[{"{", 
      RowBox[{"190.5`", ",", "0", ",", "14", ",", "2249"}], "}"}], ",", 
     RowBox[{"{", 
      RowBox[{"190.6`", ",", "0", ",", "15", ",", "2021"}], "}"}], ",", 
     RowBox[{"{", 
      RowBox[{"190.7`", ",", "0", ",", "18", ",", "1805"}], "}"}], ",", 
     RowBox[{"{", 
      RowBox[{"190.8`", ",", "0", ",", "19", ",", "1636"}], "}"}], ",", 
     RowBox[{"{", 
      RowBox[{"190.9`", ",", "1", ",", "20", ",", "1457"}], "}"}], ",", 
     RowBox[{"{", 
      RowBox[{"191", ",", "0", ",", "22", ",", "1287"}], "}"}], ",", 
     RowBox[{"{", 
      RowBox[{"191.1`", ",", "1", ",", "24", ",", "1177"}], "}"}], ",", 
     RowBox[{"{", 
      RowBox[{"191.2`", ",", "0", ",", "34", ",", "1065"}], "}"}], ",", 
     RowBox[{"{", 
      RowBox[{"191.3`", ",", "1", ",", "43", ",", "967"}], "}"}], ",", 
     RowBox[{"{", 
      RowBox[{"191.4`", ",", "1", ",", "60", ",", "866"}], "}"}], ",", 
     RowBox[{"{", 
      RowBox[{"191.5`", ",", "1", ",", "86", ",", "780"}], "}"}], ",", 
     RowBox[{"{", 
      RowBox[{"191.6`", ",", "0", ",", "78", ",", "704"}], "}"}], ",", 
     RowBox[{"{", 
      RowBox[{"191.7`", ",", "1", ",", "104", ",", "647"}], "}"}], ",", 
     RowBox[{"{", 
      RowBox[{"191.8`", ",", "2", ",", "118", ",", "607"}], "}"}], ",", 
     RowBox[{"{", 
      RowBox[{"191.9`", ",", "2", ",", "143", ",", "548"}], "}"}], ",", 
     RowBox[{"{", 
      RowBox[{"192", ",", "2", ",", "161", ",", "515"}], "}"}], ",", 
     RowBox[{"{", 
      RowBox[{"192.1`", ",", "1", ",", "188", ",", "484"}], "}"}], ",", 
     RowBox[{"{", 
      RowBox[{"192.2`", ",", "6", ",", "237", ",", "450"}], "}"}], ",", 
     RowBox[{"{", 
      RowBox[{"192.3`", ",", "3", ",", "294", ",", "444"}], "}"}], ",", 
     RowBox[{"{", 
      RowBox[{"192.4`", ",", "6", ",", "386", ",", "446"}], "}"}], ",", 
     RowBox[{"{", 
      RowBox[{"192.5`", ",", "5", ",", "477", ",", "446"}], "}"}], ",", 
     RowBox[{"{", 
      RowBox[{"192.6`", ",", "5", ",", "579", ",", "471"}], "}"}], ",", 
     RowBox[{"{", 
      RowBox[{"192.7`", ",", "16", ",", "737", ",", "484"}], "}"}], ",", 
     RowBox[{"{", 
      RowBox[{"192.8`", ",", "15", ",", "952", ",", "524"}], "}"}], ",", 
     RowBox[{"{", 
      RowBox[{"192.9`", ",", "16", ",", "1233", ",", "582"}], "}"}], ",", 
     RowBox[{"{", 
      RowBox[{"193", ",", "25", ",", "1551", ",", "702"}], "}"}], ",", 
     RowBox[{"{", 
      RowBox[{"193.1`", ",", "28", ",", "1980", ",", "845"}], "}"}], ",", 
     RowBox[{"{", 
      RowBox[{"193.2`", ",", "40", ",", "2565", ",", "1012"}], "}"}], ",", 
     RowBox[{"{", 
      RowBox[{"193.3`", ",", "59", ",", "3224", ",", "1285"}], "}"}], ",", 
     RowBox[{"{", 
      RowBox[{"193.4`", ",", "80", ",", "4063", ",", "1574"}], "}"}], ",", 
     RowBox[{"{", 
      RowBox[{"193.5`", ",", "112", ",", "5113", ",", "1983"}], "}"}], ",", 
     RowBox[{"{", 
      RowBox[{"193.6`", ",", "212", ",", "6507", ",", "2443"}], "}"}], ",", 
     RowBox[{"{", 
      RowBox[{"193.7`", ",", "403", ",", "8130", ",", "3023"}], "}"}], ",", 
     RowBox[{"{", 
      RowBox[{"193.8`", ",", "738", ",", "10078", ",", "3820"}], "}"}], ",", 
     RowBox[{"{", 
      RowBox[{"193.9`", ",", "2187", ",", "11932", ",", "4779"}], "}"}], ",", 
     
     RowBox[{"{", 
      RowBox[{"194", ",", "5096", ",", "13569", ",", "5916"}], "}"}], ",", 
     RowBox[{"{", 
      RowBox[{"194.1`", ",", "8433", ",", "13615", ",", "7041"}], "}"}], ",", 
     
     RowBox[{"{", 
      RowBox[{"194.2`", ",", "10588", ",", "11824", ",", "7899"}], "}"}], ",", 
     RowBox[{"{", 
      RowBox[{"194.3`", ",", "9912", ",", "9184", ",", "8422"}], "}"}], ",", 
     RowBox[{"{", 
      RowBox[{"194.4`", ",", "5665", ",", "6990", ",", "8637"}], "}"}], ",", 
     RowBox[{"{", 
      RowBox[{"194.5`", ",", "486", ",", "6464", ",", "8691"}], "}"}], ",", 
     RowBox[{"{", 
      RowBox[{"194.6`", ",", "252", ",", "6968", ",", "8770"}], "}"}], ",", 
     RowBox[{"{", 
      RowBox[{"194.7`", ",", "336", ",", "7710", ",", "8954"}], "}"}], ",", 
     RowBox[{"{", 
      RowBox[{"194.8`", ",", "584", ",", "8633", ",", "9198"}], "}"}], ",", 
     RowBox[{"{", 
      RowBox[{"194.9`", ",", "954", ",", "9753", ",", "9507"}], "}"}], ",", 
     RowBox[{"{", 
      RowBox[{"195", ",", "1545", ",", "10930", ",", "9987"}], "}"}], ",", 
     RowBox[{"{", 
      RowBox[{"195.1`", ",", "2976", ",", "11833", ",", "10604"}], "}"}], ",", 
     RowBox[{"{", 
      RowBox[{"195.2`", ",", "4602", ",", "12274", ",", "11252"}], "}"}], ",", 
     RowBox[{"{", 
      RowBox[{"195.3`", ",", "6124", ",", "11815", ",", "11835"}], "}"}], ",", 
     RowBox[{"{", 
      RowBox[{"195.4`", ",", "6344", ",", "10365", ",", "12228"}], "}"}], ",", 
     RowBox[{"{", 
      RowBox[{"195.5`", ",", "4579", ",", "8966", ",", "12409"}], "}"}], ",", 
     
     RowBox[{"{", 
      RowBox[{"195.6`", ",", "1606", ",", "8249", ",", "12506"}], "}"}], ",", 
     
     RowBox[{"{", 
      RowBox[{"195.7`", ",", "499", ",", "8520", ",", "12550"}], "}"}], ",", 
     RowBox[{"{", 
      RowBox[{"195.8`", ",", "629", ",", "9072", ",", "12631"}], "}"}], ",", 
     RowBox[{"{", 
      RowBox[{"195.9`", ",", "913", ",", "9688", ",", "12806"}], "}"}], ",", 
     RowBox[{"{", 
      RowBox[{"196", ",", "1079", ",", "10293", ",", "13005"}], "}"}], ",", 
     RowBox[{"{", 
      RowBox[{"196.1`", ",", "1981", ",", "10868", ",", "13387"}], "}"}], ",", 
     RowBox[{"{", 
      RowBox[{"196.2`", ",", "2767", ",", "11093", ",", "13691"}], "}"}], ",", 
     RowBox[{"{", 
      RowBox[{"196.3`", ",", "3278", ",", "10893", ",", "13868"}], "}"}], ",", 
     RowBox[{"{", 
      RowBox[{"196.4`", ",", "3448", ",", "10466", ",", "14155"}], "}"}], ",", 
     RowBox[{"{", 
      RowBox[{"196.5`", ",", "2753", ",", "9993", ",", "14368"}], "}"}], ",", 
     
     RowBox[{"{", 
      RowBox[{"196.6`", ",", "1705", ",", "9803", ",", "14479"}], "}"}], ",", 
     
     RowBox[{"{", 
      RowBox[{"196.7`", ",", "1338", ",", "9887", ",", "14635"}], "}"}], ",", 
     
     RowBox[{"{", 
      RowBox[{"196.8`", ",", "1106", ",", "9906", ",", "14745"}], "}"}], ",", 
     
     RowBox[{"{", 
      RowBox[{"196.9`", ",", "1284", ",", "10204", ",", "14957"}], "}"}], ",", 
     RowBox[{"{", 
      RowBox[{"197", ",", "1308", ",", "10433", ",", "15119"}], "}"}], ",", 
     RowBox[{"{", 
      RowBox[{"197.1`", ",", "1938", ",", "10560", ",", "15390"}], "}"}], ",", 
     RowBox[{"{", 
      RowBox[{"197.2`", ",", "2055", ",", "10571", ",", "15553"}], "}"}], ",", 
     RowBox[{"{", 
      RowBox[{"197.3`", ",", "2218", ",", "10461", ",", "15695"}], "}"}], ",", 
     RowBox[{"{", 
      RowBox[{"197.4`", ",", "2116", ",", "10463", ",", "15901"}], "}"}], ",", 
     RowBox[{"{", 
      RowBox[{"197.5`", ",", "1932", ",", "10308", ",", "15998"}], "}"}], ",", 
     RowBox[{"{", 
      RowBox[{"197.6`", ",", "1668", ",", "10106", ",", "16235"}], "}"}], ",", 
     RowBox[{"{", 
      RowBox[{"197.7`", ",", "1513", ",", "10054", ",", "16361"}], "}"}], ",", 
     RowBox[{"{", 
      RowBox[{"197.8`", ",", "1418", ",", "9987", ",", "16446"}], "}"}], ",", 
     
     RowBox[{"{", 
      RowBox[{"197.9`", ",", "1326", ",", "9996", ",", "16541"}], "}"}], ",", 
     
     RowBox[{"{", 
      RowBox[{"198", ",", "1103", ",", "9912", ",", "16638"}], "}"}], ",", 
     RowBox[{"{", 
      RowBox[{"198.1`", ",", "1056", ",", "9874", ",", "16651"}], "}"}], ",", 
     
     RowBox[{"{", 
      RowBox[{"198.2`", ",", "1181", ",", "9752", ",", "16745"}], "}"}], ",", 
     
     RowBox[{"{", 
      RowBox[{"198.3`", ",", "987", ",", "9612", ",", "16707"}], "}"}], ",", 
     RowBox[{"{", 
      RowBox[{"198.4`", ",", "1053", ",", "9582", ",", "16780"}], "}"}], ",", 
     
     RowBox[{"{", 
      RowBox[{"198.5`", ",", "813", ",", "9567", ",", "16741"}], "}"}], ",", 
     RowBox[{"{", 
      RowBox[{"198.6`", ",", "748", ",", "9500", ",", "16650"}], "}"}], ",", 
     RowBox[{"{", 
      RowBox[{"198.7`", ",", "767", ",", "9337", ",", "16622"}], "}"}], ",", 
     RowBox[{"{", 
      RowBox[{"198.8`", ",", "843", ",", "9376", ",", "16546"}], "}"}], ",", 
     RowBox[{"{", 
      RowBox[{"198.9`", ",", "658", ",", "9151", ",", "16546"}], "}"}], ",", 
     RowBox[{"{", 
      RowBox[{"199", ",", "612", ",", "9120", ",", "16540"}], "}"}], ",", 
     RowBox[{"{", 
      RowBox[{"199.1`", ",", "692", ",", "9155", ",", "16505"}], "}"}], ",", 
     RowBox[{"{", 
      RowBox[{"199.2`", ",", "727", ",", "9139", ",", "16482"}], "}"}], ",", 
     RowBox[{"{", 
      RowBox[{"199.3`", ",", "646", ",", "9002", ",", "16444"}], "}"}], ",", 
     RowBox[{"{", 
      RowBox[{"199.4`", ",", "682", ",", "8908", ",", "16422"}], "}"}], ",", 
     RowBox[{"{", 
      RowBox[{"199.5`", ",", "738", ",", "9016", ",", "16343"}], "}"}], ",", 
     RowBox[{"{", 
      RowBox[{"199.6`", ",", "669", ",", "9110", ",", "16266"}], "}"}], ",", 
     RowBox[{"{", 
      RowBox[{"199.7`", ",", "697", ",", "9131", ",", "16253"}], "}"}], ",", 
     RowBox[{"{", 
      RowBox[{"199.8`", ",", "683", ",", "9169", ",", "16197"}], "}"}], ",", 
     RowBox[{"{", 
      RowBox[{"199.9`", ",", "623", ",", "9150", ",", "16246"}], "}"}], ",", 
     RowBox[{"{", 
      RowBox[{"200", ",", "662", ",", "9219", ",", "16276"}], "}"}], ",", 
     RowBox[{"{", "}"}], ",", 
     RowBox[{"{", 
      RowBox[{"0", ",", "10", ",", "10", ",", "10"}], "}"}], ",", 
     RowBox[{"{", 
      RowBox[{"0.1`", ",", "0", ",", "47", ",", "13"}], "}"}], ",", 
     RowBox[{"{", 
      RowBox[{"0.2`", ",", "3", ",", "77", ",", "26"}], "}"}], ",", 
     RowBox[{"{", 
      RowBox[{"0.3`", ",", "3", ",", "129", ",", "35"}], "}"}], ",", 
     RowBox[{"{", 
      RowBox[{"0.4`", ",", "1", ",", "195", ",", "49"}], "}"}], ",", 
     RowBox[{"{", 
      RowBox[{"0.5`", ",", "2", ",", "284", ",", "76"}], "}"}], ",", 
     RowBox[{"{", 
      RowBox[{"0.6`", ",", "5", ",", "405", ",", "97"}], "}"}], ",", 
     RowBox[{"{", 
      RowBox[{"0.7`", ",", "10", ",", "566", ",", "152"}], "}"}], ",", 
     RowBox[{"{", 
      RowBox[{"0.8`", ",", "8", ",", "772", ",", "209"}], "}"}], ",", 
     RowBox[{"{", 
      RowBox[{"0.9`", ",", "12", ",", "1007", ",", "291"}], "}"}], ",", 
     RowBox[{"{", 
      RowBox[{"1", ",", "13", ",", "1323", ",", "399"}], "}"}], ",", 
     RowBox[{"{", 
      RowBox[{"1.1`", ",", "37", ",", "1741", ",", "534"}], "}"}], ",", 
     RowBox[{"{", 
      RowBox[{"1.2`", ",", "43", ",", "2268", ",", "731"}], "}"}], ",", 
     RowBox[{"{", 
      RowBox[{"1.3`", ",", "76", ",", "2907", ",", "929"}], "}"}], ",", 
     RowBox[{"{", 
      RowBox[{"1.4`", ",", "73", ",", "3756", ",", "1213"}], "}"}], ",", 
     RowBox[{"{", 
      RowBox[{"1.5`", ",", "117", ",", "4824", ",", "1603"}], "}"}], ",", 
     RowBox[{"{", 
      RowBox[{"1.6`", ",", "168", ",", "6156", ",", "2058"}], "}"}], ",", 
     RowBox[{"{", 
      RowBox[{"1.7`", ",", "305", ",", "7702", ",", "2662"}], "}"}], ",", 
     RowBox[{"{", 
      RowBox[{"1.8`", ",", "685", ",", "9538", ",", "3402"}], "}"}], ",", 
     RowBox[{"{", 
      RowBox[{"1.9`", ",", "1720", ",", "11671", ",", "4331"}], "}"}], ",", 
     RowBox[{"{", 
      RowBox[{"2", ",", "4571", ",", "13272", ",", "5433"}], "}"}], ",", 
     RowBox[{"{", 
      RowBox[{"2.1`", ",", "7811", ",", "13742", ",", "6536"}], "}"}], ",", 
     RowBox[{"{", 
      RowBox[{"2.2`", ",", "10590", ",", "12314", ",", "7527"}], "}"}], ",", 
     RowBox[{"{", 
      RowBox[{"2.3`", ",", "10630", ",", "9647", ",", "8212"}], "}"}], ",", 
     RowBox[{"{", 
      RowBox[{"2.4`", ",", "6806", ",", "7101", ",", "8526"}], "}"}], ",", 
     RowBox[{"{", 
      RowBox[{"2.5`", ",", "1133", ",", "6149", ",", "8602"}], "}"}], ",", 
     RowBox[{"{", 
      RowBox[{"2.6`", ",", "229", ",", "6591", ",", "8634"}], "}"}], ",", 
     RowBox[{"{", 
      RowBox[{"2.7`", ",", "257", ",", "7171", ",", "8755"}], "}"}], ",", 
     RowBox[{"{", 
      RowBox[{"2.8`", ",", "319", ",", "7978", ",", "9028"}], "}"}], ",", 
     RowBox[{"{", 
      RowBox[{"2.9`", ",", "458", ",", "8881", ",", "9287"}], "}"}], ",", 
     RowBox[{"{", 
      RowBox[{"3", ",", "919", ",", "9907", ",", "9631"}], "}"}], ",", 
     RowBox[{"{", 
      RowBox[{"3.1`", ",", "1690", ",", "11052", ",", "10120"}], "}"}], ",", 
     RowBox[{"{", 
      RowBox[{"3.2`", ",", "3144", ",", "12028", ",", "10732"}], "}"}], ",", 
     RowBox[{"{", 
      RowBox[{"3.3`", ",", "4766", ",", "12197", ",", "11277"}], "}"}], ",", 
     RowBox[{"{", 
      RowBox[{"3.4`", ",", "6331", ",", "11589", ",", "11797"}], "}"}], ",", 
     RowBox[{"{", 
      RowBox[{"3.5`", ",", "6225", ",", "10092", ",", "12149"}], "}"}], ",", 
     RowBox[{"{", 
      RowBox[{"3.6`", ",", "4026", ",", "8837", ",", "12401"}], "}"}], ",", 
     RowBox[{"{", 
      RowBox[{"3.7`", ",", "1563", ",", "8467", ",", "12550"}], "}"}], ",", 
     RowBox[{"{", 
      RowBox[{"3.8`", ",", "515", ",", "8794", ",", "12591"}], "}"}], ",", 
     RowBox[{"{", 
      RowBox[{"3.9`", ",", "722", ",", "9242", ",", "12712"}], "}"}], ",", 
     RowBox[{"{", 
      RowBox[{"4", ",", "876", ",", "9714", ",", "12868"}], "}"}], ",", 
     RowBox[{"{", 
      RowBox[{"4.1`", ",", "1214", ",", "10348", ",", "13119"}], "}"}], ",", 
     RowBox[{"{", 
      RowBox[{"4.2`", ",", "1629", ",", "10897", ",", "13487"}], "}"}], ",", 
     RowBox[{"{", 
      RowBox[{"4.3`", ",", "2517", ",", "11214", ",", "13860"}], "}"}], ",", 
     RowBox[{"{", 
      RowBox[{"4.4`", ",", "3295", ",", "11093", ",", "14153"}], "}"}], ",", 
     RowBox[{"{", 
      RowBox[{"4.5`", ",", "3545", ",", "10797", ",", "14440"}], "}"}], ",", 
     RowBox[{"{", 
      RowBox[{"4.6`", ",", "3014", ",", "10304", ",", "14635"}], "}"}], ",", 
     RowBox[{"{", 
      RowBox[{"4.7`", ",", "2494", ",", "9929", ",", "14793"}], "}"}], ",", 
     RowBox[{"{", 
      RowBox[{"4.8`", ",", "1662", ",", "9590", ",", "14954"}], "}"}], ",", 
     RowBox[{"{", 
      RowBox[{"4.9`", ",", "1174", ",", "9645", ",", "15091"}], "}"}], ",", 
     RowBox[{"{", 
      RowBox[{"5", ",", "969", ",", "9868", ",", "15221"}], "}"}], ",", 
     RowBox[{"{", 
      RowBox[{"5.1`", ",", "1165", ",", "10147", ",", "15328"}], "}"}], ",", 
     RowBox[{"{", 
      RowBox[{"5.2`", ",", "1637", ",", "10500", ",", "15462"}], "}"}], ",", 
     RowBox[{"{", 
      RowBox[{"5.3`", ",", "2080", ",", "10480", ",", "15583"}], "}"}], ",", 
     RowBox[{"{", 
      RowBox[{"5.4`", ",", "1788", ",", "10200", ",", "15810"}], "}"}], ",", 
     RowBox[{"{", 
      RowBox[{"5.5`", ",", "1629", ",", "9955", ",", "15878"}], "}"}], ",", 
     RowBox[{"{", 
      RowBox[{"5.6`", ",", "1304", ",", "9930", ",", "16034"}], "}"}], ",", 
     RowBox[{"{", 
      RowBox[{"5.7`", ",", "1392", ",", "9990", ",", "16063"}], "}"}], ",", 
     RowBox[{"{", 
      RowBox[{"5.8`", ",", "1293", ",", "9816", ",", "16180"}], "}"}], ",", 
     RowBox[{"{", 
      RowBox[{"5.9`", ",", "1152", ",", "9785", ",", "16247"}], "}"}], ",", 
     RowBox[{"{", 
      RowBox[{"6", ",", "1146", ",", "9833", ",", "16349"}], "}"}], ",", 
     RowBox[{"{", 
      RowBox[{"6.1`", ",", "1179", ",", "9788", ",", "16391"}], "}"}], ",", 
     RowBox[{"{", 
      RowBox[{"6.2`", ",", "979", ",", "9740", ",", "16478"}], "}"}], ",", 
     RowBox[{"{", 
      RowBox[{"6.3`", ",", "981", ",", "9862", ",", "16524"}], "}"}], ",", 
     RowBox[{"{", 
      RowBox[{"6.4`", ",", "1095", ",", "9836", ",", "16598"}], "}"}], ",", 
     RowBox[{"{", 
      RowBox[{"6.5`", ",", "1125", ",", "9850", ",", "16633"}], "}"}], ",", 
     RowBox[{"{", 
      RowBox[{"6.6`", ",", "1050", ",", "9872", ",", "16635"}], "}"}], ",", 
     RowBox[{"{", 
      RowBox[{"6.7`", ",", "1042", ",", "9868", ",", "16639"}], "}"}], ",", 
     RowBox[{"{", 
      RowBox[{"6.8`", ",", "1020", ",", "9831", ",", "16712"}], "}"}], ",", 
     RowBox[{"{", 
      RowBox[{"6.9`", ",", "1187", ",", "9846", ",", "16730"}], "}"}], ",", 
     RowBox[{"{", 
      RowBox[{"7", ",", "1060", ",", "9775", ",", "16715"}], "}"}], ",", 
     RowBox[{"{", 
      RowBox[{"7.1`", ",", "956", ",", "9634", ",", "16698"}], "}"}], ",", 
     RowBox[{"{", 
      RowBox[{"7.2`", ",", "941", ",", "9600", ",", "16654"}], "}"}], ",", 
     RowBox[{"{", 
      RowBox[{"7.3`", ",", "816", ",", "9359", ",", "16634"}], "}"}], ",", 
     RowBox[{"{", 
      RowBox[{"7.4`", ",", "767", ",", "9341", ",", "16658"}], "}"}], ",", 
     RowBox[{"{", 
      RowBox[{"7.5`", ",", "746", ",", "9399", ",", "16642"}], "}"}], ",", 
     RowBox[{"{", 
      RowBox[{"7.6`", ",", "747", ",", "9406", ",", "16551"}], "}"}], ",", 
     RowBox[{"{", 
      RowBox[{"7.7`", ",", "753", ",", "9357", ",", "16583"}], "}"}], ",", 
     RowBox[{"{", 
      RowBox[{"7.8`", ",", "757", ",", "9223", ",", "16552"}], "}"}], ",", 
     RowBox[{"{", 
      RowBox[{"7.9`", ",", "768", ",", "9296", ",", "16520"}], "}"}], ",", 
     RowBox[{"{", 
      RowBox[{"8", ",", "793", ",", "9273", ",", "16477"}], "}"}], ",", 
     RowBox[{"{", 
      RowBox[{"8.1`", ",", "752", ",", "9208", ",", "16516"}], "}"}], ",", 
     RowBox[{"{", 
      RowBox[{"8.2`", ",", "792", ",", "9217", ",", "16431"}], "}"}], ",", 
     RowBox[{"{", 
      RowBox[{"8.3`", ",", "784", ",", "9171", ",", "16338"}], "}"}], ",", 
     RowBox[{"{", 
      RowBox[{"8.4`", ",", "719", ",", "9201", ",", "16337"}], "}"}], ",", 
     RowBox[{"{", 
      RowBox[{"8.5`", ",", "699", ",", "9128", ",", "16323"}], "}"}], ",", 
     RowBox[{"{", 
      RowBox[{"8.6`", ",", "674", ",", "9050", ",", "16284"}], "}"}], ",", 
     RowBox[{"{", 
      RowBox[{"8.7`", ",", "690", ",", "8869", ",", "16265"}], "}"}], ",", 
     RowBox[{"{", 
      RowBox[{"8.8`", ",", "597", ",", "8833", ",", "16245"}], "}"}], ",", 
     RowBox[{"{", 
      RowBox[{"8.9`", ",", "551", ",", "8679", ",", "16163"}], "}"}], ",", 
     RowBox[{"{", 
      RowBox[{"9", ",", "541", ",", "8620", ",", "16117"}], "}"}], ",", 
     RowBox[{"{", 
      RowBox[{"9.1`", ",", "497", ",", "8587", ",", "15990"}], "}"}], ",", 
     RowBox[{"{", 
      RowBox[{"9.2`", ",", "541", ",", "8587", ",", "15891"}], "}"}], ",", 
     RowBox[{"{", 
      RowBox[{"9.3`", ",", "479", ",", "8523", ",", "15787"}], "}"}], ",", 
     RowBox[{"{", 
      RowBox[{"9.4`", ",", "442", ",", "8483", ",", "15704"}], "}"}], ",", 
     RowBox[{"{", 
      RowBox[{"9.5`", ",", "513", ",", "8485", ",", "15694"}], "}"}], ",", 
     RowBox[{"{", 
      RowBox[{"9.6`", ",", "511", ",", "8488", ",", "15587"}], "}"}], ",", 
     RowBox[{"{", 
      RowBox[{"9.7`", ",", "488", ",", "8585", ",", "15523"}], "}"}], ",", 
     RowBox[{"{", 
      RowBox[{"9.8`", ",", "577", ",", "8537", ",", "15499"}], "}"}], ",", 
     RowBox[{"{", 
      RowBox[{"9.9`", ",", "582", ",", "8513", ",", "15490"}], "}"}], ",", 
     RowBox[{"{", 
      RowBox[{"10", ",", "472", ",", "8577", ",", "15438"}], "}"}], ",", 
     RowBox[{"{", 
      RowBox[{"10.1`", ",", "524", ",", "8566", ",", "15386"}], "}"}], ",", 
     RowBox[{"{", 
      RowBox[{"10.2`", ",", "524", ",", "8552", ",", "15299"}], "}"}], ",", 
     RowBox[{"{", 
      RowBox[{"10.3`", ",", "532", ",", "8648", ",", "15326"}], "}"}], ",", 
     RowBox[{"{", 
      RowBox[{"10.4`", ",", "596", ",", "8682", ",", "15244"}], "}"}], ",", 
     RowBox[{"{", 
      RowBox[{"10.5`", ",", "580", ",", "8790", ",", "15251"}], "}"}], ",", 
     RowBox[{"{", 
      RowBox[{"10.6`", ",", "780", ",", "8911", ",", "15262"}], "}"}], ",", 
     RowBox[{"{", 
      RowBox[{"10.7`", ",", "614", ",", "9106", ",", "15225"}], "}"}], ",", 
     RowBox[{"{", 
      RowBox[{"10.8`", ",", "733", ",", "9279", ",", "15210"}], "}"}], ",", 
     RowBox[{"{", 
      RowBox[{"10.9`", ",", "805", ",", "9567", ",", "15281"}], "}"}], ",", 
     RowBox[{"{", 
      RowBox[{"11", ",", "1026", ",", "9827", ",", "15381"}], "}"}], ",", 
     RowBox[{"{", 
      RowBox[{"11.1`", ",", "1126", ",", "9899", ",", "15538"}], "}"}], ",", 
     RowBox[{"{", 
      RowBox[{"11.2`", ",", "1182", ",", "10054", ",", "15659"}], "}"}], ",", 
     
     RowBox[{"{", 
      RowBox[{"11.3`", ",", "1391", ",", "10206", ",", "15790"}], "}"}], ",", 
     
     RowBox[{"{", 
      RowBox[{"11.4`", ",", "1474", ",", "10129", ",", "15912"}], "}"}], ",", 
     
     RowBox[{"{", 
      RowBox[{"11.5`", ",", "1407", ",", "10090", ",", "15937"}], "}"}], ",", 
     
     RowBox[{"{", 
      RowBox[{"11.6`", ",", "1255", ",", "10107", ",", "16015"}], "}"}], ",", 
     
     RowBox[{"{", 
      RowBox[{"11.7`", ",", "1312", ",", "10166", ",", "16127"}], "}"}], ",", 
     
     RowBox[{"{", 
      RowBox[{"11.8`", ",", "1583", ",", "10148", ",", "16180"}], "}"}], ",", 
     
     RowBox[{"{", 
      RowBox[{"11.9`", ",", "1361", ",", "10017", ",", "16154"}], "}"}], ",", 
     
     RowBox[{"{", 
      RowBox[{"12", ",", "1314", ",", "10141", ",", "16249"}], "}"}], ",", 
     RowBox[{"{", 
      RowBox[{"12.1`", ",", "1421", ",", "10042", ",", "16352"}], "}"}], ",", 
     
     RowBox[{"{", 
      RowBox[{"12.2`", ",", "1454", ",", "9949", ",", "16281"}], "}"}], ",", 
     RowBox[{"{", 
      RowBox[{"12.3`", ",", "1439", ",", "9911", ",", "16378"}], "}"}], ",", 
     RowBox[{"{", 
      RowBox[{"12.4`", ",", "1227", ",", "9956", ",", "16487"}], "}"}], ",", 
     RowBox[{"{", 
      RowBox[{"12.5`", ",", "1349", ",", "9829", ",", "16577"}], "}"}], ",", 
     RowBox[{"{", 
      RowBox[{"12.6`", ",", "1017", ",", "9818", ",", "16597"}], "}"}], ",", 
     RowBox[{"{", 
      RowBox[{"12.7`", ",", "1137", ",", "9647", ",", "16657"}], "}"}], ",", 
     RowBox[{"{", 
      RowBox[{"12.8`", ",", "977", ",", "9405", ",", "16742"}], "}"}], ",", 
     RowBox[{"{", 
      RowBox[{"12.9`", ",", "794", ",", "9478", ",", "16747"}], "}"}], ",", 
     RowBox[{"{", 
      RowBox[{"13", ",", "736", ",", "9577", ",", "16651"}], "}"}], ",", 
     RowBox[{"{", 
      RowBox[{"13.1`", ",", "965", ",", "9499", ",", "16653"}], "}"}], ",", 
     RowBox[{"{", 
      RowBox[{"13.2`", ",", "860", ",", "9360", ",", "16711"}], "}"}], ",", 
     RowBox[{"{", 
      RowBox[{"13.3`", ",", "709", ",", "9232", ",", "16670"}], "}"}], ",", 
     RowBox[{"{", 
      RowBox[{"13.4`", ",", "749", ",", "9320", ",", "16570"}], "}"}], ",", 
     RowBox[{"{", 
      RowBox[{"13.5`", ",", "633", ",", "9269", ",", "16568"}], "}"}], ",", 
     RowBox[{"{", 
      RowBox[{"13.6`", ",", "769", ",", "9201", ",", "16497"}], "}"}], ",", 
     RowBox[{"{", 
      RowBox[{"13.7`", ",", "754", ",", "9169", ",", "16512"}], "}"}], ",", 
     RowBox[{"{", 
      RowBox[{"13.8`", ",", "667", ",", "9164", ",", "16473"}], "}"}], ",", 
     RowBox[{"{", 
      RowBox[{"13.9`", ",", "680", ",", "9093", ",", "16397"}], "}"}], ",", 
     RowBox[{"{", 
      RowBox[{"14", ",", "700", ",", "9151", ",", "16337"}], "}"}], ",", 
     RowBox[{"{", 
      RowBox[{"14.1`", ",", "731", ",", "9149", ",", "16395"}], "}"}], ",", 
     RowBox[{"{", 
      RowBox[{"14.2`", ",", "874", ",", "9262", ",", "16418"}], "}"}], ",", 
     RowBox[{"{", 
      RowBox[{"14.3`", ",", "873", ",", "9264", ",", "16343"}], "}"}], ",", 
     RowBox[{"{", 
      RowBox[{"14.4`", ",", "687", ",", "9014", ",", "16247"}], "}"}], ",", 
     RowBox[{"{", 
      RowBox[{"14.5`", ",", "657", ",", "9020", ",", "16158"}], "}"}], ",", 
     RowBox[{"{", 
      RowBox[{"14.6`", ",", "602", ",", "9033", ",", "16166"}], "}"}], ",", 
     RowBox[{"{", 
      RowBox[{"14.7`", ",", "623", ",", "9101", ",", "16089"}], "}"}], ",", 
     RowBox[{"{", 
      RowBox[{"14.8`", ",", "687", ",", "9203", ",", "16101"}], "}"}], ",", 
     RowBox[{"{", 
      RowBox[{"14.9`", ",", "850", ",", "9140", ",", "16052"}], "}"}], ",", 
     RowBox[{"{", 
      RowBox[{"15", ",", "681", ",", "9157", ",", "16082"}], "}"}], ",", 
     RowBox[{"{", 
      RowBox[{"15.1`", ",", "766", ",", "9231", ",", "16213"}], "}"}], ",", 
     RowBox[{"{", 
      RowBox[{"15.2`", ",", "705", ",", "9278", ",", "16223"}], "}"}], ",", 
     RowBox[{"{", 
      RowBox[{"15.3`", ",", "805", ",", "9253", ",", "16196"}], "}"}], ",", 
     RowBox[{"{", 
      RowBox[{"15.4`", ",", "731", ",", "9242", ",", "16231"}], "}"}], ",", 
     RowBox[{"{", 
      RowBox[{"15.5`", ",", "614", ",", "9259", ",", "16177"}], "}"}], ",", 
     RowBox[{"{", 
      RowBox[{"15.6`", ",", "681", ",", "9319", ",", "16198"}], "}"}], ",", 
     RowBox[{"{", 
      RowBox[{"15.7`", ",", "779", ",", "9461", ",", "16217"}], "}"}], ",", 
     RowBox[{"{", 
      RowBox[{"15.8`", ",", "808", ",", "9510", ",", "16303"}], "}"}], ",", 
     RowBox[{"{", 
      RowBox[{"15.9`", ",", "831", ",", "9488", ",", "16334"}], "}"}], ",", 
     RowBox[{"{", 
      RowBox[{"16", ",", "838", ",", "9573", ",", "16390"}], "}"}], ",", 
     RowBox[{"{", 
      RowBox[{"16.1`", ",", "996", ",", "9789", ",", "16458"}], "}"}], ",", 
     RowBox[{"{", 
      RowBox[{"16.2`", ",", "994", ",", "9732", ",", "16382"}], "}"}], ",", 
     RowBox[{"{", 
      RowBox[{"16.3`", ",", "1018", ",", "9783", ",", "16409"}], "}"}], ",", 
     RowBox[{"{", 
      RowBox[{"16.4`", ",", "970", ",", "9788", ",", "16466"}], "}"}], ",", 
     RowBox[{"{", 
      RowBox[{"16.5`", ",", "1036", ",", "9993", ",", "16554"}], "}"}], ",", 
     RowBox[{"{", 
      RowBox[{"16.6`", ",", "1318", ",", "10129", ",", "16610"}], "}"}], ",", 
     
     RowBox[{"{", 
      RowBox[{"16.7`", ",", "1399", ",", "10117", ",", "16699"}], "}"}], ",", 
     
     RowBox[{"{", 
      RowBox[{"16.8`", ",", "1307", ",", "10154", ",", "16787"}], "}"}], ",", 
     
     RowBox[{"{", 
      RowBox[{"16.9`", ",", "1531", ",", "10093", ",", "16870"}], "}"}], ",", 
     
     RowBox[{"{", 
      RowBox[{"17", ",", "1366", ",", "9694", ",", "16985"}], "}"}], ",", 
     RowBox[{"{", 
      RowBox[{"17.1`", ",", "1063", ",", "9534", ",", "16926"}], "}"}], ",", 
     RowBox[{"{", 
      RowBox[{"17.2`", ",", "893", ",", "9475", ",", "16841"}], "}"}], ",", 
     RowBox[{"{", 
      RowBox[{"17.3`", ",", "793", ",", "9314", ",", "16751"}], "}"}], ",", 
     RowBox[{"{", 
      RowBox[{"17.4`", ",", "784", ",", "9236", ",", "16769"}], "}"}], ",", 
     RowBox[{"{", 
      RowBox[{"17.5`", ",", "708", ",", "9217", ",", "16758"}], "}"}], ",", 
     RowBox[{"{", 
      RowBox[{"17.6`", ",", "771", ",", "9224", ",", "16731"}], "}"}], ",", 
     RowBox[{"{", 
      RowBox[{"17.7`", ",", "771", ",", "9142", ",", "16573"}], "}"}], ",", 
     RowBox[{"{", 
      RowBox[{"17.8`", ",", "660", ",", "9087", ",", "16589"}], "}"}], ",", 
     RowBox[{"{", 
      RowBox[{"17.9`", ",", "731", ",", "8942", ",", "16596"}], "}"}], ",", 
     RowBox[{"{", 
      RowBox[{"18", ",", "576", ",", "8749", ",", "16546"}], "}"}], ",", 
     RowBox[{"{", 
      RowBox[{"18.1`", ",", "560", ",", "8739", ",", "16403"}], "}"}], ",", 
     RowBox[{"{", 
      RowBox[{"18.2`", ",", "584", ",", "8668", ",", "16331"}], "}"}], ",", 
     RowBox[{"{", 
      RowBox[{"18.3`", ",", "515", ",", "8623", ",", "16212"}], "}"}], ",", 
     RowBox[{"{", 
      RowBox[{"18.4`", ",", "462", ",", "8567", ",", "16076"}], "}"}], ",", 
     RowBox[{"{", 
      RowBox[{"18.5`", ",", "462", ",", "8435", ",", "16036"}], "}"}], ",", 
     RowBox[{"{", 
      RowBox[{"18.6`", ",", "438", ",", "8395", ",", "15945"}], "}"}], ",", 
     RowBox[{"{", 
      RowBox[{"18.7`", ",", "521", ",", "8386", ",", "15765"}], "}"}], ",", 
     RowBox[{"{", 
      RowBox[{"18.8`", ",", "465", ",", "8365", ",", "15635"}], "}"}], ",", 
     RowBox[{"{", 
      RowBox[{"18.9`", ",", "432", ",", "8306", ",", "15483"}], "}"}], ",", 
     RowBox[{"{", 
      RowBox[{"19", ",", "417", ",", "8351", ",", "15388"}], "}"}], ",", 
     RowBox[{"{", 
      RowBox[{"19.1`", ",", "405", ",", "8280", ",", "15297"}], "}"}], ",", 
     RowBox[{"{", 
      RowBox[{"19.2`", ",", "521", ",", "8302", ",", "15256"}], "}"}], ",", 
     RowBox[{"{", 
      RowBox[{"19.3`", ",", "510", ",", "8354", ",", "15195"}], "}"}], ",", 
     RowBox[{"{", 
      RowBox[{"19.4`", ",", "531", ",", "8336", ",", "15145"}], "}"}], ",", 
     RowBox[{"{", 
      RowBox[{"19.5`", ",", "406", ",", "8370", ",", "15025"}], "}"}], ",", 
     RowBox[{"{", 
      RowBox[{"19.6`", ",", "406", ",", "8327", ",", "14929"}], "}"}], ",", 
     RowBox[{"{", 
      RowBox[{"19.7`", ",", "473", ",", "8395", ",", "14797"}], "}"}], ",", 
     RowBox[{"{", 
      RowBox[{"19.8`", ",", "526", ",", "8509", ",", "14685"}], "}"}], ",", 
     RowBox[{"{", 
      RowBox[{"19.9`", ",", "495", ",", "8636", ",", "14681"}], "}"}], ",", 
     RowBox[{"{", 
      RowBox[{"20", ",", "621", ",", "8810", ",", "14648"}], "}"}], ",", 
     RowBox[{"{", 
      RowBox[{"20.1`", ",", "614", ",", "8883", ",", "14715"}], "}"}], ",", 
     RowBox[{"{", 
      RowBox[{"20.2`", ",", "591", ",", "8920", ",", "14676"}], "}"}], ",", 
     RowBox[{"{", 
      RowBox[{"20.3`", ",", "575", ",", "9095", ",", "14768"}], "}"}], ",", 
     RowBox[{"{", 
      RowBox[{"20.4`", ",", "699", ",", "9232", ",", "14806"}], "}"}], ",", 
     RowBox[{"{", 
      RowBox[{"20.5`", ",", "735", ",", "9406", ",", "14821"}], "}"}], ",", 
     RowBox[{"{", 
      RowBox[{"20.6`", ",", "874", ",", "9739", ",", "14876"}], "}"}], ",", 
     RowBox[{"{", 
      RowBox[{"20.7`", ",", "1250", ",", "9972", ",", "15025"}], "}"}], ",", 
     RowBox[{"{", 
      RowBox[{"20.8`", ",", "1399", ",", "10138", ",", "15150"}], "}"}], ",", 
     
     RowBox[{"{", 
      RowBox[{"20.9`", ",", "1366", ",", "10259", ",", "15305"}], "}"}], ",", 
     
     RowBox[{"{", 
      RowBox[{"21", ",", "1563", ",", "10358", ",", "15421"}], "}"}], ",", 
     RowBox[{"{", 
      RowBox[{"21.1`", ",", "1833", ",", "10438", ",", "15551"}], "}"}], ",", 
     
     RowBox[{"{", 
      RowBox[{"21.2`", ",", "2034", ",", "10509", ",", "15705"}], "}"}], ",", 
     
     RowBox[{"{", 
      RowBox[{"21.3`", ",", "2031", ",", "10184", ",", "15889"}], "}"}], ",", 
     
     RowBox[{"{", 
      RowBox[{"21.4`", ",", "1639", ",", "9999", ",", "16087"}], "}"}], ",", 
     RowBox[{"{", 
      RowBox[{"21.5`", ",", "1392", ",", "10038", ",", "16166"}], "}"}], ",", 
     
     RowBox[{"{", 
      RowBox[{"21.6`", ",", "1292", ",", "10037", ",", "16346"}], "}"}], ",", 
     
     RowBox[{"{", 
      RowBox[{"21.7`", ",", "1475", ",", "9978", ",", "16428"}], "}"}], ",", 
     RowBox[{"{", 
      RowBox[{"21.8`", ",", "1265", ",", "9802", ",", "16427"}], "}"}], ",", 
     RowBox[{"{", 
      RowBox[{"21.9`", ",", "1154", ",", "9798", ",", "16496"}], "}"}], ",", 
     RowBox[{"{", 
      RowBox[{"22", ",", "1015", ",", "9863", ",", "16557"}], "}"}], ",", 
     RowBox[{"{", 
      RowBox[{"22.1`", ",", "1216", ",", "10079", ",", "16570"}], "}"}], ",", 
     
     RowBox[{"{", 
      RowBox[{"22.2`", ",", "1350", ",", "10186", ",", "16597"}], "}"}], ",", 
     
     RowBox[{"{", 
      RowBox[{"22.3`", ",", "1436", ",", "10059", ",", "16765"}], "}"}], ",", 
     
     RowBox[{"{", 
      RowBox[{"22.4`", ",", "1299", ",", "9924", ",", "16706"}], "}"}], ",", 
     RowBox[{"{", 
      RowBox[{"22.5`", ",", "1281", ",", "9732", ",", "16794"}], "}"}], ",", 
     RowBox[{"{", 
      RowBox[{"22.6`", ",", "1026", ",", "9549", ",", "16819"}], "}"}], ",", 
     RowBox[{"{", 
      RowBox[{"22.7`", ",", "981", ",", "9503", ",", "16735"}], "}"}], ",", 
     RowBox[{"{", 
      RowBox[{"22.8`", ",", "837", ",", "9230", ",", "16724"}], "}"}], ",", 
     RowBox[{"{", 
      RowBox[{"22.9`", ",", "696", ",", "9089", ",", "16655"}], "}"}], ",", 
     RowBox[{"{", 
      RowBox[{"23", ",", "597", ",", "8976", ",", "16624"}], "}"}], ",", 
     RowBox[{"{", 
      RowBox[{"23.1`", ",", "575", ",", "8865", ",", "16564"}], "}"}], ",", 
     RowBox[{"{", 
      RowBox[{"23.2`", ",", "540", ",", "8707", ",", "16452"}], "}"}], ",", 
     RowBox[{"{", 
      RowBox[{"23.3`", ",", "525", ",", "8688", ",", "16474"}], "}"}], ",", 
     RowBox[{"{", 
      RowBox[{"23.4`", ",", "567", ",", "8644", ",", "16403"}], "}"}], ",", 
     RowBox[{"{", 
      RowBox[{"23.5`", ",", "554", ",", "8557", ",", "16301"}], "}"}], ",", 
     RowBox[{"{", 
      RowBox[{"23.6`", ",", "430", ",", "8434", ",", "16230"}], "}"}], ",", 
     RowBox[{"{", 
      RowBox[{"23.7`", ",", "513", ",", "8436", ",", "16160"}], "}"}], ",", 
     RowBox[{"{", 
      RowBox[{"23.8`", ",", "440", ",", "8338", ",", "16042"}], "}"}], ",", 
     RowBox[{"{", 
      RowBox[{"23.9`", ",", "478", ",", "8243", ",", "15908"}], "}"}], ",", 
     RowBox[{"{", 
      RowBox[{"24", ",", "401", ",", "7962", ",", "15823"}], "}"}], ",", 
     RowBox[{"{", 
      RowBox[{"24.1`", ",", "347", ",", "7864", ",", "15652"}], "}"}], ",", 
     RowBox[{"{", 
      RowBox[{"24.2`", ",", "311", ",", "7702", ",", "15515"}], "}"}], ",", 
     RowBox[{"{", 
      RowBox[{"24.3`", ",", "395", ",", "7745", ",", "15343"}], "}"}], ",", 
     RowBox[{"{", 
      RowBox[{"24.4`", ",", "335", ",", "7508", ",", "15153"}], "}"}], ",", 
     RowBox[{"{", 
      RowBox[{"24.5`", ",", "335", ",", "7231", ",", "15064"}], "}"}], ",", 
     RowBox[{"{", 
      RowBox[{"24.6`", ",", "345", ",", "7117", ",", "14881"}], "}"}], ",", 
     RowBox[{"{", 
      RowBox[{"24.7`", ",", "245", ",", "6867", ",", "14651"}], "}"}], ",", 
     RowBox[{"{", 
      RowBox[{"24.8`", ",", "311", ",", "6718", ",", "14402"}], "}"}], ",", 
     RowBox[{"{", 
      RowBox[{"24.9`", ",", "199", ",", "6501", ",", "14139"}], "}"}], ",", 
     RowBox[{"{", 
      RowBox[{"25", ",", "191", ",", "6198", ",", "13843"}], "}"}], ",", 
     RowBox[{"{", 
      RowBox[{"25.1`", ",", "139", ",", "5839", ",", "13524"}], "}"}], ",", 
     RowBox[{"{", 
      RowBox[{"25.2`", ",", "170", ",", "5442", ",", "13189"}], "}"}], ",", 
     RowBox[{"{", 
      RowBox[{"25.3`", ",", "126", ",", "5087", ",", "12835"}], "}"}], ",", 
     RowBox[{"{", 
      RowBox[{"25.4`", ",", "113", ",", "4722", ",", "12496"}], "}"}], ",", 
     RowBox[{"{", 
      RowBox[{"25.5`", ",", "104", ",", "4226", ",", "12136"}], "}"}], ",", 
     RowBox[{"{", 
      RowBox[{"25.6`", ",", "77", ",", "3675", ",", "11669"}], "}"}], ",", 
     RowBox[{"{", 
      RowBox[{"25.7`", ",", "52", ",", "3030", ",", "11181"}], "}"}], ",", 
     RowBox[{"{", 
      RowBox[{"25.8`", ",", "48", ",", "2230", ",", "10659"}], "}"}], ",", 
     RowBox[{"{", 
      RowBox[{"25.9`", ",", "21", ",", "1323", ",", "10054"}], "}"}], ",", 
     RowBox[{"{", 
      RowBox[{"26", ",", "5", ",", "342", ",", "9377"}], "}"}], ",", 
     RowBox[{"{", 
      RowBox[{"26.1`", ",", "0", ",", "7", ",", "8666"}], "}"}], ",", 
     RowBox[{"{", 
      RowBox[{"26.2`", ",", "0", ",", "2", ",", "7913"}], "}"}], ",", 
     RowBox[{"{", 
      RowBox[{"26.3`", ",", "0", ",", "4", ",", "7259"}], "}"}], ",", 
     RowBox[{"{", 
      RowBox[{"26.4`", ",", "0", ",", "4", ",", "6647"}], "}"}], ",", 
     RowBox[{"{", 
      RowBox[{"26.5`", ",", "0", ",", "4", ",", "6062"}], "}"}], ",", 
     RowBox[{"{", 
      RowBox[{"26.6`", ",", "0", ",", "8", ",", "5515"}], "}"}], ",", 
     RowBox[{"{", 
      RowBox[{"26.7`", ",", "0", ",", "7", ",", "5024"}], "}"}], ",", 
     RowBox[{"{", 
      RowBox[{"26.8`", ",", "0", ",", "7", ",", "4594"}], "}"}], ",", 
     RowBox[{"{", 
      RowBox[{"26.9`", ",", "0", ",", "6", ",", "4178"}], "}"}], ",", 
     RowBox[{"{", 
      RowBox[{"27", ",", "0", ",", "6", ",", "3827"}], "}"}], ",", 
     RowBox[{"{", 
      RowBox[{"27.1`", ",", "0", ",", "7", ",", "3457"}], "}"}], ",", 
     RowBox[{"{", 
      RowBox[{"27.2`", ",", "0", ",", "7", ",", "3099"}], "}"}], ",", 
     RowBox[{"{", 
      RowBox[{"27.3`", ",", "0", ",", "10", ",", "2805"}], "}"}], ",", 
     RowBox[{"{", 
      RowBox[{"27.4`", ",", "0", ",", "18", ",", "2538"}], "}"}], ",", 
     RowBox[{"{", 
      RowBox[{"27.5`", ",", "0", ",", "12", ",", "2313"}], "}"}], ",", 
     RowBox[{"{", 
      RowBox[{"27.6`", ",", "0", ",", "12", ",", "2073"}], "}"}], ",", 
     RowBox[{"{", 
      RowBox[{"27.7`", ",", "0", ",", "18", ",", "1863"}], "}"}], ",", 
     RowBox[{"{", 
      RowBox[{"27.8`", ",", "0", ",", "26", ",", "1655"}], "}"}], ",", 
     RowBox[{"{", 
      RowBox[{"27.9`", ",", "0", ",", "21", ",", "1507"}], "}"}], ",", 
     RowBox[{"{", 
      RowBox[{"28", ",", "0", ",", "28", ",", "1358"}], "}"}], ",", 
     RowBox[{"{", 
      RowBox[{"28.1`", ",", "0", ",", "31", ",", "1235"}], "}"}], ",", 
     RowBox[{"{", 
      RowBox[{"28.2`", ",", "0", ",", "34", ",", "1110"}], "}"}], ",", 
     RowBox[{"{", 
      RowBox[{"28.3`", ",", "1", ",", "46", ",", "991"}], "}"}], ",", 
     RowBox[{"{", 
      RowBox[{"28.4`", ",", "0", ",", "45", ",", "879"}], "}"}], ",", 
     RowBox[{"{", 
      RowBox[{"28.5`", ",", "0", ",", "49", ",", "794"}], "}"}], ",", 
     RowBox[{"{", 
      RowBox[{"28.6`", ",", "0", ",", "40", ",", "716"}], "}"}], ",", 
     RowBox[{"{", 
      RowBox[{"28.7`", ",", "1", ",", "53", ",", "636"}], "}"}], ",", 
     RowBox[{"{", 
      RowBox[{"28.8`", ",", "0", ",", "73", ",", "575"}], "}"}], ",", 
     RowBox[{"{", 
      RowBox[{"28.9`", ",", "1", ",", "91", ",", "526"}], "}"}], ",", 
     RowBox[{"{", 
      RowBox[{"29", ",", "3", ",", "128", ",", "492"}], "}"}], ",", 
     RowBox[{"{", 
      RowBox[{"29.1`", ",", "3", ",", "154", ",", "461"}], "}"}], ",", 
     RowBox[{"{", 
      RowBox[{"29.2`", ",", "2", ",", "194", ",", "440"}], "}"}], ",", 
     RowBox[{"{", 
      RowBox[{"29.3`", ",", "4", ",", "259", ",", "433"}], "}"}], ",", 
     RowBox[{"{", 
      RowBox[{"29.4`", ",", "2", ",", "310", ",", "420"}], "}"}], ",", 
     RowBox[{"{", 
      RowBox[{"29.5`", ",", "3", ",", "408", ",", "427"}], "}"}], ",", 
     RowBox[{"{", 
      RowBox[{"29.6`", ",", "19", ",", "509", ",", "434"}], "}"}], ",", 
     RowBox[{"{", 
      RowBox[{"29.7`", ",", "6", ",", "649", ",", "445"}], "}"}], ",", 
     RowBox[{"{", 
      RowBox[{"29.8`", ",", "15", ",", "807", ",", "485"}], "}"}], ",", 
     RowBox[{"{", 
      RowBox[{"29.9`", ",", "16", ",", "1027", ",", "543"}], "}"}], ",", 
     RowBox[{"{", 
      RowBox[{"30", ",", "21", ",", "1315", ",", "645"}], "}"}], ",", 
     RowBox[{"{", 
      RowBox[{"30.1`", ",", "26", ",", "1681", ",", "728"}], "}"}], ",", 
     RowBox[{"{", 
      RowBox[{"30.2`", ",", "45", ",", "2188", ",", "902"}], "}"}], ",", 
     RowBox[{"{", 
      RowBox[{"30.3`", ",", "59", ",", "2832", ",", "1090"}], "}"}], ",", 
     RowBox[{"{", 
      RowBox[{"30.4`", ",", "78", ",", "3554", ",", "1348"}], "}"}], ",", 
     RowBox[{"{", 
      RowBox[{"30.5`", ",", "84", ",", "4502", ",", "1689"}], "}"}], ",", 
     RowBox[{"{", 
      RowBox[{"30.6`", ",", "164", ",", "5663", ",", "2173"}], "}"}], ",", 
     RowBox[{"{", 
      RowBox[{"30.7`", ",", "295", ",", "7117", ",", "2746"}], "}"}], ",", 
     RowBox[{"{", 
      RowBox[{"30.8`", ",", "400", ",", "8886", ",", "3416"}], "}"}], ",", 
     RowBox[{"{", 
      RowBox[{"30.9`", ",", "1186", ",", "10934", ",", "4304"}], "}"}], ",", 
     RowBox[{"{", 
      RowBox[{"31", ",", "3189", ",", "12888", ",", "5345"}], "}"}], ",", 
     RowBox[{"{", 
      RowBox[{"31.1`", ",", "6546", ",", "13710", ",", "6361"}], "}"}], ",", 
     RowBox[{"{", 
      RowBox[{"31.2`", ",", "9971", ",", "12955", ",", "7485"}], "}"}], ",", 
     RowBox[{"{", 
      RowBox[{"31.3`", ",", "11023", ",", "10546", ",", "8285"}], "}"}], ",", 
     
     RowBox[{"{", 
      RowBox[{"31.4`", ",", "8384", ",", "7831", ",", "8665"}], "}"}], ",", 
     RowBox[{"{", 
      RowBox[{"31.5`", ",", "2926", ",", "6218", ",", "8780"}], "}"}], ",", 
     RowBox[{"{", 
      RowBox[{"31.6`", ",", "216", ",", "6440", ",", "8853"}], "}"}], ",", 
     RowBox[{"{", 
      RowBox[{"31.7`", ",", "307", ",", "7086", ",", "8966"}], "}"}], ",", 
     RowBox[{"{", 
      RowBox[{"31.8`", ",", "418", ",", "7941", ",", "9138"}], "}"}], ",", 
     RowBox[{"{", 
      RowBox[{"31.9`", ",", "570", ",", "8958", ",", "9428"}], "}"}], ",", 
     RowBox[{"{", 
      RowBox[{"32", ",", "968", ",", "10038", ",", "9837"}], "}"}], ",", 
     RowBox[{"{", 
      RowBox[{"32.1`", ",", "1736", ",", "11286", ",", "10396"}], "}"}], ",", 
     
     RowBox[{"{", 
      RowBox[{"32.2`", ",", "3252", ",", "11916", ",", "11020"}], "}"}], ",", 
     
     RowBox[{"{", 
      RowBox[{"32.3`", ",", "4796", ",", "11874", ",", "11594"}], "}"}], ",", 
     
     RowBox[{"{", 
      RowBox[{"32.4`", ",", "5511", ",", "11206", ",", "12124"}], "}"}], ",", 
     
     RowBox[{"{", 
      RowBox[{"32.5`", ",", "5317", ",", "10360", ",", "12534"}], "}"}], ",", 
     
     RowBox[{"{", 
      RowBox[{"32.6`", ",", "3979", ",", "9220", ",", "12646"}], "}"}], ",", 
     RowBox[{"{", 
      RowBox[{"32.7`", ",", "1358", ",", "8750", ",", "12789"}], "}"}], ",", 
     RowBox[{"{", 
      RowBox[{"32.8`", ",", "633", ",", "9123", ",", "12931"}], "}"}], ",", 
     RowBox[{"{", 
      RowBox[{"32.9`", ",", "723", ",", "9635", ",", "13053"}], "}"}], ",", 
     RowBox[{"{", 
      RowBox[{"33", ",", "1033", ",", "10298", ",", "13349"}], "}"}], ",", 
     RowBox[{"{", 
      RowBox[{"33.1`", ",", "1653", ",", "10769", ",", "13657"}], "}"}], ",", 
     
     RowBox[{"{", 
      RowBox[{"33.2`", ",", "2261", ",", "11161", ",", "14131"}], "}"}], ",", 
     
     RowBox[{"{", 
      RowBox[{"33.3`", ",", "3256", ",", "11041", ",", "14485"}], "}"}], ",", 
     
     RowBox[{"{", 
      RowBox[{"33.4`", ",", "3569", ",", "10499", ",", "14788"}], "}"}], ",", 
     
     RowBox[{"{", 
      RowBox[{"33.5`", ",", "2690", ",", "9808", ",", "14975"}], "}"}], ",", 
     RowBox[{"{", 
      RowBox[{"33.6`", ",", "1682", ",", "9529", ",", "15017"}], "}"}], ",", 
     RowBox[{"{", 
      RowBox[{"33.7`", ",", "1212", ",", "9567", ",", "15063"}], "}"}], ",", 
     RowBox[{"{", 
      RowBox[{"33.8`", ",", "1121", ",", "9741", ",", "15204"}], "}"}], ",", 
     RowBox[{"{", 
      RowBox[{"33.9`", ",", "908", ",", "9863", ",", "15315"}], "}"}], ",", 
     RowBox[{"{", 
      RowBox[{"34", ",", "1196", ",", "10194", ",", "15405"}], "}"}], ",", 
     RowBox[{"{", 
      RowBox[{"34.1`", ",", "1356", ",", "10383", ",", "15632"}], "}"}], ",", 
     
     RowBox[{"{", 
      RowBox[{"34.2`", ",", "1655", ",", "10471", ",", "15726"}], "}"}], ",", 
     
     RowBox[{"{", 
      RowBox[{"34.3`", ",", "2019", ",", "10353", ",", "15822"}], "}"}], ",", 
     
     RowBox[{"{", 
      RowBox[{"34.4`", ",", "1800", ",", "10121", ",", "16005"}], "}"}], ",", 
     
     RowBox[{"{", 
      RowBox[{"34.5`", ",", "1383", ",", "9776", ",", "16117"}], "}"}], ",", 
     RowBox[{"{", 
      RowBox[{"34.6`", ",", "1035", ",", "9731", ",", "16135"}], "}"}], ",", 
     RowBox[{"{", 
      RowBox[{"34.7`", ",", "1103", ",", "9885", ",", "16269"}], "}"}], ",", 
     RowBox[{"{", 
      RowBox[{"34.8`", ",", "1191", ",", "9958", ",", "16371"}], "}"}], ",", 
     RowBox[{"{", 
      RowBox[{"34.9`", ",", "1198", ",", "9970", ",", "16448"}], "}"}], ",", 
     RowBox[{"{", 
      RowBox[{"35", ",", "1239", ",", "9935", ",", "16466"}], "}"}], ",", 
     RowBox[{"{", 
      RowBox[{"35.1`", ",", "1359", ",", "9878", ",", "16600"}], "}"}], ",", 
     RowBox[{"{", 
      RowBox[{"35.2`", ",", "1431", ",", "9747", ",", "16667"}], "}"}], ",", 
     RowBox[{"{", 
      RowBox[{"35.3`", ",", "981", ",", "9504", ",", "16745"}], "}"}], ",", 
     RowBox[{"{", 
      RowBox[{"35.4`", ",", "883", ",", "9478", ",", "16720"}], "}"}], ",", 
     RowBox[{"{", 
      RowBox[{"35.5`", ",", "864", ",", "9417", ",", "16741"}], "}"}], ",", 
     RowBox[{"{", 
      RowBox[{"35.6`", ",", "894", ",", "9477", ",", "16649"}], "}"}], ",", 
     RowBox[{"{", 
      RowBox[{"35.7`", ",", "765", ",", "9398", ",", "16646"}], "}"}], ",", 
     RowBox[{"{", 
      RowBox[{"35.8`", ",", "755", ",", "9259", ",", "16608"}], "}"}], ",", 
     RowBox[{"{", 
      RowBox[{"35.9`", ",", "759", ",", "9118", ",", "16639"}], "}"}], ",", 
     RowBox[{"{", 
      RowBox[{"36", ",", "707", ",", "9270", ",", "16537"}], "}"}], ",", 
     RowBox[{"{", 
      RowBox[{"36.1`", ",", "742", ",", "9149", ",", "16526"}], "}"}], ",", 
     RowBox[{"{", 
      RowBox[{"36.2`", ",", "743", ",", "9059", ",", "16577"}], "}"}], ",", 
     RowBox[{"{", 
      RowBox[{"36.3`", ",", "683", ",", "9068", ",", "16472"}], "}"}], ",", 
     RowBox[{"{", 
      RowBox[{"36.4`", ",", "585", ",", "9032", ",", "16318"}], "}"}], ",", 
     RowBox[{"{", 
      RowBox[{"36.5`", ",", "721", ",", "9001", ",", "16362"}], "}"}], ",", 
     RowBox[{"{", 
      RowBox[{"36.6`", ",", "540", ",", "9048", ",", "16342"}], "}"}], ",", 
     RowBox[{"{", 
      RowBox[{"36.7`", ",", "768", ",", "9129", ",", "16330"}], "}"}], ",", 
     RowBox[{"{", 
      RowBox[{"36.8`", ",", "624", ",", "8992", ",", "16269"}], "}"}], ",", 
     RowBox[{"{", 
      RowBox[{"36.9`", ",", "617", ",", "8972", ",", "16354"}], "}"}], ",", 
     RowBox[{"{", 
      RowBox[{"37", ",", "637", ",", "9040", ",", "16295"}], "}"}], ",", 
     RowBox[{"{", 
      RowBox[{"37.1`", ",", "584", ",", "8937", ",", "16192"}], "}"}], ",", 
     RowBox[{"{", 
      RowBox[{"37.2`", ",", "647", ",", "9022", ",", "16108"}], "}"}], ",", 
     RowBox[{"{", 
      RowBox[{"37.3`", ",", "708", ",", "8981", ",", "16122"}], "}"}], ",", 
     RowBox[{"{", 
      RowBox[{"37.4`", ",", "590", ",", "8960", ",", "16036"}], "}"}], ",", 
     RowBox[{"{", 
      RowBox[{"37.5`", ",", "593", ",", "9151", ",", "16080"}], "}"}], ",", 
     RowBox[{"{", 
      RowBox[{"37.6`", ",", "729", ",", "9310", ",", "16081"}], "}"}], ",", 
     RowBox[{"{", 
      RowBox[{"37.7`", ",", "807", ",", "9428", ",", "16103"}], "}"}], ",", 
     RowBox[{"{", 
      RowBox[{"37.8`", ",", "830", ",", "9494", ",", "16153"}], "}"}], ",", 
     RowBox[{"{", 
      RowBox[{"37.9`", ",", "921", ",", "9662", ",", "16162"}], "}"}], ",", 
     RowBox[{"{", 
      RowBox[{"38", ",", "922", ",", "9653", ",", "16237"}], "}"}], ",", 
     RowBox[{"{", 
      RowBox[{"38.1`", ",", "1047", ",", "9652", ",", "16314"}], "}"}], ",", 
     RowBox[{"{", 
      RowBox[{"38.2`", ",", "874", ",", "9620", ",", "16368"}], "}"}], ",", 
     RowBox[{"{", 
      RowBox[{"38.3`", ",", "1023", ",", "9767", ",", "16423"}], "}"}], ",", 
     RowBox[{"{", 
      RowBox[{"38.4`", ",", "1121", ",", "9895", ",", "16398"}], "}"}], ",", 
     RowBox[{"{", 
      RowBox[{"38.5`", ",", "1104", ",", "9687", ",", "16487"}], "}"}], ",", 
     RowBox[{"{", 
      RowBox[{"38.6`", ",", "883", ",", "9577", ",", "16562"}], "}"}], ",", 
     RowBox[{"{", 
      RowBox[{"38.7`", ",", "925", ",", "9491", ",", "16602"}], "}"}], ",", 
     RowBox[{"{", 
      RowBox[{"38.8`", ",", "844", ",", "9426", ",", "16642"}], "}"}], ",", 
     RowBox[{"{", 
      RowBox[{"38.9`", ",", "875", ",", "9377", ",", "16731"}], "}"}], ",", 
     RowBox[{"{", 
      RowBox[{"39", ",", "780", ",", "9398", ",", "16775"}], "}"}], ",", 
     RowBox[{"{", 
      RowBox[{"39.1`", ",", "883", ",", "9237", ",", "16797"}], "}"}], ",", 
     RowBox[{"{", 
      RowBox[{"39.2`", ",", "592", ",", "9225", ",", "16808"}], "}"}], ",", 
     RowBox[{"{", 
      RowBox[{"39.3`", ",", "718", ",", "9293", ",", "16754"}], "}"}], ",", 
     RowBox[{"{", 
      RowBox[{"39.4`", ",", "722", ",", "9275", ",", "16794"}], "}"}], ",", 
     RowBox[{"{", 
      RowBox[{"39.5`", ",", "735", ",", "9197", ",", "16849"}], "}"}], ",", 
     RowBox[{"{", 
      RowBox[{"39.6`", ",", "772", ",", "9175", ",", "16778"}], "}"}], ",", 
     RowBox[{"{", 
      RowBox[{"39.7`", ",", "623", ",", "8957", ",", "16714"}], "}"}], ",", 
     RowBox[{"{", 
      RowBox[{"39.8`", ",", "581", ",", "8947", ",", "16609"}], "}"}], ",", 
     RowBox[{"{", 
      RowBox[{"39.9`", ",", "662", ",", "8852", ",", "16502"}], "}"}], ",", 
     RowBox[{"{", 
      RowBox[{"40", ",", "540", ",", "8856", ",", "16385"}], "}"}], ",", 
     RowBox[{"{", 
      RowBox[{"40.1`", ",", "659", ",", "8808", ",", "16285"}], "}"}], ",", 
     RowBox[{"{", 
      RowBox[{"40.2`", ",", "521", ",", "8807", ",", "16207"}], "}"}], ",", 
     RowBox[{"{", 
      RowBox[{"40.3`", ",", "574", ",", "8718", ",", "16219"}], "}"}], ",", 
     RowBox[{"{", 
      RowBox[{"40.4`", ",", "560", ",", "8727", ",", "16159"}], "}"}], ",", 
     RowBox[{"{", 
      RowBox[{"40.5`", ",", "591", ",", "8826", ",", "16062"}], "}"}], ",", 
     RowBox[{"{", 
      RowBox[{"40.6`", ",", "590", ",", "8840", ",", "15949"}], "}"}], ",", 
     RowBox[{"{", 
      RowBox[{"40.7`", ",", "665", ",", "8810", ",", "15905"}], "}"}], ",", 
     RowBox[{"{", 
      RowBox[{"40.8`", ",", "559", ",", "8865", ",", "15846"}], "}"}], ",", 
     RowBox[{"{", 
      RowBox[{"40.9`", ",", "562", ",", "8827", ",", "15743"}], "}"}], ",", 
     RowBox[{"{", 
      RowBox[{"41", ",", "641", ",", "8974", ",", "15648"}], "}"}], ",", 
     RowBox[{"{", 
      RowBox[{"41.1`", ",", "576", ",", "9039", ",", "15655"}], "}"}], ",", 
     RowBox[{"{", 
      RowBox[{"41.2`", ",", "598", ",", "9142", ",", "15630"}], "}"}], ",", 
     RowBox[{"{", 
      RowBox[{"41.3`", ",", "687", ",", "9285", ",", "15581"}], "}"}], ",", 
     RowBox[{"{", 
      RowBox[{"41.4`", ",", "757", ",", "9399", ",", "15637"}], "}"}], ",", 
     RowBox[{"{", 
      RowBox[{"41.5`", ",", "904", ",", "9542", ",", "15637"}], "}"}], ",", 
     RowBox[{"{", 
      RowBox[{"41.6`", ",", "760", ",", "9509", ",", "15713"}], "}"}], ",", 
     RowBox[{"{", 
      RowBox[{"41.7`", ",", "904", ",", "9705", ",", "15824"}], "}"}], ",", 
     RowBox[{"{", 
      RowBox[{"41.8`", ",", "1062", ",", "9795", ",", "15765"}], "}"}], ",", 
     RowBox[{"{", 
      RowBox[{"41.9`", ",", "1153", ",", "9883", ",", "15841"}], "}"}], ",", 
     RowBox[{"{", 
      RowBox[{"42", ",", "1210", ",", "9790", ",", "15971"}], "}"}], ",", 
     RowBox[{"{", 
      RowBox[{"42.1`", ",", "1308", ",", "9939", ",", "16016"}], "}"}], ",", 
     RowBox[{"{", 
      RowBox[{"42.2`", ",", "1391", ",", "9841", ",", "16083"}], "}"}], ",", 
     RowBox[{"{", 
      RowBox[{"42.3`", ",", "1269", ",", "9801", ",", "16189"}], "}"}], ",", 
     RowBox[{"{", 
      RowBox[{"42.4`", ",", "1133", ",", "9693", ",", "16241"}], "}"}], ",", 
     RowBox[{"{", 
      RowBox[{"42.5`", ",", "968", ",", "9666", ",", "16232"}], "}"}], ",", 
     RowBox[{"{", 
      RowBox[{"42.6`", ",", "1036", ",", "9710", ",", "16319"}], "}"}], ",", 
     RowBox[{"{", 
      RowBox[{"42.7`", ",", "935", ",", "9563", ",", "16395"}], "}"}], ",", 
     RowBox[{"{", 
      RowBox[{"42.8`", ",", "841", ",", "9516", ",", "16301"}], "}"}], ",", 
     RowBox[{"{", 
      RowBox[{"42.9`", ",", "968", ",", "9557", ",", "16317"}], "}"}], ",", 
     RowBox[{"{", 
      RowBox[{"43", ",", "854", ",", "9667", ",", "16236"}], "}"}], ",", 
     RowBox[{"{", 
      RowBox[{"43.1`", ",", "1107", ",", "9797", ",", "16179"}], "}"}], ",", 
     RowBox[{"{", 
      RowBox[{"43.2`", ",", "1107", ",", "9845", ",", "16212"}], "}"}], ",", 
     RowBox[{"{", 
      RowBox[{"43.3`", ",", "1157", ",", "9763", ",", "16306"}], "}"}], ",", 
     RowBox[{"{", 
      RowBox[{"43.4`", ",", "918", ",", "9612", ",", "16423"}], "}"}], ",", 
     RowBox[{"{", 
      RowBox[{"43.5`", ",", "850", ",", "9487", ",", "16505"}], "}"}], ",", 
     RowBox[{"{", 
      RowBox[{"43.6`", ",", "851", ",", "9432", ",", "16519"}], "}"}], ",", 
     RowBox[{"{", 
      RowBox[{"43.7`", ",", "860", ",", "9390", ",", "16454"}], "}"}], ",", 
     RowBox[{"{", 
      RowBox[{"43.8`", ",", "823", ",", "9332", ",", "16424"}], "}"}], ",", 
     RowBox[{"{", 
      RowBox[{"43.9`", ",", "730", ",", "9353", ",", "16454"}], "}"}], ",", 
     RowBox[{"{", 
      RowBox[{"44", ",", "863", ",", "9457", ",", "16459"}], "}"}], ",", 
     RowBox[{"{", 
      RowBox[{"44.1`", ",", "797", ",", "9422", ",", "16495"}], "}"}], ",", 
     RowBox[{"{", 
      RowBox[{"44.2`", ",", "813", ",", "9494", ",", "16474"}], "}"}], ",", 
     RowBox[{"{", 
      RowBox[{"44.3`", ",", "878", ",", "9465", ",", "16502"}], "}"}], ",", 
     RowBox[{"{", 
      RowBox[{"44.4`", ",", "905", ",", "9358", ",", "16420"}], "}"}], ",", 
     RowBox[{"{", 
      RowBox[{"44.5`", ",", "875", ",", "9459", ",", "16411"}], "}"}], ",", 
     RowBox[{"{", 
      RowBox[{"44.6`", ",", "949", ",", "9453", ",", "16550"}], "}"}], ",", 
     RowBox[{"{", 
      RowBox[{"44.7`", ",", "812", ",", "9282", ",", "16608"}], "}"}], ",", 
     RowBox[{"{", 
      RowBox[{"44.8`", ",", "762", ",", "9334", ",", "16573"}], "}"}], ",", 
     RowBox[{"{", 
      RowBox[{"44.9`", ",", "785", ",", "9129", ",", "16601"}], "}"}], ",", 
     RowBox[{"{", 
      RowBox[{"45", ",", "633", ",", "8979", ",", "16548"}], "}"}], ",", 
     RowBox[{"{", 
      RowBox[{"45.1`", ",", "588", ",", "9013", ",", "16437"}], "}"}], ",", 
     RowBox[{"{", 
      RowBox[{"45.2`", ",", "672", ",", "8930", ",", "16414"}], "}"}], ",", 
     RowBox[{"{", 
      RowBox[{"45.3`", ",", "504", ",", "8902", ",", "16308"}], "}"}], ",", 
     RowBox[{"{", 
      RowBox[{"45.4`", ",", "628", ",", "8786", ",", "16236"}], "}"}], ",", 
     RowBox[{"{", 
      RowBox[{"45.5`", ",", "578", ",", "8719", ",", "16177"}], "}"}], ",", 
     RowBox[{"{", 
      RowBox[{"45.6`", ",", "473", ",", "8609", ",", "16085"}], "}"}], ",", 
     RowBox[{"{", 
      RowBox[{"45.7`", ",", "566", ",", "8641", ",", "16039"}], "}"}], ",", 
     RowBox[{"{", 
      RowBox[{"45.8`", ",", "447", ",", "8631", ",", "15967"}], "}"}], ",", 
     RowBox[{"{", 
      RowBox[{"45.9`", ",", "524", ",", "8631", ",", "15832"}], "}"}], ",", 
     RowBox[{"{", 
      RowBox[{"46", ",", "517", ",", "8580", ",", "15801"}], "}"}], ",", 
     RowBox[{"{", 
      RowBox[{"46.1`", ",", "590", ",", "8438", ",", "15687"}], "}"}], ",", 
     RowBox[{"{", 
      RowBox[{"46.2`", ",", "493", ",", "8528", ",", "15616"}], "}"}], ",", 
     RowBox[{"{", 
      RowBox[{"46.3`", ",", "446", ",", "8403", ",", "15624"}], "}"}], ",", 
     RowBox[{"{", 
      RowBox[{"46.4`", ",", "434", ",", "8494", ",", "15583"}], "}"}], ",", 
     RowBox[{"{", 
      RowBox[{"46.5`", ",", "434", ",", "8530", ",", "15499"}], "}"}], ",", 
     RowBox[{"{", 
      RowBox[{"46.6`", ",", "600", ",", "8681", ",", "15433"}], "}"}], ",", 
     RowBox[{"{", 
      RowBox[{"46.7`", ",", "581", ",", "8729", ",", "15371"}], "}"}], ",", 
     RowBox[{"{", 
      RowBox[{"46.8`", ",", "751", ",", "8954", ",", "15277"}], "}"}], ",", 
     RowBox[{"{", 
      RowBox[{"46.9`", ",", "700", ",", "9088", ",", "15282"}], "}"}], ",", 
     RowBox[{"{", 
      RowBox[{"47", ",", "725", ",", "9261", ",", "15321"}], "}"}], ",", 
     RowBox[{"{", 
      RowBox[{"47.1`", ",", "742", ",", "9358", ",", "15380"}], "}"}], ",", 
     RowBox[{"{", 
      RowBox[{"47.2`", ",", "877", ",", "9534", ",", "15445"}], "}"}], ",", 
     RowBox[{"{", 
      RowBox[{"47.3`", ",", "875", ",", "9567", ",", "15517"}], "}"}], ",", 
     RowBox[{"{", 
      RowBox[{"47.4`", ",", "933", ",", "9710", ",", "15597"}], "}"}], ",", 
     RowBox[{"{", 
      RowBox[{"47.5`", ",", "1111", ",", "9732", ",", "15663"}], "}"}], ",", 
     RowBox[{"{", 
      RowBox[{"47.6`", ",", "1042", ",", "9845", ",", "15796"}], "}"}], ",", 
     RowBox[{"{", 
      RowBox[{"47.7`", ",", "1235", ",", "9878", ",", "15954"}], "}"}], ",", 
     RowBox[{"{", 
      RowBox[{"47.8`", ",", "1033", ",", "9949", ",", "16088"}], "}"}], ",", 
     RowBox[{"{", 
      RowBox[{"47.9`", ",", "1079", ",", "10055", ",", "16123"}], "}"}], ",", 
     
     RowBox[{"{", 
      RowBox[{"48", ",", "1268", ",", "10015", ",", "16218"}], "}"}], ",", 
     RowBox[{"{", 
      RowBox[{"48.1`", ",", "1347", ",", "10018", ",", "16308"}], "}"}], ",", 
     
     RowBox[{"{", 
      RowBox[{"48.2`", ",", "1245", ",", "9921", ",", "16389"}], "}"}], ",", 
     RowBox[{"{", 
      RowBox[{"48.3`", ",", "1228", ",", "9899", ",", "16430"}], "}"}], ",", 
     RowBox[{"{", 
      RowBox[{"48.4`", ",", "1147", ",", "9731", ",", "16507"}], "}"}], ",", 
     RowBox[{"{", 
      RowBox[{"48.5`", ",", "1049", ",", "9652", ",", "16590"}], "}"}], ",", 
     RowBox[{"{", 
      RowBox[{"48.6`", ",", "1086", ",", "9622", ",", "16532"}], "}"}], ",", 
     RowBox[{"{", 
      RowBox[{"48.7`", ",", "960", ",", "9456", ",", "16543"}], "}"}], ",", 
     RowBox[{"{", 
      RowBox[{"48.8`", ",", "1001", ",", "9505", ",", "16553"}], "}"}], ",", 
     RowBox[{"{", 
      RowBox[{"48.9`", ",", "916", ",", "9469", ",", "16583"}], "}"}], ",", 
     RowBox[{"{", 
      RowBox[{"49", ",", "875", ",", "9473", ",", "16482"}], "}"}], ",", 
     RowBox[{"{", 
      RowBox[{"49.1`", ",", "1028", ",", "9536", ",", "16576"}], "}"}], ",", 
     RowBox[{"{", 
      RowBox[{"49.2`", ",", "761", ",", "9381", ",", "16542"}], "}"}], ",", 
     RowBox[{"{", 
      RowBox[{"49.3`", ",", "896", ",", "9349", ",", "16497"}], "}"}], ",", 
     RowBox[{"{", 
      RowBox[{"49.4`", ",", "857", ",", "9355", ",", "16493"}], "}"}], ",", 
     RowBox[{"{", 
      RowBox[{"49.5`", ",", "714", ",", "9349", ",", "16423"}], "}"}], ",", 
     RowBox[{"{", 
      RowBox[{"49.6`", ",", "779", ",", "9421", ",", "16421"}], "}"}], ",", 
     RowBox[{"{", 
      RowBox[{"49.7`", ",", "747", ",", "9520", ",", "16422"}], "}"}], ",", 
     RowBox[{"{", 
      RowBox[{"49.8`", ",", "974", ",", "9547", ",", "16403"}], "}"}], ",", 
     RowBox[{"{", 
      RowBox[{"49.9`", ",", "900", ",", "9521", ",", "16420"}], "}"}], ",", 
     RowBox[{"{", 
      RowBox[{"50", ",", "962", ",", "9583", ",", "16441"}], "}"}], ",", 
     RowBox[{"{", 
      RowBox[{"50.1`", ",", "845", ",", "9515", ",", "16543"}], "}"}], ",", 
     RowBox[{"{", 
      RowBox[{"50.2`", ",", "931", ",", "9567", ",", "16525"}], "}"}], ",", 
     RowBox[{"{", 
      RowBox[{"50.3`", ",", "1047", ",", "9500", ",", "16543"}], "}"}], ",", 
     RowBox[{"{", 
      RowBox[{"50.4`", ",", "1013", ",", "9515", ",", "16572"}], "}"}], ",", 
     RowBox[{"{", 
      RowBox[{"50.5`", ",", "842", ",", "9450", ",", "16562"}], "}"}], ",", 
     RowBox[{"{", 
      RowBox[{"50.6`", ",", "856", ",", "9502", ",", "16552"}], "}"}], ",", 
     RowBox[{"{", 
      RowBox[{"50.7`", ",", "781", ",", "9484", ",", "16484"}], "}"}], ",", 
     RowBox[{"{", 
      RowBox[{"50.8`", ",", "846", ",", "9487", ",", "16496"}], "}"}], ",", 
     RowBox[{"{", 
      RowBox[{"50.9`", ",", "963", ",", "9414", ",", "16550"}], "}"}], ",", 
     RowBox[{"{", 
      RowBox[{"51", ",", "771", ",", "9313", ",", "16613"}], "}"}], ",", 
     RowBox[{"{", 
      RowBox[{"51.1`", ",", "660", ",", "9346", ",", "16623"}], "}"}], ",", 
     RowBox[{"{", 
      RowBox[{"51.2`", ",", "746", ",", "9432", ",", "16611"}], "}"}], ",", 
     RowBox[{"{", 
      RowBox[{"51.3`", ",", "863", ",", "9549", ",", "16600"}], "}"}], ",", 
     RowBox[{"{", 
      RowBox[{"51.4`", ",", "849", ",", "9562", ",", "16529"}], "}"}], ",", 
     RowBox[{"{", 
      RowBox[{"51.5`", ",", "990", ",", "9731", ",", "16575"}], "}"}], ",", 
     RowBox[{"{", 
      RowBox[{"51.6`", ",", "948", ",", "9676", ",", "16564"}], "}"}], ",", 
     RowBox[{"{", 
      RowBox[{"51.7`", ",", "908", ",", "9715", ",", "16560"}], "}"}], ",", 
     RowBox[{"{", 
      RowBox[{"51.8`", ",", "1073", ",", "9625", ",", "16646"}], "}"}], ",", 
     RowBox[{"{", 
      RowBox[{"51.9`", ",", "821", ",", "9412", ",", "16595"}], "}"}], ",", 
     RowBox[{"{", 
      RowBox[{"52", ",", "672", ",", "9262", ",", "16574"}], "}"}], ",", 
     RowBox[{"{", 
      RowBox[{"52.1`", ",", "692", ",", "9188", ",", "16527"}], "}"}], ",", 
     RowBox[{"{", 
      RowBox[{"52.2`", ",", "785", ",", "9210", ",", "16518"}], "}"}], ",", 
     RowBox[{"{", 
      RowBox[{"52.3`", ",", "703", ",", "9279", ",", "16399"}], "}"}], ",", 
     RowBox[{"{", 
      RowBox[{"52.4`", ",", "727", ",", "9259", ",", "16424"}], "}"}], ",", 
     RowBox[{"{", 
      RowBox[{"52.5`", ",", "749", ",", "9180", ",", "16392"}], "}"}], ",", 
     RowBox[{"{", 
      RowBox[{"52.6`", ",", "681", ",", "9115", ",", "16369"}], "}"}], ",", 
     RowBox[{"{", 
      RowBox[{"52.7`", ",", "677", ",", "9064", ",", "16351"}], "}"}], ",", 
     RowBox[{"{", 
      RowBox[{"52.8`", ",", "639", ",", "9117", ",", "16296"}], "}"}], ",", 
     RowBox[{"{", 
      RowBox[{"52.9`", ",", "657", ",", "9150", ",", "16316"}], "}"}], ",", 
     RowBox[{"{", 
      RowBox[{"53", ",", "718", ",", "9191", ",", "16332"}], "}"}], ",", 
     RowBox[{"{", 
      RowBox[{"53.1`", ",", "717", ",", "9216", ",", "16403"}], "}"}], ",", 
     RowBox[{"{", 
      RowBox[{"53.2`", ",", "822", ",", "9344", ",", "16444"}], "}"}], ",", 
     RowBox[{"{", 
      RowBox[{"53.3`", ",", "766", ",", "9361", ",", "16473"}], "}"}], ",", 
     RowBox[{"{", 
      RowBox[{"53.4`", ",", "839", ",", "9442", ",", "16497"}], "}"}], ",", 
     RowBox[{"{", 
      RowBox[{"53.5`", ",", "911", ",", "9523", ",", "16572"}], "}"}], ",", 
     RowBox[{"{", 
      RowBox[{"53.6`", ",", "872", ",", "9481", ",", "16547"}], "}"}], ",", 
     RowBox[{"{", 
      RowBox[{"53.7`", ",", "939", ",", "9499", ",", "16597"}], "}"}], ",", 
     RowBox[{"{", 
      RowBox[{"53.8`", ",", "866", ",", "9367", ",", "16594"}], "}"}], ",", 
     RowBox[{"{", 
      RowBox[{"53.9`", ",", "701", ",", "9363", ",", "16634"}], "}"}], ",", 
     RowBox[{"{", 
      RowBox[{"54", ",", "687", ",", "9373", ",", "16627"}], "}"}], ",", 
     RowBox[{"{", 
      RowBox[{"54.1`", ",", "707", ",", "9145", ",", "16597"}], "}"}], ",", 
     RowBox[{"{", 
      RowBox[{"54.2`", ",", "679", ",", "9030", ",", "16556"}], "}"}], ",", 
     RowBox[{"{", 
      RowBox[{"54.3`", ",", "701", ",", "8934", ",", "16548"}], "}"}], ",", 
     RowBox[{"{", 
      RowBox[{"54.4`", ",", "546", ",", "8897", ",", "16523"}], "}"}], ",", 
     RowBox[{"{", 
      RowBox[{"54.5`", ",", "478", ",", "8792", ",", "16399"}], "}"}], ",", 
     RowBox[{"{", 
      RowBox[{"54.6`", ",", "716", ",", "8823", ",", "16299"}], "}"}], ",", 
     RowBox[{"{", 
      RowBox[{"54.7`", ",", "550", ",", "8740", ",", "16243"}], "}"}], ",", 
     RowBox[{"{", 
      RowBox[{"54.8`", ",", "454", ",", "8654", ",", "16130"}], "}"}], ",", 
     RowBox[{"{", 
      RowBox[{"54.9`", ",", "498", ",", "8627", ",", "16077"}], "}"}], ",", 
     RowBox[{"{", 
      RowBox[{"55", ",", "458", ",", "8434", ",", "15994"}], "}"}], ",", 
     RowBox[{"{", 
      RowBox[{"55.1`", ",", "404", ",", "8161", ",", "15855"}], "}"}], ",", 
     RowBox[{"{", 
      RowBox[{"55.2`", ",", "394", ",", "8215", ",", "15699"}], "}"}], ",", 
     RowBox[{"{", 
      RowBox[{"55.3`", ",", "442", ",", "8218", ",", "15569"}], "}"}], ",", 
     RowBox[{"{", 
      RowBox[{"55.4`", ",", "491", ",", "8230", ",", "15547"}], "}"}], ",", 
     RowBox[{"{", 
      RowBox[{"55.5`", ",", "518", ",", "8120", ",", "15436"}], "}"}], ",", 
     RowBox[{"{", 
      RowBox[{"55.6`", ",", "418", ",", "7945", ",", "15386"}], "}"}], ",", 
     RowBox[{"{", 
      RowBox[{"55.7`", ",", "333", ",", "7952", ",", "15353"}], "}"}], ",", 
     RowBox[{"{", 
      RowBox[{"55.8`", ",", "314", ",", "7877", ",", "15190"}], "}"}], ",", 
     RowBox[{"{", 
      RowBox[{"55.9`", ",", "361", ",", "7947", ",", "15050"}], "}"}], ",", 
     RowBox[{"{", 
      RowBox[{"56", ",", "505", ",", "8009", ",", "14859"}], "}"}], ",", 
     RowBox[{"{", 
      RowBox[{"56.1`", ",", "373", ",", "7863", ",", "14708"}], "}"}], ",", 
     RowBox[{"{", 
      RowBox[{"56.2`", ",", "365", ",", "7917", ",", "14543"}], "}"}], ",", 
     RowBox[{"{", 
      RowBox[{"56.3`", ",", "356", ",", "8009", ",", "14398"}], "}"}], ",", 
     RowBox[{"{", 
      RowBox[{"56.4`", ",", "401", ",", "8019", ",", "14313"}], "}"}], ",", 
     RowBox[{"{", 
      RowBox[{"56.5`", ",", "445", ",", "8140", ",", "14270"}], "}"}], ",", 
     RowBox[{"{", 
      RowBox[{"56.6`", ",", "426", ",", "8275", ",", "14196"}], "}"}], ",", 
     RowBox[{"{", 
      RowBox[{"56.7`", ",", "480", ",", "8378", ",", "14154"}], "}"}], ",", 
     RowBox[{"{", 
      RowBox[{"56.8`", ",", "550", ",", "8638", ",", "14184"}], "}"}], ",", 
     RowBox[{"{", 
      RowBox[{"56.9`", ",", "649", ",", "8992", ",", "14290"}], "}"}], ",", 
     RowBox[{"{", 
      RowBox[{"57", ",", "666", ",", "9324", ",", "14377"}], "}"}], ",", 
     RowBox[{"{", 
      RowBox[{"57.1`", ",", "787", ",", "9559", ",", "14460"}], "}"}], ",", 
     RowBox[{"{", 
      RowBox[{"57.2`", ",", "1022", ",", "9983", ",", "14624"}], "}"}], ",", 
     RowBox[{"{", 
      RowBox[{"57.3`", ",", "1237", ",", "10357", ",", "14847"}], "}"}], ",", 
     
     RowBox[{"{", 
      RowBox[{"57.4`", ",", "1825", ",", "10590", ",", "15149"}], "}"}], ",", 
     
     RowBox[{"{", 
      RowBox[{"57.5`", ",", "2129", ",", "10545", ",", "15400"}], "}"}], ",", 
     
     RowBox[{"{", 
      RowBox[{"57.6`", ",", "2220", ",", "10502", ",", "15629"}], "}"}], ",", 
     
     RowBox[{"{", 
      RowBox[{"57.7`", ",", "2004", ",", "10329", ",", "15769"}], "}"}], ",", 
     
     RowBox[{"{", 
      RowBox[{"57.8`", ",", "1812", ",", "10207", ",", "15956"}], "}"}], ",", 
     
     RowBox[{"{", 
      RowBox[{"57.9`", ",", "1766", ",", "10083", ",", "16077"}], "}"}], ",", 
     
     RowBox[{"{", 
      RowBox[{"58", ",", "1543", ",", "9859", ",", "16201"}], "}"}], ",", 
     RowBox[{"{", 
      RowBox[{"58.1`", ",", "1252", ",", "9897", ",", "16263"}], "}"}], ",", 
     RowBox[{"{", 
      RowBox[{"58.2`", ",", "1012", ",", "9907", ",", "16328"}], "}"}], ",", 
     RowBox[{"{", 
      RowBox[{"58.3`", ",", "1046", ",", "9980", ",", "16376"}], "}"}], ",", 
     RowBox[{"{", 
      RowBox[{"58.4`", ",", "1216", ",", "10124", ",", "16409"}], "}"}], ",", 
     
     RowBox[{"{", 
      RowBox[{"58.5`", ",", "1565", ",", "10070", ",", "16522"}], "}"}], ",", 
     
     RowBox[{"{", 
      RowBox[{"58.6`", ",", "1166", ",", "9822", ",", "16532"}], "}"}], ",", 
     RowBox[{"{", 
      RowBox[{"58.7`", ",", "1052", ",", "9720", ",", "16551"}], "}"}], ",", 
     RowBox[{"{", 
      RowBox[{"58.8`", ",", "986", ",", "9700", ",", "16554"}], "}"}], ",", 
     RowBox[{"{", 
      RowBox[{"58.9`", ",", "853", ",", "9627", ",", "16594"}], "}"}], ",", 
     RowBox[{"{", 
      RowBox[{"59", ",", "858", ",", "9531", ",", "16639"}], "}"}], ",", 
     RowBox[{"{", 
      RowBox[{"59.1`", ",", "861", ",", "9583", ",", "16641"}], "}"}], ",", 
     RowBox[{"{", 
      RowBox[{"59.2`", ",", "839", ",", "9626", ",", "16591"}], "}"}], ",", 
     RowBox[{"{", 
      RowBox[{"59.3`", ",", "949", ",", "9457", ",", "16588"}], "}"}], ",", 
     RowBox[{"{", 
      RowBox[{"59.4`", ",", "775", ",", "9587", ",", "16583"}], "}"}], ",", 
     RowBox[{"{", 
      RowBox[{"59.5`", ",", "911", ",", "9633", ",", "16577"}], "}"}], ",", 
     RowBox[{"{", 
      RowBox[{"59.6`", ",", "982", ",", "9643", ",", "16545"}], "}"}], ",", 
     RowBox[{"{", 
      RowBox[{"59.7`", ",", "898", ",", "9691", ",", "16598"}], "}"}], ",", 
     RowBox[{"{", 
      RowBox[{"59.8`", ",", "945", ",", "9578", ",", "16654"}], "}"}], ",", 
     RowBox[{"{", 
      RowBox[{"59.9`", ",", "863", ",", "9623", ",", "16673"}], "}"}], ",", 
     RowBox[{"{", 
      RowBox[{"60", ",", "888", ",", "9661", ",", "16661"}], "}"}], ",", 
     RowBox[{"{", 
      RowBox[{"60.1`", ",", "861", ",", "9560", ",", "16665"}], "}"}], ",", 
     RowBox[{"{", 
      RowBox[{"60.2`", ",", "758", ",", "9513", ",", "16720"}], "}"}], ",", 
     RowBox[{"{", 
      RowBox[{"60.3`", ",", "802", ",", "9406", ",", "16682"}], "}"}], ",", 
     RowBox[{"{", 
      RowBox[{"60.4`", ",", "870", ",", "9351", ",", "16642"}], "}"}], ",", 
     RowBox[{"{", 
      RowBox[{"60.5`", ",", "752", ",", "9278", ",", "16651"}], "}"}], ",", 
     RowBox[{"{", 
      RowBox[{"60.6`", ",", "662", ",", "9213", ",", "16625"}], "}"}], ",", 
     RowBox[{"{", 
      RowBox[{"60.7`", ",", "727", ",", "9290", ",", "16547"}], "}"}], ",", 
     RowBox[{"{", 
      RowBox[{"60.8`", ",", "834", ",", "9364", ",", "16469"}], "}"}], ",", 
     RowBox[{"{", 
      RowBox[{"60.9`", ",", "779", ",", "9393", ",", "16386"}], "}"}], ",", 
     RowBox[{"{", 
      RowBox[{"61", ",", "874", ",", "9316", ",", "16351"}], "}"}], ",", 
     RowBox[{"{", 
      RowBox[{"61.1`", ",", "677", ",", "9215", ",", "16347"}], "}"}], ",", 
     RowBox[{"{", 
      RowBox[{"61.2`", ",", "603", ",", "9285", ",", "16386"}], "}"}], ",", 
     RowBox[{"{", 
      RowBox[{"61.3`", ",", "746", ",", "9242", ",", "16359"}], "}"}], ",", 
     RowBox[{"{", 
      RowBox[{"61.4`", ",", "646", ",", "9344", ",", "16314"}], "}"}], ",", 
     RowBox[{"{", 
      RowBox[{"61.5`", ",", "748", ",", "9463", ",", "16237"}], "}"}], ",", 
     RowBox[{"{", 
      RowBox[{"61.6`", ",", "917", ",", "9637", ",", "16263"}], "}"}], ",", 
     RowBox[{"{", 
      RowBox[{"61.7`", ",", "1017", ",", "9776", ",", "16341"}], "}"}], ",", 
     RowBox[{"{", 
      RowBox[{"61.8`", ",", "943", ",", "9658", ",", "16347"}], "}"}], ",", 
     RowBox[{"{", 
      RowBox[{"61.9`", ",", "917", ",", "9654", ",", "16405"}], "}"}], ",", 
     RowBox[{"{", 
      RowBox[{"62", ",", "897", ",", "9440", ",", "16365"}], "}"}], ",", 
     RowBox[{"{", 
      RowBox[{"62.1`", ",", "917", ",", "9400", ",", "16345"}], "}"}], ",", 
     RowBox[{"{", 
      RowBox[{"62.2`", ",", "778", ",", "9293", ",", "16399"}], "}"}], ",", 
     RowBox[{"{", 
      RowBox[{"62.3`", ",", "745", ",", "9194", ",", "16361"}], "}"}], ",", 
     RowBox[{"{", 
      RowBox[{"62.4`", ",", "733", ",", "9091", ",", "16335"}], "}"}], ",", 
     RowBox[{"{", 
      RowBox[{"62.5`", ",", "711", ",", "9034", ",", "16319"}], "}"}], ",", 
     RowBox[{"{", 
      RowBox[{"62.6`", ",", "681", ",", "8868", ",", "16268"}], "}"}], ",", 
     RowBox[{"{", 
      RowBox[{"62.7`", ",", "571", ",", "8747", ",", "16235"}], "}"}], ",", 
     RowBox[{"{", 
      RowBox[{"62.8`", ",", "602", ",", "8769", ",", "16222"}], "}"}], ",", 
     RowBox[{"{", 
      RowBox[{"62.9`", ",", "588", ",", "8636", ",", "16100"}], "}"}], ",", 
     RowBox[{"{", 
      RowBox[{"63", ",", "489", ",", "8537", ",", "16011"}], "}"}], ",", 
     RowBox[{"{", 
      RowBox[{"63.1`", ",", "514", ",", "8489", ",", "15942"}], "}"}], ",", 
     RowBox[{"{", 
      RowBox[{"63.2`", ",", "419", ",", "8554", ",", "15903"}], "}"}], ",", 
     RowBox[{"{", 
      RowBox[{"63.3`", ",", "478", ",", "8469", ",", "15883"}], "}"}], ",", 
     RowBox[{"{", 
      RowBox[{"63.4`", ",", "513", ",", "8590", ",", "15816"}], "}"}], ",", 
     RowBox[{"{", 
      RowBox[{"63.5`", ",", "505", ",", "8714", ",", "15795"}], "}"}], ",", 
     RowBox[{"{", 
      RowBox[{"63.6`", ",", "626", ",", "8690", ",", "15708"}], "}"}], ",", 
     RowBox[{"{", 
      RowBox[{"63.7`", ",", "482", ",", "8707", ",", "15631"}], "}"}], ",", 
     RowBox[{"{", 
      RowBox[{"63.8`", ",", "548", ",", "8513", ",", "15554"}], "}"}], ",", 
     RowBox[{"{", 
      RowBox[{"63.9`", ",", "556", ",", "8439", ",", "15510"}], "}"}], ",", 
     RowBox[{"{", 
      RowBox[{"64", ",", "458", ",", "8417", ",", "15380"}], "}"}], ",", 
     RowBox[{"{", 
      RowBox[{"64.1`", ",", "442", ",", "8449", ",", "15317"}], "}"}], ",", 
     RowBox[{"{", 
      RowBox[{"64.2`", ",", "501", ",", "8488", ",", "15223"}], "}"}], ",", 
     RowBox[{"{", 
      RowBox[{"64.3`", ",", "526", ",", "8494", ",", "15175"}], "}"}], ",", 
     RowBox[{"{", 
      RowBox[{"64.4`", ",", "491", ",", "8533", ",", "15138"}], "}"}], ",", 
     RowBox[{"{", 
      RowBox[{"64.5`", ",", "450", ",", "8541", ",", "15043"}], "}"}], ",", 
     RowBox[{"{", 
      RowBox[{"64.6`", ",", "604", ",", "8594", ",", "15025"}], "}"}], ",", 
     RowBox[{"{", 
      RowBox[{"64.7`", ",", "541", ",", "8788", ",", "15033"}], "}"}], ",", 
     RowBox[{"{", 
      RowBox[{"64.8`", ",", "662", ",", "9093", ",", "14983"}], "}"}], ",", 
     RowBox[{"{", 
      RowBox[{"64.9`", ",", "826", ",", "9385", ",", "15070"}], "}"}], ",", 
     RowBox[{"{", 
      RowBox[{"65", ",", "943", ",", "9558", ",", "15127"}], "}"}], ",", 
     RowBox[{"{", 
      RowBox[{"65.1`", ",", "879", ",", "9742", ",", "15234"}], "}"}], ",", 
     RowBox[{"{", 
      RowBox[{"65.2`", ",", "842", ",", "9993", ",", "15407"}], "}"}], ",", 
     RowBox[{"{", 
      RowBox[{"65.3`", ",", "1321", ",", "10086", ",", "15593"}], "}"}], ",", 
     
     RowBox[{"{", 
      RowBox[{"65.4`", ",", "1583", ",", "10314", ",", "15755"}], "}"}], ",", 
     
     RowBox[{"{", 
      RowBox[{"65.5`", ",", "1726", ",", "10296", ",", "15885"}], "}"}], ",", 
     
     RowBox[{"{", 
      RowBox[{"65.6`", ",", "1735", ",", "10180", ",", "16026"}], "}"}], ",", 
     
     RowBox[{"{", 
      RowBox[{"65.7`", ",", "1512", ",", "10190", ",", "16131"}], "}"}], ",", 
     
     RowBox[{"{", 
      RowBox[{"65.8`", ",", "1545", ",", "10175", ",", "16239"}], "}"}], ",", 
     
     RowBox[{"{", 
      RowBox[{"65.9`", ",", "1309", ",", "10114", ",", "16342"}], "}"}], ",", 
     
     RowBox[{"{", 
      RowBox[{"66", ",", "1177", ",", "9996", ",", "16408"}], "}"}], ",", 
     RowBox[{"{", 
      RowBox[{"66.1`", ",", "1121", ",", "9962", ",", "16522"}], "}"}], ",", 
     RowBox[{"{", 
      RowBox[{"66.2`", ",", "1296", ",", "9984", ",", "16587"}], "}"}], ",", 
     RowBox[{"{", 
      RowBox[{"66.3`", ",", "1191", ",", "9869", ",", "16647"}], "}"}], ",", 
     RowBox[{"{", 
      RowBox[{"66.4`", ",", "1216", ",", "9811", ",", "16655"}], "}"}], ",", 
     RowBox[{"{", 
      RowBox[{"66.5`", ",", "1052", ",", "9646", ",", "16677"}], "}"}], ",", 
     RowBox[{"{", 
      RowBox[{"66.6`", ",", "1008", ",", "9666", ",", "16724"}], "}"}], ",", 
     RowBox[{"{", 
      RowBox[{"66.7`", ",", "961", ",", "9630", ",", "16690"}], "}"}], ",", 
     RowBox[{"{", 
      RowBox[{"66.8`", ",", "1057", ",", "9521", ",", "16738"}], "}"}], ",", 
     RowBox[{"{", 
      RowBox[{"66.9`", ",", "837", ",", "9392", ",", "16748"}], "}"}], ",", 
     RowBox[{"{", 
      RowBox[{"67", ",", "790", ",", "9303", ",", "16779"}], "}"}], ",", 
     RowBox[{"{", 
      RowBox[{"67.1`", ",", "726", ",", "9272", ",", "16721"}], "}"}], ",", 
     RowBox[{"{", 
      RowBox[{"67.2`", ",", "831", ",", "9239", ",", "16658"}], "}"}], ",", 
     RowBox[{"{", 
      RowBox[{"67.3`", ",", "727", ",", "9185", ",", "16668"}], "}"}], ",", 
     RowBox[{"{", 
      RowBox[{"67.4`", ",", "575", ",", "9020", ",", "16594"}], "}"}], ",", 
     RowBox[{"{", 
      RowBox[{"67.5`", ",", "557", ",", "8844", ",", "16469"}], "}"}], ",", 
     RowBox[{"{", 
      RowBox[{"67.6`", ",", "573", ",", "8773", ",", "16462"}], "}"}], ",", 
     RowBox[{"{", 
      RowBox[{"67.7`", ",", "607", ",", "8670", ",", "16387"}], "}"}], ",", 
     RowBox[{"{", 
      RowBox[{"67.8`", ",", "450", ",", "8585", ",", "16280"}], "}"}], ",", 
     RowBox[{"{", 
      RowBox[{"67.9`", ",", "484", ",", "8542", ",", "16200"}], "}"}], ",", 
     RowBox[{"{", 
      RowBox[{"68", ",", "496", ",", "8380", ",", "16099"}], "}"}], ",", 
     RowBox[{"{", 
      RowBox[{"68.1`", ",", "500", ",", "8411", ",", "15978"}], "}"}], ",", 
     RowBox[{"{", 
      RowBox[{"68.2`", ",", "511", ",", "8281", ",", "15814"}], "}"}], ",", 
     RowBox[{"{", 
      RowBox[{"68.3`", ",", "530", ",", "8370", ",", "15650"}], "}"}], ",", 
     RowBox[{"{", 
      RowBox[{"68.4`", ",", "411", ",", "8293", ",", "15518"}], "}"}], ",", 
     RowBox[{"{", 
      RowBox[{"68.5`", ",", "430", ",", "8227", ",", "15404"}], "}"}], ",", 
     RowBox[{"{", 
      RowBox[{"68.6`", ",", "484", ",", "8316", ",", "15355"}], "}"}], ",", 
     RowBox[{"{", 
      RowBox[{"68.7`", ",", "500", ",", "8441", ",", "15355"}], "}"}], ",", 
     RowBox[{"{", 
      RowBox[{"68.8`", ",", "416", ",", "8418", ",", "15304"}], "}"}], ",", 
     RowBox[{"{", 
      RowBox[{"68.9`", ",", "429", ",", "8374", ",", "15206"}], "}"}], ",", 
     RowBox[{"{", 
      RowBox[{"69", ",", "444", ",", "8464", ",", "15083"}], "}"}], ",", 
     RowBox[{"{", 
      RowBox[{"69.1`", ",", "497", ",", "8485", ",", "15017"}], "}"}], ",", 
     RowBox[{"{", 
      RowBox[{"69.2`", ",", "492", ",", "8596", ",", "15037"}], "}"}], ",", 
     RowBox[{"{", 
      RowBox[{"69.3`", ",", "465", ",", "8728", ",", "15049"}], "}"}], ",", 
     RowBox[{"{", 
      RowBox[{"69.4`", ",", "579", ",", "8805", ",", "15138"}], "}"}], ",", 
     RowBox[{"{", 
      RowBox[{"69.5`", ",", "574", ",", "8919", ",", "15145"}], "}"}], ",", 
     RowBox[{"{", 
      RowBox[{"69.6`", ",", "551", ",", "9035", ",", "15135"}], "}"}], ",", 
     RowBox[{"{", 
      RowBox[{"69.7`", ",", "717", ",", "9198", ",", "15236"}], "}"}], ",", 
     RowBox[{"{", 
      RowBox[{"69.8`", ",", "793", ",", "9371", ",", "15244"}], "}"}], ",", 
     RowBox[{"{", 
      RowBox[{"69.9`", ",", "866", ",", "9573", ",", "15292"}], "}"}], ",", 
     RowBox[{"{", 
      RowBox[{"70", ",", "877", ",", "9706", ",", "15417"}], "}"}], ",", 
     RowBox[{"{", 
      RowBox[{"70.1`", ",", "1037", ",", "9910", ",", "15489"}], "}"}], ",", 
     RowBox[{"{", 
      RowBox[{"70.2`", ",", "1259", ",", "10154", ",", "15602"}], "}"}], ",", 
     
     RowBox[{"{", 
      RowBox[{"70.3`", ",", "1427", ",", "10258", ",", "15697"}], "}"}], ",", 
     
     RowBox[{"{", 
      RowBox[{"70.4`", ",", "1428", ",", "10268", ",", "15860"}], "}"}], ",", 
     
     RowBox[{"{", 
      RowBox[{"70.5`", ",", "1480", ",", "10284", ",", "15891"}], "}"}], ",", 
     
     RowBox[{"{", 
      RowBox[{"70.6`", ",", "1545", ",", "10210", ",", "16064"}], "}"}], ",", 
     
     RowBox[{"{", 
      RowBox[{"70.7`", ",", "1582", ",", "10186", ",", "16226"}], "}"}], ",", 
     
     RowBox[{"{", 
      RowBox[{"70.8`", ",", "1543", ",", "10170", ",", "16345"}], "}"}], ",", 
     
     RowBox[{"{", 
      RowBox[{"70.9`", ",", "1270", ",", "9982", ",", "16406"}], "}"}], ",", 
     RowBox[{"{", 
      RowBox[{"71", ",", "1104", ",", "10088", ",", "16486"}], "}"}], ",", 
     RowBox[{"{", 
      RowBox[{"71.1`", ",", "1266", ",", "10116", ",", "16506"}], "}"}], ",", 
     
     RowBox[{"{", 
      RowBox[{"71.2`", ",", "1359", ",", "10035", ",", "16536"}], "}"}], ",", 
     
     RowBox[{"{", 
      RowBox[{"71.3`", ",", "1153", ",", "9913", ",", "16597"}], "}"}], ",", 
     RowBox[{"{", 
      RowBox[{"71.4`", ",", "1073", ",", "9982", ",", "16697"}], "}"}], ",", 
     RowBox[{"{", 
      RowBox[{"71.5`", ",", "1112", ",", "9855", ",", "16806"}], "}"}], ",", 
     RowBox[{"{", 
      RowBox[{"71.6`", ",", "1012", ",", "9832", ",", "16831"}], "}"}], ",", 
     RowBox[{"{", 
      RowBox[{"71.7`", ",", "1027", ",", "9654", ",", "16787"}], "}"}], ",", 
     RowBox[{"{", 
      RowBox[{"71.8`", ",", "947", ",", "9477", ",", "16804"}], "}"}], ",", 
     RowBox[{"{", 
      RowBox[{"71.9`", ",", "849", ",", "9342", ",", "16830"}], "}"}], ",", 
     RowBox[{"{", 
      RowBox[{"72", ",", "763", ",", "9326", ",", "16834"}], "}"}], ",", 
     RowBox[{"{", 
      RowBox[{"72.1`", ",", "693", ",", "9134", ",", "16812"}], "}"}], ",", 
     RowBox[{"{", 
      RowBox[{"72.2`", ",", "608", ",", "9128", ",", "16680"}], "}"}], ",", 
     RowBox[{"{", 
      RowBox[{"72.3`", ",", "679", ",", "9058", ",", "16640"}], "}"}], ",", 
     RowBox[{"{", 
      RowBox[{"72.4`", ",", "652", ",", "8931", ",", "16638"}], "}"}], ",", 
     RowBox[{"{", 
      RowBox[{"72.5`", ",", "611", ",", "8777", ",", "16601"}], "}"}], ",", 
     RowBox[{"{", 
      RowBox[{"72.6`", ",", "496", ",", "8675", ",", "16597"}], "}"}], ",", 
     RowBox[{"{", 
      RowBox[{"72.7`", ",", "447", ",", "8540", ",", "16533"}], "}"}], ",", 
     RowBox[{"{", 
      RowBox[{"72.8`", ",", "478", ",", "8460", ",", "16407"}], "}"}], ",", 
     RowBox[{"{", 
      RowBox[{"72.9`", ",", "456", ",", "8343", ",", "16385"}], "}"}], ",", 
     RowBox[{"{", 
      RowBox[{"73", ",", "546", ",", "8209", ",", "16246"}], "}"}], ",", 
     RowBox[{"{", 
      RowBox[{"73.1`", ",", "367", ",", "7950", ",", "16016"}], "}"}], ",", 
     RowBox[{"{", 
      RowBox[{"73.2`", ",", "341", ",", "7691", ",", "15855"}], "}"}], ",", 
     RowBox[{"{", 
      RowBox[{"73.3`", ",", "307", ",", "7540", ",", "15647"}], "}"}], ",", 
     RowBox[{"{", 
      RowBox[{"73.4`", ",", "279", ",", "7316", ",", "15410"}], "}"}], ",", 
     RowBox[{"{", 
      RowBox[{"73.5`", ",", "291", ",", "7104", ",", "15223"}], "}"}], ",", 
     RowBox[{"{", 
      RowBox[{"73.6`", ",", "281", ",", "6829", ",", "15001"}], "}"}], ",", 
     RowBox[{"{", 
      RowBox[{"73.7`", ",", "218", ",", "6501", ",", "14734"}], "}"}], ",", 
     RowBox[{"{", 
      RowBox[{"73.8`", ",", "197", ",", "6118", ",", "14525"}], "}"}], ",", 
     RowBox[{"{", 
      RowBox[{"73.9`", ",", "168", ",", "5737", ",", "14198"}], "}"}], ",", 
     RowBox[{"{", 
      RowBox[{"74", ",", "124", ",", "5257", ",", "13824"}], "}"}], ",", 
     RowBox[{"{", 
      RowBox[{"74.1`", ",", "121", ",", "4641", ",", "13469"}], "}"}], ",", 
     RowBox[{"{", 
      RowBox[{"74.2`", ",", "82", ",", "3928", ",", "12960"}], "}"}], ",", 
     RowBox[{"{", 
      RowBox[{"74.3`", ",", "62", ",", "3168", ",", "12427"}], "}"}], ",", 
     RowBox[{"{", 
      RowBox[{"74.4`", ",", "52", ",", "2258", ",", "11840"}], "}"}], ",", 
     RowBox[{"{", 
      RowBox[{"74.5`", ",", "23", ",", "1171", ",", "11174"}], "}"}], ",", 
     RowBox[{"{", 
      RowBox[{"74.6`", ",", "2", ",", "145", ",", "10386"}], "}"}], ",", 
     RowBox[{"{", 
      RowBox[{"74.7`", ",", "0", ",", "1", ",", "9556"}], "}"}], ",", 
     RowBox[{"{", 
      RowBox[{"74.8`", ",", "0", ",", "1", ",", "8811"}], "}"}], ",", 
     RowBox[{"{", 
      RowBox[{"74.9`", ",", "0", ",", "2", ",", "8104"}], "}"}], ",", 
     RowBox[{"{", 
      RowBox[{"75", ",", "0", ",", "6", ",", "7378"}], "}"}], ",", 
     RowBox[{"{", 
      RowBox[{"75.1`", ",", "0", ",", "0", ",", "6758"}], "}"}], ",", 
     RowBox[{"{", 
      RowBox[{"75.2`", ",", "0", ",", "3", ",", "6179"}], "}"}], ",", 
     RowBox[{"{", 
      RowBox[{"75.3`", ",", "0", ",", "4", ",", "5645"}], "}"}], ",", 
     RowBox[{"{", 
      RowBox[{"75.4`", ",", "0", ",", "2", ",", "5165"}], "}"}], ",", 
     RowBox[{"{", 
      RowBox[{"75.5`", ",", "0", ",", "4", ",", "4711"}], "}"}], ",", 
     RowBox[{"{", 
      RowBox[{"75.6`", ",", "0", ",", "13", ",", "4265"}], "}"}], ",", 
     RowBox[{"{", 
      RowBox[{"75.7`", ",", "0", ",", "9", ",", "3891"}], "}"}], ",", 
     RowBox[{"{", 
      RowBox[{"75.8`", ",", "0", ",", "8", ",", "3485"}], "}"}], ",", 
     RowBox[{"{", 
      RowBox[{"75.9`", ",", "0", ",", "12", ",", "3147"}], "}"}], ",", 
     RowBox[{"{", 
      RowBox[{"76", ",", "0", ",", "12", ",", "2839"}], "}"}], ",", 
     RowBox[{"{", 
      RowBox[{"76.1`", ",", "1", ",", "4", ",", "2550"}], "}"}], ",", 
     RowBox[{"{", 
      RowBox[{"76.2`", ",", "0", ",", "11", ",", "2331"}], "}"}], ",", 
     RowBox[{"{", 
      RowBox[{"76.3`", ",", "0", ",", "7", ",", "2089"}], "}"}], ",", 
     RowBox[{"{", 
      RowBox[{"76.4`", ",", "0", ",", "20", ",", "1876"}], "}"}], ",", 
     RowBox[{"{", 
      RowBox[{"76.5`", ",", "2", ",", "29", ",", "1707"}], "}"}], ",", 
     RowBox[{"{", 
      RowBox[{"76.6`", ",", "1", ",", "29", ",", "1562"}], "}"}], ",", 
     RowBox[{"{", 
      RowBox[{"76.7`", ",", "0", ",", "30", ",", "1413"}], "}"}], ",", 
     RowBox[{"{", 
      RowBox[{"76.8`", ",", "2", ",", "32", ",", "1279"}], "}"}], ",", 
     RowBox[{"{", 
      RowBox[{"76.9`", ",", "0", ",", "46", ",", "1157"}], "}"}], ",", 
     RowBox[{"{", 
      RowBox[{"77", ",", "1", ",", "45", ",", "1029"}], "}"}], ",", 
     RowBox[{"{", 
      RowBox[{"77.1`", ",", "2", ",", "52", ",", "933"}], "}"}], ",", 
     RowBox[{"{", 
      RowBox[{"77.2`", ",", "0", ",", "60", ",", "837"}], "}"}], ",", 
     RowBox[{"{", 
      RowBox[{"77.3`", ",", "0", ",", "72", ",", "747"}], "}"}], ",", 
     RowBox[{"{", 
      RowBox[{"77.4`", ",", "0", ",", "90", ",", "694"}], "}"}], ",", 
     RowBox[{"{", 
      RowBox[{"77.5`", ",", "2", ",", "111", ",", "623"}], "}"}], ",", 
     RowBox[{"{", 
      RowBox[{"77.6`", ",", "3", ",", "129", ",", "558"}], "}"}], ",", 
     RowBox[{"{", 
      RowBox[{"77.7`", ",", "2", ",", "148", ",", "515"}], "}"}], ",", 
     RowBox[{"{", 
      RowBox[{"77.8`", ",", "0", ",", "178", ",", "489"}], "}"}], ",", 
     RowBox[{"{", 
      RowBox[{"77.9`", ",", "3", ",", "217", ",", "447"}], "}"}], ",", 
     RowBox[{"{", 
      RowBox[{"78", ",", "0", ",", "279", ",", "429"}], "}"}], ",", 
     RowBox[{"{", 
      RowBox[{"78.1`", ",", "4", ",", "344", ",", "432"}], "}"}], ",", 
     RowBox[{"{", 
      RowBox[{"78.2`", ",", "10", ",", "440", ",", "421"}], "}"}], ",", 
     RowBox[{"{", 
      RowBox[{"78.3`", ",", "11", ",", "595", ",", "424"}], "}"}], ",", 
     RowBox[{"{", 
      RowBox[{"78.4`", ",", "11", ",", "748", ",", "462"}], "}"}], ",", 
     RowBox[{"{", 
      RowBox[{"78.5`", ",", "10", ",", "955", ",", "505"}], "}"}], ",", 
     RowBox[{"{", 
      RowBox[{"78.6`", ",", "18", ",", "1245", ",", "583"}], "}"}], ",", 
     RowBox[{"{", 
      RowBox[{"78.7`", ",", "15", ",", "1604", ",", "665"}], "}"}], ",", 
     RowBox[{"{", 
      RowBox[{"78.8`", ",", "37", ",", "2080", ",", "820"}], "}"}], ",", 
     RowBox[{"{", 
      RowBox[{"78.9`", ",", "61", ",", "2692", ",", "972"}], "}"}], ",", 
     RowBox[{"{", 
      RowBox[{"79", ",", "79", ",", "3388", ",", "1277"}], "}"}], ",", 
     RowBox[{"{", 
      RowBox[{"79.1`", ",", "105", ",", "4337", ",", "1611"}], "}"}], ",", 
     RowBox[{"{", 
      RowBox[{"79.2`", ",", "166", ",", "5444", ",", "2015"}], "}"}], ",", 
     RowBox[{"{", 
      RowBox[{"79.3`", ",", "250", ",", "6896", ",", "2508"}], "}"}], ",", 
     RowBox[{"{", 
      RowBox[{"79.4`", ",", "501", ",", "8618", ",", "3190"}], "}"}], ",", 
     RowBox[{"{", 
      RowBox[{"79.5`", ",", "1103", ",", "10550", ",", "4005"}], "}"}], ",", 
     RowBox[{"{", 
      RowBox[{"79.6`", ",", "2644", ",", "12461", ",", "5029"}], "}"}], ",", 
     RowBox[{"{", 
      RowBox[{"79.7`", ",", "5860", ",", "13846", ",", "6144"}], "}"}], ",", 
     RowBox[{"{", 
      RowBox[{"79.8`", ",", "9772", ",", "13441", ",", "7205"}], "}"}], ",", 
     RowBox[{"{", 
      RowBox[{"79.9`", ",", "11780", ",", "11169", ",", "8138"}], "}"}], ",", 
     
     RowBox[{"{", 
      RowBox[{"80", ",", "9691", ",", "7834", ",", "8637"}], "}"}], ",", 
     RowBox[{"{", 
      RowBox[{"80.1`", ",", "3596", ",", "5555", ",", "8649"}], "}"}], ",", 
     RowBox[{"{", 
      RowBox[{"80.2`", ",", "148", ",", "5479", ",", "8524"}], "}"}], ",", 
     RowBox[{"{", 
      RowBox[{"80.3`", ",", "150", ",", "5811", ",", "8508"}], "}"}], ",", 
     RowBox[{"{", 
      RowBox[{"80.4`", ",", "187", ",", "6294", ",", "8583"}], "}"}], ",", 
     RowBox[{"{", 
      RowBox[{"80.5`", ",", "221", ",", "6990", ",", "8624"}], "}"}], ",", 
     RowBox[{"{", 
      RowBox[{"80.6`", ",", "374", ",", "7714", ",", "8791"}], "}"}], ",", 
     RowBox[{"{", 
      RowBox[{"80.7`", ",", "493", ",", "8679", ",", "9052"}], "}"}], ",", 
     RowBox[{"{", 
      RowBox[{"80.8`", ",", "879", ",", "9789", ",", "9459"}], "}"}], ",", 
     RowBox[{"{", 
      RowBox[{"80.9`", ",", "1594", ",", "10950", ",", "9970"}], "}"}], ",", 
     RowBox[{"{", 
      RowBox[{"81", ",", "2514", ",", "11976", ",", "10588"}], "}"}], ",", 
     RowBox[{"{", 
      RowBox[{"81.1`", ",", "4592", ",", "12587", ",", "11270"}], "}"}], ",", 
     
     RowBox[{"{", 
      RowBox[{"81.2`", ",", "6550", ",", "12012", ",", "11876"}], "}"}], ",", 
     
     RowBox[{"{", 
      RowBox[{"81.3`", ",", "6894", ",", "10467", ",", "12337"}], "}"}], ",", 
     
     RowBox[{"{", 
      RowBox[{"81.4`", ",", "4793", ",", "8728", ",", "12586"}], "}"}], ",", 
     RowBox[{"{", 
      RowBox[{"81.5`", ",", "1813", ",", "7949", ",", "12662"}], "}"}], ",", 
     RowBox[{"{", 
      RowBox[{"81.6`", ",", "489", ",", "8175", ",", "12706"}], "}"}], ",", 
     RowBox[{"{", 
      RowBox[{"81.7`", ",", "513", ",", "8587", ",", "12771"}], "}"}], ",", 
     RowBox[{"{", 
      RowBox[{"81.8`", ",", "602", ",", "9123", ",", "12852"}], "}"}], ",", 
     RowBox[{"{", 
      RowBox[{"81.9`", ",", "838", ",", "9685", ",", "12991"}], "}"}], ",", 
     RowBox[{"{", 
      RowBox[{"82", ",", "1328", ",", "10253", ",", "13155"}], "}"}], ",", 
     RowBox[{"{", 
      RowBox[{"82.1`", ",", "1612", ",", "10701", ",", "13407"}], "}"}], ",", 
     
     RowBox[{"{", 
      RowBox[{"82.2`", ",", "2284", ",", "10910", ",", "13713"}], "}"}], ",", 
     
     RowBox[{"{", 
      RowBox[{"82.3`", ",", "2790", ",", "10980", ",", "13988"}], "}"}], ",", 
     
     RowBox[{"{", 
      RowBox[{"82.4`", ",", "3324", ",", "10633", ",", "14226"}], "}"}], ",", 
     
     RowBox[{"{", 
      RowBox[{"82.5`", ",", "3238", ",", "10257", ",", "14451"}], "}"}], ",", 
     
     RowBox[{"{", 
      RowBox[{"82.6`", ",", "2684", ",", "9781", ",", "14596"}], "}"}], ",", 
     RowBox[{"{", 
      RowBox[{"82.7`", ",", "1533", ",", "9540", ",", "14692"}], "}"}], ",", 
     RowBox[{"{", 
      RowBox[{"82.8`", ",", "1121", ",", "9624", ",", "14865"}], "}"}], ",", 
     RowBox[{"{", 
      RowBox[{"82.9`", ",", "1003", ",", "9868", ",", "14964"}], "}"}], ",", 
     RowBox[{"{", 
      RowBox[{"83", ",", "1251", ",", "9921", ",", "15154"}], "}"}], ",", 
     RowBox[{"{", 
      RowBox[{"83.1`", ",", "1334", ",", "10115", ",", "15265"}], "}"}], ",", 
     
     RowBox[{"{", 
      RowBox[{"83.2`", ",", "1419", ",", "10208", ",", "15399"}], "}"}], ",", 
     
     RowBox[{"{", 
      RowBox[{"83.3`", ",", "1466", ",", "10346", ",", "15514"}], "}"}], ",", 
     
     RowBox[{"{", 
      RowBox[{"83.4`", ",", "1709", ",", "10325", ",", "15696"}], "}"}], ",", 
     
     RowBox[{"{", 
      RowBox[{"83.5`", ",", "1784", ",", "10355", ",", "15721"}], "}"}], ",", 
     
     RowBox[{"{", 
      RowBox[{"83.6`", ",", "1759", ",", "10494", ",", "15978"}], "}"}], ",", 
     
     RowBox[{"{", 
      RowBox[{"83.7`", ",", "1920", ",", "10529", ",", "16085"}], "}"}], ",", 
     
     RowBox[{"{", 
      RowBox[{"83.8`", ",", "1796", ",", "10159", ",", "16192"}], "}"}], ",", 
     
     RowBox[{"{", 
      RowBox[{"83.9`", ",", "1653", ",", "10033", ",", "16252"}], "}"}], ",", 
     
     RowBox[{"{", 
      RowBox[{"84", ",", "1261", ",", "9789", ",", "16293"}], "}"}], ",", 
     RowBox[{"{", 
      RowBox[{"84.1`", ",", "1069", ",", "9775", ",", "16196"}], "}"}], ",", 
     RowBox[{"{", 
      RowBox[{"84.2`", ",", "1197", ",", "9889", ",", "16266"}], "}"}], ",", 
     RowBox[{"{", 
      RowBox[{"84.3`", ",", "1188", ",", "9708", ",", "16323"}], "}"}], ",", 
     RowBox[{"{", 
      RowBox[{"84.4`", ",", "1076", ",", "9637", ",", "16357"}], "}"}], ",", 
     RowBox[{"{", 
      RowBox[{"84.5`", ",", "1066", ",", "9653", ",", "16428"}], "}"}], ",", 
     RowBox[{"{", 
      RowBox[{"84.6`", ",", "922", ",", "9640", ",", "16476"}], "}"}], ",", 
     RowBox[{"{", 
      RowBox[{"84.7`", ",", "1004", ",", "9806", ",", "16416"}], "}"}], ",", 
     RowBox[{"{", 
      RowBox[{"84.8`", ",", "1027", ",", "9621", ",", "16462"}], "}"}], ",", 
     RowBox[{"{", 
      RowBox[{"84.9`", ",", "819", ",", "9561", ",", "16475"}], "}"}], ",", 
     RowBox[{"{", 
      RowBox[{"85", ",", "847", ",", "9536", ",", "16412"}], "}"}], ",", 
     RowBox[{"{", 
      RowBox[{"85.1`", ",", "779", ",", "9655", ",", "16423"}], "}"}], ",", 
     RowBox[{"{", 
      RowBox[{"85.2`", ",", "982", ",", "9632", ",", "16545"}], "}"}], ",", 
     RowBox[{"{", 
      RowBox[{"85.3`", ",", "805", ",", "9614", ",", "16561"}], "}"}], ",", 
     RowBox[{"{", 
      RowBox[{"85.4`", ",", "839", ",", "9486", ",", "16608"}], "}"}], ",", 
     RowBox[{"{", 
      RowBox[{"85.5`", ",", "825", ",", "9535", ",", "16602"}], "}"}], ",", 
     RowBox[{"{", 
      RowBox[{"85.6`", ",", "852", ",", "9446", ",", "16610"}], "}"}], ",", 
     RowBox[{"{", 
      RowBox[{"85.7`", ",", "744", ",", "9369", ",", "16631"}], "}"}], ",", 
     RowBox[{"{", 
      RowBox[{"85.8`", ",", "832", ",", "9326", ",", "16616"}], "}"}], ",", 
     RowBox[{"{", 
      RowBox[{"85.9`", ",", "697", ",", "9237", ",", "16662"}], "}"}], ",", 
     RowBox[{"{", 
      RowBox[{"86", ",", "641", ",", "9133", ",", "16637"}], "}"}], ",", 
     RowBox[{"{", 
      RowBox[{"86.1`", ",", "684", ",", "9100", ",", "16592"}], "}"}], ",", 
     RowBox[{"{", 
      RowBox[{"86.2`", ",", "564", ",", "9155", ",", "16586"}], "}"}], ",", 
     RowBox[{"{", 
      RowBox[{"86.3`", ",", "634", ",", "9112", ",", "16538"}], "}"}], ",", 
     RowBox[{"{", 
      RowBox[{"86.4`", ",", "608", ",", "9041", ",", "16473"}], "}"}], ",", 
     RowBox[{"{", 
      RowBox[{"86.5`", ",", "681", ",", "8990", ",", "16425"}], "}"}], ",", 
     RowBox[{"{", 
      RowBox[{"86.6`", ",", "556", ",", "8967", ",", "16429"}], "}"}], ",", 
     RowBox[{"{", 
      RowBox[{"86.7`", ",", "563", ",", "8932", ",", "16351"}], "}"}], ",", 
     RowBox[{"{", 
      RowBox[{"86.8`", ",", "562", ",", "8895", ",", "16292"}], "}"}], ",", 
     RowBox[{"{", 
      RowBox[{"86.9`", ",", "567", ",", "8812", ",", "16282"}], "}"}], ",", 
     RowBox[{"{", 
      RowBox[{"87", ",", "544", ",", "8772", ",", "16212"}], "}"}], ",", 
     RowBox[{"{", 
      RowBox[{"87.1`", ",", "449", ",", "8652", ",", "16081"}], "}"}], ",", 
     RowBox[{"{", 
      RowBox[{"87.2`", ",", "556", ",", "8661", ",", "15986"}], "}"}], ",", 
     RowBox[{"{", 
      RowBox[{"87.3`", ",", "606", ",", "8581", ",", "15914"}], "}"}], ",", 
     RowBox[{"{", 
      RowBox[{"87.4`", ",", "466", ",", "8570", ",", "15824"}], "}"}], ",", 
     RowBox[{"{", 
      RowBox[{"87.5`", ",", "478", ",", "8495", ",", "15762"}], "}"}], ",", 
     RowBox[{"{", 
      RowBox[{"87.6`", ",", "524", ",", "8570", ",", "15663"}], "}"}], ",", 
     RowBox[{"{", 
      RowBox[{"87.7`", ",", "457", ",", "8601", ",", "15594"}], "}"}], ",", 
     RowBox[{"{", 
      RowBox[{"87.8`", ",", "498", ",", "8497", ",", "15479"}], "}"}], ",", 
     RowBox[{"{", 
      RowBox[{"87.9`", ",", "498", ",", "8569", ",", "15382"}], "}"}], ",", 
     RowBox[{"{", 
      RowBox[{"88", ",", "483", ",", "8560", ",", "15324"}], "}"}], ",", 
     RowBox[{"{", 
      RowBox[{"88.1`", ",", "561", ",", "8724", ",", "15319"}], "}"}], ",", 
     RowBox[{"{", 
      RowBox[{"88.2`", ",", "674", ",", "8880", ",", "15225"}], "}"}], ",", 
     RowBox[{"{", 
      RowBox[{"88.3`", ",", "627", ",", "8939", ",", "15287"}], "}"}], ",", 
     RowBox[{"{", 
      RowBox[{"88.4`", ",", "710", ",", "9170", ",", "15282"}], "}"}], ",", 
     RowBox[{"{", 
      RowBox[{"88.5`", ",", "775", ",", "9253", ",", "15281"}], "}"}], ",", 
     RowBox[{"{", 
      RowBox[{"88.6`", ",", "851", ",", "9500", ",", "15418"}], "}"}], ",", 
     RowBox[{"{", 
      RowBox[{"88.7`", ",", "873", ",", "9689", ",", "15539"}], "}"}], ",", 
     RowBox[{"{", 
      RowBox[{"88.8`", ",", "963", ",", "9775", ",", "15670"}], "}"}], ",", 
     RowBox[{"{", 
      RowBox[{"88.9`", ",", "1069", ",", "9953", ",", "15778"}], "}"}], ",", 
     RowBox[{"{", 
      RowBox[{"89", ",", "1177", ",", "9977", ",", "15878"}], "}"}], ",", 
     RowBox[{"{", 
      RowBox[{"89.1`", ",", "1408", ",", "9877", ",", "15952"}], "}"}], ",", 
     RowBox[{"{", 
      RowBox[{"89.2`", ",", "1185", ",", "9832", ",", "15982"}], "}"}], ",", 
     RowBox[{"{", 
      RowBox[{"89.3`", ",", "1151", ",", "9865", ",", "16098"}], "}"}], ",", 
     RowBox[{"{", 
      RowBox[{"89.4`", ",", "1166", ",", "9826", ",", "16107"}], "}"}], ",", 
     RowBox[{"{", 
      RowBox[{"89.5`", ",", "1052", ",", "9714", ",", "16169"}], "}"}], ",", 
     RowBox[{"{", 
      RowBox[{"89.6`", ",", "1165", ",", "9679", ",", "16206"}], "}"}], ",", 
     RowBox[{"{", 
      RowBox[{"89.7`", ",", "960", ",", "9677", ",", "16308"}], "}"}], ",", 
     RowBox[{"{", 
      RowBox[{"89.8`", ",", "1015", ",", "9865", ",", "16326"}], "}"}], ",", 
     RowBox[{"{", 
      RowBox[{"89.9`", ",", "1214", ",", "9939", ",", "16411"}], "}"}], ",", 
     RowBox[{"{", 
      RowBox[{"90", ",", "1458", ",", "9953", ",", "16460"}], "}"}], ",", 
     RowBox[{"{", 
      RowBox[{"90.1`", ",", "1347", ",", "9933", ",", "16531"}], "}"}], ",", 
     RowBox[{"{", 
      RowBox[{"90.2`", ",", "1070", ",", "9801", ",", "16587"}], "}"}], ",", 
     RowBox[{"{", 
      RowBox[{"90.3`", ",", "1066", ",", "9687", ",", "16666"}], "}"}], ",", 
     RowBox[{"{", 
      RowBox[{"90.4`", ",", "983", ",", "9560", ",", "16688"}], "}"}], ",", 
     RowBox[{"{", 
      RowBox[{"90.5`", ",", "884", ",", "9632", ",", "16608"}], "}"}], ",", 
     RowBox[{"{", 
      RowBox[{"90.6`", ",", "1029", ",", "9489", ",", "16584"}], "}"}], ",", 
     RowBox[{"{", 
      RowBox[{"90.7`", ",", "715", ",", "9618", ",", "16575"}], "}"}], ",", 
     RowBox[{"{", 
      RowBox[{"90.8`", ",", "945", ",", "9710", ",", "16572"}], "}"}], ",", 
     RowBox[{"{", 
      RowBox[{"90.9`", ",", "962", ",", "9741", ",", "16609"}], "}"}], ",", 
     RowBox[{"{", 
      RowBox[{"91", ",", "995", ",", "9689", ",", "16623"}], "}"}], ",", 
     RowBox[{"{", 
      RowBox[{"91.1`", ",", "963", ",", "9656", ",", "16695"}], "}"}], ",", 
     RowBox[{"{", 
      RowBox[{"91.2`", ",", "855", ",", "9725", ",", "16597"}], "}"}], ",", 
     RowBox[{"{", 
      RowBox[{"91.3`", ",", "893", ",", "9750", ",", "16628"}], "}"}], ",", 
     RowBox[{"{", 
      RowBox[{"91.4`", ",", "1006", ",", "9724", ",", "16743"}], "}"}], ",", 
     RowBox[{"{", 
      RowBox[{"91.5`", ",", "963", ",", "9693", ",", "16793"}], "}"}], ",", 
     RowBox[{"{", 
      RowBox[{"91.6`", ",", "1077", ",", "9784", ",", "16849"}], "}"}], ",", 
     RowBox[{"{", 
      RowBox[{"91.7`", ",", "1029", ",", "9776", ",", "16844"}], "}"}], ",", 
     RowBox[{"{", 
      RowBox[{"91.8`", ",", "1158", ",", "9749", ",", "16814"}], "}"}], ",", 
     RowBox[{"{", 
      RowBox[{"91.9`", ",", "1049", ",", "9666", ",", "16856"}], "}"}], ",", 
     RowBox[{"{", 
      RowBox[{"92", ",", "924", ",", "9651", ",", "16826"}], "}"}], ",", 
     RowBox[{"{", 
      RowBox[{"92.1`", ",", "973", ",", "9591", ",", "16859"}], "}"}], ",", 
     RowBox[{"{", 
      RowBox[{"92.2`", ",", "847", ",", "9407", ",", "16839"}], "}"}], ",", 
     RowBox[{"{", 
      RowBox[{"92.3`", ",", "875", ",", "9262", ",", "16774"}], "}"}], ",", 
     RowBox[{"{", 
      RowBox[{"92.4`", ",", "778", ",", "9237", ",", "16704"}], "}"}], ",", 
     RowBox[{"{", 
      RowBox[{"92.5`", ",", "770", ",", "9165", ",", "16771"}], "}"}], ",", 
     RowBox[{"{", 
      RowBox[{"92.6`", ",", "576", ",", "9031", ",", "16797"}], "}"}], ",", 
     RowBox[{"{", 
      RowBox[{"92.7`", ",", "826", ",", "9028", ",", "16783"}], "}"}], ",", 
     RowBox[{"{", 
      RowBox[{"92.8`", ",", "586", ",", "8763", ",", "16698"}], "}"}], ",", 
     RowBox[{"{", 
      RowBox[{"92.9`", ",", "556", ",", "8891", ",", "16709"}], "}"}], ",", 
     RowBox[{"{", 
      RowBox[{"93", ",", "509", ",", "8751", ",", "16549"}], "}"}], ",", 
     RowBox[{"{", 
      RowBox[{"93.1`", ",", "574", ",", "8742", ",", "16458"}], "}"}], ",", 
     RowBox[{"{", 
      RowBox[{"93.2`", ",", "519", ",", "8606", ",", "16342"}], "}"}], ",", 
     RowBox[{"{", 
      RowBox[{"93.3`", ",", "461", ",", "8583", ",", "16257"}], "}"}], ",", 
     RowBox[{"{", 
      RowBox[{"93.4`", ",", "539", ",", "8483", ",", "16152"}], "}"}], ",", 
     RowBox[{"{", 
      RowBox[{"93.5`", ",", "575", ",", "8501", ",", "16015"}], "}"}], ",", 
     RowBox[{"{", 
      RowBox[{"93.6`", ",", "461", ",", "8434", ",", "15897"}], "}"}], ",", 
     RowBox[{"{", 
      RowBox[{"93.7`", ",", "429", ",", "8353", ",", "15810"}], "}"}], ",", 
     RowBox[{"{", 
      RowBox[{"93.8`", ",", "365", ",", "8226", ",", "15748"}], "}"}], ",", 
     RowBox[{"{", 
      RowBox[{"93.9`", ",", "400", ",", "7994", ",", "15697"}], "}"}], ",", 
     RowBox[{"{", 
      RowBox[{"94", ",", "378", ",", "7893", ",", "15503"}], "}"}], ",", 
     RowBox[{"{", 
      RowBox[{"94.1`", ",", "292", ",", "7711", ",", "15303"}], "}"}], ",", 
     RowBox[{"{", 
      RowBox[{"94.2`", ",", "325", ",", "7618", ",", "15125"}], "}"}], ",", 
     RowBox[{"{", 
      RowBox[{"94.3`", ",", "306", ",", "7742", ",", "14993"}], "}"}], ",", 
     RowBox[{"{", 
      RowBox[{"94.4`", ",", "360", ",", "7661", ",", "14862"}], "}"}], ",", 
     RowBox[{"{", 
      RowBox[{"94.5`", ",", "276", ",", "7440", ",", "14796"}], "}"}], ",", 
     RowBox[{"{", 
      RowBox[{"94.6`", ",", "272", ",", "7291", ",", "14686"}], "}"}], ",", 
     RowBox[{"{", 
      RowBox[{"94.7`", ",", "308", ",", "7152", ",", "14510"}], "}"}], ",", 
     RowBox[{"{", 
      RowBox[{"94.8`", ",", "271", ",", "6929", ",", "14329"}], "}"}], ",", 
     RowBox[{"{", 
      RowBox[{"94.9`", ",", "220", ",", "6738", ",", "14075"}], "}"}], ",", 
     RowBox[{"{", 
      RowBox[{"95", ",", "205", ",", "6280", ",", "13822"}], "}"}], ",", 
     RowBox[{"{", 
      RowBox[{"95.1`", ",", "180", ",", "6032", ",", "13574"}], "}"}], ",", 
     RowBox[{"{", 
      RowBox[{"95.2`", ",", "150", ",", "5712", ",", "13270"}], "}"}], ",", 
     RowBox[{"{", 
      RowBox[{"95.3`", ",", "150", ",", "5318", ",", "12934"}], "}"}], ",", 
     RowBox[{"{", 
      RowBox[{"95.4`", ",", "119", ",", "4968", ",", "12508"}], "}"}], ",", 
     RowBox[{"{", 
      RowBox[{"95.5`", ",", "89", ",", "4401", ",", "12138"}], "}"}], ",", 
     RowBox[{"{", 
      RowBox[{"95.6`", ",", "80", ",", "3907", ",", "11704"}], "}"}], ",", 
     RowBox[{"{", 
      RowBox[{"95.7`", ",", "73", ",", "3363", ",", "11276"}], "}"}], ",", 
     RowBox[{"{", 
      RowBox[{"95.8`", ",", "55", ",", "2719", ",", "10838"}], "}"}], ",", 
     RowBox[{"{", 
      RowBox[{"95.9`", ",", "35", ",", "2012", ",", "10299"}], "}"}], ",", 
     RowBox[{"{", 
      RowBox[{"96", ",", "29", ",", "1193", ",", "9654"}], "}"}], ",", 
     RowBox[{"{", 
      RowBox[{"96.1`", ",", "4", ",", "311", ",", "8979"}], "}"}], ",", 
     RowBox[{"{", 
      RowBox[{"96.2`", ",", "0", ",", "9", ",", "8286"}], "}"}], ",", 
     RowBox[{"{", 
      RowBox[{"96.3`", ",", "0", ",", "3", ",", "7596"}], "}"}], ",", 
     RowBox[{"{", 
      RowBox[{"96.4`", ",", "0", ",", "3", ",", "6946"}], "}"}], ",", 
     RowBox[{"{", 
      RowBox[{"96.5`", ",", "0", ",", "4", ",", "6379"}], "}"}], ",", 
     RowBox[{"{", 
      RowBox[{"96.6`", ",", "0", ",", "2", ",", "5803"}], "}"}], ",", 
     RowBox[{"{", 
      RowBox[{"96.7`", ",", "0", ",", "4", ",", "5278"}], "}"}], ",", 
     RowBox[{"{", 
      RowBox[{"96.8`", ",", "1", ",", "3", ",", "4820"}], "}"}], ",", 
     RowBox[{"{", 
      RowBox[{"96.9`", ",", "0", ",", "4", ",", "4364"}], "}"}], ",", 
     RowBox[{"{", 
      RowBox[{"97", ",", "0", ",", "6", ",", "3987"}], "}"}], ",", 
     RowBox[{"{", 
      RowBox[{"97.1`", ",", "0", ",", "10", ",", "3602"}], "}"}], ",", 
     RowBox[{"{", 
      RowBox[{"97.2`", ",", "1", ",", "13", ",", "3253"}], "}"}], ",", 
     RowBox[{"{", 
      RowBox[{"97.3`", ",", "1", ",", "7", ",", "2938"}], "}"}], ",", 
     RowBox[{"{", 
      RowBox[{"97.4`", ",", "0", ",", "7", ",", "2640"}], "}"}], ",", 
     RowBox[{"{", 
      RowBox[{"97.5`", ",", "0", ",", "20", ",", "2398"}], "}"}], ",", 
     RowBox[{"{", 
      RowBox[{"97.6`", ",", "1", ",", "16", ",", "2140"}], "}"}], ",", 
     RowBox[{"{", 
      RowBox[{"97.7`", ",", "1", ",", "13", ",", "1937"}], "}"}], ",", 
     RowBox[{"{", 
      RowBox[{"97.8`", ",", "0", ",", "19", ",", "1763"}], "}"}], ",", 
     RowBox[{"{", 
      RowBox[{"97.9`", ",", "0", ",", "28", ",", "1599"}], "}"}], ",", 
     RowBox[{"{", 
      RowBox[{"98", ",", "1", ",", "27", ",", "1438"}], "}"}], ",", 
     RowBox[{"{", 
      RowBox[{"98.1`", ",", "0", ",", "35", ",", "1296"}], "}"}], ",", 
     RowBox[{"{", 
      RowBox[{"98.2`", ",", "0", ",", "43", ",", "1176"}], "}"}], ",", 
     RowBox[{"{", 
      RowBox[{"98.3`", ",", "0", ",", "29", ",", "1068"}], "}"}], ",", 
     RowBox[{"{", 
      RowBox[{"98.4`", ",", "0", ",", "37", ",", "966"}], "}"}], ",", 
     RowBox[{"{", 
      RowBox[{"98.5`", ",", "0", ",", "50", ",", "858"}], "}"}], ",", 
     RowBox[{"{", 
      RowBox[{"98.6`", ",", "1", ",", "61", ",", "765"}], "}"}], ",", 
     RowBox[{"{", 
      RowBox[{"98.7`", ",", "3", ",", "75", ",", "690"}], "}"}], ",", 
     RowBox[{"{", 
      RowBox[{"98.8`", ",", "0", ",", "88", ",", "630"}], "}"}], ",", 
     RowBox[{"{", 
      RowBox[{"98.9`", ",", "5", ",", "104", ",", "580"}], "}"}], ",", 
     RowBox[{"{", 
      RowBox[{"99", ",", "1", ",", "119", ",", "517"}], "}"}], ",", 
     RowBox[{"{", 
      RowBox[{"99.1`", ",", "2", ",", "146", ",", "459"}], "}"}], ",", 
     RowBox[{"{", 
      RowBox[{"99.2`", ",", "0", ",", "165", ",", "437"}], "}"}], ",", 
     RowBox[{"{", 
      RowBox[{"99.3`", ",", "3", ",", "210", ",", "413"}], "}"}], ",", 
     RowBox[{"{", 
      RowBox[{"99.4`", ",", "4", ",", "240", ",", "401"}], "}"}], ",", 
     RowBox[{"{", 
      RowBox[{"99.5`", ",", "2", ",", "284", ",", "380"}], "}"}], ",", 
     RowBox[{"{", 
      RowBox[{"99.6`", ",", "0", ",", "376", ",", "385"}], "}"}], ",", 
     RowBox[{"{", 
      RowBox[{"99.7`", ",", "6", ",", "513", ",", "388"}], "}"}], ",", 
     RowBox[{"{", 
      RowBox[{"99.8`", ",", "8", ",", "675", ",", "425"}], "}"}], ",", 
     RowBox[{"{", 
      RowBox[{"99.9`", ",", "8", ",", "899", ",", "477"}], "}"}], ",", 
     RowBox[{"{", 
      RowBox[{"100", ",", "15", ",", "1149", ",", "547"}], "}"}], ",", 
     RowBox[{"{", 
      RowBox[{"100.1`", ",", "22", ",", "1491", ",", "658"}], "}"}], ",", 
     RowBox[{"{", 
      RowBox[{"100.2`", ",", "34", ",", "1940", ",", "787"}], "}"}], ",", 
     RowBox[{"{", 
      RowBox[{"100.3`", ",", "53", ",", "2476", ",", "994"}], "}"}], ",", 
     RowBox[{"{", 
      RowBox[{"100.4`", ",", "77", ",", "3174", ",", "1211"}], "}"}], ",", 
     RowBox[{"{", 
      RowBox[{"100.5`", ",", "90", ",", "3977", ",", "1478"}], "}"}], ",", 
     RowBox[{"{", 
      RowBox[{"100.6`", ",", "132", ",", "5092", ",", "1848"}], "}"}], ",", 
     RowBox[{"{", 
      RowBox[{"100.7`", ",", "244", ",", "6400", ",", "2355"}], "}"}], ",", 
     RowBox[{"{", 
      RowBox[{"100.8`", ",", "354", ",", "8004", ",", "2968"}], "}"}], ",", 
     RowBox[{"{", 
      RowBox[{"100.9`", ",", "831", ",", "9882", ",", "3740"}], "}"}], ",", 
     RowBox[{"{", 
      RowBox[{"101", ",", "2182", ",", "11870", ",", "4713"}], "}"}], ",", 
     RowBox[{"{", 
      RowBox[{"101.1`", ",", "4879", ",", "13338", ",", "5829"}], "}"}], ",", 
     
     RowBox[{"{", 
      RowBox[{"101.2`", ",", "8435", ",", "13561", ",", "6976"}], "}"}], ",", 
     
     RowBox[{"{", 
      RowBox[{"101.3`", ",", "10736", ",", "11811", ",", "7943"}], "}"}], ",", 
     RowBox[{"{", 
      RowBox[{"101.4`", ",", "10119", ",", "9031", ",", "8528"}], "}"}], ",", 
     
     RowBox[{"{", 
      RowBox[{"101.5`", ",", "5514", ",", "6682", ",", "8691"}], "}"}], ",", 
     RowBox[{"{", 
      RowBox[{"101.6`", ",", "303", ",", "6179", ",", "8727"}], "}"}], ",", 
     RowBox[{"{", 
      RowBox[{"101.7`", ",", "211", ",", "6750", ",", "8780"}], "}"}], ",", 
     RowBox[{"{", 
      RowBox[{"101.8`", ",", "354", ",", "7396", ",", "8955"}], "}"}], ",", 
     RowBox[{"{", 
      RowBox[{"101.9`", ",", "405", ",", "8102", ",", "9133"}], "}"}], ",", 
     RowBox[{"{", 
      RowBox[{"102", ",", "545", ",", "9097", ",", "9429"}], "}"}], ",", 
     RowBox[{"{", 
      RowBox[{"102.1`", ",", "1111", ",", "10158", ",", "9762"}], "}"}], ",", 
     
     RowBox[{"{", 
      RowBox[{"102.2`", ",", "1734", ",", "11274", ",", "10299"}], "}"}], ",", 
     RowBox[{"{", 
      RowBox[{"102.3`", ",", "3697", ",", "12080", ",", "10892"}], "}"}], ",", 
     RowBox[{"{", 
      RowBox[{"102.4`", ",", "5218", ",", "11885", ",", "11482"}], "}"}], ",", 
     RowBox[{"{", 
      RowBox[{"102.5`", ",", "6124", ",", "10890", ",", "11916"}], "}"}], ",", 
     RowBox[{"{", 
      RowBox[{"102.6`", ",", "4949", ",", "9789", ",", "12146"}], "}"}], ",", 
     
     RowBox[{"{", 
      RowBox[{"102.7`", ",", "2874", ",", "9029", ",", "12335"}], "}"}], ",", 
     
     RowBox[{"{", 
      RowBox[{"102.8`", ",", "1042", ",", "9052", ",", "12504"}], "}"}], ",", 
     
     RowBox[{"{", 
      RowBox[{"102.9`", ",", "907", ",", "9619", ",", "12716"}], "}"}], ",", 
     RowBox[{"{", 
      RowBox[{"103", ",", "1242", ",", "10218", ",", "13033"}], "}"}], ",", 
     RowBox[{"{", 
      RowBox[{"103.1`", ",", "1955", ",", "10729", ",", "13217"}], "}"}], ",", 
     RowBox[{"{", 
      RowBox[{"103.2`", ",", "2572", ",", "10980", ",", "13595"}], "}"}], ",", 
     RowBox[{"{", 
      RowBox[{"103.3`", ",", "2712", ",", "11049", ",", "13893"}], "}"}], ",", 
     RowBox[{"{", 
      RowBox[{"103.4`", ",", "2884", ",", "10982", ",", "14111"}], "}"}], ",", 
     RowBox[{"{", 
      RowBox[{"103.5`", ",", "3259", ",", "10705", ",", "14385"}], "}"}], ",", 
     RowBox[{"{", 
      RowBox[{"103.6`", ",", "2901", ",", "10268", ",", "14522"}], "}"}], ",", 
     RowBox[{"{", 
      RowBox[{"103.7`", ",", "2199", ",", "10032", ",", "14576"}], "}"}], ",", 
     RowBox[{"{", 
      RowBox[{"103.8`", ",", "1690", ",", "10134", ",", "14784"}], "}"}], ",", 
     RowBox[{"{", 
      RowBox[{"103.9`", ",", "1639", ",", "10147", ",", "14907"}], "}"}], ",", 
     RowBox[{"{", 
      RowBox[{"104", ",", "1501", ",", "10275", ",", "15039"}], "}"}], ",", 
     RowBox[{"{", 
      RowBox[{"104.1`", ",", "1642", ",", "10222", ",", "15154"}], "}"}], ",", 
     RowBox[{"{", 
      RowBox[{"104.2`", ",", "1802", ",", "10457", ",", "15282"}], "}"}], ",", 
     RowBox[{"{", 
      RowBox[{"104.3`", ",", "2157", ",", "10413", ",", "15436"}], "}"}], ",", 
     RowBox[{"{", 
      RowBox[{"104.4`", ",", "2153", ",", "10305", ",", "15559"}], "}"}], ",", 
     RowBox[{"{", 
      RowBox[{"104.5`", ",", "1607", ",", "10029", ",", "15724"}], "}"}], ",", 
     RowBox[{"{", 
      RowBox[{"104.6`", ",", "1346", ",", "10064", ",", "15844"}], "}"}], ",", 
     RowBox[{"{", 
      RowBox[{"104.7`", ",", "1473", ",", "10133", ",", "15928"}], "}"}], ",", 
     RowBox[{"{", 
      RowBox[{"104.8`", ",", "1495", ",", "10310", ",", "16059"}], "}"}], ",", 
     RowBox[{"{", 
      RowBox[{"104.9`", ",", "1657", ",", "10391", ",", "16168"}], "}"}], ",", 
     RowBox[{"{", 
      RowBox[{"105", ",", "1557", ",", "10157", ",", "16288"}], "}"}], ",", 
     RowBox[{"{", 
      RowBox[{"105.1`", ",", "1329", ",", "9997", ",", "16354"}], "}"}], ",", 
     
     RowBox[{"{", 
      RowBox[{"105.2`", ",", "1213", ",", "9858", ",", "16359"}], "}"}], ",", 
     
     RowBox[{"{", 
      RowBox[{"105.3`", ",", "977", ",", "9801", ",", "16410"}], "}"}], ",", 
     RowBox[{"{", 
      RowBox[{"105.4`", ",", "1024", ",", "9719", ",", "16462"}], "}"}], ",", 
     
     RowBox[{"{", 
      RowBox[{"105.5`", ",", "944", ",", "9689", ",", "16526"}], "}"}], ",", 
     RowBox[{"{", 
      RowBox[{"105.6`", ",", "966", ",", "9717", ",", "16457"}], "}"}], ",", 
     RowBox[{"{", 
      RowBox[{"105.7`", ",", "917", ",", "9738", ",", "16476"}], "}"}], ",", 
     RowBox[{"{", 
      RowBox[{"105.8`", ",", "1034", ",", "9723", ",", "16460"}], "}"}], ",", 
     
     RowBox[{"{", 
      RowBox[{"105.9`", ",", "982", ",", "9709", ",", "16547"}], "}"}], ",", 
     RowBox[{"{", 
      RowBox[{"106", ",", "1042", ",", "9665", ",", "16504"}], "}"}], ",", 
     RowBox[{"{", 
      RowBox[{"106.1`", ",", "857", ",", "9552", ",", "16579"}], "}"}], ",", 
     RowBox[{"{", 
      RowBox[{"106.2`", ",", "911", ",", "9652", ",", "16577"}], "}"}], ",", 
     RowBox[{"{", 
      RowBox[{"106.3`", ",", "983", ",", "9730", ",", "16612"}], "}"}], ",", 
     RowBox[{"{", 
      RowBox[{"106.4`", ",", "1091", ",", "9633", ",", "16626"}], "}"}], ",", 
     
     RowBox[{"{", 
      RowBox[{"106.5`", ",", "1006", ",", "9629", ",", "16578"}], "}"}], ",", 
     
     RowBox[{"{", 
      RowBox[{"106.6`", ",", "1027", ",", "9563", ",", "16657"}], "}"}], ",", 
     
     RowBox[{"{", 
      RowBox[{"106.7`", ",", "867", ",", "9460", ",", "16676"}], "}"}], ",", 
     RowBox[{"{", 
      RowBox[{"106.8`", ",", "831", ",", "9320", ",", "16632"}], "}"}], ",", 
     RowBox[{"{", 
      RowBox[{"106.9`", ",", "786", ",", "9397", ",", "16635"}], "}"}], ",", 
     RowBox[{"{", 
      RowBox[{"107", ",", "791", ",", "9356", ",", "16692"}], "}"}], ",", 
     RowBox[{"{", 
      RowBox[{"107.1`", ",", "723", ",", "9271", ",", "16694"}], "}"}], ",", 
     RowBox[{"{", 
      RowBox[{"107.2`", ",", "690", ",", "9208", ",", "16716"}], "}"}], ",", 
     RowBox[{"{", 
      RowBox[{"107.3`", ",", "705", ",", "9152", ",", "16724"}], "}"}], ",", 
     RowBox[{"{", 
      RowBox[{"107.4`", ",", "662", ",", "9087", ",", "16744"}], "}"}], ",", 
     RowBox[{"{", 
      RowBox[{"107.5`", ",", "612", ",", "8805", ",", "16647"}], "}"}], ",", 
     RowBox[{"{", 
      RowBox[{"107.6`", ",", "505", ",", "8715", ",", "16572"}], "}"}], ",", 
     RowBox[{"{", 
      RowBox[{"107.7`", ",", "545", ",", "8594", ",", "16521"}], "}"}], ",", 
     RowBox[{"{", 
      RowBox[{"107.8`", ",", "455", ",", "8517", ",", "16422"}], "}"}], ",", 
     RowBox[{"{", 
      RowBox[{"107.9`", ",", "515", ",", "8369", ",", "16249"}], "}"}], ",", 
     RowBox[{"{", 
      RowBox[{"108", ",", "376", ",", "8234", ",", "16146"}], "}"}], ",", 
     RowBox[{"{", 
      RowBox[{"108.1`", ",", "402", ",", "8089", ",", "15994"}], "}"}], ",", 
     RowBox[{"{", 
      RowBox[{"108.2`", ",", "476", ",", "8090", ",", "15877"}], "}"}], ",", 
     RowBox[{"{", 
      RowBox[{"108.3`", ",", "404", ",", "8012", ",", "15773"}], "}"}], ",", 
     RowBox[{"{", 
      RowBox[{"108.4`", ",", "361", ",", "7922", ",", "15704"}], "}"}], ",", 
     RowBox[{"{", 
      RowBox[{"108.5`", ",", "292", ",", "7562", ",", "15561"}], "}"}], ",", 
     RowBox[{"{", 
      RowBox[{"108.6`", ",", "323", ",", "7449", ",", "15401"}], "}"}], ",", 
     RowBox[{"{", 
      RowBox[{"108.7`", ",", "360", ",", "7289", ",", "15221"}], "}"}], ",", 
     RowBox[{"{", 
      RowBox[{"108.8`", ",", "257", ",", "6988", ",", "14978"}], "}"}], ",", 
     RowBox[{"{", 
      RowBox[{"108.9`", ",", "251", ",", "6713", ",", "14696"}], "}"}], ",", 
     RowBox[{"{", 
      RowBox[{"109", ",", "198", ",", "6472", ",", "14422"}], "}"}], ",", 
     RowBox[{"{", 
      RowBox[{"109.1`", ",", "214", ",", "6246", ",", "14190"}], "}"}], ",", 
     RowBox[{"{", 
      RowBox[{"109.2`", ",", "204", ",", "5943", ",", "13910"}], "}"}], ",", 
     RowBox[{"{", 
      RowBox[{"109.3`", ",", "135", ",", "5601", ",", "13608"}], "}"}], ",", 
     RowBox[{"{", 
      RowBox[{"109.4`", ",", "178", ",", "5115", ",", "13275"}], "}"}], ",", 
     RowBox[{"{", 
      RowBox[{"109.5`", ",", "137", ",", "4617", ",", "12887"}], "}"}], ",", 
     RowBox[{"{", 
      RowBox[{"109.6`", ",", "74", ",", "3987", ",", "12445"}], "}"}], ",", 
     RowBox[{"{", 
      RowBox[{"109.7`", ",", "66", ",", "3305", ",", "11889"}], "}"}], ",", 
     RowBox[{"{", 
      RowBox[{"109.8`", ",", "44", ",", "2489", ",", "11294"}], "}"}], ",", 
     RowBox[{"{", 
      RowBox[{"109.9`", ",", "25", ",", "1481", ",", "10677"}], "}"}], ",", 
     RowBox[{"{", 
      RowBox[{"110", ",", "9", ",", "519", ",", "9913"}], "}"}], ",", 
     RowBox[{"{", 
      RowBox[{"110.1`", ",", "1", ",", "11", ",", "9143"}], "}"}], ",", 
     RowBox[{"{", 
      RowBox[{"110.2`", ",", "0", ",", "1", ",", "8383"}], "}"}], ",", 
     RowBox[{"{", 
      RowBox[{"110.3`", ",", "0", ",", "2", ",", "7707"}], "}"}], ",", 
     RowBox[{"{", 
      RowBox[{"110.4`", ",", "0", ",", "4", ",", "7079"}], "}"}], ",", 
     RowBox[{"{", 
      RowBox[{"110.5`", ",", "0", ",", "4", ",", "6492"}], "}"}], ",", 
     RowBox[{"{", 
      RowBox[{"110.6`", ",", "0", ",", "1", ",", "5877"}], "}"}], ",", 
     RowBox[{"{", 
      RowBox[{"110.7`", ",", "0", ",", "8", ",", "5366"}], "}"}], ",", 
     RowBox[{"{", 
      RowBox[{"110.8`", ",", "1", ",", "7", ",", "4909"}], "}"}], ",", 
     RowBox[{"{", 
      RowBox[{"110.9`", ",", "0", ",", "2", ",", "4467"}], "}"}], ",", 
     RowBox[{"{", 
      RowBox[{"111", ",", "0", ",", "7", ",", "4085"}], "}"}], ",", 
     RowBox[{"{", 
      RowBox[{"111.1`", ",", "0", ",", "11", ",", "3721"}], "}"}], ",", 
     RowBox[{"{", 
      RowBox[{"111.2`", ",", "0", ",", "7", ",", "3392"}], "}"}], ",", 
     RowBox[{"{", 
      RowBox[{"111.3`", ",", "0", ",", "16", ",", "3079"}], "}"}], ",", 
     RowBox[{"{", 
      RowBox[{"111.4`", ",", "0", ",", "13", ",", "2758"}], "}"}], ",", 
     RowBox[{"{", 
      RowBox[{"111.5`", ",", "0", ",", "19", ",", "2492"}], "}"}], ",", 
     RowBox[{"{", 
      RowBox[{"111.6`", ",", "2", ",", "15", ",", "2263"}], "}"}], ",", 
     RowBox[{"{", 
      RowBox[{"111.7`", ",", "0", ",", "8", ",", "2056"}], "}"}], ",", 
     RowBox[{"{", 
      RowBox[{"111.8`", ",", "0", ",", "11", ",", "1867"}], "}"}], ",", 
     RowBox[{"{", 
      RowBox[{"111.9`", ",", "1", ",", "14", ",", "1714"}], "}"}], ",", 
     RowBox[{"{", 
      RowBox[{"112", ",", "0", ",", "19", ",", "1557"}], "}"}], ",", 
     RowBox[{"{", 
      RowBox[{"112.1`", ",", "1", ",", "25", ",", "1411"}], "}"}], ",", 
     RowBox[{"{", 
      RowBox[{"112.2`", ",", "2", ",", "27", ",", "1284"}], "}"}], ",", 
     RowBox[{"{", 
      RowBox[{"112.3`", ",", "0", ",", "28", ",", "1159"}], "}"}], ",", 
     RowBox[{"{", 
      RowBox[{"112.4`", ",", "1", ",", "35", ",", "1049"}], "}"}], ",", 
     RowBox[{"{", 
      RowBox[{"112.5`", ",", "0", ",", "44", ",", "952"}], "}"}], ",", 
     RowBox[{"{", 
      RowBox[{"112.6`", ",", "2", ",", "49", ",", "866"}], "}"}], ",", 
     RowBox[{"{", 
      RowBox[{"112.7`", ",", "0", ",", "78", ",", "790"}], "}"}], ",", 
     RowBox[{"{", 
      RowBox[{"112.8`", ",", "0", ",", "85", ",", "703"}], "}"}], ",", 
     RowBox[{"{", 
      RowBox[{"112.9`", ",", "3", ",", "112", ",", "644"}], "}"}], ",", 
     RowBox[{"{", 
      RowBox[{"113", ",", "1", ",", "134", ",", "602"}], "}"}], ",", 
     RowBox[{"{", 
      RowBox[{"113.1`", ",", "1", ",", "171", ",", "551"}], "}"}], ",", 
     RowBox[{"{", 
      RowBox[{"113.2`", ",", "3", ",", "202", ",", "517"}], "}"}], ",", 
     RowBox[{"{", 
      RowBox[{"113.3`", ",", "6", ",", "239", ",", "490"}], "}"}], ",", 
     RowBox[{"{", 
      RowBox[{"113.4`", ",", "4", ",", "287", ",", "476"}], "}"}], ",", 
     RowBox[{"{", 
      RowBox[{"113.5`", ",", "3", ",", "349", ",", "462"}], "}"}], ",", 
     RowBox[{"{", 
      RowBox[{"113.6`", ",", "8", ",", "429", ",", "427"}], "}"}], ",", 
     RowBox[{"{", 
      RowBox[{"113.7`", ",", "8", ",", "511", ",", "450"}], "}"}], ",", 
     RowBox[{"{", 
      RowBox[{"113.8`", ",", "7", ",", "620", ",", "466"}], "}"}], ",", 
     RowBox[{"{", 
      RowBox[{"113.9`", ",", "9", ",", "756", ",", "502"}], "}"}], ",", 
     RowBox[{"{", 
      RowBox[{"114", ",", "9", ",", "945", ",", "540"}], "}"}], ",", 
     RowBox[{"{", 
      RowBox[{"114.1`", ",", "21", ",", "1194", ",", "609"}], "}"}], ",", 
     RowBox[{"{", 
      RowBox[{"114.2`", ",", "32", ",", "1507", ",", "704"}], "}"}], ",", 
     RowBox[{"{", 
      RowBox[{"114.3`", ",", "41", ",", "1866", ",", "826"}], "}"}], ",", 
     RowBox[{"{", 
      RowBox[{"114.4`", ",", "35", ",", "2329", ",", "991"}], "}"}], ",", 
     RowBox[{"{", 
      RowBox[{"114.5`", ",", "37", ",", "2932", ",", "1211"}], "}"}], ",", 
     RowBox[{"{", 
      RowBox[{"114.6`", ",", "99", ",", "3713", ",", "1479"}], "}"}], ",", 
     RowBox[{"{", 
      RowBox[{"114.7`", ",", "114", ",", "4649", ",", "1814"}], "}"}], ",", 
     RowBox[{"{", 
      RowBox[{"114.8`", ",", "160", ",", "5848", ",", "2259"}], "}"}], ",", 
     RowBox[{"{", 
      RowBox[{"114.9`", ",", "334", ",", "7400", ",", "2858"}], "}"}], ",", 
     RowBox[{"{", 
      RowBox[{"115", ",", "579", ",", "9266", ",", "3580"}], "}"}], ",", 
     RowBox[{"{", 
      RowBox[{"115.1`", ",", "1499", ",", "11245", ",", "4503"}], "}"}], ",", 
     
     RowBox[{"{", 
      RowBox[{"115.2`", ",", "3826", ",", "12898", ",", "5484"}], "}"}], ",", 
     
     RowBox[{"{", 
      RowBox[{"115.3`", ",", "6722", ",", "13632", ",", "6635"}], "}"}], ",", 
     
     RowBox[{"{", 
      RowBox[{"115.4`", ",", "9919", ",", "12700", ",", "7646"}], "}"}], ",", 
     
     RowBox[{"{", 
      RowBox[{"115.5`", ",", "10503", ",", "10260", ",", "8387"}], "}"}], ",", 
     RowBox[{"{", 
      RowBox[{"115.6`", ",", "7647", ",", "7294", ",", "8748"}], "}"}], ",", 
     RowBox[{"{", 
      RowBox[{"115.7`", ",", "1796", ",", "5789", ",", "8744"}], "}"}], ",", 
     RowBox[{"{", 
      RowBox[{"115.8`", ",", "189", ",", "5981", ",", "8745"}], "}"}], ",", 
     RowBox[{"{", 
      RowBox[{"115.9`", ",", "228", ",", "6370", ",", "8769"}], "}"}], ",", 
     RowBox[{"{", 
      RowBox[{"116", ",", "252", ",", "6876", ",", "8907"}], "}"}], ",", 
     RowBox[{"{", 
      RowBox[{"116.1`", ",", "327", ",", "7626", ",", "9022"}], "}"}], ",", 
     RowBox[{"{", 
      RowBox[{"116.2`", ",", "448", ",", "8379", ",", "9228"}], "}"}], ",", 
     RowBox[{"{", 
      RowBox[{"116.3`", ",", "648", ",", "9305", ",", "9484"}], "}"}], ",", 
     RowBox[{"{", 
      RowBox[{"116.4`", ",", "1197", ",", "10453", ",", "9924"}], "}"}], ",", 
     
     RowBox[{"{", 
      RowBox[{"116.5`", ",", "1952", ",", "11537", ",", "10418"}], "}"}], ",", 
     RowBox[{"{", 
      RowBox[{"116.6`", ",", "3813", ",", "12278", ",", "11063"}], "}"}], ",", 
     RowBox[{"{", 
      RowBox[{"116.7`", ",", "5682", ",", "12110", ",", "11777"}], "}"}], ",", 
     RowBox[{"{", 
      RowBox[{"116.8`", ",", "6374", ",", "11004", ",", "12314"}], "}"}], ",", 
     RowBox[{"{", 
      RowBox[{"116.9`", ",", "5523", ",", "9602", ",", "12685"}], "}"}], ",", 
     
     RowBox[{"{", 
      RowBox[{"117", ",", "2868", ",", "8559", ",", "12809"}], "}"}], ",", 
     RowBox[{"{", 
      RowBox[{"117.1`", ",", "736", ",", "8569", ",", "12845"}], "}"}], ",", 
     RowBox[{"{", 
      RowBox[{"117.2`", ",", "614", ",", "9008", ",", "12942"}], "}"}], ",", 
     RowBox[{"{", 
      RowBox[{"117.3`", ",", "838", ",", "9502", ",", "13089"}], "}"}], ",", 
     RowBox[{"{", 
      RowBox[{"117.4`", ",", "926", ",", "10144", ",", "13277"}], "}"}], ",", 
     
     RowBox[{"{", 
      RowBox[{"117.5`", ",", "1466", ",", "10585", ",", "13582"}], "}"}], ",", 
     RowBox[{"{", 
      RowBox[{"117.6`", ",", "1865", ",", "10826", ",", "13874"}], "}"}], ",", 
     RowBox[{"{", 
      RowBox[{"117.7`", ",", "2562", ",", "11191", ",", "14200"}], "}"}], ",", 
     RowBox[{"{", 
      RowBox[{"117.8`", ",", "3212", ",", "10981", ",", "14460"}], "}"}], ",", 
     RowBox[{"{", 
      RowBox[{"117.9`", ",", "3191", ",", "10559", ",", "14711"}], "}"}], ",", 
     RowBox[{"{", 
      RowBox[{"118", ",", "2714", ",", "10048", ",", "14922"}], "}"}], ",", 
     RowBox[{"{", 
      RowBox[{"118.1`", ",", "1825", ",", "9613", ",", "14963"}], "}"}], ",", 
     
     RowBox[{"{", 
      RowBox[{"118.2`", ",", "1115", ",", "9700", ",", "14980"}], "}"}], ",", 
     
     RowBox[{"{", 
      RowBox[{"118.3`", ",", "1198", ",", "10087", ",", "15167"}], "}"}], ",", 
     RowBox[{"{", 
      RowBox[{"118.4`", ",", "1544", ",", "10325", ",", "15333"}], "}"}], ",", 
     RowBox[{"{", 
      RowBox[{"118.5`", ",", "1754", ",", "10498", ",", "15538"}], "}"}], ",", 
     RowBox[{"{", 
      RowBox[{"118.6`", ",", "1989", ",", "10512", ",", "15723"}], "}"}], ",", 
     RowBox[{"{", 
      RowBox[{"118.7`", ",", "2064", ",", "10240", ",", "15895"}], "}"}], ",", 
     RowBox[{"{", 
      RowBox[{"118.8`", ",", "1762", ",", "9917", ",", "16000"}], "}"}], ",", 
     
     RowBox[{"{", 
      RowBox[{"118.9`", ",", "1157", ",", "9736", ",", "15951"}], "}"}], ",", 
     
     RowBox[{"{", 
      RowBox[{"119", ",", "1091", ",", "9542", ",", "15994"}], "}"}], ",", 
     RowBox[{"{", 
      RowBox[{"119.1`", ",", "969", ",", "9578", ",", "16033"}], "}"}], ",", 
     RowBox[{"{", 
      RowBox[{"119.2`", ",", "1077", ",", "9573", ",", "16074"}], "}"}], ",", 
     
     RowBox[{"{", 
      RowBox[{"119.3`", ",", "843", ",", "9526", ",", "16079"}], "}"}], ",", 
     RowBox[{"{", 
      RowBox[{"119.4`", ",", "775", ",", "9524", ",", "16102"}], "}"}], ",", 
     RowBox[{"{", 
      RowBox[{"119.5`", ",", "886", ",", "9508", ",", "16154"}], "}"}], ",", 
     RowBox[{"{", 
      RowBox[{"119.6`", ",", "882", ",", "9472", ",", "16255"}], "}"}], ",", 
     RowBox[{"{", 
      RowBox[{"119.7`", ",", "928", ",", "9457", ",", "16265"}], "}"}], ",", 
     RowBox[{"{", 
      RowBox[{"119.8`", ",", "793", ",", "9419", ",", "16201"}], "}"}], ",", 
     RowBox[{"{", 
      RowBox[{"119.9`", ",", "883", ",", "9349", ",", "16248"}], "}"}], ",", 
     RowBox[{"{", 
      RowBox[{"120", ",", "821", ",", "9267", ",", "16254"}], "}"}], ",", 
     RowBox[{"{", 
      RowBox[{"120.1`", ",", "846", ",", "9282", ",", "16240"}], "}"}], ",", 
     RowBox[{"{", 
      RowBox[{"120.2`", ",", "807", ",", "9390", ",", "16249"}], "}"}], ",", 
     RowBox[{"{", 
      RowBox[{"120.3`", ",", "636", ",", "9346", ",", "16136"}], "}"}], ",", 
     RowBox[{"{", 
      RowBox[{"120.4`", ",", "894", ",", "9291", ",", "16149"}], "}"}], ",", 
     RowBox[{"{", 
      RowBox[{"120.5`", ",", "758", ",", "9304", ",", "16203"}], "}"}], ",", 
     RowBox[{"{", 
      RowBox[{"120.6`", ",", "864", ",", "9321", ",", "16212"}], "}"}], ",", 
     RowBox[{"{", 
      RowBox[{"120.7`", ",", "688", ",", "9455", ",", "16167"}], "}"}], ",", 
     RowBox[{"{", 
      RowBox[{"120.8`", ",", "859", ",", "9507", ",", "16176"}], "}"}], ",", 
     RowBox[{"{", 
      RowBox[{"120.9`", ",", "867", ",", "9392", ",", "16295"}], "}"}], ",", 
     RowBox[{"{", 
      RowBox[{"121", ",", "770", ",", "9308", ",", "16336"}], "}"}], ",", 
     RowBox[{"{", 
      RowBox[{"121.1`", ",", "667", ",", "9346", ",", "16285"}], "}"}], ",", 
     RowBox[{"{", 
      RowBox[{"121.2`", ",", "820", ",", "9449", ",", "16281"}], "}"}], ",", 
     RowBox[{"{", 
      RowBox[{"121.3`", ",", "730", ",", "9462", ",", "16296"}], "}"}], ",", 
     RowBox[{"{", 
      RowBox[{"121.4`", ",", "775", ",", "9470", ",", "16328"}], "}"}], ",", 
     RowBox[{"{", 
      RowBox[{"121.5`", ",", "681", ",", "9470", ",", "16377"}], "}"}], ",", 
     RowBox[{"{", 
      RowBox[{"121.6`", ",", "817", ",", "9396", ",", "16392"}], "}"}], ",", 
     RowBox[{"{", 
      RowBox[{"121.7`", ",", "818", ",", "9488", ",", "16348"}], "}"}], ",", 
     RowBox[{"{", 
      RowBox[{"121.8`", ",", "897", ",", "9556", ",", "16344"}], "}"}], ",", 
     RowBox[{"{", 
      RowBox[{"121.9`", ",", "740", ",", "9458", ",", "16404"}], "}"}], ",", 
     RowBox[{"{", 
      RowBox[{"122", ",", "863", ",", "9399", ",", "16390"}], "}"}], ",", 
     RowBox[{"{", 
      RowBox[{"122.1`", ",", "849", ",", "9282", ",", "16362"}], "}"}], ",", 
     RowBox[{"{", 
      RowBox[{"122.2`", ",", "696", ",", "9204", ",", "16316"}], "}"}], ",", 
     RowBox[{"{", 
      RowBox[{"122.3`", ",", "735", ",", "9239", ",", "16335"}], "}"}], ",", 
     RowBox[{"{", 
      RowBox[{"122.4`", ",", "906", ",", "9189", ",", "16397"}], "}"}], ",", 
     RowBox[{"{", 
      RowBox[{"122.5`", ",", "731", ",", "8981", ",", "16341"}], "}"}], ",", 
     RowBox[{"{", 
      RowBox[{"122.6`", ",", "643", ",", "8875", ",", "16274"}], "}"}], ",", 
     RowBox[{"{", 
      RowBox[{"122.7`", ",", "656", ",", "9055", ",", "16241"}], "}"}], ",", 
     RowBox[{"{", 
      RowBox[{"122.8`", ",", "627", ",", "9049", ",", "16280"}], "}"}], ",", 
     RowBox[{"{", 
      RowBox[{"122.9`", ",", "658", ",", "9053", ",", "16254"}], "}"}], ",", 
     RowBox[{"{", 
      RowBox[{"123", ",", "787", ",", "9197", ",", "16205"}], "}"}], ",", 
     RowBox[{"{", 
      RowBox[{"123.1`", ",", "736", ",", "9264", ",", "16267"}], "}"}], ",", 
     RowBox[{"{", 
      RowBox[{"123.2`", ",", "841", ",", "9299", ",", "16305"}], "}"}], ",", 
     RowBox[{"{", 
      RowBox[{"123.3`", ",", "759", ",", "9219", ",", "16377"}], "}"}], ",", 
     RowBox[{"{", 
      RowBox[{"123.4`", ",", "810", ",", "9222", ",", "16364"}], "}"}], ",", 
     RowBox[{"{", 
      RowBox[{"123.5`", ",", "668", ",", "9179", ",", "16345"}], "}"}], ",", 
     RowBox[{"{", 
      RowBox[{"123.6`", ",", "745", ",", "9154", ",", "16325"}], "}"}], ",", 
     RowBox[{"{", 
      RowBox[{"123.7`", ",", "677", ",", "9075", ",", "16231"}], "}"}], ",", 
     RowBox[{"{", 
      RowBox[{"123.8`", ",", "692", ",", "8994", ",", "16161"}], "}"}], ",", 
     RowBox[{"{", 
      RowBox[{"123.9`", ",", "659", ",", "8995", ",", "16154"}], "}"}], ",", 
     RowBox[{"{", 
      RowBox[{"124", ",", "683", ",", "9033", ",", "16110"}], "}"}], ",", 
     RowBox[{"{", 
      RowBox[{"124.1`", ",", "646", ",", "9151", ",", "16084"}], "}"}], ",", 
     RowBox[{"{", 
      RowBox[{"124.2`", ",", "648", ",", "9202", ",", "16076"}], "}"}], ",", 
     RowBox[{"{", 
      RowBox[{"124.3`", ",", "826", ",", "9212", ",", "16058"}], "}"}], ",", 
     RowBox[{"{", 
      RowBox[{"124.4`", ",", "689", ",", "9140", ",", "16127"}], "}"}], ",", 
     RowBox[{"{", 
      RowBox[{"124.5`", ",", "638", ",", "9118", ",", "16188"}], "}"}], ",", 
     RowBox[{"{", 
      RowBox[{"124.6`", ",", "786", ",", "9095", ",", "16111"}], "}"}], ",", 
     RowBox[{"{", 
      RowBox[{"124.7`", ",", "628", ",", "9260", ",", "16107"}], "}"}], ",", 
     RowBox[{"{", 
      RowBox[{"124.8`", ",", "770", ",", "9198", ",", "16090"}], "}"}], ",", 
     RowBox[{"{", 
      RowBox[{"124.9`", ",", "692", ",", "9177", ",", "16084"}], "}"}], ",", 
     RowBox[{"{", 
      RowBox[{"125", ",", "691", ",", "9220", ",", "16014"}], "}"}], ",", 
     RowBox[{"{", 
      RowBox[{"125.1`", ",", "679", ",", "9278", ",", "16055"}], "}"}], ",", 
     RowBox[{"{", 
      RowBox[{"125.2`", ",", "808", ",", "9181", ",", "16098"}], "}"}], ",", 
     RowBox[{"{", 
      RowBox[{"125.3`", ",", "667", ",", "9090", ",", "16114"}], "}"}], ",", 
     RowBox[{"{", 
      RowBox[{"125.4`", ",", "662", ",", "9056", ",", "16080"}], "}"}], ",", 
     RowBox[{"{", 
      RowBox[{"125.5`", ",", "620", ",", "8964", ",", "16137"}], "}"}], ",", 
     RowBox[{"{", 
      RowBox[{"125.6`", ",", "691", ",", "8859", ",", "16178"}], "}"}], ",", 
     RowBox[{"{", 
      RowBox[{"125.7`", ",", "612", ",", "8704", ",", "16113"}], "}"}], ",", 
     RowBox[{"{", 
      RowBox[{"125.8`", ",", "574", ",", "8797", ",", "16034"}], "}"}], ",", 
     RowBox[{"{", 
      RowBox[{"125.9`", ",", "590", ",", "8793", ",", "16045"}], "}"}], ",", 
     RowBox[{"{", 
      RowBox[{"126", ",", "601", ",", "8763", ",", "15978"}], "}"}], ",", 
     RowBox[{"{", 
      RowBox[{"126.1`", ",", "644", ",", "8869", ",", "15942"}], "}"}], ",", 
     RowBox[{"{", 
      RowBox[{"126.2`", ",", "637", ",", "8909", ",", "15978"}], "}"}], ",", 
     RowBox[{"{", 
      RowBox[{"126.3`", ",", "600", ",", "8819", ",", "15975"}], "}"}], ",", 
     RowBox[{"{", 
      RowBox[{"126.4`", ",", "525", ",", "8823", ",", "15843"}], "}"}], ",", 
     RowBox[{"{", 
      RowBox[{"126.5`", ",", "558", ",", "8882", ",", "15795"}], "}"}], ",", 
     RowBox[{"{", 
      RowBox[{"126.6`", ",", "691", ",", "9019", ",", "15758"}], "}"}], ",", 
     RowBox[{"{", 
      RowBox[{"126.7`", ",", "664", ",", "9051", ",", "15750"}], "}"}], ",", 
     RowBox[{"{", 
      RowBox[{"126.8`", ",", "660", ",", "9198", ",", "15736"}], "}"}], ",", 
     RowBox[{"{", 
      RowBox[{"126.9`", ",", "677", ",", "9359", ",", "15719"}], "}"}], ",", 
     RowBox[{"{", 
      RowBox[{"127", ",", "974", ",", "9508", ",", "15686"}], "}"}], ",", 
     RowBox[{"{", 
      RowBox[{"127.1`", ",", "805", ",", "9455", ",", "15748"}], "}"}], ",", 
     RowBox[{"{", 
      RowBox[{"127.2`", ",", "859", ",", "9460", ",", "15738"}], "}"}], ",", 
     RowBox[{"{", 
      RowBox[{"127.3`", ",", "864", ",", "9497", ",", "15824"}], "}"}], ",", 
     RowBox[{"{", 
      RowBox[{"127.4`", ",", "1003", ",", "9616", ",", "15934"}], "}"}], ",", 
     
     RowBox[{"{", 
      RowBox[{"127.5`", ",", "880", ",", "9593", ",", "15965"}], "}"}], ",", 
     RowBox[{"{", 
      RowBox[{"127.6`", ",", "1103", ",", "9752", ",", "16023"}], "}"}], ",", 
     
     RowBox[{"{", 
      RowBox[{"127.7`", ",", "1218", ",", "9745", ",", "16087"}], "}"}], ",", 
     
     RowBox[{"{", 
      RowBox[{"127.8`", ",", "1097", ",", "9478", ",", "16144"}], "}"}], ",", 
     
     RowBox[{"{", 
      RowBox[{"127.9`", ",", "904", ",", "9396", ",", "16136"}], "}"}], ",", 
     RowBox[{"{", 
      RowBox[{"128", ",", "855", ",", "9433", ",", "16110"}], "}"}], ",", 
     RowBox[{"{", 
      RowBox[{"128.1`", ",", "786", ",", "9339", ",", "16054"}], "}"}], ",", 
     RowBox[{"{", 
      RowBox[{"128.2`", ",", "754", ",", "9382", ",", "16072"}], "}"}], ",", 
     RowBox[{"{", 
      RowBox[{"128.3`", ",", "847", ",", "9381", ",", "16116"}], "}"}], ",", 
     RowBox[{"{", 
      RowBox[{"128.4`", ",", "807", ",", "9620", ",", "16183"}], "}"}], ",", 
     RowBox[{"{", 
      RowBox[{"128.5`", ",", "980", ",", "9684", ",", "16219"}], "}"}], ",", 
     RowBox[{"{", 
      RowBox[{"128.6`", ",", "1102", ",", "9790", ",", "16205"}], "}"}], ",", 
     
     RowBox[{"{", 
      RowBox[{"128.7`", ",", "1031", ",", "9716", ",", "16232"}], "}"}], ",", 
     
     RowBox[{"{", 
      RowBox[{"128.8`", ",", "1047", ",", "9782", ",", "16317"}], "}"}], ",", 
     
     RowBox[{"{", 
      RowBox[{"128.9`", ",", "1064", ",", "9769", ",", "16379"}], "}"}], ",", 
     
     RowBox[{"{", 
      RowBox[{"129", ",", "1045", ",", "9821", ",", "16432"}], "}"}], ",", 
     RowBox[{"{", 
      RowBox[{"129.1`", ",", "951", ",", "9715", ",", "16441"}], "}"}], ",", 
     RowBox[{"{", 
      RowBox[{"129.2`", ",", "974", ",", "9742", ",", "16474"}], "}"}], ",", 
     RowBox[{"{", 
      RowBox[{"129.3`", ",", "1059", ",", "9731", ",", "16541"}], "}"}], ",", 
     
     RowBox[{"{", 
      RowBox[{"129.4`", ",", "989", ",", "9815", ",", "16570"}], "}"}], ",", 
     RowBox[{"{", 
      RowBox[{"129.5`", ",", "1010", ",", "9636", ",", "16623"}], "}"}], ",", 
     
     RowBox[{"{", 
      RowBox[{"129.6`", ",", "1023", ",", "9677", ",", "16608"}], "}"}], ",", 
     
     RowBox[{"{", 
      RowBox[{"129.7`", ",", "1091", ",", "9729", ",", "16726"}], "}"}], ",", 
     
     RowBox[{"{", 
      RowBox[{"129.8`", ",", "878", ",", "9647", ",", "16747"}], "}"}], ",", 
     RowBox[{"{", 
      RowBox[{"129.9`", ",", "912", ",", "9530", ",", "16698"}], "}"}], ",", 
     RowBox[{"{", 
      RowBox[{"130", ",", "909", ",", "9505", ",", "16713"}], "}"}], ",", 
     RowBox[{"{", 
      RowBox[{"130.1`", ",", "847", ",", "9432", ",", "16792"}], "}"}], ",", 
     RowBox[{"{", 
      RowBox[{"130.2`", ",", "759", ",", "9415", ",", "16824"}], "}"}], ",", 
     RowBox[{"{", 
      RowBox[{"130.3`", ",", "840", ",", "9388", ",", "16745"}], "}"}], ",", 
     RowBox[{"{", 
      RowBox[{"130.4`", ",", "790", ",", "9328", ",", "16668"}], "}"}], ",", 
     RowBox[{"{", 
      RowBox[{"130.5`", ",", "823", ",", "9258", ",", "16644"}], "}"}], ",", 
     RowBox[{"{", 
      RowBox[{"130.6`", ",", "762", ",", "9185", ",", "16563"}], "}"}], ",", 
     RowBox[{"{", 
      RowBox[{"130.7`", ",", "773", ",", "9118", ",", "16526"}], "}"}], ",", 
     RowBox[{"{", 
      RowBox[{"130.8`", ",", "751", ",", "9140", ",", "16441"}], "}"}], ",", 
     RowBox[{"{", 
      RowBox[{"130.9`", ",", "784", ",", "8940", ",", "16390"}], "}"}], ",", 
     RowBox[{"{", 
      RowBox[{"131", ",", "602", ",", "8888", ",", "16320"}], "}"}], ",", 
     RowBox[{"{", 
      RowBox[{"131.1`", ",", "646", ",", "8805", ",", "16282"}], "}"}], ",", 
     RowBox[{"{", 
      RowBox[{"131.2`", ",", "552", ",", "8680", ",", "16300"}], "}"}], ",", 
     RowBox[{"{", 
      RowBox[{"131.3`", ",", "514", ",", "8639", ",", "16185"}], "}"}], ",", 
     RowBox[{"{", 
      RowBox[{"131.4`", ",", "498", ",", "8693", ",", "16039"}], "}"}], ",", 
     RowBox[{"{", 
      RowBox[{"131.5`", ",", "549", ",", "8652", ",", "15965"}], "}"}], ",", 
     RowBox[{"{", 
      RowBox[{"131.6`", ",", "542", ",", "8537", ",", "15929"}], "}"}], ",", 
     RowBox[{"{", 
      RowBox[{"131.7`", ",", "536", ",", "8450", ",", "15827"}], "}"}], ",", 
     RowBox[{"{", 
      RowBox[{"131.8`", ",", "466", ",", "8428", ",", "15815"}], "}"}], ",", 
     RowBox[{"{", 
      RowBox[{"131.9`", ",", "388", ",", "8422", ",", "15688"}], "}"}], ",", 
     RowBox[{"{", 
      RowBox[{"132", ",", "518", ",", "8459", ",", "15593"}], "}"}], ",", 
     RowBox[{"{", 
      RowBox[{"132.1`", ",", "485", ",", "8448", ",", "15468"}], "}"}], ",", 
     RowBox[{"{", 
      RowBox[{"132.2`", ",", "482", ",", "8366", ",", "15444"}], "}"}], ",", 
     RowBox[{"{", 
      RowBox[{"132.3`", ",", "484", ",", "8269", ",", "15310"}], "}"}], ",", 
     RowBox[{"{", 
      RowBox[{"132.4`", ",", "432", ",", "8275", ",", "15206"}], "}"}], ",", 
     RowBox[{"{", 
      RowBox[{"132.5`", ",", "374", ",", "8218", ",", "15098"}], "}"}], ",", 
     RowBox[{"{", 
      RowBox[{"132.6`", ",", "433", ",", "8262", ",", "14981"}], "}"}], ",", 
     RowBox[{"{", 
      RowBox[{"132.7`", ",", "393", ",", "8216", ",", "14955"}], "}"}], ",", 
     RowBox[{"{", 
      RowBox[{"132.8`", ",", "391", ",", "8343", ",", "14850"}], "}"}], ",", 
     RowBox[{"{", 
      RowBox[{"132.9`", ",", "432", ",", "8503", ",", "14856"}], "}"}], ",", 
     RowBox[{"{", 
      RowBox[{"133", ",", "493", ",", "8659", ",", "14883"}], "}"}], ",", 
     RowBox[{"{", 
      RowBox[{"133.1`", ",", "642", ",", "8908", ",", "14847"}], "}"}], ",", 
     RowBox[{"{", 
      RowBox[{"133.2`", ",", "676", ",", "9121", ",", "14818"}], "}"}], ",", 
     RowBox[{"{", 
      RowBox[{"133.3`", ",", "752", ",", "9355", ",", "14939"}], "}"}], ",", 
     RowBox[{"{", 
      RowBox[{"133.4`", ",", "820", ",", "9732", ",", "15036"}], "}"}], ",", 
     RowBox[{"{", 
      RowBox[{"133.5`", ",", "1037", ",", "10125", ",", "15149"}], "}"}], ",", 
     RowBox[{"{", 
      RowBox[{"133.6`", ",", "1630", ",", "10312", ",", "15359"}], "}"}], ",", 
     RowBox[{"{", 
      RowBox[{"133.7`", ",", "1700", ",", "10392", ",", "15496"}], "}"}], ",", 
     RowBox[{"{", 
      RowBox[{"133.8`", ",", "1646", ",", "10371", ",", "15655"}], "}"}], ",", 
     RowBox[{"{", 
      RowBox[{"133.9`", ",", "1831", ",", "10372", ",", "15699"}], "}"}], ",", 
     RowBox[{"{", 
      RowBox[{"134", ",", "1920", ",", "10477", ",", "15878"}], "}"}], ",", 
     RowBox[{"{", 
      RowBox[{"134.1`", ",", "2272", ",", "10386", ",", "16019"}], "}"}], ",", 
     RowBox[{"{", 
      RowBox[{"134.2`", ",", "1970", ",", "10094", ",", "16175"}], "}"}], ",", 
     RowBox[{"{", 
      RowBox[{"134.3`", ",", "1568", ",", "9816", ",", "16316"}], "}"}], ",", 
     
     RowBox[{"{", 
      RowBox[{"134.4`", ",", "941", ",", "9695", ",", "16304"}], "}"}], ",", 
     RowBox[{"{", 
      RowBox[{"134.5`", ",", "982", ",", "9701", ",", "16292"}], "}"}], ",", 
     RowBox[{"{", 
      RowBox[{"134.6`", ",", "1029", ",", "9552", ",", "16340"}], "}"}], ",", 
     
     RowBox[{"{", 
      RowBox[{"134.7`", ",", "898", ",", "9495", ",", "16385"}], "}"}], ",", 
     RowBox[{"{", 
      RowBox[{"134.8`", ",", "741", ",", "9397", ",", "16418"}], "}"}], ",", 
     RowBox[{"{", 
      RowBox[{"134.9`", ",", "804", ",", "9430", ",", "16415"}], "}"}], ",", 
     RowBox[{"{", 
      RowBox[{"135", ",", "738", ",", "9369", ",", "16435"}], "}"}], ",", 
     RowBox[{"{", 
      RowBox[{"135.1`", ",", "784", ",", "9395", ",", "16437"}], "}"}], ",", 
     RowBox[{"{", 
      RowBox[{"135.2`", ",", "970", ",", "9441", ",", "16415"}], "}"}], ",", 
     RowBox[{"{", 
      RowBox[{"135.3`", ",", "943", ",", "9580", ",", "16371"}], "}"}], ",", 
     RowBox[{"{", 
      RowBox[{"135.4`", ",", "1053", ",", "9525", ",", "16481"}], "}"}], ",", 
     
     RowBox[{"{", 
      RowBox[{"135.5`", ",", "721", ",", "9245", ",", "16459"}], "}"}], ",", 
     RowBox[{"{", 
      RowBox[{"135.6`", ",", "684", ",", "9293", ",", "16555"}], "}"}], ",", 
     RowBox[{"{", 
      RowBox[{"135.7`", ",", "866", ",", "9152", ",", "16427"}], "}"}], ",", 
     RowBox[{"{", 
      RowBox[{"135.8`", ",", "752", ",", "9016", ",", "16437"}], "}"}], ",", 
     RowBox[{"{", 
      RowBox[{"135.9`", ",", "505", ",", "9078", ",", "16456"}], "}"}], ",", 
     RowBox[{"{", 
      RowBox[{"136", ",", "638", ",", "9039", ",", "16492"}], "}"}], ",", 
     RowBox[{"{", 
      RowBox[{"136.1`", ",", "712", ",", "8982", ",", "16416"}], "}"}], ",", 
     RowBox[{"{", 
      RowBox[{"136.2`", ",", "586", ",", "8915", ",", "16331"}], "}"}], ",", 
     RowBox[{"{", 
      RowBox[{"136.3`", ",", "626", ",", "8907", ",", "16324"}], "}"}], ",", 
     RowBox[{"{", 
      RowBox[{"136.4`", ",", "511", ",", "8741", ",", "16230"}], "}"}], ",", 
     RowBox[{"{", 
      RowBox[{"136.5`", ",", "565", ",", "8571", ",", "16194"}], "}"}], ",", 
     RowBox[{"{", 
      RowBox[{"136.6`", ",", "483", ",", "8353", ",", "16098"}], "}"}], ",", 
     RowBox[{"{", 
      RowBox[{"136.7`", ",", "462", ",", "8349", ",", "16019"}], "}"}], ",", 
     RowBox[{"{", 
      RowBox[{"136.8`", ",", "434", ",", "8226", ",", "15812"}], "}"}], ",", 
     RowBox[{"{", 
      RowBox[{"136.9`", ",", "441", ",", "8173", ",", "15733"}], "}"}], ",", 
     RowBox[{"{", 
      RowBox[{"137", ",", "393", ",", "7969", ",", "15527"}], "}"}], ",", 
     RowBox[{"{", 
      RowBox[{"137.1`", ",", "312", ",", "7773", ",", "15397"}], "}"}], ",", 
     RowBox[{"{", 
      RowBox[{"137.2`", ",", "332", ",", "7596", ",", "15213"}], "}"}], ",", 
     RowBox[{"{", 
      RowBox[{"137.3`", ",", "362", ",", "7482", ",", "15020"}], "}"}], ",", 
     RowBox[{"{", 
      RowBox[{"137.4`", ",", "362", ",", "7402", ",", "14818"}], "}"}], ",", 
     RowBox[{"{", 
      RowBox[{"137.5`", ",", "354", ",", "7381", ",", "14622"}], "}"}], ",", 
     RowBox[{"{", 
      RowBox[{"137.6`", ",", "223", ",", "7214", ",", "14465"}], "}"}], ",", 
     RowBox[{"{", 
      RowBox[{"137.7`", ",", "300", ",", "7142", ",", "14309"}], "}"}], ",", 
     RowBox[{"{", 
      RowBox[{"137.8`", ",", "262", ",", "6950", ",", "14185"}], "}"}], ",", 
     RowBox[{"{", 
      RowBox[{"137.9`", ",", "234", ",", "6869", ",", "14011"}], "}"}], ",", 
     RowBox[{"{", 
      RowBox[{"138", ",", "219", ",", "6845", ",", "13845"}], "}"}], ",", 
     RowBox[{"{", 
      RowBox[{"138.1`", ",", "250", ",", "6682", ",", "13717"}], "}"}], ",", 
     RowBox[{"{", 
      RowBox[{"138.2`", ",", "227", ",", "6643", ",", "13492"}], "}"}], ",", 
     RowBox[{"{", 
      RowBox[{"138.3`", ",", "239", ",", "6636", ",", "13378"}], "}"}], ",", 
     RowBox[{"{", 
      RowBox[{"138.4`", ",", "211", ",", "6626", ",", "13207"}], "}"}], ",", 
     RowBox[{"{", 
      RowBox[{"138.5`", ",", "249", ",", "6550", ",", "13042"}], "}"}], ",", 
     RowBox[{"{", 
      RowBox[{"138.6`", ",", "213", ",", "6482", ",", "12876"}], "}"}], ",", 
     RowBox[{"{", 
      RowBox[{"138.7`", ",", "268", ",", "6354", ",", "12655"}], "}"}], ",", 
     RowBox[{"{", 
      RowBox[{"138.8`", ",", "188", ",", "6252", ",", "12467"}], "}"}], ",", 
     RowBox[{"{", 
      RowBox[{"138.9`", ",", "187", ",", "6182", ",", "12267"}], "}"}], ",", 
     RowBox[{"{", 
      RowBox[{"139", ",", "191", ",", "6045", ",", "12119"}], "}"}], ",", 
     RowBox[{"{", 
      RowBox[{"139.1`", ",", "181", ",", "6039", ",", "11921"}], "}"}], ",", 
     RowBox[{"{", 
      RowBox[{"139.2`", ",", "164", ",", "6013", ",", "11800"}], "}"}], ",", 
     RowBox[{"{", 
      RowBox[{"139.3`", ",", "188", ",", "5993", ",", "11590"}], "}"}], ",", 
     RowBox[{"{", 
      RowBox[{"139.4`", ",", "201", ",", "5959", ",", "11397"}], "}"}], ",", 
     RowBox[{"{", 
      RowBox[{"139.5`", ",", "201", ",", "5965", ",", "11216"}], "}"}], ",", 
     RowBox[{"{", 
      RowBox[{"139.6`", ",", "191", ",", "5914", ",", "11074"}], "}"}], ",", 
     RowBox[{"{", 
      RowBox[{"139.7`", ",", "168", ",", "5960", ",", "10951"}], "}"}], ",", 
     RowBox[{"{", 
      RowBox[{"139.8`", ",", "217", ",", "6208", ",", "10806"}], "}"}], ",", 
     RowBox[{"{", 
      RowBox[{"139.9`", ",", "202", ",", "6338", ",", "10770"}], "}"}], ",", 
     RowBox[{"{", 
      RowBox[{"140", ",", "221", ",", "6622", ",", "10678"}], "}"}], ",", 
     RowBox[{"{", 
      RowBox[{"140.1`", ",", "323", ",", "6939", ",", "10611"}], "}"}], ",", 
     RowBox[{"{", 
      RowBox[{"140.2`", ",", "314", ",", "7478", ",", "10619"}], "}"}], ",", 
     RowBox[{"{", 
      RowBox[{"140.3`", ",", "380", ",", "8061", ",", "10684"}], "}"}], ",", 
     RowBox[{"{", 
      RowBox[{"140.4`", ",", "461", ",", "8639", ",", "10884"}], "}"}], ",", 
     RowBox[{"{", 
      RowBox[{"140.5`", ",", "734", ",", "9465", ",", "11138"}], "}"}], ",", 
     RowBox[{"{", 
      RowBox[{"140.6`", ",", "1143", ",", "10456", ",", "11430"}], "}"}], ",", 
     RowBox[{"{", 
      RowBox[{"140.7`", ",", "2239", ",", "11114", ",", "11868"}], "}"}], ",", 
     RowBox[{"{", 
      RowBox[{"140.8`", ",", "3080", ",", "11221", ",", "12265"}], "}"}], ",", 
     RowBox[{"{", 
      RowBox[{"140.9`", ",", "3993", ",", "11279", ",", "12768"}], "}"}], ",", 
     RowBox[{"{", 
      RowBox[{"141", ",", "4359", ",", "10887", ",", "13050"}], "}"}], ",", 
     RowBox[{"{", 
      RowBox[{"141.1`", ",", "3789", ",", "10292", ",", "13345"}], "}"}], ",", 
     RowBox[{"{", 
      RowBox[{"141.2`", ",", "2959", ",", "9738", ",", "13594"}], "}"}], ",", 
     
     RowBox[{"{", 
      RowBox[{"141.3`", ",", "1643", ",", "9599", ",", "13736"}], "}"}], ",", 
     
     RowBox[{"{", 
      RowBox[{"141.4`", ",", "1352", ",", "9917", ",", "13869"}], "}"}], ",", 
     
     RowBox[{"{", 
      RowBox[{"141.5`", ",", "1432", ",", "10232", ",", "13992"}], "}"}], ",", 
     RowBox[{"{", 
      RowBox[{"141.6`", ",", "1841", ",", "10532", ",", "14178"}], "}"}], ",", 
     RowBox[{"{", 
      RowBox[{"141.7`", ",", "1901", ",", "10714", ",", "14491"}], "}"}], ",", 
     RowBox[{"{", 
      RowBox[{"141.8`", ",", "2512", ",", "10794", ",", "14783"}], "}"}], ",", 
     RowBox[{"{", 
      RowBox[{"141.9`", ",", "2495", ",", "10561", ",", "15016"}], "}"}], ",", 
     RowBox[{"{", 
      RowBox[{"142", ",", "2081", ",", "10308", ",", "15169"}], "}"}], ",", 
     RowBox[{"{", 
      RowBox[{"142.1`", ",", "1806", ",", "10246", ",", "15398"}], "}"}], ",", 
     RowBox[{"{", 
      RowBox[{"142.2`", ",", "1573", ",", "10196", ",", "15573"}], "}"}], ",", 
     RowBox[{"{", 
      RowBox[{"142.3`", ",", "1476", ",", "10150", ",", "15774"}], "}"}], ",", 
     RowBox[{"{", 
      RowBox[{"142.4`", ",", "1272", ",", "10206", ",", "15971"}], "}"}], ",", 
     RowBox[{"{", 
      RowBox[{"142.5`", ",", "1514", ",", "10139", ",", "16153"}], "}"}], ",", 
     RowBox[{"{", 
      RowBox[{"142.6`", ",", "1329", ",", "10111", ",", "16274"}], "}"}], ",", 
     RowBox[{"{", 
      RowBox[{"142.7`", ",", "1213", ",", "10127", ",", "16337"}], "}"}], ",", 
     RowBox[{"{", 
      RowBox[{"142.8`", ",", "1573", ",", "9965", ",", "16442"}], "}"}], ",", 
     
     RowBox[{"{", 
      RowBox[{"142.9`", ",", "1037", ",", "9771", ",", "16463"}], "}"}], ",", 
     
     RowBox[{"{", 
      RowBox[{"143", ",", "1049", ",", "9830", ",", "16458"}], "}"}], ",", 
     RowBox[{"{", 
      RowBox[{"143.1`", ",", "1090", ",", "9758", ",", "16487"}], "}"}], ",", 
     
     RowBox[{"{", 
      RowBox[{"143.2`", ",", "1030", ",", "9725", ",", "16462"}], "}"}], ",", 
     
     RowBox[{"{", 
      RowBox[{"143.3`", ",", "930", ",", "9507", ",", "16490"}], "}"}], ",", 
     RowBox[{"{", 
      RowBox[{"143.4`", ",", "710", ",", "9452", ",", "16455"}], "}"}], ",", 
     RowBox[{"{", 
      RowBox[{"143.5`", ",", "906", ",", "9500", ",", "16438"}], "}"}], ",", 
     RowBox[{"{", 
      RowBox[{"143.6`", ",", "928", ",", "9469", ",", "16422"}], "}"}], ",", 
     RowBox[{"{", 
      RowBox[{"143.7`", ",", "1093", ",", "9474", ",", "16463"}], "}"}], ",", 
     
     RowBox[{"{", 
      RowBox[{"143.8`", ",", "977", ",", "9433", ",", "16413"}], "}"}], ",", 
     RowBox[{"{", 
      RowBox[{"143.9`", ",", "846", ",", "9459", ",", "16442"}], "}"}], ",", 
     RowBox[{"{", 
      RowBox[{"144", ",", "757", ",", "9398", ",", "16452"}], "}"}], ",", 
     RowBox[{"{", 
      RowBox[{"144.1`", ",", "703", ",", "9332", ",", "16469"}], "}"}], ",", 
     RowBox[{"{", 
      RowBox[{"144.2`", ",", "724", ",", "9264", ",", "16428"}], "}"}], ",", 
     RowBox[{"{", 
      RowBox[{"144.3`", ",", "819", ",", "9220", ",", "16412"}], "}"}], ",", 
     RowBox[{"{", 
      RowBox[{"144.4`", ",", "701", ",", "9164", ",", "16402"}], "}"}], ",", 
     RowBox[{"{", 
      RowBox[{"144.5`", ",", "765", ",", "9209", ",", "16316"}], "}"}], ",", 
     RowBox[{"{", 
      RowBox[{"144.6`", ",", "609", ",", "9167", ",", "16245"}], "}"}], ",", 
     RowBox[{"{", 
      RowBox[{"144.7`", ",", "552", ",", "9137", ",", "16275"}], "}"}], ",", 
     RowBox[{"{", 
      RowBox[{"144.8`", ",", "808", ",", "9111", ",", "16259"}], "}"}], ",", 
     RowBox[{"{", 
      RowBox[{"144.9`", ",", "694", ",", "9075", ",", "16216"}], "}"}], ",", 
     RowBox[{"{", 
      RowBox[{"145", ",", "551", ",", "9054", ",", "16185"}], "}"}], ",", 
     RowBox[{"{", 
      RowBox[{"145.1`", ",", "637", ",", "9050", ",", "16131"}], "}"}], ",", 
     RowBox[{"{", 
      RowBox[{"145.2`", ",", "559", ",", "8899", ",", "16069"}], "}"}], ",", 
     RowBox[{"{", 
      RowBox[{"145.3`", ",", "624", ",", "8881", ",", "16069"}], "}"}], ",", 
     RowBox[{"{", 
      RowBox[{"145.4`", ",", "611", ",", "8973", ",", "16001"}], "}"}], ",", 
     RowBox[{"{", 
      RowBox[{"145.5`", ",", "657", ",", "9084", ",", "15947"}], "}"}], ",", 
     RowBox[{"{", 
      RowBox[{"145.6`", ",", "716", ",", "9146", ",", "15962"}], "}"}], ",", 
     RowBox[{"{", 
      RowBox[{"145.7`", ",", "751", ",", "9132", ",", "15884"}], "}"}], ",", 
     RowBox[{"{", 
      RowBox[{"145.8`", ",", "720", ",", "9254", ",", "15936"}], "}"}], ",", 
     RowBox[{"{", 
      RowBox[{"145.9`", ",", "700", ",", "9431", ",", "15924"}], "}"}], ",", 
     RowBox[{"{", 
      RowBox[{"146", ",", "789", ",", "9512", ",", "15932"}], "}"}], ",", 
     RowBox[{"{", 
      RowBox[{"146.1`", ",", "828", ",", "9671", ",", "16027"}], "}"}], ",", 
     RowBox[{"{", 
      RowBox[{"146.2`", ",", "848", ",", "9793", ",", "16184"}], "}"}], ",", 
     RowBox[{"{", 
      RowBox[{"146.3`", ",", "1057", ",", "9878", ",", "16294"}], "}"}], ",", 
     
     RowBox[{"{", 
      RowBox[{"146.4`", ",", "1202", ",", "9986", ",", "16328"}], "}"}], ",", 
     
     RowBox[{"{", 
      RowBox[{"146.5`", ",", "1293", ",", "9946", ",", "16491"}], "}"}], ",", 
     
     RowBox[{"{", 
      RowBox[{"146.6`", ",", "1153", ",", "9884", ",", "16562"}], "}"}], ",", 
     
     RowBox[{"{", 
      RowBox[{"146.7`", ",", "1196", ",", "9929", ",", "16602"}], "}"}], ",", 
     
     RowBox[{"{", 
      RowBox[{"146.8`", ",", "1075", ",", "9721", ",", "16640"}], "}"}], ",", 
     
     RowBox[{"{", 
      RowBox[{"146.9`", ",", "985", ",", "9658", ",", "16660"}], "}"}], ",", 
     RowBox[{"{", 
      RowBox[{"147", ",", "892", ",", "9537", ",", "16754"}], "}"}], ",", 
     RowBox[{"{", 
      RowBox[{"147.1`", ",", "960", ",", "9571", ",", "16726"}], "}"}], ",", 
     RowBox[{"{", 
      RowBox[{"147.2`", ",", "849", ",", "9482", ",", "16758"}], "}"}], ",", 
     RowBox[{"{", 
      RowBox[{"147.3`", ",", "755", ",", "9469", ",", "16727"}], "}"}], ",", 
     RowBox[{"{", 
      RowBox[{"147.4`", ",", "800", ",", "9399", ",", "16681"}], "}"}], ",", 
     RowBox[{"{", 
      RowBox[{"147.5`", ",", "815", ",", "9311", ",", "16624"}], "}"}], ",", 
     RowBox[{"{", 
      RowBox[{"147.6`", ",", "730", ",", "9271", ",", "16555"}], "}"}], ",", 
     RowBox[{"{", 
      RowBox[{"147.7`", ",", "818", ",", "9264", ",", "16524"}], "}"}], ",", 
     RowBox[{"{", 
      RowBox[{"147.8`", ",", "621", ",", "9254", ",", "16555"}], "}"}], ",", 
     RowBox[{"{", 
      RowBox[{"147.9`", ",", "722", ",", "9356", ",", "16524"}], "}"}], ",", 
     RowBox[{"{", 
      RowBox[{"148", ",", "953", ",", "9439", ",", "16634"}], "}"}], ",", 
     RowBox[{"{", 
      RowBox[{"148.1`", ",", "820", ",", "9233", ",", "16716"}], "}"}], ",", 
     RowBox[{"{", 
      RowBox[{"148.2`", ",", "740", ",", "9143", ",", "16685"}], "}"}], ",", 
     RowBox[{"{", 
      RowBox[{"148.3`", ",", "796", ",", "9262", ",", "16693"}], "}"}], ",", 
     RowBox[{"{", 
      RowBox[{"148.4`", ",", "718", ",", "9077", ",", "16683"}], "}"}], ",", 
     RowBox[{"{", 
      RowBox[{"148.5`", ",", "681", ",", "9100", ",", "16588"}], "}"}], ",", 
     RowBox[{"{", 
      RowBox[{"148.6`", ",", "606", ",", "9082", ",", "16607"}], "}"}], ",", 
     RowBox[{"{", 
      RowBox[{"148.7`", ",", "673", ",", "9024", ",", "16565"}], "}"}], ",", 
     RowBox[{"{", 
      RowBox[{"148.8`", ",", "699", ",", "9215", ",", "16558"}], "}"}], ",", 
     RowBox[{"{", 
      RowBox[{"148.9`", ",", "700", ",", "9229", ",", "16539"}], "}"}], ",", 
     RowBox[{"{", 
      RowBox[{"149", ",", "607", ",", "9055", ",", "16507"}], "}"}], ",", 
     RowBox[{"{", 
      RowBox[{"149.1`", ",", "596", ",", "8959", ",", "16395"}], "}"}], ",", 
     RowBox[{"{", 
      RowBox[{"149.2`", ",", "618", ",", "8822", ",", "16389"}], "}"}], ",", 
     RowBox[{"{", 
      RowBox[{"149.3`", ",", "532", ",", "8744", ",", "16295"}], "}"}], ",", 
     RowBox[{"{", 
      RowBox[{"149.4`", ",", "534", ",", "8718", ",", "16274"}], "}"}], ",", 
     RowBox[{"{", 
      RowBox[{"149.5`", ",", "548", ",", "8592", ",", "16092"}], "}"}], ",", 
     RowBox[{"{", 
      RowBox[{"149.6`", ",", "491", ",", "8626", ",", "16053"}], "}"}], ",", 
     RowBox[{"{", 
      RowBox[{"149.7`", ",", "592", ",", "8632", ",", "15952"}], "}"}], ",", 
     RowBox[{"{", 
      RowBox[{"149.8`", ",", "496", ",", "8583", ",", "15856"}], "}"}], ",", 
     RowBox[{"{", 
      RowBox[{"149.9`", ",", "505", ",", "8492", ",", "15750"}], "}"}], ",", 
     RowBox[{"{", 
      RowBox[{"150", ",", "549", ",", "8436", ",", "15659"}], "}"}], ",", 
     RowBox[{"{", 
      RowBox[{"150.1`", ",", "529", ",", "8531", ",", "15629"}], "}"}], ",", 
     RowBox[{"{", 
      RowBox[{"150.2`", ",", "581", ",", "8644", ",", "15555"}], "}"}], ",", 
     RowBox[{"{", 
      RowBox[{"150.3`", ",", "520", ",", "8696", ",", "15498"}], "}"}], ",", 
     RowBox[{"{", 
      RowBox[{"150.4`", ",", "632", ",", "8713", ",", "15481"}], "}"}], ",", 
     RowBox[{"{", 
      RowBox[{"150.5`", ",", "575", ",", "8755", ",", "15464"}], "}"}], ",", 
     RowBox[{"{", 
      RowBox[{"150.6`", ",", "596", ",", "8845", ",", "15421"}], "}"}], ",", 
     RowBox[{"{", 
      RowBox[{"150.7`", ",", "559", ",", "8822", ",", "15343"}], "}"}], ",", 
     RowBox[{"{", 
      RowBox[{"150.8`", ",", "715", ",", "9033", ",", "15311"}], "}"}], ",", 
     RowBox[{"{", 
      RowBox[{"150.9`", ",", "685", ",", "9251", ",", "15299"}], "}"}], ",", 
     RowBox[{"{", 
      RowBox[{"151", ",", "830", ",", "9513", ",", "15319"}], "}"}], ",", 
     RowBox[{"{", 
      RowBox[{"151.1`", ",", "1035", ",", "9683", ",", "15455"}], "}"}], ",", 
     
     RowBox[{"{", 
      RowBox[{"151.2`", ",", "1092", ",", "9935", ",", "15524"}], "}"}], ",", 
     
     RowBox[{"{", 
      RowBox[{"151.3`", ",", "1241", ",", "10179", ",", "15736"}], "}"}], ",", 
     RowBox[{"{", 
      RowBox[{"151.4`", ",", "1430", ",", "10198", ",", "15876"}], "}"}], ",", 
     RowBox[{"{", 
      RowBox[{"151.5`", ",", "1571", ",", "10144", ",", "16021"}], "}"}], ",", 
     RowBox[{"{", 
      RowBox[{"151.6`", ",", "1648", ",", "10194", ",", "16113"}], "}"}], ",", 
     RowBox[{"{", 
      RowBox[{"151.7`", ",", "1477", ",", "10104", ",", "16151"}], "}"}], ",", 
     RowBox[{"{", 
      RowBox[{"151.8`", ",", "1193", ",", "10052", ",", "16199"}], "}"}], ",", 
     RowBox[{"{", 
      RowBox[{"151.9`", ",", "1242", ",", "9980", ",", "16255"}], "}"}], ",", 
     
     RowBox[{"{", 
      RowBox[{"152", ",", "1416", ",", "9975", ",", "16341"}], "}"}], ",", 
     RowBox[{"{", 
      RowBox[{"152.1`", ",", "1245", ",", "10011", ",", "16459"}], "}"}], ",", 
     RowBox[{"{", 
      RowBox[{"152.2`", ",", "998", ",", "9940", ",", "16584"}], "}"}], ",", 
     RowBox[{"{", 
      RowBox[{"152.3`", ",", "1201", ",", "9977", ",", "16683"}], "}"}], ",", 
     
     RowBox[{"{", 
      RowBox[{"152.4`", ",", "1208", ",", "9909", ",", "16682"}], "}"}], ",", 
     
     RowBox[{"{", 
      RowBox[{"152.5`", ",", "1059", ",", "9773", ",", "16759"}], "}"}], ",", 
     
     RowBox[{"{", 
      RowBox[{"152.6`", ",", "1057", ",", "9759", ",", "16848"}], "}"}], ",", 
     
     RowBox[{"{", 
      RowBox[{"152.7`", ",", "919", ",", "9673", ",", "16810"}], "}"}], ",", 
     RowBox[{"{", 
      RowBox[{"152.8`", ",", "1062", ",", "9700", ",", "16873"}], "}"}], ",", 
     
     RowBox[{"{", 
      RowBox[{"152.9`", ",", "1010", ",", "9646", ",", "16911"}], "}"}], ",", 
     
     RowBox[{"{", 
      RowBox[{"153", ",", "954", ",", "9485", ",", "16919"}], "}"}], ",", 
     RowBox[{"{", 
      RowBox[{"153.1`", ",", "889", ",", "9495", ",", "16993"}], "}"}], ",", 
     RowBox[{"{", 
      RowBox[{"153.2`", ",", "833", ",", "9482", ",", "17032"}], "}"}], ",", 
     RowBox[{"{", 
      RowBox[{"153.3`", ",", "807", ",", "9374", ",", "17090"}], "}"}], ",", 
     RowBox[{"{", 
      RowBox[{"153.4`", ",", "745", ",", "9385", ",", "17025"}], "}"}], ",", 
     RowBox[{"{", 
      RowBox[{"153.5`", ",", "713", ",", "9343", ",", "16966"}], "}"}], ",", 
     RowBox[{"{", 
      RowBox[{"153.6`", ",", "748", ",", "9156", ",", "16903"}], "}"}], ",", 
     RowBox[{"{", 
      RowBox[{"153.7`", ",", "780", ",", "9187", ",", "16928"}], "}"}], ",", 
     RowBox[{"{", 
      RowBox[{"153.8`", ",", "720", ",", "9131", ",", "16851"}], "}"}], ",", 
     RowBox[{"{", 
      RowBox[{"153.9`", ",", "630", ",", "8958", ",", "16801"}], "}"}], ",", 
     RowBox[{"{", 
      RowBox[{"154", ",", "697", ",", "8881", ",", "16780"}], "}"}], ",", 
     RowBox[{"{", 
      RowBox[{"154.1`", ",", "517", ",", "8728", ",", "16621"}], "}"}], ",", 
     RowBox[{"{", 
      RowBox[{"154.2`", ",", "528", ",", "8566", ",", "16486"}], "}"}], ",", 
     RowBox[{"{", 
      RowBox[{"154.3`", ",", "551", ",", "8445", ",", "16368"}], "}"}], ",", 
     RowBox[{"{", 
      RowBox[{"154.4`", ",", "490", ",", "8523", ",", "16233"}], "}"}], ",", 
     RowBox[{"{", 
      RowBox[{"154.5`", ",", "545", ",", "8284", ",", "16154"}], "}"}], ",", 
     RowBox[{"{", 
      RowBox[{"154.6`", ",", "489", ",", "8262", ",", "16060"}], "}"}], ",", 
     RowBox[{"{", 
      RowBox[{"154.7`", ",", "420", ",", "8382", ",", "15992"}], "}"}], ",", 
     RowBox[{"{", 
      RowBox[{"154.8`", ",", "465", ",", "8342", ",", "15933"}], "}"}], ",", 
     RowBox[{"{", 
      RowBox[{"154.9`", ",", "503", ",", "8199", ",", "15811"}], "}"}], ",", 
     RowBox[{"{", 
      RowBox[{"155", ",", "427", ",", "8102", ",", "15645"}], "}"}], ",", 
     RowBox[{"{", 
      RowBox[{"155.1`", ",", "405", ",", "8074", ",", "15501"}], "}"}], ",", 
     RowBox[{"{", 
      RowBox[{"155.2`", ",", "466", ",", "8043", ",", "15339"}], "}"}], ",", 
     RowBox[{"{", 
      RowBox[{"155.3`", ",", "427", ",", "8075", ",", "15191"}], "}"}], ",", 
     RowBox[{"{", 
      RowBox[{"155.4`", ",", "392", ",", "7893", ",", "14977"}], "}"}], ",", 
     RowBox[{"{", 
      RowBox[{"155.5`", ",", "410", ",", "7755", ",", "14822"}], "}"}], ",", 
     RowBox[{"{", 
      RowBox[{"155.6`", ",", "359", ",", "7689", ",", "14672"}], "}"}], ",", 
     RowBox[{"{", 
      RowBox[{"155.7`", ",", "360", ",", "7670", ",", "14516"}], "}"}], ",", 
     RowBox[{"{", 
      RowBox[{"155.8`", ",", "328", ",", "7590", ",", "14337"}], "}"}], ",", 
     RowBox[{"{", 
      RowBox[{"155.9`", ",", "366", ",", "7626", ",", "14231"}], "}"}], ",", 
     RowBox[{"{", 
      RowBox[{"156", ",", "361", ",", "7670", ",", "14184"}], "}"}], ",", 
     RowBox[{"{", 
      RowBox[{"156.1`", ",", "303", ",", "7619", ",", "14092"}], "}"}], ",", 
     RowBox[{"{", 
      RowBox[{"156.2`", ",", "343", ",", "7760", ",", "14000"}], "}"}], ",", 
     RowBox[{"{", 
      RowBox[{"156.3`", ",", "352", ",", "7865", ",", "13851"}], "}"}], ",", 
     RowBox[{"{", 
      RowBox[{"156.4`", ",", "394", ",", "8010", ",", "13738"}], "}"}], ",", 
     RowBox[{"{", 
      RowBox[{"156.5`", ",", "387", ",", "8241", ",", "13658"}], "}"}], ",", 
     RowBox[{"{", 
      RowBox[{"156.6`", ",", "497", ",", "8650", ",", "13636"}], "}"}], ",", 
     RowBox[{"{", 
      RowBox[{"156.7`", ",", "595", ",", "9151", ",", "13609"}], "}"}], ",", 
     RowBox[{"{", 
      RowBox[{"156.8`", ",", "893", ",", "9521", ",", "13665"}], "}"}], ",", 
     RowBox[{"{", 
      RowBox[{"156.9`", ",", "1065", ",", "10110", ",", "13837"}], "}"}], ",", 
     RowBox[{"{", 
      RowBox[{"157", ",", "1365", ",", "10485", ",", "14054"}], "}"}], ",", 
     RowBox[{"{", 
      RowBox[{"157.1`", ",", "1654", ",", "10801", ",", "14377"}], "}"}], ",", 
     RowBox[{"{", 
      RowBox[{"157.2`", ",", "2099", ",", "10993", ",", "14607"}], "}"}], ",", 
     RowBox[{"{", 
      RowBox[{"157.3`", ",", "2739", ",", "11024", ",", "14983"}], "}"}], ",", 
     RowBox[{"{", 
      RowBox[{"157.4`", ",", "2859", ",", "10653", ",", "15311"}], "}"}], ",", 
     RowBox[{"{", 
      RowBox[{"157.5`", ",", "2577", ",", "10176", ",", "15483"}], "}"}], ",", 
     RowBox[{"{", 
      RowBox[{"157.6`", ",", "1718", ",", "9931", ",", "15496"}], "}"}], ",", 
     
     RowBox[{"{", 
      RowBox[{"157.7`", ",", "1326", ",", "9896", ",", "15504"}], "}"}], ",", 
     
     RowBox[{"{", 
      RowBox[{"157.8`", ",", "1196", ",", "9928", ",", "15604"}], "}"}], ",", 
     
     RowBox[{"{", 
      RowBox[{"157.9`", ",", "1526", ",", "10079", ",", "15751"}], "}"}], ",", 
     RowBox[{"{", 
      RowBox[{"158", ",", "1516", ",", "10192", ",", "15821"}], "}"}], ",", 
     RowBox[{"{", 
      RowBox[{"158.1`", ",", "1413", ",", "10140", ",", "15972"}], "}"}], ",", 
     RowBox[{"{", 
      RowBox[{"158.2`", ",", "1264", ",", "10098", ",", "16021"}], "}"}], ",", 
     RowBox[{"{", 
      RowBox[{"158.3`", ",", "1298", ",", "10157", ",", "16135"}], "}"}], ",", 
     RowBox[{"{", 
      RowBox[{"158.4`", ",", "1305", ",", "10142", ",", "16331"}], "}"}], ",", 
     RowBox[{"{", 
      RowBox[{"158.5`", ",", "1240", ",", "10192", ",", "16452"}], "}"}], ",", 
     RowBox[{"{", 
      RowBox[{"158.6`", ",", "1408", ",", "10376", ",", "16518"}], "}"}], ",", 
     RowBox[{"{", 
      RowBox[{"158.7`", ",", "1653", ",", "10223", ",", "16675"}], "}"}], ",", 
     RowBox[{"{", 
      RowBox[{"158.8`", ",", "1474", ",", "10161", ",", "16787"}], "}"}], ",", 
     RowBox[{"{", 
      RowBox[{"158.9`", ",", "1288", ",", "10024", ",", "16911"}], "}"}], ",", 
     RowBox[{"{", 
      RowBox[{"159", ",", "1312", ",", "9863", ",", "16918"}], "}"}], ",", 
     RowBox[{"{", 
      RowBox[{"159.1`", ",", "1119", ",", "9725", ",", "16898"}], "}"}], ",", 
     
     RowBox[{"{", 
      RowBox[{"159.2`", ",", "914", ",", "9544", ",", "16924"}], "}"}], ",", 
     RowBox[{"{", 
      RowBox[{"159.3`", ",", "863", ",", "9526", ",", "16921"}], "}"}], ",", 
     RowBox[{"{", 
      RowBox[{"159.4`", ",", "976", ",", "9531", ",", "16937"}], "}"}], ",", 
     RowBox[{"{", 
      RowBox[{"159.5`", ",", "827", ",", "9411", ",", "16950"}], "}"}], ",", 
     RowBox[{"{", 
      RowBox[{"159.6`", ",", "815", ",", "9444", ",", "16887"}], "}"}], ",", 
     RowBox[{"{", 
      RowBox[{"159.7`", ",", "777", ",", "9424", ",", "16901"}], "}"}], ",", 
     RowBox[{"{", 
      RowBox[{"159.8`", ",", "815", ",", "9381", ",", "16932"}], "}"}], ",", 
     RowBox[{"{", 
      RowBox[{"159.9`", ",", "820", ",", "9322", ",", "16880"}], "}"}], ",", 
     RowBox[{"{", 
      RowBox[{"160", ",", "695", ",", "9253", ",", "16784"}], "}"}], ",", 
     RowBox[{"{", 
      RowBox[{"160.1`", ",", "802", ",", "9188", ",", "16748"}], "}"}], ",", 
     RowBox[{"{", 
      RowBox[{"160.2`", ",", "684", ",", "9089", ",", "16674"}], "}"}], ",", 
     RowBox[{"{", 
      RowBox[{"160.3`", ",", "670", ",", "9106", ",", "16645"}], "}"}], ",", 
     RowBox[{"{", 
      RowBox[{"160.4`", ",", "599", ",", "9085", ",", "16623"}], "}"}], ",", 
     RowBox[{"{", 
      RowBox[{"160.5`", ",", "731", ",", "8970", ",", "16514"}], "}"}], ",", 
     RowBox[{"{", 
      RowBox[{"160.6`", ",", "423", ",", "8713", ",", "16445"}], "}"}], ",", 
     RowBox[{"{", 
      RowBox[{"160.7`", ",", "572", ",", "8678", ",", "16357"}], "}"}], ",", 
     RowBox[{"{", 
      RowBox[{"160.8`", ",", "561", ",", "8627", ",", "16350"}], "}"}], ",", 
     RowBox[{"{", 
      RowBox[{"160.9`", ",", "552", ",", "8594", ",", "16216"}], "}"}], ",", 
     RowBox[{"{", 
      RowBox[{"161", ",", "433", ",", "8384", ",", "16089"}], "}"}], ",", 
     RowBox[{"{", 
      RowBox[{"161.1`", ",", "460", ",", "8350", ",", "16008"}], "}"}], ",", 
     RowBox[{"{", 
      RowBox[{"161.2`", ",", "544", ",", "8335", ",", "15841"}], "}"}], ",", 
     RowBox[{"{", 
      RowBox[{"161.3`", ",", "423", ",", "8395", ",", "15669"}], "}"}], ",", 
     RowBox[{"{", 
      RowBox[{"161.4`", ",", "489", ",", "8462", ",", "15611"}], "}"}], ",", 
     RowBox[{"{", 
      RowBox[{"161.5`", ",", "481", ",", "8460", ",", "15560"}], "}"}], ",", 
     RowBox[{"{", 
      RowBox[{"161.6`", ",", "423", ",", "8462", ",", "15501"}], "}"}], ",", 
     RowBox[{"{", 
      RowBox[{"161.7`", ",", "581", ",", "8511", ",", "15420"}], "}"}], ",", 
     RowBox[{"{", 
      RowBox[{"161.8`", ",", "484", ",", "8519", ",", "15454"}], "}"}], ",", 
     RowBox[{"{", 
      RowBox[{"161.9`", ",", "503", ",", "8470", ",", "15397"}], "}"}], ",", 
     RowBox[{"{", 
      RowBox[{"162", ",", "410", ",", "8448", ",", "15366"}], "}"}], ",", 
     RowBox[{"{", 
      RowBox[{"162.1`", ",", "478", ",", "8303", ",", "15344"}], "}"}], ",", 
     RowBox[{"{", 
      RowBox[{"162.2`", ",", "489", ",", "8333", ",", "15263"}], "}"}], ",", 
     RowBox[{"{", 
      RowBox[{"162.3`", ",", "443", ",", "8377", ",", "15238"}], "}"}], ",", 
     RowBox[{"{", 
      RowBox[{"162.4`", ",", "529", ",", "8411", ",", "15149"}], "}"}], ",", 
     RowBox[{"{", 
      RowBox[{"162.5`", ",", "447", ",", "8423", ",", "15116"}], "}"}], ",", 
     RowBox[{"{", 
      RowBox[{"162.6`", ",", "535", ",", "8527", ",", "15111"}], "}"}], ",", 
     RowBox[{"{", 
      RowBox[{"162.7`", ",", "484", ",", "8728", ",", "15094"}], "}"}], ",", 
     RowBox[{"{", 
      RowBox[{"162.8`", ",", "630", ",", "8868", ",", "15136"}], "}"}], ",", 
     RowBox[{"{", 
      RowBox[{"162.9`", ",", "545", ",", "8951", ",", "15161"}], "}"}], ",", 
     RowBox[{"{", 
      RowBox[{"163", ",", "667", ",", "9083", ",", "15120"}], "}"}], ",", 
     RowBox[{"{", 
      RowBox[{"163.1`", ",", "663", ",", "9320", ",", "15121"}], "}"}], ",", 
     RowBox[{"{", 
      RowBox[{"163.2`", ",", "875", ",", "9446", ",", "15184"}], "}"}], ",", 
     RowBox[{"{", 
      RowBox[{"163.3`", ",", "937", ",", "9590", ",", "15204"}], "}"}], ",", 
     RowBox[{"{", 
      RowBox[{"163.4`", ",", "990", ",", "9636", ",", "15277"}], "}"}], ",", 
     RowBox[{"{", 
      RowBox[{"163.5`", ",", "1070", ",", "9863", ",", "15331"}], "}"}], ",", 
     
     RowBox[{"{", 
      RowBox[{"163.6`", ",", "1437", ",", "10166", ",", "15439"}], "}"}], ",", 
     RowBox[{"{", 
      RowBox[{"163.7`", ",", "1222", ",", "10188", ",", "15606"}], "}"}], ",", 
     RowBox[{"{", 
      RowBox[{"163.8`", ",", "1340", ",", "10236", ",", "15798"}], "}"}], ",", 
     RowBox[{"{", 
      RowBox[{"163.9`", ",", "1436", ",", "10435", ",", "15961"}], "}"}], ",", 
     RowBox[{"{", 
      RowBox[{"164", ",", "1832", ",", "10387", ",", "16175"}], "}"}], ",", 
     RowBox[{"{", 
      RowBox[{"164.1`", ",", "1739", ",", "10077", ",", "16327"}], "}"}], ",", 
     RowBox[{"{", 
      RowBox[{"164.2`", ",", "1397", ",", "9793", ",", "16380"}], "}"}], ",", 
     
     RowBox[{"{", 
      RowBox[{"164.3`", ",", "1104", ",", "9713", ",", "16488"}], "}"}], ",", 
     
     RowBox[{"{", 
      RowBox[{"164.4`", ",", "902", ",", "9580", ",", "16519"}], "}"}], ",", 
     RowBox[{"{", 
      RowBox[{"164.5`", ",", "916", ",", "9566", ",", "16559"}], "}"}], ",", 
     RowBox[{"{", 
      RowBox[{"164.6`", ",", "892", ",", "9616", ",", "16573"}], "}"}], ",", 
     RowBox[{"{", 
      RowBox[{"164.7`", ",", "761", ",", "9411", ",", "16504"}], "}"}], ",", 
     RowBox[{"{", 
      RowBox[{"164.8`", ",", "790", ",", "9470", ",", "16443"}], "}"}], ",", 
     RowBox[{"{", 
      RowBox[{"164.9`", ",", "938", ",", "9492", ",", "16430"}], "}"}], ",", 
     RowBox[{"{", 
      RowBox[{"165", ",", "882", ",", "9605", ",", "16441"}], "}"}], ",", 
     RowBox[{"{", 
      RowBox[{"165.1`", ",", "830", ",", "9575", ",", "16507"}], "}"}], ",", 
     RowBox[{"{", 
      RowBox[{"165.2`", ",", "834", ",", "9623", ",", "16555"}], "}"}], ",", 
     RowBox[{"{", 
      RowBox[{"165.3`", ",", "963", ",", "9532", ",", "16563"}], "}"}], ",", 
     RowBox[{"{", 
      RowBox[{"165.4`", ",", "884", ",", "9444", ",", "16589"}], "}"}], ",", 
     RowBox[{"{", 
      RowBox[{"165.5`", ",", "792", ",", "9409", ",", "16645"}], "}"}], ",", 
     RowBox[{"{", 
      RowBox[{"165.6`", ",", "930", ",", "9376", ",", "16627"}], "}"}], ",", 
     RowBox[{"{", 
      RowBox[{"165.7`", ",", "874", ",", "9445", ",", "16592"}], "}"}], ",", 
     RowBox[{"{", 
      RowBox[{"165.8`", ",", "788", ",", "9384", ",", "16619"}], "}"}], ",", 
     RowBox[{"{", 
      RowBox[{"165.9`", ",", "789", ",", "9291", ",", "16525"}], "}"}], ",", 
     RowBox[{"{", 
      RowBox[{"166", ",", "671", ",", "9080", ",", "16493"}], "}"}], ",", 
     RowBox[{"{", 
      RowBox[{"166.1`", ",", "727", ",", "9173", ",", "16479"}], "}"}], ",", 
     RowBox[{"{", 
      RowBox[{"166.2`", ",", "658", ",", "9154", ",", "16557"}], "}"}], ",", 
     RowBox[{"{", 
      RowBox[{"166.3`", ",", "546", ",", "8924", ",", "16460"}], "}"}], ",", 
     RowBox[{"{", 
      RowBox[{"166.4`", ",", "649", ",", "8959", ",", "16357"}], "}"}], ",", 
     RowBox[{"{", 
      RowBox[{"166.5`", ",", "649", ",", "9091", ",", "16271"}], "}"}], ",", 
     RowBox[{"{", 
      RowBox[{"166.6`", ",", "622", ",", "9071", ",", "16168"}], "}"}], ",", 
     RowBox[{"{", 
      RowBox[{"166.7`", ",", "649", ",", "9170", ",", "16129"}], "}"}], ",", 
     RowBox[{"{", 
      RowBox[{"166.8`", ",", "718", ",", "9216", ",", "16059"}], "}"}], ",", 
     RowBox[{"{", 
      RowBox[{"166.9`", ",", "736", ",", "9231", ",", "16090"}], "}"}], ",", 
     RowBox[{"{", 
      RowBox[{"167", ",", "684", ",", "9339", ",", "16123"}], "}"}], ",", 
     RowBox[{"{", 
      RowBox[{"167.1`", ",", "831", ",", "9452", ",", "16078"}], "}"}], ",", 
     RowBox[{"{", 
      RowBox[{"167.2`", ",", "879", ",", "9524", ",", "16138"}], "}"}], ",", 
     RowBox[{"{", 
      RowBox[{"167.3`", ",", "796", ",", "9416", ",", "16125"}], "}"}], ",", 
     RowBox[{"{", 
      RowBox[{"167.4`", ",", "848", ",", "9594", ",", "16196"}], "}"}], ",", 
     RowBox[{"{", 
      RowBox[{"167.5`", ",", "1098", ",", "9624", ",", "16221"}], "}"}], ",", 
     
     RowBox[{"{", 
      RowBox[{"167.6`", ",", "996", ",", "9522", ",", "16206"}], "}"}], ",", 
     RowBox[{"{", 
      RowBox[{"167.7`", ",", "811", ",", "9459", ",", "16297"}], "}"}], ",", 
     RowBox[{"{", 
      RowBox[{"167.8`", ",", "870", ",", "9494", ",", "16274"}], "}"}], ",", 
     RowBox[{"{", 
      RowBox[{"167.9`", ",", "944", ",", "9659", ",", "16396"}], "}"}], ",", 
     RowBox[{"{", 
      RowBox[{"168", ",", "1006", ",", "9683", ",", "16436"}], "}"}], ",", 
     RowBox[{"{", 
      RowBox[{"168.1`", ",", "991", ",", "9664", ",", "16523"}], "}"}], ",", 
     RowBox[{"{", 
      RowBox[{"168.2`", ",", "1017", ",", "9706", ",", "16481"}], "}"}], ",", 
     
     RowBox[{"{", 
      RowBox[{"168.3`", ",", "949", ",", "9691", ",", "16562"}], "}"}], ",", 
     RowBox[{"{", 
      RowBox[{"168.4`", ",", "916", ",", "9676", ",", "16578"}], "}"}], ",", 
     RowBox[{"{", 
      RowBox[{"168.5`", ",", "996", ",", "9747", ",", "16694"}], "}"}], ",", 
     RowBox[{"{", 
      RowBox[{"168.6`", ",", "1027", ",", "9676", ",", "16756"}], "}"}], ",", 
     
     RowBox[{"{", 
      RowBox[{"168.7`", ",", "1156", ",", "9761", ",", "16869"}], "}"}], ",", 
     
     RowBox[{"{", 
      RowBox[{"168.8`", ",", "889", ",", "9696", ",", "16939"}], "}"}], ",", 
     RowBox[{"{", 
      RowBox[{"168.9`", ",", "978", ",", "9653", ",", "17028"}], "}"}], ",", 
     RowBox[{"{", 
      RowBox[{"169", ",", "834", ",", "9544", ",", "17053"}], "}"}], ",", 
     RowBox[{"{", 
      RowBox[{"169.1`", ",", "661", ",", "9402", ",", "16996"}], "}"}], ",", 
     RowBox[{"{", 
      RowBox[{"169.2`", ",", "731", ",", "9310", ",", "16952"}], "}"}], ",", 
     RowBox[{"{", 
      RowBox[{"169.3`", ",", "843", ",", "9236", ",", "16945"}], "}"}], ",", 
     RowBox[{"{", 
      RowBox[{"169.4`", ",", "762", ",", "9010", ",", "16854"}], "}"}], ",", 
     RowBox[{"{", 
      RowBox[{"169.5`", ",", "712", ",", "8782", ",", "16790"}], "}"}], ",", 
     RowBox[{"{", 
      RowBox[{"169.6`", ",", "543", ",", "8620", ",", "16685"}], "}"}], ",", 
     RowBox[{"{", 
      RowBox[{"169.7`", ",", "516", ",", "8618", ",", "16502"}], "}"}], ",", 
     RowBox[{"{", 
      RowBox[{"169.8`", ",", "574", ",", "8517", ",", "16416"}], "}"}], ",", 
     RowBox[{"{", 
      RowBox[{"169.9`", ",", "506", ",", "8383", ",", "16294"}], "}"}], ",", 
     RowBox[{"{", 
      RowBox[{"170", ",", "447", ",", "8304", ",", "16225"}], "}"}], ",", 
     RowBox[{"{", 
      RowBox[{"170.1`", ",", "548", ",", "8178", ",", "16066"}], "}"}], ",", 
     RowBox[{"{", 
      RowBox[{"170.2`", ",", "364", ",", "7979", ",", "15832"}], "}"}], ",", 
     RowBox[{"{", 
      RowBox[{"170.3`", ",", "384", ",", "7971", ",", "15635"}], "}"}], ",", 
     RowBox[{"{", 
      RowBox[{"170.4`", ",", "417", ",", "8039", ",", "15577"}], "}"}], ",", 
     RowBox[{"{", 
      RowBox[{"170.5`", ",", "473", ",", "7951", ",", "15497"}], "}"}], ",", 
     RowBox[{"{", 
      RowBox[{"170.6`", ",", "405", ",", "7868", ",", "15391"}], "}"}], ",", 
     RowBox[{"{", 
      RowBox[{"170.7`", ",", "365", ",", "7570", ",", "15310"}], "}"}], ",", 
     RowBox[{"{", 
      RowBox[{"170.8`", ",", "321", ",", "7391", ",", "15066"}], "}"}], ",", 
     RowBox[{"{", 
      RowBox[{"170.9`", ",", "298", ",", "7279", ",", "14873"}], "}"}], ",", 
     RowBox[{"{", 
      RowBox[{"171", ",", "298", ",", "7216", ",", "14665"}], "}"}], ",", 
     RowBox[{"{", 
      RowBox[{"171.1`", ",", "261", ",", "6982", ",", "14457"}], "}"}], ",", 
     RowBox[{"{", 
      RowBox[{"171.2`", ",", "287", ",", "6862", ",", "14234"}], "}"}], ",", 
     RowBox[{"{", 
      RowBox[{"171.3`", ",", "207", ",", "6740", ",", "14013"}], "}"}], ",", 
     RowBox[{"{", 
      RowBox[{"171.4`", ",", "210", ",", "6463", ",", "13755"}], "}"}], ",", 
     RowBox[{"{", 
      RowBox[{"171.5`", ",", "212", ",", "6181", ",", "13541"}], "}"}], ",", 
     RowBox[{"{", 
      RowBox[{"171.6`", ",", "147", ",", "5784", ",", "13281"}], "}"}], ",", 
     RowBox[{"{", 
      RowBox[{"171.7`", ",", "193", ",", "5499", ",", "13019"}], "}"}], ",", 
     RowBox[{"{", 
      RowBox[{"171.8`", ",", "133", ",", "5060", ",", "12688"}], "}"}], ",", 
     RowBox[{"{", 
      RowBox[{"171.9`", ",", "119", ",", "4654", ",", "12343"}], "}"}], ",", 
     RowBox[{"{", 
      RowBox[{"172", ",", "87", ",", "4216", ",", "11901"}], "}"}], ",", 
     RowBox[{"{", 
      RowBox[{"172.1`", ",", "100", ",", "3714", ",", "11478"}], "}"}], ",", 
     RowBox[{"{", 
      RowBox[{"172.2`", ",", "77", ",", "3044", ",", "11022"}], "}"}], ",", 
     RowBox[{"{", 
      RowBox[{"172.3`", ",", "35", ",", "2314", ",", "10526"}], "}"}], ",", 
     RowBox[{"{", 
      RowBox[{"172.4`", ",", "23", ",", "1505", ",", "9958"}], "}"}], ",", 
     RowBox[{"{", 
      RowBox[{"172.5`", ",", "11", ",", "671", ",", "9313"}], "}"}], ",", 
     RowBox[{"{", 
      RowBox[{"172.6`", ",", "1", ",", "34", ",", "8608"}], "}"}], ",", 
     RowBox[{"{", 
      RowBox[{"172.7`", ",", "0", ",", "3", ",", "7875"}], "}"}], ",", 
     RowBox[{"{", 
      RowBox[{"172.8`", ",", "0", ",", "2", ",", "7190"}], "}"}], ",", 
     RowBox[{"{", 
      RowBox[{"172.9`", ",", "0", ",", "2", ",", "6560"}], "}"}], ",", 
     RowBox[{"{", 
      RowBox[{"173", ",", "0", ",", "8", ",", "5980"}], "}"}], ",", 
     RowBox[{"{", 
      RowBox[{"173.1`", ",", "0", ",", "6", ",", "5472"}], "}"}], ",", 
     RowBox[{"{", 
      RowBox[{"173.2`", ",", "0", ",", "4", ",", "4984"}], "}"}], ",", 
     RowBox[{"{", 
      RowBox[{"173.3`", ",", "0", ",", "13", ",", "4499"}], "}"}], ",", 
     RowBox[{"{", 
      RowBox[{"173.4`", ",", "0", ",", "7", ",", "4100"}], "}"}], ",", 
     RowBox[{"{", 
      RowBox[{"173.5`", ",", "0", ",", "9", ",", "3703"}], "}"}], ",", 
     RowBox[{"{", 
      RowBox[{"173.6`", ",", "0", ",", "5", ",", "3340"}], "}"}], ",", 
     RowBox[{"{", 
      RowBox[{"173.7`", ",", "0", ",", "8", ",", "3010"}], "}"}], ",", 
     RowBox[{"{", 
      RowBox[{"173.8`", ",", "0", ",", "8", ",", "2708"}], "}"}], ",", 
     RowBox[{"{", 
      RowBox[{"173.9`", ",", "1", ",", "11", ",", "2434"}], "}"}], ",", 
     RowBox[{"{", 
      RowBox[{"174", ",", "0", ",", "12", ",", "2188"}], "}"}], ",", 
     RowBox[{"{", 
      RowBox[{"174.1`", ",", "1", ",", "11", ",", "1954"}], "}"}], ",", 
     RowBox[{"{", 
      RowBox[{"174.2`", ",", "0", ",", "20", ",", "1768"}], "}"}], ",", 
     RowBox[{"{", 
      RowBox[{"174.3`", ",", "0", ",", "25", ",", "1587"}], "}"}], ",", 
     RowBox[{"{", 
      RowBox[{"174.4`", ",", "2", ",", "30", ",", "1436"}], "}"}], ",", 
     RowBox[{"{", 
      RowBox[{"174.5`", ",", "1", ",", "26", ",", "1303"}], "}"}], ",", 
     RowBox[{"{", 
      RowBox[{"174.6`", ",", "0", ",", "33", ",", "1161"}], "}"}], ",", 
     RowBox[{"{", 
      RowBox[{"174.7`", ",", "0", ",", "39", ",", "1056"}], "}"}], ",", 
     RowBox[{"{", 
      RowBox[{"174.8`", ",", "2", ",", "42", ",", "955"}], "}"}], ",", 
     RowBox[{"{", 
      RowBox[{"174.9`", ",", "1", ",", "56", ",", "874"}], "}"}], ",", 
     RowBox[{"{", 
      RowBox[{"175", ",", "0", ",", "59", ",", "797"}], "}"}], ",", 
     RowBox[{"{", 
      RowBox[{"175.1`", ",", "0", ",", "64", ",", "731"}], "}"}], ",", 
     RowBox[{"{", 
      RowBox[{"175.2`", ",", "4", ",", "77", ",", "651"}], "}"}], ",", 
     RowBox[{"{", 
      RowBox[{"175.3`", ",", "3", ",", "94", ",", "603"}], "}"}], ",", 
     RowBox[{"{", 
      RowBox[{"175.4`", ",", "1", ",", "107", ",", "563"}], "}"}], ",", 
     RowBox[{"{", 
      RowBox[{"175.5`", ",", "2", ",", "132", ",", "523"}], "}"}], ",", 
     RowBox[{"{", 
      RowBox[{"175.6`", ",", "4", ",", "147", ",", "474"}], "}"}], ",", 
     RowBox[{"{", 
      RowBox[{"175.7`", ",", "2", ",", "192", ",", "445"}], "}"}], ",", 
     RowBox[{"{", 
      RowBox[{"175.8`", ",", "1", ",", "217", ",", "414"}], "}"}], ",", 
     RowBox[{"{", 
      RowBox[{"175.9`", ",", "5", ",", "265", ",", "404"}], "}"}], ",", 
     RowBox[{"{", 
      RowBox[{"176", ",", "4", ",", "351", ",", "390"}], "}"}], ",", 
     RowBox[{"{", 
      RowBox[{"176.1`", ",", "10", ",", "477", ",", "405"}], "}"}], ",", 
     RowBox[{"{", 
      RowBox[{"176.2`", ",", "12", ",", "599", ",", "423"}], "}"}], ",", 
     RowBox[{"{", 
      RowBox[{"176.3`", ",", "18", ",", "764", ",", "471"}], "}"}], ",", 
     RowBox[{"{", 
      RowBox[{"176.4`", ",", "15", ",", "956", ",", "532"}], "}"}], ",", 
     RowBox[{"{", 
      RowBox[{"176.5`", ",", "14", ",", "1191", ",", "616"}], "}"}], ",", 
     RowBox[{"{", 
      RowBox[{"176.6`", ",", "25", ",", "1528", ",", "692"}], "}"}], ",", 
     RowBox[{"{", 
      RowBox[{"176.7`", ",", "33", ",", "1906", ",", "848"}], "}"}], ",", 
     RowBox[{"{", 
      RowBox[{"176.8`", ",", "47", ",", "2403", ",", "1035"}], "}"}], ",", 
     RowBox[{"{", 
      RowBox[{"176.9`", ",", "46", ",", "3032", ",", "1262"}], "}"}], ",", 
     RowBox[{"{", 
      RowBox[{"177", ",", "101", ",", "3765", ",", "1512"}], "}"}], ",", 
     RowBox[{"{", 
      RowBox[{"177.1`", ",", "131", ",", "4711", ",", "1873"}], "}"}], ",", 
     RowBox[{"{", 
      RowBox[{"177.2`", ",", "170", ",", "5952", ",", "2257"}], "}"}], ",", 
     RowBox[{"{", 
      RowBox[{"177.3`", ",", "286", ",", "7515", ",", "2817"}], "}"}], ",", 
     RowBox[{"{", 
      RowBox[{"177.4`", ",", "598", ",", "9304", ",", "3580"}], "}"}], ",", 
     RowBox[{"{", 
      RowBox[{"177.5`", ",", "1582", ",", "11388", ",", "4527"}], "}"}], ",", 
     
     RowBox[{"{", 
      RowBox[{"177.6`", ",", "4053", ",", "12985", ",", "5570"}], "}"}], ",", 
     
     RowBox[{"{", 
      RowBox[{"177.7`", ",", "7326", ",", "13516", ",", "6616"}], "}"}], ",", 
     
     RowBox[{"{", 
      RowBox[{"177.8`", ",", "10128", ",", "12406", ",", "7623"}], "}"}], ",", 
     RowBox[{"{", 
      RowBox[{"177.9`", ",", "10279", ",", "9772", ",", "8292"}], "}"}], ",", 
     
     RowBox[{"{", 
      RowBox[{"178", ",", "6597", ",", "7132", ",", "8595"}], "}"}], ",", 
     RowBox[{"{", 
      RowBox[{"178.1`", ",", "857", ",", "6294", ",", "8627"}], "}"}], ",", 
     RowBox[{"{", 
      RowBox[{"178.2`", ",", "165", ",", "6847", ",", "8675"}], "}"}], ",", 
     RowBox[{"{", 
      RowBox[{"178.3`", ",", "275", ",", "7554", ",", "8811"}], "}"}], ",", 
     RowBox[{"{", 
      RowBox[{"178.4`", ",", "474", ",", "8551", ",", "9031"}], "}"}], ",", 
     RowBox[{"{", 
      RowBox[{"178.5`", ",", "704", ",", "9645", ",", "9383"}], "}"}], ",", 
     RowBox[{"{", 
      RowBox[{"178.6`", ",", "1407", ",", "10888", ",", "9981"}], "}"}], ",", 
     
     RowBox[{"{", 
      RowBox[{"178.7`", ",", "2558", ",", "11743", ",", "10574"}], "}"}], ",", 
     RowBox[{"{", 
      RowBox[{"178.8`", ",", "4607", ",", "12253", ",", "11239"}], "}"}], ",", 
     RowBox[{"{", 
      RowBox[{"178.9`", ",", "6175", ",", "11831", ",", "11785"}], "}"}], ",", 
     RowBox[{"{", 
      RowBox[{"179", ",", "6425", ",", "10557", ",", "12332"}], "}"}], ",", 
     RowBox[{"{", 
      RowBox[{"179.1`", ",", "4896", ",", "9141", ",", "12527"}], "}"}], ",", 
     
     RowBox[{"{", 
      RowBox[{"179.2`", ",", "2108", ",", "8236", ",", "12578"}], "}"}], ",", 
     
     RowBox[{"{", 
      RowBox[{"179.3`", ",", "525", ",", "8442", ",", "12609"}], "}"}], ",", 
     RowBox[{"{", 
      RowBox[{"179.4`", ",", "544", ",", "8920", ",", "12710"}], "}"}], ",", 
     RowBox[{"{", 
      RowBox[{"179.5`", ",", "801", ",", "9496", ",", "12937"}], "}"}], ",", 
     RowBox[{"{", 
      RowBox[{"179.6`", ",", "1141", ",", "10099", ",", "13111"}], "}"}], ",", 
     RowBox[{"{", 
      RowBox[{"179.7`", ",", "1466", ",", "10586", ",", "13366"}], "}"}], ",", 
     RowBox[{"{", 
      RowBox[{"179.8`", ",", "2017", ",", "10999", ",", "13721"}], "}"}], ",", 
     RowBox[{"{", 
      RowBox[{"179.9`", ",", "2703", ",", "11195", ",", "14024"}], "}"}], ",", 
     RowBox[{"{", 
      RowBox[{"180", ",", "3328", ",", "11021", ",", "14301"}], "}"}], ",", 
     RowBox[{"{", 
      RowBox[{"180.1`", ",", "3263", ",", "10681", ",", "14469"}], "}"}], ",", 
     RowBox[{"{", 
      RowBox[{"180.2`", ",", "2871", ",", "10042", ",", "14725"}], "}"}], ",", 
     RowBox[{"{", 
      RowBox[{"180.3`", ",", "2112", ",", "9708", ",", "14795"}], "}"}], ",", 
     
     RowBox[{"{", 
      RowBox[{"180.4`", ",", "1234", ",", "9600", ",", "14945"}], "}"}], ",", 
     
     RowBox[{"{", 
      RowBox[{"180.5`", ",", "1089", ",", "9714", ",", "15023"}], "}"}], ",", 
     
     RowBox[{"{", 
      RowBox[{"180.6`", ",", "1055", ",", "10062", ",", "15160"}], "}"}], ",", 
     RowBox[{"{", 
      RowBox[{"180.7`", ",", "1178", ",", "10443", ",", "15381"}], "}"}], ",", 
     RowBox[{"{", 
      RowBox[{"180.8`", ",", "1581", ",", "10645", ",", "15529"}], "}"}], ",", 
     RowBox[{"{", 
      RowBox[{"180.9`", ",", "2159", ",", "10631", ",", "15727"}], "}"}], ",", 
     RowBox[{"{", 
      RowBox[{"181", ",", "2543", ",", "10512", ",", "15857"}], "}"}], ",", 
     RowBox[{"{", 
      RowBox[{"181.1`", ",", "2238", ",", "10220", ",", "16031"}], "}"}], ",", 
     RowBox[{"{", 
      RowBox[{"181.2`", ",", "1454", ",", "9890", ",", "16074"}], "}"}], ",", 
     
     RowBox[{"{", 
      RowBox[{"181.3`", ",", "1316", ",", "9878", ",", "16156"}], "}"}], ",", 
     
     RowBox[{"{", 
      RowBox[{"181.4`", ",", "1258", ",", "9797", ",", "16258"}], "}"}], ",", 
     
     RowBox[{"{", 
      RowBox[{"181.5`", ",", "1057", ",", "9707", ",", "16358"}], "}"}], ",", 
     
     RowBox[{"{", 
      RowBox[{"181.6`", ",", "978", ",", "9671", ",", "16442"}], "}"}], ",", 
     RowBox[{"{", 
      RowBox[{"181.7`", ",", "942", ",", "9693", ",", "16449"}], "}"}], ",", 
     RowBox[{"{", 
      RowBox[{"181.8`", ",", "874", ",", "9575", ",", "16511"}], "}"}], ",", 
     RowBox[{"{", 
      RowBox[{"181.9`", ",", "869", ",", "9468", ",", "16570"}], "}"}], ",", 
     RowBox[{"{", 
      RowBox[{"182", ",", "898", ",", "9479", ",", "16559"}], "}"}], ",", 
     RowBox[{"{", 
      RowBox[{"182.1`", ",", "858", ",", "9518", ",", "16586"}], "}"}], ",", 
     RowBox[{"{", 
      RowBox[{"182.2`", ",", "771", ",", "9364", ",", "16635"}], "}"}], ",", 
     RowBox[{"{", 
      RowBox[{"182.3`", ",", "790", ",", "9540", ",", "16615"}], "}"}], ",", 
     RowBox[{"{", 
      RowBox[{"182.4`", ",", "811", ",", "9711", ",", "16725"}], "}"}], ",", 
     RowBox[{"{", 
      RowBox[{"182.5`", ",", "1177", ",", "9690", ",", "16694"}], "}"}], ",", 
     
     RowBox[{"{", 
      RowBox[{"182.6`", ",", "869", ",", "9585", ",", "16721"}], "}"}], ",", 
     RowBox[{"{", 
      RowBox[{"182.7`", ",", "909", ",", "9481", ",", "16691"}], "}"}], ",", 
     RowBox[{"{", 
      RowBox[{"182.8`", ",", "844", ",", "9394", ",", "16707"}], "}"}], ",", 
     RowBox[{"{", 
      RowBox[{"182.9`", ",", "815", ",", "9329", ",", "16670"}], "}"}], ",", 
     RowBox[{"{", 
      RowBox[{"183", ",", "811", ",", "9306", ",", "16685"}], "}"}], ",", 
     RowBox[{"{", 
      RowBox[{"183.1`", ",", "701", ",", "9330", ",", "16636"}], "}"}], ",", 
     RowBox[{"{", 
      RowBox[{"183.2`", ",", "795", ",", "9222", ",", "16668"}], "}"}], ",", 
     RowBox[{"{", 
      RowBox[{"183.3`", ",", "619", ",", "9194", ",", "16651"}], "}"}], ",", 
     RowBox[{"{", 
      RowBox[{"183.4`", ",", "718", ",", "9105", ",", "16559"}], "}"}], ",", 
     RowBox[{"{", 
      RowBox[{"183.5`", ",", "647", ",", "9094", ",", "16559"}], "}"}], ",", 
     RowBox[{"{", 
      RowBox[{"183.6`", ",", "584", ",", "9132", ",", "16512"}], "}"}], ",", 
     RowBox[{"{", 
      RowBox[{"183.7`", ",", "780", ",", "9240", ",", "16475"}], "}"}], ",", 
     RowBox[{"{", 
      RowBox[{"183.8`", ",", "722", ",", "9142", ",", "16382"}], "}"}], ",", 
     RowBox[{"{", 
      RowBox[{"183.9`", ",", "752", ",", "9191", ",", "16377"}], "}"}], ",", 
     RowBox[{"{", 
      RowBox[{"184", ",", "712", ",", "9193", ",", "16372"}], "}"}], ",", 
     RowBox[{"{", 
      RowBox[{"184.1`", ",", "633", ",", "9038", ",", "16348"}], "}"}], ",", 
     RowBox[{"{", 
      RowBox[{"184.2`", ",", "639", ",", "8925", ",", "16265"}], "}"}], ",", 
     RowBox[{"{", 
      RowBox[{"184.3`", ",", "615", ",", "8927", ",", "16258"}], "}"}], ",", 
     RowBox[{"{", 
      RowBox[{"184.4`", ",", "493", ",", "8859", ",", "16228"}], "}"}], ",", 
     RowBox[{"{", 
      RowBox[{"184.5`", ",", "561", ",", "8663", ",", "16181"}], "}"}], ",", 
     RowBox[{"{", 
      RowBox[{"184.6`", ",", "399", ",", "8511", ",", "16125"}], "}"}], ",", 
     RowBox[{"{", 
      RowBox[{"184.7`", ",", "407", ",", "8360", ",", "16000"}], "}"}], ",", 
     RowBox[{"{", 
      RowBox[{"184.8`", ",", "455", ",", "8500", ",", "15902"}], "}"}], ",", 
     RowBox[{"{", 
      RowBox[{"184.9`", ",", "456", ",", "8514", ",", "15804"}], "}"}], ",", 
     RowBox[{"{", 
      RowBox[{"185", ",", "536", ",", "8496", ",", "15747"}], "}"}], ",", 
     RowBox[{"{", 
      RowBox[{"185.1`", ",", "605", ",", "8571", ",", "15588"}], "}"}], ",", 
     RowBox[{"{", 
      RowBox[{"185.2`", ",", "575", ",", "8602", ",", "15578"}], "}"}], ",", 
     RowBox[{"{", 
      RowBox[{"185.3`", ",", "521", ",", "8751", ",", "15572"}], "}"}], ",", 
     RowBox[{"{", 
      RowBox[{"185.4`", ",", "472", ",", "8656", ",", "15526"}], "}"}], ",", 
     RowBox[{"{", 
      RowBox[{"185.5`", ",", "578", ",", "8724", ",", "15449"}], "}"}], ",", 
     RowBox[{"{", 
      RowBox[{"185.6`", ",", "532", ",", "8774", ",", "15446"}], "}"}], ",", 
     RowBox[{"{", 
      RowBox[{"185.7`", ",", "578", ",", "8885", ",", "15428"}], "}"}], ",", 
     RowBox[{"{", 
      RowBox[{"185.8`", ",", "548", ",", "8975", ",", "15373"}], "}"}], ",", 
     RowBox[{"{", 
      RowBox[{"185.9`", ",", "858", ",", "9169", ",", "15401"}], "}"}], ",", 
     RowBox[{"{", 
      RowBox[{"186", ",", "818", ",", "9274", ",", "15390"}], "}"}], ",", 
     RowBox[{"{", 
      RowBox[{"186.1`", ",", "737", ",", "9458", ",", "15441"}], "}"}], ",", 
     RowBox[{"{", 
      RowBox[{"186.2`", ",", "1104", ",", "9663", ",", "15496"}], "}"}], ",", 
     
     RowBox[{"{", 
      RowBox[{"186.3`", ",", "1137", ",", "9784", ",", "15572"}], "}"}], ",", 
     
     RowBox[{"{", 
      RowBox[{"186.4`", ",", "1013", ",", "9795", ",", "15676"}], "}"}], ",", 
     
     RowBox[{"{", 
      RowBox[{"186.5`", ",", "1184", ",", "10003", ",", "15812"}], "}"}], ",", 
     RowBox[{"{", 
      RowBox[{"186.6`", ",", "1303", ",", "10152", ",", "16037"}], "}"}], ",", 
     RowBox[{"{", 
      RowBox[{"186.7`", ",", "1368", ",", "10110", ",", "16213"}], "}"}], ",", 
     RowBox[{"{", 
      RowBox[{"186.8`", ",", "1343", ",", "10114", ",", "16306"}], "}"}], ",", 
     RowBox[{"{", 
      RowBox[{"186.9`", ",", "1358", ",", "10286", ",", "16432"}], "}"}], ",", 
     RowBox[{"{", 
      RowBox[{"187", ",", "1532", ",", "10313", ",", "16522"}], "}"}], ",", 
     RowBox[{"{", 
      RowBox[{"187.1`", ",", "1552", ",", "10114", ",", "16681"}], "}"}], ",", 
     RowBox[{"{", 
      RowBox[{"187.2`", ",", "1409", ",", "9795", ",", "16693"}], "}"}], ",", 
     
     RowBox[{"{", 
      RowBox[{"187.3`", ",", "950", ",", "9750", ",", "16717"}], "}"}], ",", 
     RowBox[{"{", 
      RowBox[{"187.4`", ",", "1025", ",", "9731", ",", "16727"}], "}"}], ",", 
     
     RowBox[{"{", 
      RowBox[{"187.5`", ",", "971", ",", "9660", ",", "16682"}], "}"}], ",", 
     RowBox[{"{", 
      RowBox[{"187.6`", ",", "880", ",", "9555", ",", "16629"}], "}"}], ",", 
     RowBox[{"{", 
      RowBox[{"187.7`", ",", "899", ",", "9598", ",", "16617"}], "}"}], ",", 
     RowBox[{"{", 
      RowBox[{"187.8`", ",", "916", ",", "9539", ",", "16567"}], "}"}], ",", 
     RowBox[{"{", 
      RowBox[{"187.9`", ",", "898", ",", "9408", ",", "16489"}], "}"}], ",", 
     RowBox[{"{", 
      RowBox[{"188", ",", "697", ",", "9287", ",", "16480"}], "}"}], ",", 
     RowBox[{"{", 
      RowBox[{"188.1`", ",", "793", ",", "9073", ",", "16450"}], "}"}], ",", 
     RowBox[{"{", 
      RowBox[{"188.2`", ",", "625", ",", "9170", ",", "16362"}], "}"}], ",", 
     RowBox[{"{", 
      RowBox[{"188.3`", ",", "753", ",", "9268", ",", "16370"}], "}"}], ",", 
     RowBox[{"{", 
      RowBox[{"188.4`", ",", "803", ",", "9436", ",", "16309"}], "}"}], ",", 
     RowBox[{"{", 
      RowBox[{"188.5`", ",", "763", ",", "9381", ",", "16335"}], "}"}], ",", 
     RowBox[{"{", 
      RowBox[{"188.6`", ",", "881", ",", "9478", ",", "16292"}], "}"}], ",", 
     RowBox[{"{", 
      RowBox[{"188.7`", ",", "821", ",", "9433", ",", "16364"}], "}"}], ",", 
     RowBox[{"{", 
      RowBox[{"188.8`", ",", "750", ",", "9558", ",", "16349"}], "}"}], ",", 
     RowBox[{"{", 
      RowBox[{"188.9`", ",", "971", ",", "9643", ",", "16431"}], "}"}], ",", 
     RowBox[{"{", 
      RowBox[{"189", ",", "805", ",", "9815", ",", "16496"}], "}"}], ",", 
     RowBox[{"{", 
      RowBox[{"189.1`", ",", "1107", ",", "9774", ",", "16490"}], "}"}], ",", 
     
     RowBox[{"{", 
      RowBox[{"189.2`", ",", "1130", ",", "9843", ",", "16559"}], "}"}], ",", 
     
     RowBox[{"{", 
      RowBox[{"189.3`", ",", "1077", ",", "9889", ",", "16623"}], "}"}], ",", 
     
     RowBox[{"{", 
      RowBox[{"189.4`", ",", "929", ",", "9839", ",", "16713"}], "}"}], ",", 
     RowBox[{"{", 
      RowBox[{"189.5`", ",", "944", ",", "9741", ",", "16606"}], "}"}], ",", 
     RowBox[{"{", 
      RowBox[{"189.6`", ",", "1108", ",", "9639", ",", "16673"}], "}"}], ",", 
     
     RowBox[{"{", 
      RowBox[{"189.7`", ",", "879", ",", "9593", ",", "16636"}], "}"}], ",", 
     RowBox[{"{", 
      RowBox[{"189.8`", ",", "911", ",", "9627", ",", "16612"}], "}"}], ",", 
     RowBox[{"{", 
      RowBox[{"189.9`", ",", "974", ",", "9580", ",", "16605"}], "}"}], ",", 
     RowBox[{"{", 
      RowBox[{"190", ",", "834", ",", "9495", ",", "16637"}], "}"}], ",", 
     RowBox[{"{", 
      RowBox[{"190.1`", ",", "867", ",", "9489", ",", "16509"}], "}"}], ",", 
     RowBox[{"{", 
      RowBox[{"190.2`", ",", "738", ",", "9492", ",", "16487"}], "}"}], ",", 
     RowBox[{"{", 
      RowBox[{"190.3`", ",", "852", ",", "9469", ",", "16488"}], "}"}], ",", 
     RowBox[{"{", 
      RowBox[{"190.4`", ",", "841", ",", "9505", ",", "16570"}], "}"}], ",", 
     RowBox[{"{", 
      RowBox[{"190.5`", ",", "707", ",", "9483", ",", "16607"}], "}"}], ",", 
     RowBox[{"{", 
      RowBox[{"190.6`", ",", "1027", ",", "9534", ",", "16562"}], "}"}], ",", 
     
     RowBox[{"{", 
      RowBox[{"190.7`", ",", "912", ",", "9589", ",", "16629"}], "}"}], ",", 
     RowBox[{"{", 
      RowBox[{"190.8`", ",", "1011", ",", "9584", ",", "16596"}], "}"}], ",", 
     
     RowBox[{"{", 
      RowBox[{"190.9`", ",", "834", ",", "9528", ",", "16502"}], "}"}], ",", 
     RowBox[{"{", 
      RowBox[{"191", ",", "685", ",", "9508", ",", "16429"}], "}"}], ",", 
     RowBox[{"{", 
      RowBox[{"191.1`", ",", "863", ",", "9434", ",", "16433"}], "}"}], ",", 
     RowBox[{"{", 
      RowBox[{"191.2`", ",", "844", ",", "9458", ",", "16376"}], "}"}], ",", 
     RowBox[{"{", 
      RowBox[{"191.3`", ",", "832", ",", "9570", ",", "16365"}], "}"}], ",", 
     RowBox[{"{", 
      RowBox[{"191.4`", ",", "1093", ",", "9603", ",", "16420"}], "}"}], ",", 
     
     RowBox[{"{", 
      RowBox[{"191.5`", ",", "859", ",", "9447", ",", "16402"}], "}"}], ",", 
     RowBox[{"{", 
      RowBox[{"191.6`", ",", "892", ",", "9470", ",", "16451"}], "}"}], ",", 
     RowBox[{"{", 
      RowBox[{"191.7`", ",", "785", ",", "9412", ",", "16417"}], "}"}], ",", 
     RowBox[{"{", 
      RowBox[{"191.8`", ",", "812", ",", "9430", ",", "16476"}], "}"}], ",", 
     RowBox[{"{", 
      RowBox[{"191.9`", ",", "860", ",", "9489", ",", "16477"}], "}"}], ",", 
     RowBox[{"{", 
      RowBox[{"192", ",", "900", ",", "9436", ",", "16459"}], "}"}], ",", 
     RowBox[{"{", 
      RowBox[{"192.1`", ",", "796", ",", "9596", ",", "16515"}], "}"}], ",", 
     RowBox[{"{", 
      RowBox[{"192.2`", ",", "935", ",", "9574", ",", "16464"}], "}"}], ",", 
     RowBox[{"{", 
      RowBox[{"192.3`", ",", "958", ",", "9663", ",", "16425"}], "}"}], ",", 
     RowBox[{"{", 
      RowBox[{"192.4`", ",", "1091", ",", "9694", ",", "16506"}], "}"}], ",", 
     
     RowBox[{"{", 
      RowBox[{"192.5`", ",", "929", ",", "9799", ",", "16586"}], "}"}], ",", 
     RowBox[{"{", 
      RowBox[{"192.6`", ",", "1249", ",", "9850", ",", "16558"}], "}"}], ",", 
     
     RowBox[{"{", 
      RowBox[{"192.7`", ",", "1076", ",", "9717", ",", "16601"}], "}"}], ",", 
     
     RowBox[{"{", 
      RowBox[{"192.8`", ",", "1157", ",", "9749", ",", "16770"}], "}"}], ",", 
     
     RowBox[{"{", 
      RowBox[{"192.9`", ",", "933", ",", "9593", ",", "16768"}], "}"}], ",", 
     RowBox[{"{", 
      RowBox[{"193", ",", "963", ",", "9690", ",", "16822"}], "}"}], ",", 
     RowBox[{"{", 
      RowBox[{"193.1`", ",", "855", ",", "9617", ",", "16798"}], "}"}], ",", 
     RowBox[{"{", 
      RowBox[{"193.2`", ",", "967", ",", "9756", ",", "16804"}], "}"}], ",", 
     RowBox[{"{", 
      RowBox[{"193.3`", ",", "904", ",", "9763", ",", "16749"}], "}"}], ",", 
     RowBox[{"{", 
      RowBox[{"193.4`", ",", "1056", ",", "9711", ",", "16812"}], "}"}], ",", 
     
     RowBox[{"{", 
      RowBox[{"193.5`", ",", "1090", ",", "9750", ",", "16782"}], "}"}], ",", 
     
     RowBox[{"{", 
      RowBox[{"193.6`", ",", "1146", ",", "9785", ",", "16833"}], "}"}], ",", 
     
     RowBox[{"{", 
      RowBox[{"193.7`", ",", "1010", ",", "9633", ",", "16925"}], "}"}], ",", 
     
     RowBox[{"{", 
      RowBox[{"193.8`", ",", "771", ",", "9562", ",", "16907"}], "}"}], ",", 
     RowBox[{"{", 
      RowBox[{"193.9`", ",", "847", ",", "9590", ",", "16917"}], "}"}], ",", 
     RowBox[{"{", 
      RowBox[{"194", ",", "897", ",", "9671", ",", "16857"}], "}"}], ",", 
     RowBox[{"{", 
      RowBox[{"194.1`", ",", "892", ",", "9566", ",", "16841"}], "}"}], ",", 
     RowBox[{"{", 
      RowBox[{"194.2`", ",", "911", ",", "9515", ",", "16868"}], "}"}], ",", 
     RowBox[{"{", 
      RowBox[{"194.3`", ",", "816", ",", "9434", ",", "16822"}], "}"}], ",", 
     RowBox[{"{", 
      RowBox[{"194.4`", ",", "738", ",", "9261", ",", "16750"}], "}"}], ",", 
     RowBox[{"{", 
      RowBox[{"194.5`", ",", "719", ",", "9038", ",", "16758"}], "}"}], ",", 
     RowBox[{"{", 
      RowBox[{"194.6`", ",", "613", ",", "8938", ",", "16680"}], "}"}], ",", 
     RowBox[{"{", 
      RowBox[{"194.7`", ",", "625", ",", "8915", ",", "16589"}], "}"}], ",", 
     RowBox[{"{", 
      RowBox[{"194.8`", ",", "537", ",", "8795", ",", "16543"}], "}"}], ",", 
     RowBox[{"{", 
      RowBox[{"194.9`", ",", "508", ",", "8626", ",", "16527"}], "}"}], ",", 
     RowBox[{"{", 
      RowBox[{"195", ",", "477", ",", "8460", ",", "16406"}], "}"}], ",", 
     RowBox[{"{", 
      RowBox[{"195.1`", ",", "507", ",", "8279", ",", "16235"}], "}"}], ",", 
     RowBox[{"{", 
      RowBox[{"195.2`", ",", "431", ",", "8158", ",", "16056"}], "}"}], ",", 
     RowBox[{"{", 
      RowBox[{"195.3`", ",", "397", ",", "8002", ",", "15823"}], "}"}], ",", 
     RowBox[{"{", 
      RowBox[{"195.4`", ",", "401", ",", "7830", ",", "15724"}], "}"}], ",", 
     RowBox[{"{", 
      RowBox[{"195.5`", ",", "346", ",", "7540", ",", "15536"}], "}"}], ",", 
     RowBox[{"{", 
      RowBox[{"195.6`", ",", "336", ",", "7478", ",", "15361"}], "}"}], ",", 
     RowBox[{"{", 
      RowBox[{"195.7`", ",", "300", ",", "7306", ",", "15179"}], "}"}], ",", 
     RowBox[{"{", 
      RowBox[{"195.8`", ",", "265", ",", "7037", ",", "14981"}], "}"}], ",", 
     RowBox[{"{", 
      RowBox[{"195.9`", ",", "231", ",", "6821", ",", "14766"}], "}"}], ",", 
     RowBox[{"{", 
      RowBox[{"196", ",", "234", ",", "6605", ",", "14560"}], "}"}], ",", 
     RowBox[{"{", 
      RowBox[{"196.1`", ",", "200", ",", "6266", ",", "14297"}], "}"}], ",", 
     RowBox[{"{", 
      RowBox[{"196.2`", ",", "238", ",", "5897", ",", "14071"}], "}"}], ",", 
     RowBox[{"{", 
      RowBox[{"196.3`", ",", "200", ",", "5460", ",", "13769"}], "}"}], ",", 
     RowBox[{"{", 
      RowBox[{"196.4`", ",", "103", ",", "4861", ",", "13422"}], "}"}], ",", 
     RowBox[{"{", 
      RowBox[{"196.5`", ",", "99", ",", "4236", ",", "12953"}], "}"}], ",", 
     RowBox[{"{", 
      RowBox[{"196.6`", ",", "67", ",", "3326", ",", "12485"}], "}"}], ",", 
     RowBox[{"{", 
      RowBox[{"196.7`", ",", "45", ",", "2458", ",", "11912"}], "}"}], ",", 
     RowBox[{"{", 
      RowBox[{"196.8`", ",", "15", ",", "1463", ",", "11262"}], "}"}], ",", 
     RowBox[{"{", 
      RowBox[{"196.9`", ",", "3", ",", "397", ",", "10528"}], "}"}], ",", 
     RowBox[{"{", 
      RowBox[{"197", ",", "0", ",", "1", ",", "9696"}], "}"}], ",", 
     RowBox[{"{", 
      RowBox[{"197.1`", ",", "0", ",", "3", ",", "8886"}], "}"}], ",", 
     RowBox[{"{", 
      RowBox[{"197.2`", ",", "0", ",", "5", ",", "8165"}], "}"}], ",", 
     RowBox[{"{", 
      RowBox[{"197.3`", ",", "0", ",", "4", ",", "7480"}], "}"}], ",", 
     RowBox[{"{", 
      RowBox[{"197.4`", ",", "0", ",", "0", ",", "6869"}], "}"}], ",", 
     RowBox[{"{", 
      RowBox[{"197.5`", ",", "0", ",", "1", ",", "6285"}], "}"}], ",", 
     RowBox[{"{", 
      RowBox[{"197.6`", ",", "1", ",", "3", ",", "5693"}], "}"}], ",", 
     RowBox[{"{", 
      RowBox[{"197.7`", ",", "0", ",", "5", ",", "5173"}], "}"}], ",", 
     RowBox[{"{", 
      RowBox[{"197.8`", ",", "0", ",", "7", ",", "4701"}], "}"}], ",", 
     RowBox[{"{", 
      RowBox[{"197.9`", ",", "1", ",", "4", ",", "4297"}], "}"}], ",", 
     RowBox[{"{", 
      RowBox[{"198", ",", "0", ",", "8", ",", "3917"}], "}"}], ",", 
     RowBox[{"{", 
      RowBox[{"198.1`", ",", "0", ",", "8", ",", "3570"}], "}"}], ",", 
     RowBox[{"{", 
      RowBox[{"198.2`", ",", "0", ",", "5", ",", "3230"}], "}"}], ",", 
     RowBox[{"{", 
      RowBox[{"198.3`", ",", "0", ",", "9", ",", "2927"}], "}"}], ",", 
     RowBox[{"{", 
      RowBox[{"198.4`", ",", "0", ",", "11", ",", "2628"}], "}"}], ",", 
     RowBox[{"{", 
      RowBox[{"198.5`", ",", "0", ",", "10", ",", "2389"}], "}"}], ",", 
     RowBox[{"{", 
      RowBox[{"198.6`", ",", "0", ",", "17", ",", "2139"}], "}"}], ",", 
     RowBox[{"{", 
      RowBox[{"198.7`", ",", "0", ",", "15", ",", "1932"}], "}"}], ",", 
     RowBox[{"{", 
      RowBox[{"198.8`", ",", "1", ",", "20", ",", "1741"}], "}"}], ",", 
     RowBox[{"{", 
      RowBox[{"198.9`", ",", "0", ",", "28", ",", "1563"}], "}"}], ",", 
     RowBox[{"{", 
      RowBox[{"199", ",", "0", ",", "31", ",", "1412"}], "}"}], ",", 
     RowBox[{"{", 
      RowBox[{"199.1`", ",", "1", ",", "34", ",", "1231"}], "}"}], ",", 
     RowBox[{"{", 
      RowBox[{"199.2`", ",", "1", ",", "35", ",", "1104"}], "}"}], ",", 
     RowBox[{"{", 
      RowBox[{"199.3`", ",", "0", ",", "48", ",", "980"}], "}"}], ",", 
     RowBox[{"{", 
      RowBox[{"199.4`", ",", "0", ",", "59", ",", "876"}], "}"}], ",", 
     RowBox[{"{", 
      RowBox[{"199.5`", ",", "1", ",", "72", ",", "786"}], "}"}], ",", 
     RowBox[{"{", 
      RowBox[{"199.6`", ",", "1", ",", "81", ",", "719"}], "}"}], ",", 
     RowBox[{"{", 
      RowBox[{"199.7`", ",", "0", ",", "106", ",", "656"}], "}"}], ",", 
     RowBox[{"{", 
      RowBox[{"199.8`", ",", "2", ",", "132", ",", "600"}], "}"}], ",", 
     RowBox[{"{", 
      RowBox[{"199.9`", ",", "3", ",", "169", ",", "544"}], "}"}], ",", 
     RowBox[{"{", 
      RowBox[{"200", ",", "4", ",", "197", ",", "499"}], "}"}], ",", 
     RowBox[{"{", "}"}], ",", 
     RowBox[{"{", 
      RowBox[{"0", ",", "10", ",", "10", ",", "10"}], "}"}], ",", 
     RowBox[{"{", 
      RowBox[{"0.1`", ",", "1", ",", "49", ",", "16"}], "}"}], ",", 
     RowBox[{"{", 
      RowBox[{"0.2`", ",", "2", ",", "89", ",", "21"}], "}"}], ",", 
     RowBox[{"{", 
      RowBox[{"0.3`", ",", "3", ",", "143", ",", "29"}], "}"}], ",", 
     RowBox[{"{", 
      RowBox[{"0.4`", ",", "5", ",", "205", ",", "46"}], "}"}], ",", 
     RowBox[{"{", 
      RowBox[{"0.5`", ",", "2", ",", "305", ",", "75"}], "}"}], ",", 
     RowBox[{"{", 
      RowBox[{"0.6`", ",", "3", ",", "421", ",", "112"}], "}"}], ",", 
     RowBox[{"{", 
      RowBox[{"0.7`", ",", "7", ",", "590", ",", "161"}], "}"}], ",", 
     RowBox[{"{", 
      RowBox[{"0.8`", ",", "12", ",", "779", ",", "226"}], "}"}], ",", 
     RowBox[{"{", 
      RowBox[{"0.9`", ",", "14", ",", "1030", ",", "310"}], "}"}], ",", 
     RowBox[{"{", 
      RowBox[{"1", ",", "15", ",", "1385", ",", "423"}], "}"}], ",", 
     RowBox[{"{", 
      RowBox[{"1.1`", ",", "33", ",", "1854", ",", "576"}], "}"}], ",", 
     RowBox[{"{", 
      RowBox[{"1.2`", ",", "50", ",", "2380", ",", "742"}], "}"}], ",", 
     RowBox[{"{", 
      RowBox[{"1.3`", ",", "66", ",", "3023", ",", "956"}], "}"}], ",", 
     RowBox[{"{", 
      RowBox[{"1.4`", ",", "78", ",", "3811", ",", "1284"}], "}"}], ",", 
     RowBox[{"{", 
      RowBox[{"1.5`", ",", "106", ",", "4763", ",", "1669"}], "}"}], ",", 
     RowBox[{"{", 
      RowBox[{"1.6`", ",", "165", ",", "5934", ",", "2100"}], "}"}], ",", 
     RowBox[{"{", 
      RowBox[{"1.7`", ",", "318", ",", "7382", ",", "2757"}], "}"}], ",", 
     RowBox[{"{", 
      RowBox[{"1.8`", ",", "631", ",", "9194", ",", "3475"}], "}"}], ",", 
     RowBox[{"{", 
      RowBox[{"1.9`", ",", "1370", ",", "11155", ",", "4318"}], "}"}], ",", 
     RowBox[{"{", 
      RowBox[{"2", ",", "3812", ",", "13036", ",", "5324"}], "}"}], ",", 
     RowBox[{"{", 
      RowBox[{"2.1`", ",", "7059", ",", "13816", ",", "6452"}], "}"}], ",", 
     RowBox[{"{", 
      RowBox[{"2.2`", ",", "10413", ",", "12813", ",", "7398"}], "}"}], ",", 
     RowBox[{"{", 
      RowBox[{"2.3`", ",", "11055", ",", "10075", ",", "8211"}], "}"}], ",", 
     RowBox[{"{", 
      RowBox[{"2.4`", ",", "7525", ",", "7230", ",", "8636"}], "}"}], ",", 
     RowBox[{"{", 
      RowBox[{"2.5`", ",", "1717", ",", "5951", ",", "8725"}], "}"}], ",", 
     RowBox[{"{", 
      RowBox[{"2.6`", ",", "236", ",", "6366", ",", "8707"}], "}"}], ",", 
     RowBox[{"{", 
      RowBox[{"2.7`", ",", "260", ",", "6963", ",", "8816"}], "}"}], ",", 
     RowBox[{"{", 
      RowBox[{"2.8`", ",", "330", ",", "7696", ",", "8928"}], "}"}], ",", 
     RowBox[{"{", 
      RowBox[{"2.9`", ",", "470", ",", "8597", ",", "9146"}], "}"}], ",", 
     RowBox[{"{", 
      RowBox[{"3", ",", "685", ",", "9644", ",", "9447"}], "}"}], ",", 
     RowBox[{"{", 
      RowBox[{"3.1`", ",", "1533", ",", "10838", ",", "9944"}], "}"}], ",", 
     RowBox[{"{", 
      RowBox[{"3.2`", ",", "2648", ",", "11563", ",", "10464"}], "}"}], ",", 
     RowBox[{"{", 
      RowBox[{"3.3`", ",", "4254", ",", "12028", ",", "11012"}], "}"}], ",", 
     RowBox[{"{", 
      RowBox[{"3.4`", ",", "5612", ",", "11798", ",", "11575"}], "}"}], ",", 
     RowBox[{"{", 
      RowBox[{"3.5`", ",", "6272", ",", "10886", ",", "12199"}], "}"}], ",", 
     RowBox[{"{", 
      RowBox[{"3.6`", ",", "5384", ",", "9422", ",", "12405"}], "}"}], ",", 
     RowBox[{"{", 
      RowBox[{"3.7`", ",", "2354", ",", "8309", ",", "12540"}], "}"}], ",", 
     RowBox[{"{", 
      RowBox[{"3.8`", ",", "565", ",", "8467", ",", "12581"}], "}"}], ",", 
     RowBox[{"{", 
      RowBox[{"3.9`", ",", "536", ",", "8884", ",", "12695"}], "}"}], ",", 
     RowBox[{"{", 
      RowBox[{"4", ",", "681", ",", "9490", ",", "12946"}], "}"}], ",", 
     RowBox[{"{", 
      RowBox[{"4.1`", ",", "1021", ",", "10027", ",", "13217"}], "}"}], ",", 
     RowBox[{"{", 
      RowBox[{"4.2`", ",", "1536", ",", "10564", ",", "13420"}], "}"}], ",", 
     RowBox[{"{", 
      RowBox[{"4.3`", ",", "1980", ",", "10946", ",", "13737"}], "}"}], ",", 
     RowBox[{"{", 
      RowBox[{"4.4`", ",", "2638", ",", "10863", ",", "13998"}], "}"}], ",", 
     RowBox[{"{", 
      RowBox[{"4.5`", ",", "2862", ",", "10680", ",", "14274"}], "}"}], ",", 
     RowBox[{"{", 
      RowBox[{"4.6`", ",", "2570", ",", "10459", ",", "14460"}], "}"}], ",", 
     RowBox[{"{", 
      RowBox[{"4.7`", ",", "2420", ",", "10263", ",", "14661"}], "}"}], ",", 
     RowBox[{"{", 
      RowBox[{"4.8`", ",", "1905", ",", "10085", ",", "14851"}], "}"}], ",", 
     RowBox[{"{", 
      RowBox[{"4.9`", ",", "1633", ",", "10077", ",", "15010"}], "}"}], ",", 
     RowBox[{"{", 
      RowBox[{"5", ",", "1382", ",", "10293", ",", "15145"}], "}"}], ",", 
     RowBox[{"{", 
      RowBox[{"5.1`", ",", "1674", ",", "10320", ",", "15266"}], "}"}], ",", 
     RowBox[{"{", 
      RowBox[{"5.2`", ",", "1701", ",", "10358", ",", "15403"}], "}"}], ",", 
     RowBox[{"{", 
      RowBox[{"5.3`", ",", "1868", ",", "10328", ",", "15539"}], "}"}], ",", 
     RowBox[{"{", 
      RowBox[{"5.4`", ",", "1844", ",", "10136", ",", "15650"}], "}"}], ",", 
     RowBox[{"{", 
      RowBox[{"5.5`", ",", "1613", ",", "10039", ",", "15828"}], "}"}], ",", 
     RowBox[{"{", 
      RowBox[{"5.6`", ",", "1296", ",", "10007", ",", "15985"}], "}"}], ",", 
     RowBox[{"{", 
      RowBox[{"5.7`", ",", "1248", ",", "10128", ",", "16142"}], "}"}], ",", 
     RowBox[{"{", 
      RowBox[{"5.8`", ",", "1286", ",", "10240", ",", "16217"}], "}"}], ",", 
     RowBox[{"{", 
      RowBox[{"5.9`", ",", "1400", ",", "10284", ",", "16469"}], "}"}], ",", 
     RowBox[{"{", 
      RowBox[{"6", ",", "1576", ",", "10223", ",", "16555"}], "}"}], ",", 
     RowBox[{"{", 
      RowBox[{"6.1`", ",", "1751", ",", "10184", ",", "16638"}], "}"}], ",", 
     RowBox[{"{", 
      RowBox[{"6.2`", ",", "1313", ",", "9783", ",", "16842"}], "}"}], ",", 
     RowBox[{"{", 
      RowBox[{"6.3`", ",", "962", ",", "9563", ",", "16899"}], "}"}], ",", 
     RowBox[{"{", 
      RowBox[{"6.4`", ",", "636", ",", "9506", ",", "16873"}], "}"}], ",", 
     RowBox[{"{", 
      RowBox[{"6.5`", ",", "823", ",", "9328", ",", "16911"}], "}"}], ",", 
     RowBox[{"{", 
      RowBox[{"6.6`", ",", "769", ",", "9165", ",", "16785"}], "}"}], ",", 
     RowBox[{"{", 
      RowBox[{"6.7`", ",", "747", ",", "9182", ",", "16733"}], "}"}], ",", 
     RowBox[{"{", 
      RowBox[{"6.8`", ",", "600", ",", "9065", ",", "16673"}], "}"}], ",", 
     RowBox[{"{", 
      RowBox[{"6.9`", ",", "576", ",", "9012", ",", "16724"}], "}"}], ",", 
     RowBox[{"{", 
      RowBox[{"7", ",", "672", ",", "9140", ",", "16721"}], "}"}], ",", 
     RowBox[{"{", 
      RowBox[{"7.1`", ",", "774", ",", "9051", ",", "16618"}], "}"}], ",", 
     RowBox[{"{", 
      RowBox[{"7.2`", ",", "719", ",", "8881", ",", "16599"}], "}"}], ",", 
     RowBox[{"{", 
      RowBox[{"7.3`", ",", "595", ",", "8752", ",", "16621"}], "}"}], ",", 
     RowBox[{"{", 
      RowBox[{"7.4`", ",", "531", ",", "8661", ",", "16552"}], "}"}], ",", 
     RowBox[{"{", 
      RowBox[{"7.5`", ",", "530", ",", "8593", ",", "16462"}], "}"}], ",", 
     RowBox[{"{", 
      RowBox[{"7.6`", ",", "476", ",", "8372", ",", "16326"}], "}"}], ",", 
     RowBox[{"{", 
      RowBox[{"7.7`", ",", "422", ",", "8098", ",", "16282"}], "}"}], ",", 
     RowBox[{"{", 
      RowBox[{"7.8`", ",", "405", ",", "7944", ",", "16163"}], "}"}], ",", 
     RowBox[{"{", 
      RowBox[{"7.9`", ",", "426", ",", "7738", ",", "16013"}], "}"}], ",", 
     RowBox[{"{", 
      RowBox[{"8", ",", "321", ",", "7434", ",", "15811"}], "}"}], ",", 
     RowBox[{"{", 
      RowBox[{"8.1`", ",", "286", ",", "7118", ",", "15583"}], "}"}], ",", 
     RowBox[{"{", 
      RowBox[{"8.2`", ",", "257", ",", "6863", ",", "15348"}], "}"}], ",", 
     RowBox[{"{", 
      RowBox[{"8.3`", ",", "269", ",", "6489", ",", "15056"}], "}"}], ",", 
     RowBox[{"{", 
      RowBox[{"8.4`", ",", "233", ",", "6283", ",", "14792"}], "}"}], ",", 
     RowBox[{"{", 
      RowBox[{"8.5`", ",", "185", ",", "5966", ",", "14465"}], "}"}], ",", 
     RowBox[{"{", 
      RowBox[{"8.6`", ",", "170", ",", "5489", ",", "14158"}], "}"}], ",", 
     RowBox[{"{", 
      RowBox[{"8.7`", ",", "130", ",", "4955", ",", "13764"}], "}"}], ",", 
     RowBox[{"{", 
      RowBox[{"8.8`", ",", "114", ",", "4293", ",", "13324"}], "}"}], ",", 
     RowBox[{"{", 
      RowBox[{"8.9`", ",", "79", ",", "3433", ",", "12770"}], "}"}], ",", 
     RowBox[{"{", 
      RowBox[{"9", ",", "46", ",", "2582", ",", "12150"}], "}"}], ",", 
     RowBox[{"{", 
      RowBox[{"9.1`", ",", "30", ",", "1532", ",", "11409"}], "}"}], ",", 
     RowBox[{"{", 
      RowBox[{"9.2`", ",", "4", ",", "358", ",", "10601"}], "}"}], ",", 
     RowBox[{"{", 
      RowBox[{"9.3`", ",", "0", ",", "9", ",", "9742"}], "}"}], ",", 
     RowBox[{"{", 
      RowBox[{"9.4`", ",", "0", ",", "4", ",", "8979"}], "}"}], ",", 
     RowBox[{"{", 
      RowBox[{"9.5`", ",", "0", ",", "1", ",", "8268"}], "}"}], ",", 
     RowBox[{"{", 
      RowBox[{"9.6`", ",", "0", ",", "0", ",", "7576"}], "}"}], ",", 
     RowBox[{"{", 
      RowBox[{"9.7`", ",", "0", ",", "5", ",", "6932"}], "}"}], ",", 
     RowBox[{"{", 
      RowBox[{"9.8`", ",", "0", ",", "2", ",", "6264"}], "}"}], ",", 
     RowBox[{"{", 
      RowBox[{"9.9`", ",", "0", ",", "13", ",", "5722"}], "}"}], ",", 
     RowBox[{"{", 
      RowBox[{"10", ",", "0", ",", "3", ",", "5213"}], "}"}], ",", 
     RowBox[{"{", 
      RowBox[{"10.1`", ",", "0", ",", "3", ",", "4746"}], "}"}], ",", 
     RowBox[{"{", 
      RowBox[{"10.2`", ",", "0", ",", "7", ",", "4305"}], "}"}], ",", 
     RowBox[{"{", 
      RowBox[{"10.3`", ",", "0", ",", "7", ",", "3904"}], "}"}], ",", 
     RowBox[{"{", 
      RowBox[{"10.4`", ",", "0", ",", "14", ",", "3540"}], "}"}], ",", 
     RowBox[{"{", 
      RowBox[{"10.5`", ",", "0", ",", "8", ",", "3198"}], "}"}], ",", 
     RowBox[{"{", 
      RowBox[{"10.6`", ",", "0", ",", "8", ",", "2898"}], "}"}], ",", 
     RowBox[{"{", 
      RowBox[{"10.7`", ",", "0", ",", "15", ",", "2616"}], "}"}], ",", 
     RowBox[{"{", 
      RowBox[{"10.8`", ",", "0", ",", "10", ",", "2373"}], "}"}], ",", 
     RowBox[{"{", 
      RowBox[{"10.9`", ",", "0", ",", "13", ",", "2107"}], "}"}], ",", 
     RowBox[{"{", 
      RowBox[{"11", ",", "0", ",", "24", ",", "1877"}], "}"}], ",", 
     RowBox[{"{", 
      RowBox[{"11.1`", ",", "0", ",", "31", ",", "1708"}], "}"}], ",", 
     RowBox[{"{", 
      RowBox[{"11.2`", ",", "0", ",", "19", ",", "1543"}], "}"}], ",", 
     RowBox[{"{", 
      RowBox[{"11.3`", ",", "0", ",", "22", ",", "1391"}], "}"}], ",", 
     RowBox[{"{", 
      RowBox[{"11.4`", ",", "0", ",", "21", ",", "1256"}], "}"}], ",", 
     RowBox[{"{", 
      RowBox[{"11.5`", ",", "0", ",", "28", ",", "1141"}], "}"}], ",", 
     RowBox[{"{", 
      RowBox[{"11.6`", ",", "1", ",", "38", ",", "1034"}], "}"}], ",", 
     RowBox[{"{", 
      RowBox[{"11.7`", ",", "0", ",", "42", ",", "933"}], "}"}], ",", 
     RowBox[{"{", 
      RowBox[{"11.8`", ",", "1", ",", "48", ",", "832"}], "}"}], ",", 
     RowBox[{"{", 
      RowBox[{"11.9`", ",", "0", ",", "58", ",", "755"}], "}"}], ",", 
     RowBox[{"{", 
      RowBox[{"12", ",", "0", ",", "63", ",", "675"}], "}"}], ",", 
     RowBox[{"{", 
      RowBox[{"12.1`", ",", "3", ",", "88", ",", "618"}], "}"}], ",", 
     RowBox[{"{", 
      RowBox[{"12.2`", ",", "3", ",", "111", ",", "570"}], "}"}], ",", 
     RowBox[{"{", 
      RowBox[{"12.3`", ",", "0", ",", "127", ",", "529"}], "}"}], ",", 
     RowBox[{"{", 
      RowBox[{"12.4`", ",", "1", ",", "162", ",", "477"}], "}"}], ",", 
     RowBox[{"{", 
      RowBox[{"12.5`", ",", "1", ",", "195", ",", "442"}], "}"}], ",", 
     RowBox[{"{", 
      RowBox[{"12.6`", ",", "2", ",", "256", ",", "432"}], "}"}], ",", 
     RowBox[{"{", 
      RowBox[{"12.7`", ",", "5", ",", "299", ",", "419"}], "}"}], ",", 
     RowBox[{"{", 
      RowBox[{"12.8`", ",", "6", ",", "374", ",", "403"}], "}"}], ",", 
     RowBox[{"{", 
      RowBox[{"12.9`", ",", "6", ",", "475", ",", "413"}], "}"}], ",", 
     RowBox[{"{", 
      RowBox[{"13", ",", "10", ",", "605", ",", "435"}], "}"}], ",", 
     RowBox[{"{", 
      RowBox[{"13.1`", ",", "14", ",", "793", ",", "457"}], "}"}], ",", 
     RowBox[{"{", 
      RowBox[{"13.2`", ",", "12", ",", "1016", ",", "505"}], "}"}], ",", 
     RowBox[{"{", 
      RowBox[{"13.3`", ",", "21", ",", "1295", ",", "590"}], "}"}], ",", 
     RowBox[{"{", 
      RowBox[{"13.4`", ",", "30", ",", "1661", ",", "706"}], "}"}], ",", 
     RowBox[{"{", 
      RowBox[{"13.5`", ",", "39", ",", "2145", ",", "850"}], "}"}], ",", 
     RowBox[{"{", 
      RowBox[{"13.6`", ",", "43", ",", "2727", ",", "1029"}], "}"}], ",", 
     RowBox[{"{", 
      RowBox[{"13.7`", ",", "74", ",", "3432", ",", "1279"}], "}"}], ",", 
     RowBox[{"{", 
      RowBox[{"13.8`", ",", "79", ",", "4369", ",", "1612"}], "}"}], ",", 
     RowBox[{"{", 
      RowBox[{"13.9`", ",", "147", ",", "5545", ",", "2043"}], "}"}], ",", 
     RowBox[{"{", 
      RowBox[{"14", ",", "246", ",", "7026", ",", "2579"}], "}"}], ",", 
     RowBox[{"{", 
      RowBox[{"14.1`", ",", "492", ",", "8731", ",", "3265"}], "}"}], ",", 
     RowBox[{"{", 
      RowBox[{"14.2`", ",", "1142", ",", "10710", ",", "4041"}], "}"}], ",", 
     RowBox[{"{", 
      RowBox[{"14.3`", ",", "2900", ",", "12496", ",", "5073"}], "}"}], ",", 
     RowBox[{"{", 
      RowBox[{"14.4`", ",", "6182", ",", "13707", ",", "6196"}], "}"}], ",", 
     RowBox[{"{", 
      RowBox[{"14.5`", ",", "9410", ",", "13080", ",", "7201"}], "}"}], ",", 
     RowBox[{"{", 
      RowBox[{"14.6`", ",", "10665", ",", "10995", ",", "8085"}], "}"}], ",", 
     
     RowBox[{"{", 
      RowBox[{"14.7`", ",", "8765", ",", "8312", ",", "8546"}], "}"}], ",", 
     RowBox[{"{",
[truncated: 51,332,439 more chars]
