# Supplementary material for: Experimental Design for Stochastic Models of Nonlinear Signaling Pathways Using an Interval-Wise Linear Noise Approximation and State Estimation
Source: PLoS One. 2016 Sep 1;11(9):e0159902. doi: 10.1371/journal.pone.0159902 (PMC5008843; doi:10.1371/journal.pone.0159902)
Supplement: S1 File — (TGZ) [file pone.0159902.s009.tgz › Online_SI/Immigration-Death_KOMOR.nb]

(* Content-type: application/vnd.wolfram.mathematica *)

(*** Wolfram Notebook File ***)
(* http://www.wolfram.com/nb *)

(* CreatedBy='Mathematica 8.0' *)

(*CacheID: 234*)
(* Internal cache information:
NotebookFileLineBreakTest
NotebookFileLineBreakTest
NotebookDataPosition[       157,          7]
NotebookDataLength[  16173448,     474567]
NotebookOptionsPosition[  15281738,     454028]
NotebookOutlinePosition[  15282172,     454045]
CellTagsIndexPosition[  15282129,     454042]
WindowFrame->Normal*)

(* Beginning of Notebook Content *)
Notebook[{

Cell[CellGroupData[{
Cell["Code", "Subsection",
 CellChangeTimes->{{3.5775174144754133`*^9, 3.577517417420738*^9}, {
  3.577608631306033*^9, 3.577608631745141*^9}}],

Cell[CellGroupData[{

Cell[BoxData[
 RowBox[{"SetDirectory", "[", 
  RowBox[{"NotebookDirectory", "[", "]"}], "]"}]], "Input",
 CellChangeTimes->{{3.607652596930138*^9, 3.607652603298543*^9}, 
   3.6586802723071957`*^9}],

Cell[BoxData["\<\"/home/cz/christoph-zimmer/Projects/add-Exp-des_code/Exp-Des-\
Resub/Online_SI\"\>"], "Output",
 CellChangeTimes->{3.6586802729444723`*^9, 3.658681246865398*^9, 
  3.6628273701341457`*^9, 3.6633315507277927`*^9, 3.663513946011305*^9, 
  3.663519224455924*^9, 3.663610316327726*^9, 3.663686638316824*^9, 
  3.663687810418535*^9, 3.6640246582058477`*^9, 3.664030451397469*^9, 
  3.664812905033931*^9, 3.665240804105994*^9, 3.665743746491208*^9, 
  3.66663805015798*^9, 3.66713732085114*^9, 3.667138483864622*^9, 
  3.667139259244247*^9}]
}, Open  ]],

Cell[BoxData[
 RowBox[{
  RowBox[{"CloseKernels", "[", "]"}], ";", 
  RowBox[{"LaunchKernels", "[", "8", "]"}], ";"}]], "Input",
 CellChangeTimes->{{3.658688402867888*^9, 3.6586884208811893`*^9}, 
   3.6628275379992533`*^9, {3.662834738765834*^9, 3.6628347388444*^9}, {
   3.663332374435994*^9, 3.663332374467722*^9}, {3.6633504802136993`*^9, 
   3.663350480308885*^9}, 3.666638046186623*^9, {3.6671373176183*^9, 
   3.6671373177276993`*^9}, 3.6671384802184753`*^9, 3.667139255315605*^9}],

Cell[CellGroupData[{

Cell["ODE for mean and inter-temporal covariance", "Subsubsection",
 CellChangeTimes->{{3.632636371342401*^9, 3.632636375920574*^9}, {
  3.66574727833104*^9, 3.6657472901228943`*^9}}],

Cell[BoxData[{
 RowBox[{
  RowBox[{"xode", "[", 
   RowBox[{"x0_", ",", "a_", ",", "mu_", ",", "t_"}], "]"}], ":=", " ", 
  FractionBox[
   RowBox[{
    SuperscriptBox["\[ExponentialE]", 
     RowBox[{
      RowBox[{"-", "mu"}], " ", "t"}]], " ", 
    RowBox[{"(", 
     RowBox[{
      RowBox[{"-", "a"}], "+", 
      RowBox[{"a", " ", 
       SuperscriptBox["\[ExponentialE]", 
        RowBox[{"mu", " ", "t"}]]}], "+", 
      RowBox[{"mu", " ", "x0"}]}], ")"}]}], "mu"]}], "\[IndentingNewLine]", 
 RowBox[{
  RowBox[{"sigma", "[", 
   RowBox[{"x_", ",", "p_", ",", "t_"}], "]"}], ":=", " ", 
  FractionBox[
   RowBox[{
    SuperscriptBox["\[ExponentialE]", 
     RowBox[{
      RowBox[{"-", "2"}], " ", 
      RowBox[{"p", "[", 
       RowBox[{"[", "2", "]"}], "]"}], " ", "t"}]], " ", 
    RowBox[{"(", 
     RowBox[{
      RowBox[{"-", "1"}], "+", 
      SuperscriptBox["\[ExponentialE]", 
       RowBox[{"2", " ", 
        RowBox[{"p", "[", 
         RowBox[{"[", "2", "]"}], "]"}], " ", "t"}]]}], ")"}], " ", 
    RowBox[{"(", 
     RowBox[{
      RowBox[{"p", "[", 
       RowBox[{"[", "1", "]"}], "]"}], "+", 
      RowBox[{
       RowBox[{"p", "[", 
        RowBox[{"[", "2", "]"}], "]"}], " ", "x"}]}], ")"}]}], 
   RowBox[{"2", " ", 
    RowBox[{"p", "[", 
     RowBox[{"[", "2", "]"}], "]"}]}]]}]}], "Input",
 CellChangeTimes->{{3.598156737665113*^9, 3.598156784471018*^9}, {
  3.607652239057456*^9, 3.607652242003805*^9}}],

Cell[BoxData[
 RowBox[{
  RowBox[{"phi", "[", 
   RowBox[{"s_", ",", " ", "p_"}], "]"}], ":=", " ", 
  RowBox[{"Exp", "[", "   ", 
   RowBox[{
    RowBox[{"-", 
     RowBox[{"p", "[", 
      RowBox[{"[", "2", "]"}], "]"}]}], " ", "s"}], "  ", "]"}]}]], "Input",
 CellChangeTimes->{{3.6586806041872396`*^9, 3.658680621358274*^9}}]
}, Open  ]],

Cell[CellGroupData[{

Cell["Load simulated Data", "Subsubsection",
 CellChangeTimes->{{3.623125963534224*^9, 3.623125968384652*^9}, {
  3.665746254713657*^9, 3.665746255817173*^9}, {3.6660232683524523`*^9, 
  3.666023272808524*^9}}],

Cell[BoxData[{
 RowBox[{
  RowBox[{"scan50u01", "=", 
   RowBox[{"Import", "[", " ", 
    RowBox[{"\"\<scan-50-01.txt\>\"", ",", "\"\<Table\>\""}], "]"}]}], 
  ";"}], "\[IndentingNewLine]", 
 RowBox[{
  RowBox[{"scan50u03", "=", 
   RowBox[{"Import", "[", " ", 
    RowBox[{"\"\<scan-50-03.txt\>\"", ",", "\"\<Table\>\""}], "]"}]}], 
  ";"}], "\[IndentingNewLine]", 
 RowBox[{
  RowBox[{"scan50u05", "=", 
   RowBox[{"Import", "[", " ", 
    RowBox[{"\"\<scan-50-05.txt\>\"", ",", "\"\<Table\>\""}], "]"}]}], 
  ";"}], "\[IndentingNewLine]", 
 RowBox[{
  RowBox[{"scan50u1", "=", 
   RowBox[{"Import", "[", " ", 
    RowBox[{"\"\<scan-50-1.txt\>\"", ",", "\"\<Table\>\""}], "]"}]}], 
  ";"}], "\[IndentingNewLine]", 
 RowBox[{
  RowBox[{"scan50u25", "=", 
   RowBox[{"Import", "[", " ", 
    RowBox[{"\"\<scan-50-25.txt\>\"", ",", "\"\<Table\>\""}], "]"}]}], 
  ";"}], "\[IndentingNewLine]", 
 RowBox[{
  RowBox[{"scan50u5", "=", 
   RowBox[{"Import", "[", " ", 
    RowBox[{"\"\<scan-50-5.txt\>\"", ",", "\"\<Table\>\""}], "]"}]}], 
  ";"}], "\[IndentingNewLine]", 
 RowBox[{
  RowBox[{"scan50u75", "=", 
   RowBox[{"Import", "[", " ", 
    RowBox[{"\"\<scan-50-75.txt\>\"", ",", "\"\<Table\>\""}], "]"}]}], 
  ";"}], "\[IndentingNewLine]", 
 RowBox[{
  RowBox[{"scan50u10", "=", 
   RowBox[{"Import", "[", " ", 
    RowBox[{"\"\<scan-50-10.txt\>\"", ",", "\"\<Table\>\""}], "]"}]}], 
  ";"}], "\[IndentingNewLine]", 
 RowBox[{
  RowBox[{"scan50u125", "=", 
   RowBox[{"Import", "[", " ", 
    RowBox[{"\"\<scan-50-125.txt\>\"", ",", "\"\<Table\>\""}], "]"}]}], 
  ";"}], "\[IndentingNewLine]", 
 RowBox[{
  RowBox[{"scan50u15", "=", 
   RowBox[{"Import", "[", " ", 
    RowBox[{"\"\<scan-50-15.txt\>\"", ",", "\"\<Table\>\""}], "]"}]}], 
  ";"}]}], "Input",
 CellChangeTimes->{{3.666023274598925*^9, 3.666023296096951*^9}, {
  3.666023489993217*^9, 3.666023542593707*^9}}]
}, Closed]],

Cell[CellGroupData[{

Cell["Objective Function Komorowski", "Subsubsection",
 CellChangeTimes->{{3.658680691025895*^9, 3.6586806982953033`*^9}, {
  3.6657473035030603`*^9, 3.665747305483292*^9}}],

Cell[BoxData[
 RowBox[{
  RowBox[{"muvector", "[", 
   RowBox[{"x0_", ",", " ", "p_", ",", " ", "TPs_"}], "]"}], ":=", " ", 
  RowBox[{"Table", "[", "  ", 
   RowBox[{
    RowBox[{"xode", "[", " ", 
     RowBox[{"x0", ",", " ", 
      RowBox[{"p", "[", 
       RowBox[{"[", "1", "]"}], "]"}], ",", 
      RowBox[{"p", "[", 
       RowBox[{"[", "2", "]"}], "]"}], " ", ",", "time1"}], "]"}], ",", 
    RowBox[{"{", 
     RowBox[{"time1", ",", "TPs"}], "}"}]}], "]"}]}]], "Input",
 CellChangeTimes->{{3.658680701408881*^9, 3.6586807650976067`*^9}}],

Cell[BoxData[
 RowBox[{
  RowBox[{"covma", "[", " ", 
   RowBox[{"x0_", ",", "p_", ",", "TPs_"}], "]"}], ":=", " ", 
  RowBox[{"Table", "[", "   ", "\[IndentingNewLine]", "  ", 
   RowBox[{
    RowBox[{"If", "[", "  ", 
     RowBox[{
      RowBox[{"time1", "\[Equal]", "time2"}], ",", "  ", 
      "\[IndentingNewLine]", 
      RowBox[{"sigma", "[", " ", 
       RowBox[{"x0", ",", "p", ",", " ", "time1"}], "]"}], ",", 
      "\[IndentingNewLine]", 
      RowBox[{
       RowBox[{"sigma", "[", 
        RowBox[{"x0", ",", "p", ",", 
         RowBox[{"Min", "[", " ", 
          RowBox[{"time1", ",", "time2"}], "]"}]}], "]"}], " ", 
       RowBox[{"phi", "[", " ", 
        RowBox[{
         RowBox[{"Abs", "[", " ", 
          RowBox[{"time2", "-", "time1"}], "]"}], " ", ",", "p"}], "]"}]}]}], 
     "\[IndentingNewLine]", "]"}], ",", "\[IndentingNewLine]", 
    RowBox[{"{", 
     RowBox[{"time1", ",", "TPs"}], "}"}], ",", 
    RowBox[{"{", 
     RowBox[{"time2", ",", "TPs"}], "}"}]}], "]"}]}]], "Input",
 CellChangeTimes->{{3.658680770267721*^9, 3.6586808100962963`*^9}, {
   3.658680859204978*^9, 3.6586809482277412`*^9}, {3.6586813954524813`*^9, 
   3.65868139848358*^9}, 3.658682523591071*^9}],

Cell[BoxData[
 RowBox[{
  RowBox[{"objKOMOR", "[", "  ", 
   RowBox[{"zr_", ",", " ", 
    RowBox[{"p1_", "?", "NumberQ"}], ",", 
    RowBox[{"p2_", "?", "NumberQ"}]}], "]"}], ":=", " ", 
  RowBox[{"PDF", "[", "  ", "\[IndentingNewLine]", 
   RowBox[{
    RowBox[{"MultinormalDistribution", "[", " ", "\[IndentingNewLine]", 
     RowBox[{
      RowBox[{"muvector", "[", " ", 
       RowBox[{
        RowBox[{"zr", "[", 
         RowBox[{"[", 
          RowBox[{"1", ",", "2"}], "]"}], "]"}], ",", " ", 
        RowBox[{"{", 
         RowBox[{"p1", ",", "p2"}], "}"}], ",", " ", 
        RowBox[{"zr", "[", 
         RowBox[{"[", 
          RowBox[{
           RowBox[{"2", ";;", 
            RowBox[{"-", "1"}]}], ",", "1"}], "]"}], "]"}]}], "   ", "]"}], 
      ",", "\[IndentingNewLine]", 
      RowBox[{"covma", "[", "  ", 
       RowBox[{
        RowBox[{"zr", "[", 
         RowBox[{"[", 
          RowBox[{"1", ",", "2"}], "]"}], "]"}], ",", " ", 
        RowBox[{"{", 
         RowBox[{"p1", ",", "p2"}], "}"}], ",", " ", 
        RowBox[{"zr", "[", 
         RowBox[{"[", 
          RowBox[{
           RowBox[{"2", ";;", 
            RowBox[{"-", "1"}]}], ",", "1"}], "]"}], "]"}]}], "   ", "]"}]}], 
     "\[IndentingNewLine]", "]"}], ",", "\[IndentingNewLine]", 
    RowBox[{"zr", "[", 
     RowBox[{"[", 
      RowBox[{
       RowBox[{"2", ";;", 
        RowBox[{"-", "1"}]}], ",", "2"}], "]"}], "]"}]}], "]"}]}]], "Input",
 CellChangeTimes->{{3.658680952717622*^9, 3.658681021596551*^9}, {
  3.658681290382923*^9, 3.658681291823729*^9}, {3.6586814395276833`*^9, 
  3.658681448614731*^9}, {3.658681497042656*^9, 3.658681503642359*^9}, {
  3.658681613209208*^9, 3.65868164687397*^9}}]
}, Closed]],

Cell[CellGroupData[{

Cell["Perform Simulation study", "Subsubsection",
 CellChangeTimes->{{3.658682880095523*^9, 3.658682884388459*^9}, {
  3.665747314323412*^9, 3.665747323586788*^9}}],

Cell[BoxData[
 RowBox[{
  RowBox[{
   RowBox[{"calcs", "[", 
    RowBox[{"scan_", ",", "ptrue_", ",", "numb_"}], "]"}], ":=", " ", 
   RowBox[{"ParallelTable", "[", "\[IndentingNewLine]", 
    RowBox[{
     RowBox[{
      RowBox[{"Print", "[", " ", 
       RowBox[{"i", ",", "\"\<  \>\"", ",", 
        RowBox[{"DateString", "[", "]"}]}], "]"}], ";", "\[IndentingNewLine]", 
      RowBox[{"len", "=", 
       RowBox[{
        RowBox[{"Position", "[", 
         RowBox[{
          RowBox[{"scan", "[", 
           RowBox[{"[", 
            RowBox[{"1", ";;", "250"}], "]"}], "]"}], ",", 
          RowBox[{"{", "}"}]}], "]"}], "[", 
        RowBox[{"[", 
         RowBox[{"1", ",", "1"}], "]"}], "]"}]}], ";", "\[IndentingNewLine]", 
      
      RowBox[{"zri", "=", " ", 
       RowBox[{"scan", "[", 
        RowBox[{"[", " ", 
         RowBox[{
          RowBox[{
           RowBox[{"len", " ", "i"}], "+", "1"}], ";;", 
          RowBox[{
           RowBox[{"len", " ", "i"}], " ", "+", " ", 
           RowBox[{"(", 
            RowBox[{"len", "-", "1"}], ")"}]}]}], "]"}], "]"}]}], ";", 
      "\[IndentingNewLine]", 
      RowBox[{"zw3", "=", 
       RowBox[{"Quiet", "[", " ", 
        RowBox[{"Check", "[", " ", "\[IndentingNewLine]", 
         RowBox[{
          RowBox[{
           RowBox[{"FindMinimum", "[", "  ", 
            RowBox[{
             RowBox[{"{", "\[IndentingNewLine]", 
              RowBox[{
               RowBox[{"-", " ", 
                RowBox[{"Log", "[", "   ", 
                 RowBox[{"objKOMOR", "[", "  ", 
                  RowBox[{"zri", ",", " ", "para1", ",", "para2"}], "]"}], 
                 "   ", "]"}]}], " ", ",", "\[IndentingNewLine]", 
               RowBox[{"para1", ">", "0"}], ",", "\[IndentingNewLine]", 
               RowBox[{"para2", ">", "0"}]}], "\[IndentingNewLine]", "}"}], 
             ",", "\[IndentingNewLine]", 
             RowBox[{"{", 
              RowBox[{"para1", ",", "1"}], "}"}], ",", 
             RowBox[{"{", 
              RowBox[{"para2", ",", ".1"}], "}"}], ",", 
             RowBox[{"MaxIterations", "\[Rule]", "500"}]}], "]"}], "[", 
           RowBox[{"[", 
            RowBox[{"2", ",", "All", ",", "2"}], "]"}], "]"}], ",", 
          "\[IndentingNewLine]", " ", "\"\<no conv\>\""}], 
         "\[IndentingNewLine]", "]"}], "  ", "]"}]}], ";", 
      "\[IndentingNewLine]", 
      RowBox[{"(*", "*)"}], "\[IndentingNewLine]", 
      RowBox[{"If", "[", " ", 
       RowBox[{
        RowBox[{"ListQ", "[", "zw3", "]"}], ",", "\[IndentingNewLine]", 
        RowBox[{
         RowBox[{"are", "=", 
          RowBox[{"100", 
           RowBox[{
            RowBox[{"Abs", "[", 
             RowBox[{"zw3", "-", "ptrue"}], "]"}], "/", "ptrue"}]}]}], ";", 
         "\[IndentingNewLine]", 
         RowBox[{"{", 
          RowBox[{"i", ",", "zw3", ",", "are"}], "}"}]}], ",", 
        "\[IndentingNewLine]", 
        RowBox[{"{", 
         RowBox[{"i", ",", "\"\<no conv\>\""}], "}"}]}], 
       "\[IndentingNewLine]", "]"}]}], ",", "\[IndentingNewLine]", 
     RowBox[{"{", 
      RowBox[{"i", ",", "0", ",", "numb"}], "}"}]}], "]"}]}], ";"}]], "Input",\

 CellChangeTimes->{{3.658682148486553*^9, 3.658682177184618*^9}, {
  3.6586822272285557`*^9, 3.658682350372669*^9}, {3.6586825474460077`*^9, 
  3.6586825476459618`*^9}, {3.658685305051374*^9, 3.65868530518686*^9}, {
  3.658685566673152*^9, 3.6586855699612083`*^9}, {3.658688221078772*^9, 
  3.6586882311579657`*^9}, {3.658688394193013*^9, 3.658688395860924*^9}}]
}, Closed]],

Cell[CellGroupData[{

Cell["Fisher Information ", "Subsubsection",
 CellChangeTimes->{{3.658682472928187*^9, 3.658682478251501*^9}}],

Cell[BoxData[
 RowBox[{"Needs", "[", "\"\<NumericalCalculus`\>\"", "]"}]], "Input"],

Cell[BoxData[
 RowBox[{
  RowBox[{"Fisher", "[", 
   RowBox[{"x0_", ",", "p_", "  ", ",", "TPs_"}], "]"}], ":=", " ", 
  RowBox[{
   RowBox[{"{", "\[IndentingNewLine]", 
    RowBox[{
     RowBox[{"mu1", "=", 
      RowBox[{"ND", "[", "   ", 
       RowBox[{
        RowBox[{"muvector", "[", " ", 
         RowBox[{"x0", " ", ",", " ", 
          RowBox[{"{", 
           RowBox[{"\[Alpha]", ",", 
            RowBox[{"p", "[", 
             RowBox[{"[", "2", "]"}], "]"}]}], "}"}], ",", " ", "TPs"}], 
         "   ", "]"}], ",", " ", "\[Alpha]", ",", " ", 
        RowBox[{"p", "[", 
         RowBox[{"[", "1", "]"}], "]"}]}], "]"}]}], ";", 
     "\[IndentingNewLine]", 
     RowBox[{"mu2", "=", 
      RowBox[{"ND", "[", "   ", 
       RowBox[{
        RowBox[{"muvector", "[", " ", 
         RowBox[{"x0", " ", ",", " ", 
          RowBox[{"{", 
           RowBox[{
            RowBox[{"p", "[", 
             RowBox[{"[", "1", "]"}], "]"}], ",", "\[Beta]"}], "}"}], ",", 
          " ", "TPs"}], "   ", "]"}], ",", " ", "\[Beta]", ",", " ", 
        RowBox[{"p", "[", 
         RowBox[{"[", "2", "]"}], "]"}]}], "]"}]}], ";", 
     "\[IndentingNewLine]", 
     RowBox[{"sig", "=", " ", 
      RowBox[{"covma", "[", "  ", 
       RowBox[{"x0", ",", " ", 
        RowBox[{"{", 
         RowBox[{
          RowBox[{"p", "[", 
           RowBox[{"[", "1", "]"}], "]"}], ",", 
          RowBox[{"p", "[", 
           RowBox[{"[", "2", "]"}], "]"}]}], "}"}], ",", " ", "TPs"}], "   ", 
       "]"}]}], ";", "\[IndentingNewLine]", 
     RowBox[{"invsig", "=", " ", 
      RowBox[{"Inverse", "[", " ", "sig", "]"}]}], ";", "\[IndentingNewLine]", 
     RowBox[{"sig1", "=", 
      RowBox[{"ND", "[", "  ", 
       RowBox[{
        RowBox[{"covma", "[", "  ", 
         RowBox[{"x0", ",", " ", 
          RowBox[{"{", 
           RowBox[{"\[Alpha]", ",", 
            RowBox[{"p", "[", 
             RowBox[{"[", "2", "]"}], "]"}]}], "}"}], ",", " ", "TPs"}], 
         "   ", "]"}], ",", " ", "\[Alpha]", ",", 
        RowBox[{"p", "[", 
         RowBox[{"[", "1", "]"}], "]"}]}], "   ", "]"}]}], ";", 
     "\[IndentingNewLine]", 
     RowBox[{"sig2", "=", 
      RowBox[{"ND", "[", "  ", 
       RowBox[{
        RowBox[{"covma", "[", "  ", 
         RowBox[{"x0", ",", " ", 
          RowBox[{"{", 
           RowBox[{
            RowBox[{"p", "[", 
             RowBox[{"[", "1", "]"}], "]"}], ",", "\[Beta]"}], "}"}], ",", 
          " ", "TPs"}], "   ", "]"}], ",", " ", "\[Beta]", ",", 
        RowBox[{"p", "[", 
         RowBox[{"[", "2", "]"}], "]"}]}], "   ", "]"}]}], ";", 
     "\[IndentingNewLine]", 
     RowBox[{"(*", "*)"}], "\[IndentingNewLine]", 
     RowBox[{"{", 
      RowBox[{
       RowBox[{"{", "\[IndentingNewLine]", 
        RowBox[{
         RowBox[{
          RowBox[{"mu1", ".", "invsig", ".", "mu1"}], "   ", "+", "  ", 
          RowBox[{
           RowBox[{"1", "/", "2"}], "  ", 
           RowBox[{"Tr", "[", "  ", 
            RowBox[{"invsig", ".", "sig1", ".", "invsig", ".", "sig1"}], " ", 
            "]"}]}]}], ",", "\[IndentingNewLine]", 
         RowBox[{
          RowBox[{"mu1", ".", "invsig", ".", "mu2"}], "   ", "+", "  ", 
          RowBox[{
           RowBox[{"1", "/", "2"}], "  ", 
           RowBox[{"Tr", "[", "  ", 
            RowBox[{"invsig", ".", "sig1", ".", "invsig", ".", "sig2"}], " ", 
            "]"}]}]}]}], "\[IndentingNewLine]", "}"}], ",", 
       RowBox[{"{", "\[IndentingNewLine]", 
        RowBox[{
         RowBox[{
          RowBox[{"mu2", ".", "invsig", ".", "mu1"}], "   ", "+", "  ", 
          RowBox[{
           RowBox[{"1", "/", "2"}], "  ", 
           RowBox[{"Tr", "[", "  ", 
            RowBox[{"invsig", ".", "sig2", ".", "invsig", ".", "sig1"}], " ", 
            "]"}]}]}], ",", "\[IndentingNewLine]", 
         RowBox[{
          RowBox[{"mu2", ".", "invsig", ".", "mu2"}], "   ", "+", "  ", 
          RowBox[{
           RowBox[{"1", "/", "2"}], "  ", 
           RowBox[{"Tr", "[", "  ", 
            RowBox[{"invsig", ".", "sig2", ".", "invsig", ".", "sig2"}], " ", 
            "]"}]}]}]}], "\[IndentingNewLine]", "}"}]}], "}"}]}], 
    "\[IndentingNewLine]", "}"}], "[", 
   RowBox[{"[", "1", "]"}], "]"}]}]], "Input",
 CellChangeTimes->{
  3.658682680126169*^9, {3.658682743489964*^9, 3.658682871390751*^9}, {
   3.6586829016289873`*^9, 3.6586830022903147`*^9}, {3.65868307326544*^9, 
   3.658683109827014*^9}, {3.658683208029627*^9, 3.6586832083898277`*^9}, {
   3.658683262138977*^9, 3.658683293968257*^9}, {3.658683899680299*^9, 
   3.658683917417756*^9}, {3.663513950966419*^9, 3.663513997487315*^9}, {
   3.663514076896125*^9, 3.663514080431221*^9}, {3.6635235938887463`*^9, 
   3.6635236020480747`*^9}}]
}, Closed]],

Cell[CellGroupData[{

Cell["Plots ", "Subsubsection",
 CellChangeTimes->{{3.658683429546278*^9, 3.658683470444234*^9}}],

Cell[BoxData[
 RowBox[{
  RowBox[{"ausw", "[", "tab_", "]"}], ":=", " ", 
  RowBox[{
   RowBox[{"{", "\[IndentingNewLine]", 
    RowBox[{
     RowBox[{"tab1", "=", 
      RowBox[{"Select", "[", " ", 
       RowBox[{"tab", ",", 
        RowBox[{
         RowBox[{
          RowBox[{"StringQ", "[", " ", 
           RowBox[{"#", "[", 
            RowBox[{"[", "2", "]"}], "]"}], "  ", "]"}], "\[Equal]", 
          "False"}], "&"}]}], "]"}]}], ";", "\[IndentingNewLine]", 
     RowBox[{"zww1", "=", 
      RowBox[{"Mean", "[", 
       RowBox[{"tab1", "[", 
        RowBox[{"[", 
         RowBox[{"All", ",", "2"}], "]"}], "]"}], "]"}]}], ";", 
     "\[IndentingNewLine]", 
     RowBox[{"zww1b", "=", 
      RowBox[{"Median", "[", 
       RowBox[{"tab1", "[", 
        RowBox[{"[", 
         RowBox[{"All", ",", "2"}], "]"}], "]"}], "]"}]}], ";", 
     "\[IndentingNewLine]", 
     RowBox[{"zww2", "=", 
      RowBox[{"Mean", "[", 
       RowBox[{"tab1", "[", 
        RowBox[{"[", 
         RowBox[{"All", ",", "3"}], "]"}], "]"}], "]"}]}], ";", 
     "\[IndentingNewLine]", 
     RowBox[{"zww2b", "=", 
      RowBox[{"Median", "[", 
       RowBox[{"tab1", "[", 
        RowBox[{"[", 
         RowBox[{"All", ",", "3"}], "]"}], "]"}], "]"}]}], ";", " ", 
     "\[IndentingNewLine]", 
     RowBox[{"arse", "=", " ", 
      RowBox[{"100", 
       RowBox[{"Sqrt", "[", " ", 
        RowBox[{"(", " ", 
         RowBox[{
          RowBox[{"1", "/", 
           RowBox[{"Length", "[", "tab1", "]"}]}], " ", 
          RowBox[{"Sum", "[", " ", 
           RowBox[{
            RowBox[{
             RowBox[{
              RowBox[{"(", 
               RowBox[{
                RowBox[{"tab1", "[", 
                 RowBox[{"[", 
                  RowBox[{"i", ",", "2"}], "]"}], "]"}], "-", 
                RowBox[{"{", 
                 RowBox[{"1", ",", ".1"}], "}"}]}], ")"}], "^", "2"}], " ", 
             "/", " ", 
             RowBox[{
              RowBox[{"{", 
               RowBox[{"1", ",", ".1"}], "}"}], "^", "2"}]}], ",", 
            RowBox[{"{", 
             RowBox[{"i", ",", "1", ",", 
              RowBox[{"Length", "[", "tab1", "]"}]}], "}"}]}], "]"}]}], "   ",
          ")"}], "  ", "]"}]}]}], ";", "\[IndentingNewLine]", 
     RowBox[{"{", 
      RowBox[{
       RowBox[{"Round", "[", 
        RowBox[{
         RowBox[{"{", " ", 
          RowBox[{"zww1", ",", "zww1b"}], "}"}], ",", ".001"}], "]"}], ",", 
       " ", 
       RowBox[{"Round", "[", 
        RowBox[{
         RowBox[{"{", 
          RowBox[{"zww2", ",", "zww2b"}], "}"}], " ", ",", "1"}], "]"}], ",", 
       "arse"}], "}"}]}], "\[IndentingNewLine]", "}"}], "[", 
   RowBox[{"[", "1", "]"}], "]"}]}]], "Input",
 CellChangeTimes->{{3.601005308449098*^9, 3.601005385081657*^9}, {
   3.601717815858726*^9, 3.601717882759411*^9}, {3.601718036556473*^9, 
   3.601718055747631*^9}, {3.607662285279069*^9, 3.6076622897694387`*^9}, {
   3.607835297722328*^9, 3.607835367012892*^9}, {3.6078355574603357`*^9, 
   3.607835562166305*^9}, {3.607835593447562*^9, 3.6078355971446943`*^9}, {
   3.607836061886367*^9, 3.6078361360497103`*^9}, 3.608268645579299*^9, {
   3.608269987842415*^9, 3.608270088033345*^9}, {3.608270127130295*^9, 
   3.608270186253718*^9}, 3.6235669192074013`*^9, {3.623566949984001*^9, 
   3.623566975965701*^9}, {3.623567103575672*^9, 3.623567121297188*^9}, {
   3.658682429549837*^9, 3.658682430278553*^9}, 3.658768703788485*^9, {
   3.658768752291295*^9, 3.658768761161256*^9}, {3.658768803841227*^9, 
   3.658768857505142*^9}, {3.658769011219388*^9, 3.6587691221938963`*^9}, 
   3.6588546590292*^9, 3.658854695154193*^9, {3.6633320259641647`*^9, 
   3.663332031140594*^9}}],

Cell[BoxData[{
 RowBox[{
  RowBox[{"Needs", "[", "\"\<MultivariateStatistics`\>\"", "]"}], 
  ";"}], "\[IndentingNewLine]", 
 RowBox[{
  RowBox[{"plot", "[", 
   RowBox[{
   "fi_", ",", "res_", ",", "ptrue_", ",", "options_", ",", "printopt_"}], 
   "]"}], ":=", 
  RowBox[{
   RowBox[{"{", "\[IndentingNewLine]", 
    RowBox[{
     RowBox[{"range", "=", 
      RowBox[{"{", 
       RowBox[{
        RowBox[{"{", 
         RowBox[{"0", ",", "3"}], "}"}], ",", 
        RowBox[{"{", 
         RowBox[{"0", ",", ".3"}], "}"}]}], "}"}]}], ";", 
     "\[IndentingNewLine]", 
     RowBox[{"a", "=", 
      RowBox[{"Graphics", "[", "\[IndentingNewLine]", 
       RowBox[{
        RowBox[{"Point", "[", "     ", "res", "   ", "]"}], ",", 
        "\[IndentingNewLine]", 
        RowBox[{"PlotRange", "\[Rule]", "range"}], ",", 
        RowBox[{"AspectRatio", "\[Rule]", ".5"}], ",", 
        RowBox[{"Axes", "\[Rule]", "True"}], ",", 
        RowBox[{"AxesOrigin", "\[Rule]", 
         RowBox[{"{", 
          RowBox[{".0", ",", ".00"}], "}"}]}], ",", "\[IndentingNewLine]", 
        RowBox[{"AxesStyle", "\[Rule]", 
         RowBox[{"Arrowheads", "[", "0.025", "]"}]}], ",", 
        RowBox[{"AxesLabel", "\[Rule]", 
         RowBox[{"{", 
          RowBox[{
          "\"\<\!\(\*SubscriptBox[\(\[Theta]\), \(1\)]\)\>\"", ",", 
           "\"\<\!\(\*SubscriptBox[\(\[Theta]\), \(2\)]\)\>\""}], "}"}]}], 
        ",", 
        RowBox[{"BaseStyle", "\[Rule]", 
         RowBox[{"FontSize", "\[Rule]", "17"}]}]}], "\[IndentingNewLine]", 
       "]"}]}], ";", "\[IndentingNewLine]", 
     RowBox[{"b", "=", " ", 
      RowBox[{"Graphics", "[", 
       RowBox[{"Text", "[", " ", 
        RowBox[{
         RowBox[{"Style", "[", "  ", 
          RowBox[{
           RowBox[{"StringJoin", "[", 
            RowBox[{"{", 
             RowBox[{"ToString", "[", 
              RowBox[{"options", "[", 
               RowBox[{"[", "1", "]"}], "]"}], "]"}], "   ", "}"}], "]"}], 
           " ", ",", "20"}], "]"}], "  ", ",", 
         RowBox[{"{", 
          RowBox[{"1.5", ",", ".25"}], "}"}]}], "]"}], "]"}]}], ";", 
     "\[IndentingNewLine]", 
     RowBox[{"zw1", "=", " ", 
      RowBox[{"Sum", "[", "  ", 
       RowBox[{
        RowBox[{"Boole", "[", 
         RowBox[{
          RowBox[{
           RowBox[{"res", "[", 
            RowBox[{"[", 
             RowBox[{"i", ",", "1"}], "]"}], "]"}], ">", 
           RowBox[{"range", "[", 
            RowBox[{"[", 
             RowBox[{"1", ",", "2"}], "]"}], "]"}]}], "\[Or]", " ", 
          RowBox[{
           RowBox[{"res", "[", 
            RowBox[{"[", 
             RowBox[{"i", ",", "2"}], "]"}], "]"}], ">", 
           RowBox[{"range", "[", 
            RowBox[{"[", 
             RowBox[{"2", ",", "2"}], "]"}], "]"}]}]}], "]"}], ",", 
        RowBox[{"{", 
         RowBox[{"i", ",", "1", ",", 
          RowBox[{"Length", "[", "res", "]"}]}], "}"}]}], "]"}]}], ";", 
     "\[IndentingNewLine]", 
     RowBox[{"dist1", "=", 
      RowBox[{"MultinormalDistribution", "[", 
       RowBox[{"ptrue", ",", " ", 
        RowBox[{"Round", "[", 
         RowBox[{
          RowBox[{"Inverse", "[", "      ", "fi", "]"}], "       ", ",", 
          RowBox[{"10", "^", 
           RowBox[{"-", "10"}]}]}], "]"}]}], "  ", "]"}]}], ";", 
     "\[IndentingNewLine]", 
     RowBox[{"c1", "=", 
      RowBox[{"Graphics", "[", " ", 
       RowBox[{
        RowBox[{"{", 
         RowBox[{"Red", ",", 
          RowBox[{"Thickness", "[", ".006", "]"}], ",", 
          RowBox[{"EllipsoidQuantile", "[", 
           RowBox[{"dist1", ",", ".95"}], "]"}]}], "}"}], ",", 
        RowBox[{"Axes", "->", "True"}]}], "  ", "]"}]}], ";", 
     "\[IndentingNewLine]", 
     RowBox[{"Show", "[", 
      RowBox[{"a", ",", "b", ",", "c1", ",", 
       RowBox[{"ImageSize", "\[Rule]", "400"}]}], "]"}]}], 
    "\[IndentingNewLine]", "}"}], "[", 
   RowBox[{"[", "1", "]"}], "]"}]}]}], "Input",
 CellChangeTimes->{{3.658683551592607*^9, 3.658683572981657*^9}, {
  3.658683617042699*^9, 3.6586836216410522`*^9}, {3.6652408103057537`*^9, 
  3.6652408324820433`*^9}, {3.667139298450791*^9, 3.667139298842004*^9}}]
}, Closed]]
}, Open  ]],

Cell[CellGroupData[{

Cell["\<\
Perform simulation study and calculate FIs (takes some time...)\
\>", "Subsection",
 CellChangeTimes->{{3.658682359987883*^9, 3.658682365582015*^9}, {
  3.658854126172372*^9, 3.658854127364081*^9}, {3.665747401219372*^9, 
  3.6657474154512377`*^9}}],

Cell[CellGroupData[{

Cell["Carry out parameter estimations (9.0)", "Subsubsection",
 CellChangeTimes->{{3.6586834132874327`*^9, 3.65868342239248*^9}, {
  3.66342503403555*^9, 3.6634250379628057`*^9}, {3.667137189826919*^9, 
  3.6671371930098658`*^9}}],

Cell[CellGroupData[{

Cell[BoxData[
 RowBox[{"ta50u01", "=", 
  RowBox[{"calcs", "[", "  ", 
   RowBox[{"scan50u01", ",", " ", 
    RowBox[{"{", 
     RowBox[{"1", ",", ".1"}], "}"}], ",", "999"}], "]"}]}]], "Input",
 CellChangeTimes->{{3.658769484779574*^9, 3.658769487092698*^9}, {
  3.6628275399911013`*^9, 3.6628275401670837`*^9}, {3.666637984362356*^9, 
  3.666637984598144*^9}}],

Cell[CellGroupData[{

Cell[BoxData[
 InterpretationBox[
  RowBox[{
  "0", "\[InvisibleSpace]", "\<\"  \"\>", 
   "\[InvisibleSpace]", "\<\"Thu 10 Mar 2016 17:34:29\"\>"}],
  SequenceForm[0, "  ", "Thu 10 Mar 2016 17:34:29"],
  Editable->False]], "Print",
 ShowCellLabel->True,
 CellChangeTimes->{3.6666380719844418`*^9}],

Cell[BoxData[
 InterpretationBox[
  RowBox[{
  "28", "\[InvisibleSpace]", "\<\"  \"\>", 
   "\[InvisibleSpace]", "\<\"Thu 10 Mar 2016 17:34:29\"\>"}],
  SequenceForm[28, "  ", "Thu 10 Mar 2016 17:34:29"],
  Editable->False]], "Print",
 ShowCellLabel->True,
 CellChangeTimes->{3.666638072139039*^9}],

Cell[BoxData[
 InterpretationBox[
  RowBox[{
  "56", "\[InvisibleSpace]", "\<\"  \"\>", 
   "\[InvisibleSpace]", "\<\"Thu 10 Mar 2016 17:34:30\"\>"}],
  SequenceForm[56, "  ", "Thu 10 Mar 2016 17:34:30"],
  Editable->False]], "Print",
 ShowCellLabel->True,
 CellChangeTimes->{3.6666380723218193`*^9}],

Cell[BoxData[
 InterpretationBox[
  RowBox[{
  "84", "\[InvisibleSpace]", "\<\"  \"\>", 
   "\[InvisibleSpace]", "\<\"Thu 10 Mar 2016 17:34:30\"\>"}],
  SequenceForm[84, "  ", "Thu 10 Mar 2016 17:34:30"],
  Editable->False]], "Print",
 ShowCellLabel->True,
 CellChangeTimes->{3.6666380733475246`*^9}],

Cell[BoxData[
 InterpretationBox[
  RowBox[{
  "112", "\[InvisibleSpace]", "\<\"  \"\>", 
   "\[InvisibleSpace]", "\<\"Thu 10 Mar 2016 17:34:31\"\>"}],
  SequenceForm[112, "  ", "Thu 10 Mar 2016 17:34:31"],
  Editable->False]], "Print",
 ShowCellLabel->True,
 CellChangeTimes->{3.666638073444726*^9}],

Cell[BoxData[
 InterpretationBox[
  RowBox[{
  "140", "\[InvisibleSpace]", "\<\"  \"\>", 
   "\[InvisibleSpace]", "\<\"Thu 10 Mar 2016 17:34:31\"\>"}],
  SequenceForm[140, "  ", "Thu 10 Mar 2016 17:34:31"],
  Editable->False]], "Print",
 ShowCellLabel->True,
 CellChangeTimes->{3.666638073469821*^9}],

Cell[BoxData[
 InterpretationBox[
  RowBox[{
  "85", "\[InvisibleSpace]", "\<\"  \"\>", 
   "\[InvisibleSpace]", "\<\"Thu 10 Mar 2016 17:34:47\"\>"}],
  SequenceForm[85, "  ", "Thu 10 Mar 2016 17:34:47"],
  Editable->False]], "Print",
 ShowCellLabel->True,
 CellChangeTimes->{3.666638087141773*^9}],

Cell[BoxData[
 InterpretationBox[
  RowBox[{
  "141", "\[InvisibleSpace]", "\<\"  \"\>", 
   "\[InvisibleSpace]", "\<\"Thu 10 Mar 2016 17:34:47\"\>"}],
  SequenceForm[141, "  ", "Thu 10 Mar 2016 17:34:47"],
  Editable->False]], "Print",
 ShowCellLabel->True,
 CellChangeTimes->{3.6666380873763723`*^9}],

Cell[BoxData[
 InterpretationBox[
  RowBox[{
  "1", "\[InvisibleSpace]", "\<\"  \"\>", 
   "\[InvisibleSpace]", "\<\"Thu 10 Mar 2016 17:34:48\"\>"}],
  SequenceForm[1, "  ", "Thu 10 Mar 2016 17:34:48"],
  Editable->False]], "Print",
 ShowCellLabel->True,
 CellChangeTimes->{3.666638088525401*^9}],

Cell[BoxData[
 InterpretationBox[
  RowBox[{
  "113", "\[InvisibleSpace]", "\<\"  \"\>", 
   "\[InvisibleSpace]", "\<\"Thu 10 Mar 2016 17:34:48\"\>"}],
  SequenceForm[113, "  ", "Thu 10 Mar 2016 17:34:48"],
  Editable->False]], "Print",
 ShowCellLabel->True,
 CellChangeTimes->{3.666638088963153*^9}],

Cell[BoxData[
 InterpretationBox[
  RowBox[{
  "57", "\[InvisibleSpace]", "\<\"  \"\>", 
   "\[InvisibleSpace]", "\<\"Thu 10 Mar 2016 17:34:49\"\>"}],
  SequenceForm[57, "  ", "Thu 10 Mar 2016 17:34:49"],
  Editable->False]], "Print",
 ShowCellLabel->True,
 CellChangeTimes->{3.6666380896979113`*^9}],

Cell[BoxData[
 InterpretationBox[
  RowBox[{
  "86", "\[InvisibleSpace]", "\<\"  \"\>", 
   "\[InvisibleSpace]", "\<\"Thu 10 Mar 2016 17:34:56\"\>"}],
  SequenceForm[86, "  ", "Thu 10 Mar 2016 17:34:56"],
  Editable->False]], "Print",
 ShowCellLabel->True,
 CellChangeTimes->{3.66663809603263*^9}],

Cell[BoxData[
 InterpretationBox[
  RowBox[{
  "114", "\[InvisibleSpace]", "\<\"  \"\>", 
   "\[InvisibleSpace]", "\<\"Thu 10 Mar 2016 17:34:56\"\>"}],
  SequenceForm[114, "  ", "Thu 10 Mar 2016 17:34:56"],
  Editable->False]], "Print",
 ShowCellLabel->True,
 CellChangeTimes->{3.666638096405669*^9}],

Cell[BoxData[
 InterpretationBox[
  RowBox[{
  "2", "\[InvisibleSpace]", "\<\"  \"\>", 
   "\[InvisibleSpace]", "\<\"Thu 10 Mar 2016 17:34:58\"\>"}],
  SequenceForm[2, "  ", "Thu 10 Mar 2016 17:34:58"],
  Editable->False]], "Print",
 ShowCellLabel->True,
 CellChangeTimes->{3.6666380982341433`*^9}],

Cell[BoxData[
 InterpretationBox[
  RowBox[{
  "142", "\[InvisibleSpace]", "\<\"  \"\>", 
   "\[InvisibleSpace]", "\<\"Thu 10 Mar 2016 17:35:03\"\>"}],
  SequenceForm[142, "  ", "Thu 10 Mar 2016 17:35:03"],
  Editable->False]], "Print",
 ShowCellLabel->True,
 CellChangeTimes->{3.666638103670129*^9}],

Cell[BoxData[
 InterpretationBox[
  RowBox[{
  "87", "\[InvisibleSpace]", "\<\"  \"\>", 
   "\[InvisibleSpace]", "\<\"Thu 10 Mar 2016 17:35:13\"\>"}],
  SequenceForm[87, "  ", "Thu 10 Mar 2016 17:35:13"],
  Editable->False]], "Print",
 ShowCellLabel->True,
 CellChangeTimes->{3.666638113939415*^9}],

Cell[BoxData[
 InterpretationBox[
  RowBox[{
  "3", "\[InvisibleSpace]", "\<\"  \"\>", 
   "\[InvisibleSpace]", "\<\"Thu 10 Mar 2016 17:35:18\"\>"}],
  SequenceForm[3, "  ", "Thu 10 Mar 2016 17:35:18"],
  Editable->False]], "Print",
 ShowCellLabel->True,
 CellChangeTimes->{3.666638118613349*^9}],

Cell[BoxData[
 InterpretationBox[
  RowBox[{
  "4", "\[InvisibleSpace]", "\<\"  \"\>", 
   "\[InvisibleSpace]", "\<\"Thu 10 Mar 2016 17:35:37\"\>"}],
  SequenceForm[4, "  ", "Thu 10 Mar 2016 17:35:37"],
  Editable->False]], "Print",
 ShowCellLabel->True,
 CellChangeTimes->{3.666638137057721*^9}],

Cell[BoxData[
 InterpretationBox[
  RowBox[{
  "88", "\[InvisibleSpace]", "\<\"  \"\>", 
   "\[InvisibleSpace]", "\<\"Thu 10 Mar 2016 17:35:37\"\>"}],
  SequenceForm[88, "  ", "Thu 10 Mar 2016 17:35:37"],
  Editable->False]], "Print",
 ShowCellLabel->True,
 CellChangeTimes->{3.666638137767558*^9}],

Cell[BoxData[
 InterpretationBox[
  RowBox[{
  "89", "\[InvisibleSpace]", "\<\"  \"\>", 
   "\[InvisibleSpace]", "\<\"Thu 10 Mar 2016 17:35:58\"\>"}],
  SequenceForm[89, "  ", "Thu 10 Mar 2016 17:35:58"],
  Editable->False]], "Print",
 ShowCellLabel->True,
 CellChangeTimes->{3.666638158708651*^9}],

Cell[BoxData[
 InterpretationBox[
  RowBox[{
  "5", "\[InvisibleSpace]", "\<\"  \"\>", 
   "\[InvisibleSpace]", "\<\"Thu 10 Mar 2016 17:35:58\"\>"}],
  SequenceForm[5, "  ", "Thu 10 Mar 2016 17:35:58"],
  Editable->False]], "Print",
 ShowCellLabel->True,
 CellChangeTimes->{3.666638158941436*^9}],

Cell[BoxData[
 InterpretationBox[
  RowBox[{
  "6", "\[InvisibleSpace]", "\<\"  \"\>", 
   "\[InvisibleSpace]", "\<\"Thu 10 Mar 2016 17:36:20\"\>"}],
  SequenceForm[6, "  ", "Thu 10 Mar 2016 17:36:20"],
  Editable->False]], "Print",
 ShowCellLabel->True,
 CellChangeTimes->{3.666638180113834*^9}],

Cell[BoxData[
 InterpretationBox[
  RowBox[{
  "90", "\[InvisibleSpace]", "\<\"  \"\>", 
   "\[InvisibleSpace]", "\<\"Thu 10 Mar 2016 17:36:23\"\>"}],
  SequenceForm[90, "  ", "Thu 10 Mar 2016 17:36:23"],
  Editable->False]], "Print",
 ShowCellLabel->True,
 CellChangeTimes->{3.66663818329755*^9}],

Cell[BoxData[
 InterpretationBox[
  RowBox[{
  "91", "\[InvisibleSpace]", "\<\"  \"\>", 
   "\[InvisibleSpace]", "\<\"Thu 10 Mar 2016 17:36:40\"\>"}],
  SequenceForm[91, "  ", "Thu 10 Mar 2016 17:36:40"],
  Editable->False]], "Print",
 ShowCellLabel->True,
 CellChangeTimes->{3.6666382005943327`*^9}],

Cell[BoxData[
 InterpretationBox[
  RowBox[{
  "7", "\[InvisibleSpace]", "\<\"  \"\>", 
   "\[InvisibleSpace]", "\<\"Thu 10 Mar 2016 17:36:44\"\>"}],
  SequenceForm[7, "  ", "Thu 10 Mar 2016 17:36:44"],
  Editable->False]], "Print",
 ShowCellLabel->True,
 CellChangeTimes->{3.6666382046846733`*^9}],

Cell[BoxData[
 InterpretationBox[
  RowBox[{
  "92", "\[InvisibleSpace]", "\<\"  \"\>", 
   "\[InvisibleSpace]", "\<\"Thu 10 Mar 2016 17:36:59\"\>"}],
  SequenceForm[92, "  ", "Thu 10 Mar 2016 17:36:59"],
  Editable->False]], "Print",
 ShowCellLabel->True,
 CellChangeTimes->{3.666638219032598*^9}],

Cell[BoxData[
 InterpretationBox[
  RowBox[{
  "8", "\[InvisibleSpace]", "\<\"  \"\>", 
   "\[InvisibleSpace]", "\<\"Thu 10 Mar 2016 17:37:08\"\>"}],
  SequenceForm[8, "  ", "Thu 10 Mar 2016 17:37:08"],
  Editable->False]], "Print",
 ShowCellLabel->True,
 CellChangeTimes->{3.66663822844343*^9}],

Cell[BoxData[
 InterpretationBox[
  RowBox[{
  "93", "\[InvisibleSpace]", "\<\"  \"\>", 
   "\[InvisibleSpace]", "\<\"Thu 10 Mar 2016 17:37:19\"\>"}],
  SequenceForm[93, "  ", "Thu 10 Mar 2016 17:37:19"],
  Editable->False]], "Print",
 ShowCellLabel->True,
 CellChangeTimes->{3.6666382393301373`*^9}],

Cell[BoxData[
 InterpretationBox[
  RowBox[{
  "9", "\[InvisibleSpace]", "\<\"  \"\>", 
   "\[InvisibleSpace]", "\<\"Thu 10 Mar 2016 17:37:27\"\>"}],
  SequenceForm[9, "  ", "Thu 10 Mar 2016 17:37:27"],
  Editable->False]], "Print",
 ShowCellLabel->True,
 CellChangeTimes->{3.666638247165126*^9}],

Cell[BoxData[
 InterpretationBox[
  RowBox[{
  "10", "\[InvisibleSpace]", "\<\"  \"\>", 
   "\[InvisibleSpace]", "\<\"Thu 10 Mar 2016 17:37:55\"\>"}],
  SequenceForm[10, "  ", "Thu 10 Mar 2016 17:37:55"],
  Editable->False]], "Print",
 ShowCellLabel->True,
 CellChangeTimes->{3.666638275299273*^9}],

Cell[BoxData[
 InterpretationBox[
  RowBox[{
  "11", "\[InvisibleSpace]", "\<\"  \"\>", 
   "\[InvisibleSpace]", "\<\"Thu 10 Mar 2016 17:38:13\"\>"}],
  SequenceForm[11, "  ", "Thu 10 Mar 2016 17:38:13"],
  Editable->False]], "Print",
 ShowCellLabel->True,
 CellChangeTimes->{3.666638293289708*^9}],

Cell[BoxData[
 InterpretationBox[
  RowBox[{
  "12", "\[InvisibleSpace]", "\<\"  \"\>", 
   "\[InvisibleSpace]", "\<\"Thu 10 Mar 2016 17:38:37\"\>"}],
  SequenceForm[12, "  ", "Thu 10 Mar 2016 17:38:37"],
  Editable->False]], "Print",
 ShowCellLabel->True,
 CellChangeTimes->{3.666638317138012*^9}],

Cell[BoxData[
 InterpretationBox[
  RowBox[{
  "13", "\[InvisibleSpace]", "\<\"  \"\>", 
   "\[InvisibleSpace]", "\<\"Thu 10 Mar 2016 17:38:57\"\>"}],
  SequenceForm[13, "  ", "Thu 10 Mar 2016 17:38:57"],
  Editable->False]], "Print",
 ShowCellLabel->True,
 CellChangeTimes->{3.66663833714005*^9}],

Cell[BoxData[
 InterpretationBox[
  RowBox[{
  "14", "\[InvisibleSpace]", "\<\"  \"\>", 
   "\[InvisibleSpace]", "\<\"Thu 10 Mar 2016 17:39:14\"\>"}],
  SequenceForm[14, "  ", "Thu 10 Mar 2016 17:39:14"],
  Editable->False]], "Print",
 ShowCellLabel->True,
 CellChangeTimes->{3.666638354817932*^9}],

Cell[BoxData[
 InterpretationBox[
  RowBox[{
  "15", "\[InvisibleSpace]", "\<\"  \"\>", 
   "\[InvisibleSpace]", "\<\"Thu 10 Mar 2016 17:39:36\"\>"}],
  SequenceForm[15, "  ", "Thu 10 Mar 2016 17:39:36"],
  Editable->False]], "Print",
 ShowCellLabel->True,
 CellChangeTimes->{3.666638376388754*^9}],

Cell[BoxData[
 InterpretationBox[
  RowBox[{
  "16", "\[InvisibleSpace]", "\<\"  \"\>", 
   "\[InvisibleSpace]", "\<\"Thu 10 Mar 2016 17:39:57\"\>"}],
  SequenceForm[16, "  ", "Thu 10 Mar 2016 17:39:57"],
  Editable->False]], "Print",
 ShowCellLabel->True,
 CellChangeTimes->{3.666638397962398*^9}],

Cell[BoxData[
 InterpretationBox[
  RowBox[{
  "17", "\[InvisibleSpace]", "\<\"  \"\>", 
   "\[InvisibleSpace]", "\<\"Thu 10 Mar 2016 17:40:24\"\>"}],
  SequenceForm[17, "  ", "Thu 10 Mar 2016 17:40:24"],
  Editable->False]], "Print",
 ShowCellLabel->True,
 CellChangeTimes->{3.6666384240338297`*^9}],

Cell[BoxData[
 InterpretationBox[
  RowBox[{
  "18", "\[InvisibleSpace]", "\<\"  \"\>", 
   "\[InvisibleSpace]", "\<\"Thu 10 Mar 2016 17:40:45\"\>"}],
  SequenceForm[18, "  ", "Thu 10 Mar 2016 17:40:45"],
  Editable->False]], "Print",
 ShowCellLabel->True,
 CellChangeTimes->{3.6666384450648212`*^9}],

Cell[BoxData[
 InterpretationBox[
  RowBox[{
  "19", "\[InvisibleSpace]", "\<\"  \"\>", 
   "\[InvisibleSpace]", "\<\"Thu 10 Mar 2016 17:41:04\"\>"}],
  SequenceForm[19, "  ", "Thu 10 Mar 2016 17:41:04"],
  Editable->False]], "Print",
 ShowCellLabel->True,
 CellChangeTimes->{3.666638464525538*^9}],

Cell[BoxData[
 InterpretationBox[
  RowBox[{
  "20", "\[InvisibleSpace]", "\<\"  \"\>", 
   "\[InvisibleSpace]", "\<\"Thu 10 Mar 2016 17:41:22\"\>"}],
  SequenceForm[20, "  ", "Thu 10 Mar 2016 17:41:22"],
  Editable->False]], "Print",
 ShowCellLabel->True,
 CellChangeTimes->{3.666638482169711*^9}],

Cell[BoxData[
 InterpretationBox[
  RowBox[{
  "21", "\[InvisibleSpace]", "\<\"  \"\>", 
   "\[InvisibleSpace]", "\<\"Thu 10 Mar 2016 17:41:41\"\>"}],
  SequenceForm[21, "  ", "Thu 10 Mar 2016 17:41:41"],
  Editable->False]], "Print",
 ShowCellLabel->True,
 CellChangeTimes->{3.6666385010706177`*^9}],

Cell[BoxData[
 InterpretationBox[
  RowBox[{
  "58", "\[InvisibleSpace]", "\<\"  \"\>", 
   "\[InvisibleSpace]", "\<\"Thu 10 Mar 2016 18:14:41\"\>"}],
  SequenceForm[58, "  ", "Thu 10 Mar 2016 18:14:41"],
  Editable->False]], "Print",
 ShowCellLabel->True,
 CellChangeTimes->{3.666640481813876*^9}],

Cell[BoxData[
 InterpretationBox[
  RowBox[{
  "59", "\[InvisibleSpace]", "\<\"  \"\>", 
   "\[InvisibleSpace]", "\<\"Thu 10 Mar 2016 18:15:02\"\>"}],
  SequenceForm[59, "  ", "Thu 10 Mar 2016 18:15:02"],
  Editable->False]], "Print",
 ShowCellLabel->True,
 CellChangeTimes->{3.666640502978971*^9}],

Cell[BoxData[
 InterpretationBox[
  RowBox[{
  "60", "\[InvisibleSpace]", "\<\"  \"\>", 
   "\[InvisibleSpace]", "\<\"Thu 10 Mar 2016 18:15:23\"\>"}],
  SequenceForm[60, "  ", "Thu 10 Mar 2016 18:15:23"],
  Editable->False]], "Print",
 ShowCellLabel->True,
 CellChangeTimes->{3.666640523209909*^9}],

Cell[BoxData[
 InterpretationBox[
  RowBox[{
  "94", "\[InvisibleSpace]", "\<\"  \"\>", 
   "\[InvisibleSpace]", "\<\"Thu 10 Mar 2016 18:15:36\"\>"}],
  SequenceForm[94, "  ", "Thu 10 Mar 2016 18:15:36"],
  Editable->False]], "Print",
 ShowCellLabel->True,
 CellChangeTimes->{3.6666405365136642`*^9}],

Cell[BoxData[
 InterpretationBox[
  RowBox[{
  "61", "\[InvisibleSpace]", "\<\"  \"\>", 
   "\[InvisibleSpace]", "\<\"Thu 10 Mar 2016 18:15:43\"\>"}],
  SequenceForm[61, "  ", "Thu 10 Mar 2016 18:15:43"],
  Editable->False]], "Print",
 ShowCellLabel->True,
 CellChangeTimes->{3.666640543064555*^9}],

Cell[BoxData[
 InterpretationBox[
  RowBox[{
  "95", "\[InvisibleSpace]", "\<\"  \"\>", 
   "\[InvisibleSpace]", "\<\"Thu 10 Mar 2016 18:15:52\"\>"}],
  SequenceForm[95, "  ", "Thu 10 Mar 2016 18:15:52"],
  Editable->False]], "Print",
 ShowCellLabel->True,
 CellChangeTimes->{3.666640552429291*^9}],

Cell[BoxData[
 InterpretationBox[
  RowBox[{
  "62", "\[InvisibleSpace]", "\<\"  \"\>", 
   "\[InvisibleSpace]", "\<\"Thu 10 Mar 2016 18:15:57\"\>"}],
  SequenceForm[62, "  ", "Thu 10 Mar 2016 18:15:57"],
  Editable->False]], "Print",
 ShowCellLabel->True,
 CellChangeTimes->{3.6666405576442966`*^9}],

Cell[BoxData[
 InterpretationBox[
  RowBox[{
  "29", "\[InvisibleSpace]", "\<\"  \"\>", 
   "\[InvisibleSpace]", "\<\"Thu 10 Mar 2016 18:16:14\"\>"}],
  SequenceForm[29, "  ", "Thu 10 Mar 2016 18:16:14"],
  Editable->False]], "Print",
 ShowCellLabel->True,
 CellChangeTimes->{3.666640574886281*^9}],

Cell[BoxData[
 InterpretationBox[
  RowBox[{
  "63", "\[InvisibleSpace]", "\<\"  \"\>", 
   "\[InvisibleSpace]", "\<\"Thu 10 Mar 2016 18:16:15\"\>"}],
  SequenceForm[63, "  ", "Thu 10 Mar 2016 18:16:15"],
  Editable->False]], "Print",
 ShowCellLabel->True,
 CellChangeTimes->{3.666640575394093*^9}],

Cell[BoxData[
 InterpretationBox[
  RowBox[{
  "30", "\[InvisibleSpace]", "\<\"  \"\>", 
   "\[InvisibleSpace]", "\<\"Thu 10 Mar 2016 18:16:36\"\>"}],
  SequenceForm[30, "  ", "Thu 10 Mar 2016 18:16:36"],
  Editable->False]], "Print",
 ShowCellLabel->True,
 CellChangeTimes->{3.66664059652647*^9}],

Cell[BoxData[
 InterpretationBox[
  RowBox[{
  "64", "\[InvisibleSpace]", "\<\"  \"\>", 
   "\[InvisibleSpace]", "\<\"Thu 10 Mar 2016 18:16:37\"\>"}],
  SequenceForm[64, "  ", "Thu 10 Mar 2016 18:16:37"],
  Editable->False]], "Print",
 ShowCellLabel->True,
 CellChangeTimes->{3.6666405977608957`*^9}],

Cell[BoxData[
 InterpretationBox[
  RowBox[{
  "65", "\[InvisibleSpace]", "\<\"  \"\>", 
   "\[InvisibleSpace]", "\<\"Thu 10 Mar 2016 18:16:56\"\>"}],
  SequenceForm[65, "  ", "Thu 10 Mar 2016 18:16:56"],
  Editable->False]], "Print",
 ShowCellLabel->True,
 CellChangeTimes->{3.666640616239456*^9}],

Cell[BoxData[
 InterpretationBox[
  RowBox[{
  "31", "\[InvisibleSpace]", "\<\"  \"\>", 
   "\[InvisibleSpace]", "\<\"Thu 10 Mar 2016 18:16:59\"\>"}],
  SequenceForm[31, "  ", "Thu 10 Mar 2016 18:16:59"],
  Editable->False]], "Print",
 ShowCellLabel->True,
 CellChangeTimes->{3.66664061918572*^9}],

Cell[BoxData[
 InterpretationBox[
  RowBox[{
  "66", "\[InvisibleSpace]", "\<\"  \"\>", 
   "\[InvisibleSpace]", "\<\"Thu 10 Mar 2016 18:17:17\"\>"}],
  SequenceForm[66, "  ", "Thu 10 Mar 2016 18:17:17"],
  Editable->False]], "Print",
 ShowCellLabel->True,
 CellChangeTimes->{3.6666406370101223`*^9}],

Cell[BoxData[
 InterpretationBox[
  RowBox[{
  "67", "\[InvisibleSpace]", "\<\"  \"\>", 
   "\[InvisibleSpace]", "\<\"Thu 10 Mar 2016 18:17:41\"\>"}],
  SequenceForm[67, "  ", "Thu 10 Mar 2016 18:17:41"],
  Editable->False]], "Print",
 ShowCellLabel->True,
 CellChangeTimes->{3.666640661868621*^9}],

Cell[BoxData[
 InterpretationBox[
  RowBox[{
  "68", "\[InvisibleSpace]", "\<\"  \"\>", 
   "\[InvisibleSpace]", "\<\"Thu 10 Mar 2016 18:18:00\"\>"}],
  SequenceForm[68, "  ", "Thu 10 Mar 2016 18:18:00"],
  Editable->False]], "Print",
 ShowCellLabel->True,
 CellChangeTimes->{3.666640680407658*^9}],

Cell[BoxData[
 InterpretationBox[
  RowBox[{
  "69", "\[InvisibleSpace]", "\<\"  \"\>", 
   "\[InvisibleSpace]", "\<\"Thu 10 Mar 2016 18:18:23\"\>"}],
  SequenceForm[69, "  ", "Thu 10 Mar 2016 18:18:23"],
  Editable->False]], "Print",
 ShowCellLabel->True,
 CellChangeTimes->{3.666640703563088*^9}],

Cell[BoxData[
 InterpretationBox[
  RowBox[{
  "143", "\[InvisibleSpace]", "\<\"  \"\>", 
   "\[InvisibleSpace]", "\<\"Thu 10 Mar 2016 18:19:07\"\>"}],
  SequenceForm[143, "  ", "Thu 10 Mar 2016 18:19:07"],
  Editable->False]], "Print",
 ShowCellLabel->True,
 CellChangeTimes->{3.66664074771075*^9}],

Cell[BoxData[
 InterpretationBox[
  RowBox[{
  "144", "\[InvisibleSpace]", "\<\"  \"\>", 
   "\[InvisibleSpace]", "\<\"Thu 10 Mar 2016 18:19:29\"\>"}],
  SequenceForm[144, "  ", "Thu 10 Mar 2016 18:19:29"],
  Editable->False]], "Print",
 ShowCellLabel->True,
 CellChangeTimes->{3.666640769774393*^9}],

Cell[BoxData[
 InterpretationBox[
  RowBox[{
  "145", "\[InvisibleSpace]", "\<\"  \"\>", 
   "\[InvisibleSpace]", "\<\"Thu 10 Mar 2016 18:19:55\"\>"}],
  SequenceForm[145, "  ", "Thu 10 Mar 2016 18:19:55"],
  Editable->False]], "Print",
 ShowCellLabel->True,
 CellChangeTimes->{3.666640795537654*^9}],

Cell[BoxData[
 InterpretationBox[
  RowBox[{
  "146", "\[InvisibleSpace]", "\<\"  \"\>", 
   "\[InvisibleSpace]", "\<\"Thu 10 Mar 2016 18:20:16\"\>"}],
  SequenceForm[146, "  ", "Thu 10 Mar 2016 18:20:16"],
  Editable->False]], "Print",
 ShowCellLabel->True,
 CellChangeTimes->{3.666640816212298*^9}],

Cell[BoxData[
 InterpretationBox[
  RowBox[{
  "147", "\[InvisibleSpace]", "\<\"  \"\>", 
   "\[InvisibleSpace]", "\<\"Thu 10 Mar 2016 18:20:39\"\>"}],
  SequenceForm[147, "  ", "Thu 10 Mar 2016 18:20:39"],
  Editable->False]], "Print",
 ShowCellLabel->True,
 CellChangeTimes->{3.666640839338328*^9}],

Cell[BoxData[
 InterpretationBox[
  RowBox[{
  "115", "\[InvisibleSpace]", "\<\"  \"\>", 
   "\[InvisibleSpace]", "\<\"Thu 10 Mar 2016 18:20:49\"\>"}],
  SequenceForm[115, "  ", "Thu 10 Mar 2016 18:20:49"],
  Editable->False]], "Print",
 ShowCellLabel->True,
 CellChangeTimes->{3.666640849382184*^9}],

Cell[BoxData[
 InterpretationBox[
  RowBox[{
  "148", "\[InvisibleSpace]", "\<\"  \"\>", 
   "\[InvisibleSpace]", "\<\"Thu 10 Mar 2016 18:21:01\"\>"}],
  SequenceForm[148, "  ", "Thu 10 Mar 2016 18:21:01"],
  Editable->False]], "Print",
 ShowCellLabel->True,
 CellChangeTimes->{3.6666408613941927`*^9}],

Cell[BoxData[
 InterpretationBox[
  RowBox[{
  "116", "\[InvisibleSpace]", "\<\"  \"\>", 
   "\[InvisibleSpace]", "\<\"Thu 10 Mar 2016 18:21:07\"\>"}],
  SequenceForm[116, "  ", "Thu 10 Mar 2016 18:21:07"],
  Editable->False]], "Print",
 ShowCellLabel->True,
 CellChangeTimes->{3.666640867786312*^9}],

Cell[BoxData[
 InterpretationBox[
  RowBox[{
  "149", "\[InvisibleSpace]", "\<\"  \"\>", 
   "\[InvisibleSpace]", "\<\"Thu 10 Mar 2016 18:21:19\"\>"}],
  SequenceForm[149, "  ", "Thu 10 Mar 2016 18:21:19"],
  Editable->False]], "Print",
 ShowCellLabel->True,
 CellChangeTimes->{3.6666408798196707`*^9}],

Cell[BoxData[
 InterpretationBox[
  RowBox[{
  "150", "\[InvisibleSpace]", "\<\"  \"\>", 
   "\[InvisibleSpace]", "\<\"Thu 10 Mar 2016 18:21:40\"\>"}],
  SequenceForm[150, "  ", "Thu 10 Mar 2016 18:21:40"],
  Editable->False]], "Print",
 ShowCellLabel->True,
 CellChangeTimes->{3.666640900783597*^9}],

Cell[BoxData[
 InterpretationBox[
  RowBox[{
  "151", "\[InvisibleSpace]", "\<\"  \"\>", 
   "\[InvisibleSpace]", "\<\"Thu 10 Mar 2016 18:21:54\"\>"}],
  SequenceForm[151, "  ", "Thu 10 Mar 2016 18:21:54"],
  Editable->False]], "Print",
 ShowCellLabel->True,
 CellChangeTimes->{3.666640914576045*^9}],

Cell[BoxData[
 InterpretationBox[
  RowBox[{
  "152", "\[InvisibleSpace]", "\<\"  \"\>", 
   "\[InvisibleSpace]", "\<\"Thu 10 Mar 2016 18:22:14\"\>"}],
  SequenceForm[152, "  ", "Thu 10 Mar 2016 18:22:14"],
  Editable->False]], "Print",
 ShowCellLabel->True,
 CellChangeTimes->{3.666640934658185*^9}],

Cell[BoxData[
 InterpretationBox[
  RowBox[{
  "153", "\[InvisibleSpace]", "\<\"  \"\>", 
   "\[InvisibleSpace]", "\<\"Thu 10 Mar 2016 18:22:38\"\>"}],
  SequenceForm[153, "  ", "Thu 10 Mar 2016 18:22:38"],
  Editable->False]], "Print",
 ShowCellLabel->True,
 CellChangeTimes->{3.666640958472954*^9}],

Cell[BoxData[
 InterpretationBox[
  RowBox[{
  "154", "\[InvisibleSpace]", "\<\"  \"\>", 
   "\[InvisibleSpace]", "\<\"Thu 10 Mar 2016 18:23:02\"\>"}],
  SequenceForm[154, "  ", "Thu 10 Mar 2016 18:23:02"],
  Editable->False]], "Print",
 ShowCellLabel->True,
 CellChangeTimes->{3.6666409822066193`*^9}],

Cell[BoxData[
 InterpretationBox[
  RowBox[{
  "155", "\[InvisibleSpace]", "\<\"  \"\>", 
   "\[InvisibleSpace]", "\<\"Thu 10 Mar 2016 18:23:18\"\>"}],
  SequenceForm[155, "  ", "Thu 10 Mar 2016 18:23:18"],
  Editable->False]], "Print",
 ShowCellLabel->True,
 CellChangeTimes->{3.666640998716078*^9}],

Cell[BoxData[
 InterpretationBox[
  RowBox[{
  "156", "\[InvisibleSpace]", "\<\"  \"\>", 
   "\[InvisibleSpace]", "\<\"Thu 10 Mar 2016 18:23:40\"\>"}],
  SequenceForm[156, "  ", "Thu 10 Mar 2016 18:23:40"],
  Editable->False]], "Print",
 ShowCellLabel->True,
 CellChangeTimes->{3.666641020991343*^9}],

Cell[BoxData[
 InterpretationBox[
  RowBox[{
  "157", "\[InvisibleSpace]", "\<\"  \"\>", 
   "\[InvisibleSpace]", "\<\"Thu 10 Mar 2016 18:24:01\"\>"}],
  SequenceForm[157, "  ", "Thu 10 Mar 2016 18:24:01"],
  Editable->False]], "Print",
 ShowCellLabel->True,
 CellChangeTimes->{3.6666410415951757`*^9}],

Cell[BoxData[
 InterpretationBox[
  RowBox[{
  "158", "\[InvisibleSpace]", "\<\"  \"\>", 
   "\[InvisibleSpace]", "\<\"Thu 10 Mar 2016 18:24:27\"\>"}],
  SequenceForm[158, "  ", "Thu 10 Mar 2016 18:24:27"],
  Editable->False]], "Print",
 ShowCellLabel->True,
 CellChangeTimes->{3.666641067358993*^9}],

Cell[BoxData[
 InterpretationBox[
  RowBox[{
  "159", "\[InvisibleSpace]", "\<\"  \"\>", 
   "\[InvisibleSpace]", "\<\"Thu 10 Mar 2016 18:24:54\"\>"}],
  SequenceForm[159, "  ", "Thu 10 Mar 2016 18:24:54"],
  Editable->False]], "Print",
 ShowCellLabel->True,
 CellChangeTimes->{3.66664109490372*^9}],

Cell[BoxData[
 InterpretationBox[
  RowBox[{
  "160", "\[InvisibleSpace]", "\<\"  \"\>", 
   "\[InvisibleSpace]", "\<\"Thu 10 Mar 2016 18:25:15\"\>"}],
  SequenceForm[160, "  ", "Thu 10 Mar 2016 18:25:15"],
  Editable->False]], "Print",
 ShowCellLabel->True,
 CellChangeTimes->{3.666641115814188*^9}],

Cell[BoxData[
 InterpretationBox[
  RowBox[{
  "161", "\[InvisibleSpace]", "\<\"  \"\>", 
   "\[InvisibleSpace]", "\<\"Thu 10 Mar 2016 18:25:41\"\>"}],
  SequenceForm[161, "  ", "Thu 10 Mar 2016 18:25:41"],
  Editable->False]], "Print",
 ShowCellLabel->True,
 CellChangeTimes->{3.666641141818356*^9}],

Cell[BoxData[
 InterpretationBox[
  RowBox[{
  "162", "\[InvisibleSpace]", "\<\"  \"\>", 
   "\[InvisibleSpace]", "\<\"Thu 10 Mar 2016 18:26:07\"\>"}],
  SequenceForm[162, "  ", "Thu 10 Mar 2016 18:26:07"],
  Editable->False]], "Print",
 ShowCellLabel->True,
 CellChangeTimes->{3.666641167622315*^9}],

Cell[BoxData[
 InterpretationBox[
  RowBox[{
  "22", "\[InvisibleSpace]", "\<\"  \"\>", 
   "\[InvisibleSpace]", "\<\"Thu 10 Mar 2016 18:28:23\"\>"}],
  SequenceForm[22, "  ", "Thu 10 Mar 2016 18:28:23"],
  Editable->False]], "Print",
 ShowCellLabel->True,
 CellChangeTimes->{3.666641303573906*^9}],

Cell[BoxData[
 InterpretationBox[
  RowBox[{
  "23", "\[InvisibleSpace]", "\<\"  \"\>", 
   "\[InvisibleSpace]", "\<\"Thu 10 Mar 2016 18:28:46\"\>"}],
  SequenceForm[23, "  ", "Thu 10 Mar 2016 18:28:46"],
  Editable->False]], "Print",
 ShowCellLabel->True,
 CellChangeTimes->{3.666641326831636*^9}],

Cell[BoxData[
 InterpretationBox[
  RowBox[{
  "24", "\[InvisibleSpace]", "\<\"  \"\>", 
   "\[InvisibleSpace]", "\<\"Thu 10 Mar 2016 18:46:11\"\>"}],
  SequenceForm[24, "  ", "Thu 10 Mar 2016 18:46:11"],
  Editable->False]], "Print",
 ShowCellLabel->True,
 CellChangeTimes->{3.6666423719422503`*^9}],

Cell[BoxData[
 InterpretationBox[
  RowBox[{
  "25", "\[InvisibleSpace]", "\<\"  \"\>", 
   "\[InvisibleSpace]", "\<\"Thu 10 Mar 2016 18:46:34\"\>"}],
  SequenceForm[25, "  ", "Thu 10 Mar 2016 18:46:34"],
  Editable->False]], "Print",
 ShowCellLabel->True,
 CellChangeTimes->{3.6666423947383337`*^9}],

Cell[BoxData[
 InterpretationBox[
  RowBox[{
  "26", "\[InvisibleSpace]", "\<\"  \"\>", 
   "\[InvisibleSpace]", "\<\"Thu 10 Mar 2016 18:46:58\"\>"}],
  SequenceForm[26, "  ", "Thu 10 Mar 2016 18:46:58"],
  Editable->False]], "Print",
 ShowCellLabel->True,
 CellChangeTimes->{3.666642418776677*^9}],

Cell[BoxData[
 InterpretationBox[
  RowBox[{
  "27", "\[InvisibleSpace]", "\<\"  \"\>", 
   "\[InvisibleSpace]", "\<\"Thu 10 Mar 2016 18:47:16\"\>"}],
  SequenceForm[27, "  ", "Thu 10 Mar 2016 18:47:16"],
  Editable->False]], "Print",
 ShowCellLabel->True,
 CellChangeTimes->{3.666642436589826*^9}],

Cell[BoxData[
 InterpretationBox[
  RowBox[{
  "168", "\[InvisibleSpace]", "\<\"  \"\>", 
   "\[InvisibleSpace]", "\<\"Thu 10 Mar 2016 18:47:34\"\>"}],
  SequenceForm[168, "  ", "Thu 10 Mar 2016 18:47:34"],
  Editable->False]], "Print",
 ShowCellLabel->True,
 CellChangeTimes->{3.666642454325034*^9}],

Cell[BoxData[
 InterpretationBox[
  RowBox[{
  "70", "\[InvisibleSpace]", "\<\"  \"\>", 
   "\[InvisibleSpace]", "\<\"Thu 10 Mar 2016 18:58:48\"\>"}],
  SequenceForm[70, "  ", "Thu 10 Mar 2016 18:58:48"],
  Editable->False]], "Print",
 ShowCellLabel->True,
 CellChangeTimes->{3.666643128561986*^9}],

Cell[BoxData[
 InterpretationBox[
  RowBox[{
  "71", "\[InvisibleSpace]", "\<\"  \"\>", 
   "\[InvisibleSpace]", "\<\"Thu 10 Mar 2016 18:59:16\"\>"}],
  SequenceForm[71, "  ", "Thu 10 Mar 2016 18:59:16"],
  Editable->False]], "Print",
 ShowCellLabel->True,
 CellChangeTimes->{3.66664315602591*^9}],

Cell[BoxData[
 InterpretationBox[
  RowBox[{
  "117", "\[InvisibleSpace]", "\<\"  \"\>", 
   "\[InvisibleSpace]", "\<\"Thu 10 Mar 2016 18:59:59\"\>"}],
  SequenceForm[117, "  ", "Thu 10 Mar 2016 18:59:59"],
  Editable->False]], "Print",
 ShowCellLabel->True,
 CellChangeTimes->{3.666643199262341*^9}],

Cell[BoxData[
 InterpretationBox[
  RowBox[{
  "118", "\[InvisibleSpace]", "\<\"  \"\>", 
   "\[InvisibleSpace]", "\<\"Thu 10 Mar 2016 19:00:16\"\>"}],
  SequenceForm[118, "  ", "Thu 10 Mar 2016 19:00:16"],
  Editable->False]], "Print",
 ShowCellLabel->True,
 CellChangeTimes->{3.6666432168059587`*^9}],

Cell[BoxData[
 InterpretationBox[
  RowBox[{
  "119", "\[InvisibleSpace]", "\<\"  \"\>", 
   "\[InvisibleSpace]", "\<\"Thu 10 Mar 2016 19:00:43\"\>"}],
  SequenceForm[119, "  ", "Thu 10 Mar 2016 19:00:43"],
  Editable->False]], "Print",
 ShowCellLabel->True,
 CellChangeTimes->{3.66664324321413*^9}],

Cell[BoxData[
 InterpretationBox[
  RowBox[{
  "32", "\[InvisibleSpace]", "\<\"  \"\>", 
   "\[InvisibleSpace]", "\<\"Thu 10 Mar 2016 19:00:54\"\>"}],
  SequenceForm[32, "  ", "Thu 10 Mar 2016 19:00:54"],
  Editable->False]], "Print",
 ShowCellLabel->True,
 CellChangeTimes->{3.666643254241745*^9}],

Cell[BoxData[
 InterpretationBox[
  RowBox[{
  "120", "\[InvisibleSpace]", "\<\"  \"\>", 
   "\[InvisibleSpace]", "\<\"Thu 10 Mar 2016 19:01:01\"\>"}],
  SequenceForm[120, "  ", "Thu 10 Mar 2016 19:01:01"],
  Editable->False]], "Print",
 ShowCellLabel->True,
 CellChangeTimes->{3.666643261755005*^9}],

Cell[BoxData[
 InterpretationBox[
  RowBox[{
  "33", "\[InvisibleSpace]", "\<\"  \"\>", 
   "\[InvisibleSpace]", "\<\"Thu 10 Mar 2016 19:01:09\"\>"}],
  SequenceForm[33, "  ", "Thu 10 Mar 2016 19:01:09"],
  Editable->False]], "Print",
 ShowCellLabel->True,
 CellChangeTimes->{3.666643269129834*^9}],

Cell[BoxData[
 InterpretationBox[
  RowBox[{
  "34", "\[InvisibleSpace]", "\<\"  \"\>", 
   "\[InvisibleSpace]", "\<\"Thu 10 Mar 2016 19:01:33\"\>"}],
  SequenceForm[34, "  ", "Thu 10 Mar 2016 19:01:33"],
  Editable->False]], "Print",
 ShowCellLabel->True,
 CellChangeTimes->{3.666643293334354*^9}],

Cell[BoxData[
 InterpretationBox[
  RowBox[{
  "96", "\[InvisibleSpace]", "\<\"  \"\>", 
   "\[InvisibleSpace]", "\<\"Thu 10 Mar 2016 19:01:50\"\>"}],
  SequenceForm[96, "  ", "Thu 10 Mar 2016 19:01:50"],
  Editable->False]], "Print",
 ShowCellLabel->True,
 CellChangeTimes->{3.666643310934053*^9}],

Cell[BoxData[
 InterpretationBox[
  RowBox[{
  "35", "\[InvisibleSpace]", "\<\"  \"\>", 
   "\[InvisibleSpace]", "\<\"Thu 10 Mar 2016 19:01:57\"\>"}],
  SequenceForm[35, "  ", "Thu 10 Mar 2016 19:01:57"],
  Editable->False]], "Print",
 ShowCellLabel->True,
 CellChangeTimes->{3.666643317094386*^9}],

Cell[BoxData[
 InterpretationBox[
  RowBox[{
  "97", "\[InvisibleSpace]", "\<\"  \"\>", 
   "\[InvisibleSpace]", "\<\"Thu 10 Mar 2016 19:02:12\"\>"}],
  SequenceForm[97, "  ", "Thu 10 Mar 2016 19:02:12"],
  Editable->False]], "Print",
 ShowCellLabel->True,
 CellChangeTimes->{3.666643332238402*^9}],

Cell[BoxData[
 InterpretationBox[
  RowBox[{
  "36", "\[InvisibleSpace]", "\<\"  \"\>", 
   "\[InvisibleSpace]", "\<\"Thu 10 Mar 2016 19:02:18\"\>"}],
  SequenceForm[36, "  ", "Thu 10 Mar 2016 19:02:18"],
  Editable->False]], "Print",
 ShowCellLabel->True,
 CellChangeTimes->{3.6666433385098743`*^9}],

Cell[BoxData[
 InterpretationBox[
  RowBox[{
  "98", "\[InvisibleSpace]", "\<\"  \"\>", 
   "\[InvisibleSpace]", "\<\"Thu 10 Mar 2016 19:02:36\"\>"}],
  SequenceForm[98, "  ", "Thu 10 Mar 2016 19:02:36"],
  Editable->False]], "Print",
 ShowCellLabel->True,
 CellChangeTimes->{3.666643356965559*^9}],

Cell[BoxData[
 InterpretationBox[
  RowBox[{
  "37", "\[InvisibleSpace]", "\<\"  \"\>", 
   "\[InvisibleSpace]", "\<\"Thu 10 Mar 2016 19:02:40\"\>"}],
  SequenceForm[37, "  ", "Thu 10 Mar 2016 19:02:40"],
  Editable->False]], "Print",
 ShowCellLabel->True,
 CellChangeTimes->{3.6666433606462812`*^9}],

Cell[BoxData[
 InterpretationBox[
  RowBox[{
  "99", "\[InvisibleSpace]", "\<\"  \"\>", 
   "\[InvisibleSpace]", "\<\"Thu 10 Mar 2016 19:02:58\"\>"}],
  SequenceForm[99, "  ", "Thu 10 Mar 2016 19:02:58"],
  Editable->False]], "Print",
 ShowCellLabel->True,
 CellChangeTimes->{3.6666433780092897`*^9}],

Cell[BoxData[
 InterpretationBox[
  RowBox[{
  "38", "\[InvisibleSpace]", "\<\"  \"\>", 
   "\[InvisibleSpace]", "\<\"Thu 10 Mar 2016 19:02:58\"\>"}],
  SequenceForm[38, "  ", "Thu 10 Mar 2016 19:02:58"],
  Editable->False]], "Print",
 ShowCellLabel->True,
 CellChangeTimes->{3.666643378657892*^9}],

Cell[BoxData[
 InterpretationBox[
  RowBox[{
  "39", "\[InvisibleSpace]", "\<\"  \"\>", 
   "\[InvisibleSpace]", "\<\"Thu 10 Mar 2016 19:03:18\"\>"}],
  SequenceForm[39, "  ", "Thu 10 Mar 2016 19:03:18"],
  Editable->False]], "Print",
 ShowCellLabel->True,
 CellChangeTimes->{3.666643398457437*^9}],

Cell[BoxData[
 InterpretationBox[
  RowBox[{
  "100", "\[InvisibleSpace]", "\<\"  \"\>", 
   "\[InvisibleSpace]", "\<\"Thu 10 Mar 2016 19:03:19\"\>"}],
  SequenceForm[100, "  ", "Thu 10 Mar 2016 19:03:19"],
  Editable->False]], "Print",
 ShowCellLabel->True,
 CellChangeTimes->{3.666643399934072*^9}],

Cell[BoxData[
 InterpretationBox[
  RowBox[{
  "40", "\[InvisibleSpace]", "\<\"  \"\>", 
   "\[InvisibleSpace]", "\<\"Thu 10 Mar 2016 19:03:36\"\>"}],
  SequenceForm[40, "  ", "Thu 10 Mar 2016 19:03:36"],
  Editable->False]], "Print",
 ShowCellLabel->True,
 CellChangeTimes->{3.666643416697145*^9}],

Cell[BoxData[
 InterpretationBox[
  RowBox[{
  "101", "\[InvisibleSpace]", "\<\"  \"\>", 
   "\[InvisibleSpace]", "\<\"Thu 10 Mar 2016 19:03:45\"\>"}],
  SequenceForm[101, "  ", "Thu 10 Mar 2016 19:03:45"],
  Editable->False]], "Print",
 ShowCellLabel->True,
 CellChangeTimes->{3.666643425357637*^9}],

Cell[BoxData[
 InterpretationBox[
  RowBox[{
  "102", "\[InvisibleSpace]", "\<\"  \"\>", 
   "\[InvisibleSpace]", "\<\"Thu 10 Mar 2016 19:04:03\"\>"}],
  SequenceForm[102, "  ", "Thu 10 Mar 2016 19:04:03"],
  Editable->False]], "Print",
 ShowCellLabel->True,
 CellChangeTimes->{3.6666434434401703`*^9}],

Cell[BoxData[
 InterpretationBox[
  RowBox[{
  "103", "\[InvisibleSpace]", "\<\"  \"\>", 
   "\[InvisibleSpace]", "\<\"Thu 10 Mar 2016 19:04:22\"\>"}],
  SequenceForm[103, "  ", "Thu 10 Mar 2016 19:04:22"],
  Editable->False]], "Print",
 ShowCellLabel->True,
 CellChangeTimes->{3.666643462481598*^9}],

Cell[BoxData[
 InterpretationBox[
  RowBox[{
  "104", "\[InvisibleSpace]", "\<\"  \"\>", 
   "\[InvisibleSpace]", "\<\"Thu 10 Mar 2016 19:04:37\"\>"}],
  SequenceForm[104, "  ", "Thu 10 Mar 2016 19:04:37"],
  Editable->False]], "Print",
 ShowCellLabel->True,
 CellChangeTimes->{3.666643477990291*^9}],

Cell[BoxData[
 InterpretationBox[
  RowBox[{
  "105", "\[InvisibleSpace]", "\<\"  \"\>", 
   "\[InvisibleSpace]", "\<\"Thu 10 Mar 2016 19:04:57\"\>"}],
  SequenceForm[105, "  ", "Thu 10 Mar 2016 19:04:57"],
  Editable->False]], "Print",
 ShowCellLabel->True,
 CellChangeTimes->{3.666643497225232*^9}],

Cell[BoxData[
 InterpretationBox[
  RowBox[{
  "106", "\[InvisibleSpace]", "\<\"  \"\>", 
   "\[InvisibleSpace]", "\<\"Thu 10 Mar 2016 19:05:15\"\>"}],
  SequenceForm[106, "  ", "Thu 10 Mar 2016 19:05:15"],
  Editable->False]], "Print",
 ShowCellLabel->True,
 CellChangeTimes->{3.666643515288931*^9}],

Cell[BoxData[
 InterpretationBox[
  RowBox[{
  "163", "\[InvisibleSpace]", "\<\"  \"\>", 
   "\[InvisibleSpace]", "\<\"Thu 10 Mar 2016 19:05:28\"\>"}],
  SequenceForm[163, "  ", "Thu 10 Mar 2016 19:05:28"],
  Editable->False]], "Print",
 ShowCellLabel->True,
 CellChangeTimes->{3.666643528040955*^9}],

Cell[BoxData[
 InterpretationBox[
  RowBox[{
  "107", "\[InvisibleSpace]", "\<\"  \"\>", 
   "\[InvisibleSpace]", "\<\"Thu 10 Mar 2016 19:05:30\"\>"}],
  SequenceForm[107, "  ", "Thu 10 Mar 2016 19:05:30"],
  Editable->False]], "Print",
 ShowCellLabel->True,
 CellChangeTimes->{3.666643530422484*^9}],

Cell[BoxData[
 InterpretationBox[
  RowBox[{
  "164", "\[InvisibleSpace]", "\<\"  \"\>", 
   "\[InvisibleSpace]", "\<\"Thu 10 Mar 2016 19:05:54\"\>"}],
  SequenceForm[164, "  ", "Thu 10 Mar 2016 19:05:54"],
  Editable->False]], "Print",
 ShowCellLabel->True,
 CellChangeTimes->{3.666643554249158*^9}],

Cell[BoxData[
 InterpretationBox[
  RowBox[{
  "108", "\[InvisibleSpace]", "\<\"  \"\>", 
   "\[InvisibleSpace]", "\<\"Thu 10 Mar 2016 19:05:54\"\>"}],
  SequenceForm[108, "  ", "Thu 10 Mar 2016 19:05:54"],
  Editable->False]], "Print",
 ShowCellLabel->True,
 CellChangeTimes->{3.666643554726262*^9}],

Cell[BoxData[
 InterpretationBox[
  RowBox[{
  "165", "\[InvisibleSpace]", "\<\"  \"\>", 
   "\[InvisibleSpace]", "\<\"Thu 10 Mar 2016 19:06:16\"\>"}],
  SequenceForm[165, "  ", "Thu 10 Mar 2016 19:06:16"],
  Editable->False]], "Print",
 ShowCellLabel->True,
 CellChangeTimes->{3.666643576182611*^9}],

Cell[BoxData[
 InterpretationBox[
  RowBox[{
  "109", "\[InvisibleSpace]", "\<\"  \"\>", 
   "\[InvisibleSpace]", "\<\"Thu 10 Mar 2016 19:06:17\"\>"}],
  SequenceForm[109, "  ", "Thu 10 Mar 2016 19:06:17"],
  Editable->False]], "Print",
 ShowCellLabel->True,
 CellChangeTimes->{3.666643577613991*^9}],

Cell[BoxData[
 InterpretationBox[
  RowBox[{
  "166", "\[InvisibleSpace]", "\<\"  \"\>", 
   "\[InvisibleSpace]", "\<\"Thu 10 Mar 2016 19:06:29\"\>"}],
  SequenceForm[166, "  ", "Thu 10 Mar 2016 19:06:29"],
  Editable->False]], "Print",
 ShowCellLabel->True,
 CellChangeTimes->{3.666643589600868*^9}],

Cell[BoxData[
 InterpretationBox[
  RowBox[{
  "110", "\[InvisibleSpace]", "\<\"  \"\>", 
   "\[InvisibleSpace]", "\<\"Thu 10 Mar 2016 19:06:41\"\>"}],
  SequenceForm[110, "  ", "Thu 10 Mar 2016 19:06:41"],
  Editable->False]], "Print",
 ShowCellLabel->True,
 CellChangeTimes->{3.666643601083868*^9}],

Cell[BoxData[
 InterpretationBox[
  RowBox[{
  "167", "\[InvisibleSpace]", "\<\"  \"\>", 
   "\[InvisibleSpace]", "\<\"Thu 10 Mar 2016 19:06:50\"\>"}],
  SequenceForm[167, "  ", "Thu 10 Mar 2016 19:06:50"],
  Editable->False]], "Print",
 ShowCellLabel->True,
 CellChangeTimes->{3.666643610874179*^9}],

Cell[BoxData[
 InterpretationBox[
  RowBox[{
  "111", "\[InvisibleSpace]", "\<\"  \"\>", 
   "\[InvisibleSpace]", "\<\"Thu 10 Mar 2016 19:06:59\"\>"}],
  SequenceForm[111, "  ", "Thu 10 Mar 2016 19:06:59"],
  Editable->False]], "Print",
 ShowCellLabel->True,
 CellChangeTimes->{3.666643619593863*^9}],

Cell[BoxData[
 InterpretationBox[
  RowBox[{
  "196", "\[InvisibleSpace]", "\<\"  \"\>", 
   "\[InvisibleSpace]", "\<\"Thu 10 Mar 2016 19:07:12\"\>"}],
  SequenceForm[196, "  ", "Thu 10 Mar 2016 19:07:12"],
  Editable->False]], "Print",
 ShowCellLabel->True,
 CellChangeTimes->{3.666643632843783*^9}],

Cell[BoxData[
 InterpretationBox[
  RowBox[{
  "224", "\[InvisibleSpace]", "\<\"  \"\>", 
   "\[InvisibleSpace]", "\<\"Thu 10 Mar 2016 19:07:23\"\>"}],
  SequenceForm[224, "  ", "Thu 10 Mar 2016 19:07:23"],
  Editable->False]], "Print",
 ShowCellLabel->True,
 CellChangeTimes->{3.6666436439624643`*^9}],

Cell[BoxData[
 InterpretationBox[
  RowBox[{
  "197", "\[InvisibleSpace]", "\<\"  \"\>", 
   "\[InvisibleSpace]", "\<\"Thu 10 Mar 2016 19:07:31\"\>"}],
  SequenceForm[197, "  ", "Thu 10 Mar 2016 19:07:31"],
  Editable->False]], "Print",
 ShowCellLabel->True,
 CellChangeTimes->{3.6666436512922287`*^9}],

Cell[BoxData[
 InterpretationBox[
  RowBox[{
  "225", "\[InvisibleSpace]", "\<\"  \"\>", 
   "\[InvisibleSpace]", "\<\"Thu 10 Mar 2016 19:07:44\"\>"}],
  SequenceForm[225, "  ", "Thu 10 Mar 2016 19:07:44"],
  Editable->False]], "Print",
 ShowCellLabel->True,
 CellChangeTimes->{3.666643664303368*^9}],

Cell[BoxData[
 InterpretationBox[
  RowBox[{
  "198", "\[InvisibleSpace]", "\<\"  \"\>", 
   "\[InvisibleSpace]", "\<\"Thu 10 Mar 2016 19:07:51\"\>"}],
  SequenceForm[198, "  ", "Thu 10 Mar 2016 19:07:51"],
  Editable->False]], "Print",
 ShowCellLabel->True,
 CellChangeTimes->{3.66664367121682*^9}],

Cell[BoxData[
 InterpretationBox[
  RowBox[{
  "226", "\[InvisibleSpace]", "\<\"  \"\>", 
   "\[InvisibleSpace]", "\<\"Thu 10 Mar 2016 19:08:03\"\>"}],
  SequenceForm[226, "  ", "Thu 10 Mar 2016 19:08:03"],
  Editable->False]], "Print",
 ShowCellLabel->True,
 CellChangeTimes->{3.6666436833472233`*^9}],

Cell[BoxData[
 InterpretationBox[
  RowBox[{
  "227", "\[InvisibleSpace]", "\<\"  \"\>", 
   "\[InvisibleSpace]", "\<\"Thu 10 Mar 2016 19:08:25\"\>"}],
  SequenceForm[227, "  ", "Thu 10 Mar 2016 19:08:25"],
  Editable->False]], "Print",
 ShowCellLabel->True,
 CellChangeTimes->{3.666643705191708*^9}],

Cell[BoxData[
 InterpretationBox[
  RowBox[{
  "228", "\[InvisibleSpace]", "\<\"  \"\>", 
   "\[InvisibleSpace]", "\<\"Thu 10 Mar 2016 19:08:43\"\>"}],
  SequenceForm[228, "  ", "Thu 10 Mar 2016 19:08:43"],
  Editable->False]], "Print",
 ShowCellLabel->True,
 CellChangeTimes->{3.666643723890504*^9}],

Cell[BoxData[
 InterpretationBox[
  RowBox[{
  "229", "\[InvisibleSpace]", "\<\"  \"\>", 
   "\[InvisibleSpace]", "\<\"Thu 10 Mar 2016 19:09:02\"\>"}],
  SequenceForm[229, "  ", "Thu 10 Mar 2016 19:09:02"],
  Editable->False]], "Print",
 ShowCellLabel->True,
 CellChangeTimes->{3.666643742592677*^9}],

Cell[BoxData[
 InterpretationBox[
  RowBox[{
  "230", "\[InvisibleSpace]", "\<\"  \"\>", 
   "\[InvisibleSpace]", "\<\"Thu 10 Mar 2016 19:09:21\"\>"}],
  SequenceForm[230, "  ", "Thu 10 Mar 2016 19:09:21"],
  Editable->False]], "Print",
 ShowCellLabel->True,
 CellChangeTimes->{3.666643761326651*^9}],

Cell[BoxData[
 InterpretationBox[
  RowBox[{
  "231", "\[InvisibleSpace]", "\<\"  \"\>", 
   "\[InvisibleSpace]", "\<\"Thu 10 Mar 2016 19:09:40\"\>"}],
  SequenceForm[231, "  ", "Thu 10 Mar 2016 19:09:40"],
  Editable->False]], "Print",
 ShowCellLabel->True,
 CellChangeTimes->{3.6666437800572243`*^9}],

Cell[BoxData[
 InterpretationBox[
  RowBox[{
  "232", "\[InvisibleSpace]", "\<\"  \"\>", 
   "\[InvisibleSpace]", "\<\"Thu 10 Mar 2016 19:09:57\"\>"}],
  SequenceForm[232, "  ", "Thu 10 Mar 2016 19:09:57"],
  Editable->False]], "Print",
 ShowCellLabel->True,
 CellChangeTimes->{3.6666437976690207`*^9}],

Cell[BoxData[
 InterpretationBox[
  RowBox[{
  "233", "\[InvisibleSpace]", "\<\"  \"\>", 
   "\[InvisibleSpace]", "\<\"Thu 10 Mar 2016 19:10:17\"\>"}],
  SequenceForm[233, "  ", "Thu 10 Mar 2016 19:10:17"],
  Editable->False]], "Print",
 ShowCellLabel->True,
 CellChangeTimes->{3.6666438178299828`*^9}],

Cell[BoxData[
 InterpretationBox[
  RowBox[{
  "169", "\[InvisibleSpace]", "\<\"  \"\>", 
   "\[InvisibleSpace]", "\<\"Thu 10 Mar 2016 19:28:23\"\>"}],
  SequenceForm[169, "  ", "Thu 10 Mar 2016 19:28:23"],
  Editable->False]], "Print",
 ShowCellLabel->True,
 CellChangeTimes->{3.666644903232793*^9}],

Cell[BoxData[
 InterpretationBox[
  RowBox[{
  "170", "\[InvisibleSpace]", "\<\"  \"\>", 
   "\[InvisibleSpace]", "\<\"Thu 10 Mar 2016 19:28:42\"\>"}],
  SequenceForm[170, "  ", "Thu 10 Mar 2016 19:28:42"],
  Editable->False]], "Print",
 ShowCellLabel->True,
 CellChangeTimes->{3.6666449220650167`*^9}],

Cell[BoxData[
 InterpretationBox[
  RowBox[{
  "171", "\[InvisibleSpace]", "\<\"  \"\>", 
   "\[InvisibleSpace]", "\<\"Thu 10 Mar 2016 19:29:08\"\>"}],
  SequenceForm[171, "  ", "Thu 10 Mar 2016 19:29:08"],
  Editable->False]], "Print",
 ShowCellLabel->True,
 CellChangeTimes->{3.666644948493162*^9}],

Cell[BoxData[
 InterpretationBox[
  RowBox[{
  "172", "\[InvisibleSpace]", "\<\"  \"\>", 
   "\[InvisibleSpace]", "\<\"Thu 10 Mar 2016 19:29:29\"\>"}],
  SequenceForm[172, "  ", "Thu 10 Mar 2016 19:29:29"],
  Editable->False]], "Print",
 ShowCellLabel->True,
 CellChangeTimes->{3.6666449694109297`*^9}],

Cell[BoxData[
 InterpretationBox[
  RowBox[{
  "173", "\[InvisibleSpace]", "\<\"  \"\>", 
   "\[InvisibleSpace]", "\<\"Thu 10 Mar 2016 19:29:53\"\>"}],
  SequenceForm[173, "  ", "Thu 10 Mar 2016 19:29:53"],
  Editable->False]], "Print",
 ShowCellLabel->True,
 CellChangeTimes->{3.6666449939177732`*^9}],

Cell[BoxData[
 InterpretationBox[
  RowBox[{
  "174", "\[InvisibleSpace]", "\<\"  \"\>", 
   "\[InvisibleSpace]", "\<\"Thu 10 Mar 2016 19:30:17\"\>"}],
  SequenceForm[174, "  ", "Thu 10 Mar 2016 19:30:17"],
  Editable->False]], "Print",
 ShowCellLabel->True,
 CellChangeTimes->{3.6666450180158253`*^9}],

Cell[BoxData[
 InterpretationBox[
  RowBox[{
  "175", "\[InvisibleSpace]", "\<\"  \"\>", 
   "\[InvisibleSpace]", "\<\"Thu 10 Mar 2016 19:30:39\"\>"}],
  SequenceForm[175, "  ", "Thu 10 Mar 2016 19:30:39"],
  Editable->False]], "Print",
 ShowCellLabel->True,
 CellChangeTimes->{3.666645039358741*^9}],

Cell[BoxData[
 InterpretationBox[
  RowBox[{
  "176", "\[InvisibleSpace]", "\<\"  \"\>", 
   "\[InvisibleSpace]", "\<\"Thu 10 Mar 2016 19:31:00\"\>"}],
  SequenceForm[176, "  ", "Thu 10 Mar 2016 19:31:00"],
  Editable->False]], "Print",
 ShowCellLabel->True,
 CellChangeTimes->{3.666645060157922*^9}],

Cell[BoxData[
 InterpretationBox[
  RowBox[{
  "177", "\[InvisibleSpace]", "\<\"  \"\>", 
   "\[InvisibleSpace]", "\<\"Thu 10 Mar 2016 19:31:18\"\>"}],
  SequenceForm[177, "  ", "Thu 10 Mar 2016 19:31:18"],
  Editable->False]], "Print",
 ShowCellLabel->True,
 CellChangeTimes->{3.666645078614408*^9}],

Cell[BoxData[
 InterpretationBox[
  RowBox[{
  "121", "\[InvisibleSpace]", "\<\"  \"\>", 
   "\[InvisibleSpace]", "\<\"Thu 10 Mar 2016 19:40:41\"\>"}],
  SequenceForm[121, "  ", "Thu 10 Mar 2016 19:40:41"],
  Editable->False]], "Print",
 ShowCellLabel->True,
 CellChangeTimes->{3.666645641030344*^9}],

Cell[BoxData[
 InterpretationBox[
  RowBox[{
  "122", "\[InvisibleSpace]", "\<\"  \"\>", 
   "\[InvisibleSpace]", "\<\"Thu 10 Mar 2016 19:41:02\"\>"}],
  SequenceForm[122, "  ", "Thu 10 Mar 2016 19:41:02"],
  Editable->False]], "Print",
 ShowCellLabel->True,
 CellChangeTimes->{3.666645662750616*^9}],

Cell[BoxData[
 InterpretationBox[
  RowBox[{
  "123", "\[InvisibleSpace]", "\<\"  \"\>", 
   "\[InvisibleSpace]", "\<\"Thu 10 Mar 2016 19:41:26\"\>"}],
  SequenceForm[123, "  ", "Thu 10 Mar 2016 19:41:26"],
  Editable->False]], "Print",
 ShowCellLabel->True,
 CellChangeTimes->{3.666645686919036*^9}],

Cell[BoxData[
 InterpretationBox[
  RowBox[{
  "124", "\[InvisibleSpace]", "\<\"  \"\>", 
   "\[InvisibleSpace]", "\<\"Thu 10 Mar 2016 19:41:45\"\>"}],
  SequenceForm[124, "  ", "Thu 10 Mar 2016 19:41:45"],
  Editable->False]], "Print",
 ShowCellLabel->True,
 CellChangeTimes->{3.666645705217589*^9}],

Cell[BoxData[
 InterpretationBox[
  RowBox[{
  "125", "\[InvisibleSpace]", "\<\"  \"\>", 
   "\[InvisibleSpace]", "\<\"Thu 10 Mar 2016 19:42:06\"\>"}],
  SequenceForm[125, "  ", "Thu 10 Mar 2016 19:42:06"],
  Editable->False]], "Print",
 ShowCellLabel->True,
 CellChangeTimes->{3.66664572623239*^9}],

Cell[BoxData[
 InterpretationBox[
  RowBox[{
  "126", "\[InvisibleSpace]", "\<\"  \"\>", 
   "\[InvisibleSpace]", "\<\"Thu 10 Mar 2016 19:42:28\"\>"}],
  SequenceForm[126, "  ", "Thu 10 Mar 2016 19:42:28"],
  Editable->False]], "Print",
 ShowCellLabel->True,
 CellChangeTimes->{3.666645748112689*^9}],

Cell[BoxData[
 InterpretationBox[
  RowBox[{
  "127", "\[InvisibleSpace]", "\<\"  \"\>", 
   "\[InvisibleSpace]", "\<\"Thu 10 Mar 2016 19:42:48\"\>"}],
  SequenceForm[127, "  ", "Thu 10 Mar 2016 19:42:48"],
  Editable->False]], "Print",
 ShowCellLabel->True,
 CellChangeTimes->{3.666645768849176*^9}],

Cell[BoxData[
 InterpretationBox[
  RowBox[{
  "128", "\[InvisibleSpace]", "\<\"  \"\>", 
   "\[InvisibleSpace]", "\<\"Thu 10 Mar 2016 19:43:06\"\>"}],
  SequenceForm[128, "  ", "Thu 10 Mar 2016 19:43:06"],
  Editable->False]], "Print",
 ShowCellLabel->True,
 CellChangeTimes->{3.66664578680643*^9}],

Cell[BoxData[
 InterpretationBox[
  RowBox[{
  "129", "\[InvisibleSpace]", "\<\"  \"\>", 
   "\[InvisibleSpace]", "\<\"Thu 10 Mar 2016 19:43:33\"\>"}],
  SequenceForm[129, "  ", "Thu 10 Mar 2016 19:43:33"],
  Editable->False]], "Print",
 ShowCellLabel->True,
 CellChangeTimes->{3.66664581368229*^9}],

Cell[BoxData[
 InterpretationBox[
  RowBox[{
  "130", "\[InvisibleSpace]", "\<\"  \"\>", 
   "\[InvisibleSpace]", "\<\"Thu 10 Mar 2016 19:43:58\"\>"}],
  SequenceForm[130, "  ", "Thu 10 Mar 2016 19:43:58"],
  Editable->False]], "Print",
 ShowCellLabel->True,
 CellChangeTimes->{3.666645838494773*^9}],

Cell[BoxData[
 InterpretationBox[
  RowBox[{
  "131", "\[InvisibleSpace]", "\<\"  \"\>", 
   "\[InvisibleSpace]", "\<\"Thu 10 Mar 2016 19:44:20\"\>"}],
  SequenceForm[131, "  ", "Thu 10 Mar 2016 19:44:20"],
  Editable->False]], "Print",
 ShowCellLabel->True,
 CellChangeTimes->{3.666645860491387*^9}],

Cell[BoxData[
 InterpretationBox[
  RowBox[{
  "132", "\[InvisibleSpace]", "\<\"  \"\>", 
   "\[InvisibleSpace]", "\<\"Thu 10 Mar 2016 19:44:44\"\>"}],
  SequenceForm[132, "  ", "Thu 10 Mar 2016 19:44:44"],
  Editable->False]], "Print",
 ShowCellLabel->True,
 CellChangeTimes->{3.666645884202758*^9}],

Cell[BoxData[
 InterpretationBox[
  RowBox[{
  "133", "\[InvisibleSpace]", "\<\"  \"\>", 
   "\[InvisibleSpace]", "\<\"Thu 10 Mar 2016 19:45:03\"\>"}],
  SequenceForm[133, "  ", "Thu 10 Mar 2016 19:45:03"],
  Editable->False]], "Print",
 ShowCellLabel->True,
 CellChangeTimes->{3.6666459038310003`*^9}],

Cell[BoxData[
 InterpretationBox[
  RowBox[{
  "72", "\[InvisibleSpace]", "\<\"  \"\>", 
   "\[InvisibleSpace]", "\<\"Thu 10 Mar 2016 19:46:39\"\>"}],
  SequenceForm[72, "  ", "Thu 10 Mar 2016 19:46:39"],
  Editable->False]], "Print",
 ShowCellLabel->True,
 CellChangeTimes->{3.66664599948809*^9}],

Cell[BoxData[
 InterpretationBox[
  RowBox[{
  "73", "\[InvisibleSpace]", "\<\"  \"\>", 
   "\[InvisibleSpace]", "\<\"Thu 10 Mar 2016 19:46:59\"\>"}],
  SequenceForm[73, "  ", "Thu 10 Mar 2016 19:46:59"],
  Editable->False]], "Print",
 ShowCellLabel->True,
 CellChangeTimes->{3.666646019685822*^9}],

Cell[BoxData[
 InterpretationBox[
  RowBox[{
  "199", "\[InvisibleSpace]", "\<\"  \"\>", 
   "\[InvisibleSpace]", "\<\"Thu 10 Mar 2016 19:47:17\"\>"}],
  SequenceForm[199, "  ", "Thu 10 Mar 2016 19:47:17"],
  Editable->False]], "Print",
 ShowCellLabel->True,
 CellChangeTimes->{3.666646037484804*^9}],

Cell[BoxData[
 InterpretationBox[
  RowBox[{
  "200", "\[InvisibleSpace]", "\<\"  \"\>", 
   "\[InvisibleSpace]", "\<\"Thu 10 Mar 2016 19:47:41\"\>"}],
  SequenceForm[200, "  ", "Thu 10 Mar 2016 19:47:41"],
  Editable->False]], "Print",
 ShowCellLabel->True,
 CellChangeTimes->{3.666646061248746*^9}],

Cell[BoxData[
 InterpretationBox[
  RowBox[{
  "201", "\[InvisibleSpace]", "\<\"  \"\>", 
   "\[InvisibleSpace]", "\<\"Thu 10 Mar 2016 19:47:59\"\>"}],
  SequenceForm[201, "  ", "Thu 10 Mar 2016 19:47:59"],
  Editable->False]], "Print",
 ShowCellLabel->True,
 CellChangeTimes->{3.666646079307917*^9}],

Cell[BoxData[
 InterpretationBox[
  RowBox[{
  "202", "\[InvisibleSpace]", "\<\"  \"\>", 
   "\[InvisibleSpace]", "\<\"Thu 10 Mar 2016 19:48:24\"\>"}],
  SequenceForm[202, "  ", "Thu 10 Mar 2016 19:48:24"],
  Editable->False]], "Print",
 ShowCellLabel->True,
 CellChangeTimes->{3.666646104020768*^9}],

Cell[BoxData[
 InterpretationBox[
  RowBox[{
  "41", "\[InvisibleSpace]", "\<\"  \"\>", 
   "\[InvisibleSpace]", "\<\"Thu 10 Mar 2016 19:49:00\"\>"}],
  SequenceForm[41, "  ", "Thu 10 Mar 2016 19:49:00"],
  Editable->False]], "Print",
 ShowCellLabel->True,
 CellChangeTimes->{3.666646140160923*^9}],

Cell[BoxData[
 InterpretationBox[
  RowBox[{
  "42", "\[InvisibleSpace]", "\<\"  \"\>", 
   "\[InvisibleSpace]", "\<\"Thu 10 Mar 2016 19:49:20\"\>"}],
  SequenceForm[42, "  ", "Thu 10 Mar 2016 19:49:20"],
  Editable->False]], "Print",
 ShowCellLabel->True,
 CellChangeTimes->{3.6666461606190357`*^9}],

Cell[BoxData[
 InterpretationBox[
  RowBox[{
  "43", "\[InvisibleSpace]", "\<\"  \"\>", 
   "\[InvisibleSpace]", "\<\"Thu 10 Mar 2016 19:49:43\"\>"}],
  SequenceForm[43, "  ", "Thu 10 Mar 2016 19:49:43"],
  Editable->False]], "Print",
 ShowCellLabel->True,
 CellChangeTimes->{3.666646183948719*^9}],

Cell[BoxData[
 InterpretationBox[
  RowBox[{
  "44", "\[InvisibleSpace]", "\<\"  \"\>", 
   "\[InvisibleSpace]", "\<\"Thu 10 Mar 2016 19:50:10\"\>"}],
  SequenceForm[44, "  ", "Thu 10 Mar 2016 19:50:10"],
  Editable->False]], "Print",
 ShowCellLabel->True,
 CellChangeTimes->{3.6666462105976257`*^9}],

Cell[BoxData[
 InterpretationBox[
  RowBox[{
  "134", "\[InvisibleSpace]", "\<\"  \"\>", 
   "\[InvisibleSpace]", "\<\"Thu 10 Mar 2016 19:50:20\"\>"}],
  SequenceForm[134, "  ", "Thu 10 Mar 2016 19:50:20"],
  Editable->False]], "Print",
 ShowCellLabel->True,
 CellChangeTimes->{3.666646220910482*^9}],

Cell[BoxData[
 InterpretationBox[
  RowBox[{
  "45", "\[InvisibleSpace]", "\<\"  \"\>", 
   "\[InvisibleSpace]", "\<\"Thu 10 Mar 2016 19:50:31\"\>"}],
  SequenceForm[45, "  ", "Thu 10 Mar 2016 19:50:31"],
  Editable->False]], "Print",
 ShowCellLabel->True,
 CellChangeTimes->{3.666646231487309*^9}],

Cell[BoxData[
 InterpretationBox[
  RowBox[{
  "135", "\[InvisibleSpace]", "\<\"  \"\>", 
   "\[InvisibleSpace]", "\<\"Thu 10 Mar 2016 19:50:39\"\>"}],
  SequenceForm[135, "  ", "Thu 10 Mar 2016 19:50:39"],
  Editable->False]], "Print",
 ShowCellLabel->True,
 CellChangeTimes->{3.6666462399101152`*^9}],

Cell[BoxData[
 InterpretationBox[
  RowBox[{
  "136", "\[InvisibleSpace]", "\<\"  \"\>", 
   "\[InvisibleSpace]", "\<\"Thu 10 Mar 2016 19:50:57\"\>"}],
  SequenceForm[136, "  ", "Thu 10 Mar 2016 19:50:57"],
  Editable->False]], "Print",
 ShowCellLabel->True,
 CellChangeTimes->{3.6666462578861027`*^9}],

Cell[BoxData[
 InterpretationBox[
  RowBox[{
  "137", "\[InvisibleSpace]", "\<\"  \"\>", 
   "\[InvisibleSpace]", "\<\"Thu 10 Mar 2016 19:51:17\"\>"}],
  SequenceForm[137, "  ", "Thu 10 Mar 2016 19:51:17"],
  Editable->False]], "Print",
 ShowCellLabel->True,
 CellChangeTimes->{3.666646277185081*^9}],

Cell[BoxData[
 InterpretationBox[
  RowBox[{
  "138", "\[InvisibleSpace]", "\<\"  \"\>", 
   "\[InvisibleSpace]", "\<\"Thu 10 Mar 2016 19:51:38\"\>"}],
  SequenceForm[138, "  ", "Thu 10 Mar 2016 19:51:38"],
  Editable->False]], "Print",
 ShowCellLabel->True,
 CellChangeTimes->{3.6666462980445623`*^9}],

Cell[BoxData[
 InterpretationBox[
  RowBox[{
  "139", "\[InvisibleSpace]", "\<\"  \"\>", 
   "\[InvisibleSpace]", "\<\"Thu 10 Mar 2016 19:51:59\"\>"}],
  SequenceForm[139, "  ", "Thu 10 Mar 2016 19:51:59"],
  Editable->False]], "Print",
 ShowCellLabel->True,
 CellChangeTimes->{3.6666463193221693`*^9}],

Cell[BoxData[
 InterpretationBox[
  RowBox[{
  "252", "\[InvisibleSpace]", "\<\"  \"\>", 
   "\[InvisibleSpace]", "\<\"Thu 10 Mar 2016 19:52:21\"\>"}],
  SequenceForm[252, "  ", "Thu 10 Mar 2016 19:52:21"],
  Editable->False]], "Print",
 ShowCellLabel->True,
 CellChangeTimes->{3.666646341432823*^9}],

Cell[BoxData[
 InterpretationBox[
  RowBox[{
  "253", "\[InvisibleSpace]", "\<\"  \"\>", 
   "\[InvisibleSpace]", "\<\"Thu 10 Mar 2016 19:52:42\"\>"}],
  SequenceForm[253, "  ", "Thu 10 Mar 2016 19:52:42"],
  Editable->False]], "Print",
 ShowCellLabel->True,
 CellChangeTimes->{3.666646362669854*^9}],

Cell[BoxData[
 InterpretationBox[
  RowBox[{
  "74", "\[InvisibleSpace]", "\<\"  \"\>", 
   "\[InvisibleSpace]", "\<\"Thu 10 Mar 2016 19:53:54\"\>"}],
  SequenceForm[74, "  ", "Thu 10 Mar 2016 19:53:54"],
  Editable->False]], "Print",
 ShowCellLabel->True,
 CellChangeTimes->{3.6666464340703373`*^9}],

Cell[BoxData[
 InterpretationBox[
  RowBox[{
  "75", "\[InvisibleSpace]", "\<\"  \"\>", 
   "\[InvisibleSpace]", "\<\"Thu 10 Mar 2016 19:54:19\"\>"}],
  SequenceForm[75, "  ", "Thu 10 Mar 2016 19:54:19"],
  Editable->False]], "Print",
 ShowCellLabel->True,
 CellChangeTimes->{3.666646459474218*^9}],

Cell[BoxData[
 InterpretationBox[
  RowBox[{
  "76", "\[InvisibleSpace]", "\<\"  \"\>", 
   "\[InvisibleSpace]", "\<\"Thu 10 Mar 2016 19:54:38\"\>"}],
  SequenceForm[76, "  ", "Thu 10 Mar 2016 19:54:38"],
  Editable->False]], "Print",
 ShowCellLabel->True,
 CellChangeTimes->{3.6666464783017197`*^9}],

Cell[BoxData[
 InterpretationBox[
  RowBox[{
  "77", "\[InvisibleSpace]", "\<\"  \"\>", 
   "\[InvisibleSpace]", "\<\"Thu 10 Mar 2016 19:54:56\"\>"}],
  SequenceForm[77, "  ", "Thu 10 Mar 2016 19:54:56"],
  Editable->False]], "Print",
 ShowCellLabel->True,
 CellChangeTimes->{3.6666464960979013`*^9}],

Cell[BoxData[
 InterpretationBox[
  RowBox[{
  "78", "\[InvisibleSpace]", "\<\"  \"\>", 
   "\[InvisibleSpace]", "\<\"Thu 10 Mar 2016 19:55:13\"\>"}],
  SequenceForm[78, "  ", "Thu 10 Mar 2016 19:55:13"],
  Editable->False]], "Print",
 ShowCellLabel->True,
 CellChangeTimes->{3.6666465138215017`*^9}],

Cell[BoxData[
 InterpretationBox[
  RowBox[{
  "79", "\[InvisibleSpace]", "\<\"  \"\>", 
   "\[InvisibleSpace]", "\<\"Thu 10 Mar 2016 19:55:34\"\>"}],
  SequenceForm[79, "  ", "Thu 10 Mar 2016 19:55:34"],
  Editable->False]], "Print",
 ShowCellLabel->True,
 CellChangeTimes->{3.666646534548009*^9}],

Cell[BoxData[
 InterpretationBox[
  RowBox[{
  "80", "\[InvisibleSpace]", "\<\"  \"\>", 
   "\[InvisibleSpace]", "\<\"Thu 10 Mar 2016 19:55:54\"\>"}],
  SequenceForm[80, "  ", "Thu 10 Mar 2016 19:55:54"],
  Editable->False]], "Print",
 ShowCellLabel->True,
 CellChangeTimes->{3.666646554045527*^9}],

Cell[BoxData[
 InterpretationBox[
  RowBox[{
  "81", "\[InvisibleSpace]", "\<\"  \"\>", 
   "\[InvisibleSpace]", "\<\"Thu 10 Mar 2016 19:56:14\"\>"}],
  SequenceForm[81, "  ", "Thu 10 Mar 2016 19:56:14"],
  Editable->False]], "Print",
 ShowCellLabel->True,
 CellChangeTimes->{3.66664657466171*^9}],

Cell[BoxData[
 InterpretationBox[
  RowBox[{
  "82", "\[InvisibleSpace]", "\<\"  \"\>", 
   "\[InvisibleSpace]", "\<\"Thu 10 Mar 2016 19:56:35\"\>"}],
  SequenceForm[82, "  ", "Thu 10 Mar 2016 19:56:35"],
  Editable->False]], "Print",
 ShowCellLabel->True,
 CellChangeTimes->{3.6666465958676033`*^9}],

Cell[BoxData[
 InterpretationBox[
  RowBox[{
  "83", "\[InvisibleSpace]", "\<\"  \"\>", 
   "\[InvisibleSpace]", "\<\"Thu 10 Mar 2016 19:56:59\"\>"}],
  SequenceForm[83, "  ", "Thu 10 Mar 2016 19:56:59"],
  Editable->False]], "Print",
 ShowCellLabel->True,
 CellChangeTimes->{3.6666466193191347`*^9}],

Cell[BoxData[
 InterpretationBox[
  RowBox[{
  "234", "\[InvisibleSpace]", "\<\"  \"\>", 
   "\[InvisibleSpace]", "\<\"Thu 10 Mar 2016 19:57:08\"\>"}],
  SequenceForm[234, "  ", "Thu 10 Mar 2016 19:57:08"],
  Editable->False]], "Print",
 ShowCellLabel->True,
 CellChangeTimes->{3.666646628657421*^9}],

Cell[BoxData[
 InterpretationBox[
  RowBox[{
  "280", "\[InvisibleSpace]", "\<\"  \"\>", 
   "\[InvisibleSpace]", "\<\"Thu 10 Mar 2016 19:57:18\"\>"}],
  SequenceForm[280, "  ", "Thu 10 Mar 2016 19:57:18"],
  Editable->False]], "Print",
 ShowCellLabel->True,
 CellChangeTimes->{3.666646638902828*^9}],

Cell[BoxData[
 InterpretationBox[
  RowBox[{
  "235", "\[InvisibleSpace]", "\<\"  \"\>", 
   "\[InvisibleSpace]", "\<\"Thu 10 Mar 2016 19:57:26\"\>"}],
  SequenceForm[235, "  ", "Thu 10 Mar 2016 19:57:26"],
  Editable->False]], "Print",
 ShowCellLabel->True,
 CellChangeTimes->{3.666646646159501*^9}],

Cell[BoxData[
 InterpretationBox[
  RowBox[{
  "281", "\[InvisibleSpace]", "\<\"  \"\>", 
   "\[InvisibleSpace]", "\<\"Thu 10 Mar 2016 19:57:40\"\>"}],
  SequenceForm[281, "  ", "Thu 10 Mar 2016 19:57:40"],
  Editable->False]], "Print",
 ShowCellLabel->True,
 CellChangeTimes->{3.666646660247334*^9}],

Cell[BoxData[
 InterpretationBox[
  RowBox[{
  "236", "\[InvisibleSpace]", "\<\"  \"\>", 
   "\[InvisibleSpace]", "\<\"Thu 10 Mar 2016 19:57:48\"\>"}],
  SequenceForm[236, "  ", "Thu 10 Mar 2016 19:57:48"],
  Editable->False]], "Print",
 ShowCellLabel->True,
 CellChangeTimes->{3.666646668266309*^9}],

Cell[BoxData[
 InterpretationBox[
  RowBox[{
  "282", "\[InvisibleSpace]", "\<\"  \"\>", 
   "\[InvisibleSpace]", "\<\"Thu 10 Mar 2016 19:58:02\"\>"}],
  SequenceForm[282, "  ", "Thu 10 Mar 2016 19:58:02"],
  Editable->False]], "Print",
 ShowCellLabel->True,
 CellChangeTimes->{3.666646682649518*^9}],

Cell[BoxData[
 InterpretationBox[
  RowBox[{
  "237", "\[InvisibleSpace]", "\<\"  \"\>", 
   "\[InvisibleSpace]", "\<\"Thu 10 Mar 2016 19:58:06\"\>"}],
  SequenceForm[237, "  ", "Thu 10 Mar 2016 19:58:06"],
  Editable->False]], "Print",
 ShowCellLabel->True,
 CellChangeTimes->{3.666646686999745*^9}],

Cell[BoxData[
 InterpretationBox[
  RowBox[{
  "283", "\[InvisibleSpace]", "\<\"  \"\>", 
   "\[InvisibleSpace]", "\<\"Thu 10 Mar 2016 19:58:18\"\>"}],
  SequenceForm[283, "  ", "Thu 10 Mar 2016 19:58:18"],
  Editable->False]], "Print",
 ShowCellLabel->True,
 CellChangeTimes->{3.666646698373292*^9}],

Cell[BoxData[
 InterpretationBox[
  RowBox[{
  "238", "\[InvisibleSpace]", "\<\"  \"\>", 
   "\[InvisibleSpace]", "\<\"Thu 10 Mar 2016 19:58:31\"\>"}],
  SequenceForm[238, "  ", "Thu 10 Mar 2016 19:58:31"],
  Editable->False]], "Print",
 ShowCellLabel->True,
 CellChangeTimes->{3.6666467112984324`*^9}],

Cell[BoxData[
 InterpretationBox[
  RowBox[{
  "284", "\[InvisibleSpace]", "\<\"  \"\>", 
   "\[InvisibleSpace]", "\<\"Thu 10 Mar 2016 19:58:44\"\>"}],
  SequenceForm[284, "  ", "Thu 10 Mar 2016 19:58:44"],
  Editable->False]], "Print",
 ShowCellLabel->True,
 CellChangeTimes->{3.666646724874254*^9}],

Cell[BoxData[
 InterpretationBox[
  RowBox[{
  "239", "\[InvisibleSpace]", "\<\"  \"\>", 
   "\[InvisibleSpace]", "\<\"Thu 10 Mar 2016 19:59:01\"\>"}],
  SequenceForm[239, "  ", "Thu 10 Mar 2016 19:59:01"],
  Editable->False]], "Print",
 ShowCellLabel->True,
 CellChangeTimes->{3.666646741346973*^9}],

Cell[BoxData[
 InterpretationBox[
  RowBox[{
  "285", "\[InvisibleSpace]", "\<\"  \"\>", 
   "\[InvisibleSpace]", "\<\"Thu 10 Mar 2016 19:59:02\"\>"}],
  SequenceForm[285, "  ", "Thu 10 Mar 2016 19:59:02"],
  Editable->False]], "Print",
 ShowCellLabel->True,
 CellChangeTimes->{3.666646742348701*^9}],

Cell[BoxData[
 InterpretationBox[
  RowBox[{
  "286", "\[InvisibleSpace]", "\<\"  \"\>", 
   "\[InvisibleSpace]", "\<\"Thu 10 Mar 2016 19:59:17\"\>"}],
  SequenceForm[286, "  ", "Thu 10 Mar 2016 19:59:17"],
  Editable->False]], "Print",
 ShowCellLabel->True,
 CellChangeTimes->{3.666646757758341*^9}],

Cell[BoxData[
 InterpretationBox[
  RowBox[{
  "240", "\[InvisibleSpace]", "\<\"  \"\>", 
   "\[InvisibleSpace]", "\<\"Thu 10 Mar 2016 19:59:21\"\>"}],
  SequenceForm[240, "  ", "Thu 10 Mar 2016 19:59:21"],
  Editable->False]], "Print",
 ShowCellLabel->True,
 CellChangeTimes->{3.666646761665122*^9}],

Cell[BoxData[
 InterpretationBox[
  RowBox[{
  "287", "\[InvisibleSpace]", "\<\"  \"\>", 
   "\[InvisibleSpace]", "\<\"Thu 10 Mar 2016 19:59:33\"\>"}],
  SequenceForm[287, "  ", "Thu 10 Mar 2016 19:59:33"],
  Editable->False]], "Print",
 ShowCellLabel->True,
 CellChangeTimes->{3.66664677367607*^9}],

Cell[BoxData[
 InterpretationBox[
  RowBox[{
  "241", "\[InvisibleSpace]", "\<\"  \"\>", 
   "\[InvisibleSpace]", "\<\"Thu 10 Mar 2016 19:59:37\"\>"}],
  SequenceForm[241, "  ", "Thu 10 Mar 2016 19:59:37"],
  Editable->False]], "Print",
 ShowCellLabel->True,
 CellChangeTimes->{3.666646777556718*^9}],

Cell[BoxData[
 InterpretationBox[
  RowBox[{
  "242", "\[InvisibleSpace]", "\<\"  \"\>", 
   "\[InvisibleSpace]", "\<\"Thu 10 Mar 2016 19:59:57\"\>"}],
  SequenceForm[242, "  ", "Thu 10 Mar 2016 19:59:57"],
  Editable->False]], "Print",
 ShowCellLabel->True,
 CellChangeTimes->{3.666646797957329*^9}],

Cell[BoxData[
 InterpretationBox[
  RowBox[{
  "243", "\[InvisibleSpace]", "\<\"  \"\>", 
   "\[InvisibleSpace]", "\<\"Thu 10 Mar 2016 20:06:48\"\>"}],
  SequenceForm[243, "  ", "Thu 10 Mar 2016 20:06:48"],
  Editable->False]], "Print",
 ShowCellLabel->True,
 CellChangeTimes->{3.66664720877321*^9}],

Cell[BoxData[
 InterpretationBox[
  RowBox[{
  "244", "\[InvisibleSpace]", "\<\"  \"\>", 
   "\[InvisibleSpace]", "\<\"Thu 10 Mar 2016 20:07:06\"\>"}],
  SequenceForm[244, "  ", "Thu 10 Mar 2016 20:07:06"],
  Editable->False]], "Print",
 ShowCellLabel->True,
 CellChangeTimes->{3.6666472262980003`*^9}],

Cell[BoxData[
 InterpretationBox[
  RowBox[{
  "245", "\[InvisibleSpace]", "\<\"  \"\>", 
   "\[InvisibleSpace]", "\<\"Thu 10 Mar 2016 20:07:29\"\>"}],
  SequenceForm[245, "  ", "Thu 10 Mar 2016 20:07:29"],
  Editable->False]], "Print",
 ShowCellLabel->True,
 CellChangeTimes->{3.666647249630144*^9}],

Cell[BoxData[
 InterpretationBox[
  RowBox[{
  "246", "\[InvisibleSpace]", "\<\"  \"\>", 
   "\[InvisibleSpace]", "\<\"Thu 10 Mar 2016 20:07:47\"\>"}],
  SequenceForm[246, "  ", "Thu 10 Mar 2016 20:07:47"],
  Editable->False]], "Print",
 ShowCellLabel->True,
 CellChangeTimes->{3.666647267924261*^9}],

Cell[BoxData[
 InterpretationBox[
  RowBox[{
  "247", "\[InvisibleSpace]", "\<\"  \"\>", 
   "\[InvisibleSpace]", "\<\"Thu 10 Mar 2016 20:08:10\"\>"}],
  SequenceForm[247, "  ", "Thu 10 Mar 2016 20:08:10"],
  Editable->False]], "Print",
 ShowCellLabel->True,
 CellChangeTimes->{3.666647290118857*^9}],

Cell[BoxData[
 InterpretationBox[
  RowBox[{
  "248", "\[InvisibleSpace]", "\<\"  \"\>", 
   "\[InvisibleSpace]", "\<\"Thu 10 Mar 2016 20:08:27\"\>"}],
  SequenceForm[248, "  ", "Thu 10 Mar 2016 20:08:27"],
  Editable->False]], "Print",
 ShowCellLabel->True,
 CellChangeTimes->{3.6666473075423594`*^9}],

Cell[BoxData[
 InterpretationBox[
  RowBox[{
  "178", "\[InvisibleSpace]", "\<\"  \"\>", 
   "\[InvisibleSpace]", "\<\"Thu 10 Mar 2016 20:15:51\"\>"}],
  SequenceForm[178, "  ", "Thu 10 Mar 2016 20:15:51"],
  Editable->False]], "Print",
 ShowCellLabel->True,
 CellChangeTimes->{3.6666477510535297`*^9}],

Cell[BoxData[
 InterpretationBox[
  RowBox[{
  "179", "\[InvisibleSpace]", "\<\"  \"\>", 
   "\[InvisibleSpace]", "\<\"Thu 10 Mar 2016 20:16:11\"\>"}],
  SequenceForm[179, "  ", "Thu 10 Mar 2016 20:16:11"],
  Editable->False]], "Print",
 ShowCellLabel->True,
 CellChangeTimes->{3.666647771531055*^9}],

Cell[BoxData[
 InterpretationBox[
  RowBox[{
  "180", "\[InvisibleSpace]", "\<\"  \"\>", 
   "\[InvisibleSpace]", "\<\"Thu 10 Mar 2016 20:16:25\"\>"}],
  SequenceForm[180, "  ", "Thu 10 Mar 2016 20:16:25"],
  Editable->False]], "Print",
 ShowCellLabel->True,
 CellChangeTimes->{3.66664778557791*^9}],

Cell[BoxData[
 InterpretationBox[
  RowBox[{
  "181", "\[InvisibleSpace]", "\<\"  \"\>", 
   "\[InvisibleSpace]", "\<\"Thu 10 Mar 2016 20:16:43\"\>"}],
  SequenceForm[181, "  ", "Thu 10 Mar 2016 20:16:43"],
  Editable->False]], "Print",
 ShowCellLabel->True,
 CellChangeTimes->{3.666647803610183*^9}],

Cell[BoxData[
 InterpretationBox[
  RowBox[{
  "182", "\[InvisibleSpace]", "\<\"  \"\>", 
   "\[InvisibleSpace]", "\<\"Thu 10 Mar 2016 20:17:05\"\>"}],
  SequenceForm[182, "  ", "Thu 10 Mar 2016 20:17:05"],
  Editable->False]], "Print",
 ShowCellLabel->True,
 CellChangeTimes->{3.66664782506925*^9}],

Cell[BoxData[
 InterpretationBox[
  RowBox[{
  "183", "\[InvisibleSpace]", "\<\"  \"\>", 
   "\[InvisibleSpace]", "\<\"Thu 10 Mar 2016 20:17:27\"\>"}],
  SequenceForm[183, "  ", "Thu 10 Mar 2016 20:17:27"],
  Editable->False]], "Print",
 ShowCellLabel->True,
 CellChangeTimes->{3.666647847108099*^9}],

Cell[BoxData[
 InterpretationBox[
  RowBox[{
  "184", "\[InvisibleSpace]", "\<\"  \"\>", 
   "\[InvisibleSpace]", "\<\"Thu 10 Mar 2016 20:17:51\"\>"}],
  SequenceForm[184, "  ", "Thu 10 Mar 2016 20:17:51"],
  Editable->False]], "Print",
 ShowCellLabel->True,
 CellChangeTimes->{3.666647871733655*^9}],

Cell[BoxData[
 InterpretationBox[
  RowBox[{
  "185", "\[InvisibleSpace]", "\<\"  \"\>", 
   "\[InvisibleSpace]", "\<\"Thu 10 Mar 2016 20:18:17\"\>"}],
  SequenceForm[185, "  ", "Thu 10 Mar 2016 20:18:17"],
  Editable->False]], "Print",
 ShowCellLabel->True,
 CellChangeTimes->{3.6666478978198137`*^9}],

Cell[BoxData[
 InterpretationBox[
  RowBox[{
  "186", "\[InvisibleSpace]", "\<\"  \"\>", 
   "\[InvisibleSpace]", "\<\"Thu 10 Mar 2016 20:18:36\"\>"}],
  SequenceForm[186, "  ", "Thu 10 Mar 2016 20:18:36"],
  Editable->False]], "Print",
 ShowCellLabel->True,
 CellChangeTimes->{3.666647916476076*^9}],

Cell[BoxData[
 InterpretationBox[
  RowBox[{
  "249", "\[InvisibleSpace]", "\<\"  \"\>", 
   "\[InvisibleSpace]", "\<\"Thu 10 Mar 2016 20:18:52\"\>"}],
  SequenceForm[249, "  ", "Thu 10 Mar 2016 20:18:52"],
  Editable->False]], "Print",
 ShowCellLabel->True,
 CellChangeTimes->{3.666647932335692*^9}],

Cell[BoxData[
 InterpretationBox[
  RowBox[{
  "187", "\[InvisibleSpace]", "\<\"  \"\>", 
   "\[InvisibleSpace]", "\<\"Thu 10 Mar 2016 20:18:55\"\>"}],
  SequenceForm[187, "  ", "Thu 10 Mar 2016 20:18:55"],
  Editable->False]], "Print",
 ShowCellLabel->True,
 CellChangeTimes->{3.66664793582145*^9}],

Cell[BoxData[
 InterpretationBox[
  RowBox[{
  "188", "\[InvisibleSpace]", "\<\"  \"\>", 
   "\[InvisibleSpace]", "\<\"Thu 10 Mar 2016 20:19:11\"\>"}],
  SequenceForm[188, "  ", "Thu 10 Mar 2016 20:19:11"],
  Editable->False]], "Print",
 ShowCellLabel->True,
 CellChangeTimes->{3.666647951447131*^9}],

Cell[BoxData[
 InterpretationBox[
  RowBox[{
  "189", "\[InvisibleSpace]", "\<\"  \"\>", 
   "\[InvisibleSpace]", "\<\"Thu 10 Mar 2016 20:19:29\"\>"}],
  SequenceForm[189, "  ", "Thu 10 Mar 2016 20:19:29"],
  Editable->False]], "Print",
 ShowCellLabel->True,
 CellChangeTimes->{3.666647969729516*^9}],

Cell[BoxData[
 InterpretationBox[
  RowBox[{
  "190", "\[InvisibleSpace]", "\<\"  \"\>", 
   "\[InvisibleSpace]", "\<\"Thu 10 Mar 2016 20:19:47\"\>"}],
  SequenceForm[190, "  ", "Thu 10 Mar 2016 20:19:47"],
  Editable->False]], "Print",
 ShowCellLabel->True,
 CellChangeTimes->{3.666647987073305*^9}],

Cell[BoxData[
 InterpretationBox[
  RowBox[{
  "191", "\[InvisibleSpace]", "\<\"  \"\>", 
   "\[InvisibleSpace]", "\<\"Thu 10 Mar 2016 20:20:06\"\>"}],
  SequenceForm[191, "  ", "Thu 10 Mar 2016 20:20:06"],
  Editable->False]], "Print",
 ShowCellLabel->True,
 CellChangeTimes->{3.6666480060799828`*^9}],

Cell[BoxData[
 InterpretationBox[
  RowBox[{
  "192", "\[InvisibleSpace]", "\<\"  \"\>", 
   "\[InvisibleSpace]", "\<\"Thu 10 Mar 2016 20:20:26\"\>"}],
  SequenceForm[192, "  ", "Thu 10 Mar 2016 20:20:26"],
  Editable->False]], "Print",
 ShowCellLabel->True,
 CellChangeTimes->{3.666648026832881*^9}],

Cell[BoxData[
 InterpretationBox[
  RowBox[{
  "193", "\[InvisibleSpace]", "\<\"  \"\>", 
   "\[InvisibleSpace]", "\<\"Thu 10 Mar 2016 20:20:50\"\>"}],
  SequenceForm[193, "  ", "Thu 10 Mar 2016 20:20:50"],
  Editable->False]], "Print",
 ShowCellLabel->True,
 CellChangeTimes->{3.6666480506812887`*^9}],

Cell[BoxData[
 InterpretationBox[
  RowBox[{
  "194", "\[InvisibleSpace]", "\<\"  \"\>", 
   "\[InvisibleSpace]", "\<\"Thu 10 Mar 2016 20:21:15\"\>"}],
  SequenceForm[194, "  ", "Thu 10 Mar 2016 20:21:15"],
  Editable->False]], "Print",
 ShowCellLabel->True,
 CellChangeTimes->{3.6666480755200167`*^9}],

Cell[BoxData[
 InterpretationBox[
  RowBox[{
  "195", "\[InvisibleSpace]", "\<\"  \"\>", 
   "\[InvisibleSpace]", "\<\"Thu 10 Mar 2016 20:21:42\"\>"}],
  SequenceForm[195, "  ", "Thu 10 Mar 2016 20:21:42"],
  Editable->False]], "Print",
 ShowCellLabel->True,
 CellChangeTimes->{3.6666481022202682`*^9}],

Cell[BoxData[
 InterpretationBox[
  RowBox[{
  "203", "\[InvisibleSpace]", "\<\"  \"\>", 
   "\[InvisibleSpace]", "\<\"Thu 10 Mar 2016 20:26:57\"\>"}],
  SequenceForm[203, "  ", "Thu 10 Mar 2016 20:26:57"],
  Editable->False]], "Print",
 ShowCellLabel->True,
 CellChangeTimes->{3.666648417666389*^9}],

Cell[BoxData[
 InterpretationBox[
  RowBox[{
  "46", "\[InvisibleSpace]", "\<\"  \"\>", 
   "\[InvisibleSpace]", "\<\"Thu 10 Mar 2016 20:28:41\"\>"}],
  SequenceForm[46, "  ", "Thu 10 Mar 2016 20:28:41"],
  Editable->False]], "Print",
 ShowCellLabel->True,
 CellChangeTimes->{3.6666485216156607`*^9}],

Cell[BoxData[
 InterpretationBox[
  RowBox[{
  "47", "\[InvisibleSpace]", "\<\"  \"\>", 
   "\[InvisibleSpace]", "\<\"Thu 10 Mar 2016 20:28:59\"\>"}],
  SequenceForm[47, "  ", "Thu 10 Mar 2016 20:28:59"],
  Editable->False]], "Print",
 ShowCellLabel->True,
 CellChangeTimes->{3.666648539269215*^9}],

Cell[BoxData[
 InterpretationBox[
  RowBox[{
  "48", "\[InvisibleSpace]", "\<\"  \"\>", 
   "\[InvisibleSpace]", "\<\"Thu 10 Mar 2016 20:29:19\"\>"}],
  SequenceForm[48, "  ", "Thu 10 Mar 2016 20:29:19"],
  Editable->False]], "Print",
 ShowCellLabel->True,
 CellChangeTimes->{3.666648559041823*^9}],

Cell[BoxData[
 InterpretationBox[
  RowBox[{
  "49", "\[InvisibleSpace]", "\<\"  \"\>", 
   "\[InvisibleSpace]", "\<\"Thu 10 Mar 2016 20:29:38\"\>"}],
  SequenceForm[49, "  ", "Thu 10 Mar 2016 20:29:38"],
  Editable->False]], "Print",
 ShowCellLabel->True,
 CellChangeTimes->{3.66664857877738*^9}],

Cell[BoxData[
 InterpretationBox[
  RowBox[{
  "50", "\[InvisibleSpace]", "\<\"  \"\>", 
   "\[InvisibleSpace]", "\<\"Thu 10 Mar 2016 20:29:54\"\>"}],
  SequenceForm[50, "  ", "Thu 10 Mar 2016 20:29:54"],
  Editable->False]], "Print",
 ShowCellLabel->True,
 CellChangeTimes->{3.666648594492758*^9}],

Cell[BoxData[
 InterpretationBox[
  RowBox[{
  "51", "\[InvisibleSpace]", "\<\"  \"\>", 
   "\[InvisibleSpace]", "\<\"Thu 10 Mar 2016 20:30:12\"\>"}],
  SequenceForm[51, "  ", "Thu 10 Mar 2016 20:30:12"],
  Editable->False]], "Print",
 ShowCellLabel->True,
 CellChangeTimes->{3.666648612978409*^9}],

Cell[BoxData[
 InterpretationBox[
  RowBox[{
  "52", "\[InvisibleSpace]", "\<\"  \"\>", 
   "\[InvisibleSpace]", "\<\"Thu 10 Mar 2016 20:30:30\"\>"}],
  SequenceForm[52, "  ", "Thu 10 Mar 2016 20:30:30"],
  Editable->False]], "Print",
 ShowCellLabel->True,
 CellChangeTimes->{3.666648630940988*^9}],

Cell[BoxData[
 InterpretationBox[
  RowBox[{
  "53", "\[InvisibleSpace]", "\<\"  \"\>", 
   "\[InvisibleSpace]", "\<\"Thu 10 Mar 2016 20:30:52\"\>"}],
  SequenceForm[53, "  ", "Thu 10 Mar 2016 20:30:52"],
  Editable->False]], "Print",
 ShowCellLabel->True,
 CellChangeTimes->{3.666648652100542*^9}],

Cell[BoxData[
 InterpretationBox[
  RowBox[{
  "204", "\[InvisibleSpace]", "\<\"  \"\>", 
   "\[InvisibleSpace]", "\<\"Thu 10 Mar 2016 20:33:10\"\>"}],
  SequenceForm[204, "  ", "Thu 10 Mar 2016 20:33:10"],
  Editable->False]], "Print",
 ShowCellLabel->True,
 CellChangeTimes->{3.666648790771276*^9}],

Cell[BoxData[
 InterpretationBox[
  RowBox[{
  "254", "\[InvisibleSpace]", "\<\"  \"\>", 
   "\[InvisibleSpace]", "\<\"Thu 10 Mar 2016 20:38:30\"\>"}],
  SequenceForm[254, "  ", "Thu 10 Mar 2016 20:38:30"],
  Editable->False]], "Print",
 ShowCellLabel->True,
 CellChangeTimes->{3.6666491102259893`*^9}],

Cell[BoxData[
 InterpretationBox[
  RowBox[{
  "255", "\[InvisibleSpace]", "\<\"  \"\>", 
   "\[InvisibleSpace]", "\<\"Thu 10 Mar 2016 20:38:53\"\>"}],
  SequenceForm[255, "  ", "Thu 10 Mar 2016 20:38:53"],
  Editable->False]], "Print",
 ShowCellLabel->True,
 CellChangeTimes->{3.666649133669655*^9}],

Cell[BoxData[
 InterpretationBox[
  RowBox[{
  "256", "\[InvisibleSpace]", "\<\"  \"\>", 
   "\[InvisibleSpace]", "\<\"Thu 10 Mar 2016 20:39:18\"\>"}],
  SequenceForm[256, "  ", "Thu 10 Mar 2016 20:39:18"],
  Editable->False]], "Print",
 ShowCellLabel->True,
 CellChangeTimes->{3.6666491588785887`*^9}],

Cell[BoxData[
 InterpretationBox[
  RowBox[{
  "288", "\[InvisibleSpace]", "\<\"  \"\>", 
   "\[InvisibleSpace]", "\<\"Thu 10 Mar 2016 20:41:02\"\>"}],
  SequenceForm[288, "  ", "Thu 10 Mar 2016 20:41:02"],
  Editable->False]], "Print",
 ShowCellLabel->True,
 CellChangeTimes->{3.666649262633924*^9}],

Cell[BoxData[
 InterpretationBox[
  RowBox[{
  "289", "\[InvisibleSpace]", "\<\"  \"\>", 
   "\[InvisibleSpace]", "\<\"Thu 10 Mar 2016 20:41:19\"\>"}],
  SequenceForm[289, "  ", "Thu 10 Mar 2016 20:41:19"],
  Editable->False]], "Print",
 ShowCellLabel->True,
 CellChangeTimes->{3.666649279110591*^9}],

Cell[BoxData[
 InterpretationBox[
  RowBox[{
  "290", "\[InvisibleSpace]", "\<\"  \"\>", 
   "\[InvisibleSpace]", "\<\"Thu 10 Mar 2016 20:41:33\"\>"}],
  SequenceForm[290, "  ", "Thu 10 Mar 2016 20:41:33"],
  Editable->False]], "Print",
 ShowCellLabel->True,
 CellChangeTimes->{3.6666492937418528`*^9}],

Cell[BoxData[
 InterpretationBox[
  RowBox[{
  "291", "\[InvisibleSpace]", "\<\"  \"\>", 
   "\[InvisibleSpace]", "\<\"Thu 10 Mar 2016 20:41:52\"\>"}],
  SequenceForm[291, "  ", "Thu 10 Mar 2016 20:41:52"],
  Editable->False]], "Print",
 ShowCellLabel->True,
 CellChangeTimes->{3.666649312215744*^9}],

Cell[BoxData[
 InterpretationBox[
  RowBox[{
  "292", "\[InvisibleSpace]", "\<\"  \"\>", 
   "\[InvisibleSpace]", "\<\"Thu 10 Mar 2016 20:42:10\"\>"}],
  SequenceForm[292, "  ", "Thu 10 Mar 2016 20:42:10"],
  Editable->False]], "Print",
 ShowCellLabel->True,
 CellChangeTimes->{3.666649330566359*^9}],

Cell[BoxData[
 InterpretationBox[
  RowBox[{
  "293", "\[InvisibleSpace]", "\<\"  \"\>", 
   "\[InvisibleSpace]", "\<\"Thu 10 Mar 2016 20:42:32\"\>"}],
  SequenceForm[293, "  ", "Thu 10 Mar 2016 20:42:32"],
  Editable->False]], "Print",
 ShowCellLabel->True,
 CellChangeTimes->{3.666649352148766*^9}],

Cell[BoxData[
 InterpretationBox[
  RowBox[{
  "294", "\[InvisibleSpace]", "\<\"  \"\>", 
   "\[InvisibleSpace]", "\<\"Thu 10 Mar 2016 20:47:27\"\>"}],
  SequenceForm[294, "  ", "Thu 10 Mar 2016 20:47:27"],
  Editable->False]], "Print",
 ShowCellLabel->True,
 CellChangeTimes->{3.666649647369557*^9}],

Cell[BoxData[
 InterpretationBox[
  RowBox[{
  "295", "\[InvisibleSpace]", "\<\"  \"\>", 
   "\[InvisibleSpace]", "\<\"Thu 10 Mar 2016 20:47:51\"\>"}],
  SequenceForm[295, "  ", "Thu 10 Mar 2016 20:47:51"],
  Editable->False]], "Print",
 ShowCellLabel->True,
 CellChangeTimes->{3.6666496710738363`*^9}],

Cell[BoxData[
 InterpretationBox[
  RowBox[{
  "250", "\[InvisibleSpace]", "\<\"  \"\>", 
   "\[InvisibleSpace]", "\<\"Thu 10 Mar 2016 21:00:45\"\>"}],
  SequenceForm[250, "  ", "Thu 10 Mar 2016 21:00:45"],
  Editable->False]], "Print",
 ShowCellLabel->True,
 CellChangeTimes->{3.666650445518766*^9}],

Cell[BoxData[
 InterpretationBox[
  RowBox[{
  "251", "\[InvisibleSpace]", "\<\"  \"\>", 
   "\[InvisibleSpace]", "\<\"Thu 10 Mar 2016 21:01:06\"\>"}],
  SequenceForm[251, "  ", "Thu 10 Mar 2016 21:01:06"],
  Editable->False]], "Print",
 ShowCellLabel->True,
 CellChangeTimes->{3.6666504666451597`*^9}],

Cell[BoxData[
 InterpretationBox[
  RowBox[{
  "308", "\[InvisibleSpace]", "\<\"  \"\>", 
   "\[InvisibleSpace]", "\<\"Thu 10 Mar 2016 21:01:22\"\>"}],
  SequenceForm[308, "  ", "Thu 10 Mar 2016 21:01:22"],
  Editable->False]], "Print",
 ShowCellLabel->True,
 CellChangeTimes->{3.6666504825009727`*^9}],

Cell[BoxData[
 InterpretationBox[
  RowBox[{
  "336", "\[InvisibleSpace]", "\<\"  \"\>", 
   "\[InvisibleSpace]", "\<\"Thu 10 Mar 2016 21:07:18\"\>"}],
  SequenceForm[336, "  ", "Thu 10 Mar 2016 21:07:18"],
  Editable->False]], "Print",
 ShowCellLabel->True,
 CellChangeTimes->{3.66665083834192*^9}],

Cell[BoxData[
 InterpretationBox[
  RowBox[{
  "54", "\[InvisibleSpace]", "\<\"  \"\>", 
   "\[InvisibleSpace]", "\<\"Thu 10 Mar 2016 21:08:57\"\>"}],
  SequenceForm[54, "  ", "Thu 10 Mar 2016 21:08:57"],
  Editable->False]], "Print",
 ShowCellLabel->True,
 CellChangeTimes->{3.6666509373983507`*^9}],

Cell[BoxData[
 InterpretationBox[
  RowBox[{
  "55", "\[InvisibleSpace]", "\<\"  \"\>", 
   "\[InvisibleSpace]", "\<\"Thu 10 Mar 2016 21:09:14\"\>"}],
  SequenceForm[55, "  ", "Thu 10 Mar 2016 21:09:14"],
  Editable->False]], "Print",
 ShowCellLabel->True,
 CellChangeTimes->{3.666650954362112*^9}],

Cell[BoxData[
 InterpretationBox[
  RowBox[{
  "309", "\[InvisibleSpace]", "\<\"  \"\>", 
   "\[InvisibleSpace]", "\<\"Thu 10 Mar 2016 21:09:28\"\>"}],
  SequenceForm[309, "  ", "Thu 10 Mar 2016 21:09:28"],
  Editable->False]], "Print",
 ShowCellLabel->True,
 CellChangeTimes->{3.6666509687669*^9}],

Cell[BoxData[
 InterpretationBox[
  RowBox[{
  "364", "\[InvisibleSpace]", "\<\"  \"\>", 
   "\[InvisibleSpace]", "\<\"Thu 10 Mar 2016 21:09:34\"\>"}],
  SequenceForm[364, "  ", "Thu 10 Mar 2016 21:09:34"],
  Editable->False]], "Print",
 ShowCellLabel->True,
 CellChangeTimes->{3.666650974139525*^9}],

Cell[BoxData[
 InterpretationBox[
  RowBox[{
  "310", "\[InvisibleSpace]", "\<\"  \"\>", 
   "\[InvisibleSpace]", "\<\"Thu 10 Mar 2016 21:09:50\"\>"}],
  SequenceForm[310, "  ", "Thu 10 Mar 2016 21:09:50"],
  Editable->False]], "Print",
 ShowCellLabel->True,
 CellChangeTimes->{3.666650990886621*^9}],

Cell[BoxData[
 InterpretationBox[
  RowBox[{
  "365", "\[InvisibleSpace]", "\<\"  \"\>", 
   "\[InvisibleSpace]", "\<\"Thu 10 Mar 2016 21:09:52\"\>"}],
  SequenceForm[365, "  ", "Thu 10 Mar 2016 21:09:52"],
  Editable->False]], "Print",
 ShowCellLabel->True,
 CellChangeTimes->{3.666650992275311*^9}],

Cell[BoxData[
 InterpretationBox[
  RowBox[{
  "311", "\[InvisibleSpace]", "\<\"  \"\>", 
   "\[InvisibleSpace]", "\<\"Thu 10 Mar 2016 21:10:11\"\>"}],
  SequenceForm[311, "  ", "Thu 10 Mar 2016 21:10:11"],
  Editable->False]], "Print",
 ShowCellLabel->True,
 CellChangeTimes->{3.666651011525256*^9}],

Cell[BoxData[
 InterpretationBox[
  RowBox[{
  "366", "\[InvisibleSpace]", "\<\"  \"\>", 
   "\[InvisibleSpace]", "\<\"Thu 10 Mar 2016 21:10:13\"\>"}],
  SequenceForm[366, "  ", "Thu 10 Mar 2016 21:10:13"],
  Editable->False]], "Print",
 ShowCellLabel->True,
 CellChangeTimes->{3.666651013338188*^9}],

Cell[BoxData[
 InterpretationBox[
  RowBox[{
  "367", "\[InvisibleSpace]", "\<\"  \"\>", 
   "\[InvisibleSpace]", "\<\"Thu 10 Mar 2016 21:10:32\"\>"}],
  SequenceForm[367, "  ", "Thu 10 Mar 2016 21:10:32"],
  Editable->False]], "Print",
 ShowCellLabel->True,
 CellChangeTimes->{3.666651032263126*^9}],

Cell[BoxData[
 InterpretationBox[
  RowBox[{
  "312", "\[InvisibleSpace]", "\<\"  \"\>", 
   "\[InvisibleSpace]", "\<\"Thu 10 Mar 2016 21:10:35\"\>"}],
  SequenceForm[312, "  ", "Thu 10 Mar 2016 21:10:35"],
  Editable->False]], "Print",
 ShowCellLabel->True,
 CellChangeTimes->{3.6666510351807747`*^9}],

Cell[BoxData[
 InterpretationBox[
  RowBox[{
  "368", "\[InvisibleSpace]", "\<\"  \"\>", 
   "\[InvisibleSpace]", "\<\"Thu 10 Mar 2016 21:10:54\"\>"}],
  SequenceForm[368, "  ", "Thu 10 Mar 2016 21:10:54"],
  Editable->False]], "Print",
 ShowCellLabel->True,
 CellChangeTimes->{3.666651054608151*^9}],

Cell[BoxData[
 InterpretationBox[
  RowBox[{
  "313", "\[InvisibleSpace]", "\<\"  \"\>", 
   "\[InvisibleSpace]", "\<\"Thu 10 Mar 2016 21:10:55\"\>"}],
  SequenceForm[313, "  ", "Thu 10 Mar 2016 21:10:55"],
  Editable->False]], "Print",
 ShowCellLabel->True,
 CellChangeTimes->{3.666651056002239*^9}],

Cell[BoxData[
 InterpretationBox[
  RowBox[{
  "205", "\[InvisibleSpace]", "\<\"  \"\>", 
   "\[InvisibleSpace]", "\<\"Thu 10 Mar 2016 21:20:50\"\>"}],
  SequenceForm[205, "  ", "Thu 10 Mar 2016 21:20:50"],
  Editable->False]], "Print",
 ShowCellLabel->True,
 CellChangeTimes->{3.666651650750792*^9}],

Cell[BoxData[
 InterpretationBox[
  RowBox[{
  "206", "\[InvisibleSpace]", "\<\"  \"\>", 
   "\[InvisibleSpace]", "\<\"Thu 10 Mar 2016 21:21:09\"\>"}],
  SequenceForm[206, "  ", "Thu 10 Mar 2016 21:21:09"],
  Editable->False]], "Print",
 ShowCellLabel->True,
 CellChangeTimes->{3.6666516694491987`*^9}],

Cell[BoxData[
 InterpretationBox[
  RowBox[{
  "369", "\[InvisibleSpace]", "\<\"  \"\>", 
   "\[InvisibleSpace]", "\<\"Thu 10 Mar 2016 21:21:22\"\>"}],
  SequenceForm[369, "  ", "Thu 10 Mar 2016 21:21:22"],
  Editable->False]], "Print",
 ShowCellLabel->True,
 CellChangeTimes->{3.6666516828862047`*^9}],

Cell[BoxData[
 InterpretationBox[
  RowBox[{
  "207", "\[InvisibleSpace]", "\<\"  \"\>", 
   "\[InvisibleSpace]", "\<\"Thu 10 Mar 2016 21:21:32\"\>"}],
  SequenceForm[207, "  ", "Thu 10 Mar 2016 21:21:32"],
  Editable->False]], "Print",
 ShowCellLabel->True,
 CellChangeTimes->{3.666651692705172*^9}],

Cell[BoxData[
 InterpretationBox[
  RowBox[{
  "370", "\[InvisibleSpace]", "\<\"  \"\>", 
   "\[InvisibleSpace]", "\<\"Thu 10 Mar 2016 21:21:44\"\>"}],
  SequenceForm[370, "  ", "Thu 10 Mar 2016 21:21:44"],
  Editable->False]], "Print",
 ShowCellLabel->True,
 CellChangeTimes->{3.666651704158208*^9}],

Cell[BoxData[
 InterpretationBox[
  RowBox[{
  "208", "\[InvisibleSpace]", "\<\"  \"\>", 
   "\[InvisibleSpace]", "\<\"Thu 10 Mar 2016 21:21:50\"\>"}],
  SequenceForm[208, "  ", "Thu 10 Mar 2016 21:21:50"],
  Editable->False]], "Print",
 ShowCellLabel->True,
 CellChangeTimes->{3.6666517106194487`*^9}],

Cell[BoxData[
 InterpretationBox[
  RowBox[{
  "371", "\[InvisibleSpace]", "\<\"  \"\>", 
   "\[InvisibleSpace]", "\<\"Thu 10 Mar 2016 21:22:08\"\>"}],
  SequenceForm[371, "  ", "Thu 10 Mar 2016 21:22:08"],
  Editable->False]], "Print",
 ShowCellLabel->True,
 CellChangeTimes->{3.666651728108321*^9}],

Cell[BoxData[
 InterpretationBox[
  RowBox[{
  "209", "\[InvisibleSpace]", "\<\"  \"\>", 
   "\[InvisibleSpace]", "\<\"Thu 10 Mar 2016 21:22:11\"\>"}],
  SequenceForm[209, "  ", "Thu 10 Mar 2016 21:22:11"],
  Editable->False]], "Print",
 ShowCellLabel->True,
 CellChangeTimes->{3.6666517320141563`*^9}],

Cell[BoxData[
 InterpretationBox[
  RowBox[{
  "372", "\[InvisibleSpace]", "\<\"  \"\>", 
   "\[InvisibleSpace]", "\<\"Thu 10 Mar 2016 21:22:26\"\>"}],
  SequenceForm[372, "  ", "Thu 10 Mar 2016 21:22:26"],
  Editable->False]], "Print",
 ShowCellLabel->True,
 CellChangeTimes->{3.666651746977618*^9}],

Cell[BoxData[
 InterpretationBox[
  RowBox[{
  "210", "\[InvisibleSpace]", "\<\"  \"\>", 
   "\[InvisibleSpace]", "\<\"Thu 10 Mar 2016 21:22:31\"\>"}],
  SequenceForm[210, "  ", "Thu 10 Mar 2016 21:22:31"],
  Editable->False]], "Print",
 ShowCellLabel->True,
 CellChangeTimes->{3.666651751979281*^9}],

Cell[BoxData[
 InterpretationBox[
  RowBox[{
  "373", "\[InvisibleSpace]", "\<\"  \"\>", 
   "\[InvisibleSpace]", "\<\"Thu 10 Mar 2016 21:22:44\"\>"}],
  SequenceForm[373, "  ", "Thu 10 Mar 2016 21:22:44"],
  Editable->False]], "Print",
 ShowCellLabel->True,
 CellChangeTimes->{3.6666517642676983`*^9}],

Cell[BoxData[
 InterpretationBox[
  RowBox[{
  "211", "\[InvisibleSpace]", "\<\"  \"\>", 
   "\[InvisibleSpace]", "\<\"Thu 10 Mar 2016 21:22:55\"\>"}],
  SequenceForm[211, "  ", "Thu 10 Mar 2016 21:22:55"],
  Editable->False]], "Print",
 ShowCellLabel->True,
 CellChangeTimes->{3.666651775021278*^9}],

Cell[BoxData[
 InterpretationBox[
  RowBox[{
  "374", "\[InvisibleSpace]", "\<\"  \"\>", 
   "\[InvisibleSpace]", "\<\"Thu 10 Mar 2016 21:22:58\"\>"}],
  SequenceForm[374, "  ", "Thu 10 Mar 2016 21:22:58"],
  Editable->False]], "Print",
 ShowCellLabel->True,
 CellChangeTimes->{3.666651778965932*^9}],

Cell[BoxData[
 InterpretationBox[
  RowBox[{
  "375", "\[InvisibleSpace]", "\<\"  \"\>", 
   "\[InvisibleSpace]", "\<\"Thu 10 Mar 2016 21:23:19\"\>"}],
  SequenceForm[375, "  ", "Thu 10 Mar 2016 21:23:19"],
  Editable->False]], "Print",
 ShowCellLabel->True,
 CellChangeTimes->{3.6666517992916737`*^9}],

Cell[BoxData[
 InterpretationBox[
  RowBox[{
  "376", "\[InvisibleSpace]", "\<\"  \"\>", 
   "\[InvisibleSpace]", "\<\"Thu 10 Mar 2016 21:23:40\"\>"}],
  SequenceForm[376, "  ", "Thu 10 Mar 2016 21:23:40"],
  Editable->False]], "Print",
 ShowCellLabel->True,
 CellChangeTimes->{3.666651820608077*^9}],

Cell[BoxData[
 InterpretationBox[
  RowBox[{
  "377", "\[InvisibleSpace]", "\<\"  \"\>", 
   "\[InvisibleSpace]", "\<\"Thu 10 Mar 2016 21:24:01\"\>"}],
  SequenceForm[377, "  ", "Thu 10 Mar 2016 21:24:01"],
  Editable->False]], "Print",
 ShowCellLabel->True,
 CellChangeTimes->{3.666651841829891*^9}],

Cell[BoxData[
 InterpretationBox[
  RowBox[{
  "257", "\[InvisibleSpace]", "\<\"  \"\>", 
   "\[InvisibleSpace]", "\<\"Thu 10 Mar 2016 21:25:01\"\>"}],
  SequenceForm[257, "  ", "Thu 10 Mar 2016 21:25:01"],
  Editable->False]], "Print",
 ShowCellLabel->True,
 CellChangeTimes->{3.6666519015007267`*^9}],

Cell[BoxData[
 InterpretationBox[
  RowBox[{
  "258", "\[InvisibleSpace]", "\<\"  \"\>", 
   "\[InvisibleSpace]", "\<\"Thu 10 Mar 2016 21:25:16\"\>"}],
  SequenceForm[258, "  ", "Thu 10 Mar 2016 21:25:16"],
  Editable->False]], "Print",
 ShowCellLabel->True,
 CellChangeTimes->{3.666651916158127*^9}],

Cell[BoxData[
 InterpretationBox[
  RowBox[{
  "296", "\[InvisibleSpace]", "\<\"  \"\>", 
   "\[InvisibleSpace]", "\<\"Thu 10 Mar 2016 21:32:59\"\>"}],
  SequenceForm[296, "  ", "Thu 10 Mar 2016 21:32:59"],
  Editable->False]], "Print",
 ShowCellLabel->True,
 CellChangeTimes->{3.666652379681246*^9}],

Cell[BoxData[
 InterpretationBox[
  RowBox[{
  "297", "\[InvisibleSpace]", "\<\"  \"\>", 
   "\[InvisibleSpace]", "\<\"Thu 10 Mar 2016 21:33:23\"\>"}],
  SequenceForm[297, "  ", "Thu 10 Mar 2016 21:33:23"],
  Editable->False]], "Print",
 ShowCellLabel->True,
 CellChangeTimes->{3.66665240370009*^9}],

Cell[BoxData[
 InterpretationBox[
  RowBox[{
  "298", "\[InvisibleSpace]", "\<\"  \"\>", 
   "\[InvisibleSpace]", "\<\"Thu 10 Mar 2016 21:33:43\"\>"}],
  SequenceForm[298, "  ", "Thu 10 Mar 2016 21:33:43"],
  Editable->False]], "Print",
 ShowCellLabel->True,
 CellChangeTimes->{3.666652423857691*^9}],

Cell[BoxData[
 InterpretationBox[
  RowBox[{
  "299", "\[InvisibleSpace]", "\<\"  \"\>", 
   "\[InvisibleSpace]", "\<\"Thu 10 Mar 2016 21:33:57\"\>"}],
  SequenceForm[299, "  ", "Thu 10 Mar 2016 21:33:57"],
  Editable->False]], "Print",
 ShowCellLabel->True,
 CellChangeTimes->{3.6666524379052963`*^9}],

Cell[BoxData[
 InterpretationBox[
  RowBox[{
  "300", "\[InvisibleSpace]", "\<\"  \"\>", 
   "\[InvisibleSpace]", "\<\"Thu 10 Mar 2016 21:34:14\"\>"}],
  SequenceForm[300, "  ", "Thu 10 Mar 2016 21:34:14"],
  Editable->False]], "Print",
 ShowCellLabel->True,
 CellChangeTimes->{3.6666524542470303`*^9}],

Cell[BoxData[
 InterpretationBox[
  RowBox[{
  "301", "\[InvisibleSpace]", "\<\"  \"\>", 
   "\[InvisibleSpace]", "\<\"Thu 10 Mar 2016 21:38:21\"\>"}],
  SequenceForm[301, "  ", "Thu 10 Mar 2016 21:38:21"],
  Editable->False]], "Print",
 ShowCellLabel->True,
 CellChangeTimes->{3.6666527010733013`*^9}],

Cell[BoxData[
 InterpretationBox[
  RowBox[{
  "302", "\[InvisibleSpace]", "\<\"  \"\>", 
   "\[InvisibleSpace]", "\<\"Thu 10 Mar 2016 21:38:41\"\>"}],
  SequenceForm[302, "  ", "Thu 10 Mar 2016 21:38:41"],
  Editable->False]], "Print",
 ShowCellLabel->True,
 CellChangeTimes->{3.666652721906149*^9}],

Cell[BoxData[
 InterpretationBox[
  RowBox[{
  "303", "\[InvisibleSpace]", "\<\"  \"\>", 
   "\[InvisibleSpace]", "\<\"Thu 10 Mar 2016 21:39:03\"\>"}],
  SequenceForm[303, "  ", "Thu 10 Mar 2016 21:39:03"],
  Editable->False]], "Print",
 ShowCellLabel->True,
 CellChangeTimes->{3.6666527436776648`*^9}],

Cell[BoxData[
 InterpretationBox[
  RowBox[{
  "304", "\[InvisibleSpace]", "\<\"  \"\>", 
   "\[InvisibleSpace]", "\<\"Thu 10 Mar 2016 21:39:27\"\>"}],
  SequenceForm[304, "  ", "Thu 10 Mar 2016 21:39:27"],
  Editable->False]], "Print",
 ShowCellLabel->True,
 CellChangeTimes->{3.666652767849684*^9}],

Cell[BoxData[
 InterpretationBox[
  RowBox[{
  "305", "\[InvisibleSpace]", "\<\"  \"\>", 
   "\[InvisibleSpace]", "\<\"Thu 10 Mar 2016 21:39:47\"\>"}],
  SequenceForm[305, "  ", "Thu 10 Mar 2016 21:39:47"],
  Editable->False]], "Print",
 ShowCellLabel->True,
 CellChangeTimes->{3.6666527878217382`*^9}],

Cell[BoxData[
 InterpretationBox[
  RowBox[{
  "306", "\[InvisibleSpace]", "\<\"  \"\>", 
   "\[InvisibleSpace]", "\<\"Thu 10 Mar 2016 21:40:14\"\>"}],
  SequenceForm[306, "  ", "Thu 10 Mar 2016 21:40:14"],
  Editable->False]], "Print",
 ShowCellLabel->True,
 CellChangeTimes->{3.666652814998107*^9}],

Cell[BoxData[
 InterpretationBox[
  RowBox[{
  "337", "\[InvisibleSpace]", "\<\"  \"\>", 
   "\[InvisibleSpace]", "\<\"Thu 10 Mar 2016 21:54:48\"\>"}],
  SequenceForm[337, "  ", "Thu 10 Mar 2016 21:54:48"],
  Editable->False]], "Print",
 ShowCellLabel->True,
 CellChangeTimes->{3.666653688533071*^9}],

Cell[BoxData[
 InterpretationBox[
  RowBox[{
  "314", "\[InvisibleSpace]", "\<\"  \"\>", 
   "\[InvisibleSpace]", "\<\"Thu 10 Mar 2016 21:56:15\"\>"}],
  SequenceForm[314, "  ", "Thu 10 Mar 2016 21:56:15"],
  Editable->False]], "Print",
 ShowCellLabel->True,
 CellChangeTimes->{3.666653775897788*^9}],

Cell[BoxData[
 InterpretationBox[
  RowBox[{
  "315", "\[InvisibleSpace]", "\<\"  \"\>", 
   "\[InvisibleSpace]", "\<\"Thu 10 Mar 2016 21:56:34\"\>"}],
  SequenceForm[315, "  ", "Thu 10 Mar 2016 21:56:34"],
  Editable->False]], "Print",
 ShowCellLabel->True,
 CellChangeTimes->{3.66665379454389*^9}],

Cell[BoxData[
 InterpretationBox[
  RowBox[{
  "316", "\[InvisibleSpace]", "\<\"  \"\>", 
   "\[InvisibleSpace]", "\<\"Thu 10 Mar 2016 21:56:55\"\>"}],
  SequenceForm[316, "  ", "Thu 10 Mar 2016 21:56:55"],
  Editable->False]], "Print",
 ShowCellLabel->True,
 CellChangeTimes->{3.6666538156285152`*^9}],

Cell[BoxData[
 InterpretationBox[
  RowBox[{
  "317", "\[InvisibleSpace]", "\<\"  \"\>", 
   "\[InvisibleSpace]", "\<\"Thu 10 Mar 2016 21:57:16\"\>"}],
  SequenceForm[317, "  ", "Thu 10 Mar 2016 21:57:16"],
  Editable->False]], "Print",
 ShowCellLabel->True,
 CellChangeTimes->{3.666653836890771*^9}],

Cell[BoxData[
 InterpretationBox[
  RowBox[{
  "318", "\[InvisibleSpace]", "\<\"  \"\>", 
   "\[InvisibleSpace]", "\<\"Thu 10 Mar 2016 21:57:41\"\>"}],
  SequenceForm[318, "  ", "Thu 10 Mar 2016 21:57:41"],
  Editable->False]], "Print",
 ShowCellLabel->True,
 CellChangeTimes->{3.666653861382901*^9}],

Cell[BoxData[
 InterpretationBox[
  RowBox[{
  "319", "\[InvisibleSpace]", "\<\"  \"\>", 
   "\[InvisibleSpace]", "\<\"Thu 10 Mar 2016 21:58:02\"\>"}],
  SequenceForm[319, "  ", "Thu 10 Mar 2016 21:58:02"],
  Editable->False]], "Print",
 ShowCellLabel->True,
 CellChangeTimes->{3.666653882765479*^9}],

Cell[BoxData[
 InterpretationBox[
  RowBox[{
  "320", "\[InvisibleSpace]", "\<\"  \"\>", 
   "\[InvisibleSpace]", "\<\"Thu 10 Mar 2016 21:58:18\"\>"}],
  SequenceForm[320, "  ", "Thu 10 Mar 2016 21:58:18"],
  Editable->False]], "Print",
 ShowCellLabel->True,
 CellChangeTimes->{3.666653898253147*^9}],

Cell[BoxData[
 InterpretationBox[
  RowBox[{
  "321", "\[InvisibleSpace]", "\<\"  \"\>", 
   "\[InvisibleSpace]", "\<\"Thu 10 Mar 2016 21:58:33\"\>"}],
  SequenceForm[321, "  ", "Thu 10 Mar 2016 21:58:33"],
  Editable->False]], "Print",
 ShowCellLabel->True,
 CellChangeTimes->{3.666653913621771*^9}],

Cell[BoxData[
 InterpretationBox[
  RowBox[{
  "322", "\[InvisibleSpace]", "\<\"  \"\>", 
   "\[InvisibleSpace]", "\<\"Thu 10 Mar 2016 21:58:58\"\>"}],
  SequenceForm[322, "  ", "Thu 10 Mar 2016 21:58:58"],
  Editable->False]], "Print",
 ShowCellLabel->True,
 CellChangeTimes->{3.666653938706787*^9}],

Cell[BoxData[
 InterpretationBox[
  RowBox[{
  "323", "\[InvisibleSpace]", "\<\"  \"\>", 
   "\[InvisibleSpace]", "\<\"Thu 10 Mar 2016 21:59:16\"\>"}],
  SequenceForm[323, "  ", "Thu 10 Mar 2016 21:59:16"],
  Editable->False]], "Print",
 ShowCellLabel->True,
 CellChangeTimes->{3.666653956278165*^9}],

Cell[BoxData[
 InterpretationBox[
  RowBox[{
  "324", "\[InvisibleSpace]", "\<\"  \"\>", 
   "\[InvisibleSpace]", "\<\"Thu 10 Mar 2016 21:59:36\"\>"}],
  SequenceForm[324, "  ", "Thu 10 Mar 2016 21:59:36"],
  Editable->False]], "Print",
 ShowCellLabel->True,
 CellChangeTimes->{3.666653976962077*^9}],

Cell[BoxData[
 InterpretationBox[
  RowBox[{
  "325", "\[InvisibleSpace]", "\<\"  \"\>", 
   "\[InvisibleSpace]", "\<\"Thu 10 Mar 2016 21:59:57\"\>"}],
  SequenceForm[325, "  ", "Thu 10 Mar 2016 21:59:57"],
  Editable->False]], "Print",
 ShowCellLabel->True,
 CellChangeTimes->{3.666653997406749*^9}],

Cell[BoxData[
 InterpretationBox[
  RowBox[{
  "326", "\[InvisibleSpace]", "\<\"  \"\>", 
   "\[InvisibleSpace]", "\<\"Thu 10 Mar 2016 22:00:18\"\>"}],
  SequenceForm[326, "  ", "Thu 10 Mar 2016 22:00:18"],
  Editable->False]], "Print",
 ShowCellLabel->True,
 CellChangeTimes->{3.6666540185181303`*^9}],

Cell[BoxData[
 InterpretationBox[
  RowBox[{
  "212", "\[InvisibleSpace]", "\<\"  \"\>", 
   "\[InvisibleSpace]", "\<\"Thu 10 Mar 2016 22:00:32\"\>"}],
  SequenceForm[212, "  ", "Thu 10 Mar 2016 22:00:32"],
  Editable->False]], "Print",
 ShowCellLabel->True,
 CellChangeTimes->{3.666654032383441*^9}],

Cell[BoxData[
 InterpretationBox[
  RowBox[{
  "213", "\[InvisibleSpace]", "\<\"  \"\>", 
   "\[InvisibleSpace]", "\<\"Thu 10 Mar 2016 22:00:52\"\>"}],
  SequenceForm[213, "  ", "Thu 10 Mar 2016 22:00:52"],
  Editable->False]], "Print",
 ShowCellLabel->True,
 CellChangeTimes->{3.666654052674636*^9}],

Cell[BoxData[
 InterpretationBox[
  RowBox[{
  "214", "\[InvisibleSpace]", "\<\"  \"\>", 
   "\[InvisibleSpace]", "\<\"Thu 10 Mar 2016 22:01:13\"\>"}],
  SequenceForm[214, "  ", "Thu 10 Mar 2016 22:01:13"],
  Editable->False]], "Print",
 ShowCellLabel->True,
 CellChangeTimes->{3.666654073571395*^9}],

Cell[BoxData[
 InterpretationBox[
  RowBox[{
  "215", "\[InvisibleSpace]", "\<\"  \"\>", 
   "\[InvisibleSpace]", "\<\"Thu 10 Mar 2016 22:01:35\"\>"}],
  SequenceForm[215, "  ", "Thu 10 Mar 2016 22:01:35"],
  Editable->False]], "Print",
 ShowCellLabel->True,
 CellChangeTimes->{3.66665409553476*^9}],

Cell[BoxData[
 InterpretationBox[
  RowBox[{
  "216", "\[InvisibleSpace]", "\<\"  \"\>", 
   "\[InvisibleSpace]", "\<\"Thu 10 Mar 2016 22:01:54\"\>"}],
  SequenceForm[216, "  ", "Thu 10 Mar 2016 22:01:54"],
  Editable->False]], "Print",
 ShowCellLabel->True,
 CellChangeTimes->{3.666654114949543*^9}],

Cell[BoxData[
 InterpretationBox[
  RowBox[{
  "378", "\[InvisibleSpace]", "\<\"  \"\>", 
   "\[InvisibleSpace]", "\<\"Thu 10 Mar 2016 22:09:12\"\>"}],
  SequenceForm[378, "  ", "Thu 10 Mar 2016 22:09:12"],
  Editable->False]], "Print",
 ShowCellLabel->True,
 CellChangeTimes->{3.666654552507152*^9}],

Cell[BoxData[
 InterpretationBox[
  RowBox[{
  "379", "\[InvisibleSpace]", "\<\"  \"\>", 
   "\[InvisibleSpace]", "\<\"Thu 10 Mar 2016 22:09:33\"\>"}],
  SequenceForm[379, "  ", "Thu 10 Mar 2016 22:09:33"],
  Editable->False]], "Print",
 ShowCellLabel->True,
 CellChangeTimes->{3.6666545735339518`*^9}],

Cell[BoxData[
 InterpretationBox[
  RowBox[{
  "380", "\[InvisibleSpace]", "\<\"  \"\>", 
   "\[InvisibleSpace]", "\<\"Thu 10 Mar 2016 22:09:54\"\>"}],
  SequenceForm[380, "  ", "Thu 10 Mar 2016 22:09:54"],
  Editable->False]], "Print",
 ShowCellLabel->True,
 CellChangeTimes->{3.6666545942342043`*^9}],

Cell[BoxData[
 InterpretationBox[
  RowBox[{
  "381", "\[InvisibleSpace]", "\<\"  \"\>", 
   "\[InvisibleSpace]", "\<\"Thu 10 Mar 2016 22:10:23\"\>"}],
  SequenceForm[381, "  ", "Thu 10 Mar 2016 22:10:23"],
  Editable->False]], "Print",
 ShowCellLabel->True,
 CellChangeTimes->{3.666654623385888*^9}],

Cell[BoxData[
 InterpretationBox[
  RowBox[{
  "382", "\[InvisibleSpace]", "\<\"  \"\>", 
   "\[InvisibleSpace]", "\<\"Thu 10 Mar 2016 22:10:45\"\>"}],
  SequenceForm[382, "  ", "Thu 10 Mar 2016 22:10:45"],
  Editable->False]], "Print",
 ShowCellLabel->True,
 CellChangeTimes->{3.6666546459306803`*^9}],

Cell[BoxData[
 InterpretationBox[
  RowBox[{
  "383", "\[InvisibleSpace]", "\<\"  \"\>", 
   "\[InvisibleSpace]", "\<\"Thu 10 Mar 2016 22:11:12\"\>"}],
  SequenceForm[383, "  ", "Thu 10 Mar 2016 22:11:12"],
  Editable->False]], "Print",
 ShowCellLabel->True,
 CellChangeTimes->{3.666654672589465*^9}],

Cell[BoxData[
 InterpretationBox[
  RowBox[{
  "384", "\[InvisibleSpace]", "\<\"  \"\>", 
   "\[InvisibleSpace]", "\<\"Thu 10 Mar 2016 22:11:31\"\>"}],
  SequenceForm[384, "  ", "Thu 10 Mar 2016 22:11:31"],
  Editable->False]], "Print",
 ShowCellLabel->True,
 CellChangeTimes->{3.666654691502445*^9}],

Cell[BoxData[
 InterpretationBox[
  RowBox[{
  "259", "\[InvisibleSpace]", "\<\"  \"\>", 
   "\[InvisibleSpace]", "\<\"Thu 10 Mar 2016 22:11:42\"\>"}],
  SequenceForm[259, "  ", "Thu 10 Mar 2016 22:11:42"],
  Editable->False]], "Print",
 ShowCellLabel->True,
 CellChangeTimes->{3.6666547023145857`*^9}],

Cell[BoxData[
 InterpretationBox[
  RowBox[{
  "385", "\[InvisibleSpace]", "\<\"  \"\>", 
   "\[InvisibleSpace]", "\<\"Thu 10 Mar 2016 22:11:53\"\>"}],
  SequenceForm[385, "  ", "Thu 10 Mar 2016 22:11:53"],
  Editable->False]], "Print",
 ShowCellLabel->True,
 CellChangeTimes->{3.66665471313383*^9}],

Cell[BoxData[
 InterpretationBox[
  RowBox[{
  "260", "\[InvisibleSpace]", "\<\"  \"\>", 
   "\[InvisibleSpace]", "\<\"Thu 10 Mar 2016 22:12:00\"\>"}],
  SequenceForm[260, "  ", "Thu 10 Mar 2016 22:12:00"],
  Editable->False]], "Print",
 ShowCellLabel->True,
 CellChangeTimes->{3.6666547207342463`*^9}],

Cell[BoxData[
 InterpretationBox[
  RowBox[{
  "386", "\[InvisibleSpace]", "\<\"  \"\>", 
   "\[InvisibleSpace]", "\<\"Thu 10 Mar 2016 22:12:10\"\>"}],
  SequenceForm[386, "  ", "Thu 10 Mar 2016 22:12:10"],
  Editable->False]], "Print",
 ShowCellLabel->True,
 CellChangeTimes->{3.66665473073298*^9}],

Cell[BoxData[
 InterpretationBox[
  RowBox[{
  "261", "\[InvisibleSpace]", "\<\"  \"\>", 
   "\[InvisibleSpace]", "\<\"Thu 10 Mar 2016 22:12:18\"\>"}],
  SequenceForm[261, "  ", "Thu 10 Mar 2016 22:12:18"],
  Editable->False]], "Print",
 ShowCellLabel->True,
 CellChangeTimes->{3.666654738609329*^9}],

Cell[BoxData[
 InterpretationBox[
  RowBox[{
  "387", "\[InvisibleSpace]", "\<\"  \"\>", 
   "\[InvisibleSpace]", "\<\"Thu 10 Mar 2016 22:12:28\"\>"}],
  SequenceForm[387, "  ", "Thu 10 Mar 2016 22:12:28"],
  Editable->False]], "Print",
 ShowCellLabel->True,
 CellChangeTimes->{3.6666547486539593`*^9}],

Cell[BoxData[
 InterpretationBox[
  RowBox[{
  "262", "\[InvisibleSpace]", "\<\"  \"\>", 
   "\[InvisibleSpace]", "\<\"Thu 10 Mar 2016 22:12:37\"\>"}],
  SequenceForm[262, "  ", "Thu 10 Mar 2016 22:12:37"],
  Editable->False]], "Print",
 ShowCellLabel->True,
 CellChangeTimes->{3.6666547573038273`*^9}],

Cell[BoxData[
 InterpretationBox[
  RowBox[{
  "388", "\[InvisibleSpace]", "\<\"  \"\>", 
   "\[InvisibleSpace]", "\<\"Thu 10 Mar 2016 22:12:45\"\>"}],
  SequenceForm[388, "  ", "Thu 10 Mar 2016 22:12:45"],
  Editable->False]], "Print",
 ShowCellLabel->True,
 CellChangeTimes->{3.6666547657242823`*^9}],

Cell[BoxData[
 InterpretationBox[
  RowBox[{
  "263", "\[InvisibleSpace]", "\<\"  \"\>", 
   "\[InvisibleSpace]", "\<\"Thu 10 Mar 2016 22:12:58\"\>"}],
  SequenceForm[263, "  ", "Thu 10 Mar 2016 22:12:58"],
  Editable->False]], "Print",
 ShowCellLabel->True,
 CellChangeTimes->{3.666654778308666*^9}],

Cell[BoxData[
 InterpretationBox[
  RowBox[{
  "389", "\[InvisibleSpace]", "\<\"  \"\>", 
   "\[InvisibleSpace]", "\<\"Thu 10 Mar 2016 22:13:10\"\>"}],
  SequenceForm[389, "  ", "Thu 10 Mar 2016 22:13:10"],
  Editable->False]], "Print",
 ShowCellLabel->True,
 CellChangeTimes->{3.6666547908887053`*^9}],

Cell[BoxData[
 InterpretationBox[
  RowBox[{
  "390", "\[InvisibleSpace]", "\<\"  \"\>", 
   "\[InvisibleSpace]", "\<\"Thu 10 Mar 2016 22:13:32\"\>"}],
  SequenceForm[390, "  ", "Thu 10 Mar 2016 22:13:32"],
  Editable->False]], "Print",
 ShowCellLabel->True,
 CellChangeTimes->{3.666654812598152*^9}],

Cell[BoxData[
 InterpretationBox[
  RowBox[{
  "391", "\[InvisibleSpace]", "\<\"  \"\>", 
   "\[InvisibleSpace]", "\<\"Thu 10 Mar 2016 22:13:52\"\>"}],
  SequenceForm[391, "  ", "Thu 10 Mar 2016 22:13:52"],
  Editable->False]], "Print",
 ShowCellLabel->True,
 CellChangeTimes->{3.666654832077936*^9}],

Cell[BoxData[
 InterpretationBox[
  RowBox[{
  "392", "\[InvisibleSpace]", "\<\"  \"\>", 
   "\[InvisibleSpace]", "\<\"Thu 10 Mar 2016 22:14:08\"\>"}],
  SequenceForm[392, "  ", "Thu 10 Mar 2016 22:14:08"],
  Editable->False]], "Print",
 ShowCellLabel->True,
 CellChangeTimes->{3.666654848193612*^9}],

Cell[BoxData[
 InterpretationBox[
  RowBox[{
  "393", "\[InvisibleSpace]", "\<\"  \"\>", 
   "\[InvisibleSpace]", "\<\"Thu 10 Mar 2016 22:14:30\"\>"}],
  SequenceForm[393, "  ", "Thu 10 Mar 2016 22:14:30"],
  Editable->False]], "Print",
 ShowCellLabel->True,
 CellChangeTimes->{3.6666548700619926`*^9}],

Cell[BoxData[
 InterpretationBox[
  RowBox[{
  "394", "\[InvisibleSpace]", "\<\"  \"\>", 
   "\[InvisibleSpace]", "\<\"Thu 10 Mar 2016 22:14:51\"\>"}],
  SequenceForm[394, "  ", "Thu 10 Mar 2016 22:14:51"],
  Editable->False]], "Print",
 ShowCellLabel->True,
 CellChangeTimes->{3.66665489136618*^9}],

Cell[BoxData[
 InterpretationBox[
  RowBox[{
  "395", "\[InvisibleSpace]", "\<\"  \"\>", 
   "\[InvisibleSpace]", "\<\"Thu 10 Mar 2016 22:15:10\"\>"}],
  SequenceForm[395, "  ", "Thu 10 Mar 2016 22:15:10"],
  Editable->False]], "Print",
 ShowCellLabel->True,
 CellChangeTimes->{3.666654910305933*^9}],

Cell[BoxData[
 InterpretationBox[
  RowBox[{
  "264", "\[InvisibleSpace]", "\<\"  \"\>", 
   "\[InvisibleSpace]", "\<\"Thu 10 Mar 2016 22:15:21\"\>"}],
  SequenceForm[264, "  ", "Thu 10 Mar 2016 22:15:21"],
  Editable->False]], "Print",
 ShowCellLabel->True,
 CellChangeTimes->{3.666654921274972*^9}],

Cell[BoxData[
 InterpretationBox[
  RowBox[{
  "396", "\[InvisibleSpace]", "\<\"  \"\>", 
   "\[InvisibleSpace]", "\<\"Thu 10 Mar 2016 22:15:25\"\>"}],
  SequenceForm[396, "  ", "Thu 10 Mar 2016 22:15:25"],
  Editable->False]], "Print",
 ShowCellLabel->True,
 CellChangeTimes->{3.6666549257532597`*^9}],

Cell[BoxData[
 InterpretationBox[
  RowBox[{
  "265", "\[InvisibleSpace]", "\<\"  \"\>", 
   "\[InvisibleSpace]", "\<\"Thu 10 Mar 2016 22:15:40\"\>"}],
  SequenceForm[265, "  ", "Thu 10 Mar 2016 22:15:40"],
  Editable->False]], "Print",
 ShowCellLabel->True,
 CellChangeTimes->{3.6666549401101847`*^9}],

Cell[BoxData[
 InterpretationBox[
  RowBox[{
  "397", "\[InvisibleSpace]", "\<\"  \"\>", 
   "\[InvisibleSpace]", "\<\"Thu 10 Mar 2016 22:15:46\"\>"}],
  SequenceForm[397, "  ", "Thu 10 Mar 2016 22:15:46"],
  Editable->False]], "Print",
 ShowCellLabel->True,
 CellChangeTimes->{3.666654946866129*^9}],

Cell[BoxData[
 InterpretationBox[
  RowBox[{
  "266", "\[InvisibleSpace]", "\<\"  \"\>", 
   "\[InvisibleSpace]", "\<\"Thu 10 Mar 2016 22:16:05\"\>"}],
  SequenceForm[266, "  ", "Thu 10 Mar 2016 22:16:05"],
  Editable->False]], "Print",
 ShowCellLabel->True,
 CellChangeTimes->{3.666654965047579*^9}],

Cell[BoxData[
 InterpretationBox[
  RowBox[{
  "398", "\[InvisibleSpace]", "\<\"  \"\>", 
   "\[InvisibleSpace]", "\<\"Thu 10 Mar 2016 22:16:06\"\>"}],
  SequenceForm[398, "  ", "Thu 10 Mar 2016 22:16:06"],
  Editable->False]], "Print",
 ShowCellLabel->True,
 CellChangeTimes->{3.666654966278667*^9}],

Cell[BoxData[
 InterpretationBox[
  RowBox[{
  "399", "\[InvisibleSpace]", "\<\"  \"\>", 
   "\[InvisibleSpace]", "\<\"Thu 10 Mar 2016 22:16:23\"\>"}],
  SequenceForm[399, "  ", "Thu 10 Mar 2016 22:16:23"],
  Editable->False]], "Print",
 ShowCellLabel->True,
 CellChangeTimes->{3.666654983656081*^9}],

Cell[BoxData[
 InterpretationBox[
  RowBox[{
  "267", "\[InvisibleSpace]", "\<\"  \"\>", 
   "\[InvisibleSpace]", "\<\"Thu 10 Mar 2016 22:16:25\"\>"}],
  SequenceForm[267, "  ", "Thu 10 Mar 2016 22:16:25"],
  Editable->False]], "Print",
 ShowCellLabel->True,
 CellChangeTimes->{3.666654985073902*^9}],

Cell[BoxData[
 InterpretationBox[
  RowBox[{
  "307", "\[InvisibleSpace]", "\<\"  \"\>", 
   "\[InvisibleSpace]", "\<\"Thu 10 Mar 2016 22:24:05\"\>"}],
  SequenceForm[307, "  ", "Thu 10 Mar 2016 22:24:05"],
  Editable->False]], "Print",
 ShowCellLabel->True,
 CellChangeTimes->{3.666655445910193*^9}],

Cell[BoxData[
 InterpretationBox[
  RowBox[{
  "420", "\[InvisibleSpace]", "\<\"  \"\>", 
   "\[InvisibleSpace]", "\<\"Thu 10 Mar 2016 22:24:25\"\>"}],
  SequenceForm[420, "  ", "Thu 10 Mar 2016 22:24:25"],
  Editable->False]], "Print",
 ShowCellLabel->True,
 CellChangeTimes->{3.666655465361017*^9}],

Cell[BoxData[
 InterpretationBox[
  RowBox[{
  "421", "\[InvisibleSpace]", "\<\"  \"\>", 
   "\[InvisibleSpace]", "\<\"Thu 10 Mar 2016 22:24:45\"\>"}],
  SequenceForm[421, "  ", "Thu 10 Mar 2016 22:24:45"],
  Editable->False]], "Print",
 ShowCellLabel->True,
 CellChangeTimes->{3.666655485917959*^9}],

Cell[BoxData[
 InterpretationBox[
  RowBox[{
  "422", "\[InvisibleSpace]", "\<\"  \"\>", 
   "\[InvisibleSpace]", "\<\"Thu 10 Mar 2016 22:25:05\"\>"}],
  SequenceForm[422, "  ", "Thu 10 Mar 2016 22:25:05"],
  Editable->False]], "Print",
 ShowCellLabel->True,
 CellChangeTimes->{3.6666555053819027`*^9}],

Cell[BoxData[
 InterpretationBox[
  RowBox[{
  "400", "\[InvisibleSpace]", "\<\"  \"\>", 
   "\[InvisibleSpace]", "\<\"Thu 10 Mar 2016 22:25:17\"\>"}],
  SequenceForm[400, "  ", "Thu 10 Mar 2016 22:25:17"],
  Editable->False]], "Print",
 ShowCellLabel->True,
 CellChangeTimes->{3.6666555172130947`*^9}],

Cell[BoxData[
 InterpretationBox[
  RowBox[{
  "423", "\[InvisibleSpace]", "\<\"  \"\>", 
   "\[InvisibleSpace]", "\<\"Thu 10 Mar 2016 22:25:26\"\>"}],
  SequenceForm[423, "  ", "Thu 10 Mar 2016 22:25:26"],
  Editable->False]], "Print",
 ShowCellLabel->True,
 CellChangeTimes->{3.666655526530223*^9}],

Cell[BoxData[
 InterpretationBox[
  RowBox[{
  "424", "\[InvisibleSpace]", "\<\"  \"\>", 
   "\[InvisibleSpace]", "\<\"Thu 10 Mar 2016 22:25:48\"\>"}],
  SequenceForm[424, "  ", "Thu 10 Mar 2016 22:25:48"],
  Editable->False]], "Print",
 ShowCellLabel->True,
 CellChangeTimes->{3.666655548498328*^9}],

Cell[BoxData[
 InterpretationBox[
  RowBox[{
  "425", "\[InvisibleSpace]", "\<\"  \"\>", 
   "\[InvisibleSpace]", "\<\"Thu 10 Mar 2016 22:26:11\"\>"}],
  SequenceForm[425, "  ", "Thu 10 Mar 2016 22:26:11"],
  Editable->False]], "Print",
 ShowCellLabel->True,
 CellChangeTimes->{3.6666555711984987`*^9}],

Cell[BoxData[
 InterpretationBox[
  RowBox[{
  "426", "\[InvisibleSpace]", "\<\"  \"\>", 
   "\[InvisibleSpace]", "\<\"Thu 10 Mar 2016 22:26:35\"\>"}],
  SequenceForm[426, "  ", "Thu 10 Mar 2016 22:26:35"],
  Editable->False]], "Print",
 ShowCellLabel->True,
 CellChangeTimes->{3.6666555956818657`*^9}],

Cell[BoxData[
 InterpretationBox[
  RowBox[{
  "427", "\[InvisibleSpace]", "\<\"  \"\>", 
   "\[InvisibleSpace]", "\<\"Thu 10 Mar 2016 22:26:58\"\>"}],
  SequenceForm[427, "  ", "Thu 10 Mar 2016 22:26:58"],
  Editable->False]], "Print",
 ShowCellLabel->True,
 CellChangeTimes->{3.666655618538006*^9}],

Cell[BoxData[
 InterpretationBox[
  RowBox[{
  "428", "\[InvisibleSpace]", "\<\"  \"\>", 
   "\[InvisibleSpace]", "\<\"Thu 10 Mar 2016 22:27:22\"\>"}],
  SequenceForm[428, "  ", "Thu 10 Mar 2016 22:27:22"],
  Editable->False]], "Print",
 ShowCellLabel->True,
 CellChangeTimes->{3.666655642938903*^9}],

Cell[BoxData[
 InterpretationBox[
  RowBox[{
  "429", "\[InvisibleSpace]", "\<\"  \"\>", 
   "\[InvisibleSpace]", "\<\"Thu 10 Mar 2016 22:27:47\"\>"}],
  SequenceForm[429, "  ", "Thu 10 Mar 2016 22:27:47"],
  Editable->False]], "Print",
 ShowCellLabel->True,
 CellChangeTimes->{3.666655667284639*^9}],

Cell[BoxData[
 InterpretationBox[
  RowBox[{
  "430", "\[InvisibleSpace]", "\<\"  \"\>", 
   "\[InvisibleSpace]", "\<\"Thu 10 Mar 2016 22:28:04\"\>"}],
  SequenceForm[430, "  ", "Thu 10 Mar 2016 22:28:04"],
  Editable->False]], "Print",
 ShowCellLabel->True,
 CellChangeTimes->{3.666655684408815*^9}],

Cell[BoxData[
 InterpretationBox[
  RowBox[{
  "431", "\[InvisibleSpace]", "\<\"  \"\>", 
   "\[InvisibleSpace]", "\<\"Thu 10 Mar 2016 22:28:16\"\>"}],
  SequenceForm[431, "  ", "Thu 10 Mar 2016 22:28:16"],
  Editable->False]], "Print",
 ShowCellLabel->True,
 CellChangeTimes->{3.666655696309094*^9}],

Cell[BoxData[
 InterpretationBox[
  RowBox[{
  "432", "\[InvisibleSpace]", "\<\"  \"\>", 
   "\[InvisibleSpace]", "\<\"Thu 10 Mar 2016 22:28:35\"\>"}],
  SequenceForm[432, "  ", "Thu 10 Mar 2016 22:28:35"],
  Editable->False]], "Print",
 ShowCellLabel->True,
 CellChangeTimes->{3.666655715823325*^9}],

Cell[BoxData[
 InterpretationBox[
  RowBox[{
  "217", "\[InvisibleSpace]", "\<\"  \"\>", 
   "\[InvisibleSpace]", "\<\"Thu 10 Mar 2016 22:28:57\"\>"}],
  SequenceForm[217, "  ", "Thu 10 Mar 2016 22:28:57"],
  Editable->False]], "Print",
 ShowCellLabel->True,
 CellChangeTimes->{3.666655737217372*^9}],

Cell[BoxData[
 InterpretationBox[
  RowBox[{
  "433", "\[InvisibleSpace]", "\<\"  \"\>", 
   "\[InvisibleSpace]", "\<\"Thu 10 Mar 2016 22:29:01\"\>"}],
  SequenceForm[433, "  ", "Thu 10 Mar 2016 22:29:01"],
  Editable->False]], "Print",
 ShowCellLabel->True,
 CellChangeTimes->{3.666655741427655*^9}],

Cell[BoxData[
 InterpretationBox[
  RowBox[{
  "218", "\[InvisibleSpace]", "\<\"  \"\>", 
   "\[InvisibleSpace]", "\<\"Thu 10 Mar 2016 22:29:16\"\>"}],
  SequenceForm[218, "  ", "Thu 10 Mar 2016 22:29:16"],
  Editable->False]], "Print",
 ShowCellLabel->True,
 CellChangeTimes->{3.666655756574724*^9}],

Cell[BoxData[
 InterpretationBox[
  RowBox[{
  "434", "\[InvisibleSpace]", "\<\"  \"\>", 
   "\[InvisibleSpace]", "\<\"Thu 10 Mar 2016 22:29:20\"\>"}],
  SequenceForm[434, "  ", "Thu 10 Mar 2016 22:29:20"],
  Editable->False]], "Print",
 ShowCellLabel->True,
 CellChangeTimes->{3.66665576012469*^9}],

Cell[BoxData[
 InterpretationBox[
  RowBox[{
  "219", "\[InvisibleSpace]", "\<\"  \"\>", 
   "\[InvisibleSpace]", "\<\"Thu 10 Mar 2016 22:29:36\"\>"}],
  SequenceForm[219, "  ", "Thu 10 Mar 2016 22:29:36"],
  Editable->False]], "Print",
 ShowCellLabel->True,
 CellChangeTimes->{3.66665577652363*^9}],

Cell[BoxData[
 InterpretationBox[
  RowBox[{
  "435", "\[InvisibleSpace]", "\<\"  \"\>", 
   "\[InvisibleSpace]", "\<\"Thu 10 Mar 2016 22:29:38\"\>"}],
  SequenceForm[435, "  ", "Thu 10 Mar 2016 22:29:38"],
  Editable->False]], "Print",
 ShowCellLabel->True,
 CellChangeTimes->{3.666655778421926*^9}],

Cell[BoxData[
 InterpretationBox[
  RowBox[{
  "220", "\[InvisibleSpace]", "\<\"  \"\>", 
   "\[InvisibleSpace]", "\<\"Thu 10 Mar 2016 22:29:58\"\>"}],
  SequenceForm[220, "  ", "Thu 10 Mar 2016 22:29:58"],
  Editable->False]], "Print",
 ShowCellLabel->True,
 CellChangeTimes->{3.666655798861087*^9}],

Cell[BoxData[
 InterpretationBox[
  RowBox[{
  "221", "\[InvisibleSpace]", "\<\"  \"\>", 
   "\[InvisibleSpace]", "\<\"Thu 10 Mar 2016 22:30:24\"\>"}],
  SequenceForm[221, "  ", "Thu 10 Mar 2016 22:30:24"],
  Editable->False]], "Print",
 ShowCellLabel->True,
 CellChangeTimes->{3.666655824687068*^9}],

Cell[BoxData[
 InterpretationBox[
  RowBox[{
  "222", "\[InvisibleSpace]", "\<\"  \"\>", 
   "\[InvisibleSpace]", "\<\"Thu 10 Mar 2016 22:30:45\"\>"}],
  SequenceForm[222, "  ", "Thu 10 Mar 2016 22:30:45"],
  Editable->False]], "Print",
 ShowCellLabel->True,
 CellChangeTimes->{3.666655845573833*^9}],

Cell[BoxData[
 InterpretationBox[
  RowBox[{
  "223", "\[InvisibleSpace]", "\<\"  \"\>", 
   "\[InvisibleSpace]", "\<\"Thu 10 Mar 2016 22:31:08\"\>"}],
  SequenceForm[223, "  ", "Thu 10 Mar 2016 22:31:08"],
  Editable->False]], "Print",
 ShowCellLabel->True,
 CellChangeTimes->{3.666655868683105*^9}],

Cell[BoxData[
 InterpretationBox[
  RowBox[{
  "448", "\[InvisibleSpace]", "\<\"  \"\>", 
   "\[InvisibleSpace]", "\<\"Thu 10 Mar 2016 22:31:36\"\>"}],
  SequenceForm[448, "  ", "Thu 10 Mar 2016 22:31:36"],
  Editable->False]], "Print",
 ShowCellLabel->True,
 CellChangeTimes->{3.666655896065352*^9}],

Cell[BoxData[
 InterpretationBox[
  RowBox[{
  "449", "\[InvisibleSpace]", "\<\"  \"\>", 
   "\[InvisibleSpace]", "\<\"Thu 10 Mar 2016 22:31:53\"\>"}],
  SequenceForm[449, "  ", "Thu 10 Mar 2016 22:31:53"],
  Editable->False]], "Print",
 ShowCellLabel->True,
 CellChangeTimes->{3.666655913657094*^9}],

Cell[BoxData[
 InterpretationBox[
  RowBox[{
  "450", "\[InvisibleSpace]", "\<\"  \"\>", 
   "\[InvisibleSpace]", "\<\"Thu 10 Mar 2016 22:32:14\"\>"}],
  SequenceForm[450, "  ", "Thu 10 Mar 2016 22:32:14"],
  Editable->False]], "Print",
 ShowCellLabel->True,
 CellChangeTimes->{3.666655935002458*^9}],

Cell[BoxData[
 InterpretationBox[
  RowBox[{
  "451", "\[InvisibleSpace]", "\<\"  \"\>", 
   "\[InvisibleSpace]", "\<\"Thu 10 Mar 2016 22:32:33\"\>"}],
  SequenceForm[451, "  ", "Thu 10 Mar 2016 22:32:33"],
  Editable->False]], "Print",
 ShowCellLabel->True,
 CellChangeTimes->{3.666655953297665*^9}],

Cell[BoxData[
 InterpretationBox[
  RowBox[{
  "452", "\[InvisibleSpace]", "\<\"  \"\>", 
   "\[InvisibleSpace]", "\<\"Thu 10 Mar 2016 22:32:52\"\>"}],
  SequenceForm[452, "  ", "Thu 10 Mar 2016 22:32:52"],
  Editable->False]], "Print",
 ShowCellLabel->True,
 CellChangeTimes->{3.666655972213585*^9}],

Cell[BoxData[
 InterpretationBox[
  RowBox[{
  "338", "\[InvisibleSpace]", "\<\"  \"\>", 
   "\[InvisibleSpace]", "\<\"Thu 10 Mar 2016 22:39:26\"\>"}],
  SequenceForm[338, "  ", "Thu 10 Mar 2016 22:39:26"],
  Editable->False]], "Print",
 ShowCellLabel->True,
 CellChangeTimes->{3.6666563661258*^9}],

Cell[BoxData[
 InterpretationBox[
  RowBox[{
  "327", "\[InvisibleSpace]", "\<\"  \"\>", 
   "\[InvisibleSpace]", "\<\"Thu 10 Mar 2016 22:44:42\"\>"}],
  SequenceForm[327, "  ", "Thu 10 Mar 2016 22:44:42"],
  Editable->False]], "Print",
 ShowCellLabel->True,
 CellChangeTimes->{3.6666566825942087`*^9}],

Cell[BoxData[
 InterpretationBox[
  RowBox[{
  "268", "\[InvisibleSpace]", "\<\"  \"\>", 
   "\[InvisibleSpace]", "\<\"Thu 10 Mar 2016 23:04:22\"\>"}],
  SequenceForm[268, "  ", "Thu 10 Mar 2016 23:04:22"],
  Editable->False]], "Print",
 ShowCellLabel->True,
 CellChangeTimes->{3.666657862036134*^9}],

Cell[BoxData[
 InterpretationBox[
  RowBox[{
  "269", "\[InvisibleSpace]", "\<\"  \"\>", 
   "\[InvisibleSpace]", "\<\"Thu 10 Mar 2016 23:04:42\"\>"}],
  SequenceForm[269, "  ", "Thu 10 Mar 2016 23:04:42"],
  Editable->False]], "Print",
 ShowCellLabel->True,
 CellChangeTimes->{3.666657882195918*^9}],

Cell[BoxData[
 InterpretationBox[
  RowBox[{
  "270", "\[InvisibleSpace]", "\<\"  \"\>", 
   "\[InvisibleSpace]", "\<\"Thu 10 Mar 2016 23:05:01\"\>"}],
  SequenceForm[270, "  ", "Thu 10 Mar 2016 23:05:01"],
  Editable->False]], "Print",
 ShowCellLabel->True,
 CellChangeTimes->{3.666657901326756*^9}],

Cell[BoxData[
 InterpretationBox[
  RowBox[{
  "271", "\[InvisibleSpace]", "\<\"  \"\>", 
   "\[InvisibleSpace]", "\<\"Thu 10 Mar 2016 23:05:18\"\>"}],
  SequenceForm[271, "  ", "Thu 10 Mar 2016 23:05:18"],
  Editable->False]], "Print",
 ShowCellLabel->True,
 CellChangeTimes->{3.66665791888927*^9}],

Cell[BoxData[
 InterpretationBox[
  RowBox[{
  "272", "\[InvisibleSpace]", "\<\"  \"\>", 
   "\[InvisibleSpace]", "\<\"Thu 10 Mar 2016 23:05:40\"\>"}],
  SequenceForm[272, "  ", "Thu 10 Mar 2016 23:05:40"],
  Editable->False]], "Print",
 ShowCellLabel->True,
 CellChangeTimes->{3.66665794069843*^9}],

Cell[BoxData[
 InterpretationBox[
  RowBox[{
  "401", "\[InvisibleSpace]", "\<\"  \"\>", 
   "\[InvisibleSpace]", "\<\"Thu 10 Mar 2016 23:08:42\"\>"}],
  SequenceForm[401, "  ", "Thu 10 Mar 2016 23:08:42"],
  Editable->False]], "Print",
 ShowCellLabel->True,
 CellChangeTimes->{3.6666581221119957`*^9}],

Cell[BoxData[
 InterpretationBox[
  RowBox[{
  "402", "\[InvisibleSpace]", "\<\"  \"\>", 
   "\[InvisibleSpace]", "\<\"Thu 10 Mar 2016 23:09:00\"\>"}],
  SequenceForm[402, "  ", "Thu 10 Mar 2016 23:09:00"],
  Editable->False]], "Print",
 ShowCellLabel->True,
 CellChangeTimes->{3.66665814012145*^9}],

Cell[BoxData[
 InterpretationBox[
  RowBox[{
  "403", "\[InvisibleSpace]", "\<\"  \"\>", 
   "\[InvisibleSpace]", "\<\"Thu 10 Mar 2016 23:09:20\"\>"}],
  SequenceForm[403, "  ", "Thu 10 Mar 2016 23:09:20"],
  Editable->False]], "Print",
 ShowCellLabel->True,
 CellChangeTimes->{3.666658160454097*^9}],

Cell[BoxData[
 InterpretationBox[
  RowBox[{
  "404", "\[InvisibleSpace]", "\<\"  \"\>", 
   "\[InvisibleSpace]", "\<\"Thu 10 Mar 2016 23:09:45\"\>"}],
  SequenceForm[404, "  ", "Thu 10 Mar 2016 23:09:45"],
  Editable->False]], "Print",
 ShowCellLabel->True,
 CellChangeTimes->{3.666658185782989*^9}],

Cell[BoxData[
 InterpretationBox[
  RowBox[{
  "405", "\[InvisibleSpace]", "\<\"  \"\>", 
   "\[InvisibleSpace]", "\<\"Thu 10 Mar 2016 23:10:07\"\>"}],
  SequenceForm[405, "  ", "Thu 10 Mar 2016 23:10:07"],
  Editable->False]], "Print",
 ShowCellLabel->True,
 CellChangeTimes->{3.666658207809998*^9}],

Cell[BoxData[
 InterpretationBox[
  RowBox[{
  "406", "\[InvisibleSpace]", "\<\"  \"\>", 
   "\[InvisibleSpace]", "\<\"Thu 10 Mar 2016 23:10:27\"\>"}],
  SequenceForm[406, "  ", "Thu 10 Mar 2016 23:10:27"],
  Editable->False]], "Print",
 ShowCellLabel->True,
 CellChangeTimes->{3.666658227026387*^9}],

Cell[BoxData[
 InterpretationBox[
  RowBox[{
  "436", "\[InvisibleSpace]", "\<\"  \"\>", 
   "\[InvisibleSpace]", "\<\"Thu 10 Mar 2016 23:11:24\"\>"}],
  SequenceForm[436, "  ", "Thu 10 Mar 2016 23:11:24"],
  Editable->False]], "Print",
 ShowCellLabel->True,
 CellChangeTimes->{3.666658284362794*^9}],

Cell[BoxData[
 InterpretationBox[
  RowBox[{
  "453", "\[InvisibleSpace]", "\<\"  \"\>", 
   "\[InvisibleSpace]", "\<\"Thu 10 Mar 2016 23:11:38\"\>"}],
  SequenceForm[453, "  ", "Thu 10 Mar 2016 23:11:38"],
  Editable->False]], "Print",
 ShowCellLabel->True,
 CellChangeTimes->{3.6666582986066933`*^9}],

Cell[BoxData[
 InterpretationBox[
  RowBox[{
  "454", "\[InvisibleSpace]", "\<\"  \"\>", 
   "\[InvisibleSpace]", "\<\"Thu 10 Mar 2016 23:11:51\"\>"}],
  SequenceForm[454, "  ", "Thu 10 Mar 2016 23:11:51"],
  Editable->False]], "Print",
 ShowCellLabel->True,
 CellChangeTimes->{3.66665831149842*^9}],

Cell[BoxData[
 InterpretationBox[
  RowBox[{
  "455", "\[InvisibleSpace]", "\<\"  \"\>", 
   "\[InvisibleSpace]", "\<\"Thu 10 Mar 2016 23:12:13\"\>"}],
  SequenceForm[455, "  ", "Thu 10 Mar 2016 23:12:13"],
  Editable->False]], "Print",
 ShowCellLabel->True,
 CellChangeTimes->{3.666658333947418*^9}],

Cell[BoxData[
 InterpretationBox[
  RowBox[{
  "456", "\[InvisibleSpace]", "\<\"  \"\>", 
   "\[InvisibleSpace]", "\<\"Thu 10 Mar 2016 23:12:39\"\>"}],
  SequenceForm[456, "  ", "Thu 10 Mar 2016 23:12:39"],
  Editable->False]], "Print",
 ShowCellLabel->True,
 CellChangeTimes->{3.666658359407436*^9}],

Cell[BoxData[
 InterpretationBox[
  RowBox[{
  "437", "\[InvisibleSpace]", "\<\"  \"\>", 
   "\[InvisibleSpace]", "\<\"Thu 10 Mar 2016 23:14:12\"\>"}],
  SequenceForm[437, "  ", "Thu 10 Mar 2016 23:14:12"],
  Editable->False]], "Print",
 ShowCellLabel->True,
 CellChangeTimes->{3.666658452515531*^9}],

Cell[BoxData[
 InterpretationBox[
  RowBox[{
  "438", "\[InvisibleSpace]", "\<\"  \"\>", 
   "\[InvisibleSpace]", "\<\"Thu 10 Mar 2016 23:14:33\"\>"}],
  SequenceForm[438, "  ", "Thu 10 Mar 2016 23:14:33"],
  Editable->False]], "Print",
 ShowCellLabel->True,
 CellChangeTimes->{3.666658473066283*^9}],

Cell[BoxData[
 InterpretationBox[
  RowBox[{
  "439", "\[InvisibleSpace]", "\<\"  \"\>", 
   "\[InvisibleSpace]", "\<\"Thu 10 Mar 2016 23:14:53\"\>"}],
  SequenceForm[439, "  ", "Thu 10 Mar 2016 23:14:53"],
  Editable->False]], "Print",
 ShowCellLabel->True,
 CellChangeTimes->{3.66665849350632*^9}],

Cell[BoxData[
 InterpretationBox[
  RowBox[{
  "440", "\[InvisibleSpace]", "\<\"  \"\>", 
   "\[InvisibleSpace]", "\<\"Thu 10 Mar 2016 23:15:10\"\>"}],
  SequenceForm[440, "  ", "Thu 10 Mar 2016 23:15:10"],
  Editable->False]], "Print",
 ShowCellLabel->True,
 CellChangeTimes->{3.6666585108993273`*^9}],

Cell[BoxData[
 InterpretationBox[
  RowBox[{
  "441", "\[InvisibleSpace]", "\<\"  \"\>", 
   "\[InvisibleSpace]", "\<\"Thu 10 Mar 2016 23:15:33\"\>"}],
  SequenceForm[441, "  ", "Thu 10 Mar 2016 23:15:33"],
  Editable->False]], "Print",
 ShowCellLabel->True,
 CellChangeTimes->{3.66665853303694*^9}],

Cell[BoxData[
 InterpretationBox[
  RowBox[{
  "442", "\[InvisibleSpace]", "\<\"  \"\>", 
   "\[InvisibleSpace]", "\<\"Thu 10 Mar 2016 23:15:57\"\>"}],
  SequenceForm[442, "  ", "Thu 10 Mar 2016 23:15:57"],
  Editable->False]], "Print",
 ShowCellLabel->True,
 CellChangeTimes->{3.666658557652946*^9}],

Cell[BoxData[
 InterpretationBox[
  RowBox[{
  "443", "\[InvisibleSpace]", "\<\"  \"\>", 
   "\[InvisibleSpace]", "\<\"Thu 10 Mar 2016 23:16:15\"\>"}],
  SequenceForm[443, "  ", "Thu 10 Mar 2016 23:16:15"],
  Editable->False]], "Print",
 ShowCellLabel->True,
 CellChangeTimes->{3.666658575514193*^9}],

Cell[BoxData[
 InterpretationBox[
  RowBox[{
  "444", "\[InvisibleSpace]", "\<\"  \"\>", 
   "\[InvisibleSpace]", "\<\"Thu 10 Mar 2016 23:16:37\"\>"}],
  SequenceForm[444, "  ", "Thu 10 Mar 2016 23:16:37"],
  Editable->False]], "Print",
 ShowCellLabel->True,
 CellChangeTimes->{3.666658597478259*^9}],

Cell[BoxData[
 InterpretationBox[
  RowBox[{
  "445", "\[InvisibleSpace]", "\<\"  \"\>", 
   "\[InvisibleSpace]", "\<\"Thu 10 Mar 2016 23:16:58\"\>"}],
  SequenceForm[445, "  ", "Thu 10 Mar 2016 23:16:58"],
  Editable->False]], "Print",
 ShowCellLabel->True,
 CellChangeTimes->{3.666658618793688*^9}],

Cell[BoxData[
 InterpretationBox[
  RowBox[{
  "339", "\[InvisibleSpace]", "\<\"  \"\>", 
   "\[InvisibleSpace]", "\<\"Thu 10 Mar 2016 23:21:29\"\>"}],
  SequenceForm[339, "  ", "Thu 10 Mar 2016 23:21:29"],
  Editable->False]], "Print",
 ShowCellLabel->True,
 CellChangeTimes->{3.66665888980865*^9}],

Cell[BoxData[
 InterpretationBox[
  RowBox[{
  "340", "\[InvisibleSpace]", "\<\"  \"\>", 
   "\[InvisibleSpace]", "\<\"Thu 10 Mar 2016 23:21:48\"\>"}],
  SequenceForm[340, "  ", "Thu 10 Mar 2016 23:21:48"],
  Editable->False]], "Print",
 ShowCellLabel->True,
 CellChangeTimes->{3.6666589087522078`*^9}],

Cell[BoxData[
 InterpretationBox[
  RowBox[{
  "341", "\[InvisibleSpace]", "\<\"  \"\>", 
   "\[InvisibleSpace]", "\<\"Thu 10 Mar 2016 23:22:09\"\>"}],
  SequenceForm[341, "  ", "Thu 10 Mar 2016 23:22:09"],
  Editable->False]], "Print",
 ShowCellLabel->True,
 CellChangeTimes->{3.666658929656973*^9}],

Cell[BoxData[
 InterpretationBox[
  RowBox[{
  "342", "\[InvisibleSpace]", "\<\"  \"\>", 
   "\[InvisibleSpace]", "\<\"Thu 10 Mar 2016 23:22:31\"\>"}],
  SequenceForm[342, "  ", "Thu 10 Mar 2016 23:22:31"],
  Editable->False]], "Print",
 ShowCellLabel->True,
 CellChangeTimes->{3.666658951277733*^9}],

Cell[BoxData[
 InterpretationBox[
  RowBox[{
  "343", "\[InvisibleSpace]", "\<\"  \"\>", 
   "\[InvisibleSpace]", "\<\"Thu 10 Mar 2016 23:22:51\"\>"}],
  SequenceForm[343, "  ", "Thu 10 Mar 2016 23:22:51"],
  Editable->False]], "Print",
 ShowCellLabel->True,
 CellChangeTimes->{3.6666589710933123`*^9}],

Cell[BoxData[
 InterpretationBox[
  RowBox[{
  "344", "\[InvisibleSpace]", "\<\"  \"\>", 
   "\[InvisibleSpace]", "\<\"Thu 10 Mar 2016 23:23:07\"\>"}],
  SequenceForm[344, "  ", "Thu 10 Mar 2016 23:23:07"],
  Editable->False]], "Print",
 ShowCellLabel->True,
 CellChangeTimes->{3.666658987443285*^9}],

Cell[BoxData[
 InterpretationBox[
  RowBox[{
  "345", "\[InvisibleSpace]", "\<\"  \"\>", 
   "\[InvisibleSpace]", "\<\"Thu 10 Mar 2016 23:23:28\"\>"}],
  SequenceForm[345, "  ", "Thu 10 Mar 2016 23:23:28"],
  Editable->False]], "Print",
 ShowCellLabel->True,
 CellChangeTimes->{3.6666590081723623`*^9}],

Cell[BoxData[
 InterpretationBox[
  RowBox[{
  "328", "\[InvisibleSpace]", "\<\"  \"\>", 
   "\[InvisibleSpace]", "\<\"Thu 10 Mar 2016 23:23:53\"\>"}],
  SequenceForm[328, "  ", "Thu 10 Mar 2016 23:23:53"],
  Editable->False]], "Print",
 ShowCellLabel->True,
 CellChangeTimes->{3.666659033676083*^9}],

Cell[BoxData[
 InterpretationBox[
  RowBox[{
  "346", "\[InvisibleSpace]", "\<\"  \"\>", 
   "\[InvisibleSpace]", "\<\"Thu 10 Mar 2016 23:23:56\"\>"}],
  SequenceForm[346, "  ", "Thu 10 Mar 2016 23:23:56"],
  Editable->False]], "Print",
 ShowCellLabel->True,
 CellChangeTimes->{3.666659036503076*^9}],

Cell[BoxData[
 InterpretationBox[
  RowBox[{
  "347", "\[InvisibleSpace]", "\<\"  \"\>", 
   "\[InvisibleSpace]", "\<\"Thu 10 Mar 2016 23:24:15\"\>"}],
  SequenceForm[347, "  ", "Thu 10 Mar 2016 23:24:15"],
  Editable->False]], "Print",
 ShowCellLabel->True,
 CellChangeTimes->{3.666659055777421*^9}],

Cell[BoxData[
 InterpretationBox[
  RowBox[{
  "348", "\[InvisibleSpace]", "\<\"  \"\>", 
   "\[InvisibleSpace]", "\<\"Thu 10 Mar 2016 23:24:40\"\>"}],
  SequenceForm[348, "  ", "Thu 10 Mar 2016 23:24:40"],
  Editable->False]], "Print",
 ShowCellLabel->True,
 CellChangeTimes->{3.666659080042082*^9}],

Cell[BoxData[
 InterpretationBox[
  RowBox[{
  "349", "\[InvisibleSpace]", "\<\"  \"\>", 
   "\[InvisibleSpace]", "\<\"Thu 10 Mar 2016 23:25:08\"\>"}],
  SequenceForm[349, "  ", "Thu 10 Mar 2016 23:25:08"],
  Editable->False]], "Print",
 ShowCellLabel->True,
 CellChangeTimes->{3.666659108044095*^9}],

Cell[BoxData[
 InterpretationBox[
  RowBox[{
  "273", "\[InvisibleSpace]", "\<\"  \"\>", 
   "\[InvisibleSpace]", "\<\"Thu 10 Mar 2016 23:53:29\"\>"}],
  SequenceForm[273, "  ", "Thu 10 Mar 2016 23:53:29"],
  Editable->False]], "Print",
 ShowCellLabel->True,
 CellChangeTimes->{3.666660809601769*^9}],

Cell[BoxData[
 InterpretationBox[
  RowBox[{
  "274", "\[InvisibleSpace]", "\<\"  \"\>", 
   "\[InvisibleSpace]", "\<\"Thu 10 Mar 2016 23:53:48\"\>"}],
  SequenceForm[274, "  ", "Thu 10 Mar 2016 23:53:48"],
  Editable->False]], "Print",
 ShowCellLabel->True,
 CellChangeTimes->{3.666660828489705*^9}],

Cell[BoxData[
 InterpretationBox[
  RowBox[{
  "275", "\[InvisibleSpace]", "\<\"  \"\>", 
   "\[InvisibleSpace]", "\<\"Thu 10 Mar 2016 23:54:09\"\>"}],
  SequenceForm[275, "  ", "Thu 10 Mar 2016 23:54:09"],
  Editable->False]], "Print",
 ShowCellLabel->True,
 CellChangeTimes->{3.666660849293293*^9}],

Cell[BoxData[
 InterpretationBox[
  RowBox[{
  "407", "\[InvisibleSpace]", "\<\"  \"\>", 
   "\[InvisibleSpace]", "\<\"Thu 10 Mar 2016 23:55:29\"\>"}],
  SequenceForm[407, "  ", "Thu 10 Mar 2016 23:55:29"],
  Editable->False]], "Print",
 ShowCellLabel->True,
 CellChangeTimes->{3.666660929969997*^9}],

Cell[BoxData[
 InterpretationBox[
  RowBox[{
  "408", "\[InvisibleSpace]", "\<\"  \"\>", 
   "\[InvisibleSpace]", "\<\"Thu 10 Mar 2016 23:55:53\"\>"}],
  SequenceForm[408, "  ", "Thu 10 Mar 2016 23:55:53"],
  Editable->False]], "Print",
 ShowCellLabel->True,
 CellChangeTimes->{3.666660953072877*^9}],

Cell[BoxData[
 InterpretationBox[
  RowBox[{
  "446", "\[InvisibleSpace]", "\<\"  \"\>", 
   "\[InvisibleSpace]", "\<\"Thu 10 Mar 2016 23:56:10\"\>"}],
  SequenceForm[446, "  ", "Thu 10 Mar 2016 23:56:10"],
  Editable->False]], "Print",
 ShowCellLabel->True,
 CellChangeTimes->{3.6666609703947163`*^9}],

Cell[BoxData[
 InterpretationBox[
  RowBox[{
  "409", "\[InvisibleSpace]", "\<\"  \"\>", 
   "\[InvisibleSpace]", "\<\"Thu 10 Mar 2016 23:56:11\"\>"}],
  SequenceForm[409, "  ", "Thu 10 Mar 2016 23:56:11"],
  Editable->False]], "Print",
 ShowCellLabel->True,
 CellChangeTimes->{3.666660971409483*^9}],

Cell[BoxData[
 InterpretationBox[
  RowBox[{
  "410", "\[InvisibleSpace]", "\<\"  \"\>", 
   "\[InvisibleSpace]", "\<\"Thu 10 Mar 2016 23:56:32\"\>"}],
  SequenceForm[410, "  ", "Thu 10 Mar 2016 23:56:32"],
  Editable->False]], "Print",
 ShowCellLabel->True,
 CellChangeTimes->{3.6666609929735126`*^9}],

Cell[BoxData[
 InterpretationBox[
  RowBox[{
  "447", "\[InvisibleSpace]", "\<\"  \"\>", 
   "\[InvisibleSpace]", "\<\"Thu 10 Mar 2016 23:56:33\"\>"}],
  SequenceForm[447, "  ", "Thu 10 Mar 2016 23:56:33"],
  Editable->False]], "Print",
 ShowCellLabel->True,
 CellChangeTimes->{3.6666609932385883`*^9}],

Cell[BoxData[
 InterpretationBox[
  RowBox[{
  "476", "\[InvisibleSpace]", "\<\"  \"\>", 
   "\[InvisibleSpace]", "\<\"Thu 10 Mar 2016 23:56:52\"\>"}],
  SequenceForm[476, "  ", "Thu 10 Mar 2016 23:56:52"],
  Editable->False]], "Print",
 ShowCellLabel->True,
 CellChangeTimes->{3.666661012291609*^9}],

Cell[BoxData[
 InterpretationBox[
  RowBox[{
  "411", "\[InvisibleSpace]", "\<\"  \"\>", 
   "\[InvisibleSpace]", "\<\"Thu 10 Mar 2016 23:56:56\"\>"}],
  SequenceForm[411, "  ", "Thu 10 Mar 2016 23:56:56"],
  Editable->False]], "Print",
 ShowCellLabel->True,
 CellChangeTimes->{3.666661016273323*^9}],

Cell[BoxData[
 InterpretationBox[
  RowBox[{
  "412", "\[InvisibleSpace]", "\<\"  \"\>", 
   "\[InvisibleSpace]", "\<\"Thu 10 Mar 2016 23:57:15\"\>"}],
  SequenceForm[412, "  ", "Thu 10 Mar 2016 23:57:15"],
  Editable->False]], "Print",
 ShowCellLabel->True,
 CellChangeTimes->{3.666661035268713*^9}],

Cell[BoxData[
 InterpretationBox[
  RowBox[{
  "477", "\[InvisibleSpace]", "\<\"  \"\>", 
   "\[InvisibleSpace]", "\<\"Thu 10 Mar 2016 23:57:20\"\>"}],
  SequenceForm[477, "  ", "Thu 10 Mar 2016 23:57:20"],
  Editable->False]], "Print",
 ShowCellLabel->True,
 CellChangeTimes->{3.666661040462927*^9}],

Cell[BoxData[
 InterpretationBox[
  RowBox[{
  "413", "\[InvisibleSpace]", "\<\"  \"\>", 
   "\[InvisibleSpace]", "\<\"Thu 10 Mar 2016 23:57:36\"\>"}],
  SequenceForm[413, "  ", "Thu 10 Mar 2016 23:57:36"],
  Editable->False]], "Print",
 ShowCellLabel->True,
 CellChangeTimes->{3.6666610563898993`*^9}],

Cell[BoxData[
 InterpretationBox[
  RowBox[{
  "478", "\[InvisibleSpace]", "\<\"  \"\>", 
   "\[InvisibleSpace]", "\<\"Thu 10 Mar 2016 23:57:40\"\>"}],
  SequenceForm[478, "  ", "Thu 10 Mar 2016 23:57:40"],
  Editable->False]], "Print",
 ShowCellLabel->True,
 CellChangeTimes->{3.666661060346447*^9}],

Cell[BoxData[
 InterpretationBox[
  RowBox[{
  "414", "\[InvisibleSpace]", "\<\"  \"\>", 
   "\[InvisibleSpace]", "\<\"Thu 10 Mar 2016 23:57:56\"\>"}],
  SequenceForm[414, "  ", "Thu 10 Mar 2016 23:57:56"],
  Editable->False]], "Print",
 ShowCellLabel->True,
 CellChangeTimes->{3.666661076898284*^9}],

Cell[BoxData[
 InterpretationBox[
  RowBox[{
  "479", "\[InvisibleSpace]", "\<\"  \"\>", 
   "\[InvisibleSpace]", "\<\"Thu 10 Mar 2016 23:57:59\"\>"}],
  SequenceForm[479, "  ", "Thu 10 Mar 2016 23:57:59"],
  Editable->False]], "Print",
 ShowCellLabel->True,
 CellChangeTimes->{3.6666610795378942`*^9}],

Cell[BoxData[
 InterpretationBox[
  RowBox[{
  "480", "\[InvisibleSpace]", "\<\"  \"\>", 
   "\[InvisibleSpace]", "\<\"Thu 10 Mar 2016 23:58:20\"\>"}],
  SequenceForm[480, "  ", "Thu 10 Mar 2016 23:58:20"],
  Editable->False]], "Print",
 ShowCellLabel->True,
 CellChangeTimes->{3.66666110020186*^9}],

Cell[BoxData[
 InterpretationBox[
  RowBox[{
  "415", "\[InvisibleSpace]", "\<\"  \"\>", 
   "\[InvisibleSpace]", "\<\"Thu 10 Mar 2016 23:58:20\"\>"}],
  SequenceForm[415, "  ", "Thu 10 Mar 2016 23:58:20"],
  Editable->False]], "Print",
 ShowCellLabel->True,
 CellChangeTimes->{3.66666110062022*^9}],

Cell[BoxData[
 InterpretationBox[
  RowBox[{
  "416", "\[InvisibleSpace]", "\<\"  \"\>", 
   "\[InvisibleSpace]", "\<\"Thu 10 Mar 2016 23:58:36\"\>"}],
  SequenceForm[416, "  ", "Thu 10 Mar 2016 23:58:36"],
  Editable->False]], "Print",
 ShowCellLabel->True,
 CellChangeTimes->{3.666661116055163*^9}],

Cell[BoxData[
 InterpretationBox[
  RowBox[{
  "481", "\[InvisibleSpace]", "\<\"  \"\>", 
   "\[InvisibleSpace]", "\<\"Thu 10 Mar 2016 23:58:36\"\>"}],
  SequenceForm[481, "  ", "Thu 10 Mar 2016 23:58:36"],
  Editable->False]], "Print",
 ShowCellLabel->True,
 CellChangeTimes->{3.6666611164811153`*^9}],

Cell[BoxData[
 InterpretationBox[
  RowBox[{
  "417", "\[InvisibleSpace]", "\<\"  \"\>", 
   "\[InvisibleSpace]", "\<\"Thu 10 Mar 2016 23:58:53\"\>"}],
  SequenceForm[417, "  ", "Thu 10 Mar 2016 23:58:53"],
  Editable->False]], "Print",
 ShowCellLabel->True,
 CellChangeTimes->{3.666661133857862*^9}],

Cell[BoxData[
 InterpretationBox[
  RowBox[{
  "482", "\[InvisibleSpace]", "\<\"  \"\>", 
   "\[InvisibleSpace]", "\<\"Thu 10 Mar 2016 23:58:57\"\>"}],
  SequenceForm[482, "  ", "Thu 10 Mar 2016 23:58:57"],
  Editable->False]], "Print",
 ShowCellLabel->True,
 CellChangeTimes->{3.6666611375068808`*^9}],

Cell[BoxData[
 InterpretationBox[
  RowBox[{
  "418", "\[InvisibleSpace]", "\<\"  \"\>", 
   "\[InvisibleSpace]", "\<\"Thu 10 Mar 2016 23:59:11\"\>"}],
  SequenceForm[418, "  ", "Thu 10 Mar 2016 23:59:11"],
  Editable->False]], "Print",
 ShowCellLabel->True,
 CellChangeTimes->{3.6666611511382923`*^9}],

Cell[BoxData[
 InterpretationBox[
  RowBox[{
  "483", "\[InvisibleSpace]", "\<\"  \"\>", 
   "\[InvisibleSpace]", "\<\"Thu 10 Mar 2016 23:59:15\"\>"}],
  SequenceForm[483, "  ", "Thu 10 Mar 2016 23:59:15"],
  Editable->False]], "Print",
 ShowCellLabel->True,
 CellChangeTimes->{3.666661155846675*^9}],

Cell[BoxData[
 InterpretationBox[
  RowBox[{
  "457", "\[InvisibleSpace]", "\<\"  \"\>", 
   "\[InvisibleSpace]", "\<\"Thu 10 Mar 2016 23:59:19\"\>"}],
  SequenceForm[457, "  ", "Thu 10 Mar 2016 23:59:19"],
  Editable->False]], "Print",
 ShowCellLabel->True,
 CellChangeTimes->{3.666661159228105*^9}],

Cell[BoxData[
 InterpretationBox[
  RowBox[{
  "419", "\[InvisibleSpace]", "\<\"  \"\>", 
   "\[InvisibleSpace]", "\<\"Thu 10 Mar 2016 23:59:33\"\>"}],
  SequenceForm[419, "  ", "Thu 10 Mar 2016 23:59:33"],
  Editable->False]], "Print",
 ShowCellLabel->True,
 CellChangeTimes->{3.666661173261304*^9}],

Cell[BoxData[
 InterpretationBox[
  RowBox[{
  "458", "\[InvisibleSpace]", "\<\"  \"\>", 
   "\[InvisibleSpace]", "\<\"Thu 10 Mar 2016 23:59:38\"\>"}],
  SequenceForm[458, "  ", "Thu 10 Mar 2016 23:59:38"],
  Editable->False]], "Print",
 ShowCellLabel->True,
 CellChangeTimes->{3.6666611780478077`*^9}],

Cell[BoxData[
 InterpretationBox[
  RowBox[{
  "459", "\[InvisibleSpace]", "\<\"  \"\>", 
   "\[InvisibleSpace]", "\<\"Thu 10 Mar 2016 23:59:55\"\>"}],
  SequenceForm[459, "  ", "Thu 10 Mar 2016 23:59:55"],
  Editable->False]], "Print",
 ShowCellLabel->True,
 CellChangeTimes->{3.6666611958548107`*^9}],

Cell[BoxData[
 InterpretationBox[
  RowBox[{
  "460", "\[InvisibleSpace]", "\<\"  \"\>", 
   "\[InvisibleSpace]", "\<\"Fri 11 Mar 2016 00:00:19\"\>"}],
  SequenceForm[460, "  ", "Fri 11 Mar 2016 00:00:19"],
  Editable->False]], "Print",
 ShowCellLabel->True,
 CellChangeTimes->{3.666661219811655*^9}],

Cell[BoxData[
 InterpretationBox[
  RowBox[{
  "461", "\[InvisibleSpace]", "\<\"  \"\>", 
   "\[InvisibleSpace]", "\<\"Fri 11 Mar 2016 00:00:41\"\>"}],
  SequenceForm[461, "  ", "Fri 11 Mar 2016 00:00:41"],
  Editable->False]], "Print",
 ShowCellLabel->True,
 CellChangeTimes->{3.6666612413099117`*^9}],

Cell[BoxData[
 InterpretationBox[
  RowBox[{
  "462", "\[InvisibleSpace]", "\<\"  \"\>", 
   "\[InvisibleSpace]", "\<\"Fri 11 Mar 2016 00:01:04\"\>"}],
  SequenceForm[462, "  ", "Fri 11 Mar 2016 00:01:04"],
  Editable->False]], "Print",
 ShowCellLabel->True,
 CellChangeTimes->{3.666661264124659*^9}],

Cell[BoxData[
 InterpretationBox[
  RowBox[{
  "463", "\[InvisibleSpace]", "\<\"  \"\>", 
   "\[InvisibleSpace]", "\<\"Fri 11 Mar 2016 00:01:26\"\>"}],
  SequenceForm[463, "  ", "Fri 11 Mar 2016 00:01:26"],
  Editable->False]], "Print",
 ShowCellLabel->True,
 CellChangeTimes->{3.666661286672373*^9}],

Cell[BoxData[
 InterpretationBox[
  RowBox[{
  "350", "\[InvisibleSpace]", "\<\"  \"\>", 
   "\[InvisibleSpace]", "\<\"Fri 11 Mar 2016 00:07:19\"\>"}],
  SequenceForm[350, "  ", "Fri 11 Mar 2016 00:07:19"],
  Editable->False]], "Print",
 ShowCellLabel->True,
 CellChangeTimes->{3.6666616391861897`*^9}],

Cell[BoxData[
 InterpretationBox[
  RowBox[{
  "351", "\[InvisibleSpace]", "\<\"  \"\>", 
   "\[InvisibleSpace]", "\<\"Fri 11 Mar 2016 00:07:40\"\>"}],
  SequenceForm[351, "  ", "Fri 11 Mar 2016 00:07:40"],
  Editable->False]], "Print",
 ShowCellLabel->True,
 CellChangeTimes->{3.666661660402049*^9}],

Cell[BoxData[
 InterpretationBox[
  RowBox[{
  "352", "\[InvisibleSpace]", "\<\"  \"\>", 
   "\[InvisibleSpace]", "\<\"Fri 11 Mar 2016 00:07:58\"\>"}],
  SequenceForm[352, "  ", "Fri 11 Mar 2016 00:07:58"],
  Editable->False]], "Print",
 ShowCellLabel->True,
 CellChangeTimes->{3.666661678099587*^9}],

Cell[BoxData[
 InterpretationBox[
  RowBox[{
  "353", "\[InvisibleSpace]", "\<\"  \"\>", 
   "\[InvisibleSpace]", "\<\"Fri 11 Mar 2016 00:08:19\"\>"}],
  SequenceForm[353, "  ", "Fri 11 Mar 2016 00:08:19"],
  Editable->False]], "Print",
 ShowCellLabel->True,
 CellChangeTimes->{3.6666616998414373`*^9}],

Cell[BoxData[
 InterpretationBox[
  RowBox[{
  "354", "\[InvisibleSpace]", "\<\"  \"\>", 
   "\[InvisibleSpace]", "\<\"Fri 11 Mar 2016 00:08:43\"\>"}],
  SequenceForm[354, "  ", "Fri 11 Mar 2016 00:08:43"],
  Editable->False]], "Print",
 ShowCellLabel->True,
 CellChangeTimes->{3.6666617238859463`*^9}],

Cell[BoxData[
 InterpretationBox[
  RowBox[{
  "329", "\[InvisibleSpace]", "\<\"  \"\>", 
   "\[InvisibleSpace]", "\<\"Fri 11 Mar 2016 00:11:24\"\>"}],
  SequenceForm[329, "  ", "Fri 11 Mar 2016 00:11:24"],
  Editable->False]], "Print",
 ShowCellLabel->True,
 CellChangeTimes->{3.666661884397142*^9}],

Cell[BoxData[
 InterpretationBox[
  RowBox[{
  "330", "\[InvisibleSpace]", "\<\"  \"\>", 
   "\[InvisibleSpace]", "\<\"Fri 11 Mar 2016 00:11:46\"\>"}],
  SequenceForm[330, "  ", "Fri 11 Mar 2016 00:11:46"],
  Editable->False]], "Print",
 ShowCellLabel->True,
 CellChangeTimes->{3.666661906946917*^9}],

Cell[BoxData[
 InterpretationBox[
  RowBox[{
  "504", "\[InvisibleSpace]", "\<\"  \"\>", 
   "\[InvisibleSpace]", "\<\"Fri 11 Mar 2016 00:28:16\"\>"}],
  SequenceForm[504, "  ", "Fri 11 Mar 2016 00:28:16"],
  Editable->False]], "Print",
 ShowCellLabel->True,
 CellChangeTimes->{3.666662896347336*^9}],

Cell[BoxData[
 InterpretationBox[
  RowBox[{
  "505", "\[InvisibleSpace]", "\<\"  \"\>", 
   "\[InvisibleSpace]", "\<\"Fri 11 Mar 2016 00:28:36\"\>"}],
  SequenceForm[505, "  ", "Fri 11 Mar 2016 00:28:36"],
  Editable->False]], "Print",
 ShowCellLabel->True,
 CellChangeTimes->{3.666662916876556*^9}],

Cell[BoxData[
 InterpretationBox[
  RowBox[{
  "506", "\[InvisibleSpace]", "\<\"  \"\>", 
   "\[InvisibleSpace]", "\<\"Fri 11 Mar 2016 00:28:59\"\>"}],
  SequenceForm[506, "  ", "Fri 11 Mar 2016 00:28:59"],
  Editable->False]], "Print",
 ShowCellLabel->True,
 CellChangeTimes->{3.666662939457712*^9}],

Cell[BoxData[
 InterpretationBox[
  RowBox[{
  "507", "\[InvisibleSpace]", "\<\"  \"\>", 
   "\[InvisibleSpace]", "\<\"Fri 11 Mar 2016 00:29:21\"\>"}],
  SequenceForm[507, "  ", "Fri 11 Mar 2016 00:29:21"],
  Editable->False]], "Print",
 ShowCellLabel->True,
 CellChangeTimes->{3.6666629614939613`*^9}],

Cell[BoxData[
 InterpretationBox[
  RowBox[{
  "276", "\[InvisibleSpace]", "\<\"  \"\>", 
   "\[InvisibleSpace]", "\<\"Fri 11 Mar 2016 00:37:41\"\>"}],
  SequenceForm[276, "  ", "Fri 11 Mar 2016 00:37:41"],
  Editable->False]], "Print",
 ShowCellLabel->True,
 CellChangeTimes->{3.6666634618956347`*^9}],

Cell[BoxData[
 InterpretationBox[
  RowBox[{
  "277", "\[InvisibleSpace]", "\<\"  \"\>", 
   "\[InvisibleSpace]", "\<\"Fri 11 Mar 2016 00:38:08\"\>"}],
  SequenceForm[277, "  ", "Fri 11 Mar 2016 00:38:08"],
  Editable->False]], "Print",
 ShowCellLabel->True,
 CellChangeTimes->{3.666663488584753*^9}],

Cell[BoxData[
 InterpretationBox[
  RowBox[{
  "278", "\[InvisibleSpace]", "\<\"  \"\>", 
   "\[InvisibleSpace]", "\<\"Fri 11 Mar 2016 00:38:33\"\>"}],
  SequenceForm[278, "  ", "Fri 11 Mar 2016 00:38:33"],
  Editable->False]], "Print",
 ShowCellLabel->True,
 CellChangeTimes->{3.666663513301323*^9}],

Cell[BoxData[
 InterpretationBox[
  RowBox[{
  "279", "\[InvisibleSpace]", "\<\"  \"\>", 
   "\[InvisibleSpace]", "\<\"Fri 11 Mar 2016 00:38:51\"\>"}],
  SequenceForm[279, "  ", "Fri 11 Mar 2016 00:38:51"],
  Editable->False]], "Print",
 ShowCellLabel->True,
 CellChangeTimes->{3.666663531230164*^9}],

Cell[BoxData[
 InterpretationBox[
  RowBox[{
  "532", "\[InvisibleSpace]", "\<\"  \"\>", 
   "\[InvisibleSpace]", "\<\"Fri 11 Mar 2016 00:39:13\"\>"}],
  SequenceForm[532, "  ", "Fri 11 Mar 2016 00:39:13"],
  Editable->False]], "Print",
 ShowCellLabel->True,
 CellChangeTimes->{3.666663553279376*^9}],

Cell[BoxData[
 InterpretationBox[
  RowBox[{
  "355", "\[InvisibleSpace]", "\<\"  \"\>", 
   "\[InvisibleSpace]", "\<\"Fri 11 Mar 2016 00:39:30\"\>"}],
  SequenceForm[355, "  ", "Fri 11 Mar 2016 00:39:30"],
  Editable->False]], "Print",
 ShowCellLabel->True,
 CellChangeTimes->{3.666663570553133*^9}],

Cell[BoxData[
 InterpretationBox[
  RowBox[{
  "533", "\[InvisibleSpace]", "\<\"  \"\>", 
   "\[InvisibleSpace]", "\<\"Fri 11 Mar 2016 00:39:32\"\>"}],
  SequenceForm[533, "  ", "Fri 11 Mar 2016 00:39:32"],
  Editable->False]], "Print",
 ShowCellLabel->True,
 CellChangeTimes->{3.6666635727767*^9}],

Cell[BoxData[
 InterpretationBox[
  RowBox[{
  "534", "\[InvisibleSpace]", "\<\"  \"\>", 
   "\[InvisibleSpace]", "\<\"Fri 11 Mar 2016 00:39:52\"\>"}],
  SequenceForm[534, "  ", "Fri 11 Mar 2016 00:39:52"],
  Editable->False]], "Print",
 ShowCellLabel->True,
 CellChangeTimes->{3.666663592335334*^9}],

Cell[BoxData[
 InterpretationBox[
  RowBox[{
  "356", "\[InvisibleSpace]", "\<\"  \"\>", 
   "\[InvisibleSpace]", "\<\"Fri 11 Mar 2016 00:39:55\"\>"}],
  SequenceForm[356, "  ", "Fri 11 Mar 2016 00:39:55"],
  Editable->False]], "Print",
 ShowCellLabel->True,
 CellChangeTimes->{3.666663595565413*^9}],

Cell[BoxData[
 InterpretationBox[
  RowBox[{
  "535", "\[InvisibleSpace]", "\<\"  \"\>", 
   "\[InvisibleSpace]", "\<\"Fri 11 Mar 2016 00:40:17\"\>"}],
  SequenceForm[535, "  ", "Fri 11 Mar 2016 00:40:17"],
  Editable->False]], "Print",
 ShowCellLabel->True,
 CellChangeTimes->{3.666663617378689*^9}],

Cell[BoxData[
 InterpretationBox[
  RowBox[{
  "536", "\[InvisibleSpace]", "\<\"  \"\>", 
   "\[InvisibleSpace]", "\<\"Fri 11 Mar 2016 00:40:40\"\>"}],
  SequenceForm[536, "  ", "Fri 11 Mar 2016 00:40:40"],
  Editable->False]], "Print",
 ShowCellLabel->True,
 CellChangeTimes->{3.666663640121695*^9}],

Cell[BoxData[
 InterpretationBox[
  RowBox[{
  "537", "\[InvisibleSpace]", "\<\"  \"\>", 
   "\[InvisibleSpace]", "\<\"Fri 11 Mar 2016 00:41:00\"\>"}],
  SequenceForm[537, "  ", "Fri 11 Mar 2016 00:41:00"],
  Editable->False]], "Print",
 ShowCellLabel->True,
 CellChangeTimes->{3.666663660866205*^9}],

Cell[BoxData[
 InterpretationBox[
  RowBox[{
  "538", "\[InvisibleSpace]", "\<\"  \"\>", 
   "\[InvisibleSpace]", "\<\"Fri 11 Mar 2016 00:41:17\"\>"}],
  SequenceForm[538, "  ", "Fri 11 Mar 2016 00:41:17"],
  Editable->False]], "Print",
 ShowCellLabel->True,
 CellChangeTimes->{3.666663677092628*^9}],

Cell[BoxData[
 InterpretationBox[
  RowBox[{
  "539", "\[InvisibleSpace]", "\<\"  \"\>", 
   "\[InvisibleSpace]", "\<\"Fri 11 Mar 2016 00:41:39\"\>"}],
  SequenceForm[539, "  ", "Fri 11 Mar 2016 00:41:39"],
  Editable->False]], "Print",
 ShowCellLabel->True,
 CellChangeTimes->{3.666663699200074*^9}],

Cell[BoxData[
 InterpretationBox[
  RowBox[{
  "540", "\[InvisibleSpace]", "\<\"  \"\>", 
   "\[InvisibleSpace]", "\<\"Fri 11 Mar 2016 00:42:01\"\>"}],
  SequenceForm[540, "  ", "Fri 11 Mar 2016 00:42:01"],
  Editable->False]], "Print",
 ShowCellLabel->True,
 CellChangeTimes->{3.666663721250684*^9}],

Cell[BoxData[
 InterpretationBox[
  RowBox[{
  "484", "\[InvisibleSpace]", "\<\"  \"\>", 
   "\[InvisibleSpace]", "\<\"Fri 11 Mar 2016 00:42:33\"\>"}],
  SequenceForm[484, "  ", "Fri 11 Mar 2016 00:42:33"],
  Editable->False]], "Print",
 ShowCellLabel->True,
 CellChangeTimes->{3.6666637532702*^9}],

Cell[BoxData[
 InterpretationBox[
  RowBox[{
  "485", "\[InvisibleSpace]", "\<\"  \"\>", 
   "\[InvisibleSpace]", "\<\"Fri 11 Mar 2016 00:42:52\"\>"}],
  SequenceForm[485, "  ", "Fri 11 Mar 2016 00:42:52"],
  Editable->False]], "Print",
 ShowCellLabel->True,
 CellChangeTimes->{3.6666637728213377`*^9}],

Cell[BoxData[
 InterpretationBox[
  RowBox[{
  "486", "\[InvisibleSpace]", "\<\"  \"\>", 
   "\[InvisibleSpace]", "\<\"Fri 11 Mar 2016 00:43:17\"\>"}],
  SequenceForm[486, "  ", "Fri 11 Mar 2016 00:43:17"],
  Editable->False]], "Print",
 ShowCellLabel->True,
 CellChangeTimes->{3.666663797922791*^9}],

Cell[BoxData[
 InterpretationBox[
  RowBox[{
  "487", "\[InvisibleSpace]", "\<\"  \"\>", 
   "\[InvisibleSpace]", "\<\"Fri 11 Mar 2016 00:43:35\"\>"}],
  SequenceForm[487, "  ", "Fri 11 Mar 2016 00:43:35"],
  Editable->False]], "Print",
 ShowCellLabel->True,
 CellChangeTimes->{3.666663816012632*^9}],

Cell[BoxData[
 InterpretationBox[
  RowBox[{
  "488", "\[InvisibleSpace]", "\<\"  \"\>", 
   "\[InvisibleSpace]", "\<\"Fri 11 Mar 2016 00:43:55\"\>"}],
  SequenceForm[488, "  ", "Fri 11 Mar 2016 00:43:55"],
  Editable->False]], "Print",
 ShowCellLabel->True,
 CellChangeTimes->{3.666663835746438*^9}],

Cell[BoxData[
 InterpretationBox[
  RowBox[{
  "489", "\[InvisibleSpace]", "\<\"  \"\>", 
   "\[InvisibleSpace]", "\<\"Fri 11 Mar 2016 00:44:19\"\>"}],
  SequenceForm[489, "  ", "Fri 11 Mar 2016 00:44:19"],
  Editable->False]], "Print",
 ShowCellLabel->True,
 CellChangeTimes->{3.666663859491075*^9}],

Cell[BoxData[
 InterpretationBox[
  RowBox[{
  "490", "\[InvisibleSpace]", "\<\"  \"\>", 
   "\[InvisibleSpace]", "\<\"Fri 11 Mar 2016 00:44:42\"\>"}],
  SequenceForm[490, "  ", "Fri 11 Mar 2016 00:44:42"],
  Editable->False]], "Print",
 ShowCellLabel->True,
 CellChangeTimes->{3.6666638829092083`*^9}],

Cell[BoxData[
 InterpretationBox[
  RowBox[{
  "464", "\[InvisibleSpace]", "\<\"  \"\>", 
   "\[InvisibleSpace]", "\<\"Fri 11 Mar 2016 00:45:16\"\>"}],
  SequenceForm[464, "  ", "Fri 11 Mar 2016 00:45:16"],
  Editable->False]], "Print",
 ShowCellLabel->True,
 CellChangeTimes->{3.666663916879448*^9}],

Cell[BoxData[
 InterpretationBox[
  RowBox[{
  "465", "\[InvisibleSpace]", "\<\"  \"\>", 
   "\[InvisibleSpace]", "\<\"Fri 11 Mar 2016 00:45:37\"\>"}],
  SequenceForm[465, "  ", "Fri 11 Mar 2016 00:45:37"],
  Editable->False]], "Print",
 ShowCellLabel->True,
 CellChangeTimes->{3.666663937441428*^9}],

Cell[BoxData[
 InterpretationBox[
  RowBox[{
  "466", "\[InvisibleSpace]", "\<\"  \"\>", 
   "\[InvisibleSpace]", "\<\"Fri 11 Mar 2016 00:45:56\"\>"}],
  SequenceForm[466, "  ", "Fri 11 Mar 2016 00:45:56"],
  Editable->False]], "Print",
 ShowCellLabel->True,
 CellChangeTimes->{3.666663956358712*^9}],

Cell[BoxData[
 InterpretationBox[
  RowBox[{
  "467", "\[InvisibleSpace]", "\<\"  \"\>", 
   "\[InvisibleSpace]", "\<\"Fri 11 Mar 2016 00:46:13\"\>"}],
  SequenceForm[467, "  ", "Fri 11 Mar 2016 00:46:13"],
  Editable->False]], "Print",
 ShowCellLabel->True,
 CellChangeTimes->{3.66666397346896*^9}],

Cell[BoxData[
 InterpretationBox[
  RowBox[{
  "468", "\[InvisibleSpace]", "\<\"  \"\>", 
   "\[InvisibleSpace]", "\<\"Fri 11 Mar 2016 00:46:35\"\>"}],
  SequenceForm[468, "  ", "Fri 11 Mar 2016 00:46:35"],
  Editable->False]], "Print",
 ShowCellLabel->True,
 CellChangeTimes->{3.666663995296205*^9}],

Cell[BoxData[
 InterpretationBox[
  RowBox[{
  "469", "\[InvisibleSpace]", "\<\"  \"\>", 
   "\[InvisibleSpace]", "\<\"Fri 11 Mar 2016 00:47:04\"\>"}],
  SequenceForm[469, "  ", "Fri 11 Mar 2016 00:47:04"],
  Editable->False]], "Print",
 ShowCellLabel->True,
 CellChangeTimes->{3.666664024041581*^9}],

Cell[BoxData[
 InterpretationBox[
  RowBox[{
  "470", "\[InvisibleSpace]", "\<\"  \"\>", 
   "\[InvisibleSpace]", "\<\"Fri 11 Mar 2016 00:47:31\"\>"}],
  SequenceForm[470, "  ", "Fri 11 Mar 2016 00:47:31"],
  Editable->False]], "Print",
 ShowCellLabel->True,
 CellChangeTimes->{3.666664051327105*^9}],

Cell[BoxData[
 InterpretationBox[
  RowBox[{
  "541", "\[InvisibleSpace]", "\<\"  \"\>", 
   "\[InvisibleSpace]", "\<\"Fri 11 Mar 2016 00:47:40\"\>"}],
  SequenceForm[541, "  ", "Fri 11 Mar 2016 00:47:40"],
  Editable->False]], "Print",
 ShowCellLabel->True,
 CellChangeTimes->{3.666664060181419*^9}],

Cell[BoxData[
 InterpretationBox[
  RowBox[{
  "471", "\[InvisibleSpace]", "\<\"  \"\>", 
   "\[InvisibleSpace]", "\<\"Fri 11 Mar 2016 00:47:55\"\>"}],
  SequenceForm[471, "  ", "Fri 11 Mar 2016 00:47:55"],
  Editable->False]], "Print",
 ShowCellLabel->True,
 CellChangeTimes->{3.666664075446843*^9}],

Cell[BoxData[
 InterpretationBox[
  RowBox[{
  "542", "\[InvisibleSpace]", "\<\"  \"\>", 
   "\[InvisibleSpace]", "\<\"Fri 11 Mar 2016 00:48:07\"\>"}],
  SequenceForm[542, "  ", "Fri 11 Mar 2016 00:48:07"],
  Editable->False]], "Print",
 ShowCellLabel->True,
 CellChangeTimes->{3.666664087334152*^9}],

Cell[BoxData[
 InterpretationBox[
  RowBox[{
  "472", "\[InvisibleSpace]", "\<\"  \"\>", 
   "\[InvisibleSpace]", "\<\"Fri 11 Mar 2016 00:48:23\"\>"}],
  SequenceForm[472, "  ", "Fri 11 Mar 2016 00:48:23"],
  Editable->False]], "Print",
 ShowCellLabel->True,
 CellChangeTimes->{3.666664103060606*^9}],

Cell[BoxData[
 InterpretationBox[
  RowBox[{
  "543", "\[InvisibleSpace]", "\<\"  \"\>", 
   "\[InvisibleSpace]", "\<\"Fri 11 Mar 2016 00:48:27\"\>"}],
  SequenceForm[543, "  ", "Fri 11 Mar 2016 00:48:27"],
  Editable->False]], "Print",
 ShowCellLabel->True,
 CellChangeTimes->{3.666664107842579*^9}],

Cell[BoxData[
 InterpretationBox[
  RowBox[{
  "473", "\[InvisibleSpace]", "\<\"  \"\>", 
   "\[InvisibleSpace]", "\<\"Fri 11 Mar 2016 00:48:43\"\>"}],
  SequenceForm[473, "  ", "Fri 11 Mar 2016 00:48:43"],
  Editable->False]], "Print",
 ShowCellLabel->True,
 CellChangeTimes->{3.66666412359489*^9}],

Cell[BoxData[
 InterpretationBox[
  RowBox[{
  "544", "\[InvisibleSpace]", "\<\"  \"\>", 
   "\[InvisibleSpace]", "\<\"Fri 11 Mar 2016 00:48:46\"\>"}],
  SequenceForm[544, "  ", "Fri 11 Mar 2016 00:48:46"],
  Editable->False]], "Print",
 ShowCellLabel->True,
 CellChangeTimes->{3.666664126156806*^9}],

Cell[BoxData[
 InterpretationBox[
  RowBox[{
  "474", "\[InvisibleSpace]", "\<\"  \"\>", 
   "\[InvisibleSpace]", "\<\"Fri 11 Mar 2016 00:49:04\"\>"}],
  SequenceForm[474, "  ", "Fri 11 Mar 2016 00:49:04"],
  Editable->False]], "Print",
 ShowCellLabel->True,
 CellChangeTimes->{3.666664144496048*^9}],

Cell[BoxData[
 InterpretationBox[
  RowBox[{
  "475", "\[InvisibleSpace]", "\<\"  \"\>", 
   "\[InvisibleSpace]", "\<\"Fri 11 Mar 2016 00:49:23\"\>"}],
  SequenceForm[475, "  ", "Fri 11 Mar 2016 00:49:23"],
  Editable->False]], "Print",
 ShowCellLabel->True,
 CellChangeTimes->{3.666664163083026*^9}],

Cell[BoxData[
 InterpretationBox[
  RowBox[{
  "560", "\[InvisibleSpace]", "\<\"  \"\>", 
   "\[InvisibleSpace]", "\<\"Fri 11 Mar 2016 00:49:43\"\>"}],
  SequenceForm[560, "  ", "Fri 11 Mar 2016 00:49:43"],
  Editable->False]], "Print",
 ShowCellLabel->True,
 CellChangeTimes->{3.6666641839145317`*^9}],

Cell[BoxData[
 InterpretationBox[
  RowBox[{
  "561", "\[InvisibleSpace]", "\<\"  \"\>", 
   "\[InvisibleSpace]", "\<\"Fri 11 Mar 2016 00:50:02\"\>"}],
  SequenceForm[561, "  ", "Fri 11 Mar 2016 00:50:02"],
  Editable->False]], "Print",
 ShowCellLabel->True,
 CellChangeTimes->{3.666664202236444*^9}],

Cell[BoxData[
 InterpretationBox[
  RowBox[{
  "562", "\[InvisibleSpace]", "\<\"  \"\>", 
   "\[InvisibleSpace]", "\<\"Fri 11 Mar 2016 00:50:26\"\>"}],
  SequenceForm[562, "  ", "Fri 11 Mar 2016 00:50:26"],
  Editable->False]], "Print",
 ShowCellLabel->True,
 CellChangeTimes->{3.666664226329734*^9}],

Cell[BoxData[
 InterpretationBox[
  RowBox[{
  "563", "\[InvisibleSpace]", "\<\"  \"\>", 
   "\[InvisibleSpace]", "\<\"Fri 11 Mar 2016 00:50:52\"\>"}],
  SequenceForm[563, "  ", "Fri 11 Mar 2016 00:50:52"],
  Editable->False]], "Print",
 ShowCellLabel->True,
 CellChangeTimes->{3.666664252734511*^9}],

Cell[BoxData[
 InterpretationBox[
  RowBox[{
  "331", "\[InvisibleSpace]", "\<\"  \"\>", 
   "\[InvisibleSpace]", "\<\"Fri 11 Mar 2016 00:59:30\"\>"}],
  SequenceForm[331, "  ", "Fri 11 Mar 2016 00:59:30"],
  Editable->False]], "Print",
 ShowCellLabel->True,
 CellChangeTimes->{3.666664770654776*^9}],

Cell[BoxData[
 InterpretationBox[
  RowBox[{
  "332", "\[InvisibleSpace]", "\<\"  \"\>", 
   "\[InvisibleSpace]", "\<\"Fri 11 Mar 2016 00:59:57\"\>"}],
  SequenceForm[332, "  ", "Fri 11 Mar 2016 00:59:57"],
  Editable->False]], "Print",
 ShowCellLabel->True,
 CellChangeTimes->{3.6666647970936728`*^9}],

Cell[BoxData[
 InterpretationBox[
  RowBox[{
  "508", "\[InvisibleSpace]", "\<\"  \"\>", 
   "\[InvisibleSpace]", "\<\"Fri 11 Mar 2016 01:13:59\"\>"}],
  SequenceForm[508, "  ", "Fri 11 Mar 2016 01:13:59"],
  Editable->False]], "Print",
 ShowCellLabel->True,
 CellChangeTimes->{3.666665639668096*^9}],

Cell[BoxData[
 InterpretationBox[
  RowBox[{
  "509", "\[InvisibleSpace]", "\<\"  \"\>", 
   "\[InvisibleSpace]", "\<\"Fri 11 Mar 2016 01:14:18\"\>"}],
  SequenceForm[509, "  ", "Fri 11 Mar 2016 01:14:18"],
  Editable->False]], "Print",
 ShowCellLabel->True,
 CellChangeTimes->{3.6666656585300817`*^9}],

Cell[BoxData[
 InterpretationBox[
  RowBox[{
  "510", "\[InvisibleSpace]", "\<\"  \"\>", 
   "\[InvisibleSpace]", "\<\"Fri 11 Mar 2016 01:14:45\"\>"}],
  SequenceForm[510, "  ", "Fri 11 Mar 2016 01:14:45"],
  Editable->False]], "Print",
 ShowCellLabel->True,
 CellChangeTimes->{3.666665685009657*^9}],

Cell[BoxData[
 InterpretationBox[
  RowBox[{
  "511", "\[InvisibleSpace]", "\<\"  \"\>", 
   "\[InvisibleSpace]", "\<\"Fri 11 Mar 2016 01:15:03\"\>"}],
  SequenceForm[511, "  ", "Fri 11 Mar 2016 01:15:03"],
  Editable->False]], "Print",
 ShowCellLabel->True,
 CellChangeTimes->{3.66666570353828*^9}],

Cell[BoxData[
 InterpretationBox[
  RowBox[{
  "512", "\[InvisibleSpace]", "\<\"  \"\>", 
   "\[InvisibleSpace]", "\<\"Fri 11 Mar 2016 01:15:24\"\>"}],
  SequenceForm[512, "  ", "Fri 11 Mar 2016 01:15:24"],
  Editable->False]], "Print",
 ShowCellLabel->True,
 CellChangeTimes->{3.666665724841647*^9}],

Cell[BoxData[
 InterpretationBox[
  RowBox[{
  "513", "\[InvisibleSpace]", "\<\"  \"\>", 
   "\[InvisibleSpace]", "\<\"Fri 11 Mar 2016 01:15:45\"\>"}],
  SequenceForm[513, "  ", "Fri 11 Mar 2016 01:15:45"],
  Editable->False]], "Print",
 ShowCellLabel->True,
 CellChangeTimes->{3.666665745290629*^9}],

Cell[BoxData[
 InterpretationBox[
  RowBox[{
  "514", "\[InvisibleSpace]", "\<\"  \"\>", 
   "\[InvisibleSpace]", "\<\"Fri 11 Mar 2016 01:16:03\"\>"}],
  SequenceForm[514, "  ", "Fri 11 Mar 2016 01:16:03"],
  Editable->False]], "Print",
 ShowCellLabel->True,
 CellChangeTimes->{3.666665763156939*^9}],

Cell[BoxData[
 InterpretationBox[
  RowBox[{
  "515", "\[InvisibleSpace]", "\<\"  \"\>", 
   "\[InvisibleSpace]", "\<\"Fri 11 Mar 2016 01:16:28\"\>"}],
  SequenceForm[515, "  ", "Fri 11 Mar 2016 01:16:28"],
  Editable->False]], "Print",
 ShowCellLabel->True,
 CellChangeTimes->{3.6666657885709553`*^9}],

Cell[BoxData[
 InterpretationBox[
  RowBox[{
  "516", "\[InvisibleSpace]", "\<\"  \"\>", 
   "\[InvisibleSpace]", "\<\"Fri 11 Mar 2016 01:16:49\"\>"}],
  SequenceForm[516, "  ", "Fri 11 Mar 2016 01:16:49"],
  Editable->False]], "Print",
 ShowCellLabel->True,
 CellChangeTimes->{3.6666658094622726`*^9}],

Cell[BoxData[
 InterpretationBox[
  RowBox[{
  "517", "\[InvisibleSpace]", "\<\"  \"\>", 
   "\[InvisibleSpace]", "\<\"Fri 11 Mar 2016 01:17:14\"\>"}],
  SequenceForm[517, "  ", "Fri 11 Mar 2016 01:17:14"],
  Editable->False]], "Print",
 ShowCellLabel->True,
 CellChangeTimes->{3.6666658347226048`*^9}],

Cell[BoxData[
 InterpretationBox[
  RowBox[{
  "518", "\[InvisibleSpace]", "\<\"  \"\>", 
   "\[InvisibleSpace]", "\<\"Fri 11 Mar 2016 01:17:35\"\>"}],
  SequenceForm[518, "  ", "Fri 11 Mar 2016 01:17:35"],
  Editable->False]], "Print",
 ShowCellLabel->True,
 CellChangeTimes->{3.6666658551479263`*^9}],

Cell[BoxData[
 InterpretationBox[
  RowBox[{
  "519", "\[InvisibleSpace]", "\<\"  \"\>", 
   "\[InvisibleSpace]", "\<\"Fri 11 Mar 2016 01:17:54\"\>"}],
  SequenceForm[519, "  ", "Fri 11 Mar 2016 01:17:54"],
  Editable->False]], "Print",
 ShowCellLabel->True,
 CellChangeTimes->{3.666665874929082*^9}],

Cell[BoxData[
 InterpretationBox[
  RowBox[{
  "520", "\[InvisibleSpace]", "\<\"  \"\>", 
   "\[InvisibleSpace]", "\<\"Fri 11 Mar 2016 01:18:16\"\>"}],
  SequenceForm[520, "  ", "Fri 11 Mar 2016 01:18:16"],
  Editable->False]], "Print",
 ShowCellLabel->True,
 CellChangeTimes->{3.666665896336988*^9}],

Cell[BoxData[
 InterpretationBox[
  RowBox[{
  "521", "\[InvisibleSpace]", "\<\"  \"\>", 
   "\[InvisibleSpace]", "\<\"Fri 11 Mar 2016 01:18:37\"\>"}],
  SequenceForm[521, "  ", "Fri 11 Mar 2016 01:18:37"],
  Editable->False]], "Print",
 ShowCellLabel->True,
 CellChangeTimes->{3.6666659179214973`*^9}],

Cell[BoxData[
 InterpretationBox[
  RowBox[{
  "357", "\[InvisibleSpace]", "\<\"  \"\>", 
   "\[InvisibleSpace]", "\<\"Fri 11 Mar 2016 01:18:56\"\>"}],
  SequenceForm[357, "  ", "Fri 11 Mar 2016 01:18:56"],
  Editable->False]], "Print",
 ShowCellLabel->True,
 CellChangeTimes->{3.666665936025442*^9}],

Cell[BoxData[
 InterpretationBox[
  RowBox[{
  "522", "\[InvisibleSpace]", "\<\"  \"\>", 
   "\[InvisibleSpace]", "\<\"Fri 11 Mar 2016 01:18:59\"\>"}],
  SequenceForm[522, "  ", "Fri 11 Mar 2016 01:18:59"],
  Editable->False]], "Print",
 ShowCellLabel->True,
 CellChangeTimes->{3.666665939579253*^9}],

Cell[BoxData[
 InterpretationBox[
  RowBox[{
  "523", "\[InvisibleSpace]", "\<\"  \"\>", 
   "\[InvisibleSpace]", "\<\"Fri 11 Mar 2016 01:19:20\"\>"}],
  SequenceForm[523, "  ", "Fri 11 Mar 2016 01:19:20"],
  Editable->False]], "Print",
 ShowCellLabel->True,
 CellChangeTimes->{3.666665960731797*^9}],

Cell[BoxData[
 InterpretationBox[
  RowBox[{
  "524", "\[InvisibleSpace]", "\<\"  \"\>", 
   "\[InvisibleSpace]", "\<\"Fri 11 Mar 2016 01:19:41\"\>"}],
  SequenceForm[524, "  ", "Fri 11 Mar 2016 01:19:41"],
  Editable->False]], "Print",
 ShowCellLabel->True,
 CellChangeTimes->{3.666665981448155*^9}],

Cell[BoxData[
 InterpretationBox[
  RowBox[{
  "525", "\[InvisibleSpace]", "\<\"  \"\>", 
   "\[InvisibleSpace]", "\<\"Fri 11 Mar 2016 01:20:00\"\>"}],
  SequenceForm[525, "  ", "Fri 11 Mar 2016 01:20:00"],
  Editable->False]], "Print",
 ShowCellLabel->True,
 CellChangeTimes->{3.666666000057969*^9}],

Cell[BoxData[
 InterpretationBox[
  RowBox[{
  "526", "\[InvisibleSpace]", "\<\"  \"\>", 
   "\[InvisibleSpace]", "\<\"Fri 11 Mar 2016 01:20:18\"\>"}],
  SequenceForm[526, "  ", "Fri 11 Mar 2016 01:20:18"],
  Editable->False]], "Print",
 ShowCellLabel->True,
 CellChangeTimes->{3.666666018349105*^9}],

Cell[BoxData[
 InterpretationBox[
  RowBox[{
  "527", "\[InvisibleSpace]", "\<\"  \"\>", 
   "\[InvisibleSpace]", "\<\"Fri 11 Mar 2016 01:20:36\"\>"}],
  SequenceForm[527, "  ", "Fri 11 Mar 2016 01:20:36"],
  Editable->False]], "Print",
 ShowCellLabel->True,
 CellChangeTimes->{3.666666036873734*^9}],

Cell[BoxData[
 InterpretationBox[
  RowBox[{
  "528", "\[InvisibleSpace]", "\<\"  \"\>", 
   "\[InvisibleSpace]", "\<\"Fri 11 Mar 2016 01:20:59\"\>"}],
  SequenceForm[528, "  ", "Fri 11 Mar 2016 01:20:59"],
  Editable->False]], "Print",
 ShowCellLabel->True,
 CellChangeTimes->{3.6666660594502497`*^9}],

Cell[BoxData[
 InterpretationBox[
  RowBox[{
  "545", "\[InvisibleSpace]", "\<\"  \"\>", 
   "\[InvisibleSpace]", "\<\"Fri 11 Mar 2016 01:28:17\"\>"}],
  SequenceForm[545, "  ", "Fri 11 Mar 2016 01:28:17"],
  Editable->False]], "Print",
 ShowCellLabel->True,
 CellChangeTimes->{3.666666497865106*^9}],

Cell[BoxData[
 InterpretationBox[
  RowBox[{
  "546", "\[InvisibleSpace]", "\<\"  \"\>", 
   "\[InvisibleSpace]", "\<\"Fri 11 Mar 2016 01:28:36\"\>"}],
  SequenceForm[546, "  ", "Fri 11 Mar 2016 01:28:36"],
  Editable->False]], "Print",
 ShowCellLabel->True,
 CellChangeTimes->{3.666666516629265*^9}],

Cell[BoxData[
 InterpretationBox[
  RowBox[{
  "564", "\[InvisibleSpace]", "\<\"  \"\>", 
   "\[InvisibleSpace]", "\<\"Fri 11 Mar 2016 01:30:40\"\>"}],
  SequenceForm[564, "  ", "Fri 11 Mar 2016 01:30:40"],
  Editable->False]], "Print",
 ShowCellLabel->True,
 CellChangeTimes->{3.66666664093743*^9}],

Cell[BoxData[
 InterpretationBox[
  RowBox[{
  "491", "\[InvisibleSpace]", "\<\"  \"\>", 
   "\[InvisibleSpace]", "\<\"Fri 11 Mar 2016 01:32:28\"\>"}],
  SequenceForm[491, "  ", "Fri 11 Mar 2016 01:32:28"],
  Editable->False]], "Print",
 ShowCellLabel->True,
 CellChangeTimes->{3.666666748082818*^9}],

Cell[BoxData[
 InterpretationBox[
  RowBox[{
  "492", "\[InvisibleSpace]", "\<\"  \"\>", 
   "\[InvisibleSpace]", "\<\"Fri 11 Mar 2016 01:32:48\"\>"}],
  SequenceForm[492, "  ", "Fri 11 Mar 2016 01:32:48"],
  Editable->False]], "Print",
 ShowCellLabel->True,
 CellChangeTimes->{3.666666768714329*^9}],

Cell[BoxData[
 InterpretationBox[
  RowBox[{
  "493", "\[InvisibleSpace]", "\<\"  \"\>", 
   "\[InvisibleSpace]", "\<\"Fri 11 Mar 2016 01:33:06\"\>"}],
  SequenceForm[493, "  ", "Fri 11 Mar 2016 01:33:06"],
  Editable->False]], "Print",
 ShowCellLabel->True,
 CellChangeTimes->{3.666666786638166*^9}],

Cell[BoxData[
 InterpretationBox[
  RowBox[{
  "333", "\[InvisibleSpace]", "\<\"  \"\>", 
   "\[InvisibleSpace]", "\<\"Fri 11 Mar 2016 01:33:13\"\>"}],
  SequenceForm[333, "  ", "Fri 11 Mar 2016 01:33:13"],
  Editable->False]], "Print",
 ShowCellLabel->True,
 CellChangeTimes->{3.666666793290084*^9}],

Cell[BoxData[
 InterpretationBox[
  RowBox[{
  "494", "\[InvisibleSpace]", "\<\"  \"\>", 
   "\[InvisibleSpace]", "\<\"Fri 11 Mar 2016 01:33:31\"\>"}],
  SequenceForm[494, "  ", "Fri 11 Mar 2016 01:33:31"],
  Editable->False]], "Print",
 ShowCellLabel->True,
 CellChangeTimes->{3.6666668118518877`*^9}],

Cell[BoxData[
 InterpretationBox[
  RowBox[{
  "334", "\[InvisibleSpace]", "\<\"  \"\>", 
   "\[InvisibleSpace]", "\<\"Fri 11 Mar 2016 01:33:37\"\>"}],
  SequenceForm[334, "  ", "Fri 11 Mar 2016 01:33:37"],
  Editable->False]], "Print",
 ShowCellLabel->True,
 CellChangeTimes->{3.666666817798648*^9}],

Cell[BoxData[
 InterpretationBox[
  RowBox[{
  "495", "\[InvisibleSpace]", "\<\"  \"\>", 
   "\[InvisibleSpace]", "\<\"Fri 11 Mar 2016 01:33:50\"\>"}],
  SequenceForm[495, "  ", "Fri 11 Mar 2016 01:33:50"],
  Editable->False]], "Print",
 ShowCellLabel->True,
 CellChangeTimes->{3.666666830310328*^9}],

Cell[BoxData[
 InterpretationBox[
  RowBox[{
  "335", "\[InvisibleSpace]", "\<\"  \"\>", 
   "\[InvisibleSpace]", "\<\"Fri 11 Mar 2016 01:33:56\"\>"}],
  SequenceForm[335, "  ", "Fri 11 Mar 2016 01:33:56"],
  Editable->False]], "Print",
 ShowCellLabel->True,
 CellChangeTimes->{3.666666836469318*^9}],

Cell[BoxData[
 InterpretationBox[
  RowBox[{
  "496", "\[InvisibleSpace]", "\<\"  \"\>", 
   "\[InvisibleSpace]", "\<\"Fri 11 Mar 2016 01:34:07\"\>"}],
  SequenceForm[496, "  ", "Fri 11 Mar 2016 01:34:07"],
  Editable->False]], "Print",
 ShowCellLabel->True,
 CellChangeTimes->{3.6666668471426*^9}],

Cell[BoxData[
 InterpretationBox[
  RowBox[{
  "588", "\[InvisibleSpace]", "\<\"  \"\>", 
   "\[InvisibleSpace]", "\<\"Fri 11 Mar 2016 01:34:17\"\>"}],
  SequenceForm[588, "  ", "Fri 11 Mar 2016 01:34:17"],
  Editable->False]], "Print",
 ShowCellLabel->True,
 CellChangeTimes->{3.6666668579079723`*^9}],

Cell[BoxData[
 InterpretationBox[
  RowBox[{
  "497", "\[InvisibleSpace]", "\<\"  \"\>", 
   "\[InvisibleSpace]", "\<\"Fri 11 Mar 2016 01:34:19\"\>"}],
  SequenceForm[497, "  ", "Fri 11 Mar 2016 01:34:19"],
  Editable->False]], "Print",
 ShowCellLabel->True,
 CellChangeTimes->{3.6666668595382957`*^9}],

Cell[BoxData[
 InterpretationBox[
  RowBox[{
  "589", "\[InvisibleSpace]", "\<\"  \"\>", 
   "\[InvisibleSpace]", "\<\"Fri 11 Mar 2016 01:34:38\"\>"}],
  SequenceForm[589, "  ", "Fri 11 Mar 2016 01:34:38"],
  Editable->False]], "Print",
 ShowCellLabel->True,
 CellChangeTimes->{3.66666687889748*^9}],

Cell[BoxData[
 InterpretationBox[
  RowBox[{
  "498", "\[InvisibleSpace]", "\<\"  \"\>", 
   "\[InvisibleSpace]", "\<\"Fri 11 Mar 2016 01:34:42\"\>"}],
  SequenceForm[498, "  ", "Fri 11 Mar 2016 01:34:42"],
  Editable->False]], "Print",
 ShowCellLabel->True,
 CellChangeTimes->{3.666666882783223*^9}],

Cell[BoxData[
 InterpretationBox[
  RowBox[{
  "590", "\[InvisibleSpace]", "\<\"  \"\>", 
   "\[InvisibleSpace]", "\<\"Fri 11 Mar 2016 01:34:59\"\>"}],
  SequenceForm[590, "  ", "Fri 11 Mar 2016 01:34:59"],
  Editable->False]], "Print",
 ShowCellLabel->True,
 CellChangeTimes->{3.66666689942906*^9}],

Cell[BoxData[
 InterpretationBox[
  RowBox[{
  "499", "\[InvisibleSpace]", "\<\"  \"\>", 
   "\[InvisibleSpace]", "\<\"Fri 11 Mar 2016 01:35:03\"\>"}],
  SequenceForm[499, "  ", "Fri 11 Mar 2016 01:35:03"],
  Editable->False]], "Print",
 ShowCellLabel->True,
 CellChangeTimes->{3.666666903050192*^9}],

Cell[BoxData[
 InterpretationBox[
  RowBox[{
  "591", "\[InvisibleSpace]", "\<\"  \"\>", 
   "\[InvisibleSpace]", "\<\"Fri 11 Mar 2016 01:35:16\"\>"}],
  SequenceForm[591, "  ", "Fri 11 Mar 2016 01:35:16"],
  Editable->False]], "Print",
 ShowCellLabel->True,
 CellChangeTimes->{3.666666916118319*^9}],

Cell[BoxData[
 InterpretationBox[
  RowBox[{
  "500", "\[InvisibleSpace]", "\<\"  \"\>", 
   "\[InvisibleSpace]", "\<\"Fri 11 Mar 2016 01:35:27\"\>"}],
  SequenceForm[500, "  ", "Fri 11 Mar 2016 01:35:27"],
  Editable->False]], "Print",
 ShowCellLabel->True,
 CellChangeTimes->{3.666666927717256*^9}],

Cell[BoxData[
 InterpretationBox[
  RowBox[{
  "592", "\[InvisibleSpace]", "\<\"  \"\>", 
   "\[InvisibleSpace]", "\<\"Fri 11 Mar 2016 01:35:33\"\>"}],
  SequenceForm[592, "  ", "Fri 11 Mar 2016 01:35:33"],
  Editable->False]], "Print",
 ShowCellLabel->True,
 CellChangeTimes->{3.666666933835854*^9}],

Cell[BoxData[
 InterpretationBox[
  RowBox[{
  "501", "\[InvisibleSpace]", "\<\"  \"\>", 
   "\[InvisibleSpace]", "\<\"Fri 11 Mar 2016 01:35:46\"\>"}],
  SequenceForm[501, "  ", "Fri 11 Mar 2016 01:35:46"],
  Editable->False]], "Print",
 ShowCellLabel->True,
 CellChangeTimes->{3.6666669461052*^9}],

Cell[BoxData[
 InterpretationBox[
  RowBox[{
  "593", "\[InvisibleSpace]", "\<\"  \"\>", 
   "\[InvisibleSpace]", "\<\"Fri 11 Mar 2016 01:35:55\"\>"}],
  SequenceForm[593, "  ", "Fri 11 Mar 2016 01:35:55"],
  Editable->False]], "Print",
 ShowCellLabel->True,
 CellChangeTimes->{3.666666955238817*^9}],

Cell[BoxData[
 InterpretationBox[
  RowBox[{
  "502", "\[InvisibleSpace]", "\<\"  \"\>", 
   "\[InvisibleSpace]", "\<\"Fri 11 Mar 2016 01:36:08\"\>"}],
  SequenceForm[502, "  ", "Fri 11 Mar 2016 01:36:08"],
  Editable->False]], "Print",
 ShowCellLabel->True,
 CellChangeTimes->{3.666666968616096*^9}],

Cell[BoxData[
 InterpretationBox[
  RowBox[{
  "594", "\[InvisibleSpace]", "\<\"  \"\>", 
   "\[InvisibleSpace]", "\<\"Fri 11 Mar 2016 01:36:14\"\>"}],
  SequenceForm[594, "  ", "Fri 11 Mar 2016 01:36:14"],
  Editable->False]], "Print",
 ShowCellLabel->True,
 CellChangeTimes->{3.666666974370471*^9}],

Cell[BoxData[
 InterpretationBox[
  RowBox[{
  "503", "\[InvisibleSpace]", "\<\"  \"\>", 
   "\[InvisibleSpace]", "\<\"Fri 11 Mar 2016 01:36:35\"\>"}],
  SequenceForm[503, "  ", "Fri 11 Mar 2016 01:36:35"],
  Editable->False]], "Print",
 ShowCellLabel->True,
 CellChangeTimes->{3.6666669958144207`*^9}],

Cell[BoxData[
 InterpretationBox[
  RowBox[{
  "616", "\[InvisibleSpace]", "\<\"  \"\>", 
   "\[InvisibleSpace]", "\<\"Fri 11 Mar 2016 01:37:01\"\>"}],
  SequenceForm[616, "  ", "Fri 11 Mar 2016 01:37:01"],
  Editable->False]], "Print",
 ShowCellLabel->True,
 CellChangeTimes->{3.666667021645734*^9}],

Cell[BoxData[
 InterpretationBox[
  RowBox[{
  "617", "\[InvisibleSpace]", "\<\"  \"\>", 
   "\[InvisibleSpace]", "\<\"Fri 11 Mar 2016 01:37:24\"\>"}],
  SequenceForm[617, "  ", "Fri 11 Mar 2016 01:37:24"],
  Editable->False]], "Print",
 ShowCellLabel->True,
 CellChangeTimes->{3.666667044244762*^9}],

Cell[BoxData[
 InterpretationBox[
  RowBox[{
  "618", "\[InvisibleSpace]", "\<\"  \"\>", 
   "\[InvisibleSpace]", "\<\"Fri 11 Mar 2016 01:37:45\"\>"}],
  SequenceForm[618, "  ", "Fri 11 Mar 2016 01:37:45"],
  Editable->False]], "Print",
 ShowCellLabel->True,
 CellChangeTimes->{3.666667065077915*^9}],

Cell[BoxData[
 InterpretationBox[
  RowBox[{
  "619", "\[InvisibleSpace]", "\<\"  \"\>", 
   "\[InvisibleSpace]", "\<\"Fri 11 Mar 2016 01:38:01\"\>"}],
  SequenceForm[619, "  ", "Fri 11 Mar 2016 01:38:01"],
  Editable->False]], "Print",
 ShowCellLabel->True,
 CellChangeTimes->{3.666667081224349*^9}],

Cell[BoxData[
 InterpretationBox[
  RowBox[{
  "358", "\[InvisibleSpace]", "\<\"  \"\>", 
   "\[InvisibleSpace]", "\<\"Fri 11 Mar 2016 01:59:01\"\>"}],
  SequenceForm[358, "  ", "Fri 11 Mar 2016 01:59:01"],
  Editable->False]], "Print",
 ShowCellLabel->True,
 CellChangeTimes->{3.666668341558147*^9}],

Cell[BoxData[
 InterpretationBox[
  RowBox[{
  "359", "\[InvisibleSpace]", "\<\"  \"\>", 
   "\[InvisibleSpace]", "\<\"Fri 11 Mar 2016 01:59:18\"\>"}],
  SequenceForm[359, "  ", "Fri 11 Mar 2016 01:59:18"],
  Editable->False]], "Print",
 ShowCellLabel->True,
 CellChangeTimes->{3.666668358896456*^9}],

Cell[BoxData[
 InterpretationBox[
  RowBox[{
  "360", "\[InvisibleSpace]", "\<\"  \"\>", 
   "\[InvisibleSpace]", "\<\"Fri 11 Mar 2016 01:59:40\"\>"}],
  SequenceForm[360, "  ", "Fri 11 Mar 2016 01:59:40"],
  Editable->False]], "Print",
 ShowCellLabel->True,
 CellChangeTimes->{3.6666683805058947`*^9}],

Cell[BoxData[
 InterpretationBox[
  RowBox[{
  "361", "\[InvisibleSpace]", "\<\"  \"\>", 
   "\[InvisibleSpace]", "\<\"Fri 11 Mar 2016 01:59:58\"\>"}],
  SequenceForm[361, "  ", "Fri 11 Mar 2016 01:59:58"],
  Editable->False]], "Print",
 ShowCellLabel->True,
 CellChangeTimes->{3.666668398185938*^9}],

Cell[BoxData[
 InterpretationBox[
  RowBox[{
  "362", "\[InvisibleSpace]", "\<\"  \"\>", 
   "\[InvisibleSpace]", "\<\"Fri 11 Mar 2016 02:00:24\"\>"}],
  SequenceForm[362, "  ", "Fri 11 Mar 2016 02:00:24"],
  Editable->False]], "Print",
 ShowCellLabel->True,
 CellChangeTimes->{3.666668424176132*^9}],

Cell[BoxData[
 InterpretationBox[
  RowBox[{
  "529", "\[InvisibleSpace]", "\<\"  \"\>", 
   "\[InvisibleSpace]", "\<\"Fri 11 Mar 2016 02:00:25\"\>"}],
  SequenceForm[529, "  ", "Fri 11 Mar 2016 02:00:25"],
  Editable->False]], "Print",
 ShowCellLabel->True,
 CellChangeTimes->{3.666668425053212*^9}],

Cell[BoxData[
 InterpretationBox[
  RowBox[{
  "363", "\[InvisibleSpace]", "\<\"  \"\>", 
   "\[InvisibleSpace]", "\<\"Fri 11 Mar 2016 02:00:45\"\>"}],
  SequenceForm[363, "  ", "Fri 11 Mar 2016 02:00:45"],
  Editable->False]], "Print",
 ShowCellLabel->True,
 CellChangeTimes->{3.666668445456881*^9}],

Cell[BoxData[
 InterpretationBox[
  RowBox[{
  "530", "\[InvisibleSpace]", "\<\"  \"\>", 
   "\[InvisibleSpace]", "\<\"Fri 11 Mar 2016 02:00:47\"\>"}],
  SequenceForm[530, "  ", "Fri 11 Mar 2016 02:00:47"],
  Editable->False]], "Print",
 ShowCellLabel->True,
 CellChangeTimes->{3.66666844772439*^9}],

Cell[BoxData[
 InterpretationBox[
  RowBox[{
  "644", "\[InvisibleSpace]", "\<\"  \"\>", 
   "\[InvisibleSpace]", "\<\"Fri 11 Mar 2016 02:01:06\"\>"}],
  SequenceForm[644, "  ", "Fri 11 Mar 2016 02:01:06"],
  Editable->False]], "Print",
 ShowCellLabel->True,
 CellChangeTimes->{3.6666684669772863`*^9}],

Cell[BoxData[
 InterpretationBox[
  RowBox[{
  "531", "\[InvisibleSpace]", "\<\"  \"\>", 
   "\[InvisibleSpace]", "\<\"Fri 11 Mar 2016 02:01:08\"\>"}],
  SequenceForm[531, "  ", "Fri 11 Mar 2016 02:01:08"],
  Editable->False]], "Print",
 ShowCellLabel->True,
 CellChangeTimes->{3.666668468974173*^9}],

Cell[BoxData[
 InterpretationBox[
  RowBox[{
  "672", "\[InvisibleSpace]", "\<\"  \"\>", 
   "\[InvisibleSpace]", "\<\"Fri 11 Mar 2016 02:01:29\"\>"}],
  SequenceForm[672, "  ", "Fri 11 Mar 2016 02:01:29"],
  Editable->False]], "Print",
 ShowCellLabel->True,
 CellChangeTimes->{3.666668489341591*^9}],

Cell[BoxData[
 InterpretationBox[
  RowBox[{
  "645", "\[InvisibleSpace]", "\<\"  \"\>", 
   "\[InvisibleSpace]", "\<\"Fri 11 Mar 2016 02:01:34\"\>"}],
  SequenceForm[645, "  ", "Fri 11 Mar 2016 02:01:34"],
  Editable->False]], "Print",
 ShowCellLabel->True,
 CellChangeTimes->{3.666668494137589*^9}],

Cell[BoxData[
 InterpretationBox[
  RowBox[{
  "673", "\[InvisibleSpace]", "\<\"  \"\>", 
   "\[InvisibleSpace]", "\<\"Fri 11 Mar 2016 02:01:47\"\>"}],
  SequenceForm[673, "  ", "Fri 11 Mar 2016 02:01:47"],
  Editable->False]], "Print",
 ShowCellLabel->True,
 CellChangeTimes->{3.6666685073694267`*^9}],

Cell[BoxData[
 InterpretationBox[
  RowBox[{
  "646", "\[InvisibleSpace]", "\<\"  \"\>", 
   "\[InvisibleSpace]", "\<\"Fri 11 Mar 2016 02:01:54\"\>"}],
  SequenceForm[646, "  ", "Fri 11 Mar 2016 02:01:54"],
  Editable->False]], "Print",
 ShowCellLabel->True,
 CellChangeTimes->{3.666668514128386*^9}],

Cell[BoxData[
 InterpretationBox[
  RowBox[{
  "647", "\[InvisibleSpace]", "\<\"  \"\>", 
   "\[InvisibleSpace]", "\<\"Fri 11 Mar 2016 02:02:17\"\>"}],
  SequenceForm[647, "  ", "Fri 11 Mar 2016 02:02:17"],
  Editable->False]], "Print",
 ShowCellLabel->True,
 CellChangeTimes->{3.6666685377773733`*^9}],

Cell[BoxData[
 InterpretationBox[
  RowBox[{
  "648", "\[InvisibleSpace]", "\<\"  \"\>", 
   "\[InvisibleSpace]", "\<\"Fri 11 Mar 2016 02:02:42\"\>"}],
  SequenceForm[648, "  ", "Fri 11 Mar 2016 02:02:42"],
  Editable->False]], "Print",
 ShowCellLabel->True,
 CellChangeTimes->{3.666668562211945*^9}],

Cell[BoxData[
 InterpretationBox[
  RowBox[{
  "547", "\[InvisibleSpace]", "\<\"  \"\>", 
   "\[InvisibleSpace]", "\<\"Fri 11 Mar 2016 02:07:40\"\>"}],
  SequenceForm[547, "  ", "Fri 11 Mar 2016 02:07:40"],
  Editable->False]], "Print",
 ShowCellLabel->True,
 CellChangeTimes->{3.666668860950212*^9}],

Cell[BoxData[
 InterpretationBox[
  RowBox[{
  "548", "\[InvisibleSpace]", "\<\"  \"\>", 
   "\[InvisibleSpace]", "\<\"Fri 11 Mar 2016 02:08:03\"\>"}],
  SequenceForm[548, "  ", "Fri 11 Mar 2016 02:08:03"],
  Editable->False]], "Print",
 ShowCellLabel->True,
 CellChangeTimes->{3.6666688833187103`*^9}],

Cell[BoxData[
 InterpretationBox[
  RowBox[{
  "565", "\[InvisibleSpace]", "\<\"  \"\>", 
   "\[InvisibleSpace]", "\<\"Fri 11 Mar 2016 02:08:49\"\>"}],
  SequenceForm[565, "  ", "Fri 11 Mar 2016 02:08:49"],
  Editable->False]], "Print",
 ShowCellLabel->True,
 CellChangeTimes->{3.666668929255478*^9}],

Cell[BoxData[
 InterpretationBox[
  RowBox[{
  "566", "\[InvisibleSpace]", "\<\"  \"\>", 
   "\[InvisibleSpace]", "\<\"Fri 11 Mar 2016 02:09:12\"\>"}],
  SequenceForm[566, "  ", "Fri 11 Mar 2016 02:09:12"],
  Editable->False]], "Print",
 ShowCellLabel->True,
 CellChangeTimes->{3.6666689523305063`*^9}],

Cell[BoxData[
 InterpretationBox[
  RowBox[{
  "567", "\[InvisibleSpace]", "\<\"  \"\>", 
   "\[InvisibleSpace]", "\<\"Fri 11 Mar 2016 02:09:37\"\>"}],
  SequenceForm[567, "  ", "Fri 11 Mar 2016 02:09:37"],
  Editable->False]], "Print",
 ShowCellLabel->True,
 CellChangeTimes->{3.666668977817382*^9}],

Cell[BoxData[
 InterpretationBox[
  RowBox[{
  "568", "\[InvisibleSpace]", "\<\"  \"\>", 
   "\[InvisibleSpace]", "\<\"Fri 11 Mar 2016 02:09:54\"\>"}],
  SequenceForm[568, "  ", "Fri 11 Mar 2016 02:09:54"],
  Editable->False]], "Print",
 ShowCellLabel->True,
 CellChangeTimes->{3.6666689948957167`*^9}],

Cell[BoxData[
 InterpretationBox[
  RowBox[{
  "569", "\[InvisibleSpace]", "\<\"  \"\>", 
   "\[InvisibleSpace]", "\<\"Fri 11 Mar 2016 02:10:13\"\>"}],
  SequenceForm[569, "  ", "Fri 11 Mar 2016 02:10:13"],
  Editable->False]], "Print",
 ShowCellLabel->True,
 CellChangeTimes->{3.666669013717042*^9}],

Cell[BoxData[
 InterpretationBox[
  RowBox[{
  "570", "\[InvisibleSpace]", "\<\"  \"\>", 
   "\[InvisibleSpace]", "\<\"Fri 11 Mar 2016 02:10:35\"\>"}],
  SequenceForm[570, "  ", "Fri 11 Mar 2016 02:10:35"],
  Editable->False]], "Print",
 ShowCellLabel->True,
 CellChangeTimes->{3.666669035182933*^9}],

Cell[BoxData[
 InterpretationBox[
  RowBox[{
  "571", "\[InvisibleSpace]", "\<\"  \"\>", 
   "\[InvisibleSpace]", "\<\"Fri 11 Mar 2016 02:10:52\"\>"}],
  SequenceForm[571, "  ", "Fri 11 Mar 2016 02:10:52"],
  Editable->False]], "Print",
 ShowCellLabel->True,
 CellChangeTimes->{3.666669052117869*^9}],

Cell[BoxData[
 InterpretationBox[
  RowBox[{
  "572", "\[InvisibleSpace]", "\<\"  \"\>", 
   "\[InvisibleSpace]", "\<\"Fri 11 Mar 2016 02:11:09\"\>"}],
  SequenceForm[572, "  ", "Fri 11 Mar 2016 02:11:09"],
  Editable->False]], "Print",
 ShowCellLabel->True,
 CellChangeTimes->{3.666669069078321*^9}],

Cell[BoxData[
 InterpretationBox[
  RowBox[{
  "573", "\[InvisibleSpace]", "\<\"  \"\>", 
   "\[InvisibleSpace]", "\<\"Fri 11 Mar 2016 02:11:32\"\>"}],
  SequenceForm[573, "  ", "Fri 11 Mar 2016 02:11:32"],
  Editable->False]], "Print",
 ShowCellLabel->True,
 CellChangeTimes->{3.6666690926548758`*^9}],

Cell[BoxData[
 InterpretationBox[
  RowBox[{
  "595", "\[InvisibleSpace]", "\<\"  \"\>", 
   "\[InvisibleSpace]", "\<\"Fri 11 Mar 2016 02:15:59\"\>"}],
  SequenceForm[595, "  ", "Fri 11 Mar 2016 02:15:59"],
  Editable->False]], "Print",
 ShowCellLabel->True,
 CellChangeTimes->{3.666669359217544*^9}],

Cell[BoxData[
 InterpretationBox[
  RowBox[{
  "596", "\[InvisibleSpace]", "\<\"  \"\>", 
   "\[InvisibleSpace]", "\<\"Fri 11 Mar 2016 02:16:25\"\>"}],
  SequenceForm[596, "  ", "Fri 11 Mar 2016 02:16:25"],
  Editable->False]], "Print",
 ShowCellLabel->True,
 CellChangeTimes->{3.666669385959046*^9}],

Cell[BoxData[
 InterpretationBox[
  RowBox[{
  "597", "\[InvisibleSpace]", "\<\"  \"\>", 
   "\[InvisibleSpace]", "\<\"Fri 11 Mar 2016 02:16:46\"\>"}],
  SequenceForm[597, "  ", "Fri 11 Mar 2016 02:16:46"],
  Editable->False]], "Print",
 ShowCellLabel->True,
 CellChangeTimes->{3.66666940641968*^9}],

Cell[BoxData[
 InterpretationBox[
  RowBox[{
  "620", "\[InvisibleSpace]", "\<\"  \"\>", 
   "\[InvisibleSpace]", "\<\"Fri 11 Mar 2016 02:20:51\"\>"}],
  SequenceForm[620, "  ", "Fri 11 Mar 2016 02:20:51"],
  Editable->False]], "Print",
 ShowCellLabel->True,
 CellChangeTimes->{3.66666965133048*^9}],

Cell[BoxData[
 InterpretationBox[
  RowBox[{
  "621", "\[InvisibleSpace]", "\<\"  \"\>", 
   "\[InvisibleSpace]", "\<\"Fri 11 Mar 2016 02:21:13\"\>"}],
  SequenceForm[621, "  ", "Fri 11 Mar 2016 02:21:13"],
  Editable->False]], "Print",
 ShowCellLabel->True,
 CellChangeTimes->{3.6666696731099777`*^9}],

Cell[BoxData[
 InterpretationBox[
  RowBox[{
  "649", "\[InvisibleSpace]", "\<\"  \"\>", 
   "\[InvisibleSpace]", "\<\"Fri 11 Mar 2016 02:46:39\"\>"}],
  SequenceForm[649, "  ", "Fri 11 Mar 2016 02:46:39"],
  Editable->False]], "Print",
 ShowCellLabel->True,
 CellChangeTimes->{3.666671199205228*^9}],

Cell[BoxData[
 InterpretationBox[
  RowBox[{
  "650", "\[InvisibleSpace]", "\<\"  \"\>", 
   "\[InvisibleSpace]", "\<\"Fri 11 Mar 2016 02:46:56\"\>"}],
  SequenceForm[650, "  ", "Fri 11 Mar 2016 02:46:56"],
  Editable->False]], "Print",
 ShowCellLabel->True,
 CellChangeTimes->{3.666671216526037*^9}],

Cell[BoxData[
 InterpretationBox[
  RowBox[{
  "651", "\[InvisibleSpace]", "\<\"  \"\>", 
   "\[InvisibleSpace]", "\<\"Fri 11 Mar 2016 02:47:19\"\>"}],
  SequenceForm[651, "  ", "Fri 11 Mar 2016 02:47:19"],
  Editable->False]], "Print",
 ShowCellLabel->True,
 CellChangeTimes->{3.666671239328494*^9}],

Cell[BoxData[
 InterpretationBox[
  RowBox[{
  "652", "\[InvisibleSpace]", "\<\"  \"\>", 
   "\[InvisibleSpace]", "\<\"Fri 11 Mar 2016 02:47:44\"\>"}],
  SequenceForm[652, "  ", "Fri 11 Mar 2016 02:47:44"],
  Editable->False]], "Print",
 ShowCellLabel->True,
 CellChangeTimes->{3.666671264432705*^9}],

Cell[BoxData[
 InterpretationBox[
  RowBox[{
  "674", "\[InvisibleSpace]", "\<\"  \"\>", 
   "\[InvisibleSpace]", "\<\"Fri 11 Mar 2016 02:47:55\"\>"}],
  SequenceForm[674, "  ", "Fri 11 Mar 2016 02:47:55"],
  Editable->False]], "Print",
 ShowCellLabel->True,
 CellChangeTimes->{3.666671275434889*^9}],

Cell[BoxData[
 InterpretationBox[
  RowBox[{
  "653", "\[InvisibleSpace]", "\<\"  \"\>", 
   "\[InvisibleSpace]", "\<\"Fri 11 Mar 2016 02:48:01\"\>"}],
  SequenceForm[653, "  ", "Fri 11 Mar 2016 02:48:01"],
  Editable->False]], "Print",
 ShowCellLabel->True,
 CellChangeTimes->{3.6666712819046907`*^9}],

Cell[BoxData[
 InterpretationBox[
  RowBox[{
  "675", "\[InvisibleSpace]", "\<\"  \"\>", 
   "\[InvisibleSpace]", "\<\"Fri 11 Mar 2016 02:48:10\"\>"}],
  SequenceForm[675, "  ", "Fri 11 Mar 2016 02:48:10"],
  Editable->False]], "Print",
 ShowCellLabel->True,
 CellChangeTimes->{3.666671290425758*^9}],

Cell[BoxData[
 InterpretationBox[
  RowBox[{
  "654", "\[InvisibleSpace]", "\<\"  \"\>", 
   "\[InvisibleSpace]", "\<\"Fri 11 Mar 2016 02:48:22\"\>"}],
  SequenceForm[654, "  ", "Fri 11 Mar 2016 02:48:22"],
  Editable->False]], "Print",
 ShowCellLabel->True,
 CellChangeTimes->{3.666671302036051*^9}],

Cell[BoxData[
 InterpretationBox[
  RowBox[{
  "676", "\[InvisibleSpace]", "\<\"  \"\>", 
   "\[InvisibleSpace]", "\<\"Fri 11 Mar 2016 02:48:29\"\>"}],
  SequenceForm[676, "  ", "Fri 11 Mar 2016 02:48:29"],
  Editable->False]], "Print",
 ShowCellLabel->True,
 CellChangeTimes->{3.6666713094341173`*^9}],

Cell[BoxData[
 InterpretationBox[
  RowBox[{
  "655", "\[InvisibleSpace]", "\<\"  \"\>", 
   "\[InvisibleSpace]", "\<\"Fri 11 Mar 2016 02:48:46\"\>"}],
  SequenceForm[655, "  ", "Fri 11 Mar 2016 02:48:46"],
  Editable->False]], "Print",
 ShowCellLabel->True,
 CellChangeTimes->{3.666671326126989*^9}],

Cell[BoxData[
 InterpretationBox[
  RowBox[{
  "677", "\[InvisibleSpace]", "\<\"  \"\>", 
   "\[InvisibleSpace]", "\<\"Fri 11 Mar 2016 02:48:48\"\>"}],
  SequenceForm[677, "  ", "Fri 11 Mar 2016 02:48:48"],
  Editable->False]], "Print",
 ShowCellLabel->True,
 CellChangeTimes->{3.666671328793193*^9}],

Cell[BoxData[
 InterpretationBox[
  RowBox[{
  "678", "\[InvisibleSpace]", "\<\"  \"\>", 
   "\[InvisibleSpace]", "\<\"Fri 11 Mar 2016 02:49:12\"\>"}],
  SequenceForm[678, "  ", "Fri 11 Mar 2016 02:49:12"],
  Editable->False]], "Print",
 ShowCellLabel->True,
 CellChangeTimes->{3.6666713522529097`*^9}],

Cell[BoxData[
 InterpretationBox[
  RowBox[{
  "656", "\[InvisibleSpace]", "\<\"  \"\>", 
   "\[InvisibleSpace]", "\<\"Fri 11 Mar 2016 02:49:12\"\>"}],
  SequenceForm[656, "  ", "Fri 11 Mar 2016 02:49:12"],
  Editable->False]], "Print",
 ShowCellLabel->True,
 CellChangeTimes->{3.66667135250156*^9}],

Cell[BoxData[
 InterpretationBox[
  RowBox[{
  "679", "\[InvisibleSpace]", "\<\"  \"\>", 
   "\[InvisibleSpace]", "\<\"Fri 11 Mar 2016 02:49:31\"\>"}],
  SequenceForm[679, "  ", "Fri 11 Mar 2016 02:49:31"],
  Editable->False]], "Print",
 ShowCellLabel->True,
 CellChangeTimes->{3.666671371598342*^9}],

Cell[BoxData[
 InterpretationBox[
  RowBox[{
  "657", "\[InvisibleSpace]", "\<\"  \"\>", 
   "\[InvisibleSpace]", "\<\"Fri 11 Mar 2016 02:49:31\"\>"}],
  SequenceForm[657, "  ", "Fri 11 Mar 2016 02:49:31"],
  Editable->False]], "Print",
 ShowCellLabel->True,
 CellChangeTimes->{3.666671371866523*^9}],

Cell[BoxData[
 InterpretationBox[
  RowBox[{
  "658", "\[InvisibleSpace]", "\<\"  \"\>", 
   "\[InvisibleSpace]", "\<\"Fri 11 Mar 2016 02:49:51\"\>"}],
  SequenceForm[658, "  ", "Fri 11 Mar 2016 02:49:51"],
  Editable->False]], "Print",
 ShowCellLabel->True,
 CellChangeTimes->{3.6666713918536167`*^9}],

Cell[BoxData[
 InterpretationBox[
  RowBox[{
  "680", "\[InvisibleSpace]", "\<\"  \"\>", 
   "\[InvisibleSpace]", "\<\"Fri 11 Mar 2016 02:49:56\"\>"}],
  SequenceForm[680, "  ", "Fri 11 Mar 2016 02:49:56"],
  Editable->False]], "Print",
 ShowCellLabel->True,
 CellChangeTimes->{3.6666713963907433`*^9}],

Cell[BoxData[
 InterpretationBox[
  RowBox[{
  "659", "\[InvisibleSpace]", "\<\"  \"\>", 
   "\[InvisibleSpace]", "\<\"Fri 11 Mar 2016 02:50:14\"\>"}],
  SequenceForm[659, "  ", "Fri 11 Mar 2016 02:50:14"],
  Editable->False]], "Print",
 ShowCellLabel->True,
 CellChangeTimes->{3.666671414648014*^9}],

Cell[BoxData[
 InterpretationBox[
  RowBox[{
  "681", "\[InvisibleSpace]", "\<\"  \"\>", 
   "\[InvisibleSpace]", "\<\"Fri 11 Mar 2016 02:50:20\"\>"}],
  SequenceForm[681, "  ", "Fri 11 Mar 2016 02:50:20"],
  Editable->False]], "Print",
 ShowCellLabel->True,
 CellChangeTimes->{3.666671420166462*^9}],

Cell[BoxData[
 InterpretationBox[
  RowBox[{
  "660", "\[InvisibleSpace]", "\<\"  \"\>", 
   "\[InvisibleSpace]", "\<\"Fri 11 Mar 2016 02:50:37\"\>"}],
  SequenceForm[660, "  ", "Fri 11 Mar 2016 02:50:37"],
  Editable->False]], "Print",
 ShowCellLabel->True,
 CellChangeTimes->{3.666671437483995*^9}],

Cell[BoxData[
 InterpretationBox[
  RowBox[{
  "682", "\[InvisibleSpace]", "\<\"  \"\>", 
   "\[InvisibleSpace]", "\<\"Fri 11 Mar 2016 02:50:40\"\>"}],
  SequenceForm[682, "  ", "Fri 11 Mar 2016 02:50:40"],
  Editable->False]], "Print",
 ShowCellLabel->True,
 CellChangeTimes->{3.666671440476145*^9}],

Cell[BoxData[
 InterpretationBox[
  RowBox[{
  "661", "\[InvisibleSpace]", "\<\"  \"\>", 
   "\[InvisibleSpace]", "\<\"Fri 11 Mar 2016 02:50:52\"\>"}],
  SequenceForm[661, "  ", "Fri 11 Mar 2016 02:50:52"],
  Editable->False]], "Print",
 ShowCellLabel->True,
 CellChangeTimes->{3.666671453003468*^9}],

Cell[BoxData[
 InterpretationBox[
  RowBox[{
  "683", "\[InvisibleSpace]", "\<\"  \"\>", 
   "\[InvisibleSpace]", "\<\"Fri 11 Mar 2016 02:51:01\"\>"}],
  SequenceForm[683, "  ", "Fri 11 Mar 2016 02:51:01"],
  Editable->False]], "Print",
 ShowCellLabel->True,
 CellChangeTimes->{3.6666714617648773`*^9}],

Cell[BoxData[
 InterpretationBox[
  RowBox[{
  "684", "\[InvisibleSpace]", "\<\"  \"\>", 
   "\[InvisibleSpace]", "\<\"Fri 11 Mar 2016 02:51:19\"\>"}],
  SequenceForm[684, "  ", "Fri 11 Mar 2016 02:51:19"],
  Editable->False]], "Print",
 ShowCellLabel->True,
 CellChangeTimes->{3.66667147954652*^9}],

Cell[BoxData[
 InterpretationBox[
  RowBox[{
  "685", "\[InvisibleSpace]", "\<\"  \"\>", 
   "\[InvisibleSpace]", "\<\"Fri 11 Mar 2016 02:51:38\"\>"}],
  SequenceForm[685, "  ", "Fri 11 Mar 2016 02:51:38"],
  Editable->False]], "Print",
 ShowCellLabel->True,
 CellChangeTimes->{3.666671498490096*^9}],

Cell[BoxData[
 InterpretationBox[
  RowBox[{
  "686", "\[InvisibleSpace]", "\<\"  \"\>", 
   "\[InvisibleSpace]", "\<\"Fri 11 Mar 2016 02:51:56\"\>"}],
  SequenceForm[686, "  ", "Fri 11 Mar 2016 02:51:56"],
  Editable->False]], "Print",
 ShowCellLabel->True,
 CellChangeTimes->{3.666671516314912*^9}],

Cell[BoxData[
 InterpretationBox[
  RowBox[{
  "687", "\[InvisibleSpace]", "\<\"  \"\>", 
   "\[InvisibleSpace]", "\<\"Fri 11 Mar 2016 02:52:09\"\>"}],
  SequenceForm[687, "  ", "Fri 11 Mar 2016 02:52:09"],
  Editable->False]], "Print",
 ShowCellLabel->True,
 CellChangeTimes->{3.666671529170651*^9}],

Cell[BoxData[
 InterpretationBox[
  RowBox[{
  "549", "\[InvisibleSpace]", "\<\"  \"\>", 
   "\[InvisibleSpace]", "\<\"Fri 11 Mar 2016 02:52:40\"\>"}],
  SequenceForm[549, "  ", "Fri 11 Mar 2016 02:52:40"],
  Editable->False]], "Print",
 ShowCellLabel->True,
 CellChangeTimes->{3.666671560949407*^9}],

Cell[BoxData[
 InterpretationBox[
  RowBox[{
  "550", "\[InvisibleSpace]", "\<\"  \"\>", 
   "\[InvisibleSpace]", "\<\"Fri 11 Mar 2016 02:53:05\"\>"}],
  SequenceForm[550, "  ", "Fri 11 Mar 2016 02:53:05"],
  Editable->False]], "Print",
 ShowCellLabel->True,
 CellChangeTimes->{3.666671585448285*^9}],

Cell[BoxData[
 InterpretationBox[
  RowBox[{
  "551", "\[InvisibleSpace]", "\<\"  \"\>", 
   "\[InvisibleSpace]", "\<\"Fri 11 Mar 2016 02:53:29\"\>"}],
  SequenceForm[551, "  ", "Fri 11 Mar 2016 02:53:29"],
  Editable->False]], "Print",
 ShowCellLabel->True,
 CellChangeTimes->{3.6666716099974947`*^9}],

Cell[BoxData[
 InterpretationBox[
  RowBox[{
  "552", "\[InvisibleSpace]", "\<\"  \"\>", 
   "\[InvisibleSpace]", "\<\"Fri 11 Mar 2016 02:53:50\"\>"}],
  SequenceForm[552, "  ", "Fri 11 Mar 2016 02:53:50"],
  Editable->False]], "Print",
 ShowCellLabel->True,
 CellChangeTimes->{3.666671630295642*^9}],

Cell[BoxData[
 InterpretationBox[
  RowBox[{
  "553", "\[InvisibleSpace]", "\<\"  \"\>", 
   "\[InvisibleSpace]", "\<\"Fri 11 Mar 2016 02:54:11\"\>"}],
  SequenceForm[553, "  ", "Fri 11 Mar 2016 02:54:11"],
  Editable->False]], "Print",
 ShowCellLabel->True,
 CellChangeTimes->{3.666671651297679*^9}],

Cell[BoxData[
 InterpretationBox[
  RowBox[{
  "688", "\[InvisibleSpace]", "\<\"  \"\>", 
   "\[InvisibleSpace]", "\<\"Fri 11 Mar 2016 02:54:18\"\>"}],
  SequenceForm[688, "  ", "Fri 11 Mar 2016 02:54:18"],
  Editable->False]], "Print",
 ShowCellLabel->True,
 CellChangeTimes->{3.666671658980896*^9}],

Cell[BoxData[
 InterpretationBox[
  RowBox[{
  "554", "\[InvisibleSpace]", "\<\"  \"\>", 
   "\[InvisibleSpace]", "\<\"Fri 11 Mar 2016 02:54:32\"\>"}],
  SequenceForm[554, "  ", "Fri 11 Mar 2016 02:54:32"],
  Editable->False]], "Print",
 ShowCellLabel->True,
 CellChangeTimes->{3.6666716723512917`*^9}],

Cell[BoxData[
 InterpretationBox[
  RowBox[{
  "555", "\[InvisibleSpace]", "\<\"  \"\>", 
   "\[InvisibleSpace]", "\<\"Fri 11 Mar 2016 02:54:50\"\>"}],
  SequenceForm[555, "  ", "Fri 11 Mar 2016 02:54:50"],
  Editable->False]], "Print",
 ShowCellLabel->True,
 CellChangeTimes->{3.666671690159626*^9}],

Cell[BoxData[
 InterpretationBox[
  RowBox[{
  "574", "\[InvisibleSpace]", "\<\"  \"\>", 
   "\[InvisibleSpace]", "\<\"Fri 11 Mar 2016 02:55:11\"\>"}],
  SequenceForm[574, "  ", "Fri 11 Mar 2016 02:55:11"],
  Editable->False]], "Print",
 ShowCellLabel->True,
 CellChangeTimes->{3.666671711387536*^9}],

Cell[BoxData[
 InterpretationBox[
  RowBox[{
  "575", "\[InvisibleSpace]", "\<\"  \"\>", 
   "\[InvisibleSpace]", "\<\"Fri 11 Mar 2016 02:55:34\"\>"}],
  SequenceForm[575, "  ", "Fri 11 Mar 2016 02:55:34"],
  Editable->False]], "Print",
 ShowCellLabel->True,
 CellChangeTimes->{3.666671734583536*^9}],

Cell[BoxData[
 InterpretationBox[
  RowBox[{
  "576", "\[InvisibleSpace]", "\<\"  \"\>", 
   "\[InvisibleSpace]", "\<\"Fri 11 Mar 2016 02:55:53\"\>"}],
  SequenceForm[576, "  ", "Fri 11 Mar 2016 02:55:53"],
  Editable->False]], "Print",
 ShowCellLabel->True,
 CellChangeTimes->{3.666671753272718*^9}],

Cell[BoxData[
 InterpretationBox[
  RowBox[{
  "598", "\[InvisibleSpace]", "\<\"  \"\>", 
   "\[InvisibleSpace]", "\<\"Fri 11 Mar 2016 02:57:13\"\>"}],
  SequenceForm[598, "  ", "Fri 11 Mar 2016 02:57:13"],
  Editable->False]], "Print",
 ShowCellLabel->True,
 CellChangeTimes->{3.666671833794718*^9}],

Cell[BoxData[
 InterpretationBox[
  RowBox[{
  "599", "\[InvisibleSpace]", "\<\"  \"\>", 
   "\[InvisibleSpace]", "\<\"Fri 11 Mar 2016 02:57:38\"\>"}],
  SequenceForm[599, "  ", "Fri 11 Mar 2016 02:57:38"],
  Editable->False]], "Print",
 ShowCellLabel->True,
 CellChangeTimes->{3.666671858366025*^9}],

Cell[BoxData[
 InterpretationBox[
  RowBox[{
  "600", "\[InvisibleSpace]", "\<\"  \"\>", 
   "\[InvisibleSpace]", "\<\"Fri 11 Mar 2016 02:58:01\"\>"}],
  SequenceForm[600, "  ", "Fri 11 Mar 2016 02:58:01"],
  Editable->False]], "Print",
 ShowCellLabel->True,
 CellChangeTimes->{3.66667188173473*^9}],

Cell[BoxData[
 InterpretationBox[
  RowBox[{
  "622", "\[InvisibleSpace]", "\<\"  \"\>", 
   "\[InvisibleSpace]", "\<\"Fri 11 Mar 2016 03:00:09\"\>"}],
  SequenceForm[622, "  ", "Fri 11 Mar 2016 03:00:09"],
  Editable->False]], "Print",
 ShowCellLabel->True,
 CellChangeTimes->{3.6666720096294193`*^9}],

Cell[BoxData[
 InterpretationBox[
  RowBox[{
  "623", "\[InvisibleSpace]", "\<\"  \"\>", 
   "\[InvisibleSpace]", "\<\"Fri 11 Mar 2016 03:00:26\"\>"}],
  SequenceForm[623, "  ", "Fri 11 Mar 2016 03:00:26"],
  Editable->False]], "Print",
 ShowCellLabel->True,
 CellChangeTimes->{3.666672026580923*^9}],

Cell[BoxData[
 InterpretationBox[
  RowBox[{
  "624", "\[InvisibleSpace]", "\<\"  \"\>", 
   "\[InvisibleSpace]", "\<\"Fri 11 Mar 2016 03:00:51\"\>"}],
  SequenceForm[624, "  ", "Fri 11 Mar 2016 03:00:51"],
  Editable->False]], "Print",
 ShowCellLabel->True,
 CellChangeTimes->{3.6666720515628643`*^9}],

Cell[BoxData[
 InterpretationBox[
  RowBox[{
  "625", "\[InvisibleSpace]", "\<\"  \"\>", 
   "\[InvisibleSpace]", "\<\"Fri 11 Mar 2016 03:01:14\"\>"}],
  SequenceForm[625, "  ", "Fri 11 Mar 2016 03:01:14"],
  Editable->False]], "Print",
 ShowCellLabel->True,
 CellChangeTimes->{3.666672074873847*^9}],

Cell[BoxData[
 InterpretationBox[
  RowBox[{
  "626", "\[InvisibleSpace]", "\<\"  \"\>", 
   "\[InvisibleSpace]", "\<\"Fri 11 Mar 2016 03:01:33\"\>"}],
  SequenceForm[626, "  ", "Fri 11 Mar 2016 03:01:33"],
  Editable->False]], "Print",
 ShowCellLabel->True,
 CellChangeTimes->{3.66667209374025*^9}],

Cell[BoxData[
 InterpretationBox[
  RowBox[{
  "627", "\[InvisibleSpace]", "\<\"  \"\>", 
   "\[InvisibleSpace]", "\<\"Fri 11 Mar 2016 03:02:00\"\>"}],
  SequenceForm[627, "  ", "Fri 11 Mar 2016 03:02:00"],
  Editable->False]], "Print",
 ShowCellLabel->True,
 CellChangeTimes->{3.666672120919149*^9}],

Cell[BoxData[
 InterpretationBox[
  RowBox[{
  "628", "\[InvisibleSpace]", "\<\"  \"\>", 
   "\[InvisibleSpace]", "\<\"Fri 11 Mar 2016 03:02:22\"\>"}],
  SequenceForm[628, "  ", "Fri 11 Mar 2016 03:02:22"],
  Editable->False]], "Print",
 ShowCellLabel->True,
 CellChangeTimes->{3.666672142272442*^9}],

Cell[BoxData[
 InterpretationBox[
  RowBox[{
  "629", "\[InvisibleSpace]", "\<\"  \"\>", 
   "\[InvisibleSpace]", "\<\"Fri 11 Mar 2016 03:02:40\"\>"}],
  SequenceForm[629, "  ", "Fri 11 Mar 2016 03:02:40"],
  Editable->False]], "Print",
 ShowCellLabel->True,
 CellChangeTimes->{3.6666721608633213`*^9}],

Cell[BoxData[
 InterpretationBox[
  RowBox[{
  "630", "\[InvisibleSpace]", "\<\"  \"\>", 
   "\[InvisibleSpace]", "\<\"Fri 11 Mar 2016 03:03:02\"\>"}],
  SequenceForm[630, "  ", "Fri 11 Mar 2016 03:03:02"],
  Editable->False]], "Print",
 ShowCellLabel->True,
 CellChangeTimes->{3.6666721822592993`*^9}],

Cell[BoxData[
 InterpretationBox[
  RowBox[{
  "631", "\[InvisibleSpace]", "\<\"  \"\>", 
   "\[InvisibleSpace]", "\<\"Fri 11 Mar 2016 03:03:20\"\>"}],
  SequenceForm[631, "  ", "Fri 11 Mar 2016 03:03:20"],
  Editable->False]], "Print",
 ShowCellLabel->True,
 CellChangeTimes->{3.6666722009296*^9}],

Cell[BoxData[
 InterpretationBox[
  RowBox[{
  "632", "\[InvisibleSpace]", "\<\"  \"\>", 
   "\[InvisibleSpace]", "\<\"Fri 11 Mar 2016 03:03:48\"\>"}],
  SequenceForm[632, "  ", "Fri 11 Mar 2016 03:03:48"],
  Editable->False]], "Print",
 ShowCellLabel->True,
 CellChangeTimes->{3.6666722284984913`*^9}],

Cell[BoxData[
 InterpretationBox[
  RowBox[{
  "689", "\[InvisibleSpace]", "\<\"  \"\>", 
   "\[InvisibleSpace]", "\<\"Fri 11 Mar 2016 03:10:56\"\>"}],
  SequenceForm[689, "  ", "Fri 11 Mar 2016 03:10:56"],
  Editable->False]], "Print",
 ShowCellLabel->True,
 CellChangeTimes->{3.666672656544571*^9}],

Cell[BoxData[
 InterpretationBox[
  RowBox[{
  "690", "\[InvisibleSpace]", "\<\"  \"\>", 
   "\[InvisibleSpace]", "\<\"Fri 11 Mar 2016 03:11:28\"\>"}],
  SequenceForm[690, "  ", "Fri 11 Mar 2016 03:11:28"],
  Editable->False]], "Print",
 ShowCellLabel->True,
 CellChangeTimes->{3.666672688085556*^9}],

Cell[BoxData[
 InterpretationBox[
  RowBox[{
  "691", "\[InvisibleSpace]", "\<\"  \"\>", 
   "\[InvisibleSpace]", "\<\"Fri 11 Mar 2016 03:11:46\"\>"}],
  SequenceForm[691, "  ", "Fri 11 Mar 2016 03:11:46"],
  Editable->False]], "Print",
 ShowCellLabel->True,
 CellChangeTimes->{3.666672706582177*^9}],

Cell[BoxData[
 InterpretationBox[
  RowBox[{
  "692", "\[InvisibleSpace]", "\<\"  \"\>", 
   "\[InvisibleSpace]", "\<\"Fri 11 Mar 2016 03:12:07\"\>"}],
  SequenceForm[692, "  ", "Fri 11 Mar 2016 03:12:07"],
  Editable->False]], "Print",
 ShowCellLabel->True,
 CellChangeTimes->{3.666672727862342*^9}],

Cell[BoxData[
 InterpretationBox[
  RowBox[{
  "693", "\[InvisibleSpace]", "\<\"  \"\>", 
   "\[InvisibleSpace]", "\<\"Fri 11 Mar 2016 03:12:32\"\>"}],
  SequenceForm[693, "  ", "Fri 11 Mar 2016 03:12:32"],
  Editable->False]], "Print",
 ShowCellLabel->True,
 CellChangeTimes->{3.66667275249224*^9}],

Cell[BoxData[
 InterpretationBox[
  RowBox[{
  "694", "\[InvisibleSpace]", "\<\"  \"\>", 
   "\[InvisibleSpace]", "\<\"Fri 11 Mar 2016 03:12:43\"\>"}],
  SequenceForm[694, "  ", "Fri 11 Mar 2016 03:12:43"],
  Editable->False]], "Print",
 ShowCellLabel->True,
 CellChangeTimes->{3.666672763386499*^9}],

Cell[BoxData[
 InterpretationBox[
  RowBox[{
  "695", "\[InvisibleSpace]", "\<\"  \"\>", 
   "\[InvisibleSpace]", "\<\"Fri 11 Mar 2016 03:12:59\"\>"}],
  SequenceForm[695, "  ", "Fri 11 Mar 2016 03:12:59"],
  Editable->False]], "Print",
 ShowCellLabel->True,
 CellChangeTimes->{3.666672779322649*^9}],

Cell[BoxData[
 InterpretationBox[
  RowBox[{
  "696", "\[InvisibleSpace]", "\<\"  \"\>", 
   "\[InvisibleSpace]", "\<\"Fri 11 Mar 2016 03:13:18\"\>"}],
  SequenceForm[696, "  ", "Fri 11 Mar 2016 03:13:18"],
  Editable->False]], "Print",
 ShowCellLabel->True,
 CellChangeTimes->{3.666672798745729*^9}],

Cell[BoxData[
 InterpretationBox[
  RowBox[{
  "697", "\[InvisibleSpace]", "\<\"  \"\>", 
   "\[InvisibleSpace]", "\<\"Fri 11 Mar 2016 03:13:40\"\>"}],
  SequenceForm[697, "  ", "Fri 11 Mar 2016 03:13:40"],
  Editable->False]], "Print",
 ShowCellLabel->True,
 CellChangeTimes->{3.666672820814534*^9}],

Cell[BoxData[
 InterpretationBox[
  RowBox[{
  "698", "\[InvisibleSpace]", "\<\"  \"\>", 
   "\[InvisibleSpace]", "\<\"Fri 11 Mar 2016 03:14:01\"\>"}],
  SequenceForm[698, "  ", "Fri 11 Mar 2016 03:14:01"],
  Editable->False]], "Print",
 ShowCellLabel->True,
 CellChangeTimes->{3.666672841202836*^9}],

Cell[BoxData[
 InterpretationBox[
  RowBox[{
  "662", "\[InvisibleSpace]", "\<\"  \"\>", 
   "\[InvisibleSpace]", "\<\"Fri 11 Mar 2016 03:31:26\"\>"}],
  SequenceForm[662, "  ", "Fri 11 Mar 2016 03:31:26"],
  Editable->False]], "Print",
 ShowCellLabel->True,
 CellChangeTimes->{3.6666738864098883`*^9}],

Cell[BoxData[
 InterpretationBox[
  RowBox[{
  "663", "\[InvisibleSpace]", "\<\"  \"\>", 
   "\[InvisibleSpace]", "\<\"Fri 11 Mar 2016 03:31:42\"\>"}],
  SequenceForm[663, "  ", "Fri 11 Mar 2016 03:31:42"],
  Editable->False]], "Print",
 ShowCellLabel->True,
 CellChangeTimes->{3.666673902658989*^9}],

Cell[BoxData[
 InterpretationBox[
  RowBox[{
  "664", "\[InvisibleSpace]", "\<\"  \"\>", 
   "\[InvisibleSpace]", "\<\"Fri 11 Mar 2016 03:32:03\"\>"}],
  SequenceForm[664, "  ", "Fri 11 Mar 2016 03:32:03"],
  Editable->False]], "Print",
 ShowCellLabel->True,
 CellChangeTimes->{3.6666739235061913`*^9}],

Cell[BoxData[
 InterpretationBox[
  RowBox[{
  "665", "\[InvisibleSpace]", "\<\"  \"\>", 
   "\[InvisibleSpace]", "\<\"Fri 11 Mar 2016 03:32:24\"\>"}],
  SequenceForm[665, "  ", "Fri 11 Mar 2016 03:32:24"],
  Editable->False]], "Print",
 ShowCellLabel->True,
 CellChangeTimes->{3.666673944290834*^9}],

Cell[BoxData[
 InterpretationBox[
  RowBox[{
  "666", "\[InvisibleSpace]", "\<\"  \"\>", 
   "\[InvisibleSpace]", "\<\"Fri 11 Mar 2016 03:32:44\"\>"}],
  SequenceForm[666, "  ", "Fri 11 Mar 2016 03:32:44"],
  Editable->False]], "Print",
 ShowCellLabel->True,
 CellChangeTimes->{3.666673964918146*^9}],

Cell[BoxData[
 InterpretationBox[
  RowBox[{
  "667", "\[InvisibleSpace]", "\<\"  \"\>", 
   "\[InvisibleSpace]", "\<\"Fri 11 Mar 2016 03:33:06\"\>"}],
  SequenceForm[667, "  ", "Fri 11 Mar 2016 03:33:06"],
  Editable->False]], "Print",
 ShowCellLabel->True,
 CellChangeTimes->{3.66667398653722*^9}],

Cell[BoxData[
 InterpretationBox[
  RowBox[{
  "668", "\[InvisibleSpace]", "\<\"  \"\>", 
   "\[InvisibleSpace]", "\<\"Fri 11 Mar 2016 03:33:28\"\>"}],
  SequenceForm[668, "  ", "Fri 11 Mar 2016 03:33:28"],
  Editable->False]], "Print",
 ShowCellLabel->True,
 CellChangeTimes->{3.666674008583321*^9}],

Cell[BoxData[
 InterpretationBox[
  RowBox[{
  "669", "\[InvisibleSpace]", "\<\"  \"\>", 
   "\[InvisibleSpace]", "\<\"Fri 11 Mar 2016 03:33:50\"\>"}],
  SequenceForm[669, "  ", "Fri 11 Mar 2016 03:33:50"],
  Editable->False]], "Print",
 ShowCellLabel->True,
 CellChangeTimes->{3.6666740306953173`*^9}],

Cell[BoxData[
 InterpretationBox[
  RowBox[{
  "670", "\[InvisibleSpace]", "\<\"  \"\>", 
   "\[InvisibleSpace]", "\<\"Fri 11 Mar 2016 03:34:08\"\>"}],
  SequenceForm[670, "  ", "Fri 11 Mar 2016 03:34:08"],
  Editable->False]], "Print",
 ShowCellLabel->True,
 CellChangeTimes->{3.66667404816245*^9}],

Cell[BoxData[
 InterpretationBox[
  RowBox[{
  "671", "\[InvisibleSpace]", "\<\"  \"\>", 
   "\[InvisibleSpace]", "\<\"Fri 11 Mar 2016 03:34:38\"\>"}],
  SequenceForm[671, "  ", "Fri 11 Mar 2016 03:34:38"],
  Editable->False]], "Print",
 ShowCellLabel->True,
 CellChangeTimes->{3.6666740787337427`*^9}],

Cell[BoxData[
 InterpretationBox[
  RowBox[{
  "700", "\[InvisibleSpace]", "\<\"  \"\>", 
   "\[InvisibleSpace]", "\<\"Fri 11 Mar 2016 03:35:01\"\>"}],
  SequenceForm[700, "  ", "Fri 11 Mar 2016 03:35:01"],
  Editable->False]], "Print",
 ShowCellLabel->True,
 CellChangeTimes->{3.666674101629426*^9}],

Cell[BoxData[
 InterpretationBox[
  RowBox[{
  "701", "\[InvisibleSpace]", "\<\"  \"\>", 
   "\[InvisibleSpace]", "\<\"Fri 11 Mar 2016 03:35:25\"\>"}],
  SequenceForm[701, "  ", "Fri 11 Mar 2016 03:35:25"],
  Editable->False]], "Print",
 ShowCellLabel->True,
 CellChangeTimes->{3.66667412580676*^9}],

Cell[BoxData[
 InterpretationBox[
  RowBox[{
  "702", "\[InvisibleSpace]", "\<\"  \"\>", 
   "\[InvisibleSpace]", "\<\"Fri 11 Mar 2016 03:35:41\"\>"}],
  SequenceForm[702, "  ", "Fri 11 Mar 2016 03:35:41"],
  Editable->False]], "Print",
 ShowCellLabel->True,
 CellChangeTimes->{3.666674141446498*^9}],

Cell[BoxData[
 InterpretationBox[
  RowBox[{
  "703", "\[InvisibleSpace]", "\<\"  \"\>", 
   "\[InvisibleSpace]", "\<\"Fri 11 Mar 2016 03:36:02\"\>"}],
  SequenceForm[703, "  ", "Fri 11 Mar 2016 03:36:02"],
  Editable->False]], "Print",
 ShowCellLabel->True,
 CellChangeTimes->{3.666674162772873*^9}],

Cell[BoxData[
 InterpretationBox[
  RowBox[{
  "704", "\[InvisibleSpace]", "\<\"  \"\>", 
   "\[InvisibleSpace]", "\<\"Fri 11 Mar 2016 03:36:27\"\>"}],
  SequenceForm[704, "  ", "Fri 11 Mar 2016 03:36:27"],
  Editable->False]], "Print",
 ShowCellLabel->True,
 CellChangeTimes->{3.666674187573354*^9}],

Cell[BoxData[
 InterpretationBox[
  RowBox[{
  "705", "\[InvisibleSpace]", "\<\"  \"\>", 
   "\[InvisibleSpace]", "\<\"Fri 11 Mar 2016 03:36:49\"\>"}],
  SequenceForm[705, "  ", "Fri 11 Mar 2016 03:36:49"],
  Editable->False]], "Print",
 ShowCellLabel->True,
 CellChangeTimes->{3.6666742092448473`*^9}],

Cell[BoxData[
 InterpretationBox[
  RowBox[{
  "706", "\[InvisibleSpace]", "\<\"  \"\>", 
   "\[InvisibleSpace]", "\<\"Fri 11 Mar 2016 03:37:11\"\>"}],
  SequenceForm[706, "  ", "Fri 11 Mar 2016 03:37:11"],
  Editable->False]], "Print",
 ShowCellLabel->True,
 CellChangeTimes->{3.6666742311699057`*^9}],

Cell[BoxData[
 InterpretationBox[
  RowBox[{
  "707", "\[InvisibleSpace]", "\<\"  \"\>", 
   "\[InvisibleSpace]", "\<\"Fri 11 Mar 2016 03:37:26\"\>"}],
  SequenceForm[707, "  ", "Fri 11 Mar 2016 03:37:26"],
  Editable->False]], "Print",
 ShowCellLabel->True,
 CellChangeTimes->{3.666674246720793*^9}],

Cell[BoxData[
 InterpretationBox[
  RowBox[{
  "708", "\[InvisibleSpace]", "\<\"  \"\>", 
   "\[InvisibleSpace]", "\<\"Fri 11 Mar 2016 03:37:45\"\>"}],
  SequenceForm[708, "  ", "Fri 11 Mar 2016 03:37:45"],
  Editable->False]], "Print",
 ShowCellLabel->True,
 CellChangeTimes->{3.666674265455986*^9}],

Cell[BoxData[
 InterpretationBox[
  RowBox[{
  "709", "\[InvisibleSpace]", "\<\"  \"\>", 
   "\[InvisibleSpace]", "\<\"Fri 11 Mar 2016 03:38:07\"\>"}],
  SequenceForm[709, "  ", "Fri 11 Mar 2016 03:38:07"],
  Editable->False]], "Print",
 ShowCellLabel->True,
 CellChangeTimes->{3.66667428704576*^9}],

Cell[BoxData[
 InterpretationBox[
  RowBox[{
  "710", "\[InvisibleSpace]", "\<\"  \"\>", 
   "\[InvisibleSpace]", "\<\"Fri 11 Mar 2016 03:38:25\"\>"}],
  SequenceForm[710, "  ", "Fri 11 Mar 2016 03:38:25"],
  Editable->False]], "Print",
 ShowCellLabel->True,
 CellChangeTimes->{3.6666743055349493`*^9}],

Cell[BoxData[
 InterpretationBox[
  RowBox[{
  "711", "\[InvisibleSpace]", "\<\"  \"\>", 
   "\[InvisibleSpace]", "\<\"Fri 11 Mar 2016 03:38:47\"\>"}],
  SequenceForm[711, "  ", "Fri 11 Mar 2016 03:38:47"],
  Editable->False]], "Print",
 ShowCellLabel->True,
 CellChangeTimes->{3.6666743274328823`*^9}],

Cell[BoxData[
 InterpretationBox[
  RowBox[{
  "712", "\[InvisibleSpace]", "\<\"  \"\>", 
   "\[InvisibleSpace]", "\<\"Fri 11 Mar 2016 03:39:11\"\>"}],
  SequenceForm[712, "  ", "Fri 11 Mar 2016 03:39:11"],
  Editable->False]], "Print",
 ShowCellLabel->True,
 CellChangeTimes->{3.666674351116168*^9}],

Cell[BoxData[
 InterpretationBox[
  RowBox[{
  "713", "\[InvisibleSpace]", "\<\"  \"\>", 
   "\[InvisibleSpace]", "\<\"Fri 11 Mar 2016 03:39:32\"\>"}],
  SequenceForm[713, "  ", "Fri 11 Mar 2016 03:39:32"],
  Editable->False]], "Print",
 ShowCellLabel->True,
 CellChangeTimes->{3.666674372470142*^9}],

Cell[BoxData[
 InterpretationBox[
  RowBox[{
  "714", "\[InvisibleSpace]", "\<\"  \"\>", 
   "\[InvisibleSpace]", "\<\"Fri 11 Mar 2016 03:39:56\"\>"}],
  SequenceForm[714, "  ", "Fri 11 Mar 2016 03:39:56"],
  Editable->False]], "Print",
 ShowCellLabel->True,
 CellChangeTimes->{3.666674396057485*^9}],

Cell[BoxData[
 InterpretationBox[
  RowBox[{
  "556", "\[InvisibleSpace]", "\<\"  \"\>", 
   "\[InvisibleSpace]", "\<\"Fri 11 Mar 2016 03:40:09\"\>"}],
  SequenceForm[556, "  ", "Fri 11 Mar 2016 03:40:09"],
  Editable->False]], "Print",
 ShowCellLabel->True,
 CellChangeTimes->{3.666674409786222*^9}],

Cell[BoxData[
 InterpretationBox[
  RowBox[{
  "715", "\[InvisibleSpace]", "\<\"  \"\>", 
   "\[InvisibleSpace]", "\<\"Fri 11 Mar 2016 03:40:21\"\>"}],
  SequenceForm[715, "  ", "Fri 11 Mar 2016 03:40:21"],
  Editable->False]], "Print",
 ShowCellLabel->True,
 CellChangeTimes->{3.666674421464316*^9}],

Cell[BoxData[
 InterpretationBox[
  RowBox[{
  "557", "\[InvisibleSpace]", "\<\"  \"\>", 
   "\[InvisibleSpace]", "\<\"Fri 11 Mar 2016 03:40:30\"\>"}],
  SequenceForm[557, "  ", "Fri 11 Mar 2016 03:40:30"],
  Editable->False]], "Print",
 ShowCellLabel->True,
 CellChangeTimes->{3.666674430616737*^9}],

Cell[BoxData[
 InterpretationBox[
  RowBox[{
  "716", "\[InvisibleSpace]", "\<\"  \"\>", 
   "\[InvisibleSpace]", "\<\"Fri 11 Mar 2016 03:40:44\"\>"}],
  SequenceForm[716, "  ", "Fri 11 Mar 2016 03:40:44"],
  Editable->False]], "Print",
 ShowCellLabel->True,
 CellChangeTimes->{3.666674444374617*^9}],

Cell[BoxData[
 InterpretationBox[
  RowBox[{
  "577", "\[InvisibleSpace]", "\<\"  \"\>", 
   "\[InvisibleSpace]", "\<\"Fri 11 Mar 2016 03:40:54\"\>"}],
  SequenceForm[577, "  ", "Fri 11 Mar 2016 03:40:54"],
  Editable->False]], "Print",
 ShowCellLabel->True,
 CellChangeTimes->{3.666674454111834*^9}],

Cell[BoxData[
 InterpretationBox[
  RowBox[{
  "558", "\[InvisibleSpace]", "\<\"  \"\>", 
   "\[InvisibleSpace]", "\<\"Fri 11 Mar 2016 03:40:56\"\>"}],
  SequenceForm[558, "  ", "Fri 11 Mar 2016 03:40:56"],
  Editable->False]], "Print",
 ShowCellLabel->True,
 CellChangeTimes->{3.666674456334683*^9}],

Cell[BoxData[
 InterpretationBox[
  RowBox[{
  "717", "\[InvisibleSpace]", "\<\"  \"\>", 
   "\[InvisibleSpace]", "\<\"Fri 11 Mar 2016 03:41:02\"\>"}],
  SequenceForm[717, "  ", "Fri 11 Mar 2016 03:41:02"],
  Editable->False]], "Print",
 ShowCellLabel->True,
 CellChangeTimes->{3.6666744627346888`*^9}],

Cell[BoxData[
 InterpretationBox[
  RowBox[{
  "578", "\[InvisibleSpace]", "\<\"  \"\>", 
   "\[InvisibleSpace]", "\<\"Fri 11 Mar 2016 03:41:15\"\>"}],
  SequenceForm[578, "  ", "Fri 11 Mar 2016 03:41:15"],
  Editable->False]], "Print",
 ShowCellLabel->True,
 CellChangeTimes->{3.6666744758028193`*^9}],

Cell[BoxData[
 InterpretationBox[
  RowBox[{
  "559", "\[InvisibleSpace]", "\<\"  \"\>", 
   "\[InvisibleSpace]", "\<\"Fri 11 Mar 2016 03:41:18\"\>"}],
  SequenceForm[559, "  ", "Fri 11 Mar 2016 03:41:18"],
  Editable->False]], "Print",
 ShowCellLabel->True,
 CellChangeTimes->{3.6666744783890257`*^9}],

Cell[BoxData[
 InterpretationBox[
  RowBox[{
  "718", "\[InvisibleSpace]", "\<\"  \"\>", 
   "\[InvisibleSpace]", "\<\"Fri 11 Mar 2016 03:41:27\"\>"}],
  SequenceForm[718, "  ", "Fri 11 Mar 2016 03:41:27"],
  Editable->False]], "Print",
 ShowCellLabel->True,
 CellChangeTimes->{3.666674487285141*^9}],

Cell[BoxData[
 InterpretationBox[
  RowBox[{
  "579", "\[InvisibleSpace]", "\<\"  \"\>", 
   "\[InvisibleSpace]", "\<\"Fri 11 Mar 2016 03:41:37\"\>"}],
  SequenceForm[579, "  ", "Fri 11 Mar 2016 03:41:37"],
  Editable->False]], "Print",
 ShowCellLabel->True,
 CellChangeTimes->{3.666674497698576*^9}],

Cell[BoxData[
 InterpretationBox[
  RowBox[{
  "580", "\[InvisibleSpace]", "\<\"  \"\>", 
   "\[InvisibleSpace]", "\<\"Fri 11 Mar 2016 03:41:56\"\>"}],
  SequenceForm[580, "  ", "Fri 11 Mar 2016 03:41:56"],
  Editable->False]], "Print",
 ShowCellLabel->True,
 CellChangeTimes->{3.666674516471092*^9}],

Cell[BoxData[
 InterpretationBox[
  RowBox[{
  "581", "\[InvisibleSpace]", "\<\"  \"\>", 
   "\[InvisibleSpace]", "\<\"Fri 11 Mar 2016 03:42:16\"\>"}],
  SequenceForm[581, "  ", "Fri 11 Mar 2016 03:42:16"],
  Editable->False]], "Print",
 ShowCellLabel->True,
 CellChangeTimes->{3.666674536035963*^9}],

Cell[BoxData[
 InterpretationBox[
  RowBox[{
  "582", "\[InvisibleSpace]", "\<\"  \"\>", 
   "\[InvisibleSpace]", "\<\"Fri 11 Mar 2016 03:42:41\"\>"}],
  SequenceForm[582, "  ", "Fri 11 Mar 2016 03:42:41"],
  Editable->False]], "Print",
 ShowCellLabel->True,
 CellChangeTimes->{3.666674561335888*^9}],

Cell[BoxData[
 InterpretationBox[
  RowBox[{
  "601", "\[InvisibleSpace]", "\<\"  \"\>", 
   "\[InvisibleSpace]", "\<\"Fri 11 Mar 2016 03:42:56\"\>"}],
  SequenceForm[601, "  ", "Fri 11 Mar 2016 03:42:56"],
  Editable->False]], "Print",
 ShowCellLabel->True,
 CellChangeTimes->{3.666674576489382*^9}],

Cell[BoxData[
 InterpretationBox[
  RowBox[{
  "583", "\[InvisibleSpace]", "\<\"  \"\>", 
   "\[InvisibleSpace]", "\<\"Fri 11 Mar 2016 03:43:01\"\>"}],
  SequenceForm[583, "  ", "Fri 11 Mar 2016 03:43:01"],
  Editable->False]], "Print",
 ShowCellLabel->True,
 CellChangeTimes->{3.666674581775483*^9}],

Cell[BoxData[
 InterpretationBox[
  RowBox[{
  "584", "\[InvisibleSpace]", "\<\"  \"\>", 
   "\[InvisibleSpace]", "\<\"Fri 11 Mar 2016 03:43:25\"\>"}],
  SequenceForm[584, "  ", "Fri 11 Mar 2016 03:43:25"],
  Editable->False]], "Print",
 ShowCellLabel->True,
 CellChangeTimes->{3.66667460576001*^9}],

Cell[BoxData[
 InterpretationBox[
  RowBox[{
  "585", "\[InvisibleSpace]", "\<\"  \"\>", 
   "\[InvisibleSpace]", "\<\"Fri 11 Mar 2016 03:43:46\"\>"}],
  SequenceForm[585, "  ", "Fri 11 Mar 2016 03:43:46"],
  Editable->False]], "Print",
 ShowCellLabel->True,
 CellChangeTimes->{3.6666746260902033`*^9}],

Cell[BoxData[
 InterpretationBox[
  RowBox[{
  "586", "\[InvisibleSpace]", "\<\"  \"\>", 
   "\[InvisibleSpace]", "\<\"Fri 11 Mar 2016 03:44:12\"\>"}],
  SequenceForm[586, "  ", "Fri 11 Mar 2016 03:44:12"],
  Editable->False]], "Print",
 ShowCellLabel->True,
 CellChangeTimes->{3.6666746525899887`*^9}],

Cell[BoxData[
 InterpretationBox[
  RowBox[{
  "587", "\[InvisibleSpace]", "\<\"  \"\>", 
   "\[InvisibleSpace]", "\<\"Fri 11 Mar 2016 03:44:33\"\>"}],
  SequenceForm[587, "  ", "Fri 11 Mar 2016 03:44:33"],
  Editable->False]], "Print",
 ShowCellLabel->True,
 CellChangeTimes->{3.666674673843947*^9}],

Cell[BoxData[
 InterpretationBox[
  RowBox[{
  "728", "\[InvisibleSpace]", "\<\"  \"\>", 
   "\[InvisibleSpace]", "\<\"Fri 11 Mar 2016 03:45:01\"\>"}],
  SequenceForm[728, "  ", "Fri 11 Mar 2016 03:45:01"],
  Editable->False]], "Print",
 ShowCellLabel->True,
 CellChangeTimes->{3.666674701643592*^9}],

Cell[BoxData[
 InterpretationBox[
  RowBox[{
  "729", "\[InvisibleSpace]", "\<\"  \"\>", 
   "\[InvisibleSpace]", "\<\"Fri 11 Mar 2016 03:45:24\"\>"}],
  SequenceForm[729, "  ", "Fri 11 Mar 2016 03:45:24"],
  Editable->False]], "Print",
 ShowCellLabel->True,
 CellChangeTimes->{3.66667472453723*^9}],

Cell[BoxData[
 InterpretationBox[
  RowBox[{
  "730", "\[InvisibleSpace]", "\<\"  \"\>", 
   "\[InvisibleSpace]", "\<\"Fri 11 Mar 2016 03:45:46\"\>"}],
  SequenceForm[730, "  ", "Fri 11 Mar 2016 03:45:46"],
  Editable->False]], "Print",
 ShowCellLabel->True,
 CellChangeTimes->{3.666674746571143*^9}],

Cell[BoxData[
 InterpretationBox[
  RowBox[{
  "633", "\[InvisibleSpace]", "\<\"  \"\>", 
   "\[InvisibleSpace]", "\<\"Fri 11 Mar 2016 03:45:48\"\>"}],
  SequenceForm[633, "  ", "Fri 11 Mar 2016 03:45:48"],
  Editable->False]], "Print",
 ShowCellLabel->True,
 CellChangeTimes->{3.666674748325428*^9}],

Cell[BoxData[
 InterpretationBox[
  RowBox[{
  "731", "\[InvisibleSpace]", "\<\"  \"\>", 
   "\[InvisibleSpace]", "\<\"Fri 11 Mar 2016 03:46:04\"\>"}],
  SequenceForm[731, "  ", "Fri 11 Mar 2016 03:46:04"],
  Editable->False]], "Print",
 ShowCellLabel->True,
 CellChangeTimes->{3.6666747644830914`*^9}],

Cell[BoxData[
 InterpretationBox[
  RowBox[{
  "634", "\[InvisibleSpace]", "\<\"  \"\>", 
   "\[InvisibleSpace]", "\<\"Fri 11 Mar 2016 03:46:06\"\>"}],
  SequenceForm[634, "  ", "Fri 11 Mar 2016 03:46:06"],
  Editable->False]], "Print",
 ShowCellLabel->True,
 CellChangeTimes->{3.666674766913692*^9}],

Cell[BoxData[
 InterpretationBox[
  RowBox[{
  "635", "\[InvisibleSpace]", "\<\"  \"\>", 
   "\[InvisibleSpace]", "\<\"Fri 11 Mar 2016 03:46:26\"\>"}],
  SequenceForm[635, "  ", "Fri 11 Mar 2016 03:46:26"],
  Editable->False]], "Print",
 ShowCellLabel->True,
 CellChangeTimes->{3.666674786239655*^9}],

Cell[BoxData[
 InterpretationBox[
  RowBox[{
  "699", "\[InvisibleSpace]", "\<\"  \"\>", 
   "\[InvisibleSpace]", "\<\"Fri 11 Mar 2016 03:52:06\"\>"}],
  SequenceForm[699, "  ", "Fri 11 Mar 2016 03:52:06"],
  Editable->False]], "Print",
 ShowCellLabel->True,
 CellChangeTimes->{3.666675126188278*^9}],

Cell[BoxData[
 InterpretationBox[
  RowBox[{
  "756", "\[InvisibleSpace]", "\<\"  \"\>", 
   "\[InvisibleSpace]", "\<\"Fri 11 Mar 2016 03:52:29\"\>"}],
  SequenceForm[756, "  ", "Fri 11 Mar 2016 03:52:29"],
  Editable->False]], "Print",
 ShowCellLabel->True,
 CellChangeTimes->{3.666675149569764*^9}],

Cell[BoxData[
 InterpretationBox[
  RowBox[{
  "757", "\[InvisibleSpace]", "\<\"  \"\>", 
   "\[InvisibleSpace]", "\<\"Fri 11 Mar 2016 03:52:54\"\>"}],
  SequenceForm[757, "  ", "Fri 11 Mar 2016 03:52:54"],
  Editable->False]], "Print",
 ShowCellLabel->True,
 CellChangeTimes->{3.666675174184746*^9}],

Cell[BoxData[
 InterpretationBox[
  RowBox[{
  "758", "\[InvisibleSpace]", "\<\"  \"\>", 
   "\[InvisibleSpace]", "\<\"Fri 11 Mar 2016 03:53:12\"\>"}],
  SequenceForm[758, "  ", "Fri 11 Mar 2016 03:53:12"],
  Editable->False]], "Print",
 ShowCellLabel->True,
 CellChangeTimes->{3.666675192785597*^9}],

Cell[BoxData[
 InterpretationBox[
  RowBox[{
  "719", "\[InvisibleSpace]", "\<\"  \"\>", 
   "\[InvisibleSpace]", "\<\"Fri 11 Mar 2016 03:57:07\"\>"}],
  SequenceForm[719, "  ", "Fri 11 Mar 2016 03:57:07"],
  Editable->False]], "Print",
 ShowCellLabel->True,
 CellChangeTimes->{3.6666754275140953`*^9}],

Cell[BoxData[
 InterpretationBox[
  RowBox[{
  "720", "\[InvisibleSpace]", "\<\"  \"\>", 
   "\[InvisibleSpace]", "\<\"Fri 11 Mar 2016 03:57:31\"\>"}],
  SequenceForm[720, "  ", "Fri 11 Mar 2016 03:57:31"],
  Editable->False]], "Print",
 ShowCellLabel->True,
 CellChangeTimes->{3.666675451453714*^9}],

Cell[BoxData[
 InterpretationBox[
  RowBox[{
  "732", "\[InvisibleSpace]", "\<\"  \"\>", 
   "\[InvisibleSpace]", "\<\"Fri 11 Mar 2016 04:11:46\"\>"}],
  SequenceForm[732, "  ", "Fri 11 Mar 2016 04:11:46"],
  Editable->False]], "Print",
 ShowCellLabel->True,
 CellChangeTimes->{3.666676306383636*^9}],

Cell[BoxData[
 InterpretationBox[
  RowBox[{
  "733", "\[InvisibleSpace]", "\<\"  \"\>", 
   "\[InvisibleSpace]", "\<\"Fri 11 Mar 2016 04:12:05\"\>"}],
  SequenceForm[733, "  ", "Fri 11 Mar 2016 04:12:05"],
  Editable->False]], "Print",
 ShowCellLabel->True,
 CellChangeTimes->{3.666676325020873*^9}],

Cell[BoxData[
 InterpretationBox[
  RowBox[{
  "734", "\[InvisibleSpace]", "\<\"  \"\>", 
   "\[InvisibleSpace]", "\<\"Fri 11 Mar 2016 04:12:32\"\>"}],
  SequenceForm[734, "  ", "Fri 11 Mar 2016 04:12:32"],
  Editable->False]], "Print",
 ShowCellLabel->True,
 CellChangeTimes->{3.666676352719619*^9}],

Cell[BoxData[
 InterpretationBox[
  RowBox[{
  "735", "\[InvisibleSpace]", "\<\"  \"\>", 
   "\[InvisibleSpace]", "\<\"Fri 11 Mar 2016 04:12:57\"\>"}],
  SequenceForm[735, "  ", "Fri 11 Mar 2016 04:12:57"],
  Editable->False]], "Print",
 ShowCellLabel->True,
 CellChangeTimes->{3.66667637737891*^9}],

Cell[BoxData[
 InterpretationBox[
  RowBox[{
  "736", "\[InvisibleSpace]", "\<\"  \"\>", 
   "\[InvisibleSpace]", "\<\"Fri 11 Mar 2016 04:13:23\"\>"}],
  SequenceForm[736, "  ", "Fri 11 Mar 2016 04:13:23"],
  Editable->False]], "Print",
 ShowCellLabel->True,
 CellChangeTimes->{3.666676403200645*^9}],

Cell[BoxData[
 InterpretationBox[
  RowBox[{
  "737", "\[InvisibleSpace]", "\<\"  \"\>", 
   "\[InvisibleSpace]", "\<\"Fri 11 Mar 2016 04:13:47\"\>"}],
  SequenceForm[737, "  ", "Fri 11 Mar 2016 04:13:47"],
  Editable->False]], "Print",
 ShowCellLabel->True,
 CellChangeTimes->{3.6666764276152763`*^9}],

Cell[BoxData[
 InterpretationBox[
  RowBox[{
  "602", "\[InvisibleSpace]", "\<\"  \"\>", 
   "\[InvisibleSpace]", "\<\"Fri 11 Mar 2016 04:22:17\"\>"}],
  SequenceForm[602, "  ", "Fri 11 Mar 2016 04:22:17"],
  Editable->False]], "Print",
 ShowCellLabel->True,
 CellChangeTimes->{3.6666769378990793`*^9}],

Cell[BoxData[
 InterpretationBox[
  RowBox[{
  "603", "\[InvisibleSpace]", "\<\"  \"\>", 
   "\[InvisibleSpace]", "\<\"Fri 11 Mar 2016 04:22:36\"\>"}],
  SequenceForm[603, "  ", "Fri 11 Mar 2016 04:22:36"],
  Editable->False]], "Print",
 ShowCellLabel->True,
 CellChangeTimes->{3.6666769568495502`*^9}],

Cell[BoxData[
 InterpretationBox[
  RowBox[{
  "636", "\[InvisibleSpace]", "\<\"  \"\>", 
   "\[InvisibleSpace]", "\<\"Fri 11 Mar 2016 04:27:09\"\>"}],
  SequenceForm[636, "  ", "Fri 11 Mar 2016 04:27:09"],
  Editable->False]], "Print",
 ShowCellLabel->True,
 CellChangeTimes->{3.666677229081871*^9}],

Cell[BoxData[
 InterpretationBox[
  RowBox[{
  "637", "\[InvisibleSpace]", "\<\"  \"\>", 
   "\[InvisibleSpace]", "\<\"Fri 11 Mar 2016 04:27:28\"\>"}],
  SequenceForm[637, "  ", "Fri 11 Mar 2016 04:27:28"],
  Editable->False]], "Print",
 ShowCellLabel->True,
 CellChangeTimes->{3.66667724864879*^9}],

Cell[BoxData[
 InterpretationBox[
  RowBox[{
  "638", "\[InvisibleSpace]", "\<\"  \"\>", 
   "\[InvisibleSpace]", "\<\"Fri 11 Mar 2016 04:27:49\"\>"}],
  SequenceForm[638, "  ", "Fri 11 Mar 2016 04:27:49"],
  Editable->False]], "Print",
 ShowCellLabel->True,
 CellChangeTimes->{3.666677269736103*^9}],

Cell[BoxData[
 InterpretationBox[
  RowBox[{
  "639", "\[InvisibleSpace]", "\<\"  \"\>", 
   "\[InvisibleSpace]", "\<\"Fri 11 Mar 2016 04:28:10\"\>"}],
  SequenceForm[639, "  ", "Fri 11 Mar 2016 04:28:10"],
  Editable->False]], "Print",
 ShowCellLabel->True,
 CellChangeTimes->{3.666677290992301*^9}],

Cell[BoxData[
 InterpretationBox[
  RowBox[{
  "640", "\[InvisibleSpace]", "\<\"  \"\>", 
   "\[InvisibleSpace]", "\<\"Fri 11 Mar 2016 04:28:29\"\>"}],
  SequenceForm[640, "  ", "Fri 11 Mar 2016 04:28:29"],
  Editable->False]], "Print",
 ShowCellLabel->True,
 CellChangeTimes->{3.666677309841483*^9}],

Cell[BoxData[
 InterpretationBox[
  RowBox[{
  "641", "\[InvisibleSpace]", "\<\"  \"\>", 
   "\[InvisibleSpace]", "\<\"Fri 11 Mar 2016 04:28:45\"\>"}],
  SequenceForm[641, "  ", "Fri 11 Mar 2016 04:28:45"],
  Editable->False]], "Print",
 ShowCellLabel->True,
 CellChangeTimes->{3.66667732512328*^9}],

Cell[BoxData[
 InterpretationBox[
  RowBox[{
  "784", "\[InvisibleSpace]", "\<\"  \"\>", 
   "\[InvisibleSpace]", "\<\"Fri 11 Mar 2016 04:28:49\"\>"}],
  SequenceForm[784, "  ", "Fri 11 Mar 2016 04:28:49"],
  Editable->False]], "Print",
 ShowCellLabel->True,
 CellChangeTimes->{3.6666773293265867`*^9}],

Cell[BoxData[
 InterpretationBox[
  RowBox[{
  "642", "\[InvisibleSpace]", "\<\"  \"\>", 
   "\[InvisibleSpace]", "\<\"Fri 11 Mar 2016 04:29:03\"\>"}],
  SequenceForm[642, "  ", "Fri 11 Mar 2016 04:29:03"],
  Editable->False]], "Print",
 ShowCellLabel->True,
 CellChangeTimes->{3.666677343417489*^9}],

Cell[BoxData[
 InterpretationBox[
  RowBox[{
  "785", "\[InvisibleSpace]", "\<\"  \"\>", 
   "\[InvisibleSpace]", "\<\"Fri 11 Mar 2016 04:29:14\"\>"}],
  SequenceForm[785, "  ", "Fri 11 Mar 2016 04:29:14"],
  Editable->False]], "Print",
 ShowCellLabel->True,
 CellChangeTimes->{3.6666773541498213`*^9}],

Cell[BoxData[
 InterpretationBox[
  RowBox[{
  "643", "\[InvisibleSpace]", "\<\"  \"\>", 
   "\[InvisibleSpace]", "\<\"Fri 11 Mar 2016 04:29:29\"\>"}],
  SequenceForm[643, "  ", "Fri 11 Mar 2016 04:29:29"],
  Editable->False]], "Print",
 ShowCellLabel->True,
 CellChangeTimes->{3.666677369497933*^9}],

Cell[BoxData[
 InterpretationBox[
  RowBox[{
  "786", "\[InvisibleSpace]", "\<\"  \"\>", 
   "\[InvisibleSpace]", "\<\"Fri 11 Mar 2016 04:29:35\"\>"}],
  SequenceForm[786, "  ", "Fri 11 Mar 2016 04:29:35"],
  Editable->False]], "Print",
 ShowCellLabel->True,
 CellChangeTimes->{3.666677375048937*^9}],

Cell[BoxData[
 InterpretationBox[
  RowBox[{
  "811", "\[InvisibleSpace]", "\<\"  \"\>", 
   "\[InvisibleSpace]", "\<\"Fri 11 Mar 2016 04:29:55\"\>"}],
  SequenceForm[811, "  ", "Fri 11 Mar 2016 04:29:55"],
  Editable->False]], "Print",
 ShowCellLabel->True,
 CellChangeTimes->{3.6666773950908747`*^9}],

Cell[BoxData[
 InterpretationBox[
  RowBox[{
  "787", "\[InvisibleSpace]", "\<\"  \"\>", 
   "\[InvisibleSpace]", "\<\"Fri 11 Mar 2016 04:29:58\"\>"}],
  SequenceForm[787, "  ", "Fri 11 Mar 2016 04:29:58"],
  Editable->False]], "Print",
 ShowCellLabel->True,
 CellChangeTimes->{3.66667739837884*^9}],

Cell[BoxData[
 InterpretationBox[
  RowBox[{
  "812", "\[InvisibleSpace]", "\<\"  \"\>", 
   "\[InvisibleSpace]", "\<\"Fri 11 Mar 2016 04:30:16\"\>"}],
  SequenceForm[812, "  ", "Fri 11 Mar 2016 04:30:16"],
  Editable->False]], "Print",
 ShowCellLabel->True,
 CellChangeTimes->{3.666677416510441*^9}],

Cell[BoxData[
 InterpretationBox[
  RowBox[{
  "788", "\[InvisibleSpace]", "\<\"  \"\>", 
   "\[InvisibleSpace]", "\<\"Fri 11 Mar 2016 04:30:22\"\>"}],
  SequenceForm[788, "  ", "Fri 11 Mar 2016 04:30:22"],
  Editable->False]], "Print",
 ShowCellLabel->True,
 CellChangeTimes->{3.66667742221061*^9}],

Cell[BoxData[
 InterpretationBox[
  RowBox[{
  "813", "\[InvisibleSpace]", "\<\"  \"\>", 
   "\[InvisibleSpace]", "\<\"Fri 11 Mar 2016 04:30:38\"\>"}],
  SequenceForm[813, "  ", "Fri 11 Mar 2016 04:30:38"],
  Editable->False]], "Print",
 ShowCellLabel->True,
 CellChangeTimes->{3.666677438537767*^9}],

Cell[BoxData[
 InterpretationBox[
  RowBox[{
  "789", "\[InvisibleSpace]", "\<\"  \"\>", 
   "\[InvisibleSpace]", "\<\"Fri 11 Mar 2016 04:30:47\"\>"}],
  SequenceForm[789, "  ", "Fri 11 Mar 2016 04:30:47"],
  Editable->False]], "Print",
 ShowCellLabel->True,
 CellChangeTimes->{3.666677447637556*^9}],

Cell[BoxData[
 InterpretationBox[
  RowBox[{
  "814", "\[InvisibleSpace]", "\<\"  \"\>", 
   "\[InvisibleSpace]", "\<\"Fri 11 Mar 2016 04:30:56\"\>"}],
  SequenceForm[814, "  ", "Fri 11 Mar 2016 04:30:56"],
  Editable->False]], "Print",
 ShowCellLabel->True,
 CellChangeTimes->{3.666677456722438*^9}],

Cell[BoxData[
 InterpretationBox[
  RowBox[{
  "815", "\[InvisibleSpace]", "\<\"  \"\>", 
   "\[InvisibleSpace]", "\<\"Fri 11 Mar 2016 04:31:39\"\>"}],
  SequenceForm[815, "  ", "Fri 11 Mar 2016 04:31:39"],
  Editable->False]], "Print",
 ShowCellLabel->True,
 CellChangeTimes->{3.666677499563368*^9}],

Cell[BoxData[
 InterpretationBox[
  RowBox[{
  "816", "\[InvisibleSpace]", "\<\"  \"\>", 
   "\[InvisibleSpace]", "\<\"Fri 11 Mar 2016 04:31:57\"\>"}],
  SequenceForm[816, "  ", "Fri 11 Mar 2016 04:31:57"],
  Editable->False]], "Print",
 ShowCellLabel->True,
 CellChangeTimes->{3.666677517681591*^9}],

Cell[BoxData[
 InterpretationBox[
  RowBox[{
  "817", "\[InvisibleSpace]", "\<\"  \"\>", 
   "\[InvisibleSpace]", "\<\"Fri 11 Mar 2016 04:32:16\"\>"}],
  SequenceForm[817, "  ", "Fri 11 Mar 2016 04:32:16"],
  Editable->False]], "Print",
 ShowCellLabel->True,
 CellChangeTimes->{3.6666775368222237`*^9}],

Cell[BoxData[
 InterpretationBox[
  RowBox[{
  "818", "\[InvisibleSpace]", "\<\"  \"\>", 
   "\[InvisibleSpace]", "\<\"Fri 11 Mar 2016 04:32:35\"\>"}],
  SequenceForm[818, "  ", "Fri 11 Mar 2016 04:32:35"],
  Editable->False]], "Print",
 ShowCellLabel->True,
 CellChangeTimes->{3.666677555177082*^9}],

Cell[BoxData[
 InterpretationBox[
  RowBox[{
  "819", "\[InvisibleSpace]", "\<\"  \"\>", 
   "\[InvisibleSpace]", "\<\"Fri 11 Mar 2016 04:32:51\"\>"}],
  SequenceForm[819, "  ", "Fri 11 Mar 2016 04:32:51"],
  Editable->False]], "Print",
 ShowCellLabel->True,
 CellChangeTimes->{3.6666775717890882`*^9}],

Cell[BoxData[
 InterpretationBox[
  RowBox[{
  "820", "\[InvisibleSpace]", "\<\"  \"\>", 
   "\[InvisibleSpace]", "\<\"Fri 11 Mar 2016 04:33:12\"\>"}],
  SequenceForm[820, "  ", "Fri 11 Mar 2016 04:33:12"],
  Editable->False]], "Print",
 ShowCellLabel->True,
 CellChangeTimes->{3.666677592774686*^9}],

Cell[BoxData[
 InterpretationBox[
  RowBox[{
  "821", "\[InvisibleSpace]", "\<\"  \"\>", 
   "\[InvisibleSpace]", "\<\"Fri 11 Mar 2016 04:33:34\"\>"}],
  SequenceForm[821, "  ", "Fri 11 Mar 2016 04:33:34"],
  Editable->False]], "Print",
 ShowCellLabel->True,
 CellChangeTimes->{3.6666776147892723`*^9}],

Cell[BoxData[
 InterpretationBox[
  RowBox[{
  "822", "\[InvisibleSpace]", "\<\"  \"\>", 
   "\[InvisibleSpace]", "\<\"Fri 11 Mar 2016 04:33:55\"\>"}],
  SequenceForm[822, "  ", "Fri 11 Mar 2016 04:33:55"],
  Editable->False]], "Print",
 ShowCellLabel->True,
 CellChangeTimes->{3.666677635912182*^9}],

Cell[BoxData[
 InterpretationBox[
  RowBox[{
  "823", "\[InvisibleSpace]", "\<\"  \"\>", 
   "\[InvisibleSpace]", "\<\"Fri 11 Mar 2016 04:34:15\"\>"}],
  SequenceForm[823, "  ", "Fri 11 Mar 2016 04:34:15"],
  Editable->False]], "Print",
 ShowCellLabel->True,
 CellChangeTimes->{3.666677655764895*^9}],

Cell[BoxData[
 InterpretationBox[
  RowBox[{
  "721", "\[InvisibleSpace]", "\<\"  \"\>", 
   "\[InvisibleSpace]", "\<\"Fri 11 Mar 2016 04:36:00\"\>"}],
  SequenceForm[721, "  ", "Fri 11 Mar 2016 04:36:00"],
  Editable->False]], "Print",
 ShowCellLabel->True,
 CellChangeTimes->{3.666677760756852*^9}],

Cell[BoxData[
 InterpretationBox[
  RowBox[{
  "722", "\[InvisibleSpace]", "\<\"  \"\>", 
   "\[InvisibleSpace]", "\<\"Fri 11 Mar 2016 04:36:21\"\>"}],
  SequenceForm[722, "  ", "Fri 11 Mar 2016 04:36:21"],
  Editable->False]], "Print",
 ShowCellLabel->True,
 CellChangeTimes->{3.6666777812028646`*^9}],

Cell[BoxData[
 InterpretationBox[
  RowBox[{
  "723", "\[InvisibleSpace]", "\<\"  \"\>", 
   "\[InvisibleSpace]", "\<\"Fri 11 Mar 2016 04:36:41\"\>"}],
  SequenceForm[723, "  ", "Fri 11 Mar 2016 04:36:41"],
  Editable->False]], "Print",
 ShowCellLabel->True,
 CellChangeTimes->{3.666677801104967*^9}],

Cell[BoxData[
 InterpretationBox[
  RowBox[{
  "724", "\[InvisibleSpace]", "\<\"  \"\>", 
   "\[InvisibleSpace]", "\<\"Fri 11 Mar 2016 04:37:02\"\>"}],
  SequenceForm[724, "  ", "Fri 11 Mar 2016 04:37:02"],
  Editable->False]], "Print",
 ShowCellLabel->True,
 CellChangeTimes->{3.666677822695157*^9}],

Cell[BoxData[
 InterpretationBox[
  RowBox[{
  "725", "\[InvisibleSpace]", "\<\"  \"\>", 
   "\[InvisibleSpace]", "\<\"Fri 11 Mar 2016 04:37:28\"\>"}],
  SequenceForm[725, "  ", "Fri 11 Mar 2016 04:37:28"],
  Editable->False]], "Print",
 ShowCellLabel->True,
 CellChangeTimes->{3.666677848374189*^9}],

Cell[BoxData[
 InterpretationBox[
  RowBox[{
  "726", "\[InvisibleSpace]", "\<\"  \"\>", 
   "\[InvisibleSpace]", "\<\"Fri 11 Mar 2016 04:37:45\"\>"}],
  SequenceForm[726, "  ", "Fri 11 Mar 2016 04:37:45"],
  Editable->False]], "Print",
 ShowCellLabel->True,
 CellChangeTimes->{3.666677865890148*^9}],

Cell[BoxData[
 InterpretationBox[
  RowBox[{
  "727", "\[InvisibleSpace]", "\<\"  \"\>", 
   "\[InvisibleSpace]", "\<\"Fri 11 Mar 2016 04:38:01\"\>"}],
  SequenceForm[727, "  ", "Fri 11 Mar 2016 04:38:01"],
  Editable->False]], "Print",
 ShowCellLabel->True,
 CellChangeTimes->{3.666677881543819*^9}],

Cell[BoxData[
 InterpretationBox[
  RowBox[{
  "838", "\[InvisibleSpace]", "\<\"  \"\>", 
   "\[InvisibleSpace]", "\<\"Fri 11 Mar 2016 04:38:18\"\>"}],
  SequenceForm[838, "  ", "Fri 11 Mar 2016 04:38:18"],
  Editable->False]], "Print",
 ShowCellLabel->True,
 CellChangeTimes->{3.666677898430417*^9}],

Cell[BoxData[
 InterpretationBox[
  RowBox[{
  "759", "\[InvisibleSpace]", "\<\"  \"\>", 
   "\[InvisibleSpace]", "\<\"Fri 11 Mar 2016 04:41:20\"\>"}],
  SequenceForm[759, "  ", "Fri 11 Mar 2016 04:41:20"],
  Editable->False]], "Print",
 ShowCellLabel->True,
 CellChangeTimes->{3.6666780802210093`*^9}],

Cell[BoxData[
 InterpretationBox[
  RowBox[{
  "760", "\[InvisibleSpace]", "\<\"  \"\>", 
   "\[InvisibleSpace]", "\<\"Fri 11 Mar 2016 04:41:41\"\>"}],
  SequenceForm[760, "  ", "Fri 11 Mar 2016 04:41:41"],
  Editable->False]], "Print",
 ShowCellLabel->True,
 CellChangeTimes->{3.666678101533904*^9}],

Cell[BoxData[
 InterpretationBox[
  RowBox[{
  "761", "\[InvisibleSpace]", "\<\"  \"\>", 
   "\[InvisibleSpace]", "\<\"Fri 11 Mar 2016 04:42:28\"\>"}],
  SequenceForm[761, "  ", "Fri 11 Mar 2016 04:42:28"],
  Editable->False]], "Print",
 ShowCellLabel->True,
 CellChangeTimes->{3.6666781484916983`*^9}],

Cell[BoxData[
 InterpretationBox[
  RowBox[{
  "762", "\[InvisibleSpace]", "\<\"  \"\>", 
   "\[InvisibleSpace]", "\<\"Fri 11 Mar 2016 04:42:44\"\>"}],
  SequenceForm[762, "  ", "Fri 11 Mar 2016 04:42:44"],
  Editable->False]], "Print",
 ShowCellLabel->True,
 CellChangeTimes->{3.666678164926312*^9}],

Cell[BoxData[
 InterpretationBox[
  RowBox[{
  "763", "\[InvisibleSpace]", "\<\"  \"\>", 
   "\[InvisibleSpace]", "\<\"Fri 11 Mar 2016 04:43:07\"\>"}],
  SequenceForm[763, "  ", "Fri 11 Mar 2016 04:43:07"],
  Editable->False]], "Print",
 ShowCellLabel->True,
 CellChangeTimes->{3.666678187541685*^9}],

Cell[BoxData[
 InterpretationBox[
  RowBox[{
  "764", "\[InvisibleSpace]", "\<\"  \"\>", 
   "\[InvisibleSpace]", "\<\"Fri 11 Mar 2016 04:43:27\"\>"}],
  SequenceForm[764, "  ", "Fri 11 Mar 2016 04:43:27"],
  Editable->False]], "Print",
 ShowCellLabel->True,
 CellChangeTimes->{3.6666782075779448`*^9}],

Cell[BoxData[
 InterpretationBox[
  RowBox[{
  "765", "\[InvisibleSpace]", "\<\"  \"\>", 
   "\[InvisibleSpace]", "\<\"Fri 11 Mar 2016 04:43:52\"\>"}],
  SequenceForm[765, "  ", "Fri 11 Mar 2016 04:43:52"],
  Editable->False]], "Print",
 ShowCellLabel->True,
 CellChangeTimes->{3.666678232172621*^9}],

Cell[BoxData[
 InterpretationBox[
  RowBox[{
  "766", "\[InvisibleSpace]", "\<\"  \"\>", 
   "\[InvisibleSpace]", "\<\"Fri 11 Mar 2016 04:44:13\"\>"}],
  SequenceForm[766, "  ", "Fri 11 Mar 2016 04:44:13"],
  Editable->False]], "Print",
 ShowCellLabel->True,
 CellChangeTimes->{3.666678253478208*^9}],

Cell[BoxData[
 InterpretationBox[
  RowBox[{
  "767", "\[InvisibleSpace]", "\<\"  \"\>", 
   "\[InvisibleSpace]", "\<\"Fri 11 Mar 2016 04:44:37\"\>"}],
  SequenceForm[767, "  ", "Fri 11 Mar 2016 04:44:37"],
  Editable->False]], "Print",
 ShowCellLabel->True,
 CellChangeTimes->{3.666678277618752*^9}],

Cell[BoxData[
 InterpretationBox[
  RowBox[{
  "768", "\[InvisibleSpace]", "\<\"  \"\>", 
   "\[InvisibleSpace]", "\<\"Fri 11 Mar 2016 04:44:57\"\>"}],
  SequenceForm[768, "  ", "Fri 11 Mar 2016 04:44:57"],
  Editable->False]], "Print",
 ShowCellLabel->True,
 CellChangeTimes->{3.666678297539796*^9}],

Cell[BoxData[
 InterpretationBox[
  RowBox[{
  "769", "\[InvisibleSpace]", "\<\"  \"\>", 
   "\[InvisibleSpace]", "\<\"Fri 11 Mar 2016 04:45:15\"\>"}],
  SequenceForm[769, "  ", "Fri 11 Mar 2016 04:45:15"],
  Editable->False]], "Print",
 ShowCellLabel->True,
 CellChangeTimes->{3.666678315472617*^9}],

Cell[BoxData[
 InterpretationBox[
  RowBox[{
  "604", "\[InvisibleSpace]", "\<\"  \"\>", 
   "\[InvisibleSpace]", "\<\"Fri 11 Mar 2016 04:47:41\"\>"}],
  SequenceForm[604, "  ", "Fri 11 Mar 2016 04:47:41"],
  Editable->False]], "Print",
 ShowCellLabel->True,
 CellChangeTimes->{3.666678461660171*^9}],

Cell[BoxData[
 InterpretationBox[
  RowBox[{
  "605", "\[InvisibleSpace]", "\<\"  \"\>", 
   "\[InvisibleSpace]", "\<\"Fri 11 Mar 2016 04:48:04\"\>"}],
  SequenceForm[605, "  ", "Fri 11 Mar 2016 04:48:04"],
  Editable->False]], "Print",
 ShowCellLabel->True,
 CellChangeTimes->{3.666678484682823*^9}],

Cell[BoxData[
 InterpretationBox[
  RowBox[{
  "606", "\[InvisibleSpace]", "\<\"  \"\>", 
   "\[InvisibleSpace]", "\<\"Fri 11 Mar 2016 04:48:26\"\>"}],
  SequenceForm[606, "  ", "Fri 11 Mar 2016 04:48:26"],
  Editable->False]], "Print",
 ShowCellLabel->True,
 CellChangeTimes->{3.666678506034547*^9}],

Cell[BoxData[
 InterpretationBox[
  RowBox[{
  "607", "\[InvisibleSpace]", "\<\"  \"\>", 
   "\[InvisibleSpace]", "\<\"Fri 11 Mar 2016 04:48:48\"\>"}],
  SequenceForm[607, "  ", "Fri 11 Mar 2016 04:48:48"],
  Editable->False]], "Print",
 ShowCellLabel->True,
 CellChangeTimes->{3.666678528307837*^9}],

Cell[BoxData[
 InterpretationBox[
  RowBox[{
  "608", "\[InvisibleSpace]", "\<\"  \"\>", 
   "\[InvisibleSpace]", "\<\"Fri 11 Mar 2016 04:49:11\"\>"}],
  SequenceForm[608, "  ", "Fri 11 Mar 2016 04:49:11"],
  Editable->False]], "Print",
 ShowCellLabel->True,
 CellChangeTimes->{3.666678551957498*^9}],

Cell[BoxData[
 InterpretationBox[
  RowBox[{
  "738", "\[InvisibleSpace]", "\<\"  \"\>", 
   "\[InvisibleSpace]", "\<\"Fri 11 Mar 2016 05:00:35\"\>"}],
  SequenceForm[738, "  ", "Fri 11 Mar 2016 05:00:35"],
  Editable->False]], "Print",
 ShowCellLabel->True,
 CellChangeTimes->{3.666679235180184*^9}],

Cell[BoxData[
 InterpretationBox[
  RowBox[{
  "739", "\[InvisibleSpace]", "\<\"  \"\>", 
   "\[InvisibleSpace]", "\<\"Fri 11 Mar 2016 05:00:58\"\>"}],
  SequenceForm[739, "  ", "Fri 11 Mar 2016 05:00:58"],
  Editable->False]], "Print",
 ShowCellLabel->True,
 CellChangeTimes->{3.666679258203639*^9}],

Cell[BoxData[
 InterpretationBox[
  RowBox[{
  "740", "\[InvisibleSpace]", "\<\"  \"\>", 
   "\[InvisibleSpace]", "\<\"Fri 11 Mar 2016 05:01:16\"\>"}],
  SequenceForm[740, "  ", "Fri 11 Mar 2016 05:01:16"],
  Editable->False]], "Print",
 ShowCellLabel->True,
 CellChangeTimes->{3.6666792762640753`*^9}],

Cell[BoxData[
 InterpretationBox[
  RowBox[{
  "741", "\[InvisibleSpace]", "\<\"  \"\>", 
   "\[InvisibleSpace]", "\<\"Fri 11 Mar 2016 05:01:34\"\>"}],
  SequenceForm[741, "  ", "Fri 11 Mar 2016 05:01:34"],
  Editable->False]], "Print",
 ShowCellLabel->True,
 CellChangeTimes->{3.666679294413189*^9}],

Cell[BoxData[
 InterpretationBox[
  RowBox[{
  "742", "\[InvisibleSpace]", "\<\"  \"\>", 
   "\[InvisibleSpace]", "\<\"Fri 11 Mar 2016 05:02:01\"\>"}],
  SequenceForm[742, "  ", "Fri 11 Mar 2016 05:02:01"],
  Editable->False]], "Print",
 ShowCellLabel->True,
 CellChangeTimes->{3.6666793215297127`*^9}],

Cell[BoxData[
 InterpretationBox[
  RowBox[{
  "743", "\[InvisibleSpace]", "\<\"  \"\>", 
   "\[InvisibleSpace]", "\<\"Fri 11 Mar 2016 05:02:26\"\>"}],
  SequenceForm[743, "  ", "Fri 11 Mar 2016 05:02:26"],
  Editable->False]], "Print",
 ShowCellLabel->True,
 CellChangeTimes->{3.6666793463066893`*^9}],

Cell[BoxData[
 InterpretationBox[
  RowBox[{
  "744", "\[InvisibleSpace]", "\<\"  \"\>", 
   "\[InvisibleSpace]", "\<\"Fri 11 Mar 2016 05:02:45\"\>"}],
  SequenceForm[744, "  ", "Fri 11 Mar 2016 05:02:45"],
  Editable->False]], "Print",
 ShowCellLabel->True,
 CellChangeTimes->{3.6666793656079483`*^9}],

Cell[BoxData[
 InterpretationBox[
  RowBox[{
  "790", "\[InvisibleSpace]", "\<\"  \"\>", 
   "\[InvisibleSpace]", "\<\"Fri 11 Mar 2016 05:11:03\"\>"}],
  SequenceForm[790, "  ", "Fri 11 Mar 2016 05:11:03"],
  Editable->False]], "Print",
 ShowCellLabel->True,
 CellChangeTimes->{3.666679863519792*^9}],

Cell[BoxData[
 InterpretationBox[
  RowBox[{
  "791", "\[InvisibleSpace]", "\<\"  \"\>", 
   "\[InvisibleSpace]", "\<\"Fri 11 Mar 2016 05:11:25\"\>"}],
  SequenceForm[791, "  ", "Fri 11 Mar 2016 05:11:25"],
  Editable->False]], "Print",
 ShowCellLabel->True,
 CellChangeTimes->{3.666679885348093*^9}],

Cell[BoxData[
 InterpretationBox[
  RowBox[{
  "792", "\[InvisibleSpace]", "\<\"  \"\>", 
   "\[InvisibleSpace]", "\<\"Fri 11 Mar 2016 05:11:44\"\>"}],
  SequenceForm[792, "  ", "Fri 11 Mar 2016 05:11:44"],
  Editable->False]], "Print",
 ShowCellLabel->True,
 CellChangeTimes->{3.666679904632069*^9}],

Cell[BoxData[
 InterpretationBox[
  RowBox[{
  "824", "\[InvisibleSpace]", "\<\"  \"\>", 
   "\[InvisibleSpace]", "\<\"Fri 11 Mar 2016 05:19:53\"\>"}],
  SequenceForm[824, "  ", "Fri 11 Mar 2016 05:19:53"],
  Editable->False]], "Print",
 ShowCellLabel->True,
 CellChangeTimes->{3.6666803933709297`*^9}],

Cell[BoxData[
 InterpretationBox[
  RowBox[{
  "839", "\[InvisibleSpace]", "\<\"  \"\>", 
   "\[InvisibleSpace]", "\<\"Fri 11 Mar 2016 05:20:14\"\>"}],
  SequenceForm[839, "  ", "Fri 11 Mar 2016 05:20:14"],
  Editable->False]], "Print",
 ShowCellLabel->True,
 CellChangeTimes->{3.6666804147177067`*^9}],

Cell[BoxData[
 InterpretationBox[
  RowBox[{
  "825", "\[InvisibleSpace]", "\<\"  \"\>", 
   "\[InvisibleSpace]", "\<\"Fri 11 Mar 2016 05:20:19\"\>"}],
  SequenceForm[825, "  ", "Fri 11 Mar 2016 05:20:19"],
  Editable->False]], "Print",
 ShowCellLabel->True,
 CellChangeTimes->{3.6666804192427683`*^9}],

Cell[BoxData[
 InterpretationBox[
  RowBox[{
  "840", "\[InvisibleSpace]", "\<\"  \"\>", 
   "\[InvisibleSpace]", "\<\"Fri 11 Mar 2016 05:20:35\"\>"}],
  SequenceForm[840, "  ", "Fri 11 Mar 2016 05:20:35"],
  Editable->False]], "Print",
 ShowCellLabel->True,
 CellChangeTimes->{3.666680435178234*^9}],

Cell[BoxData[
 InterpretationBox[
  RowBox[{
  "826", "\[InvisibleSpace]", "\<\"  \"\>", 
   "\[InvisibleSpace]", "\<\"Fri 11 Mar 2016 05:20:46\"\>"}],
  SequenceForm[826, "  ", "Fri 11 Mar 2016 05:20:46"],
  Editable->False]], "Print",
 ShowCellLabel->True,
 CellChangeTimes->{3.666680446194723*^9}],

Cell[BoxData[
 InterpretationBox[
  RowBox[{
  "841", "\[InvisibleSpace]", "\<\"  \"\>", 
   "\[InvisibleSpace]", "\<\"Fri 11 Mar 2016 05:20:58\"\>"}],
  SequenceForm[841, "  ", "Fri 11 Mar 2016 05:20:58"],
  Editable->False]], "Print",
 ShowCellLabel->True,
 CellChangeTimes->{3.666680458150234*^9}],

Cell[BoxData[
 InterpretationBox[
  RowBox[{
  "827", "\[InvisibleSpace]", "\<\"  \"\>", 
   "\[InvisibleSpace]", "\<\"Fri 11 Mar 2016 05:21:11\"\>"}],
  SequenceForm[827, "  ", "Fri 11 Mar 2016 05:21:11"],
  Editable->False]], "Print",
 ShowCellLabel->True,
 CellChangeTimes->{3.666680471038353*^9}],

Cell[BoxData[
 InterpretationBox[
  RowBox[{
  "842", "\[InvisibleSpace]", "\<\"  \"\>", 
   "\[InvisibleSpace]", "\<\"Fri 11 Mar 2016 05:21:15\"\>"}],
  SequenceForm[842, "  ", "Fri 11 Mar 2016 05:21:15"],
  Editable->False]], "Print",
 ShowCellLabel->True,
 CellChangeTimes->{3.666680475107531*^9}],

Cell[BoxData[
 InterpretationBox[
  RowBox[{
  "828", "\[InvisibleSpace]", "\<\"  \"\>", 
   "\[InvisibleSpace]", "\<\"Fri 11 Mar 2016 05:21:34\"\>"}],
  SequenceForm[828, "  ", "Fri 11 Mar 2016 05:21:34"],
  Editable->False]], "Print",
 ShowCellLabel->True,
 CellChangeTimes->{3.666680494821838*^9}],

Cell[BoxData[
 InterpretationBox[
  RowBox[{
  "843", "\[InvisibleSpace]", "\<\"  \"\>", 
   "\[InvisibleSpace]", "\<\"Fri 11 Mar 2016 05:21:36\"\>"}],
  SequenceForm[843, "  ", "Fri 11 Mar 2016 05:21:36"],
  Editable->False]], "Print",
 ShowCellLabel->True,
 CellChangeTimes->{3.66668049630993*^9}],

Cell[BoxData[
 InterpretationBox[
  RowBox[{
  "829", "\[InvisibleSpace]", "\<\"  \"\>", 
   "\[InvisibleSpace]", "\<\"Fri 11 Mar 2016 05:21:49\"\>"}],
  SequenceForm[829, "  ", "Fri 11 Mar 2016 05:21:49"],
  Editable->False]], "Print",
 ShowCellLabel->True,
 CellChangeTimes->{3.6666805094759703`*^9}],

Cell[BoxData[
 InterpretationBox[
  RowBox[{
  "844", "\[InvisibleSpace]", "\<\"  \"\>", 
   "\[InvisibleSpace]", "\<\"Fri 11 Mar 2016 05:22:03\"\>"}],
  SequenceForm[844, "  ", "Fri 11 Mar 2016 05:22:03"],
  Editable->False]], "Print",
 ShowCellLabel->True,
 CellChangeTimes->{3.6666805230420017`*^9}],

Cell[BoxData[
 InterpretationBox[
  RowBox[{
  "770", "\[InvisibleSpace]", "\<\"  \"\>", 
   "\[InvisibleSpace]", "\<\"Fri 11 Mar 2016 05:30:00\"\>"}],
  SequenceForm[770, "  ", "Fri 11 Mar 2016 05:30:00"],
  Editable->False]], "Print",
 ShowCellLabel->True,
 CellChangeTimes->{3.666681000101697*^9}],

Cell[BoxData[
 InterpretationBox[
  RowBox[{
  "771", "\[InvisibleSpace]", "\<\"  \"\>", 
   "\[InvisibleSpace]", "\<\"Fri 11 Mar 2016 05:30:23\"\>"}],
  SequenceForm[771, "  ", "Fri 11 Mar 2016 05:30:23"],
  Editable->False]], "Print",
 ShowCellLabel->True,
 CellChangeTimes->{3.6666810230856123`*^9}],

Cell[BoxData[
 InterpretationBox[
  RowBox[{
  "772", "\[InvisibleSpace]", "\<\"  \"\>", 
   "\[InvisibleSpace]", "\<\"Fri 11 Mar 2016 05:30:40\"\>"}],
  SequenceForm[772, "  ", "Fri 11 Mar 2016 05:30:40"],
  Editable->False]], "Print",
 ShowCellLabel->True,
 CellChangeTimes->{3.666681040802429*^9}],

Cell[BoxData[
 InterpretationBox[
  RowBox[{
  "773", "\[InvisibleSpace]", "\<\"  \"\>", 
   "\[InvisibleSpace]", "\<\"Fri 11 Mar 2016 05:30:56\"\>"}],
  SequenceForm[773, "  ", "Fri 11 Mar 2016 05:30:56"],
  Editable->False]], "Print",
 ShowCellLabel->True,
 CellChangeTimes->{3.666681056921074*^9}],

Cell[BoxData[
 InterpretationBox[
  RowBox[{
  "774", "\[InvisibleSpace]", "\<\"  \"\>", 
   "\[InvisibleSpace]", "\<\"Fri 11 Mar 2016 05:31:20\"\>"}],
  SequenceForm[774, "  ", "Fri 11 Mar 2016 05:31:20"],
  Editable->False]], "Print",
 ShowCellLabel->True,
 CellChangeTimes->{3.666681080037978*^9}],

Cell[BoxData[
 InterpretationBox[
  RowBox[{
  "775", "\[InvisibleSpace]", "\<\"  \"\>", 
   "\[InvisibleSpace]", "\<\"Fri 11 Mar 2016 05:31:36\"\>"}],
  SequenceForm[775, "  ", "Fri 11 Mar 2016 05:31:36"],
  Editable->False]], "Print",
 ShowCellLabel->True,
 CellChangeTimes->{3.666681096445196*^9}],

Cell[BoxData[
 InterpretationBox[
  RowBox[{
  "776", "\[InvisibleSpace]", "\<\"  \"\>", 
   "\[InvisibleSpace]", "\<\"Fri 11 Mar 2016 05:31:52\"\>"}],
  SequenceForm[776, "  ", "Fri 11 Mar 2016 05:31:52"],
  Editable->False]], "Print",
 ShowCellLabel->True,
 CellChangeTimes->{3.666681112225272*^9}],

Cell[BoxData[
 InterpretationBox[
  RowBox[{
  "777", "\[InvisibleSpace]", "\<\"  \"\>", 
   "\[InvisibleSpace]", "\<\"Fri 11 Mar 2016 05:32:13\"\>"}],
  SequenceForm[777, "  ", "Fri 11 Mar 2016 05:32:13"],
  Editable->False]], "Print",
 ShowCellLabel->True,
 CellChangeTimes->{3.666681133038167*^9}],

Cell[BoxData[
 InterpretationBox[
  RowBox[{
  "778", "\[InvisibleSpace]", "\<\"  \"\>", 
   "\[InvisibleSpace]", "\<\"Fri 11 Mar 2016 05:32:34\"\>"}],
  SequenceForm[778, "  ", "Fri 11 Mar 2016 05:32:34"],
  Editable->False]], "Print",
 ShowCellLabel->True,
 CellChangeTimes->{3.666681154812263*^9}],

Cell[BoxData[
 InterpretationBox[
  RowBox[{
  "779", "\[InvisibleSpace]", "\<\"  \"\>", 
   "\[InvisibleSpace]", "\<\"Fri 11 Mar 2016 05:32:55\"\>"}],
  SequenceForm[779, "  ", "Fri 11 Mar 2016 05:32:55"],
  Editable->False]], "Print",
 ShowCellLabel->True,
 CellChangeTimes->{3.6666811750985622`*^9}],

Cell[BoxData[
 InterpretationBox[
  RowBox[{
  "780", "\[InvisibleSpace]", "\<\"  \"\>", 
   "\[InvisibleSpace]", "\<\"Fri 11 Mar 2016 05:33:21\"\>"}],
  SequenceForm[780, "  ", "Fri 11 Mar 2016 05:33:21"],
  Editable->False]], "Print",
 ShowCellLabel->True,
 CellChangeTimes->{3.666681201095171*^9}],

Cell[BoxData[
 InterpretationBox[
  RowBox[{
  "781", "\[InvisibleSpace]", "\<\"  \"\>", 
   "\[InvisibleSpace]", "\<\"Fri 11 Mar 2016 05:33:49\"\>"}],
  SequenceForm[781, "  ", "Fri 11 Mar 2016 05:33:49"],
  Editable->False]], "Print",
 ShowCellLabel->True,
 CellChangeTimes->{3.666681229653804*^9}],

Cell[BoxData[
 InterpretationBox[
  RowBox[{
  "782", "\[InvisibleSpace]", "\<\"  \"\>", 
   "\[InvisibleSpace]", "\<\"Fri 11 Mar 2016 05:34:07\"\>"}],
  SequenceForm[782, "  ", "Fri 11 Mar 2016 05:34:07"],
  Editable->False]], "Print",
 ShowCellLabel->True,
 CellChangeTimes->{3.666681247787866*^9}],

Cell[BoxData[
 InterpretationBox[
  RowBox[{
  "609", "\[InvisibleSpace]", "\<\"  \"\>", 
   "\[InvisibleSpace]", "\<\"Fri 11 Mar 2016 05:34:09\"\>"}],
  SequenceForm[609, "  ", "Fri 11 Mar 2016 05:34:09"],
  Editable->False]], "Print",
 ShowCellLabel->True,
 CellChangeTimes->{3.666681250007174*^9}],

Cell[BoxData[
 InterpretationBox[
  RowBox[{
  "610", "\[InvisibleSpace]", "\<\"  \"\>", 
   "\[InvisibleSpace]", "\<\"Fri 11 Mar 2016 05:34:33\"\>"}],
  SequenceForm[610, "  ", "Fri 11 Mar 2016 05:34:33"],
  Editable->False]], "Print",
 ShowCellLabel->True,
 CellChangeTimes->{3.666681273869869*^9}],

Cell[BoxData[
 InterpretationBox[
  RowBox[{
  "611", "\[InvisibleSpace]", "\<\"  \"\>", 
   "\[InvisibleSpace]", "\<\"Fri 11 Mar 2016 05:34:57\"\>"}],
  SequenceForm[611, "  ", "Fri 11 Mar 2016 05:34:57"],
  Editable->False]], "Print",
 ShowCellLabel->True,
 CellChangeTimes->{3.6666812972947273`*^9}],

Cell[BoxData[
 InterpretationBox[
  RowBox[{
  "612", "\[InvisibleSpace]", "\<\"  \"\>", 
   "\[InvisibleSpace]", "\<\"Fri 11 Mar 2016 05:35:21\"\>"}],
  SequenceForm[612, "  ", "Fri 11 Mar 2016 05:35:21"],
  Editable->False]], "Print",
 ShowCellLabel->True,
 CellChangeTimes->{3.666681321875111*^9}],

Cell[BoxData[
 InterpretationBox[
  RowBox[{
  "613", "\[InvisibleSpace]", "\<\"  \"\>", 
   "\[InvisibleSpace]", "\<\"Fri 11 Mar 2016 05:35:45\"\>"}],
  SequenceForm[613, "  ", "Fri 11 Mar 2016 05:35:45"],
  Editable->False]], "Print",
 ShowCellLabel->True,
 CellChangeTimes->{3.666681345602844*^9}],

Cell[BoxData[
 InterpretationBox[
  RowBox[{
  "614", "\[InvisibleSpace]", "\<\"  \"\>", 
   "\[InvisibleSpace]", "\<\"Fri 11 Mar 2016 05:36:04\"\>"}],
  SequenceForm[614, "  ", "Fri 11 Mar 2016 05:36:04"],
  Editable->False]], "Print",
 ShowCellLabel->True,
 CellChangeTimes->{3.666681364202873*^9}],

Cell[BoxData[
 InterpretationBox[
  RowBox[{
  "745", "\[InvisibleSpace]", "\<\"  \"\>", 
   "\[InvisibleSpace]", "\<\"Fri 11 Mar 2016 05:41:50\"\>"}],
  SequenceForm[745, "  ", "Fri 11 Mar 2016 05:41:50"],
  Editable->False]], "Print",
 ShowCellLabel->True,
 CellChangeTimes->{3.666681710638332*^9}],

Cell[BoxData[
 InterpretationBox[
  RowBox[{
  "746", "\[InvisibleSpace]", "\<\"  \"\>", 
   "\[InvisibleSpace]", "\<\"Fri 11 Mar 2016 05:42:17\"\>"}],
  SequenceForm[746, "  ", "Fri 11 Mar 2016 05:42:17"],
  Editable->False]], "Print",
 ShowCellLabel->True,
 CellChangeTimes->{3.666681737999878*^9}],

Cell[BoxData[
 InterpretationBox[
  RowBox[{
  "747", "\[InvisibleSpace]", "\<\"  \"\>", 
   "\[InvisibleSpace]", "\<\"Fri 11 Mar 2016 05:42:37\"\>"}],
  SequenceForm[747, "  ", "Fri 11 Mar 2016 05:42:37"],
  Editable->False]], "Print",
 ShowCellLabel->True,
 CellChangeTimes->{3.666681757211052*^9}],

Cell[BoxData[
 InterpretationBox[
  RowBox[{
  "615", "\[InvisibleSpace]", "\<\"  \"\>", 
   "\[InvisibleSpace]", "\<\"Fri 11 Mar 2016 05:47:25\"\>"}],
  SequenceForm[615, "  ", "Fri 11 Mar 2016 05:47:25"],
  Editable->False]], "Print",
 ShowCellLabel->True,
 CellChangeTimes->{3.6666820453868437`*^9}],

Cell[BoxData[
 InterpretationBox[
  RowBox[{
  "865", "\[InvisibleSpace]", "\<\"  \"\>", 
   "\[InvisibleSpace]", "\<\"Fri 11 Mar 2016 05:47:47\"\>"}],
  SequenceForm[865, "  ", "Fri 11 Mar 2016 05:47:47"],
  Editable->False]], "Print",
 ShowCellLabel->True,
 CellChangeTimes->{3.666682067054295*^9}],

Cell[BoxData[
 InterpretationBox[
  RowBox[{
  "866", "\[InvisibleSpace]", "\<\"  \"\>", 
   "\[InvisibleSpace]", "\<\"Fri 11 Mar 2016 05:48:07\"\>"}],
  SequenceForm[866, "  ", "Fri 11 Mar 2016 05:48:07"],
  Editable->False]], "Print",
 ShowCellLabel->True,
 CellChangeTimes->{3.6666820879237432`*^9}],

Cell[BoxData[
 InterpretationBox[
  RowBox[{
  "867", "\[InvisibleSpace]", "\<\"  \"\>", 
   "\[InvisibleSpace]", "\<\"Fri 11 Mar 2016 05:48:29\"\>"}],
  SequenceForm[867, "  ", "Fri 11 Mar 2016 05:48:29"],
  Editable->False]], "Print",
 ShowCellLabel->True,
 CellChangeTimes->{3.666682109702468*^9}],

Cell[BoxData[
 InterpretationBox[
  RowBox[{
  "868", "\[InvisibleSpace]", "\<\"  \"\>", 
   "\[InvisibleSpace]", "\<\"Fri 11 Mar 2016 05:48:51\"\>"}],
  SequenceForm[868, "  ", "Fri 11 Mar 2016 05:48:51"],
  Editable->False]], "Print",
 ShowCellLabel->True,
 CellChangeTimes->{3.666682131894248*^9}],

Cell[BoxData[
 InterpretationBox[
  RowBox[{
  "869", "\[InvisibleSpace]", "\<\"  \"\>", 
   "\[InvisibleSpace]", "\<\"Fri 11 Mar 2016 05:49:09\"\>"}],
  SequenceForm[869, "  ", "Fri 11 Mar 2016 05:49:09"],
  Editable->False]], "Print",
 ShowCellLabel->True,
 CellChangeTimes->{3.666682149608696*^9}],

Cell[BoxData[
 InterpretationBox[
  RowBox[{
  "870", "\[InvisibleSpace]", "\<\"  \"\>", 
   "\[InvisibleSpace]", "\<\"Fri 11 Mar 2016 05:49:32\"\>"}],
  SequenceForm[870, "  ", "Fri 11 Mar 2016 05:49:32"],
  Editable->False]], "Print",
 ShowCellLabel->True,
 CellChangeTimes->{3.666682172303637*^9}],

Cell[BoxData[
 InterpretationBox[
  RowBox[{
  "871", "\[InvisibleSpace]", "\<\"  \"\>", 
   "\[InvisibleSpace]", "\<\"Fri 11 Mar 2016 05:49:50\"\>"}],
  SequenceForm[871, "  ", "Fri 11 Mar 2016 05:49:50"],
  Editable->False]], "Print",
 ShowCellLabel->True,
 CellChangeTimes->{3.666682190099334*^9}],

Cell[BoxData[
 InterpretationBox[
  RowBox[{
  "872", "\[InvisibleSpace]", "\<\"  \"\>", 
   "\[InvisibleSpace]", "\<\"Fri 11 Mar 2016 05:50:13\"\>"}],
  SequenceForm[872, "  ", "Fri 11 Mar 2016 05:50:13"],
  Editable->False]], "Print",
 ShowCellLabel->True,
 CellChangeTimes->{3.666682213599094*^9}],

Cell[BoxData[
 InterpretationBox[
  RowBox[{
  "748", "\[InvisibleSpace]", "\<\"  \"\>", 
   "\[InvisibleSpace]", "\<\"Fri 11 Mar 2016 05:50:48\"\>"}],
  SequenceForm[748, "  ", "Fri 11 Mar 2016 05:50:48"],
  Editable->False]], "Print",
 ShowCellLabel->True,
 CellChangeTimes->{3.6666822487645903`*^9}],

Cell[BoxData[
 InterpretationBox[
  RowBox[{
  "749", "\[InvisibleSpace]", "\<\"  \"\>", 
   "\[InvisibleSpace]", "\<\"Fri 11 Mar 2016 05:51:06\"\>"}],
  SequenceForm[749, "  ", "Fri 11 Mar 2016 05:51:06"],
  Editable->False]], "Print",
 ShowCellLabel->True,
 CellChangeTimes->{3.66668226634752*^9}],

Cell[BoxData[
 InterpretationBox[
  RowBox[{
  "750", "\[InvisibleSpace]", "\<\"  \"\>", 
   "\[InvisibleSpace]", "\<\"Fri 11 Mar 2016 05:51:24\"\>"}],
  SequenceForm[750, "  ", "Fri 11 Mar 2016 05:51:24"],
  Editable->False]], "Print",
 ShowCellLabel->True,
 CellChangeTimes->{3.666682284938271*^9}],

Cell[BoxData[
 InterpretationBox[
  RowBox[{
  "751", "\[InvisibleSpace]", "\<\"  \"\>", 
   "\[InvisibleSpace]", "\<\"Fri 11 Mar 2016 05:51:49\"\>"}],
  SequenceForm[751, "  ", "Fri 11 Mar 2016 05:51:49"],
  Editable->False]], "Print",
 ShowCellLabel->True,
 CellChangeTimes->{3.6666823093118153`*^9}],

Cell[BoxData[
 InterpretationBox[
  RowBox[{
  "752", "\[InvisibleSpace]", "\<\"  \"\>", 
   "\[InvisibleSpace]", "\<\"Fri 11 Mar 2016 05:52:08\"\>"}],
  SequenceForm[752, "  ", "Fri 11 Mar 2016 05:52:08"],
  Editable->False]], "Print",
 ShowCellLabel->True,
 CellChangeTimes->{3.666682328810705*^9}],

Cell[BoxData[
 InterpretationBox[
  RowBox[{
  "793", "\[InvisibleSpace]", "\<\"  \"\>", 
   "\[InvisibleSpace]", "\<\"Fri 11 Mar 2016 05:55:18\"\>"}],
  SequenceForm[793, "  ", "Fri 11 Mar 2016 05:55:18"],
  Editable->False]], "Print",
 ShowCellLabel->True,
 CellChangeTimes->{3.66668251817561*^9}],

Cell[BoxData[
 InterpretationBox[
  RowBox[{
  "794", "\[InvisibleSpace]", "\<\"  \"\>", 
   "\[InvisibleSpace]", "\<\"Fri 11 Mar 2016 05:55:38\"\>"}],
  SequenceForm[794, "  ", "Fri 11 Mar 2016 05:55:38"],
  Editable->False]], "Print",
 ShowCellLabel->True,
 CellChangeTimes->{3.666682538231103*^9}],

Cell[BoxData[
 InterpretationBox[
  RowBox[{
  "795", "\[InvisibleSpace]", "\<\"  \"\>", 
   "\[InvisibleSpace]", "\<\"Fri 11 Mar 2016 05:55:53\"\>"}],
  SequenceForm[795, "  ", "Fri 11 Mar 2016 05:55:53"],
  Editable->False]], "Print",
 ShowCellLabel->True,
 CellChangeTimes->{3.666682553734499*^9}],

Cell[BoxData[
 InterpretationBox[
  RowBox[{
  "796", "\[InvisibleSpace]", "\<\"  \"\>", 
   "\[InvisibleSpace]", "\<\"Fri 11 Mar 2016 05:56:15\"\>"}],
  SequenceForm[796, "  ", "Fri 11 Mar 2016 05:56:15"],
  Editable->False]], "Print",
 ShowCellLabel->True,
 CellChangeTimes->{3.666682575145112*^9}],

Cell[BoxData[
 InterpretationBox[
  RowBox[{
  "797", "\[InvisibleSpace]", "\<\"  \"\>", 
   "\[InvisibleSpace]", "\<\"Fri 11 Mar 2016 05:56:36\"\>"}],
  SequenceForm[797, "  ", "Fri 11 Mar 2016 05:56:36"],
  Editable->False]], "Print",
 ShowCellLabel->True,
 CellChangeTimes->{3.66668259648393*^9}],

Cell[BoxData[
 InterpretationBox[
  RowBox[{
  "830", "\[InvisibleSpace]", "\<\"  \"\>", 
   "\[InvisibleSpace]", "\<\"Fri 11 Mar 2016 06:00:35\"\>"}],
  SequenceForm[830, "  ", "Fri 11 Mar 2016 06:00:35"],
  Editable->False]], "Print",
 ShowCellLabel->True,
 CellChangeTimes->{3.6666828350583363`*^9}],

Cell[BoxData[
 InterpretationBox[
  RowBox[{
  "831", "\[InvisibleSpace]", "\<\"  \"\>", 
   "\[InvisibleSpace]", "\<\"Fri 11 Mar 2016 06:00:52\"\>"}],
  SequenceForm[831, "  ", "Fri 11 Mar 2016 06:00:52"],
  Editable->False]], "Print",
 ShowCellLabel->True,
 CellChangeTimes->{3.666682852953031*^9}],

Cell[BoxData[
 InterpretationBox[
  RowBox[{
  "832", "\[InvisibleSpace]", "\<\"  \"\>", 
   "\[InvisibleSpace]", "\<\"Fri 11 Mar 2016 06:01:17\"\>"}],
  SequenceForm[832, "  ", "Fri 11 Mar 2016 06:01:17"],
  Editable->False]], "Print",
 ShowCellLabel->True,
 CellChangeTimes->{3.666682877099318*^9}],

Cell[BoxData[
 InterpretationBox[
  RowBox[{
  "833", "\[InvisibleSpace]", "\<\"  \"\>", 
   "\[InvisibleSpace]", "\<\"Fri 11 Mar 2016 06:01:43\"\>"}],
  SequenceForm[833, "  ", "Fri 11 Mar 2016 06:01:43"],
  Editable->False]], "Print",
 ShowCellLabel->True,
 CellChangeTimes->{3.66668290311549*^9}],

Cell[BoxData[
 InterpretationBox[
  RowBox[{
  "845", "\[InvisibleSpace]", "\<\"  \"\>", 
   "\[InvisibleSpace]", "\<\"Fri 11 Mar 2016 06:03:00\"\>"}],
  SequenceForm[845, "  ", "Fri 11 Mar 2016 06:03:00"],
  Editable->False]], "Print",
 ShowCellLabel->True,
 CellChangeTimes->{3.666682980826993*^9}],

Cell[BoxData[
 InterpretationBox[
  RowBox[{
  "846", "\[InvisibleSpace]", "\<\"  \"\>", 
   "\[InvisibleSpace]", "\<\"Fri 11 Mar 2016 06:03:22\"\>"}],
  SequenceForm[846, "  ", "Fri 11 Mar 2016 06:03:22"],
  Editable->False]], "Print",
 ShowCellLabel->True,
 CellChangeTimes->{3.66668300216479*^9}],

Cell[BoxData[
 InterpretationBox[
  RowBox[{
  "847", "\[InvisibleSpace]", "\<\"  \"\>", 
   "\[InvisibleSpace]", "\<\"Fri 11 Mar 2016 06:03:43\"\>"}],
  SequenceForm[847, "  ", "Fri 11 Mar 2016 06:03:43"],
  Editable->False]], "Print",
 ShowCellLabel->True,
 CellChangeTimes->{3.6666830238100243`*^9}],

Cell[BoxData[
 InterpretationBox[
  RowBox[{
  "848", "\[InvisibleSpace]", "\<\"  \"\>", 
   "\[InvisibleSpace]", "\<\"Fri 11 Mar 2016 06:04:05\"\>"}],
  SequenceForm[848, "  ", "Fri 11 Mar 2016 06:04:05"],
  Editable->False]], "Print",
 ShowCellLabel->True,
 CellChangeTimes->{3.6666830450934877`*^9}],

Cell[BoxData[
 InterpretationBox[
  RowBox[{
  "783", "\[InvisibleSpace]", "\<\"  \"\>", 
   "\[InvisibleSpace]", "\<\"Fri 11 Mar 2016 06:18:01\"\>"}],
  SequenceForm[783, "  ", "Fri 11 Mar 2016 06:18:01"],
  Editable->False]], "Print",
 ShowCellLabel->True,
 CellChangeTimes->{3.666683881228581*^9}],

Cell[BoxData[
 InterpretationBox[
  RowBox[{
  "892", "\[InvisibleSpace]", "\<\"  \"\>", 
   "\[InvisibleSpace]", "\<\"Fri 11 Mar 2016 06:18:22\"\>"}],
  SequenceForm[892, "  ", "Fri 11 Mar 2016 06:18:22"],
  Editable->False]], "Print",
 ShowCellLabel->True,
 CellChangeTimes->{3.666683902017688*^9}],

Cell[BoxData[
 InterpretationBox[
  RowBox[{
  "893", "\[InvisibleSpace]", "\<\"  \"\>", 
   "\[InvisibleSpace]", "\<\"Fri 11 Mar 2016 06:18:45\"\>"}],
  SequenceForm[893, "  ", "Fri 11 Mar 2016 06:18:45"],
  Editable->False]], "Print",
 ShowCellLabel->True,
 CellChangeTimes->{3.666683925314231*^9}],

Cell[BoxData[
 InterpretationBox[
  RowBox[{
  "894", "\[InvisibleSpace]", "\<\"  \"\>", 
   "\[InvisibleSpace]", "\<\"Fri 11 Mar 2016 06:19:05\"\>"}],
  SequenceForm[894, "  ", "Fri 11 Mar 2016 06:19:05"],
  Editable->False]], "Print",
 ShowCellLabel->True,
 CellChangeTimes->{3.6666839451892548`*^9}],

Cell[BoxData[
 InterpretationBox[
  RowBox[{
  "873", "\[InvisibleSpace]", "\<\"  \"\>", 
   "\[InvisibleSpace]", "\<\"Fri 11 Mar 2016 06:19:08\"\>"}],
  SequenceForm[873, "  ", "Fri 11 Mar 2016 06:19:08"],
  Editable->False]], "Print",
 ShowCellLabel->True,
 CellChangeTimes->{3.6666839480502377`*^9}],

Cell[BoxData[
 InterpretationBox[
  RowBox[{
  "874", "\[InvisibleSpace]", "\<\"  \"\>", 
   "\[InvisibleSpace]", "\<\"Fri 11 Mar 2016 06:19:21\"\>"}],
  SequenceForm[874, "  ", "Fri 11 Mar 2016 06:19:21"],
  Editable->False]], "Print",
 ShowCellLabel->True,
 CellChangeTimes->{3.6666839617775497`*^9}],

Cell[BoxData[
 InterpretationBox[
  RowBox[{
  "895", "\[InvisibleSpace]", "\<\"  \"\>", 
   "\[InvisibleSpace]", "\<\"Fri 11 Mar 2016 06:19:22\"\>"}],
  SequenceForm[895, "  ", "Fri 11 Mar 2016 06:19:22"],
  Editable->False]], "Print",
 ShowCellLabel->True,
 CellChangeTimes->{3.666683962350875*^9}],

Cell[BoxData[
 InterpretationBox[
  RowBox[{
  "875", "\[InvisibleSpace]", "\<\"  \"\>", 
   "\[InvisibleSpace]", "\<\"Fri 11 Mar 2016 06:19:36\"\>"}],
  SequenceForm[875, "  ", "Fri 11 Mar 2016 06:19:36"],
  Editable->False]], "Print",
 ShowCellLabel->True,
 CellChangeTimes->{3.666683976118403*^9}],

Cell[BoxData[
 InterpretationBox[
  RowBox[{
  "896", "\[InvisibleSpace]", "\<\"  \"\>", 
   "\[InvisibleSpace]", "\<\"Fri 11 Mar 2016 06:19:41\"\>"}],
  SequenceForm[896, "  ", "Fri 11 Mar 2016 06:19:41"],
  Editable->False]], "Print",
 ShowCellLabel->True,
 CellChangeTimes->{3.666683981863102*^9}],

Cell[BoxData[
 InterpretationBox[
  RowBox[{
  "876", "\[InvisibleSpace]", "\<\"  \"\>", 
   "\[InvisibleSpace]", "\<\"Fri 11 Mar 2016 06:20:00\"\>"}],
  SequenceForm[876, "  ", "Fri 11 Mar 2016 06:20:00"],
  Editable->False]], "Print",
 ShowCellLabel->True,
 CellChangeTimes->{3.6666840000215673`*^9}],

Cell[BoxData[
 InterpretationBox[
  RowBox[{
  "897", "\[InvisibleSpace]", "\<\"  \"\>", 
   "\[InvisibleSpace]", "\<\"Fri 11 Mar 2016 06:20:10\"\>"}],
  SequenceForm[897, "  ", "Fri 11 Mar 2016 06:20:10"],
  Editable->False]], "Print",
 ShowCellLabel->True,
 CellChangeTimes->{3.666684010594763*^9}],

Cell[BoxData[
 InterpretationBox[
  RowBox[{
  "877", "\[InvisibleSpace]", "\<\"  \"\>", 
   "\[InvisibleSpace]", "\<\"Fri 11 Mar 2016 06:20:25\"\>"}],
  SequenceForm[877, "  ", "Fri 11 Mar 2016 06:20:25"],
  Editable->False]], "Print",
 ShowCellLabel->True,
 CellChangeTimes->{3.666684025670405*^9}],

Cell[BoxData[
 InterpretationBox[
  RowBox[{
  "898", "\[InvisibleSpace]", "\<\"  \"\>", 
   "\[InvisibleSpace]", "\<\"Fri 11 Mar 2016 06:20:31\"\>"}],
  SequenceForm[898, "  ", "Fri 11 Mar 2016 06:20:31"],
  Editable->False]], "Print",
 ShowCellLabel->True,
 CellChangeTimes->{3.666684031501732*^9}],

Cell[BoxData[
 InterpretationBox[
  RowBox[{
  "878", "\[InvisibleSpace]", "\<\"  \"\>", 
   "\[InvisibleSpace]", "\<\"Fri 11 Mar 2016 06:20:46\"\>"}],
  SequenceForm[878, "  ", "Fri 11 Mar 2016 06:20:46"],
  Editable->False]], "Print",
 ShowCellLabel->True,
 CellChangeTimes->{3.666684046053742*^9}],

Cell[BoxData[
 InterpretationBox[
  RowBox[{
  "899", "\[InvisibleSpace]", "\<\"  \"\>", 
   "\[InvisibleSpace]", "\<\"Fri 11 Mar 2016 06:20:50\"\>"}],
  SequenceForm[899, "  ", "Fri 11 Mar 2016 06:20:50"],
  Editable->False]], "Print",
 ShowCellLabel->True,
 CellChangeTimes->{3.66668405093673*^9}],

Cell[BoxData[
 InterpretationBox[
  RowBox[{
  "879", "\[InvisibleSpace]", "\<\"  \"\>", 
   "\[InvisibleSpace]", "\<\"Fri 11 Mar 2016 06:21:03\"\>"}],
  SequenceForm[879, "  ", "Fri 11 Mar 2016 06:21:03"],
  Editable->False]], "Print",
 ShowCellLabel->True,
 CellChangeTimes->{3.66668406380543*^9}],

Cell[BoxData[
 InterpretationBox[
  RowBox[{
  "900", "\[InvisibleSpace]", "\<\"  \"\>", 
   "\[InvisibleSpace]", "\<\"Fri 11 Mar 2016 06:21:15\"\>"}],
  SequenceForm[900, "  ", "Fri 11 Mar 2016 06:21:15"],
  Editable->False]], "Print",
 ShowCellLabel->True,
 CellChangeTimes->{3.6666840753325653`*^9}],

Cell[BoxData[
 InterpretationBox[
  RowBox[{
  "753", "\[InvisibleSpace]", "\<\"  \"\>", 
   "\[InvisibleSpace]", "\<\"Fri 11 Mar 2016 06:30:42\"\>"}],
  SequenceForm[753, "  ", "Fri 11 Mar 2016 06:30:42"],
  Editable->False]], "Print",
 ShowCellLabel->True,
 CellChangeTimes->{3.6666846428984213`*^9}],

Cell[BoxData[
 InterpretationBox[
  RowBox[{
  "849", "\[InvisibleSpace]", "\<\"  \"\>", 
   "\[InvisibleSpace]", "\<\"Fri 11 Mar 2016 06:34:06\"\>"}],
  SequenceForm[849, "  ", "Fri 11 Mar 2016 06:34:06"],
  Editable->False]], "Print",
 ShowCellLabel->True,
 CellChangeTimes->{3.666684846810904*^9}],

Cell[BoxData[
 InterpretationBox[
  RowBox[{
  "850", "\[InvisibleSpace]", "\<\"  \"\>", 
   "\[InvisibleSpace]", "\<\"Fri 11 Mar 2016 06:34:28\"\>"}],
  SequenceForm[850, "  ", "Fri 11 Mar 2016 06:34:28"],
  Editable->False]], "Print",
 ShowCellLabel->True,
 CellChangeTimes->{3.66668486847406*^9}],

Cell[BoxData[
 InterpretationBox[
  RowBox[{
  "851", "\[InvisibleSpace]", "\<\"  \"\>", 
   "\[InvisibleSpace]", "\<\"Fri 11 Mar 2016 06:34:49\"\>"}],
  SequenceForm[851, "  ", "Fri 11 Mar 2016 06:34:49"],
  Editable->False]], "Print",
 ShowCellLabel->True,
 CellChangeTimes->{3.6666848892316837`*^9}],

Cell[BoxData[
 InterpretationBox[
  RowBox[{
  "852", "\[InvisibleSpace]", "\<\"  \"\>", 
   "\[InvisibleSpace]", "\<\"Fri 11 Mar 2016 06:35:08\"\>"}],
  SequenceForm[852, "  ", "Fri 11 Mar 2016 06:35:08"],
  Editable->False]], "Print",
 ShowCellLabel->True,
 CellChangeTimes->{3.666684908345395*^9}],

Cell[BoxData[
 InterpretationBox[
  RowBox[{
  "853", "\[InvisibleSpace]", "\<\"  \"\>", 
   "\[InvisibleSpace]", "\<\"Fri 11 Mar 2016 06:35:32\"\>"}],
  SequenceForm[853, "  ", "Fri 11 Mar 2016 06:35:32"],
  Editable->False]], "Print",
 ShowCellLabel->True,
 CellChangeTimes->{3.66668493251404*^9}],

Cell[BoxData[
 InterpretationBox[
  RowBox[{
  "854", "\[InvisibleSpace]", "\<\"  \"\>", 
   "\[InvisibleSpace]", "\<\"Fri 11 Mar 2016 06:35:52\"\>"}],
  SequenceForm[854, "  ", "Fri 11 Mar 2016 06:35:52"],
  Editable->False]], "Print",
 ShowCellLabel->True,
 CellChangeTimes->{3.6666849524862337`*^9}],

Cell[BoxData[
 InterpretationBox[
  RowBox[{
  "855", "\[InvisibleSpace]", "\<\"  \"\>", 
   "\[InvisibleSpace]", "\<\"Fri 11 Mar 2016 06:36:19\"\>"}],
  SequenceForm[855, "  ", "Fri 11 Mar 2016 06:36:19"],
  Editable->False]], "Print",
 ShowCellLabel->True,
 CellChangeTimes->{3.6666849794423447`*^9}],

Cell[BoxData[
 InterpretationBox[
  RowBox[{
  "856", "\[InvisibleSpace]", "\<\"  \"\>", 
   "\[InvisibleSpace]", "\<\"Fri 11 Mar 2016 06:36:40\"\>"}],
  SequenceForm[856, "  ", "Fri 11 Mar 2016 06:36:40"],
  Editable->False]], "Print",
 ShowCellLabel->True,
 CellChangeTimes->{3.666685000022667*^9}],

Cell[BoxData[
 InterpretationBox[
  RowBox[{
  "857", "\[InvisibleSpace]", "\<\"  \"\>", 
   "\[InvisibleSpace]", "\<\"Fri 11 Mar 2016 06:36:57\"\>"}],
  SequenceForm[857, "  ", "Fri 11 Mar 2016 06:36:57"],
  Editable->False]], "Print",
 ShowCellLabel->True,
 CellChangeTimes->{3.666685017964451*^9}],

Cell[BoxData[
 InterpretationBox[
  RowBox[{
  "858", "\[InvisibleSpace]", "\<\"  \"\>", 
   "\[InvisibleSpace]", "\<\"Fri 11 Mar 2016 06:37:24\"\>"}],
  SequenceForm[858, "  ", "Fri 11 Mar 2016 06:37:24"],
  Editable->False]], "Print",
 ShowCellLabel->True,
 CellChangeTimes->{3.666685044551038*^9}],

Cell[BoxData[
 InterpretationBox[
  RowBox[{
  "859", "\[InvisibleSpace]", "\<\"  \"\>", 
   "\[InvisibleSpace]", "\<\"Fri 11 Mar 2016 06:37:44\"\>"}],
  SequenceForm[859, "  ", "Fri 11 Mar 2016 06:37:44"],
  Editable->False]], "Print",
 ShowCellLabel->True,
 CellChangeTimes->{3.666685064174156*^9}],

Cell[BoxData[
 InterpretationBox[
  RowBox[{
  "798", "\[InvisibleSpace]", "\<\"  \"\>", 
   "\[InvisibleSpace]", "\<\"Fri 11 Mar 2016 06:40:02\"\>"}],
  SequenceForm[798, "  ", "Fri 11 Mar 2016 06:40:02"],
  Editable->False]], "Print",
 ShowCellLabel->True,
 CellChangeTimes->{3.666685202781474*^9}],

Cell[BoxData[
 InterpretationBox[
  RowBox[{
  "799", "\[InvisibleSpace]", "\<\"  \"\>", 
   "\[InvisibleSpace]", "\<\"Fri 11 Mar 2016 06:40:20\"\>"}],
  SequenceForm[799, "  ", "Fri 11 Mar 2016 06:40:20"],
  Editable->False]], "Print",
 ShowCellLabel->True,
 CellChangeTimes->{3.666685220964067*^9}],

Cell[BoxData[
 InterpretationBox[
  RowBox[{
  "800", "\[InvisibleSpace]", "\<\"  \"\>", 
   "\[InvisibleSpace]", "\<\"Fri 11 Mar 2016 06:40:42\"\>"}],
  SequenceForm[800, "  ", "Fri 11 Mar 2016 06:40:42"],
  Editable->False]], "Print",
 ShowCellLabel->True,
 CellChangeTimes->{3.666685242219449*^9}],

Cell[BoxData[
 InterpretationBox[
  RowBox[{
  "801", "\[InvisibleSpace]", "\<\"  \"\>", 
   "\[InvisibleSpace]", "\<\"Fri 11 Mar 2016 06:41:04\"\>"}],
  SequenceForm[801, "  ", "Fri 11 Mar 2016 06:41:04"],
  Editable->False]], "Print",
 ShowCellLabel->True,
 CellChangeTimes->{3.666685264567861*^9}],

Cell[BoxData[
 InterpretationBox[
  RowBox[{
  "802", "\[InvisibleSpace]", "\<\"  \"\>", 
   "\[InvisibleSpace]", "\<\"Fri 11 Mar 2016 06:41:28\"\>"}],
  SequenceForm[802, "  ", "Fri 11 Mar 2016 06:41:28"],
  Editable->False]], "Print",
 ShowCellLabel->True,
 CellChangeTimes->{3.666685288107498*^9}],

Cell[BoxData[
 InterpretationBox[
  RowBox[{
  "834", "\[InvisibleSpace]", "\<\"  \"\>", 
   "\[InvisibleSpace]", "\<\"Fri 11 Mar 2016 06:44:46\"\>"}],
  SequenceForm[834, "  ", "Fri 11 Mar 2016 06:44:46"],
  Editable->False]], "Print",
 ShowCellLabel->True,
 CellChangeTimes->{3.666685486743039*^9}],

Cell[BoxData[
 InterpretationBox[
  RowBox[{
  "754", "\[InvisibleSpace]", "\<\"  \"\>", 
   "\[InvisibleSpace]", "\<\"Fri 11 Mar 2016 06:54:48\"\>"}],
  SequenceForm[754, "  ", "Fri 11 Mar 2016 06:54:48"],
  Editable->False]], "Print",
 ShowCellLabel->True,
 CellChangeTimes->{3.66668608851514*^9}],

Cell[BoxData[
 InterpretationBox[
  RowBox[{
  "755", "\[InvisibleSpace]", "\<\"  \"\>", 
   "\[InvisibleSpace]", "\<\"Fri 11 Mar 2016 06:55:15\"\>"}],
  SequenceForm[755, "  ", "Fri 11 Mar 2016 06:55:15"],
  Editable->False]], "Print",
 ShowCellLabel->True,
 CellChangeTimes->{3.6666861158783197`*^9}],

Cell[BoxData[
 InterpretationBox[
  RowBox[{
  "880", "\[InvisibleSpace]", "\<\"  \"\>", 
   "\[InvisibleSpace]", "\<\"Fri 11 Mar 2016 07:03:51\"\>"}],
  SequenceForm[880, "  ", "Fri 11 Mar 2016 07:03:51"],
  Editable->False]], "Print",
 ShowCellLabel->True,
 CellChangeTimes->{3.666686631129428*^9}],

Cell[BoxData[
 InterpretationBox[
  RowBox[{
  "881", "\[InvisibleSpace]", "\<\"  \"\>", 
   "\[InvisibleSpace]", "\<\"Fri 11 Mar 2016 07:04:12\"\>"}],
  SequenceForm[881, "  ", "Fri 11 Mar 2016 07:04:12"],
  Editable->False]], "Print",
 ShowCellLabel->True,
 CellChangeTimes->{3.666686652283169*^9}],

Cell[BoxData[
 InterpretationBox[
  RowBox[{
  "882", "\[InvisibleSpace]", "\<\"  \"\>", 
   "\[InvisibleSpace]", "\<\"Fri 11 Mar 2016 07:04:50\"\>"}],
  SequenceForm[882, "  ", "Fri 11 Mar 2016 07:04:50"],
  Editable->False]], "Print",
 ShowCellLabel->True,
 CellChangeTimes->{3.666686690539863*^9}],

Cell[BoxData[
 InterpretationBox[
  RowBox[{
  "883", "\[InvisibleSpace]", "\<\"  \"\>", 
   "\[InvisibleSpace]", "\<\"Fri 11 Mar 2016 07:05:12\"\>"}],
  SequenceForm[883, "  ", "Fri 11 Mar 2016 07:05:12"],
  Editable->False]], "Print",
 ShowCellLabel->True,
 CellChangeTimes->{3.66668671248293*^9}],

Cell[BoxData[
 InterpretationBox[
  RowBox[{
  "884", "\[InvisibleSpace]", "\<\"  \"\>", 
   "\[InvisibleSpace]", "\<\"Fri 11 Mar 2016 07:05:30\"\>"}],
  SequenceForm[884, "  ", "Fri 11 Mar 2016 07:05:30"],
  Editable->False]], "Print",
 ShowCellLabel->True,
 CellChangeTimes->{3.666686730399634*^9}],

Cell[BoxData[
 InterpretationBox[
  RowBox[{
  "885", "\[InvisibleSpace]", "\<\"  \"\>", 
   "\[InvisibleSpace]", "\<\"Fri 11 Mar 2016 07:05:53\"\>"}],
  SequenceForm[885, "  ", "Fri 11 Mar 2016 07:05:53"],
  Editable->False]], "Print",
 ShowCellLabel->True,
 CellChangeTimes->{3.666686753094537*^9}],

Cell[BoxData[
 InterpretationBox[
  RowBox[{
  "901", "\[InvisibleSpace]", "\<\"  \"\>", 
   "\[InvisibleSpace]", "\<\"Fri 11 Mar 2016 07:06:00\"\>"}],
  SequenceForm[901, "  ", "Fri 11 Mar 2016 07:06:00"],
  Editable->False]], "Print",
 ShowCellLabel->True,
 CellChangeTimes->{3.6666867604302177`*^9}],

Cell[BoxData[
 InterpretationBox[
  RowBox[{
  "886", "\[InvisibleSpace]", "\<\"  \"\>", 
   "\[InvisibleSpace]", "\<\"Fri 11 Mar 2016 07:06:11\"\>"}],
  SequenceForm[886, "  ", "Fri 11 Mar 2016 07:06:11"],
  Editable->False]], "Print",
 ShowCellLabel->True,
 CellChangeTimes->{3.66668677185036*^9}],

Cell[BoxData[
 InterpretationBox[
  RowBox[{
  "902", "\[InvisibleSpace]", "\<\"  \"\>", 
   "\[InvisibleSpace]", "\<\"Fri 11 Mar 2016 07:06:21\"\>"}],
  SequenceForm[902, "  ", "Fri 11 Mar 2016 07:06:21"],
  Editable->False]], "Print",
 ShowCellLabel->True,
 CellChangeTimes->{3.6666867810822363`*^9}],

Cell[BoxData[
 InterpretationBox[
  RowBox[{
  "887", "\[InvisibleSpace]", "\<\"  \"\>", 
   "\[InvisibleSpace]", "\<\"Fri 11 Mar 2016 07:06:29\"\>"}],
  SequenceForm[887, "  ", "Fri 11 Mar 2016 07:06:29"],
  Editable->False]], "Print",
 ShowCellLabel->True,
 CellChangeTimes->{3.6666867894668627`*^9}],

Cell[BoxData[
 InterpretationBox[
  RowBox[{
  "903", "\[InvisibleSpace]", "\<\"  \"\>", 
   "\[InvisibleSpace]", "\<\"Fri 11 Mar 2016 07:06:42\"\>"}],
  SequenceForm[903, "  ", "Fri 11 Mar 2016 07:06:42"],
  Editable->False]], "Print",
 ShowCellLabel->True,
 CellChangeTimes->{3.666686802798932*^9}],

Cell[BoxData[
 InterpretationBox[
  RowBox[{
  "904", "\[InvisibleSpace]", "\<\"  \"\>", 
   "\[InvisibleSpace]", "\<\"Fri 11 Mar 2016 07:07:01\"\>"}],
  SequenceForm[904, "  ", "Fri 11 Mar 2016 07:07:01"],
  Editable->False]], "Print",
 ShowCellLabel->True,
 CellChangeTimes->{3.6666868210838757`*^9}],

Cell[BoxData[
 InterpretationBox[
  RowBox[{
  "905", "\[InvisibleSpace]", "\<\"  \"\>", 
   "\[InvisibleSpace]", "\<\"Fri 11 Mar 2016 07:07:21\"\>"}],
  SequenceForm[905, "  ", "Fri 11 Mar 2016 07:07:21"],
  Editable->False]], "Print",
 ShowCellLabel->True,
 CellChangeTimes->{3.6666868419264603`*^9}],

Cell[BoxData[
 InterpretationBox[
  RowBox[{
  "906", "\[InvisibleSpace]", "\<\"  \"\>", 
   "\[InvisibleSpace]", "\<\"Fri 11 Mar 2016 07:07:39\"\>"}],
  SequenceForm[906, "  ", "Fri 11 Mar 2016 07:07:39"],
  Editable->False]], "Print",
 ShowCellLabel->True,
 CellChangeTimes->{3.666686859858493*^9}],

Cell[BoxData[
 InterpretationBox[
  RowBox[{
  "907", "\[InvisibleSpace]", "\<\"  \"\>", 
   "\[InvisibleSpace]", "\<\"Fri 11 Mar 2016 07:07:57\"\>"}],
  SequenceForm[907, "  ", "Fri 11 Mar 2016 07:07:57"],
  Editable->False]], "Print",
 ShowCellLabel->True,
 CellChangeTimes->{3.666686878017905*^9}],

Cell[BoxData[
 InterpretationBox[
  RowBox[{
  "908", "\[InvisibleSpace]", "\<\"  \"\>", 
   "\[InvisibleSpace]", "\<\"Fri 11 Mar 2016 07:08:19\"\>"}],
  SequenceForm[908, "  ", "Fri 11 Mar 2016 07:08:19"],
  Editable->False]], "Print",
 ShowCellLabel->True,
 CellChangeTimes->{3.666686899938778*^9}],

Cell[BoxData[
 InterpretationBox[
  RowBox[{
  "909", "\[InvisibleSpace]", "\<\"  \"\>", 
   "\[InvisibleSpace]", "\<\"Fri 11 Mar 2016 07:08:39\"\>"}],
  SequenceForm[909, "  ", "Fri 11 Mar 2016 07:08:39"],
  Editable->False]], "Print",
 ShowCellLabel->True,
 CellChangeTimes->{3.666686919241556*^9}],

Cell[BoxData[
 InterpretationBox[
  RowBox[{
  "910", "\[InvisibleSpace]", "\<\"  \"\>", 
   "\[InvisibleSpace]", "\<\"Fri 11 Mar 2016 07:13:18\"\>"}],
  SequenceForm[910, "  ", "Fri 11 Mar 2016 07:13:18"],
  Editable->False]], "Print",
 ShowCellLabel->True,
 CellChangeTimes->{3.6666871983985233`*^9}],

Cell[BoxData[
 InterpretationBox[
  RowBox[{
  "911", "\[InvisibleSpace]", "\<\"  \"\>", 
   "\[InvisibleSpace]", "\<\"Fri 11 Mar 2016 07:13:36\"\>"}],
  SequenceForm[911, "  ", "Fri 11 Mar 2016 07:13:36"],
  Editable->False]], "Print",
 ShowCellLabel->True,
 CellChangeTimes->{3.666687216909916*^9}],

Cell[BoxData[
 InterpretationBox[
  RowBox[{
  "912", "\[InvisibleSpace]", "\<\"  \"\>", 
   "\[InvisibleSpace]", "\<\"Fri 11 Mar 2016 07:14:00\"\>"}],
  SequenceForm[912, "  ", "Fri 11 Mar 2016 07:14:00"],
  Editable->False]], "Print",
 ShowCellLabel->True,
 CellChangeTimes->{3.6666872402336073`*^9}],

Cell[BoxData[
 InterpretationBox[
  RowBox[{
  "913", "\[InvisibleSpace]", "\<\"  \"\>", 
   "\[InvisibleSpace]", "\<\"Fri 11 Mar 2016 07:14:19\"\>"}],
  SequenceForm[913, "  ", "Fri 11 Mar 2016 07:14:19"],
  Editable->False]], "Print",
 ShowCellLabel->True,
 CellChangeTimes->{3.666687259754353*^9}],

Cell[BoxData[
 InterpretationBox[
  RowBox[{
  "803", "\[InvisibleSpace]", "\<\"  \"\>", 
   "\[InvisibleSpace]", "\<\"Fri 11 Mar 2016 07:20:34\"\>"}],
  SequenceForm[803, "  ", "Fri 11 Mar 2016 07:20:34"],
  Editable->False]], "Print",
 ShowCellLabel->True,
 CellChangeTimes->{3.6666876345066*^9}],

Cell[BoxData[
 InterpretationBox[
  RowBox[{
  "860", "\[InvisibleSpace]", "\<\"  \"\>", 
   "\[InvisibleSpace]", "\<\"Fri 11 Mar 2016 07:22:55\"\>"}],
  SequenceForm[860, "  ", "Fri 11 Mar 2016 07:22:55"],
  Editable->False]], "Print",
 ShowCellLabel->True,
 CellChangeTimes->{3.66668777587543*^9}],

Cell[BoxData[
 InterpretationBox[
  RowBox[{
  "861", "\[InvisibleSpace]", "\<\"  \"\>", 
   "\[InvisibleSpace]", "\<\"Fri 11 Mar 2016 07:23:17\"\>"}],
  SequenceForm[861, "  ", "Fri 11 Mar 2016 07:23:17"],
  Editable->False]], "Print",
 ShowCellLabel->True,
 CellChangeTimes->{3.6666877972578163`*^9}],

Cell[BoxData[
 InterpretationBox[
  RowBox[{
  "862", "\[InvisibleSpace]", "\<\"  \"\>", 
   "\[InvisibleSpace]", "\<\"Fri 11 Mar 2016 07:23:36\"\>"}],
  SequenceForm[862, "  ", "Fri 11 Mar 2016 07:23:36"],
  Editable->False]], "Print",
 ShowCellLabel->True,
 CellChangeTimes->{3.6666878162852077`*^9}],

Cell[BoxData[
 InterpretationBox[
  RowBox[{
  "863", "\[InvisibleSpace]", "\<\"  \"\>", 
   "\[InvisibleSpace]", "\<\"Fri 11 Mar 2016 07:23:57\"\>"}],
  SequenceForm[863, "  ", "Fri 11 Mar 2016 07:23:57"],
  Editable->False]], "Print",
 ShowCellLabel->True,
 CellChangeTimes->{3.666687837555623*^9}],

Cell[BoxData[
 InterpretationBox[
  RowBox[{
  "864", "\[InvisibleSpace]", "\<\"  \"\>", 
   "\[InvisibleSpace]", "\<\"Fri 11 Mar 2016 07:24:20\"\>"}],
  SequenceForm[864, "  ", "Fri 11 Mar 2016 07:24:20"],
  Editable->False]], "Print",
 ShowCellLabel->True,
 CellChangeTimes->{3.6666878601748457`*^9}],

Cell[BoxData[
 InterpretationBox[
  RowBox[{
  "835", "\[InvisibleSpace]", "\<\"  \"\>", 
   "\[InvisibleSpace]", "\<\"Fri 11 Mar 2016 07:28:14\"\>"}],
  SequenceForm[835, "  ", "Fri 11 Mar 2016 07:28:14"],
  Editable->False]], "Print",
 ShowCellLabel->True,
 CellChangeTimes->{3.666688094648679*^9}],

Cell[BoxData[
 InterpretationBox[
  RowBox[{
  "836", "\[InvisibleSpace]", "\<\"  \"\>", 
   "\[InvisibleSpace]", "\<\"Fri 11 Mar 2016 07:28:37\"\>"}],
  SequenceForm[836, "  ", "Fri 11 Mar 2016 07:28:37"],
  Editable->False]], "Print",
 ShowCellLabel->True,
 CellChangeTimes->{3.666688117757422*^9}],

Cell[BoxData[
 InterpretationBox[
  RowBox[{
  "837", "\[InvisibleSpace]", "\<\"  \"\>", 
   "\[InvisibleSpace]", "\<\"Fri 11 Mar 2016 07:28:56\"\>"}],
  SequenceForm[837, "  ", "Fri 11 Mar 2016 07:28:56"],
  Editable->False]], "Print",
 ShowCellLabel->True,
 CellChangeTimes->{3.66668813654137*^9}],

Cell[BoxData[
 InterpretationBox[
  RowBox[{
  "919", "\[InvisibleSpace]", "\<\"  \"\>", 
   "\[InvisibleSpace]", "\<\"Fri 11 Mar 2016 07:29:14\"\>"}],
  SequenceForm[919, "  ", "Fri 11 Mar 2016 07:29:14"],
  Editable->False]], "Print",
 ShowCellLabel->True,
 CellChangeTimes->{3.666688154258974*^9}],

Cell[BoxData[
 InterpretationBox[
  RowBox[{
  "920", "\[InvisibleSpace]", "\<\"  \"\>", 
   "\[InvisibleSpace]", "\<\"Fri 11 Mar 2016 07:29:32\"\>"}],
  SequenceForm[920, "  ", "Fri 11 Mar 2016 07:29:32"],
  Editable->False]], "Print",
 ShowCellLabel->True,
 CellChangeTimes->{3.666688172453574*^9}],

Cell[BoxData[
 InterpretationBox[
  RowBox[{
  "921", "\[InvisibleSpace]", "\<\"  \"\>", 
   "\[InvisibleSpace]", "\<\"Fri 11 Mar 2016 07:29:50\"\>"}],
  SequenceForm[921, "  ", "Fri 11 Mar 2016 07:29:50"],
  Editable->False]], "Print",
 ShowCellLabel->True,
 CellChangeTimes->{3.666688190393722*^9}],

Cell[BoxData[
 InterpretationBox[
  RowBox[{
  "946", "\[InvisibleSpace]", "\<\"  \"\>", 
   "\[InvisibleSpace]", "\<\"Fri 11 Mar 2016 07:40:21\"\>"}],
  SequenceForm[946, "  ", "Fri 11 Mar 2016 07:40:21"],
  Editable->False]], "Print",
 ShowCellLabel->True,
 CellChangeTimes->{3.6666888213637533`*^9}],

Cell[BoxData[
 InterpretationBox[
  RowBox[{
  "947", "\[InvisibleSpace]", "\<\"  \"\>", 
   "\[InvisibleSpace]", "\<\"Fri 11 Mar 2016 07:40:37\"\>"}],
  SequenceForm[947, "  ", "Fri 11 Mar 2016 07:40:37"],
  Editable->False]], "Print",
 ShowCellLabel->True,
 CellChangeTimes->{3.666688837913258*^9}],

Cell[BoxData[
 InterpretationBox[
  RowBox[{
  "948", "\[InvisibleSpace]", "\<\"  \"\>", 
   "\[InvisibleSpace]", "\<\"Fri 11 Mar 2016 07:40:58\"\>"}],
  SequenceForm[948, "  ", "Fri 11 Mar 2016 07:40:58"],
  Editable->False]], "Print",
 ShowCellLabel->True,
 CellChangeTimes->{3.666688858831443*^9}],

Cell[BoxData[
 InterpretationBox[
  RowBox[{
  "949", "\[InvisibleSpace]", "\<\"  \"\>", 
   "\[InvisibleSpace]", "\<\"Fri 11 Mar 2016 07:41:25\"\>"}],
  SequenceForm[949, "  ", "Fri 11 Mar 2016 07:41:25"],
  Editable->False]], "Print",
 ShowCellLabel->True,
 CellChangeTimes->{3.666688885225615*^9}],

Cell[BoxData[
 InterpretationBox[
  RowBox[{
  "950", "\[InvisibleSpace]", "\<\"  \"\>", 
   "\[InvisibleSpace]", "\<\"Fri 11 Mar 2016 07:41:48\"\>"}],
  SequenceForm[950, "  ", "Fri 11 Mar 2016 07:41:48"],
  Editable->False]], "Print",
 ShowCellLabel->True,
 CellChangeTimes->{3.666688908847498*^9}],

Cell[BoxData[
 InterpretationBox[
  RowBox[{
  "951", "\[InvisibleSpace]", "\<\"  \"\>", 
   "\[InvisibleSpace]", "\<\"Fri 11 Mar 2016 07:42:06\"\>"}],
  SequenceForm[951, "  ", "Fri 11 Mar 2016 07:42:06"],
  Editable->False]], "Print",
 ShowCellLabel->True,
 CellChangeTimes->{3.666688926849237*^9}],

Cell[BoxData[
 InterpretationBox[
  RowBox[{
  "888", "\[InvisibleSpace]", "\<\"  \"\>", 
   "\[InvisibleSpace]", "\<\"Fri 11 Mar 2016 07:49:36\"\>"}],
  SequenceForm[888, "  ", "Fri 11 Mar 2016 07:49:36"],
  Editable->False]], "Print",
 ShowCellLabel->True,
 CellChangeTimes->{3.6666893761790323`*^9}],

Cell[BoxData[
 InterpretationBox[
  RowBox[{
  "889", "\[InvisibleSpace]", "\<\"  \"\>", 
   "\[InvisibleSpace]", "\<\"Fri 11 Mar 2016 07:49:55\"\>"}],
  SequenceForm[889, "  ", "Fri 11 Mar 2016 07:49:55"],
  Editable->False]], "Print",
 ShowCellLabel->True,
 CellChangeTimes->{3.666689395571354*^9}],

Cell[BoxData[
 InterpretationBox[
  RowBox[{
  "890", "\[InvisibleSpace]", "\<\"  \"\>", 
   "\[InvisibleSpace]", "\<\"Fri 11 Mar 2016 07:50:18\"\>"}],
  SequenceForm[890, "  ", "Fri 11 Mar 2016 07:50:18"],
  Editable->False]], "Print",
 ShowCellLabel->True,
 CellChangeTimes->{3.666689418727971*^9}],

Cell[BoxData[
 InterpretationBox[
  RowBox[{
  "891", "\[InvisibleSpace]", "\<\"  \"\>", 
   "\[InvisibleSpace]", "\<\"Fri 11 Mar 2016 07:50:44\"\>"}],
  SequenceForm[891, "  ", "Fri 11 Mar 2016 07:50:44"],
  Editable->False]], "Print",
 ShowCellLabel->True,
 CellChangeTimes->{3.666689444989561*^9}],

Cell[BoxData[
 InterpretationBox[
  RowBox[{
  "973", "\[InvisibleSpace]", "\<\"  \"\>", 
   "\[InvisibleSpace]", "\<\"Fri 11 Mar 2016 07:51:13\"\>"}],
  SequenceForm[973, "  ", "Fri 11 Mar 2016 07:51:13"],
  Editable->False]], "Print",
 ShowCellLabel->True,
 CellChangeTimes->{3.666689473392062*^9}],

Cell[BoxData[
 InterpretationBox[
  RowBox[{
  "974", "\[InvisibleSpace]", "\<\"  \"\>", 
   "\[InvisibleSpace]", "\<\"Fri 11 Mar 2016 07:51:31\"\>"}],
  SequenceForm[974, "  ", "Fri 11 Mar 2016 07:51:31"],
  Editable->False]], "Print",
 ShowCellLabel->True,
 CellChangeTimes->{3.666689491874476*^9}],

Cell[BoxData[
 InterpretationBox[
  RowBox[{
  "975", "\[InvisibleSpace]", "\<\"  \"\>", 
   "\[InvisibleSpace]", "\<\"Fri 11 Mar 2016 07:51:53\"\>"}],
  SequenceForm[975, "  ", "Fri 11 Mar 2016 07:51:53"],
  Editable->False]], "Print",
 ShowCellLabel->True,
 CellChangeTimes->{3.6666895134677477`*^9}],

Cell[BoxData[
 InterpretationBox[
  RowBox[{
  "976", "\[InvisibleSpace]", "\<\"  \"\>", 
   "\[InvisibleSpace]", "\<\"Fri 11 Mar 2016 07:52:12\"\>"}],
  SequenceForm[976, "  ", "Fri 11 Mar 2016 07:52:12"],
  Editable->False]], "Print",
 ShowCellLabel->True,
 CellChangeTimes->{3.666689532090028*^9}],

Cell[BoxData[
 InterpretationBox[
  RowBox[{
  "977", "\[InvisibleSpace]", "\<\"  \"\>", 
   "\[InvisibleSpace]", "\<\"Fri 11 Mar 2016 07:52:32\"\>"}],
  SequenceForm[977, "  ", "Fri 11 Mar 2016 07:52:32"],
  Editable->False]], "Print",
 ShowCellLabel->True,
 CellChangeTimes->{3.6666895526744223`*^9}],

Cell[BoxData[
 InterpretationBox[
  RowBox[{
  "978", "\[InvisibleSpace]", "\<\"  \"\>", 
   "\[InvisibleSpace]", "\<\"Fri 11 Mar 2016 07:52:52\"\>"}],
  SequenceForm[978, "  ", "Fri 11 Mar 2016 07:52:52"],
  Editable->False]], "Print",
 ShowCellLabel->True,
 CellChangeTimes->{3.6666895729898787`*^9}],

Cell[BoxData[
 InterpretationBox[
  RowBox[{
  "979", "\[InvisibleSpace]", "\<\"  \"\>", 
   "\[InvisibleSpace]", "\<\"Fri 11 Mar 2016 07:53:11\"\>"}],
  SequenceForm[979, "  ", "Fri 11 Mar 2016 07:53:11"],
  Editable->False]], "Print",
 ShowCellLabel->True,
 CellChangeTimes->{3.666689591690455*^9}],

Cell[BoxData[
 InterpretationBox[
  RowBox[{
  "980", "\[InvisibleSpace]", "\<\"  \"\>", 
   "\[InvisibleSpace]", "\<\"Fri 11 Mar 2016 07:53:32\"\>"}],
  SequenceForm[980, "  ", "Fri 11 Mar 2016 07:53:32"],
  Editable->False]], "Print",
 ShowCellLabel->True,
 CellChangeTimes->{3.666689612726777*^9}],

Cell[BoxData[
 InterpretationBox[
  RowBox[{
  "981", "\[InvisibleSpace]", "\<\"  \"\>", 
   "\[InvisibleSpace]", "\<\"Fri 11 Mar 2016 07:53:51\"\>"}],
  SequenceForm[981, "  ", "Fri 11 Mar 2016 07:53:51"],
  Editable->False]], "Print",
 ShowCellLabel->True,
 CellChangeTimes->{3.666689631893786*^9}],

Cell[BoxData[
 InterpretationBox[
  RowBox[{
  "914", "\[InvisibleSpace]", "\<\"  \"\>", 
   "\[InvisibleSpace]", "\<\"Fri 11 Mar 2016 07:58:26\"\>"}],
  SequenceForm[914, "  ", "Fri 11 Mar 2016 07:58:26"],
  Editable->False]], "Print",
 ShowCellLabel->True,
 CellChangeTimes->{3.666689906044301*^9}],

Cell[BoxData[
 InterpretationBox[
  RowBox[{
  "804", "\[InvisibleSpace]", "\<\"  \"\>", 
   "\[InvisibleSpace]", "\<\"Fri 11 Mar 2016 08:00:42\"\>"}],
  SequenceForm[804, "  ", "Fri 11 Mar 2016 08:00:42"],
  Editable->False]], "Print",
 ShowCellLabel->True,
 CellChangeTimes->{3.666690042695739*^9}],

Cell[BoxData[
 InterpretationBox[
  RowBox[{
  "805", "\[InvisibleSpace]", "\<\"  \"\>", 
   "\[InvisibleSpace]", "\<\"Fri 11 Mar 2016 08:01:02\"\>"}],
  SequenceForm[805, "  ", "Fri 11 Mar 2016 08:01:02"],
  Editable->False]], "Print",
 ShowCellLabel->True,
 CellChangeTimes->{3.666690062747478*^9}],

Cell[BoxData[
 InterpretationBox[
  RowBox[{
  "806", "\[InvisibleSpace]", "\<\"  \"\>", 
   "\[InvisibleSpace]", "\<\"Fri 11 Mar 2016 08:01:18\"\>"}],
  SequenceForm[806, "  ", "Fri 11 Mar 2016 08:01:18"],
  Editable->False]], "Print",
 ShowCellLabel->True,
 CellChangeTimes->{3.666690078283145*^9}],

Cell[BoxData[
 InterpretationBox[
  RowBox[{
  "807", "\[InvisibleSpace]", "\<\"  \"\>", 
   "\[InvisibleSpace]", "\<\"Fri 11 Mar 2016 08:01:39\"\>"}],
  SequenceForm[807, "  ", "Fri 11 Mar 2016 08:01:39"],
  Editable->False]], "Print",
 ShowCellLabel->True,
 CellChangeTimes->{3.666690099618826*^9}],

Cell[BoxData[
 InterpretationBox[
  RowBox[{
  "808", "\[InvisibleSpace]", "\<\"  \"\>", 
   "\[InvisibleSpace]", "\<\"Fri 11 Mar 2016 08:01:56\"\>"}],
  SequenceForm[808, "  ", "Fri 11 Mar 2016 08:01:56"],
  Editable->False]], "Print",
 ShowCellLabel->True,
 CellChangeTimes->{3.666690116575704*^9}],

Cell[BoxData[
 InterpretationBox[
  RowBox[{
  "809", "\[InvisibleSpace]", "\<\"  \"\>", 
   "\[InvisibleSpace]", "\<\"Fri 11 Mar 2016 08:02:09\"\>"}],
  SequenceForm[809, "  ", "Fri 11 Mar 2016 08:02:09"],
  Editable->False]], "Print",
 ShowCellLabel->True,
 CellChangeTimes->{3.6666901295327682`*^9}],

Cell[BoxData[
 InterpretationBox[
  RowBox[{
  "922", "\[InvisibleSpace]", "\<\"  \"\>", 
   "\[InvisibleSpace]", "\<\"Fri 11 Mar 2016 08:14:57\"\>"}],
  SequenceForm[922, "  ", "Fri 11 Mar 2016 08:14:57"],
  Editable->False]], "Print",
 ShowCellLabel->True,
 CellChangeTimes->{3.6666908971304827`*^9}],

Cell[BoxData[
 InterpretationBox[
  RowBox[{
  "923", "\[InvisibleSpace]", "\<\"  \"\>", 
   "\[InvisibleSpace]", "\<\"Fri 11 Mar 2016 08:15:22\"\>"}],
  SequenceForm[923, "  ", "Fri 11 Mar 2016 08:15:22"],
  Editable->False]], "Print",
 ShowCellLabel->True,
 CellChangeTimes->{3.666690922905541*^9}],

Cell[BoxData[
 InterpretationBox[
  RowBox[{
  "952", "\[InvisibleSpace]", "\<\"  \"\>", 
   "\[InvisibleSpace]", "\<\"Fri 11 Mar 2016 08:15:51\"\>"}],
  SequenceForm[952, "  ", "Fri 11 Mar 2016 08:15:51"],
  Editable->False]], "Print",
 ShowCellLabel->True,
 CellChangeTimes->{3.6666909515842543`*^9}],

Cell[BoxData[
 InterpretationBox[
  RowBox[{
  "953", "\[InvisibleSpace]", "\<\"  \"\>", 
   "\[InvisibleSpace]", "\<\"Fri 11 Mar 2016 08:16:10\"\>"}],
  SequenceForm[953, "  ", "Fri 11 Mar 2016 08:16:10"],
  Editable->False]], "Print",
 ShowCellLabel->True,
 CellChangeTimes->{3.6666909700784693`*^9}],

Cell[BoxData[
 InterpretationBox[
  RowBox[{
  "954", "\[InvisibleSpace]", "\<\"  \"\>", 
   "\[InvisibleSpace]", "\<\"Fri 11 Mar 2016 08:16:27\"\>"}],
  SequenceForm[954, "  ", "Fri 11 Mar 2016 08:16:27"],
  Editable->False]], "Print",
 ShowCellLabel->True,
 CellChangeTimes->{3.666690987528591*^9}],

Cell[BoxData[
 InterpretationBox[
  RowBox[{
  "955", "\[InvisibleSpace]", "\<\"  \"\>", 
   "\[InvisibleSpace]", "\<\"Fri 11 Mar 2016 08:16:47\"\>"}],
  SequenceForm[955, "  ", "Fri 11 Mar 2016 08:16:47"],
  Editable->False]], "Print",
 ShowCellLabel->True,
 CellChangeTimes->{3.666691007351759*^9}],

Cell[BoxData[
 InterpretationBox[
  RowBox[{
  "956", "\[InvisibleSpace]", "\<\"  \"\>", 
   "\[InvisibleSpace]", "\<\"Fri 11 Mar 2016 08:17:05\"\>"}],
  SequenceForm[956, "  ", "Fri 11 Mar 2016 08:17:05"],
  Editable->False]], "Print",
 ShowCellLabel->True,
 CellChangeTimes->{3.6666910250597878`*^9}],

Cell[BoxData[
 InterpretationBox[
  RowBox[{
  "957", "\[InvisibleSpace]", "\<\"  \"\>", 
   "\[InvisibleSpace]", "\<\"Fri 11 Mar 2016 08:17:21\"\>"}],
  SequenceForm[957, "  ", "Fri 11 Mar 2016 08:17:21"],
  Editable->False]], "Print",
 ShowCellLabel->True,
 CellChangeTimes->{3.66669104173411*^9}],

Cell[BoxData[
 InterpretationBox[
  RowBox[{
  "958", "\[InvisibleSpace]", "\<\"  \"\>", 
   "\[InvisibleSpace]", "\<\"Fri 11 Mar 2016 08:17:47\"\>"}],
  SequenceForm[958, "  ", "Fri 11 Mar 2016 08:17:47"],
  Editable->False]], "Print",
 ShowCellLabel->True,
 CellChangeTimes->{3.6666910676901417`*^9}],

Cell[BoxData[
 InterpretationBox[
  RowBox[{
  "959", "\[InvisibleSpace]", "\<\"  \"\>", 
   "\[InvisibleSpace]", "\<\"Fri 11 Mar 2016 08:18:06\"\>"}],
  SequenceForm[959, "  ", "Fri 11 Mar 2016 08:18:06"],
  Editable->False]], "Print",
 ShowCellLabel->True,
 CellChangeTimes->{3.6666910862035637`*^9}],

Cell[BoxData[
 InterpretationBox[
  RowBox[{
  "960", "\[InvisibleSpace]", "\<\"  \"\>", 
   "\[InvisibleSpace]", "\<\"Fri 11 Mar 2016 08:18:24\"\>"}],
  SequenceForm[960, "  ", "Fri 11 Mar 2016 08:18:24"],
  Editable->False]], "Print",
 ShowCellLabel->True,
 CellChangeTimes->{3.666691104539946*^9}],

Cell[BoxData[
 InterpretationBox[
  RowBox[{
  "961", "\[InvisibleSpace]", "\<\"  \"\>", 
   "\[InvisibleSpace]", "\<\"Fri 11 Mar 2016 08:18:44\"\>"}],
  SequenceForm[961, "  ", "Fri 11 Mar 2016 08:18:44"],
  Editable->False]], "Print",
 ShowCellLabel->True,
 CellChangeTimes->{3.6666911247660303`*^9}],

Cell[BoxData[
 InterpretationBox[
  RowBox[{
  "962", "\[InvisibleSpace]", "\<\"  \"\>", 
   "\[InvisibleSpace]", "\<\"Fri 11 Mar 2016 08:19:03\"\>"}],
  SequenceForm[962, "  ", "Fri 11 Mar 2016 08:19:03"],
  Editable->False]], "Print",
 ShowCellLabel->True,
 CellChangeTimes->{3.6666911439994583`*^9}],

Cell[BoxData[
 InterpretationBox[
  RowBox[{
  "963", "\[InvisibleSpace]", "\<\"  \"\>", 
   "\[InvisibleSpace]", "\<\"Fri 11 Mar 2016 08:21:35\"\>"}],
  SequenceForm[963, "  ", "Fri 11 Mar 2016 08:21:35"],
  Editable->False]], "Print",
 ShowCellLabel->True,
 CellChangeTimes->{3.6666912953148327`*^9}],

Cell[BoxData[
 InterpretationBox[
  RowBox[{
  "964", "\[InvisibleSpace]", "\<\"  \"\>", 
   "\[InvisibleSpace]", "\<\"Fri 11 Mar 2016 08:21:56\"\>"}],
  SequenceForm[964, "  ", "Fri 11 Mar 2016 08:21:56"],
  Editable->False]], "Print",
 ShowCellLabel->True,
 CellChangeTimes->{3.666691316566512*^9}],

Cell[BoxData[
 InterpretationBox[
  RowBox[{
  "965", "\[InvisibleSpace]", "\<\"  \"\>", 
   "\[InvisibleSpace]", "\<\"Fri 11 Mar 2016 08:22:14\"\>"}],
  SequenceForm[965, "  ", "Fri 11 Mar 2016 08:22:14"],
  Editable->False]], "Print",
 ShowCellLabel->True,
 CellChangeTimes->{3.666691334187037*^9}],

Cell[BoxData[
 InterpretationBox[
  RowBox[{
  "966", "\[InvisibleSpace]", "\<\"  \"\>", 
   "\[InvisibleSpace]", "\<\"Fri 11 Mar 2016 08:22:31\"\>"}],
  SequenceForm[966, "  ", "Fri 11 Mar 2016 08:22:31"],
  Editable->False]], "Print",
 ShowCellLabel->True,
 CellChangeTimes->{3.6666913516837378`*^9}],

Cell[BoxData[
 InterpretationBox[
  RowBox[{
  "967", "\[InvisibleSpace]", "\<\"  \"\>", 
   "\[InvisibleSpace]", "\<\"Fri 11 Mar 2016 08:22:51\"\>"}],
  SequenceForm[967, "  ", "Fri 11 Mar 2016 08:22:51"],
  Editable->False]], "Print",
 ShowCellLabel->True,
 CellChangeTimes->{3.666691371467531*^9}],

Cell[BoxData[
 InterpretationBox[
  RowBox[{
  "968", "\[InvisibleSpace]", "\<\"  \"\>", 
   "\[InvisibleSpace]", "\<\"Fri 11 Mar 2016 08:23:11\"\>"}],
  SequenceForm[968, "  ", "Fri 11 Mar 2016 08:23:11"],
  Editable->False]], "Print",
 ShowCellLabel->True,
 CellChangeTimes->{3.66669139134374*^9}],

Cell[BoxData[
 InterpretationBox[
  RowBox[{
  "969", "\[InvisibleSpace]", "\<\"  \"\>", 
   "\[InvisibleSpace]", "\<\"Fri 11 Mar 2016 08:23:29\"\>"}],
  SequenceForm[969, "  ", "Fri 11 Mar 2016 08:23:29"],
  Editable->False]], "Print",
 ShowCellLabel->True,
 CellChangeTimes->{3.6666914094977207`*^9}],

Cell[BoxData[
 InterpretationBox[
  RowBox[{
  "970", "\[InvisibleSpace]", "\<\"  \"\>", 
   "\[InvisibleSpace]", "\<\"Fri 11 Mar 2016 08:23:47\"\>"}],
  SequenceForm[970, "  ", "Fri 11 Mar 2016 08:23:47"],
  Editable->False]], "Print",
 ShowCellLabel->True,
 CellChangeTimes->{3.666691427823386*^9}],

Cell[BoxData[
 InterpretationBox[
  RowBox[{
  "971", "\[InvisibleSpace]", "\<\"  \"\>", 
   "\[InvisibleSpace]", "\<\"Fri 11 Mar 2016 08:24:11\"\>"}],
  SequenceForm[971, "  ", "Fri 11 Mar 2016 08:24:11"],
  Editable->False]], "Print",
 ShowCellLabel->True,
 CellChangeTimes->{3.6666914519575777`*^9}],

Cell[BoxData[
 InterpretationBox[
  RowBox[{
  "972", "\[InvisibleSpace]", "\<\"  \"\>", 
   "\[InvisibleSpace]", "\<\"Fri 11 Mar 2016 08:24:25\"\>"}],
  SequenceForm[972, "  ", "Fri 11 Mar 2016 08:24:25"],
  Editable->False]], "Print",
 ShowCellLabel->True,
 CellChangeTimes->{3.666691465452835*^9}],

Cell[BoxData[
 InterpretationBox[
  RowBox[{
  "982", "\[InvisibleSpace]", "\<\"  \"\>", 
   "\[InvisibleSpace]", "\<\"Fri 11 Mar 2016 08:31:40\"\>"}],
  SequenceForm[982, "  ", "Fri 11 Mar 2016 08:31:40"],
  Editable->False]], "Print",
 ShowCellLabel->True,
 CellChangeTimes->{3.6666919008683577`*^9}],

Cell[BoxData[
 InterpretationBox[
  RowBox[{
  "983", "\[InvisibleSpace]", "\<\"  \"\>", 
   "\[InvisibleSpace]", "\<\"Fri 11 Mar 2016 08:31:57\"\>"}],
  SequenceForm[983, "  ", "Fri 11 Mar 2016 08:31:57"],
  Editable->False]], "Print",
 ShowCellLabel->True,
 CellChangeTimes->{3.6666919179994907`*^9}],

Cell[BoxData[
 InterpretationBox[
  RowBox[{
  "915", "\[InvisibleSpace]", "\<\"  \"\>", 
   "\[InvisibleSpace]", "\<\"Fri 11 Mar 2016 08:35:50\"\>"}],
  SequenceForm[915, "  ", "Fri 11 Mar 2016 08:35:50"],
  Editable->False]], "Print",
 ShowCellLabel->True,
 CellChangeTimes->{3.666692150817864*^9}],

Cell[BoxData[
 InterpretationBox[
  RowBox[{
  "916", "\[InvisibleSpace]", "\<\"  \"\>", 
   "\[InvisibleSpace]", "\<\"Fri 11 Mar 2016 08:36:10\"\>"}],
  SequenceForm[916, "  ", "Fri 11 Mar 2016 08:36:10"],
  Editable->False]], "Print",
 ShowCellLabel->True,
 CellChangeTimes->{3.666692170195403*^9}],

Cell[BoxData[
 InterpretationBox[
  RowBox[{
  "917", "\[InvisibleSpace]", "\<\"  \"\>", 
   "\[InvisibleSpace]", "\<\"Fri 11 Mar 2016 08:36:24\"\>"}],
  SequenceForm[917, "  ", "Fri 11 Mar 2016 08:36:24"],
  Editable->False]], "Print",
 ShowCellLabel->True,
 CellChangeTimes->{3.666692184019912*^9}],

Cell[BoxData[
 InterpretationBox[
  RowBox[{
  "918", "\[InvisibleSpace]", "\<\"  \"\>", 
   "\[InvisibleSpace]", "\<\"Fri 11 Mar 2016 08:36:40\"\>"}],
  SequenceForm[918, "  ", "Fri 11 Mar 2016 08:36:40"],
  Editable->False]], "Print",
 ShowCellLabel->True,
 CellChangeTimes->{3.66669220012637*^9}],

Cell[BoxData[
 InterpretationBox[
  RowBox[{
  "810", "\[InvisibleSpace]", "\<\"  \"\>", 
   "\[InvisibleSpace]", "\<\"Fri 11 Mar 2016 08:38:43\"\>"}],
  SequenceForm[810, "  ", "Fri 11 Mar 2016 08:38:43"],
  Editable->False]], "Print",
 ShowCellLabel->True,
 CellChangeTimes->{3.666692323125745*^9}],

Cell[BoxData[
 InterpretationBox[
  RowBox[{
  "924", "\[InvisibleSpace]", "\<\"  \"\>", 
   "\[InvisibleSpace]", "\<\"Fri 11 Mar 2016 08:51:14\"\>"}],
  SequenceForm[924, "  ", "Fri 11 Mar 2016 08:51:14"],
  Editable->False]], "Print",
 ShowCellLabel->True,
 CellChangeTimes->{3.6666930740266247`*^9}],

Cell[BoxData[
 InterpretationBox[
  RowBox[{
  "925", "\[InvisibleSpace]", "\<\"  \"\>", 
   "\[InvisibleSpace]", "\<\"Fri 11 Mar 2016 08:51:27\"\>"}],
  SequenceForm[925, "  ", "Fri 11 Mar 2016 08:51:27"],
  Editable->False]], "Print",
 ShowCellLabel->True,
 CellChangeTimes->{3.666693087274419*^9}],

Cell[BoxData[
 InterpretationBox[
  RowBox[{
  "926", "\[InvisibleSpace]", "\<\"  \"\>", 
   "\[InvisibleSpace]", "\<\"Fri 11 Mar 2016 08:51:39\"\>"}],
  SequenceForm[926, "  ", "Fri 11 Mar 2016 08:51:39"],
  Editable->False]], "Print",
 ShowCellLabel->True,
 CellChangeTimes->{3.666693099945751*^9}],

Cell[BoxData[
 InterpretationBox[
  RowBox[{
  "984", "\[InvisibleSpace]", "\<\"  \"\>", 
   "\[InvisibleSpace]", "\<\"Fri 11 Mar 2016 09:00:42\"\>"}],
  SequenceForm[984, "  ", "Fri 11 Mar 2016 09:00:42"],
  Editable->False]], "Print",
 ShowCellLabel->True,
 CellChangeTimes->{3.666693642228239*^9}],

Cell[BoxData[
 InterpretationBox[
  RowBox[{
  "985", "\[InvisibleSpace]", "\<\"  \"\>", 
   "\[InvisibleSpace]", "\<\"Fri 11 Mar 2016 09:00:53\"\>"}],
  SequenceForm[985, "  ", "Fri 11 Mar 2016 09:00:53"],
  Editable->False]], "Print",
 ShowCellLabel->True,
 CellChangeTimes->{3.6666936533469477`*^9}],

Cell[BoxData[
 InterpretationBox[
  RowBox[{
  "986", "\[InvisibleSpace]", "\<\"  \"\>", 
   "\[InvisibleSpace]", "\<\"Fri 11 Mar 2016 09:01:06\"\>"}],
  SequenceForm[986, "  ", "Fri 11 Mar 2016 09:01:06"],
  Editable->False]], "Print",
 ShowCellLabel->True,
 CellChangeTimes->{3.6666936661793413`*^9}],

Cell[BoxData[
 InterpretationBox[
  RowBox[{
  "987", "\[InvisibleSpace]", "\<\"  \"\>", 
   "\[InvisibleSpace]", "\<\"Fri 11 Mar 2016 09:01:16\"\>"}],
  SequenceForm[987, "  ", "Fri 11 Mar 2016 09:01:16"],
  Editable->False]], "Print",
 ShowCellLabel->True,
 CellChangeTimes->{3.666693676975626*^9}],

Cell[BoxData[
 InterpretationBox[
  RowBox[{
  "988", "\[InvisibleSpace]", "\<\"  \"\>", 
   "\[InvisibleSpace]", "\<\"Fri 11 Mar 2016 09:01:30\"\>"}],
  SequenceForm[988, "  ", "Fri 11 Mar 2016 09:01:30"],
  Editable->False]], "Print",
 ShowCellLabel->True,
 CellChangeTimes->{3.666693690957172*^9}],

Cell[BoxData[
 InterpretationBox[
  RowBox[{
  "989", "\[InvisibleSpace]", "\<\"  \"\>", 
   "\[InvisibleSpace]", "\<\"Fri 11 Mar 2016 09:01:42\"\>"}],
  SequenceForm[989, "  ", "Fri 11 Mar 2016 09:01:42"],
  Editable->False]], "Print",
 ShowCellLabel->True,
 CellChangeTimes->{3.6666937029553013`*^9}],

Cell[BoxData[
 InterpretationBox[
  RowBox[{
  "990", "\[InvisibleSpace]", "\<\"  \"\>", 
   "\[InvisibleSpace]", "\<\"Fri 11 Mar 2016 09:01:55\"\>"}],
  SequenceForm[990, "  ", "Fri 11 Mar 2016 09:01:55"],
  Editable->False]], "Print",
 ShowCellLabel->True,
 CellChangeTimes->{3.666693715671405*^9}],

Cell[BoxData[
 InterpretationBox[
  RowBox[{
  "991", "\[InvisibleSpace]", "\<\"  \"\>", 
   "\[InvisibleSpace]", "\<\"Fri 11 Mar 2016 09:02:06\"\>"}],
  SequenceForm[991, "  ", "Fri 11 Mar 2016 09:02:06"],
  Editable->False]], "Print",
 ShowCellLabel->True,
 CellChangeTimes->{3.666693726188093*^9}],

Cell[BoxData[
 InterpretationBox[
  RowBox[{
  "927", "\[InvisibleSpace]", "\<\"  \"\>", 
   "\[InvisibleSpace]", "\<\"Fri 11 Mar 2016 09:16:54\"\>"}],
  SequenceForm[927, "  ", "Fri 11 Mar 2016 09:16:54"],
  Editable->False]], "Print",
 ShowCellLabel->True,
 CellChangeTimes->{3.666694614740457*^9}],

Cell[BoxData[
 InterpretationBox[
  RowBox[{
  "928", "\[InvisibleSpace]", "\<\"  \"\>", 
   "\[InvisibleSpace]", "\<\"Fri 11 Mar 2016 09:17:04\"\>"}],
  SequenceForm[928, "  ", "Fri 11 Mar 2016 09:17:04"],
  Editable->False]], "Print",
 ShowCellLabel->True,
 CellChangeTimes->{3.666694624458379*^9}],

Cell[BoxData[
 InterpretationBox[
  RowBox[{
  "929", "\[InvisibleSpace]", "\<\"  \"\>", 
   "\[InvisibleSpace]", "\<\"Fri 11 Mar 2016 09:17:15\"\>"}],
  SequenceForm[929, "  ", "Fri 11 Mar 2016 09:17:15"],
  Editable->False]], "Print",
 ShowCellLabel->True,
 CellChangeTimes->{3.66669463585413*^9}],

Cell[BoxData[
 InterpretationBox[
  RowBox[{
  "930", "\[InvisibleSpace]", "\<\"  \"\>", 
   "\[InvisibleSpace]", "\<\"Fri 11 Mar 2016 09:17:28\"\>"}],
  SequenceForm[930, "  ", "Fri 11 Mar 2016 09:17:28"],
  Editable->False]], "Print",
 ShowCellLabel->True,
 CellChangeTimes->{3.666694648194146*^9}],

Cell[BoxData[
 InterpretationBox[
  RowBox[{
  "931", "\[InvisibleSpace]", "\<\"  \"\>", 
   "\[InvisibleSpace]", "\<\"Fri 11 Mar 2016 09:17:39\"\>"}],
  SequenceForm[931, "  ", "Fri 11 Mar 2016 09:17:39"],
  Editable->False]], "Print",
 ShowCellLabel->True,
 CellChangeTimes->{3.666694659934723*^9}],

Cell[BoxData[
 InterpretationBox[
  RowBox[{
  "932", "\[InvisibleSpace]", "\<\"  \"\>", 
   "\[InvisibleSpace]", "\<\"Fri 11 Mar 2016 09:17:55\"\>"}],
  SequenceForm[932, "  ", "Fri 11 Mar 2016 09:17:55"],
  Editable->False]], "Print",
 ShowCellLabel->True,
 CellChangeTimes->{3.666694675098167*^9}],

Cell[BoxData[
 InterpretationBox[
  RowBox[{
  "933", "\[InvisibleSpace]", "\<\"  \"\>", 
   "\[InvisibleSpace]", "\<\"Fri 11 Mar 2016 09:18:05\"\>"}],
  SequenceForm[933, "  ", "Fri 11 Mar 2016 09:18:05"],
  Editable->False]], "Print",
 ShowCellLabel->True,
 CellChangeTimes->{3.666694685844281*^9}],

Cell[BoxData[
 InterpretationBox[
  RowBox[{
  "934", "\[InvisibleSpace]", "\<\"  \"\>", 
   "\[InvisibleSpace]", "\<\"Fri 11 Mar 2016 09:18:18\"\>"}],
  SequenceForm[934, "  ", "Fri 11 Mar 2016 09:18:18"],
  Editable->False]], "Print",
 ShowCellLabel->True,
 CellChangeTimes->{3.666694698494446*^9}],

Cell[BoxData[
 InterpretationBox[
  RowBox[{
  "935", "\[InvisibleSpace]", "\<\"  \"\>", 
   "\[InvisibleSpace]", "\<\"Fri 11 Mar 2016 09:18:31\"\>"}],
  SequenceForm[935, "  ", "Fri 11 Mar 2016 09:18:31"],
  Editable->False]], "Print",
 ShowCellLabel->True,
 CellChangeTimes->{3.666694711118865*^9}],

Cell[BoxData[
 InterpretationBox[
  RowBox[{
  "992", "\[InvisibleSpace]", "\<\"  \"\>", 
   "\[InvisibleSpace]", "\<\"Fri 11 Mar 2016 09:24:02\"\>"}],
  SequenceForm[992, "  ", "Fri 11 Mar 2016 09:24:02"],
  Editable->False]], "Print",
 ShowCellLabel->True,
 CellChangeTimes->{3.666695042627953*^9}],

Cell[BoxData[
 InterpretationBox[
  RowBox[{
  "993", "\[InvisibleSpace]", "\<\"  \"\>", 
   "\[InvisibleSpace]", "\<\"Fri 11 Mar 2016 09:24:15\"\>"}],
  SequenceForm[993, "  ", "Fri 11 Mar 2016 09:24:15"],
  Editable->False]], "Print",
 ShowCellLabel->True,
 CellChangeTimes->{3.6666950557662563`*^9}],

Cell[BoxData[
 InterpretationBox[
  RowBox[{
  "994", "\[InvisibleSpace]", "\<\"  \"\>", 
   "\[InvisibleSpace]", "\<\"Fri 11 Mar 2016 09:24:30\"\>"}],
  SequenceForm[994, "  ", "Fri 11 Mar 2016 09:24:30"],
  Editable->False]], "Print",
 ShowCellLabel->True,
 CellChangeTimes->{3.666695070056752*^9}],

Cell[BoxData[
 InterpretationBox[
  RowBox[{
  "936", "\[InvisibleSpace]", "\<\"  \"\>", 
   "\[InvisibleSpace]", "\<\"Fri 11 Mar 2016 09:35:23\"\>"}],
  SequenceForm[936, "  ", "Fri 11 Mar 2016 09:35:23"],
  Editable->False]], "Print",
 ShowCellLabel->True,
 CellChangeTimes->{3.6666957232316628`*^9}],

Cell[BoxData[
 InterpretationBox[
  RowBox[{
  "937", "\[InvisibleSpace]", "\<\"  \"\>", 
   "\[InvisibleSpace]", "\<\"Fri 11 Mar 2016 09:35:31\"\>"}],
  SequenceForm[937, "  ", "Fri 11 Mar 2016 09:35:31"],
  Editable->False]], "Print",
 ShowCellLabel->True,
 CellChangeTimes->{3.666695731389696*^9}],

Cell[BoxData[
 InterpretationBox[
  RowBox[{
  "938", "\[InvisibleSpace]", "\<\"  \"\>", 
   "\[InvisibleSpace]", "\<\"Fri 11 Mar 2016 09:35:37\"\>"}],
  SequenceForm[938, "  ", "Fri 11 Mar 2016 09:35:37"],
  Editable->False]], "Print",
 ShowCellLabel->True,
 CellChangeTimes->{3.666695737219016*^9}],

Cell[BoxData[
 InterpretationBox[
  RowBox[{
  "939", "\[InvisibleSpace]", "\<\"  \"\>", 
   "\[InvisibleSpace]", "\<\"Fri 11 Mar 2016 09:35:47\"\>"}],
  SequenceForm[939, "  ", "Fri 11 Mar 2016 09:35:47"],
  Editable->False]], "Print",
 ShowCellLabel->True,
 CellChangeTimes->{3.666695747999769*^9}],

Cell[BoxData[
 InterpretationBox[
  RowBox[{
  "940", "\[InvisibleSpace]", "\<\"  \"\>", 
   "\[InvisibleSpace]", "\<\"Fri 11 Mar 2016 09:35:58\"\>"}],
  SequenceForm[940, "  ", "Fri 11 Mar 2016 09:35:58"],
  Editable->False]], "Print",
 ShowCellLabel->True,
 CellChangeTimes->{3.666695758758812*^9}],

Cell[BoxData[
 InterpretationBox[
  RowBox[{
  "941", "\[InvisibleSpace]", "\<\"  \"\>", 
   "\[InvisibleSpace]", "\<\"Fri 11 Mar 2016 09:43:53\"\>"}],
  SequenceForm[941, "  ", "Fri 11 Mar 2016 09:43:53"],
  Editable->False]], "Print",
 ShowCellLabel->True,
 CellChangeTimes->{3.666696233302697*^9}],

Cell[BoxData[
 InterpretationBox[
  RowBox[{
  "942", "\[InvisibleSpace]", "\<\"  \"\>", 
   "\[InvisibleSpace]", "\<\"Fri 11 Mar 2016 09:44:03\"\>"}],
  SequenceForm[942, "  ", "Fri 11 Mar 2016 09:44:03"],
  Editable->False]], "Print",
 ShowCellLabel->True,
 CellChangeTimes->{3.666696243897408*^9}],

Cell[BoxData[
 InterpretationBox[
  RowBox[{
  "943", "\[InvisibleSpace]", "\<\"  \"\>", 
   "\[InvisibleSpace]", "\<\"Fri 11 Mar 2016 09:44:15\"\>"}],
  SequenceForm[943, "  ", "Fri 11 Mar 2016 09:44:15"],
  Editable->False]], "Print",
 ShowCellLabel->True,
 CellChangeTimes->{3.666696255721088*^9}],

Cell[BoxData[
 InterpretationBox[
  RowBox[{
  "995", "\[InvisibleSpace]", "\<\"  \"\>", 
   "\[InvisibleSpace]", "\<\"Fri 11 Mar 2016 09:46:37\"\>"}],
  SequenceForm[995, "  ", "Fri 11 Mar 2016 09:46:37"],
  Editable->False]], "Print",
 ShowCellLabel->True,
 CellChangeTimes->{3.666696397359787*^9}],

Cell[BoxData[
 InterpretationBox[
  RowBox[{
  "996", "\[InvisibleSpace]", "\<\"  \"\>", 
   "\[InvisibleSpace]", "\<\"Fri 11 Mar 2016 09:46:47\"\>"}],
  SequenceForm[996, "  ", "Fri 11 Mar 2016 09:46:47"],
  Editable->False]], "Print",
 ShowCellLabel->True,
 CellChangeTimes->{3.666696407979005*^9}],

Cell[BoxData[
 InterpretationBox[
  RowBox[{
  "997", "\[InvisibleSpace]", "\<\"  \"\>", 
   "\[InvisibleSpace]", "\<\"Fri 11 Mar 2016 09:46:56\"\>"}],
  SequenceForm[997, "  ", "Fri 11 Mar 2016 09:46:56"],
  Editable->False]], "Print",
 ShowCellLabel->True,
 CellChangeTimes->{3.666696416142948*^9}],

Cell[BoxData[
 InterpretationBox[
  RowBox[{
  "944", "\[InvisibleSpace]", "\<\"  \"\>", 
   "\[InvisibleSpace]", "\<\"Fri 11 Mar 2016 10:03:26\"\>"}],
  SequenceForm[944, "  ", "Fri 11 Mar 2016 10:03:26"],
  Editable->False]], "Print",
 ShowCellLabel->True,
 CellChangeTimes->{3.666697406723323*^9}],

Cell[BoxData[
 InterpretationBox[
  RowBox[{
  "998", "\[InvisibleSpace]", "\<\"  \"\>", 
   "\[InvisibleSpace]", "\<\"Fri 11 Mar 2016 10:04:22\"\>"}],
  SequenceForm[998, "  ", "Fri 11 Mar 2016 10:04:22"],
  Editable->False]], "Print",
 ShowCellLabel->True,
 CellChangeTimes->{3.666697462146083*^9}],

Cell[BoxData[
 InterpretationBox[
  RowBox[{
  "999", "\[InvisibleSpace]", "\<\"  \"\>", 
   "\[InvisibleSpace]", "\<\"Fri 11 Mar 2016 10:04:30\"\>"}],
  SequenceForm[999, "  ", "Fri 11 Mar 2016 10:04:30"],
  Editable->False]], "Print",
 ShowCellLabel->True,
 CellChangeTimes->{3.6666974703266497`*^9}],

Cell[BoxData[
 InterpretationBox[
  RowBox[{
  "945", "\[InvisibleSpace]", "\<\"  \"\>", 
   "\[InvisibleSpace]", "\<\"Fri 11 Mar 2016 10:23:33\"\>"}],
  SequenceForm[945, "  ", "Fri 11 Mar 2016 10:23:33"],
  Editable->False]], "Print",
 ShowCellLabel->True,
 CellChangeTimes->{3.666698613698661*^9}]
}, Closed]],

Cell[BoxData[
 RowBox[{"{", 
  RowBox[{
   RowBox[{"{", 
    RowBox[{"0", ",", 
     RowBox[{"{", 
      RowBox[{"0.8064568053657749`", ",", "0.05971963594915144`"}], "}"}], 
     ",", 
     RowBox[{"{", 
      RowBox[{"19.35431946342251`", ",", "40.28036405084857`"}], "}"}]}], 
    "}"}], ",", 
   RowBox[{"{", 
    RowBox[{"1", ",", 
     RowBox[{"{", 
      RowBox[{"0.7582786863437966`", ",", "0.13541750192789903`"}], "}"}], 
     ",", 
     RowBox[{"{", 
      RowBox[{"24.17213136562034`", ",", "35.417501927899025`"}], "}"}]}], 
    "}"}], ",", 
   RowBox[{"{", 
    RowBox[{"2", ",", 
     RowBox[{"{", 
      RowBox[{"1.3251883218808913`", ",", "0.09940806691613303`"}], "}"}], 
     ",", 
     RowBox[{"{", 
      RowBox[{"32.51883218808913`", ",", "0.5919330838669717`"}], "}"}]}], 
    "}"}], ",", 
   RowBox[{"{", 
    RowBox[{"3", ",", 
     RowBox[{"{", 
      RowBox[{"0.920186232175483`", ",", "0.0791877442855584`"}], "}"}], ",", 
     
     RowBox[{"{", 
      RowBox[{"7.981376782451699`", ",", "20.812255714441605`"}], "}"}]}], 
    "}"}], ",", 
   RowBox[{"{", 
    RowBox[{"4", ",", 
     RowBox[{"{", 
      RowBox[{"0.8050432599418698`", ",", "0.07045804388476609`"}], "}"}], 
     ",", 
     RowBox[{"{", 
      RowBox[{"19.495674005813022`", ",", "29.541956115233916`"}], "}"}]}], 
    "}"}], ",", 
   RowBox[{"{", 
    RowBox[{"5", ",", 
     RowBox[{"{", 
      RowBox[{"1.3887944432289014`", ",", "0.12411725006527144`"}], "}"}], 
     ",", 
     RowBox[{"{", 
      RowBox[{"38.879444322890144`", ",", "24.117250065271435`"}], "}"}]}], 
    "}"}], ",", 
   RowBox[{"{", 
    RowBox[{"6", ",", 
     RowBox[{"{", 
      RowBox[{"0.4596703796664407`", ",", "0.10412688566919119`"}], "}"}], 
     ",", 
     RowBox[{"{", 
      RowBox[{"54.03296203335592`", ",", "4.126885669191186`"}], "}"}]}], 
    "}"}], ",", 
   RowBox[{"{", 
    RowBox[{"7", ",", 
     RowBox[{"{", 
      RowBox[{"1.7486214424697475`", ",", "0.14942514383286215`"}], "}"}], 
     ",", 
     RowBox[{"{", 
      RowBox[{"74.86214424697475`", ",", "49.42514383286215`"}], "}"}]}], 
    "}"}], ",", 
   RowBox[{"{", 
    RowBox[{"8", ",", 
     RowBox[{"{", 
      RowBox[{"1.0687430632151265`", ",", "0.10514282783238517`"}], "}"}], 
     ",", 
     RowBox[{"{", 
      RowBox[{"6.8743063215126465`", ",", "5.142827832385163`"}], "}"}]}], 
    "}"}], ",", 
   RowBox[{"{", 
    RowBox[{"9", ",", 
     RowBox[{"{", 
      RowBox[{"3.623461903517092`*^-7", ",", "0.1259464302748552`"}], "}"}], 
     ",", 
     RowBox[{"{", 
      RowBox[{"99.99996376538095`", ",", "25.946430274855185`"}], "}"}]}], 
    "}"}], ",", 
   RowBox[{"{", 
    RowBox[{"10", ",", 
     RowBox[{"{", 
      RowBox[{"1.0993745687946013`", ",", "0.12228429461668357`"}], "}"}], 
     ",", 
     RowBox[{"{", 
      RowBox[{"9.937456879460127`", ",", "22.28429461668356`"}], "}"}]}], 
    "}"}], ",", 
   RowBox[{"{", 
    RowBox[{"11", ",", 
     RowBox[{"{", 
      RowBox[{"0.29916661140253215`", ",", "0.05003700326077406`"}], "}"}], 
     ",", 
     RowBox[{"{", 
      RowBox[{"70.08333885974677`", ",", "49.96299673922594`"}], "}"}]}], 
    "}"}], ",", 
   RowBox[{"{", 
    RowBox[{"12", ",", 
     RowBox[{"{", 
      RowBox[{"1.3130121343160492`", ",", "0.08882227428624305`"}], "}"}], 
     ",", 
     RowBox[{"{", 
      RowBox[{"31.301213431604925`", ",", "11.177725713756956`"}], "}"}]}], 
    "}"}], ",", 
   RowBox[{"{", 
    RowBox[{"13", ",", 
     RowBox[{"{", 
      RowBox[{"0.7660827380646426`", ",", "0.0947161623926672`"}], "}"}], ",", 
     RowBox[{"{", 
      RowBox[{"23.391726193535746`", ",", "5.283837607332808`"}], "}"}]}], 
    "}"}], ",", 
   RowBox[{"{", 
    RowBox[{"14", ",", 
     RowBox[{"{", 
      RowBox[{"0.9273353588620238`", ",", "0.06804524444408704`"}], "}"}], 
     ",", 
     RowBox[{"{", 
      RowBox[{"7.266464113797621`", ",", "31.95475555591297`"}], "}"}]}], 
    "}"}], ",", 
   RowBox[{"{", 
    RowBox[{"15", ",", 
     RowBox[{"{", 
      RowBox[{"1.5059468870515236`", ",", "0.1107176773107683`"}], "}"}], ",", 
     RowBox[{"{", 
      RowBox[{"50.59468870515236`", ",", "10.717677310768295`"}], "}"}]}], 
    "}"}], ",", 
   RowBox[{"{", 
    RowBox[{"16", ",", 
     RowBox[{"{", 
      RowBox[{"0.46672934256620174`", ",", "0.08313571172051677`"}], "}"}], 
     ",", 
     RowBox[{"{", 
      RowBox[{"53.32706574337982`", ",", "16.864288279483233`"}], "}"}]}], 
    "}"}], ",", 
   RowBox[{"{", 
    RowBox[{"17", ",", 
     RowBox[{"{", 
      RowBox[{"0.4341809133723646`", ",", "0.10677555758377394`"}], "}"}], 
     ",", 
     RowBox[{"{", 
      RowBox[{"56.58190866276354`", ",", "6.775557583773933`"}], "}"}]}], 
    "}"}], ",", 
   RowBox[{"{", 
    RowBox[{"18", ",", 
     RowBox[{"{", 
      RowBox[{"0.4314555120913144`", ",", "0.09633969270308006`"}], "}"}], 
     ",", 
     RowBox[{"{", 
      RowBox[{"56.85444879086856`", ",", "3.6603072969199486`"}], "}"}]}], 
    "}"}], ",", 
   RowBox[{"{", 
    RowBox[{"19", ",", 
     RowBox[{"{", 
      RowBox[{"1.1476158587061982`", ",", "0.10745281652844117`"}], "}"}], 
     ",", 
     RowBox[{"{", 
      RowBox[{"14.76158587061982`", ",", "7.452816528441167`"}], "}"}]}], 
    "}"}], ",", 
   RowBox[{"{", 
    RowBox[{"20", ",", 
     RowBox[{"{", 
      RowBox[{"1.3810553588925358`", ",", "0.08209677875928567`"}], "}"}], 
     ",", 
     RowBox[{"{", 
      RowBox[{"38.10553588925358`", ",", "17.903221240714334`"}], "}"}]}], 
    "}"}], ",", 
   RowBox[{"{", 
    RowBox[{"21", ",", "\<\"no conv\"\>"}], "}"}], ",", 
   RowBox[{"{", 
    RowBox[{"22", ",", 
     RowBox[{"{", 
      RowBox[{"1.1893643198759787`", ",", "0.14377727172493174`"}], "}"}], 
     ",", 
     RowBox[{"{", 
      RowBox[{"18.936431987597867`", ",", "43.77727172493173`"}], "}"}]}], 
    "}"}], ",", 
   RowBox[{"{", 
    RowBox[{"23", ",", 
     RowBox[{"{", 
      RowBox[{"1.1512047628315223`", ",", "0.07559502866589518`"}], "}"}], 
     ",", 
     RowBox[{"{", 
      RowBox[{"15.120476283152229`", ",", "24.404971334104825`"}], "}"}]}], 
    "}"}], ",", 
   RowBox[{"{", 
    RowBox[{"24", ",", 
     RowBox[{"{", 
      RowBox[{"1.8908892288939982`", ",", "0.11358507921956586`"}], "}"}], 
     ",", 
     RowBox[{"{", 
      RowBox[{"89.08892288939983`", ",", "13.585079219565852`"}], "}"}]}], 
    "}"}], ",", 
   RowBox[{"{", 
    RowBox[{"25", ",", 
     RowBox[{"{", 
      RowBox[{"0.42939937308922144`", ",", "0.06752863929773667`"}], "}"}], 
     ",", 
     RowBox[{"{", 
      RowBox[{"57.06006269107786`", ",", "32.47136070226333`"}], "}"}]}], 
    "}"}], ",", 
   RowBox[{"{", 
    RowBox[{"26", ",", 
     RowBox[{"{", 
      RowBox[{"0.8134429436558015`", ",", "0.08999838431770654`"}], "}"}], 
     ",", 
     RowBox[{"{", 
      RowBox[{"18.65570563441985`", ",", "10.001615682293464`"}], "}"}]}], 
    "}"}], ",", 
   RowBox[{"{", 
    RowBox[{"27", ",", 
     RowBox[{"{", 
      RowBox[{"0.828654619906354`", ",", "0.09882733540860235`"}], "}"}], ",", 
     RowBox[{"{", 
      RowBox[{"17.134538009364597`", ",", "1.1726645913976568`"}], "}"}]}], 
    "}"}], ",", 
   RowBox[{"{", 
    RowBox[{"28", ",", "\<\"no conv\"\>"}], "}"}], ",", 
   RowBox[{"{", 
    RowBox[{"29", ",", 
     RowBox[{"{", 
      RowBox[{"1.444900454072562`", ",", "0.1069996746584868`"}], "}"}], ",", 
     
     RowBox[{"{", 
      RowBox[{"44.490045407256204`", ",", "6.99967465848679`"}], "}"}]}], 
    "}"}], ",", 
   RowBox[{"{", 
    RowBox[{"30", ",", 
     RowBox[{"{", 
      RowBox[{"0.800330793954315`", ",", "0.06041789381530856`"}], "}"}], ",", 
     RowBox[{"{", 
      RowBox[{"19.966920604568507`", ",", "39.58210618469145`"}], "}"}]}], 
    "}"}], ",", 
   RowBox[{"{", 
    RowBox[{"31", ",", "\<\"no conv\"\>"}], "}"}], ",", 
   RowBox[{"{", 
    RowBox[{"32", ",", 
     RowBox[{"{", 
      RowBox[{"0.9003679485025342`", ",", "0.10164733166533596`"}], "}"}], 
     ",", 
     RowBox[{"{", 
      RowBox[{"9.963205149746578`", ",", "1.6473316653359549`"}], "}"}]}], 
    "}"}], ",", 
   RowBox[{"{", 
    RowBox[{"33", ",", 
     RowBox[{"{", 
      RowBox[{"0.29996440199879487`", ",", "0.1360043220225039`"}], "}"}], 
     ",", 
     RowBox[{"{", 
      RowBox[{"70.00355980012051`", ",", "36.00432202250389`"}], "}"}]}], 
    "}"}], ",", 
   RowBox[{"{", 
    RowBox[{"34", ",", 
     RowBox[{"{", 
      RowBox[{"1.4240472191098776`", ",", "0.14092913732396442`"}], "}"}], 
     ",", 
     RowBox[{"{", 
      RowBox[{"42.40472191098776`", ",", "40.92913732396441`"}], "}"}]}], 
    "}"}], ",", 
   RowBox[{"{", 
    RowBox[{"35", ",", 
     RowBox[{"{", 
      RowBox[{"0.6087945403649964`", ",", "0.12044659285296933`"}], "}"}], 
     ",", 
     RowBox[{"{", 
      RowBox[{"39.12054596350036`", ",", "20.44659285296932`"}], "}"}]}], 
    "}"}], ",", 
   RowBox[{"{", 
    RowBox[{"36", ",", 
     RowBox[{"{", 
      RowBox[{"1.4752700661470248`", ",", "0.09334106194042886`"}], "}"}], 
     ",", 
     RowBox[{"{", 
      RowBox[{"47.527006614702486`", ",", "6.658938059571143`"}], "}"}]}], 
    "}"}], ",", 
   RowBox[{"{", 
    RowBox[{"37", ",", 
     RowBox[{"{", 
      RowBox[{"1.0258339145789754`", ",", "0.129131036117058`"}], "}"}], ",", 
     
     RowBox[{"{", 
      RowBox[{"2.5833914578975437`", ",", "29.131036117058002`"}], "}"}]}], 
    "}"}], ",", 
   RowBox[{"{", 
    RowBox[{"38", ",", 
     RowBox[{"{", 
      RowBox[{"0.6620064046634895`", ",", "0.0848195501185466`"}], "}"}], ",", 
     RowBox[{"{", 
      RowBox[{"33.79935953365105`", ",", "15.18044988145341`"}], "}"}]}], 
    "}"}], ",", 
   RowBox[{"{", 
    RowBox[{"39", ",", 
     RowBox[{"{", 
      RowBox[{"0.8190134595099469`", ",", "0.11942583212368069`"}], "}"}], 
     ",", 
     RowBox[{"{", 
      RowBox[{"18.098654049005315`", ",", "19.42583212368068`"}], "}"}]}], 
    "}"}], ",", 
   RowBox[{"{", 
    RowBox[{"40", ",", "\<\"no conv\"\>"}], "}"}], ",", 
   RowBox[{"{", 
    RowBox[{"41", ",", 
     RowBox[{"{", 
      RowBox[{"0.7389047648028328`", ",", "0.1466758048164109`"}], "}"}], ",", 
     RowBox[{"{", 
      RowBox[{"26.109523519716717`", ",", "46.675804816410896`"}], "}"}]}], 
    "}"}], ",", 
   RowBox[{"{", 
    RowBox[{"42", ",", 
     RowBox[{"{", 
      RowBox[{"1.887974631495019`", ",", "0.07842741405708446`"}], "}"}], ",", 
     RowBox[{"{", 
      RowBox[{"88.7974631495019`", ",", "21.57258594291554`"}], "}"}]}], 
    "}"}], ",", 
   RowBox[{"{", 
    RowBox[{"43", ",", 
     RowBox[{"{", 
      RowBox[{"1.8244216454498554`", ",", "0.19359127779225188`"}], "}"}], 
     ",", 
     RowBox[{"{", 
      RowBox[{"82.44216454498554`", ",", "93.59127779225187`"}], "}"}]}], 
    "}"}], ",", 
   RowBox[{"{", 
    RowBox[{"44", ",", 
     RowBox[{"{", 
      RowBox[{"1.4473457712272548`", ",", "0.09701599341981618`"}], "}"}], 
     ",", 
     RowBox[{"{", 
      RowBox[{"44.73457712272548`", ",", "2.984006580183829`"}], "}"}]}], 
    "}"}], ",", 
   RowBox[{"{", 
    RowBox[{"45", ",", "\<\"no conv\"\>"}], "}"}], ",", 
   RowBox[{"{", 
    RowBox[{"46", ",", 
     RowBox[{"{", 
      RowBox[{"0.8026027637834408`", ",", "0.1418056742754897`"}], "}"}], ",", 
     RowBox[{"{", 
      RowBox[{"19.739723621655926`", ",", "41.8056742754897`"}], "}"}]}], 
    "}"}], ",", 
   RowBox[{"{", 
    RowBox[{"47", ",", 
     RowBox[{"{", 
      RowBox[{"0.7132418073861005`", ",", "0.1099379177514337`"}], "}"}], ",", 
     RowBox[{"{", 
      RowBox[{"28.675819261389947`", ",", "9.937917751433698`"}], "}"}]}], 
    "}"}], ",", 
   RowBox[{"{", 
    RowBox[{"48", ",", 
     RowBox[{"{", 
      RowBox[{"1.0377601921106723`", ",", "0.12886545503677158`"}], "}"}], 
     ",", 
     RowBox[{"{", 
      RowBox[{"3.7760192110672275`", ",", "28.86545503677157`"}], "}"}]}], 
    "}"}], ",", 
   RowBox[{"{", 
    RowBox[{"49", ",", 
     RowBox[{"{", 
      RowBox[{"0.8543821257233424`", ",", "0.10623771759397875`"}], "}"}], 
     ",", 
     RowBox[{"{", 
      RowBox[{"14.561787427665763`", ",", "6.237717593978745`"}], "}"}]}], 
    "}"}], ",", 
   RowBox[{"{", 
    RowBox[{"50", ",", 
     RowBox[{"{", 
      RowBox[{"0.7569579867711796`", ",", "0.09557035737635117`"}], "}"}], 
     ",", 
     RowBox[{"{", 
      RowBox[{"24.304201322882037`", ",", "4.429642623648839`"}], "}"}]}], 
    "}"}], ",", 
   RowBox[{"{", 
    RowBox[{"51", ",", 
     RowBox[{"{", 
      RowBox[{"0.9612320001101825`", ",", "0.1160120464783151`"}], "}"}], ",", 
     RowBox[{"{", 
      RowBox[{"3.8767999889817495`", ",", "16.0120464783151`"}], "}"}]}], 
    "}"}], ",", 
   RowBox[{"{", 
    RowBox[{"52", ",", 
     RowBox[{"{", 
      RowBox[{"0.8768048052368904`", ",", "0.062050039758816025`"}], "}"}], 
     ",", 
     RowBox[{"{", 
      RowBox[{"12.319519476310958`", ",", "37.94996024118398`"}], "}"}]}], 
    "}"}], ",", 
   RowBox[{"{", 
    RowBox[{"53", ",", "\<\"no conv\"\>"}], "}"}], ",", 
   RowBox[{"{", 
    RowBox[{"54", ",", 
     RowBox[{"{", 
      RowBox[{"1.0296489287379962`", ",", "0.11903134127647887`"}], "}"}], 
     ",", 
     RowBox[{"{", 
      RowBox[{"2.9648928737996183`", ",", "19.031341276478862`"}], "}"}]}], 
    "}"}], ",", 
   RowBox[{"{", 
    RowBox[{"55", ",", 
     RowBox[{"{", 
      RowBox[{"1.1989451507807087`", ",", "0.10187361253578756`"}], "}"}], 
     ",", 
     RowBox[{"{", 
      RowBox[{"19.894515078070874`", ",", "1.87361253578755`"}], "}"}]}], 
    "}"}], ",", 
   RowBox[{"{", 
    RowBox[{"56", ",", 
     RowBox[{"{", 
      RowBox[{"0.7910326621399351`", ",", "0.06141075641218589`"}], "}"}], 
     ",", 
     RowBox[{"{", 
      RowBox[{"20.896733786006493`", ",", "38.58924358781412`"}], "}"}]}], 
    "}"}], ",", 
   RowBox[{"{", 
    RowBox[{"57", ",", "\<\"no conv\"\>"}], "}"}], ",", 
   RowBox[{"{", 
    RowBox[{"58", ",", 
     RowBox[{"{", 
      RowBox[{"0.4635822902047089`", ",", "0.10388500524417983`"}], "}"}], 
     ",", 
     RowBox[{"{", 
      RowBox[{"53.64177097952911`", ",", "3.885005244179826`"}], "}"}]}], 
    "}"}], ",", 
   RowBox[{"{", 
    RowBox[{"59", ",", 
     RowBox[{"{", 
      RowBox[{"1.512959325381778`", ",", "0.10956982578905403`"}], "}"}], ",", 
     RowBox[{"{", 
      RowBox[{"51.295932538177794`", ",", "9.56982578905402`"}], "}"}]}], 
    "}"}], ",", 
   RowBox[{"{", 
    RowBox[{"60", ",", 
     RowBox[{"{", 
      RowBox[{"0.7920398995899375`", ",", "0.07179084307781113`"}], "}"}], 
     ",", 
     RowBox[{"{", 
      RowBox[{"20.79601004100625`", ",", "28.209156922188882`"}], "}"}]}], 
    "}"}], ",", 
   RowBox[{"{", 
    RowBox[{"61", ",", 
     RowBox[{"{", 
      RowBox[{"1.0775710873531479`", ",", "0.15522242512439188`"}], "}"}], 
     ",", 
     RowBox[{"{", 
      RowBox[{"7.757108735314788`", ",", "55.22242512439188`"}], "}"}]}], 
    "}"}], ",", 
   RowBox[{"{", 
    RowBox[{"62", ",", 
     RowBox[{"{", 
      RowBox[{"0.7906787873805511`", ",", "0.10211007063597355`"}], "}"}], 
     ",", 
     RowBox[{"{", 
      RowBox[{"20.932121261944893`", ",", "2.1100706359735435`"}], "}"}]}], 
    "}"}], ",", 
   RowBox[{"{", 
    RowBox[{"63", ",", 
     RowBox[{"{", 
      RowBox[{"1.4936328162684227`", ",", "0.1545464936553851`"}], "}"}], ",", 
     RowBox[{"{", 
      RowBox[{"49.36328162684227`", ",", "54.546493655385085`"}], "}"}]}], 
    "}"}], ",", 
   RowBox[{"{", 
    RowBox[{"64", ",", 
     RowBox[{"{", 
      RowBox[{"0.963166790044556`", ",", "0.07370711812564512`"}], "}"}], ",", 
     RowBox[{"{", 
      RowBox[{"3.6833209955444035`", ",", "26.292881874354883`"}], "}"}]}], 
    "}"}], ",", 
   RowBox[{"{", 
    RowBox[{"65", ",", 
     RowBox[{"{", 
      RowBox[{"0.8230920129873042`", ",", "0.06865692516524538`"}], "}"}], 
     ",", 
     RowBox[{"{", 
      RowBox[{"17.690798701269582`", ",", "31.343074834754624`"}], "}"}]}], 
    "}"}], ",", 
   RowBox[{"{", 
    RowBox[{"66", ",", 
     RowBox[{"{", 
      RowBox[{"0.44474521326400984`", ",", "0.09605632717105682`"}], "}"}], 
     ",", 
     RowBox[{"{", 
      RowBox[{"55.52547867359902`", ",", "3.9436728289431873`"}], "}"}]}], 
    "}"}], ",", 
   RowBox[{"{", 
    RowBox[{"67", ",", 
     RowBox[{"{", 
      RowBox[{"0.6604475554040165`", ",", "0.1344190883344182`"}], "}"}], ",", 
     RowBox[{"{", 
      RowBox[{"33.955244459598354`", ",", "34.419088334418205`"}], "}"}]}], 
    "}"}], ",", 
   RowBox[{"{", 
    RowBox[{"68", ",", 
     RowBox[{"{", 
      RowBox[{"0.834040432131598`", ",", "0.19822807323304287`"}], "}"}], ",", 
     RowBox[{"{", 
      RowBox[{"16.595956786840205`", ",", "98.22807323304286`"}], "}"}]}], 
    "}"}], ",", 
   RowBox[{"{", 
    RowBox[{"69", ",", "\<\"no conv\"\>"}], "}"}], ",", 
   RowBox[{"{", 
    RowBox[{"70", ",", 
     RowBox[{"{", 
      RowBox[{"2.2242880328711734`", ",", "0.13073168973156357`"}], "}"}], 
     ",", 
     RowBox[{"{", 
      RowBox[{"122.42880328711733`", ",", "30.731689731563566`"}], "}"}]}], 
    "}"}], ",", 
   RowBox[{"{", 
    RowBox[{"71", ",", "\<\"no conv\"\>"}], "}"}], ",", 
   RowBox[{"{", 
    RowBox[{"72", ",", 
     RowBox[{"{", 
      RowBox[{"1.4372593218756446`", ",", "0.0875340391266163`"}], "}"}], ",", 
     RowBox[{"{", 
      RowBox[{"43.72593218756447`", ",", "12.465960873383711`"}], "}"}]}], 
    "}"}], ",", 
   RowBox[{"{", 
    RowBox[{"73", ",", 
     RowBox[{"{", 
      RowBox[{"0.9729617481419552`", ",", "0.07292804173446478`"}], "}"}], 
     ",", 
     RowBox[{"{", 
      RowBox[{"2.703825185804476`", ",", "27.071958265535223`"}], "}"}]}], 
    "}"}], ",", 
   RowBox[{"{", 
    RowBox[{"74", ",", 
     RowBox[{"{", 
      RowBox[{"1.720008412340534`", ",", "0.09799068815138967`"}], "}"}], ",", 
     RowBox[{"{", 
      RowBox[{"72.0008412340534`", ",", "2.0093118486103343`"}], "}"}]}], 
    "}"}], ",", 
   RowBox[{"{", 
    RowBox[{"75", ",", 
     RowBox[{"{", 
      RowBox[{"0.9629397355892445`", ",", "0.08483720266476223`"}], "}"}], 
     ",", 
     RowBox[{"{", 
      RowBox[{"3.7060264410755495`", ",", "15.162797335237773`"}], "}"}]}], 
    "}"}], ",", 
   RowBox[{"{", 
    RowBox[{"76", ",", 
     RowBox[{"{", 
      RowBox[{"0.7806362538340962`", ",", "0.09317370340731108`"}], "}"}], 
     ",", 
     RowBox[{"{", 
      RowBox[{"21.93637461659038`", ",", "6.826296592688921`"}], "}"}]}], 
    "}"}], ",", 
   RowBox[{"{", 
    RowBox[{"77", ",", 
     RowBox[{"{", 
      RowBox[{"0.7681881849195403`", ",", "0.09452103678379904`"}], "}"}], 
     ",", 
     RowBox[{"{", 
      RowBox[{"23.181181508045967`", ",", "5.478963216200963`"}], "}"}]}], 
    "}"}], ",", 
   RowBox[{"{", 
    RowBox[{"78", ",", 
     RowBox[{"{", 
      RowBox[{"1.253239061630829`", ",", "0.11676686934628112`"}], "}"}], ",", 
     RowBox[{"{", 
      RowBox[{"25.32390616308291`", ",", "16.76686934628112`"}], "}"}]}], 
    "}"}], ",", 
   RowBox[{"{", 
    RowBox[{"79", ",", 
     RowBox[{"{", 
      RowBox[{"1.1763775031600927`", ",", "0.10348143915768532`"}], "}"}], 
     ",", 
     RowBox[{"{", 
      RowBox[{"17.63775031600927`", ",", "3.481439157685312`"}], "}"}]}], 
    "}"}], ",", 
   RowBox[{"{", 
    RowBox[{"80", ",", 
     RowBox[{"{", 
      RowBox[{"1.3086434182718023`", ",", "0.13228508798345232`"}], "}"}], 
     ",", 
     RowBox[{"{", 
      RowBox[{"30.86434182718023`", ",", "32.28508798345231`"}], "}"}]}], 
    "}"}], ",", 
   RowBox[{"{", 
    RowBox[{"81", ",", 
     RowBox[{"{", 
      RowBox[{"0.6310446696936646`", ",", "0.08793895453838581`"}], "}"}], 
     ",", 
     RowBox[{"{", 
      RowBox[{"36.895533030633544`", ",", "12.061045461614198`"}], "}"}]}], 
    "}"}], ",", 
   RowBox[{"{", 
    RowBox[{"82", ",", 
     RowBox[{"{", 
      RowBox[{"0.9372709715760745`", ",", "0.04555725028580658`"}], "}"}], 
     ",", 
     RowBox[{"{", 
      RowBox[{"6.272902842392547`", ",", "54.442749714193425`"}], "}"}]}], 
    "}"}], ",", 
   RowBox[{"{", 
    RowBox[{"83", ",", 
     RowBox[{"{", 
      RowBox[{"0.8020197911818`", ",", "0.09097843591813519`"}], "}"}], ",", 
     RowBox[{"{", 
      RowBox[{"19.79802088182`", ",", "9.021564081864817`"}], "}"}]}], "}"}], 
   ",", 
   RowBox[{"{", 
    RowBox[{"84", ",", 
     RowBox[{"{", 
      RowBox[{"0.9150857109272231`", ",", "0.08991040330786916`"}], "}"}], 
     ",", 
     RowBox[{"{", 
      RowBox[{"8.491428907277687`", ",", "10.089596692130845`"}], "}"}]}], 
    "}"}], ",", 
   RowBox[{"{", 
    RowBox[{"85", ",", 
     RowBox[{"{", 
      RowBox[{"1.2187304147768698`", ",", "0.08916302469977713`"}], "}"}], 
     ",", 
     RowBox[{"{", 
      RowBox[{"21.873041477686982`", ",", "10.836975300222873`"}], "}"}]}], 
    "}"}], ",", 
   RowBox[{"{", 
    RowBox[{"86", ",", 
     RowBox[{"{", 
      RowBox[{"0.8617409907034461`", ",", "0.08520630527043623`"}], "}"}], 
     ",", 
     RowBox[{"{", 
      RowBox[{"13.825900929655388`", ",", "14.79369472956378`"}], "}"}]}], 
    "}"}], ",", 
   RowBox[{"{", 
    RowBox[{"87", ",", 
     RowBox[{"{", 
      RowBox[{"0.483012484920858`", ",", "0.0922829786485558`"}], "}"}], ",", 
     
     RowBox[{"{", 
      RowBox[{"51.698751507914196`", ",", "7.717021351444211`"}], "}"}]}], 
    "}"}], ",", 
   RowBox[{"{", 
    RowBox[{"88", ",", 
     RowBox[{"{", 
      RowBox[{"0.6995517941259303`", ",", "0.0908381573591912`"}], "}"}], ",", 
     RowBox[{"{", 
      RowBox[{"30.044820587406974`", ",", "9.161842640808812`"}], "}"}]}], 
    "}"}], ",", 
   RowBox[{"{", 
    RowBox[{"89", ",", 
     RowBox[{"{", 
      RowBox[{"0.5332683926983349`", ",", "0.08726672550747051`"}], "}"}], 
     ",", 
     RowBox[{"{", 
      RowBox[{"46.67316073016651`", ",", "12.733274492529493`"}], "}"}]}], 
    "}"}], ",", 
   RowBox[{"{", 
    RowBox[{"90", ",", 
     RowBox[{"{", 
      RowBox[{"0.8451819131710666`", ",", "0.08674583394624337`"}], "}"}], 
     ",", 
     RowBox[{"{", 
      RowBox[{"15.48180868289334`", ",", "13.254166053756636`"}], "}"}]}], 
    "}"}], ",", 
   RowBox[{"{", 
    RowBox[{"91", ",", 
     RowBox[{"{", 
      RowBox[{"1.116296222968553`", ",", "0.11049245178422169`"}], "}"}], ",", 
     RowBox[{"{", 
      RowBox[{"11.629622296855292`", ",", "10.492451784221688`"}], "}"}]}], 
    "}"}], ",", 
   RowBox[{"{", 
    RowBox[{"92", ",", 
     RowBox[{"{", 
      RowBox[{"0.656329307238118`", ",", "0.09528374316155123`"}], "}"}], ",", 
     RowBox[{"{", 
      RowBox[{"34.367069276188204`", ",", "4.71625683844877`"}], "}"}]}], 
    "}"}], ",", 
   RowBox[{"{", 
    RowBox[{"93", ",", "\<\"no conv\"\>"}], "}"}], ",", 
   RowBox[{"{", 
    RowBox[{"94", ",", 
     RowBox[{"{", 
      RowBox[{"1.081458084910023`", ",", "0.10390637257616599`"}], "}"}], ",", 
     RowBox[{"{", 
      RowBox[{"8.145808491002304`", ",", "3.9063725761659813`"}], "}"}]}], 
    "}"}], ",", 
   RowBox[{"{", 
    RowBox[{"95", ",", "\<\"no conv\"\>"}], "}"}], ",", 
   RowBox[{"{", 
    RowBox[{"96", ",", 
     RowBox[{"{", 
      RowBox[{"1.0288140828834345`", ",", "0.11864477758186459`"}], "}"}], 
     ",", 
     RowBox[{"{", 
      RowBox[{"2.8814082883434455`", ",", "18.644777581864584`"}], "}"}]}], 
    "}"}], ",", 
   RowBox[{"{", 
    RowBox[{"97", ",", 
     RowBox[{"{", 
      RowBox[{"0.6665121689479836`", ",", "0.06407660131047913`"}], "}"}], 
     ",", 
     RowBox[{"{", 
      RowBox[{"33.34878310520164`", ",", "35.92339868952088`"}], "}"}]}], 
    "}"}], ",", 
   RowBox[{"{", 
    RowBox[{"98", ",", 
     RowBox[{"{", 
      RowBox[{"1.0738526648655513`", ",", "0.12496679921613485`"}], "}"}], 
     ",", 
     RowBox[{"{", 
      RowBox[{"7.385266486555131`", ",", "24.966799216134845`"}], "}"}]}], 
    "}"}], ",", 
   RowBox[{"{", 
    RowBox[{"99", ",", 
     RowBox[{"{", 
      RowBox[{"0.5412025131048206`", ",", "0.11620992003046964`"}], "}"}], 
     ",", 
     RowBox[{"{", 
      RowBox[{"45.87974868951794`", ",", "16.20992003046963`"}], "}"}]}], 
    "}"}], ",", 
   RowBox[{"{", 
    RowBox[{"100", ",", 
     RowBox[{"{", 
      RowBox[{"1.7461000157546556`", ",", "0.10716132535412679`"}], "}"}], 
     ",", 
     RowBox[{"{", 
      RowBox[{"74.61000157546556`", ",", "7.161325354126779`"}], "}"}]}], 
    "}"}], ",", 
   RowBox[{"{", 
    RowBox[{"101", ",", 
     RowBox[{"{", 
      RowBox[{"0.9273245816456495`", ",", "0.0785000152075574`"}], "}"}], ",", 
     RowBox[{"{", 
      RowBox[{"7.267541835435054`", ",", "21.49998479244261`"}], "}"}]}], 
    "}"}], ",", 
   RowBox[{"{", 
    RowBox[{"102", ",", 
     RowBox[{"{", 
      RowBox[{"1.202760195710595`", ",", "0.09033434071809128`"}], "}"}], ",", 
     RowBox[{"{", 
      RowBox[{"20.27601957105949`", ",", "9.665659281908725`"}], "}"}]}], 
    "}"}], ",", 
   RowBox[{"{", 
    RowBox[{"103", ",", 
     RowBox[{"{", 
      RowBox[{"0.8794153762664716`", ",", "0.1036966531975538`"}], "}"}], ",", 
     RowBox[{"{", 
      RowBox[{"12.05846237335284`", ",", "3.696653197553801`"}], "}"}]}], 
    "}"}], ",", 
   RowBox[{"{", 
    RowBox[{"104", ",", 
     RowBox[{"{", 
      RowBox[{"0.8229661892498361`", ",", "0.11924201539587119`"}], "}"}], 
     ",", 
     RowBox[{"{", 
      RowBox[{"17.703381075016388`", ",", "19.242015395871185`"}], "}"}]}], 
    "}"}], ",", 
   RowBox[{"{", 
    RowBox[{"105", ",", 
     RowBox[{"{", 
      RowBox[{"1.4441711001901107`", ",", "0.10742243429834913`"}], "}"}], 
     ",", 
     RowBox[{"{", 
      RowBox[{"44.417110019011076`", ",", "7.4224342983491285`"}], "}"}]}], 
    "}"}], ",", 
   RowBox[{"{", 
    RowBox[{"106", ",", 
     RowBox[{"{", 
      RowBox[{"0.6092412113773028`", ",", "0.13007645782612212`"}], "}"}], 
     ",", 
     RowBox[{"{", 
      RowBox[{"39.07587886226972`", ",", "30.076457826122116`"}], "}"}]}], 
    "}"}], ",", 
   RowBox[{"{", 
    RowBox[{"107", ",", 
     RowBox[{"{", 
      RowBox[{"1.4502337925041622`", ",", "0.12825371128222376`"}], "}"}], 
     ",", 
     RowBox[{"{", 
      RowBox[{"45.02337925041622`", ",", "28.253711282223758`"}], "}"}]}], 
    "}"}], ",", 
   RowBox[{"{", 
    RowBox[{"108", ",", 
     RowBox[{"{", 
      RowBox[{"1.403378233672372`", ",", "0.09107701199191331`"}], "}"}], ",", 
     RowBox[{"{", 
      RowBox[{"40.33782336723719`", ",", "8.92298800808669`"}], "}"}]}], 
    "}"}], ",", 
   RowBox[{"{", 
    RowBox[{"109", ",", 
     RowBox[{"{", 
      RowBox[{"1.171934487989392`", ",", "0.20385595916883562`"}], "}"}], ",", 
     RowBox[{"{", 
      RowBox[{"17.193448798939205`", ",", "103.85595916883561`"}], "}"}]}], 
    "}"}], ",", 
   RowBox[{"{", 
    RowBox[{"110", ",", 
     RowBox[{"{", 
      RowBox[{"0.8685345395297821`", ",", "0.09466319322043097`"}], "}"}], 
     ",", 
     RowBox[{"{", 
      RowBox[{"13.14654604702179`", ",", "5.3368067795690335`"}], "}"}]}], 
    "}"}], ",", 
   RowBox[{"{", 
    RowBox[{"111", ",", 
     RowBox[{"{", 
      RowBox[{"1.619763888543789`", ",", "0.11966113934209928`"}], "}"}], ",", 
     RowBox[{"{", 
      RowBox[{"61.976388854378904`", ",", "19.661139342099272`"}], "}"}]}], 
    "}"}], ",", 
   RowBox[{"{", 
    RowBox[{"112", ",", 
     RowBox[{"{", 
      RowBox[{"1.4976862323261504`", ",", "0.11276530631900653`"}], "}"}], 
     ",", 
     RowBox[{"{", 
      RowBox[{"49.76862323261504`", ",", "12.76530631900652`"}], "}"}]}], 
    "}"}], ",", 
   RowBox[{"{", 
    RowBox[{"113", ",", 
     RowBox[{"{", 
      RowBox[{"0.9495516722494091`", ",", "0.09655994377496856`"}], "}"}], 
     ",", 
     RowBox[{"{", 
      RowBox[{"5.044832775059094`", ",", "3.440056225031449`"}], "}"}]}], 
    "}"}], ",", 
   RowBox[{"{", 
    RowBox[{"114", ",", "\<\"no conv\"\>"}], "}"}], ",", 
   RowBox[{"{", 
    RowBox[{"115", ",", 
     RowBox[{"{", 
      RowBox[{"1.1263794663366964`", ",", "0.09928837945410701`"}], "}"}], 
     ",", 
     RowBox[{"{", 
      RowBox[{"12.637946633669639`", ",", "0.7116205458929936`"}], "}"}]}], 
    "}"}], ",", 
   RowBox[{"{", 
    RowBox[{"116", ",", "\<\"no conv\"\>"}], "}"}], ",", 
   RowBox[{"{", 
    RowBox[{"117", ",", 
     RowBox[{"{", 
      RowBox[{"0.7439064908863755`", ",", "0.1366762479818991`"}], "}"}], ",", 
     RowBox[{"{", 
      RowBox[{"25.609350911362448`", ",", "36.67624798189909`"}], "}"}]}], 
    "}"}], ",", 
   RowBox[{"{", 
    RowBox[{"118", ",", 
     RowBox[{"{", 
      RowBox[{"0.5020730141605292`", ",", "0.08048980842760457`"}], "}"}], 
     ",", 
     RowBox[{"{", 
      RowBox[{"49.79269858394708`", ",", "19.51019157239543`"}], "}"}]}], 
    "}"}], ",", 
   RowBox[{"{", 
    RowBox[{"119", ",", 
     RowBox[{"{", 
      RowBox[{"1.281444110671456`", ",", "0.09366255459974163`"}], "}"}], ",", 
     RowBox[{"{", 
      RowBox[{"28.144411067145604`", ",", "6.337445400258379`"}], "}"}]}], 
    "}"}], ",", 
   RowBox[{"{", 
    RowBox[{"120", ",", "\<\"no conv\"\>"}], "}"}], ",", 
   RowBox[{"{", 
    RowBox[{"121", ",", 
     RowBox[{"{", 
      RowBox[{"0.7441006373276978`", ",", "0.08690055511706017`"}], "}"}], 
     ",", 
     RowBox[{"{", 
      RowBox[{"25.589936267230218`", ",", "13.099444882939833`"}], "}"}]}], 
    "}"}], ",", 
   RowBox[{"{", 
    RowBox[{"122", ",", 
     RowBox[{"{", 
      RowBox[{"1.084292925909059`", ",", "0.1343692977186665`"}], "}"}], ",", 
     
     RowBox[{"{", 
      RowBox[{"8.429292590905902`", ",", "34.36929771866651`"}], "}"}]}], 
    "}"}], ",", 
   RowBox[{"{", 
    RowBox[{"123", ",", 
     RowBox[{"{", 
      RowBox[{"0.8403167153084358`", ",", "0.08734236664356733`"}], "}"}], 
     ",", 
     RowBox[{"{", 
      RowBox[{"15.968328469156424`", ",", "12.657633356432676`"}], "}"}]}], 
    "}"}], ",", 
   RowBox[{"{", 
    RowBox[{"124", ",", 
     RowBox[{"{", 
      RowBox[{"0.759847148773258`", ",", "0.08530969599974379`"}], "}"}], ",", 
     RowBox[{"{", 
      RowBox[{"24.0152851226742`", ",", "14.690304000256212`"}], "}"}]}], 
    "}"}], ",", 
   RowBox[{"{", 
    RowBox[{"125", ",", 
     RowBox[{"{", 
      RowBox[{"0.6992528219763141`", ",", "0.0810012897542084`"}], "}"}], ",", 
     RowBox[{"{", 
      RowBox[{"30.07471780236859`", ",", "18.99871024579161`"}], "}"}]}], 
    "}"}], ",", 
   RowBox[{"{", 
    RowBox[{"126", ",", 
     RowBox[{"{", 
      RowBox[{"1.3782056245620304`", ",", "0.09356632800065678`"}], "}"}], 
     ",", 
     RowBox[{"{", 
      RowBox[{"37.82056245620304`", ",", "6.433671999343221`"}], "}"}]}], 
    "}"}], ",", 
   RowBox[{"{", 
    RowBox[{"127", ",", 
     RowBox[{"{", 
      RowBox[{"0.8660137154565363`", ",", "0.08469649073398522`"}], "}"}], 
     ",", 
     RowBox[{"{", 
      RowBox[{"13.398628454346373`", ",", "15.303509266014787`"}], "}"}]}], 
    "}"}], ",", 
   RowBox[{"{", 
    RowBox[{"128", ",", 
     RowBox[{"{", 
      RowBox[{"0.2525545976221554`", ",", "0.07480673041382586`"}], "}"}], 
     ",", 
     RowBox[{"{", 
      RowBox[{"74.74454023778446`", ",", "25.19326958617414`"}], "}"}]}], 
    "}"}], ",", 
   RowBox[{"{", 
    RowBox[{"129", ",", 
     RowBox[{"{", 
      RowBox[{"1.2391627486561172`", ",", "0.15963476382493672`"}], "}"}], 
     ",", 
     RowBox[{"{", 
      RowBox[{"23.91627486561172`", ",", "59.63476382493671`"}], "}"}]}], 
    "}"}], ",", 
   RowBox[{"{", 
    RowBox[{"130", ",", 
     RowBox[{"{", 
      RowBox[{"1.0731769259315584`", ",", "0.14592665021430043`"}], "}"}], 
     ",", 
     RowBox[{"{", 
      RowBox[{"7.3176925931558445`", ",", "45.92665021430042`"}], "}"}]}], 
    "}"}], ",", 
   RowBox[{"{", 
    RowBox[{"131", ",", 
     RowBox[{"{", 
      RowBox[{"0.8103547574213543`", ",", "0.05941430289278477`"}], "}"}], 
     ",", 
     RowBox[{"{", 
      RowBox[{"18.964524257864568`", ",", "40.58569710721523`"}], "}"}]}], 
    "}"}], ",", 
   RowBox[{"{", 
    RowBox[{"132", ",", 
     RowBox[{"{", 
      RowBox[{"1.4556551634354196`", ",", "0.11486502414508758`"}], "}"}], 
     ",", 
     RowBox[{"{", 
      RowBox[{"45.56551634354196`", ",", "14.865024145087572`"}], "}"}]}], 
    "}"}], ",", 
   RowBox[{"{", 
    RowBox[{"133", ",", 
     RowBox[{"{", 
      RowBox[{"1.3868500053850747`", ",", "0.08124051105067524`"}], "}"}], 
     ",", 
     RowBox[{"{", 
      RowBox[{"38.685000538507474`", ",", "18.759488949324762`"}], "}"}]}], 
    "}"}], ",", 
   RowBox[{"{", 
    RowBox[{"134", ",", 
     RowBox[{"{", 
      RowBox[{"0.9614750701314503`", ",", "0.08501865909660507`"}], "}"}], 
     ",", 
     RowBox[{"{", 
      RowBox[{"3.8524929868549718`", ",", "14.981340903394939`"}], "}"}]}], 
    "}"}], ",", 
   RowBox[{"{", 
    RowBox[{"135", ",", 
     RowBox[{"{", 
      RowBox[{"0.9118537638852195`", ",", "0.08002858746113538`"}], "}"}], 
     ",", 
     RowBox[{"{", 
      RowBox[{"8.814623611478044`", ",", "19.971412538864627`"}], "}"}]}], 
    "}"}], ",", 
   RowBox[{"{", 
    RowBox[{"136", ",", 
     RowBox[{"{", 
      RowBox[{"0.8844133459504335`", ",", "0.08291134939552862`"}], "}"}], 
     ",", 
     RowBox[{"{", 
      RowBox[{"11.558665404956647`", ",", "17.088650604471386`"}], "}"}]}], 
    "}"}], ",", 
   RowBox[{"{", 
    RowBox[{"137", ",", 
     RowBox[{"{", 
      RowBox[{"1.42379880537502`", ",", "0.1102308437740252`"}], "}"}], ",", 
     RowBox[{"{", 
      RowBox[{"42.37988053750199`", ",", "10.230843774025194`"}], "}"}]}], 
    "}"}], ",", 
   RowBox[{"{", 
    RowBox[{"138", ",", 
     RowBox[{"{", 
      RowBox[{"1.0851909894914464`", ",", "0.1643217777659381`"}], "}"}], ",", 
     RowBox[{"{", 
      RowBox[{"8.519098949144643`", ",", "64.32177776593808`"}], "}"}]}], 
    "}"}], ",", 
   RowBox[{"{", 
    RowBox[{"139", ",", 
     RowBox[{"{", 
      RowBox[{"1.2899773393474758`", ",", "0.14420517494161003`"}], "}"}], 
     ",", 
     RowBox[{"{", 
      RowBox[{"28.997733934747583`", ",", "44.205174941610025`"}], "}"}]}], 
    "}"}], ",", 
   RowBox[{"{", 
    RowBox[{"140", ",", 
     RowBox[{"{", 
      RowBox[{"1.140708599115049`", ",", "0.10782118691097319`"}], "}"}], ",", 
     RowBox[{"{", 
      RowBox[{"14.070859911504897`", ",", "7.8211869109731795`"}], "}"}]}], 
    "}"}], ",", 
   RowBox[{"{", 
    RowBox[{"141", ",", 
     RowBox[{"{", 
      RowBox[{"0.49736813799281726`", ",", "0.08024708954955401`"}], "}"}], 
     ",", 
     RowBox[{"{", 
      RowBox[{"50.26318620071828`", ",", "19.752910450446`"}], "}"}]}], "}"}],
    ",", 
   RowBox[{"{", 
    RowBox[{"142", ",", "\<\"no conv\"\>"}], "}"}], ",", 
   RowBox[{"{", 
    RowBox[{"143", ",", 
     RowBox[{"{", 
      RowBox[{"0.3667725973444715`", ",", "0.12407513640786468`"}], "}"}], 
     ",", 
     RowBox[{"{", 
      RowBox[{"63.322740265552845`", ",", "24.07513640786467`"}], "}"}]}], 
    "}"}], ",", 
   RowBox[{"{", 
    RowBox[{"144", ",", 
     RowBox[{"{", 
      RowBox[{"2.0179855495109997`", ",", "0.14249626464851883`"}], "}"}], 
     ",", 
     RowBox[{"{", 
      RowBox[{"101.79855495109997`", ",", "42.496264648518824`"}], "}"}]}], 
    "}"}], ",", 
   RowBox[{"{", 
    RowBox[{"145", ",", 
     RowBox[{"{", 
      RowBox[{"0.7002300644297129`", ",", "0.08098581655904846`"}], "}"}], 
     ",", 
     RowBox[{"{", 
      RowBox[{"29.97699355702871`", ",", "19.014183440951545`"}], "}"}]}], 
    "}"}], ",", 
   RowBox[{"{", 
    RowBox[{"146", ",", 
     RowBox[{"{", 
      RowBox[{"1.1857017456385432`", ",", "0.16504876582230762`"}], "}"}], 
     ",", 
     RowBox[{"{", 
      RowBox[{"18.570174563854323`", ",", "65.04876582230762`"}], "}"}]}], 
    "}"}], ",", 
   RowBox[{"{", 
    RowBox[{"147", ",", 
     RowBox[{"{", 
      RowBox[{"0.3872280590619895`", ",", "0.12059920671436997`"}], "}"}], 
     ",", 
     RowBox[{"{", 
      RowBox[{"61.27719409380106`", ",", "20.59920671436996`"}], "}"}]}], 
    "}"}], ",", 
   RowBox[{"{", 
    RowBox[{"148", ",", 
     RowBox[{"{", 
      RowBox[{"1.9351646576484653`", ",", "0.10733343412355922`"}], "}"}], 
     ",", 
     RowBox[{"{", 
      RowBox[{"93.51646576484653`", ",", "7.333434123559218`"}], "}"}]}], 
    "}"}], ",", 
   RowBox[{"{", 
    RowBox[{"149", ",", 
     RowBox[{"{", 
      RowBox[{"0.5375497344864726`", ",", "0.10569942219095968`"}], "}"}], 
     ",", 
     RowBox[{"{", 
      RowBox[{"46.245026551352744`", ",", "5.699422190959674`"}], "}"}]}], 
    "}"}], ",", 
   RowBox[{"{", 
    RowBox[{"150", ",", 
     RowBox[{"{", 
      RowBox[{"1.028101484928496`", ",", "0.10913831490137375`"}], "}"}], ",", 
     RowBox[{"{", 
      RowBox[{"2.8101484928495957`", ",", "9.138314901373748`"}], "}"}]}], 
    "}"}], ",", 
   RowBox[{"{", 
    RowBox[{"151", ",", 
     RowBox[{"{", 
      RowBox[{"1.008098326879754`", ",", "0.13158065592811746`"}], "}"}], ",", 
     RowBox[{"{", 
      RowBox[{"0.8098326879754092`", ",", "31.58065592811746`"}], "}"}]}], 
    "}"}], ",", 
   RowBox[{"{", 
    RowBox[{"152", ",", 
     RowBox[{"{", 
      RowBox[{"1.208471250528388`", ",", "0.192725040148819`"}], "}"}], ",", 
     RowBox[{"{", 
      RowBox[{"20.847125052838813`", ",", "92.72504014881899`"}], "}"}]}], 
    "}"}], ",", 
   RowBox[{"{", 
    RowBox[{"153", ",", 
     RowBox[{"{", 
      RowBox[{"0.5522992471175204`", ",", "0.12482345332344771`"}], "}"}], 
     ",", 
     RowBox[{"{", 
      RowBox[{"44.77007528824796`", ",", "24.82345332344771`"}], "}"}]}], 
    "}"}], ",", 
   RowBox[{"{", 
    RowBox[{"154", ",", 
     RowBox[{"{", 
      RowBox[{"0.9831051663701481`", ",", "0.1036935161976385`"}], "}"}], ",", 
     RowBox[{"{", 
      RowBox[{"1.689483362985189`", ",", "3.6935161976384965`"}], "}"}]}], 
    "}"}], ",", 
   RowBox[{"{", 
    RowBox[{"155", ",", 
     RowBox[{"{", 
      RowBox[{"0.688387304751178`", ",", "0.12208635627854657`"}], "}"}], ",", 
     RowBox[{"{", 
      RowBox[{"31.161269524882197`", ",", "22.086356278546564`"}], "}"}]}], 
    "}"}], ",", 
   RowBox[{"{", 
    RowBox[{"156", ",", 
     RowBox[{"{", 
      RowBox[{"1.5117318096206385`", ",", "0.10980863964367224`"}], "}"}], 
     ",", 
     RowBox[{"{", 
      RowBox[{"51.173180962063846`", ",", "9.808639643672235`"}], "}"}]}], 
    "}"}], ",", 
   RowBox[{"{", 
    RowBox[{"157", ",", 
     RowBox[{"{", 
      RowBox[{"1.4488870483263907`", ",", "0.12819505340434423`"}], "}"}], 
     ",", 
     RowBox[{"{", 
      RowBox[{"44.88870483263907`", ",", "28.195053404344222`"}], "}"}]}], 
    "}"}], ",", 
   RowBox[{"{", 
    RowBox[{"158", ",", 
     RowBox[{"{", 
      RowBox[{"2.0140796896237747`", ",", "0.18518002687900306`"}], "}"}], 
     ",", 
     RowBox[{"{", 
      RowBox[{"101.40796896237747`", ",", "85.18002687900305`"}], "}"}]}], 
    "}"}], ",", 
   RowBox[{"{", 
    RowBox[{"159", ",", 
     RowBox[{"{", 
      RowBox[{"1.0979603876187713`", ",", "0.16393820054905187`"}], "}"}], 
     ",", 
     RowBox[{"{", 
      RowBox[{"9.796038761877135`", ",", "63.93820054905186`"}], "}"}]}], 
    "}"}], ",", 
   RowBox[{"{", 
    RowBox[{"160", ",", 
     RowBox[{"{", 
      RowBox[{"0.5433656134108764`", ",", "0.08627879166989694`"}], "}"}], 
     ",", 
     RowBox[{"{", 
      RowBox[{"45.663438658912355`", ",", "13.72120833010307`"}], "}"}]}], 
    "}"}], ",", 
   RowBox[{"{", 
    RowBox[{"161", ",", 
     RowBox[{"{", 
      RowBox[{"0.3387452197564708`", ",", "0.0564364175981646`"}], "}"}], ",", 
     RowBox[{"{", 
      RowBox[{"66.12547802435292`", ",", "43.56358240183541`"}], "}"}]}], 
    "}"}], ",", 
   RowBox[{"{", 
    RowBox[{"162", ",", "\<\"no conv\"\>"}], "}"}], ",", 
   RowBox[{"{", 
    RowBox[{"163", ",", 
     RowBox[{"{", 
      RowBox[{"2.0621620280085335`", ",", "0.1585259615812768`"}], "}"}], ",", 
     RowBox[{"{", 
      RowBox[{"106.21620280085335`", ",", "58.52596158127679`"}], "}"}]}], 
    "}"}], ",", 
   RowBox[{"{", 
    RowBox[{"164", ",", 
     RowBox[{"{", 
      RowBox[{"0.3378733923106251`", ",", "0.13496826231370135`"}], "}"}], 
     ",", 
     RowBox[{"{", 
      RowBox[{"66.2126607689375`", ",", "34.968262313701345`"}], "}"}]}], 
    "}"}], ",", 
   RowBox[{"{", 
    RowBox[{"165", ",", 
     RowBox[{"{", 
      RowBox[{"0.950481403310548`", ",", "0.09662968710107649`"}], "}"}], ",", 
     RowBox[{"{", 
      RowBox[{"4.951859668945202`", ",", "3.3703128989235194`"}], "}"}]}], 
    "}"}], ",", 
   RowBox[{"{", 
    RowBox[{"166", ",", 
     RowBox[{"{", 
      RowBox[{"0.4574953897268671`", ",", "0.1322690637166336`"}], "}"}], ",", 
     RowBox[{"{", 
      RowBox[{"54.25046102731329`", ",", "32.2690637166336`"}], "}"}]}], 
    "}"}], ",", 
   RowBox[{"{", 
    RowBox[{"167", ",", 
     RowBox[{"{", 
      RowBox[{"1.191303538432869`", ",", "0.12367778728117458`"}], "}"}], ",", 
     RowBox[{"{", 
      RowBox[{"19.130353843286898`", ",", "23.677787281174574`"}], "}"}]}], 
    "}"}], ",", 
   RowBox[{"{", 
    RowBox[{"168", ",", "\<\"no conv\"\>"}], "}"}], ",", 
   RowBox[{"{", 
    RowBox[{"169", ",", 
     RowBox[{"{", 
      RowBox[{"0.9148862823249551`", ",", "0.09008461565329512`"}], "}"}], 
     ",", 
     RowBox[{"{", 
      RowBox[{"8.511371767504494`", ",", "9.915384346704887`"}], "}"}]}], 
    "}"}], ",", 
   RowBox[{"{", 
    RowBox[{"170", ",", 
     RowBox[{"{", 
      RowBox[{"0.4392485803541348`", ",", "0.08603767873218116`"}], "}"}], 
     ",", 
     RowBox[{"{", 
      RowBox[{"56.075141964586514`", ",", "13.96232126781885`"}], "}"}]}], 
    "}"}], ",", 
   RowBox[{"{", 
    RowBox[{"171", ",", 
     RowBox[{"{", 
      RowBox[{"0.7294017483258959`", ",", "0.07802948557226674`"}], "}"}], 
     ",", 
     RowBox[{"{", 
      RowBox[{"27.059825167410413`", ",", "21.970514427733264`"}], "}"}]}], 
    "}"}], ",", 
   RowBox[{"{", 
    RowBox[{"172", ",", 
     RowBox[{"{", 
      RowBox[{"1.6843393538535318`", ",", "0.17605000763539774`"}], "}"}], 
     ",", 
     RowBox[{"{", 
      RowBox[{"68.43393538535318`", ",", "76.05000763539773`"}], "}"}]}], 
    "}"}], ",", 
   RowBox[{"{", 
    RowBox[{"173", ",", 
     RowBox[{"{", 
      RowBox[{"1.616584944345364`", ",", "0.1731825612982191`"}], "}"}], ",", 
     
     RowBox[{"{", 
      RowBox[{"61.658494434536394`", ",", "73.1825612982191`"}], "}"}]}], 
    "}"}], ",", 
   RowBox[{"{", 
    RowBox[{"174", ",", 
     RowBox[{"{", 
      RowBox[{"0.5530410080675344`", ",", "0.1055158201330628`"}], "}"}], ",", 
     RowBox[{"{", 
      RowBox[{"44.69589919324656`", ",", "5.515820133062787`"}], "}"}]}], 
    "}"}], ",", 
   RowBox[{"{", 
    RowBox[{"175", ",", 
     RowBox[{"{", 
      RowBox[{"1.6563327345763874`", ",", "0.09545328333416188`"}], "}"}], 
     ",", 
     RowBox[{"{", 
      RowBox[{"65.63327345763874`", ",", "4.546716665838127`"}], "}"}]}], 
    "}"}], ",", 
   RowBox[{"{", 
    RowBox[{"176", ",", 
     RowBox[{"{", 
      RowBox[{"0.8252846549925686`", ",", "0.13821779208618656`"}], "}"}], 
     ",", 
     RowBox[{"{", 
      RowBox[{"17.471534500743136`", ",", "38.217792086186556`"}], "}"}]}], 
    "}"}], ",", 
   RowBox[{"{", 
    RowBox[{"177", ",", "\<\"no conv\"\>"}], "}"}], ",", 
   RowBox[{"{", 
    RowBox[{"178", ",", 
     RowBox[{"{", 
      RowBox[{"0.7139736641363214`", ",", "0.07945911422460683`"}], "}"}], 
     ",", 
     RowBox[{"{", 
      RowBox[{"28.602633586367865`", ",", "20.540885775393175`"}], "}"}]}], 
    "}"}], ",", 
   RowBox[{"{", 
    RowBox[{"179", ",", 
     RowBox[{"{", 
      RowBox[{"1.0319795920076786`", ",", "0.09869864129590007`"}], "}"}], 
     ",", 
     RowBox[{"{", 
      RowBox[{"3.1979592007678637`", ",", "1.3013587040999335`"}], "}"}]}], 
    "}"}], ",", 
   RowBox[{"{", 
    RowBox[{"180", ",", 
     RowBox[{"{", 
      RowBox[{"0.5160039653920052`", ",", "0.11885508388569474`"}], "}"}], 
     ",", 
     RowBox[{"{", 
      RowBox[{"48.399603460799476`", ",", "18.855083885694736`"}], "}"}]}], 
    "}"}], ",", 
   RowBox[{"{", 
    RowBox[{"181", ",", 
     RowBox[{"{", 
      RowBox[{"1.1569974526863607`", ",", "0.095757262251346`"}], "}"}], ",", 
     
     RowBox[{"{", 
      RowBox[{"15.699745268636068`", ",", "4.24273774865401`"}], "}"}]}], 
    "}"}], ",", 
   RowBox[{"{", 
    RowBox[{"182", ",", 
     RowBox[{"{", 
      RowBox[{"1.2005218144891083`", ",", "0.14246400736112838`"}], "}"}], 
     ",", 
     RowBox[{"{", 
      RowBox[{"20.052181448910833`", ",", "42.464007361128374`"}], "}"}]}], 
    "}"}], ",", 
   RowBox[{"{", 
    RowBox[{"183", ",", 
     RowBox[{"{", 
      RowBox[{"1.419232526927078`", ",", "0.1619412217607856`"}], "}"}], ",", 
     
     RowBox[{"{", 
      RowBox[{"41.923252692707806`", ",", "61.941221760785595`"}], "}"}]}], 
    "}"}], ",", 
   RowBox[{"{", 
    RowBox[{"184", ",", 
     RowBox[{"{", 
      RowBox[{"0.3796232579677019`", ",", "0.06211072196292594`"}], "}"}], 
     ",", 
     RowBox[{"{", 
      RowBox[{"62.03767420322981`", ",", "37.889278037074064`"}], "}"}]}], 
    "}"}], ",", 
   RowBox[{"{", 
    RowBox[{"185", ",", 
     RowBox[{"{", 
      RowBox[{"0.9250193315898328`", ",", "0.07877616006838892`"}], "}"}], 
     ",", 
     RowBox[{"{", 
      RowBox[{"7.4980668410167155`", ",", "21.22383993161109`"}], "}"}]}], 
    "}"}], ",", 
   RowBox[{"{", 
    RowBox[{"186", ",", 
     RowBox[{"{", 
      RowBox[{"0.5484233753066111`", ",", "0.1456226763379692`"}], "}"}], ",", 
     RowBox[{"{", 
      RowBox[{"45.15766246933889`", ",", "45.62267633796918`"}], "}"}]}], 
    "}"}], ",", 
   RowBox[{"{", 
    RowBox[{"187", ",", 
     RowBox[{"{", 
      RowBox[{"0.9273817150727233`", ",", "0.09876454292070098`"}], "}"}], 
     ",", 
     RowBox[{"{", 
      RowBox[{"7.261828492727673`", ",", "1.235457079299021`"}], "}"}]}], 
    "}"}], ",", 
   RowBox[{"{", 
    RowBox[{"188", ",", 
     RowBox[{"{", 
      RowBox[{"1.3133184870396073`", ",", "0.09013143671588375`"}], "}"}], 
     ",", 
     RowBox[{"{", 
      RowBox[{"31.33184870396073`", ",", "9.868563284116256`"}], "}"}]}], 
    "}"}], ",", 
   RowBox[{"{", 
    RowBox[{"189", ",", 
     RowBox[{"{", 
      RowBox[{"0.7767186881842167`", ",", "0.07333452543362079`"}], "}"}], 
     ",", 
     RowBox[{"{", 
      RowBox[{"22.328131181578325`", ",", "26.665474566379217`"}], "}"}]}], 
    "}"}], ",", 
   RowBox[{"{", 
    RowBox[{"190", ",", 
     RowBox[{"{", 
      RowBox[{"1.094952726633722`", ",", "0.12281395286877328`"}], "}"}], ",", 
     RowBox[{"{", 
      RowBox[{"9.495272663372202`", ",", "22.813952868773274`"}], "}"}]}], 
    "}"}], ",", 
   RowBox[{"{", 
    RowBox[{"191", ",", 
     RowBox[{"{", 
      RowBox[{"1.1085790978711554`", ",", "0.1620484610616072`"}], "}"}], ",", 
     RowBox[{"{", 
      RowBox[{"10.857909787115538`", ",", "62.0484610616072`"}], "}"}]}], 
    "}"}], ",", 
   RowBox[{"{", 
    RowBox[{"192", ",", 
     RowBox[{"{", 
      RowBox[{"1.7184997688003487`", ",", "0.1626683206852016`"}], "}"}], ",", 
     RowBox[{"{", 
      RowBox[{"71.84997688003487`", ",", "62.668320685201586`"}], "}"}]}], 
    "}"}], ",", 
   RowBox[{"{", 
    RowBox[{"193", ",", 
     RowBox[{"{", 
      RowBox[{"1.7389888255153616`", ",", "0.0851233851123931`"}], "}"}], ",", 
     RowBox[{"{", 
      RowBox[{"73.89888255153616`", ",", "14.876614887606902`"}], "}"}]}], 
    "}"}], ",", 
   RowBox[{"{", 
    RowBox[{"194", ",", 
     RowBox[{"{", 
      RowBox[{"0.408673567541446`", ",", "0.0890915955040833`"}], "}"}], ",", 
     
     RowBox[{"{", 
      RowBox[{"59.1326432458554`", ",", "10.908404495916708`"}], "}"}]}], 
    "}"}], ",", 
   RowBox[{"{", 
    RowBox[{"195", ",", "\<\"no conv\"\>"}], "}"}], ",", 
   RowBox[{"{", 
    RowBox[{"196", ",", 
     RowBox[{"{", 
      RowBox[{"0.8589289180363041`", ",", "0.11557233061440962`"}], "}"}], 
     ",", 
     RowBox[{"{", 
      RowBox[{"14.10710819636959`", ",", "15.572330614409616`"}], "}"}]}], 
    "}"}], ",", 
   RowBox[{"{", 
    RowBox[{"197", ",", 
     RowBox[{"{", 
      RowBox[{"0.8209741959590987`", ",", "0.11952735833045595`"}], "}"}], 
     ",", 
     RowBox[{"{", 
      RowBox[{"17.90258040409013`", ",", "19.52735833045595`"}], "}"}]}], 
    "}"}], ",", 
   RowBox[{"{", 
    RowBox[{"198", ",", "\<\"no conv\"\>"}], "}"}], ",", 
   RowBox[{"{", 
    RowBox[{"199", ",", 
     RowBox[{"{", 
      RowBox[{"0.24796113593912994`", ",", "0.1143342845070178`"}], "}"}], 
     ",", 
     RowBox[{"{", 
      RowBox[{"75.20388640608701`", ",", "14.334284507017792`"}], "}"}]}], 
    "}"}], ",", 
   RowBox[{"{", 
    RowBox[{"200", ",", 
     RowBox[{"{", 
      RowBox[{"0.8172004254972884`", ",", "0.0895128875828937`"}], "}"}], ",", 
     RowBox[{"{", 
      RowBox[{"18.279957450271155`", ",", "10.487112417106301`"}], "}"}]}], 
    "}"}], ",", 
   RowBox[{"{", 
    RowBox[{"201", ",", 
     RowBox[{"{", 
      RowBox[{"0.979304511658237`", ",", "0.17517484064222727`"}], "}"}], ",", 
     RowBox[{"{", 
      RowBox[{"2.0695488341763046`", ",", "75.17484064222725`"}], "}"}]}], 
    "}"}], ",", 
   RowBox[{"{", 
    RowBox[{"202", ",", "\<\"no conv\"\>"}], "}"}], ",", 
   RowBox[{"{", 
    RowBox[{"203", ",", 
     RowBox[{"{", 
      RowBox[{"1.390240781428928`", ",", "0.0812200334826928`"}], "}"}], ",", 
     
     RowBox[{"{", 
      RowBox[{"39.02407814289279`", ",", "18.779966517307205`"}], "}"}]}], 
    "}"}], ",", 
   RowBox[{"{", 
    RowBox[{"204", ",", "\<\"no conv\"\>"}], "}"}], ",", 
   RowBox[{"{", 
    RowBox[{"205", ",", 
     RowBox[{"{", 
      RowBox[{"0.8735749187368326`", ",", "0.08393994947300831`"}], "}"}], 
     ",", 
     RowBox[{"{", 
      RowBox[{"12.642508126316743`", ",", "16.06005052699169`"}], "}"}]}], 
    "}"}], ",", 
   RowBox[{"{", 
    RowBox[{"206", ",", 
     RowBox[{"{", 
      RowBox[{"1.3760875882660144`", ",", "0.1252511212726429`"}], "}"}], ",", 
     RowBox[{"{", 
      RowBox[{"37.60875882660144`", ",", "25.251121272642894`"}], "}"}]}], 
    "}"}], ",", 
   RowBox[{"{", 
    RowBox[{"207", ",", 
     RowBox[{"{", 
      RowBox[{"0.8067707236452664`", ",", "0.0905930741824946`"}], "}"}], ",", 
     RowBox[{"{", 
      RowBox[{"19.322927635473363`", ",", "9.406925817505407`"}], "}"}]}], 
    "}"}], ",", 
   RowBox[{"{", 
    RowBox[{"208", ",", 
     RowBox[{"{", 
      RowBox[{"1.495971875568141`", ",", "0.1130170564451731`"}], "}"}], ",", 
     
     RowBox[{"{", 
      RowBox[{"49.597187556814106`", ",", "13.017056445173091`"}], "}"}]}], 
    "}"}], ",", 
   RowBox[{"{", 
    RowBox[{"209", ",", 
     RowBox[{"{", 
      RowBox[{"1.230405809331754`", ",", "0.13986486946687068`"}], "}"}], ",", 
     RowBox[{"{", 
      RowBox[{"23.040580933175402`", ",", "39.86486946687068`"}], "}"}]}], 
    "}"}], ",", 
   RowBox[{"{", 
    RowBox[{"210", ",", 
     RowBox[{"{", 
      RowBox[{"1.2014308335052999`", ",", "0.13288873201692578`"}], "}"}], 
     ",", 
     RowBox[{"{", 
      RowBox[{"20.143083350529988`", ",", "32.88873201692577`"}], "}"}]}], 
    "}"}], ",", 
   RowBox[{"{", 
    RowBox[{"211", ",", "\<\"no conv\"\>"}], "}"}], ",", 
   RowBox[{"{", 
    RowBox[{"212", ",", 
     RowBox[{"{", 
      RowBox[{"0.6621626042610299`", ",", "0.17524993001029893`"}], "}"}], 
     ",", 
     RowBox[{"{", 
      RowBox[{"33.78373957389701`", ",", "75.24993001029891`"}], "}"}]}], 
    "}"}], ",", 
   RowBox[{"{", 
    RowBox[{"213", ",", 
     RowBox[{"{", 
      RowBox[{"0.8338664673369048`", ",", "0.07721277674992306`"}], "}"}], 
     ",", 
     RowBox[{"{", 
      RowBox[{"16.613353266309517`", ",", "22.78722325007694`"}], "}"}]}], 
    "}"}], ",", 
   RowBox[{"{", 
    RowBox[{"214", ",", 
     RowBox[{"{", 
      RowBox[{"0.9821803371715978`", ",", "0.1344742920959906`"}], "}"}], ",", 
     RowBox[{"{", 
      RowBox[{"1.7819662828402194`", ",", "34.47429209599059`"}], "}"}]}], 
    "}"}], ",", 
   RowBox[{"{", 
    RowBox[{"215", ",", 
     RowBox[{"{", 
      RowBox[{"0.9306415927382318`", ",", "0.08843546234867111`"}], "}"}], 
     ",", 
     RowBox[{"{", 
      RowBox[{"6.9358407261768225`", ",", "11.564537651328893`"}], "}"}]}], 
    "}"}], ",", 
   RowBox[{"{", 
    RowBox[{"216", ",", 
     RowBox[{"{", 
      RowBox[{"1.1345892907252986`", ",", "0.054994255907401784`"}], "}"}], 
     ",", 
     RowBox[{"{", 
      RowBox[{"13.458929072529857`", ",", "45.00574409259822`"}], "}"}]}], 
    "}"}], ",", 
   RowBox[{"{", 
    RowBox[{"217", ",", 
     RowBox[{"{", 
      RowBox[{"0.5681573969027679`", ",", "0.11244150365504817`"}], "}"}], 
     ",", 
     RowBox[{"{", 
      RowBox[{"43.18426030972321`", ",", "12.44150365504816`"}], "}"}]}], 
    "}"}], ",", 
   RowBox[{"{", 
    RowBox[{"218", ",", 
     RowBox[{"{", 
      RowBox[{"1.4579764106024042`", ",", "0.10610685790281339`"}], "}"}], 
     ",", 
     RowBox[{"{", 
      RowBox[{"45.79764106024042`", ",", "6.1068579028133865`"}], "}"}]}], 
    "}"}], ",", 
   RowBox[{"{", 
    RowBox[{"219", ",", 
     RowBox[{"{", 
      RowBox[{"0.9096266246690561`", ",", "0.06979826593590792`"}], "}"}], 
     ",", 
     RowBox[{"{", 
      RowBox[{"9.03733753309439`", ",", "30.20173406409209`"}], "}"}]}], 
    "}"}], ",", 
   RowBox[{"{", 
    RowBox[{"220", ",", 
     RowBox[{"{", 
      RowBox[{"0.35581123625953354`", ",", "0.06453360899274145`"}], "}"}], 
     ",", 
     RowBox[{"{", 
      RowBox[{"64.41887637404665`", ",", "35.46639100725856`"}], "}"}]}], 
    "}"}], ",", 
   RowBox[{"{", 
    RowBox[{"221", ",", 
     RowBox[{"{", 
      RowBox[{"0.5744286656559808`", ",", "0.10348137913799238`"}], "}"}], 
     ",", 
     RowBox[{"{", 
      RowBox[{"42.55713343440192`", ",", "3.4813791379923744`"}], "}"}]}], 
    "}"}], ",", 
   RowBox[{"{", 
    RowBox[{"222", ",", 
     RowBox[{"{", 
      RowBox[{"0.25700025189742853`", ",", "0.12244376305545021`"}], "}"}], 
     ",", 
     RowBox[{"{", 
      RowBox[{"74.29997481025714`", ",", "22.443763055450205`"}], "}"}]}], 
    "}"}], ",", 
   RowBox[{"{", 
    RowBox[{"223", ",", 
     RowBox[{"{", 
      RowBox[{"0.18992508802503527`", ",", "0.07983362211107739`"}], "}"}], 
     ",", 
     RowBox[{"{", 
      RowBox[{"81.00749119749648`", ",", "20.166377888922614`"}], "}"}]}], 
    "}"}], ",", 
   RowBox[{"{", 
    RowBox[{"224", ",", 
     RowBox[{"{", 
      RowBox[{"1.1285743071373073`", ",", "0.12911895316678398`"}], "}"}], 
     ",", 
     RowBox[{"{", 
      RowBox[{"12.857430713730732`", ",", "29.118953166783978`"}], "}"}]}], 
    "}"}], ",", 
   RowBox[{"{", 
    RowBox[{"225", ",", 
     RowBox[{"{", 
      RowBox[{"0.7485801975381463`", ",", "0.09553149557286449`"}], "}"}], 
     ",", 
     RowBox[{"{", 
      RowBox[{"25.14198024618537`", ",", "4.468504427135519`"}], "}"}]}], 
    "}"}], ",", 
   RowBox[{"{", 
    RowBox[{"226", ",", 
     RowBox[{"{", 
      RowBox[{"0.6629517216796135`", ",", "0.09463516827939522`"}], "}"}], 
     ",", 
     RowBox[{"{", 
      RowBox[{"33.70482783203865`", ",", "5.364831720604784`"}], "}"}]}], 
    "}"}], ",", 
   RowBox[{"{", 
    RowBox[{"227", ",", 
     RowBox[{"{", 
      RowBox[{"0.7907071001513301`", ",", "0.07176726920339806`"}], "}"}], 
     ",", 
     RowBox[{"{", 
      RowBox[{"20.929289984866994`", ",", "28.232730796601945`"}], "}"}]}], 
    "}"}], ",", 
   RowBox[{"{", 
    RowBox[{"228", ",", 
     RowBox[{"{", 
      RowBox[{"0.8601549097050261`", ",", "0.09553529356670915`"}], "}"}], 
     ",", 
     RowBox[{"{", 
      RowBox[{"13.984509029497394`", ",", "4.464706433290861`"}], "}"}]}], 
    "}"}], ",", 
   RowBox[{"{", 
    RowBox[{"229", ",", 
     RowBox[{"{", 
      RowBox[{"0.9870706779441417`", ",", "0.12328964638207435`"}], "}"}], 
     ",", 
     RowBox[{"{", 
      RowBox[{"1.2929322055858283`", ",", "23.28964638207434`"}], "}"}]}], 
    "}"}], ",", 
   RowBox[{"{", 
    RowBox[{"230", ",", 
     RowBox[{"{", 
      RowBox[{"0.7215289377472318`", ",", "0.10913272187289368`"}], "}"}], 
     ",", 
     RowBox[{"{", 
      RowBox[{"27.847106225276818`", ",", "9.13272187289367`"}], "}"}]}], 
    "}"}], ",", 
   RowBox[{"{", 
    RowBox[{"231", ",", 
     RowBox[{"{", 
      RowBox[{"0.9489080132292897`", ",", "0.11724858259690406`"}], "}"}], 
     ",", 
     RowBox[{"{", 
      RowBox[{"5.109198677071025`", ",", "17.248582596904054`"}], "}"}]}], 
    "}"}], ",", 
   RowBox[{"{", 
    RowBox[{"232", ",", 
     RowBox[{"{", 
      RowBox[{"1.0489318649254564`", ",", "0.10695254613056228`"}], "}"}], 
     ",", 
     RowBox[{"{", 
      RowBox[{"4.8931864925456425`", ",", "6.952546130562273`"}], "}"}]}], 
    "}"}], ",", 
   RowBox[{"{", 
    RowBox[{"233", ",", "\<\"no conv\"\>"}], "}"}], ",", 
   RowBox[{"{", 
    RowBox[{"234", ",", 
     RowBox[{"{", 
      RowBox[{"0.7534785884083571`", ",", "0.1452082125586162`"}], "}"}], ",", 
     RowBox[{"{", 
      RowBox[{"24.652141159164287`", ",", "45.208212558616204`"}], "}"}]}], 
    "}"}], ",", 
   RowBox[{"{", 
    RowBox[{"235", ",", 
     RowBox[{"{", 
      RowBox[{"1.2101534400601204`", ",", "0.11146645556872929`"}], "}"}], 
     ",", 
     RowBox[{"{", 
      RowBox[{"21.015344006012036`", ",", "11.466455568729286`"}], "}"}]}], 
    "}"}], ",", 
   RowBox[{"{", 
    RowBox[{"236", ",", 
     RowBox[{"{", 
      RowBox[{"0.784173669821534`", ",", "0.09293010946775927`"}], "}"}], ",", 
     RowBox[{"{", 
      RowBox[{"21.582633017846597`", ",", "7.069890532240733`"}], "}"}]}], 
    "}"}], ",", 
   RowBox[{"{", 
    RowBox[{"237", ",", 
     RowBox[{"{", 
      RowBox[{"0.7467384411843534`", ",", "0.06621190696715826`"}], "}"}], 
     ",", 
     RowBox[{"{", 
      RowBox[{"25.32615588156466`", ",", "33.78809303284175`"}], "}"}]}], 
    "}"}], ",", 
   RowBox[{"{", 
    RowBox[{"238", ",", 
     RowBox[{"{", 
      RowBox[{"0.12655270352885412`", ",", "0.047070047684143364`"}], "}"}], 
     ",", 
     RowBox[{"{", 
      RowBox[{"87.34472964711459`", ",", "52.929952315856646`"}], "}"}]}], 
    "}"}], ",", 
   RowBox[{"{", 
    RowBox[{"239", ",", 
     RowBox[{"{", 
      RowBox[{"0.41980920484181034`", ",", "0.1176186007250832`"}], "}"}], 
     ",", 
     RowBox[{"{", 
      RowBox[{"58.01907951581897`", ",", "17.6186007250832`"}], "}"}]}], 
    "}"}], ",", 
   RowBox[{"{", 
    RowBox[{"240", ",", 
     RowBox[{"{", 
      RowBox[{"1.1662579239308652`", ",", "0.09521252198287351`"}], "}"}], 
     ",", 
     RowBox[{"{", 
      RowBox[{"16.625792393086524`", ",", "4.787478017126492`"}], "}"}]}], 
    "}"}], ",", 
   RowBox[{"{", 
    RowBox[{"241", ",", 
     RowBox[{"{", 
      RowBox[{"1.4954201865889782`", ",", "0.1444945038203803`"}], "}"}], ",", 
     RowBox[{"{", 
      RowBox[{"49.542018658897824`", ",", "44.49450382038028`"}], "}"}]}], 
    "}"}], ",", 
   RowBox[{"{", 
    RowBox[{"242", ",", 
     RowBox[{"{", 
      RowBox[{"1.0927761555527709`", ",", "0.08136774010185414`"}], "}"}], 
     ",", 
     RowBox[{"{", 
      RowBox[{"9.277615555277086`", ",", "18.63225989814586`"}], "}"}]}], 
    "}"}], ",", 
   RowBox[{"{", 
    RowBox[{"243", ",", 
     RowBox[{"{", 
      RowBox[{"1.0901361187025196`", ",", "0.10272538479318626`"}], "}"}], 
     ",", 
     RowBox[{"{", 
      RowBox[{"9.013611870251959`", ",", "2.72538479318625`"}], "}"}]}], 
    "}"}], ",", 
   RowBox[{"{", 
    RowBox[{"244", ",", 
     RowBox[{"{", 
      RowBox[{"1.7186535745765632`", ",", "0.13162712130069262`"}], "}"}], 
     ",", 
     RowBox[{"{", 
      RowBox[{"71.86535745765632`", ",", "31.627121300692618`"}], "}"}]}], 
    "}"}], ",", 
   RowBox[{"{", 
    RowBox[{"245", ",", 
     RowBox[{"{", 
      RowBox[{"0.9062106742294446`", ",", "0.08058595960764951`"}], "}"}], 
     ",", 
     RowBox[{"{", 
      RowBox[{"9.378932577055544`", ",", "19.414040392350493`"}], "}"}]}], 
    "}"}], ",", 
   RowBox[{"{", 
    RowBox[{"246", ",", 
     RowBox[{"{", 
      RowBox[{"0.5689386580080091`", ",", "0.14145826116556515`"}], "}"}], 
     ",", 
     RowBox[{"{", 
      RowBox[{"43.10613419919909`", ",", "41.45826116556514`"}], "}"}]}], 
    "}"}], ",", 
   RowBox[{"{", 
    RowBox[{"247", ",", 
     RowBox[{"{", 
      RowBox[{"1.1678962449361716`", ",", "0.1157165800431834`"}], "}"}], ",", 
     RowBox[{"{", 
      RowBox[{"16.78962449361716`", ",", "15.716580043183395`"}], "}"}]}], 
    "}"}], ",", 
   RowBox[{"{", 
    RowBox[{"248", ",", 
     RowBox[{"{", 
      RowBox[{"1.1124098611217261`", ",", "0.07944562343833073`"}], "}"}], 
     ",", 
     RowBox[{"{", 
      RowBox[{"11.240986112172614`", ",", "20.55437656166928`"}], "}"}]}], 
    "}"}], ",", 
   RowBox[{"{", 
    RowBox[{"249", ",", "\<\"no conv\"\>"}], "}"}], ",", 
   RowBox[{"{", 
    RowBox[{"250", ",", 
     RowBox[{"{", 
      RowBox[{"0.9922149149014545`", ",", "0.143037220243526`"}], "}"}], ",", 
     
     RowBox[{"{", 
      RowBox[{"0.7785085098545474`", ",", "43.037220243525994`"}], "}"}]}], 
    "}"}], ",", 
   RowBox[{"{", 
    RowBox[{"251", ",", 
     RowBox[{"{", 
      RowBox[{"0.9542662399119196`", ",", "0.096135883270548`"}], "}"}], ",", 
     
     RowBox[{"{", 
      RowBox[{"4.573376008808038`", ",", "3.8641167294519994`"}], "}"}]}], 
    "}"}], ",", 
   RowBox[{"{", 
    RowBox[{"252", ",", 
     RowBox[{"{", 
      RowBox[{"1.8241082569443512`", ",", "0.10978634411024144`"}], "}"}], 
     ",", 
     RowBox[{"{", 
      RowBox[{"82.41082569443512`", ",", "9.78634411024143`"}], "}"}]}], 
    "}"}], ",", 
   RowBox[{"{", 
    RowBox[{"253", ",", "\<\"no conv\"\>"}], "}"}], ",", 
   RowBox[{"{", 
    RowBox[{"254", ",", 
     RowBox[{"{", 
      RowBox[{"1.3098040092721155`", ",", "0.12161104815987914`"}], "}"}], 
     ",", 
     RowBox[{"{", 
      RowBox[{"30.980400927211548`", ",", "21.611048159879132`"}], "}"}]}], 
    "}"}], ",", 
   RowBox[{"{", 
    RowBox[{"255", ",", 
     RowBox[{"{", 
      RowBox[{"1.7727374819538766`", ",", "0.10143187782239309`"}], "}"}], 
     ",", 
     RowBox[{"{", 
      RowBox[{"77.27374819538765`", ",", "1.4318778223930821`"}], "}"}]}], 
    "}"}], ",", 
   RowBox[{"{", 
    RowBox[{"256", ",", "\<\"no conv\"\>"}], "}"}], ",", 
   RowBox[{"{", 
    RowBox[{"257", ",", 
     RowBox[{"{", 
      RowBox[{"0.9559686134356971`", ",", "0.1152095380657602`"}], "}"}], ",", 
     RowBox[{"{", 
      RowBox[{"4.403138656430294`", ",", "15.209538065760198`"}], "}"}]}], 
    "}"}], ",", 
   RowBox[{"{", 
    RowBox[{"258", ",", "\<\"no conv\"\>"}], "}"}], ",", 
   RowBox[{"{", 
    RowBox[{"259", ",", 
     RowBox[{"{", 
      RowBox[{"0.7707406969167789`", ",", "0.11379882832119585`"}], "}"}], 
     ",", 
     RowBox[{"{", 
      RowBox[{"22.92593030832211`", ",", "13.798828321195847`"}], "}"}]}], 
    "}"}], ",", 
   RowBox[{"{", 
    RowBox[{"260", ",", 
     RowBox[{"{", 
      RowBox[{"0.6181819443329043`", ",", "0.10872366270342382`"}], "}"}], 
     ",", 
     RowBox[{"{", 
      RowBox[{"38.18180556670957`", ",", "8.723662703423813`"}], "}"}]}], 
    "}"}], ",", 
   RowBox[{"{", 
    RowBox[{"261", ",", 
     RowBox[{"{", 
      RowBox[{"0.8505284563140332`", ",", "0.12710984712120021`"}], "}"}], 
     ",", 
     RowBox[{"{", 
      RowBox[{"14.947154368596681`", ",", "27.109847121200207`"}], "}"}]}], 
    "}"}], ",", 
   RowBox[{"{", 
    RowBox[{"262", ",", 
     RowBox[{"{", 
      RowBox[{"1.2296467057438836`", ",", "0.14947150217262659`"}], "}"}], 
     ",", 
     RowBox[{"{", 
      RowBox[{"22.964670574388357`", ",", "49.47150217262658`"}], "}"}]}], 
    "}"}], ",", 
   RowBox[{"{", 
    RowBox[{"263", ",", 
     RowBox[{"{", 
      RowBox[{"1.0934813779955563`", ",", "0.0813775392484345`"}], "}"}], ",", 
     RowBox[{"{", 
      RowBox[{"9.348137799555634`", ",", "18.622460751565512`"}], "}"}]}], 
    "}"}], ",", 
   RowBox[{"{", 
    RowBox[{"264", ",", 
     RowBox[{"{", 
      RowBox[{"0.580999162212765`", ",", "0.11228387585894954`"}], "}"}], ",", 
     RowBox[{"{", 
      RowBox[{"41.9000837787235`", ",", "12.283875858949536`"}], "}"}]}], 
    "}"}], ",", 
   RowBox[{"{", 
    RowBox[{"265", ",", 
     RowBox[{"{", 
      RowBox[{"0.615961338278902`", ",", "0.07934870010385275`"}], "}"}], ",", 
     RowBox[{"{", 
      RowBox[{"38.4038661721098`", ",", "20.65129989614725`"}], "}"}]}], 
    "}"}], ",", 
   RowBox[{"{", 
    RowBox[{"266", ",", 
     RowBox[{"{", 
      RowBox[{"1.2899392848386275`", ",", "0.12376097300800308`"}], "}"}], 
     ",", 
     RowBox[{"{", 
      RowBox[{"28.993928483862753`", ",", "23.760973008003074`"}], "}"}]}], 
    "}"}], ",", 
   RowBox[{"{", 
    RowBox[{"267", ",", "\<\"no conv\"\>"}], "}"}], ",", 
   RowBox[{"{", 
    RowBox[{"268", ",", 
     RowBox[{"{", 
      RowBox[{"1.3845503338309786`", ",", "0.10363362957090261`"}], "}"}], 
     ",", 
     RowBox[{"{", 
      RowBox[{"38.455033383097856`", ",", "3.6336295709026025`"}], "}"}]}], 
    "}"}], ",", 
   RowBox[{"{", 
    RowBox[{"269", ",", 
     RowBox[{"{", 
      RowBox[{"0.6510286854704722`", ",", "0.08594411645506957`"}], "}"}], 
     ",", 
     RowBox[{"{", 
      RowBox[{"34.89713145295278`", ",", "14.05588354493044`"}], "}"}]}], 
    "}"}], ",", 
   RowBox[{"{", 
    RowBox[{"270", ",", 
     RowBox[{"{", 
      RowBox[{"0.9295543160483147`", ",", "0.0782689189196093`"}], "}"}], ",", 
     RowBox[{"{", 
      RowBox[{"7.044568395168527`", ",", "21.73108108039071`"}], "}"}]}], 
    "}"}], ",", 
   RowBox[{"{", 
    RowBox[{"271", ",", 
     RowBox[{"{", 
      RowBox[{"1.1772201329129783`", ",", "0.12427654391829504`"}], "}"}], 
     ",", 
     RowBox[{"{", 
      RowBox[{"17.722013291297834`", ",", "24.276543918295033`"}], "}"}]}], 
    "}"}], ",", 
   RowBox[{"{", 
    RowBox[{"272", ",", "\<\"no conv\"\>"}], "}"}], ",", 
   RowBox[{"{", 
    RowBox[{"273", ",", 
     RowBox[{"{", 
      RowBox[{"1.7868908723636625`", ",", "0.11378714494812979`"}], "}"}], 
     ",", 
     RowBox[{"{", 
      RowBox[{"78.68908723636625`", ",", "13.787144948129784`"}], "}"}]}], 
    "}"}], ",", 
   RowBox[{"{", 
    RowBox[{"274", ",", 
     RowBox[{"{", 
      RowBox[{"1.1690265137233733`", ",", "0.1359605335622918`"}], "}"}], ",", 
     RowBox[{"{", 
      RowBox[{"16.90265137233733`", ",", "35.960533562291786`"}], "}"}]}], 
    "}"}], ",", 
   RowBox[{"{", 
    RowBox[{"275", ",", "\<\"no conv\"\>"}], "}"}], ",", 
   RowBox[{"{", 
    RowBox[{"276", ",", 
     RowBox[{"{", 
      RowBox[{"1.445409491749516`", ",", "0.218663809268538`"}], "}"}], ",", 
     RowBox[{"{", 
      RowBox[{"44.54094917495159`", ",", "118.66380926853802`"}], "}"}]}], 
    "}"}], ",", 
   RowBox[{"{", 
    RowBox[{"277", ",", 
     RowBox[{"{", 
      RowBox[{"0.08262219394217295`", ",", "0.1265321782638629`"}], "}"}], 
     ",", 
     RowBox[{"{", 
      RowBox[{"91.7377806057827`", ",", "26.532178263862892`"}], "}"}]}], 
    "}"}], ",", 
   RowBox[{"{", 
    RowBox[{"278", ",", 
     RowBox[{"{", 
      RowBox[{"1.1728084603401376`", ",", "0.11500292702420258`"}], "}"}], 
     ",", 
     RowBox[{"{", 
      RowBox[{"17.280846034013763`", ",", "15.00292702420257`"}], "}"}]}], 
    "}"}], ",", 
   RowBox[{"{", 
    RowBox[{"279", ",", 
     RowBox[{"{", 
      RowBox[{"1.568747430008026`", ",", "0.08154833376060387`"}], "}"}], ",", 
     RowBox[{"{", 
      RowBox[{"56.874743000802596`", ",", "18.451666239396133`"}], "}"}]}], 
    "}"}], ",", 
   RowBox[{"{", 
    RowBox[{"280", ",", 
     RowBox[{"{", 
      RowBox[{"1.2957416035794356`", ",", "0.13382816411808468`"}], "}"}], 
     ",", 
     RowBox[{"{", 
      RowBox[{"29.57416035794356`", ",", "33.82816411808467`"}], "}"}]}], 
    "}"}], ",", 
   RowBox[{"{", 
    RowBox[{"281", ",", 
     RowBox[{"{", 
      RowBox[{"0.44367409022892856`", ",", "0.06616042720094287`"}], "}"}], 
     ",", 
     RowBox[{"{", 
      RowBox[{"55.63259097710714`", ",", "33.83957279905714`"}], "}"}]}], 
    "}"}], ",", 
   RowBox[{"{", 
    RowBox[{"282", ",", 
     RowBox[{"{", 
      RowBox[{"0.9965067587511333`", ",", "0.10225309423135394`"}], "}"}], 
     ",", 
     RowBox[{"{", 
      RowBox[{"0.3493241248866741`", ",", "2.2530942313539333`"}], "}"}]}], 
    "}"}], ",", 
   RowBox[{"{", 
    RowBox[{"283", ",", 
     RowBox[{"{", 
      RowBox[{"0.5833715760442396`", ",", "0.07240485464758073`"}], "}"}], 
     ",", 
     RowBox[{"{", 
      RowBox[{"41.662842395576035`", ",", "27.595145352419276`"}], "}"}]}], 
    "}"}], ",", 
   RowBox[{"{", 
    RowBox[{"284", ",", 
     RowBox[{"{", 
      RowBox[{"0.4803080214987021`", ",", "0.1613857589398388`"}], "}"}], ",", 
     RowBox[{"{", 
      RowBox[{"51.96919785012979`", ",", "61.385758939838794`"}], "}"}]}], 
    "}"}], ",", 
   RowBox[{"{", 
    RowBox[{"285", ",", 
     RowBox[{"{", 
      RowBox[{"0.9313245720507206`", ",", "0.0983920879546786`"}], "}"}], ",", 
     RowBox[{"{", 
      RowBox[{"6.867542794927939`", ",", "1.6079120453214024`"}], "}"}]}], 
    "}"}], ",", 
   RowBox[{"{", 
    RowBox[{"286", ",", 
     RowBox[{"{", 
      RowBox[{"1.1565591402701856`", ",", "0.1062950321195327`"}], "}"}], ",", 
     RowBox[{"{", 
      RowBox[{"15.655914027018557`", ",", "6.295032119532696`"}], "}"}]}], 
    "}"}], ",", 
   RowBox[{"{", 
    RowBox[{"287", ",", "\<\"no conv\"\>"}], "}"}], ",", 
   RowBox[{"{", 
    RowBox[{"288", ",", 
     RowBox[{"{", 
      RowBox[{"1.5907086535456543`", ",", "0.1019615000921302`"}], "}"}], ",", 
     RowBox[{"{", 
      RowBox[{"59.07086535456543`", ",", "1.9615000921301973`"}], "}"}]}], 
    "}"}], ",", 
   RowBox[{"{", 
    RowBox[{"289", ",", 
     RowBox[{"{", 
      RowBox[{"0.9020795742167131`", ",", "0.07057236831387549`"}], "}"}], 
     ",", 
     RowBox[{"{", 
      RowBox[{"9.792042578328687`", ",", "29.42763168612451`"}], "}"}]}], 
    "}"}], ",", 
   RowBox[{"{", 
    RowBox[{"290", ",", 
     RowBox[{"{", 
      RowBox[{"1.1700028307266337`", ",", "0.09402248968671971`"}], "}"}], 
     ",", 
     RowBox[{"{", 
      RowBox[{"17.00028307266337`", ",", "5.977510313280296`"}], "}"}]}], 
    "}"}], ",", 
   RowBox[{"{", 
    RowBox[{"291", ",", 
     RowBox[{"{", 
      RowBox[{"0.8206869171613871`", ",", "0.0892343262493028`"}], "}"}], ",", 
     RowBox[{"{", 
      RowBox[{"17.93130828386129`", ",", "10.765673750697202`"}], "}"}]}], 
    "}"}], ",", 
   RowBox[{"{", 
    RowBox[{"292", ",", 
     RowBox[{"{",
[truncated: 15,773,714 more chars]
