# Supplementary material for: Experimental Design for Stochastic Models of Nonlinear Signaling Pathways Using an Interval-Wise Linear Noise Approximation and State Estimation
Source: PLoS One. 2016 Sep 1;11(9):e0159902. doi: 10.1371/journal.pone.0159902 (PMC5008843; doi:10.1371/journal.pone.0159902)
Supplement: S1 File — (TGZ) [file pone.0159902.s009.tgz › Online_SI/Lotka-Volterra_KOMOR.nb]

(* Content-type: application/vnd.wolfram.mathematica *)

(*** Wolfram Notebook File ***)
(* http://www.wolfram.com/nb *)

(* CreatedBy='Mathematica 8.0' *)

(*CacheID: 234*)
(* Internal cache information:
NotebookFileLineBreakTest
NotebookFileLineBreakTest
NotebookDataPosition[       157,          7]
NotebookDataLength[  17254495,     443879]
NotebookOptionsPosition[  17231396,     443299]
NotebookOutlinePosition[  17231832,     443316]
CellTagsIndexPosition[  17231789,     443313]
WindowFrame->Normal*)

(* Beginning of Notebook Content *)
Notebook[{

Cell[CellGroupData[{
Cell["Load Data", "Subsection",
 CellChangeTimes->{{3.6666975753428926`*^9, 3.666697579839059*^9}}],

Cell[BoxData[
 RowBox[{
  RowBox[{"scan", "=", 
   RowBox[{"{", 
    RowBox[{
     RowBox[{"{", 
      RowBox[{"0", ",", "71", ",", "79"}], "}"}], ",", 
     RowBox[{"{", 
      RowBox[{"1", ",", "78", ",", "79"}], "}"}], ",", 
     RowBox[{"{", 
      RowBox[{"2", ",", "109", ",", "76"}], "}"}], ",", 
     RowBox[{"{", 
      RowBox[{"3", ",", "143", ",", "78"}], "}"}], ",", 
     RowBox[{"{", 
      RowBox[{"4", ",", "192", ",", "103"}], "}"}], ",", 
     RowBox[{"{", 
      RowBox[{"5", ",", "256", ",", "124"}], "}"}], ",", 
     RowBox[{"{", 
      RowBox[{"6", ",", "289", ",", "201"}], "}"}], ",", 
     RowBox[{"{", 
      RowBox[{"7", ",", "229", ",", "307"}], "}"}], ",", 
     RowBox[{"{", 
      RowBox[{"8", ",", "163", ",", "376"}], "}"}], ",", 
     RowBox[{"{", 
      RowBox[{"9", ",", "92", ",", "393"}], "}"}], ",", 
     RowBox[{"{", 
      RowBox[{"10", ",", "60", ",", "346"}], "}"}], ",", 
     RowBox[{"{", 
      RowBox[{"11", ",", "47", ",", "279"}], "}"}], ",", 
     RowBox[{"{", 
      RowBox[{"12", ",", "32", ",", "230"}], "}"}], ",", 
     RowBox[{"{", 
      RowBox[{"13", ",", "38", ",", "170"}], "}"}], ",", 
     RowBox[{"{", 
      RowBox[{"14", ",", "39", ",", "137"}], "}"}], ",", 
     RowBox[{"{", 
      RowBox[{"15", ",", "34", ",", "110"}], "}"}], ",", 
     RowBox[{"{", 
      RowBox[{"16", ",", "35", ",", "91"}], "}"}], ",", 
     RowBox[{"{", 
      RowBox[{"17", ",", "39", ",", "77"}], "}"}], ",", 
     RowBox[{"{", 
      RowBox[{"18", ",", "49", ",", "60"}], "}"}], ",", 
     RowBox[{"{", 
      RowBox[{"19", ",", "79", ",", "52"}], "}"}], ",", 
     RowBox[{"{", 
      RowBox[{"20", ",", "124", ",", "42"}], "}"}], ",", 
     RowBox[{"{", 
      RowBox[{"21", ",", "192", ",", "47"}], "}"}], ",", 
     RowBox[{"{", 
      RowBox[{"22", ",", "277", ",", "76"}], "}"}], ",", 
     RowBox[{"{", 
      RowBox[{"23", ",", "370", ",", "123"}], "}"}], ",", 
     RowBox[{"{", 
      RowBox[{"24", ",", "357", ",", "249"}], "}"}], ",", 
     RowBox[{"{", 
      RowBox[{"25", ",", "275", ",", "403"}], "}"}], ",", 
     RowBox[{"{", 
      RowBox[{"26", ",", "194", ",", "472"}], "}"}], ",", 
     RowBox[{"{", 
      RowBox[{"27", ",", "95", ",", "483"}], "}"}], ",", 
     RowBox[{"{", 
      RowBox[{"28", ",", "59", ",", "401"}], "}"}], ",", 
     RowBox[{"{", 
      RowBox[{"29", ",", "47", ",", "326"}], "}"}], ",", 
     RowBox[{"{", 
      RowBox[{"30", ",", "36", ",", "280"}], "}"}], ",", 
     RowBox[{"{", 
      RowBox[{"31", ",", "25", ",", "230"}], "}"}], ",", 
     RowBox[{"{", 
      RowBox[{"32", ",", "33", ",", "182"}], "}"}], ",", 
     RowBox[{"{", 
      RowBox[{"33", ",", "31", ",", "167"}], "}"}], ",", 
     RowBox[{"{", 
      RowBox[{"34", ",", "31", ",", "128"}], "}"}], ",", 
     RowBox[{"{", 
      RowBox[{"35", ",", "36", ",", "101"}], "}"}], ",", 
     RowBox[{"{", 
      RowBox[{"36", ",", "39", ",", "92"}], "}"}], ",", 
     RowBox[{"{", 
      RowBox[{"37", ",", "45", ",", "83"}], "}"}], ",", 
     RowBox[{"{", 
      RowBox[{"38", ",", "57", ",", "67"}], "}"}], ",", 
     RowBox[{"{", 
      RowBox[{"39", ",", "76", ",", "57"}], "}"}], ",", 
     RowBox[{"{", 
      RowBox[{"40", ",", "120", ",", "51"}], "}"}], ",", 
     RowBox[{"{", "}"}], ",", 
     RowBox[{"{", 
      RowBox[{"0", ",", "71", ",", "79"}], "}"}], ",", 
     RowBox[{"{", 
      RowBox[{"1", ",", "106", ",", "65"}], "}"}], ",", 
     RowBox[{"{", 
      RowBox[{"2", ",", "142", ",", "71"}], "}"}], ",", 
     RowBox[{"{", 
      RowBox[{"3", ",", "159", ",", "83"}], "}"}], ",", 
     RowBox[{"{", 
      RowBox[{"4", ",", "218", ",", "87"}], "}"}], ",", 
     RowBox[{"{", 
      RowBox[{"5", ",", "287", ",", "131"}], "}"}], ",", 
     RowBox[{"{", 
      RowBox[{"6", ",", "344", ",", "213"}], "}"}], ",", 
     RowBox[{"{", 
      RowBox[{"7", ",", "297", ",", "349"}], "}"}], ",", 
     RowBox[{"{", 
      RowBox[{"8", ",", "178", ",", "462"}], "}"}], ",", 
     RowBox[{"{", 
      RowBox[{"9", ",", "81", ",", "484"}], "}"}], ",", 
     RowBox[{"{", 
      RowBox[{"10", ",", "38", ",", "427"}], "}"}], ",", 
     RowBox[{"{", 
      RowBox[{"11", ",", "20", ",", "345"}], "}"}], ",", 
     RowBox[{"{", 
      RowBox[{"12", ",", "19", ",", "271"}], "}"}], ",", 
     RowBox[{"{", 
      RowBox[{"13", ",", "24", ",", "231"}], "}"}], ",", 
     RowBox[{"{", 
      RowBox[{"14", ",", "19", ",", "181"}], "}"}], ",", 
     RowBox[{"{", 
      RowBox[{"15", ",", "20", ",", "138"}], "}"}], ",", 
     RowBox[{"{", 
      RowBox[{"16", ",", "20", ",", "106"}], "}"}], ",", 
     RowBox[{"{", 
      RowBox[{"17", ",", "26", ",", "86"}], "}"}], ",", 
     RowBox[{"{", 
      RowBox[{"18", ",", "36", ",", "73"}], "}"}], ",", 
     RowBox[{"{", 
      RowBox[{"19", ",", "36", ",", "73"}], "}"}], ",", 
     RowBox[{"{", 
      RowBox[{"20", ",", "56", ",", "64"}], "}"}], ",", 
     RowBox[{"{", 
      RowBox[{"21", ",", "80", ",", "55"}], "}"}], ",", 
     RowBox[{"{", 
      RowBox[{"22", ",", "120", ",", "55"}], "}"}], ",", 
     RowBox[{"{", 
      RowBox[{"23", ",", "170", ",", "62"}], "}"}], ",", 
     RowBox[{"{", 
      RowBox[{"24", ",", "236", ",", "67"}], "}"}], ",", 
     RowBox[{"{", 
      RowBox[{"25", ",", "302", ",", "115"}], "}"}], ",", 
     RowBox[{"{", 
      RowBox[{"26", ",", "330", ",", "205"}], "}"}], ",", 
     RowBox[{"{", 
      RowBox[{"27", ",", "299", ",", "330"}], "}"}], ",", 
     RowBox[{"{", 
      RowBox[{"28", ",", "148", ",", "470"}], "}"}], ",", 
     RowBox[{"{", 
      RowBox[{"29", ",", "89", ",", "464"}], "}"}], ",", 
     RowBox[{"{", 
      RowBox[{"30", ",", "51", ",", "399"}], "}"}], ",", 
     RowBox[{"{", 
      RowBox[{"31", ",", "27", ",", "328"}], "}"}], ",", 
     RowBox[{"{", 
      RowBox[{"32", ",", "26", ",", "254"}], "}"}], ",", 
     RowBox[{"{", 
      RowBox[{"33", ",", "25", ",", "197"}], "}"}], ",", 
     RowBox[{"{", 
      RowBox[{"34", ",", "28", ",", "149"}], "}"}], ",", 
     RowBox[{"{", 
      RowBox[{"35", ",", "31", ",", "125"}], "}"}], ",", 
     RowBox[{"{", 
      RowBox[{"36", ",", "26", ",", "100"}], "}"}], ",", 
     RowBox[{"{", 
      RowBox[{"37", ",", "39", ",", "81"}], "}"}], ",", 
     RowBox[{"{", 
      RowBox[{"38", ",", "52", ",", "75"}], "}"}], ",", 
     RowBox[{"{", 
      RowBox[{"39", ",", "66", ",", "69"}], "}"}], ",", 
     RowBox[{"{", 
      RowBox[{"40", ",", "104", ",", "67"}], "}"}], ",", 
     RowBox[{"{", "}"}], ",", 
     RowBox[{"{", 
      RowBox[{"0", ",", "71", ",", "79"}], "}"}], ",", 
     RowBox[{"{", 
      RowBox[{"1", ",", "79", ",", "84"}], "}"}], ",", 
     RowBox[{"{", 
      RowBox[{"2", ",", "94", ",", "73"}], "}"}], ",", 
     RowBox[{"{", 
      RowBox[{"3", ",", "130", ",", "61"}], "}"}], ",", 
     RowBox[{"{", 
      RowBox[{"4", ",", "199", ",", "66"}], "}"}], ",", 
     RowBox[{"{", 
      RowBox[{"5", ",", "268", ",", "104"}], "}"}], ",", 
     RowBox[{"{", 
      RowBox[{"6", ",", "336", ",", "133"}], "}"}], ",", 
     RowBox[{"{", 
      RowBox[{"7", ",", "396", ",", "223"}], "}"}], ",", 
     RowBox[{"{", 
      RowBox[{"8", ",", "328", ",", "393"}], "}"}], ",", 
     RowBox[{"{", 
      RowBox[{"9", ",", "164", ",", "506"}], "}"}], ",", 
     RowBox[{"{", 
      RowBox[{"10", ",", "59", ",", "515"}], "}"}], ",", 
     RowBox[{"{", 
      RowBox[{"11", ",", "33", ",", "403"}], "}"}], ",", 
     RowBox[{"{", 
      RowBox[{"12", ",", "12", ",", "327"}], "}"}], ",", 
     RowBox[{"{", 
      RowBox[{"13", ",", "9", ",", "242"}], "}"}], ",", 
     RowBox[{"{", 
      RowBox[{"14", ",", "6", ",", "189"}], "}"}], ",", 
     RowBox[{"{", 
      RowBox[{"15", ",", "10", ",", "139"}], "}"}], ",", 
     RowBox[{"{", 
      RowBox[{"16", ",", "9", ",", "91"}], "}"}], ",", 
     RowBox[{"{", 
      RowBox[{"17", ",", "14", ",", "70"}], "}"}], ",", 
     RowBox[{"{", 
      RowBox[{"18", ",", "17", ",", "51"}], "}"}], ",", 
     RowBox[{"{", 
      RowBox[{"19", ",", "22", ",", "37"}], "}"}], ",", 
     RowBox[{"{", 
      RowBox[{"20", ",", "29", ",", "31"}], "}"}], ",", 
     RowBox[{"{", 
      RowBox[{"21", ",", "38", ",", "24"}], "}"}], ",", 
     RowBox[{"{", 
      RowBox[{"22", ",", "67", ",", "19"}], "}"}], ",", 
     RowBox[{"{", 
      RowBox[{"23", ",", "109", ",", "16"}], "}"}], ",", 
     RowBox[{"{", 
      RowBox[{"24", ",", "175", ",", "15"}], "}"}], ",", 
     RowBox[{"{", 
      RowBox[{"25", ",", "277", ",", "23"}], "}"}], ",", 
     RowBox[{"{", 
      RowBox[{"26", ",", "411", ",", "34"}], "}"}], ",", 
     RowBox[{"{", 
      RowBox[{"27", ",", "599", ",", "77"}], "}"}], ",", 
     RowBox[{"{", 
      RowBox[{"28", ",", "644", ",", "291"}], "}"}], ",", 
     RowBox[{"{", 
      RowBox[{"29", ",", "316", ",", "721"}], "}"}], ",", 
     RowBox[{"{", 
      RowBox[{"30", ",", "70", ",", "797"}], "}"}], ",", 
     RowBox[{"{", 
      RowBox[{"31", ",", "21", ",", "644"}], "}"}], ",", 
     RowBox[{"{", 
      RowBox[{"32", ",", "6", ",", "496"}], "}"}], ",", 
     RowBox[{"{", 
      RowBox[{"33", ",", "1", ",", "379"}], "}"}], ",", 
     RowBox[{"{", 
      RowBox[{"34", ",", "1", ",", "292"}], "}"}], ",", 
     RowBox[{"{", 
      RowBox[{"35", ",", "3", ",", "214"}], "}"}], ",", 
     RowBox[{"{", 
      RowBox[{"36", ",", "6", ",", "159"}], "}"}], ",", 
     RowBox[{"{", 
      RowBox[{"37", ",", "7", ",", "107"}], "}"}], ",", 
     RowBox[{"{", 
      RowBox[{"38", ",", "13", ",", "77"}], "}"}], ",", 
     RowBox[{"{", 
      RowBox[{"39", ",", "16", ",", "58"}], "}"}], ",", 
     RowBox[{"{", 
      RowBox[{"40", ",", "24", ",", "44"}], "}"}], ",", 
     RowBox[{"{", "}"}], ",", 
     RowBox[{"{", 
      RowBox[{"0", ",", "71", ",", "79"}], "}"}], ",", 
     RowBox[{"{", 
      RowBox[{"1", ",", "102", ",", "76"}], "}"}], ",", 
     RowBox[{"{", 
      RowBox[{"2", ",", "117", ",", "76"}], "}"}], ",", 
     RowBox[{"{", 
      RowBox[{"3", ",", "156", ",", "85"}], "}"}], ",", 
     RowBox[{"{", 
      RowBox[{"4", ",", "213", ",", "85"}], "}"}], ",", 
     RowBox[{"{", 
      RowBox[{"5", ",", "270", ",", "100"}], "}"}], ",", 
     RowBox[{"{", 
      RowBox[{"6", ",", "326", ",", "177"}], "}"}], ",", 
     RowBox[{"{", 
      RowBox[{"7", ",", "296", ",", "307"}], "}"}], ",", 
     RowBox[{"{", 
      RowBox[{"8", ",", "184", ",", "402"}], "}"}], ",", 
     RowBox[{"{", 
      RowBox[{"9", ",", "115", ",", "419"}], "}"}], ",", 
     RowBox[{"{", 
      RowBox[{"10", ",", "60", ",", "390"}], "}"}], ",", 
     RowBox[{"{", 
      RowBox[{"11", ",", "49", ",", "330"}], "}"}], ",", 
     RowBox[{"{", 
      RowBox[{"12", ",", "38", ",", "273"}], "}"}], ",", 
     RowBox[{"{", 
      RowBox[{"13", ",", "44", ",", "217"}], "}"}], ",", 
     RowBox[{"{", 
      RowBox[{"14", ",", "38", ",", "180"}], "}"}], ",", 
     RowBox[{"{", 
      RowBox[{"15", ",", "43", ",", "149"}], "}"}], ",", 
     RowBox[{"{", 
      RowBox[{"16", ",", "43", ",", "125"}], "}"}], ",", 
     RowBox[{"{", 
      RowBox[{"17", ",", "54", ",", "96"}], "}"}], ",", 
     RowBox[{"{", 
      RowBox[{"18", ",", "68", ",", "102"}], "}"}], ",", 
     RowBox[{"{", 
      RowBox[{"19", ",", "85", ",", "94"}], "}"}], ",", 
     RowBox[{"{", 
      RowBox[{"20", ",", "118", ",", "98"}], "}"}], ",", 
     RowBox[{"{", 
      RowBox[{"21", ",", "137", ",", "94"}], "}"}], ",", 
     RowBox[{"{", 
      RowBox[{"22", ",", "183", ",", "108"}], "}"}], ",", 
     RowBox[{"{", 
      RowBox[{"23", ",", "252", ",", "127"}], "}"}], ",", 
     RowBox[{"{", 
      RowBox[{"24", ",", "269", ",", "173"}], "}"}], ",", 
     RowBox[{"{", 
      RowBox[{"25", ",", "273", ",", "250"}], "}"}], ",", 
     RowBox[{"{", 
      RowBox[{"26", ",", "210", ",", "332"}], "}"}], ",", 
     RowBox[{"{", 
      RowBox[{"27", ",", "138", ",", "406"}], "}"}], ",", 
     RowBox[{"{", 
      RowBox[{"28", ",", "88", ",", "394"}], "}"}], ",", 
     RowBox[{"{", 
      RowBox[{"29", ",", "62", ",", "359"}], "}"}], ",", 
     RowBox[{"{", 
      RowBox[{"30", ",", "32", ",", "308"}], "}"}], ",", 
     RowBox[{"{", 
      RowBox[{"31", ",", "19", ",", "251"}], "}"}], ",", 
     RowBox[{"{", 
      RowBox[{"32", ",", "18", ",", "201"}], "}"}], ",", 
     RowBox[{"{", 
      RowBox[{"33", ",", "24", ",", "152"}], "}"}], ",", 
     RowBox[{"{", 
      RowBox[{"34", ",", "33", ",", "128"}], "}"}], ",", 
     RowBox[{"{", 
      RowBox[{"35", ",", "48", ",", "100"}], "}"}], ",", 
     RowBox[{"{", 
      RowBox[{"36", ",", "63", ",", "89"}], "}"}], ",", 
     RowBox[{"{", 
      RowBox[{"37", ",", "90", ",", "73"}], "}"}], ",", 
     RowBox[{"{", 
      RowBox[{"38", ",", "126", ",", "65"}], "}"}], ",", 
     RowBox[{"{", 
      RowBox[{"39", ",", "155", ",", "77"}], "}"}], ",", 
     RowBox[{"{", 
      RowBox[{"40", ",", "210", ",", "72"}], "}"}], ",", 
     RowBox[{"{", "}"}], ",", 
     RowBox[{"{", 
      RowBox[{"0", ",", "71", ",", "79"}], "}"}], ",", 
     RowBox[{"{", 
      RowBox[{"1", ",", "92", ",", "76"}], "}"}], ",", 
     RowBox[{"{", 
      RowBox[{"2", ",", "119", ",", "71"}], "}"}], ",", 
     RowBox[{"{", 
      RowBox[{"3", ",", "159", ",", "78"}], "}"}], ",", 
     RowBox[{"{", 
      RowBox[{"4", ",", "231", ",", "90"}], "}"}], ",", 
     RowBox[{"{", 
      RowBox[{"5", ",", "285", ",", "120"}], "}"}], ",", 
     RowBox[{"{", 
      RowBox[{"6", ",", "321", ",", "197"}], "}"}], ",", 
     RowBox[{"{", 
      RowBox[{"7", ",", "304", ",", "308"}], "}"}], ",", 
     RowBox[{"{", 
      RowBox[{"8", ",", "210", ",", "429"}], "}"}], ",", 
     RowBox[{"{", 
      RowBox[{"9", ",", "106", ",", "468"}], "}"}], ",", 
     RowBox[{"{", 
      RowBox[{"10", ",", "62", ",", "427"}], "}"}], ",", 
     RowBox[{"{", 
      RowBox[{"11", ",", "46", ",", "359"}], "}"}], ",", 
     RowBox[{"{", 
      RowBox[{"12", ",", "32", ",", "287"}], "}"}], ",", 
     RowBox[{"{", 
      RowBox[{"13", ",", "28", ",", "235"}], "}"}], ",", 
     RowBox[{"{", 
      RowBox[{"14", ",", "26", ",", "184"}], "}"}], ",", 
     RowBox[{"{", 
      RowBox[{"15", ",", "24", ",", "150"}], "}"}], ",", 
     RowBox[{"{", 
      RowBox[{"16", ",", "29", ",", "119"}], "}"}], ",", 
     RowBox[{"{", 
      RowBox[{"17", ",", "45", ",", "85"}], "}"}], ",", 
     RowBox[{"{", 
      RowBox[{"18", ",", "66", ",", "73"}], "}"}], ",", 
     RowBox[{"{", 
      RowBox[{"19", ",", "85", ",", "70"}], "}"}], ",", 
     RowBox[{"{", 
      RowBox[{"20", ",", "112", ",", "74"}], "}"}], ",", 
     RowBox[{"{", 
      RowBox[{"21", ",", "179", ",", "69"}], "}"}], ",", 
     RowBox[{"{", 
      RowBox[{"22", ",", "276", ",", "84"}], "}"}], ",", 
     RowBox[{"{", 
      RowBox[{"23", ",", "327", ",", "155"}], "}"}], ",", 
     RowBox[{"{", 
      RowBox[{"24", ",", "352", ",", "256"}], "}"}], ",", 
     RowBox[{"{", 
      RowBox[{"25", ",", "235", ",", "424"}], "}"}], ",", 
     RowBox[{"{", 
      RowBox[{"26", ",", "121", ",", "469"}], "}"}], ",", 
     RowBox[{"{", 
      RowBox[{"27", ",", "77", ",", "418"}], "}"}], ",", 
     RowBox[{"{", 
      RowBox[{"28", ",", "42", ",", "374"}], "}"}], ",", 
     RowBox[{"{", 
      RowBox[{"29", ",", "22", ",", "294"}], "}"}], ",", 
     RowBox[{"{", 
      RowBox[{"30", ",", "8", ",", "232"}], "}"}], ",", 
     RowBox[{"{", 
      RowBox[{"31", ",", "9", ",", "161"}], "}"}], ",", 
     RowBox[{"{", 
      RowBox[{"32", ",", "10", ",", "121"}], "}"}], ",", 
     RowBox[{"{", 
      RowBox[{"33", ",", "13", ",", "100"}], "}"}], ",", 
     RowBox[{"{", 
      RowBox[{"34", ",", "19", ",", "78"}], "}"}], ",", 
     RowBox[{"{", 
      RowBox[{"35", ",", "22", ",", "64"}], "}"}], ",", 
     RowBox[{"{", 
      RowBox[{"36", ",", "23", ",", "48"}], "}"}], ",", 
     RowBox[{"{", 
      RowBox[{"37", ",", "38", ",", "36"}], "}"}], ",", 
     RowBox[{"{", 
      RowBox[{"38", ",", "59", ",", "27"}], "}"}], ",", 
     RowBox[{"{", 
      RowBox[{"39", ",", "76", ",", "24"}], "}"}], ",", 
     RowBox[{"{", 
      RowBox[{"40", ",", "112", ",", "33"}], "}"}], ",", 
     RowBox[{"{", "}"}], ",", 
     RowBox[{"{", 
      RowBox[{"0", ",", "71", ",", "79"}], "}"}], ",", 
     RowBox[{"{", 
      RowBox[{"1", ",", "105", ",", "77"}], "}"}], ",", 
     RowBox[{"{", 
      RowBox[{"2", ",", "124", ",", "79"}], "}"}], ",", 
     RowBox[{"{", 
      RowBox[{"3", ",", "172", ",", "84"}], "}"}], ",", 
     RowBox[{"{", 
      RowBox[{"4", ",", "246", ",", "85"}], "}"}], ",", 
     RowBox[{"{", 
      RowBox[{"5", ",", "298", ",", "132"}], "}"}], ",", 
     RowBox[{"{", 
      RowBox[{"6", ",", "339", ",", "210"}], "}"}], ",", 
     RowBox[{"{", 
      RowBox[{"7", ",", "282", ",", "344"}], "}"}], ",", 
     RowBox[{"{", 
      RowBox[{"8", ",", "190", ",", "427"}], "}"}], ",", 
     RowBox[{"{", 
      RowBox[{"9", ",", "95", ",", "454"}], "}"}], ",", 
     RowBox[{"{", 
      RowBox[{"10", ",", "56", ",", "389"}], "}"}], ",", 
     RowBox[{"{", 
      RowBox[{"11", ",", "34", ",", "320"}], "}"}], ",", 
     RowBox[{"{", 
      RowBox[{"12", ",", "26", ",", "260"}], "}"}], ",", 
     RowBox[{"{", 
      RowBox[{"13", ",", "23", ",", "206"}], "}"}], ",", 
     RowBox[{"{", 
      RowBox[{"14", ",", "24", ",", "154"}], "}"}], ",", 
     RowBox[{"{", 
      RowBox[{"15", ",", "36", ",", "111"}], "}"}], ",", 
     RowBox[{"{", 
      RowBox[{"16", ",", "63", ",", "86"}], "}"}], ",", 
     RowBox[{"{", 
      RowBox[{"17", ",", "88", ",", "83"}], "}"}], ",", 
     RowBox[{"{", 
      RowBox[{"18", ",", "118", ",", "82"}], "}"}], ",", 
     RowBox[{"{", 
      RowBox[{"19", ",", "154", ",", "82"}], "}"}], ",", 
     RowBox[{"{", 
      RowBox[{"20", ",", "210", ",", "90"}], "}"}], ",", 
     RowBox[{"{", 
      RowBox[{"21", ",", "276", ",", "103"}], "}"}], ",", 
     RowBox[{"{", 
      RowBox[{"22", ",", "294", ",", "181"}], "}"}], ",", 
     RowBox[{"{", 
      RowBox[{"23", ",", "291", ",", "289"}], "}"}], ",", 
     RowBox[{"{", 
      RowBox[{"24", ",", "210", ",", "386"}], "}"}], ",", 
     RowBox[{"{", 
      RowBox[{"25", ",", "131", ",", "420"}], "}"}], ",", 
     RowBox[{"{", 
      RowBox[{"26", ",", "74", ",", "404"}], "}"}], ",", 
     RowBox[{"{", 
      RowBox[{"27", ",", "68", ",", "340"}], "}"}], ",", 
     RowBox[{"{", 
      RowBox[{"28", ",", "47", ",", "310"}], "}"}], ",", 
     RowBox[{"{", 
      RowBox[{"29", ",", "55", ",", "240"}], "}"}], ",", 
     RowBox[{"{", 
      RowBox[{"30", ",", "47", ",", "211"}], "}"}], ",", 
     RowBox[{"{", 
      RowBox[{"31", ",", "39", ",", "189"}], "}"}], ",", 
     RowBox[{"{", 
      RowBox[{"32", ",", "54", ",", "162"}], "}"}], ",", 
     RowBox[{"{", 
      RowBox[{"33", ",", "68", ",", "137"}], "}"}], ",", 
     RowBox[{"{", 
      RowBox[{"34", ",", "85", ",", "133"}], "}"}], ",", 
     RowBox[{"{", 
      RowBox[{"35", ",", "96", ",", "133"}], "}"}], ",", 
     RowBox[{"{", 
      RowBox[{"36", ",", "110", ",", "132"}], "}"}], ",", 
     RowBox[{"{", 
      RowBox[{"37", ",", "158", ",", "122"}], "}"}], ",", 
     RowBox[{"{", 
      RowBox[{"38", ",", "173", ",", "142"}], "}"}], ",", 
     RowBox[{"{", 
      RowBox[{"39", ",", "179", ",", "175"}], "}"}], ",", 
     RowBox[{"{", 
      RowBox[{"40", ",", "208", ",", "192"}], "}"}], ",", 
     RowBox[{"{", "}"}], ",", 
     RowBox[{"{", 
      RowBox[{"0", ",", "71", ",", "79"}], "}"}], ",", 
     RowBox[{"{", 
      RowBox[{"1", ",", "81", ",", "84"}], "}"}], ",", 
     RowBox[{"{", 
      RowBox[{"2", ",", "105", ",", "76"}], "}"}], ",", 
     RowBox[{"{", 
      RowBox[{"3", ",", "163", ",", "76"}], "}"}], ",", 
     RowBox[{"{", 
      RowBox[{"4", ",", "204", ",", "105"}], "}"}], ",", 
     RowBox[{"{", 
      RowBox[{"5", ",", "265", ",", "134"}], "}"}], ",", 
     RowBox[{"{", 
      RowBox[{"6", ",", "291", ",", "210"}], "}"}], ",", 
     RowBox[{"{", 
      RowBox[{"7", ",", "231", ",", "308"}], "}"}], ",", 
     RowBox[{"{", 
      RowBox[{"8", ",", "175", ",", "356"}], "}"}], ",", 
     RowBox[{"{", 
      RowBox[{"9", ",", "106", ",", "382"}], "}"}], ",", 
     RowBox[{"{", 
      RowBox[{"10", ",", "68", ",", "351"}], "}"}], ",", 
     RowBox[{"{", 
      RowBox[{"11", ",", "39", ",", "289"}], "}"}], ",", 
     RowBox[{"{", 
      RowBox[{"12", ",", "44", ",", "242"}], "}"}], ",", 
     RowBox[{"{", 
      RowBox[{"13", ",", "51", ",", "207"}], "}"}], ",", 
     RowBox[{"{", 
      RowBox[{"14", ",", "53", ",", "168"}], "}"}], ",", 
     RowBox[{"{", 
      RowBox[{"15", ",", "60", ",", "150"}], "}"}], ",", 
     RowBox[{"{", 
      RowBox[{"16", ",", "80", ",", "114"}], "}"}], ",", 
     RowBox[{"{", 
      RowBox[{"17", ",", "100", ",", "108"}], "}"}], ",", 
     RowBox[{"{", 
      RowBox[{"18", ",", "118", ",", "104"}], "}"}], ",", 
     RowBox[{"{", 
      RowBox[{"19", ",", "126", ",", "119"}], "}"}], ",", 
     RowBox[{"{", 
      RowBox[{"20", ",", "141", ",", "117"}], "}"}], ",", 
     RowBox[{"{", 
      RowBox[{"21", ",", "168", ",", "136"}], "}"}], ",", 
     RowBox[{"{", 
      RowBox[{"22", ",", "213", ",", "127"}], "}"}], ",", 
     RowBox[{"{", 
      RowBox[{"23", ",", "243", ",", "174"}], "}"}], ",", 
     RowBox[{"{", 
      RowBox[{"24", ",", "237", ",", "236"}], "}"}], ",", 
     RowBox[{"{", 
      RowBox[{"25", ",", "203", ",", "308"}], "}"}], ",", 
     RowBox[{"{", 
      RowBox[{"26", ",", "161", ",", "351"}], "}"}], ",", 
     RowBox[{"{", 
      RowBox[{"27", ",", "115", ",", "359"}], "}"}], ",", 
     RowBox[{"{", 
      RowBox[{"28", ",", "71", ",", "338"}], "}"}], ",", 
     RowBox[{"{", 
      RowBox[{"29", ",", "49", ",", "305"}], "}"}], ",", 
     RowBox[{"{", 
      RowBox[{"30", ",", "40", ",", "251"}], "}"}], ",", 
     RowBox[{"{", 
      RowBox[{"31", ",", "33", ",", "215"}], "}"}], ",", 
     RowBox[{"{", 
      RowBox[{"32", ",", "31", ",", "171"}], "}"}], ",", 
     RowBox[{"{", 
      RowBox[{"33", ",", "34", ",", "133"}], "}"}], ",", 
     RowBox[{"{", 
      RowBox[{"34", ",", "41", ",", "110"}], "}"}], ",", 
     RowBox[{"{", 
      RowBox[{"35", ",", "45", ",", "88"}], "}"}], ",", 
     RowBox[{"{", 
      RowBox[{"36", ",", "66", ",", "68"}], "}"}], ",", 
     RowBox[{"{", 
      RowBox[{"37", ",", "92", ",", "61"}], "}"}], ",", 
     RowBox[{"{", 
      RowBox[{"38", ",", "129", ",", "54"}], "}"}], ",", 
     RowBox[{"{", 
      RowBox[{"39", ",", "180", ",", "61"}], "}"}], ",", 
     RowBox[{"{", 
      RowBox[{"40", ",", "252", ",", "71"}], "}"}], ",", 
     RowBox[{"{", "}"}], ",", 
     RowBox[{"{", 
      RowBox[{"0", ",", "71", ",", "79"}], "}"}], ",", 
     RowBox[{"{", 
      RowBox[{"1", ",", "97", ",", "72"}], "}"}], ",", 
     RowBox[{"{", 
      RowBox[{"2", ",", "132", ",", "63"}], "}"}], ",", 
     RowBox[{"{", 
      RowBox[{"3", ",", "186", ",", "70"}], "}"}], ",", 
     RowBox[{"{", 
      RowBox[{"4", ",", "257", ",", "85"}], "}"}], ",", 
     RowBox[{"{", 
      RowBox[{"5", ",", "339", ",", "127"}], "}"}], ",", 
     RowBox[{"{", 
      RowBox[{"6", ",", "368", ",", "221"}], "}"}], ",", 
     RowBox[{"{", 
      RowBox[{"7", ",", "230", ",", "392"}], "}"}], ",", 
     RowBox[{"{", 
      RowBox[{"8", ",", "120", ",", "465"}], "}"}], ",", 
     RowBox[{"{", 
      RowBox[{"9", ",", "52", ",", "458"}], "}"}], ",", 
     RowBox[{"{", 
      RowBox[{"10", ",", "25", ",", "392"}], "}"}], ",", 
     RowBox[{"{", 
      RowBox[{"11", ",", "13", ",", "321"}], "}"}], ",", 
     RowBox[{"{", 
      RowBox[{"12", ",", "13", ",", "253"}], "}"}], ",", 
     RowBox[{"{", 
      RowBox[{"13", ",", "18", ",", "191"}], "}"}], ",", 
     RowBox[{"{", 
      RowBox[{"14", ",", "26", ",", "152"}], "}"}], ",", 
     RowBox[{"{", 
      RowBox[{"15", ",", "31", ",", "127"}], "}"}], ",", 
     RowBox[{"{", 
      RowBox[{"16", ",", "40", ",", "103"}], "}"}], ",", 
     RowBox[{"{", 
      RowBox[{"17", ",", "48", ",", "80"}], "}"}], ",", 
     RowBox[{"{", 
      RowBox[{"18", ",", "72", ",", "65"}], "}"}], ",", 
     RowBox[{"{", 
      RowBox[{"19", ",", "102", ",", "58"}], "}"}], ",", 
     RowBox[{"{", 
      RowBox[{"20", ",", "138", ",", "59"}], "}"}], ",", 
     RowBox[{"{", 
      RowBox[{"21", ",", "204", ",", "56"}], "}"}], ",", 
     RowBox[{"{", 
      RowBox[{"22", ",", "276", ",", "81"}], "}"}], ",", 
     RowBox[{"{", 
      RowBox[{"23", ",", "390", ",", "118"}], "}"}], ",", 
     RowBox[{"{", 
      RowBox[{"24", ",", "451", ",", "256"}], "}"}], ",", 
     RowBox[{"{", 
      RowBox[{"25", ",", "292", ",", "490"}], "}"}], ",", 
     RowBox[{"{", 
      RowBox[{"26", ",", "112", ",", "597"}], "}"}], ",", 
     RowBox[{"{", 
      RowBox[{"27", ",", "47", ",", "516"}], "}"}], ",", 
     RowBox[{"{", 
      RowBox[{"28", ",", "30", ",", "421"}], "}"}], ",", 
     RowBox[{"{", 
      RowBox[{"29", ",", "18", ",", "320"}], "}"}], ",", 
     RowBox[{"{", 
      RowBox[{"30", ",", "10", ",", "242"}], "}"}], ",", 
     RowBox[{"{", 
      RowBox[{"31", ",", "10", ",", "191"}], "}"}], ",", 
     RowBox[{"{", 
      RowBox[{"32", ",", "7", ",", "139"}], "}"}], ",", 
     RowBox[{"{", 
      RowBox[{"33", ",", "6", ",", "114"}], "}"}], ",", 
     RowBox[{"{", 
      RowBox[{"34", ",", "6", ",", "84"}], "}"}], ",", 
     RowBox[{"{", 
      RowBox[{"35", ",", "8", ",", "65"}], "}"}], ",", 
     RowBox[{"{", 
      RowBox[{"36", ",", "11", ",", "57"}], "}"}], ",", 
     RowBox[{"{", 
      RowBox[{"37", ",", "21", ",", "43"}], "}"}], ",", 
     RowBox[{"{", 
      RowBox[{"38", ",", "38", ",", "32"}], "}"}], ",", 
     RowBox[{"{", 
      RowBox[{"39", ",", "62", ",", "27"}], "}"}], ",", 
     RowBox[{"{", 
      RowBox[{"40", ",", "109", ",", "23"}], "}"}], ",", 
     RowBox[{"{", "}"}], ",", 
     RowBox[{"{", 
      RowBox[{"0", ",", "71", ",", "79"}], "}"}], ",", 
     RowBox[{"{", 
      RowBox[{"1", ",", "107", ",", "79"}], "}"}], ",", 
     RowBox[{"{", 
      RowBox[{"2", ",", "143", ",", "73"}], "}"}], ",", 
     RowBox[{"{", 
      RowBox[{"3", ",", "190", ",", "84"}], "}"}], ",", 
     RowBox[{"{", 
      RowBox[{"4", ",", "231", ",", "122"}], "}"}], ",", 
     RowBox[{"{", 
      RowBox[{"5", ",", "307", ",", "161"}], "}"}], ",", 
     RowBox[{"{", 
      RowBox[{"6", ",", "282", ",", "274"}], "}"}], ",", 
     RowBox[{"{", 
      RowBox[{"7", ",", "208", ",", "358"}], "}"}], ",", 
     RowBox[{"{", 
      RowBox[{"8", ",", "106", ",", "399"}], "}"}], ",", 
     RowBox[{"{", 
      RowBox[{"9", ",", "73", ",", "338"}], "}"}], ",", 
     RowBox[{"{", 
      RowBox[{"10", ",", "46", ",", "317"}], "}"}], ",", 
     RowBox[{"{", 
      RowBox[{"11", ",", "38", ",", "272"}], "}"}], ",", 
     RowBox[{"{", 
      RowBox[{"12", ",", "43", ",", "214"}], "}"}], ",", 
     RowBox[{"{", 
      RowBox[{"13", ",", "47", ",", "181"}], "}"}], ",", 
     RowBox[{"{", 
      RowBox[{"14", ",", "57", ",", "151"}], "}"}], ",", 
     RowBox[{"{", 
      RowBox[{"15", ",", "62", ",", "136"}], "}"}], ",", 
     RowBox[{"{", 
      RowBox[{"16", ",", "76", ",", "123"}], "}"}], ",", 
     RowBox[{"{", 
      RowBox[{"17", ",", "97", ",", "114"}], "}"}], ",", 
     RowBox[{"{", 
      RowBox[{"18", ",", "108", ",", "113"}], "}"}], ",", 
     RowBox[{"{", 
      RowBox[{"19", ",", "160", ",", "102"}], "}"}], ",", 
     RowBox[{"{", 
      RowBox[{"20", ",", "196", ",", "131"}], "}"}], ",", 
     RowBox[{"{", 
      RowBox[{"21", ",", "231", ",", "171"}], "}"}], ",", 
     RowBox[{"{", 
      RowBox[{"22", ",", "245", ",", "211"}], "}"}], ",", 
     RowBox[{"{", 
      RowBox[{"23", ",", "225", ",", "260"}], "}"}], ",", 
     RowBox[{"{", 
      RowBox[{"24", ",", "181", ",", "320"}], "}"}], ",", 
     RowBox[{"{", 
      RowBox[{"25", ",", "123", ",", "337"}], "}"}], ",", 
     RowBox[{"{", 
      RowBox[{"26", ",", "89", ",", "316"}], "}"}], ",", 
     RowBox[{"{", 
      RowBox[{"27", ",", "82", ",", "284"}], "}"}], ",", 
     RowBox[{"{", 
      RowBox[{"28", ",", "72", ",", "248"}], "}"}], ",", 
     RowBox[{"{", 
      RowBox[{"29", ",", "66", ",", "223"}], "}"}], ",", 
     RowBox[{"{", 
      RowBox[{"30", ",", "73", ",", "197"}], "}"}], ",", 
     RowBox[{"{", 
      RowBox[{"31", ",", "69", ",", "174"}], "}"}], ",", 
     RowBox[{"{", 
      RowBox[{"32", ",", "71", ",", "161"}], "}"}], ",", 
     RowBox[{"{", 
      RowBox[{"33", ",", "80", ",", "149"}], "}"}], ",", 
     RowBox[{"{", 
      RowBox[{"34", ",", "86", ",", "139"}], "}"}], ",", 
     RowBox[{"{", 
      RowBox[{"35", ",", "99", ",", "145"}], "}"}], ",", 
     RowBox[{"{", 
      RowBox[{"36", ",", "124", ",", "148"}], "}"}], ",", 
     RowBox[{"{", 
      RowBox[{"37", ",", "149", ",", "129"}], "}"}], ",", 
     RowBox[{"{", 
      RowBox[{"38", ",", "173", ",", "128"}], "}"}], ",", 
     RowBox[{"{", 
      RowBox[{"39", ",", "199", ",", "146"}], "}"}], ",", 
     RowBox[{"{", 
      RowBox[{"40", ",", "196", ",", "190"}], "}"}], ",", 
     RowBox[{"{", "}"}], ",", 
     RowBox[{"{", 
      RowBox[{"0", ",", "71", ",", "79"}], "}"}], ",", 
     RowBox[{"{", 
      RowBox[{"1", ",", "95", ",", "75"}], "}"}], ",", 
     RowBox[{"{", 
      RowBox[{"2", ",", "143", ",", "68"}], "}"}], ",", 
     RowBox[{"{", 
      RowBox[{"3", ",", "198", ",", "69"}], "}"}], ",", 
     RowBox[{"{", 
      RowBox[{"4", ",", "253", ",", "95"}], "}"}], ",", 
     RowBox[{"{", 
      RowBox[{"5", ",", "306", ",", "156"}], "}"}], ",", 
     RowBox[{"{", 
      RowBox[{"6", ",", "297", ",", "278"}], "}"}], ",", 
     RowBox[{"{", 
      RowBox[{"7", ",", "200", ",", "392"}], "}"}], ",", 
     RowBox[{"{", 
      RowBox[{"8", ",", "120", ",", "418"}], "}"}], ",", 
     RowBox[{"{", 
      RowBox[{"9", ",", "73", ",", "392"}], "}"}], ",", 
     RowBox[{"{", 
      RowBox[{"10", ",", "42", ",", "339"}], "}"}], ",", 
     RowBox[{"{", 
      RowBox[{"11", ",", "30", ",", "267"}], "}"}], ",", 
     RowBox[{"{", 
      RowBox[{"12", ",", "29", ",", "213"}], "}"}], ",", 
     RowBox[{"{", 
      RowBox[{"13", ",", "34", ",", "163"}], "}"}], ",", 
     RowBox[{"{", 
      RowBox[{"14", ",", "36", ",", "135"}], "}"}], ",", 
     RowBox[{"{", 
      RowBox[{"15", ",", "59", ",", "110"}], "}"}], ",", 
     RowBox[{"{", 
      RowBox[{"16", ",", "70", ",", "88"}], "}"}], ",", 
     RowBox[{"{", 
      RowBox[{"17", ",", "85", ",", "81"}], "}"}], ",", 
     RowBox[{"{", 
      RowBox[{"18", ",", "110", ",", "82"}], "}"}], ",", 
     RowBox[{"{", 
      RowBox[{"19", ",", "143", ",", "83"}], "}"}], ",", 
     RowBox[{"{", 
      RowBox[{"20", ",", "182", ",", "83"}], "}"}], ",", 
     RowBox[{"{", 
      RowBox[{"21", ",", "232", ",", "101"}], "}"}], ",", 
     RowBox[{"{", 
      RowBox[{"22", ",", "279", ",", "148"}], "}"}], ",", 
     RowBox[{"{", 
      RowBox[{"23", ",", "282", ",", "225"}], "}"}], ",", 
     RowBox[{"{", 
      RowBox[{"24", ",", "234", ",", "312"}], "}"}], ",", 
     RowBox[{"{", 
      RowBox[{"25", ",", "152", ",", "383"}], "}"}], ",", 
     RowBox[{"{", 
      RowBox[{"26", ",", "87", ",", "378"}], "}"}], ",", 
     RowBox[{"{", 
      RowBox[{"27", ",", "50", ",", "344"}], "}"}], ",", 
     RowBox[{"{", 
      RowBox[{"28", ",", "41", ",", "285"}], "}"}], ",", 
     RowBox[{"{", 
      RowBox[{"29", ",", "44", ",", "227"}], "}"}], ",", 
     RowBox[{"{", 
      RowBox[{"30", ",", "51", ",", "180"}], "}"}], ",", 
     RowBox[{"{", 
      RowBox[{"31", ",", "64", ",", "143"}], "}"}], ",", 
     RowBox[{"{", 
      RowBox[{"32", ",", "74", ",", "124"}], "}"}], ",", 
     RowBox[{"{", 
      RowBox[{"33", ",", "81", ",", "108"}], "}"}], ",", 
     RowBox[{"{", 
      RowBox[{"34", ",", "109", ",", "99"}], "}"}], ",", 
     RowBox[{"{", 
      RowBox[{"35", ",", "129", ",", "111"}], "}"}], ",", 
     RowBox[{"{", 
      RowBox[{"36", ",", "167", ",", "122"}], "}"}], ",", 
     RowBox[{"{", 
      RowBox[{"37", ",", "188", ",", "154"}], "}"}], ",", 
     RowBox[{"{", 
      RowBox[{"38", ",", "224", ",", "191"}], "}"}], ",", 
     RowBox[{"{", 
      RowBox[{"39", ",", "201", ",", "252"}], "}"}], ",", 
     RowBox[{"{", 
      RowBox[{"40", ",", "184", ",", "290"}], "}"}], ",", 
     RowBox[{"{", "}"}], ",", 
     RowBox[{"{", 
      RowBox[{"0", ",", "71", ",", "79"}], "}"}], ",", 
     RowBox[{"{", 
      RowBox[{"1", ",", "105", ",", "76"}], "}"}], ",", 
     RowBox[{"{", 
      RowBox[{"2", ",", "153", ",", "67"}], "}"}], ",", 
     RowBox[{"{", 
      RowBox[{"3", ",", "214", ",", "80"}], "}"}], ",", 
     RowBox[{"{", 
      RowBox[{"4", ",", "273", ",", "108"}], "}"}], ",", 
     RowBox[{"{", 
      RowBox[{"5", ",", "324", ",", "170"}], "}"}], ",", 
     RowBox[{"{", 
      RowBox[{"6", ",", "280", ",", "279"}], "}"}], ",", 
     RowBox[{"{", 
      RowBox[{"7", ",", "205", ",", "385"}], "}"}], ",", 
     RowBox[{"{", 
      RowBox[{"8", ",", "111", ",", "451"}], "}"}], ",", 
     RowBox[{"{", 
      RowBox[{"9", ",", "71", ",", "392"}], "}"}], ",", 
     RowBox[{"{", 
      RowBox[{"10", ",", "49", ",", "315"}], "}"}], ",", 
     RowBox[{"{", 
      RowBox[{"11", ",", "45", ",", "266"}], "}"}], ",", 
     RowBox[{"{", 
      RowBox[{"12", ",", "40", ",", "213"}], "}"}], ",", 
     RowBox[{"{", 
      RowBox[{"13", ",", "46", ",", "173"}], "}"}], ",", 
     RowBox[{"{", 
      RowBox[{"14", ",", "54", ",", "144"}], "}"}], ",", 
     RowBox[{"{", 
      RowBox[{"15", ",", "59", ",", "130"}], "}"}], ",", 
     RowBox[{"{", 
      RowBox[{"16", ",", "64", ",", "108"}], "}"}], ",", 
     RowBox[{"{", 
      RowBox[{"17", ",", "88", ",", "96"}], "}"}], ",", 
     RowBox[{"{", 
      RowBox[{"18", ",", "135", ",", "95"}], "}"}], ",", 
     RowBox[{"{", 
      RowBox[{"19", ",", "180", ",", "110"}], "}"}], ",", 
     RowBox[{"{", 
      RowBox[{"20", ",", "233", ",", "143"}], "}"}], ",", 
     RowBox[{"{", 
      RowBox[{"21", ",", "247", ",", "201"}], "}"}], ",", 
     RowBox[{"{", 
      RowBox[{"22", ",", "210", ",", "283"}], "}"}], ",", 
     RowBox[{"{", 
      RowBox[{"23", ",", "172", ",", "336"}], "}"}], ",", 
     RowBox[{"{", 
      RowBox[{"24", ",", "128", ",", "376"}], "}"}], ",", 
     RowBox[{"{", 
      RowBox[{"25", ",", "65", ",", "370"}], "}"}], ",", 
     RowBox[{"{", 
      RowBox[{"26", ",", "43", ",", "315"}], "}"}], ",", 
     RowBox[{"{", 
      RowBox[{"27", ",", "41", ",", "255"}], "}"}], ",", 
     RowBox[{"{", 
      RowBox[{"28", ",", "48", ",", "205"}], "}"}], ",", 
     RowBox[{"{", 
      RowBox[{"29", ",", "49", ",", "173"}], "}"}], ",", 
     RowBox[{"{", 
      RowBox[{"30", ",", "38", ",", "148"}], "}"}], ",", 
     RowBox[{"{", 
      RowBox[{"31", ",", "48", ",", "122"}], "}"}], ",", 
     RowBox[{"{", 
      RowBox[{"32", ",", "64", ",", "100"}], "}"}], ",", 
     RowBox[{"{", 
      RowBox[{"33", ",", "77", ",", "80"}], "}"}], ",", 
     RowBox[{"{", 
      RowBox[{"34", ",", "102", ",", "67"}], "}"}], ",", 
     RowBox[{"{", 
      RowBox[{"35", ",", "151", ",", "67"}], "}"}], ",", 
     RowBox[{"{", 
      RowBox[{"36", ",", "192", ",", "78"}], "}"}], ",", 
     RowBox[{"{", 
      RowBox[{"37", ",", "256", ",", "104"}], "}"}], ",", 
     RowBox[{"{", 
      RowBox[{"38", ",", "295", ",", "162"}], "}"}], ",", 
     RowBox[{"{", 
      RowBox[{"39", ",", "318", ",", "238"}], "}"}], ",", 
     RowBox[{"{", 
      RowBox[{"40", ",", "287", ",", "336"}], "}"}], ",", 
     RowBox[{"{", "}"}], ",", 
     RowBox[{"{", 
      RowBox[{"0", ",", "71", ",", "79"}], "}"}], ",", 
     RowBox[{"{", 
      RowBox[{"1", ",", "100", ",", "70"}], "}"}], ",", 
     RowBox[{"{", 
      RowBox[{"2", ",", "148", ",", "75"}], "}"}], ",", 
     RowBox[{"{", 
      RowBox[{"3", ",", "225", ",", "86"}], "}"}], ",", 
     RowBox[{"{", 
      RowBox[{"4", ",", "286", ",", "112"}], "}"}], ",", 
     RowBox[{"{", 
      RowBox[{"5", ",", "337", ",", "174"}], "}"}], ",", 
     RowBox[{"{", 
      RowBox[{"6", ",", "288", ",", "328"}], "}"}], ",", 
     RowBox[{"{", 
      RowBox[{"7", ",", "178", ",", "439"}], "}"}], ",", 
     RowBox[{"{", 
      RowBox[{"8", ",", "101", ",", "445"}], "}"}], ",", 
     RowBox[{"{", 
      RowBox[{"9", ",", "52", ",", "392"}], "}"}], ",", 
     RowBox[{"{", 
      RowBox[{"10", ",", "30", ",", "334"}], "}"}], ",", 
     RowBox[{"{", 
      RowBox[{"11", ",", "22", ",", "264"}], "}"}], ",", 
     RowBox[{"{", 
      RowBox[{"12", ",", "16", ",", "206"}], "}"}], ",", 
     RowBox[{"{", 
      RowBox[{"13", ",", "21", ",", "158"}], "}"}], ",", 
     RowBox[{"{", 
      RowBox[{"14", ",", "24", ",", "120"}], "}"}], ",", 
     RowBox[{"{", 
      RowBox[{"15", ",", "39", ",", "95"}], "}"}], ",", 
     RowBox[{"{", 
      RowBox[{"16", ",", "52", ",", "90"}], "}"}], ",", 
     RowBox[{"{", 
      RowBox[{"17", ",", "59", ",", "74"}], "}"}], ",", 
     RowBox[{"{", 
      RowBox[{"18", ",", "73", ",", "71"}], "}"}], ",", 
     RowBox[{"{", 
      RowBox[{"19", ",", "103", ",", "69"}], "}"}], ",", 
     RowBox[{"{", 
      RowBox[{"20", ",", "156", ",", "66"}], "}"}], ",", 
     RowBox[{"{", 
      RowBox[{"21", ",", "238", ",", "79"}], "}"}], ",", 
     RowBox[{"{", 
      RowBox[{"22", ",", "288", ",", "131"}], "}"}], ",", 
     RowBox[{"{", 
      RowBox[{"23", ",", "328", ",", "210"}], "}"}], ",", 
     RowBox[{"{", 
      RowBox[{"24", ",", "275", ",", "345"}], "}"}], ",", 
     RowBox[{"{", 
      RowBox[{"25", ",", "165", ",", "410"}], "}"}], ",", 
     RowBox[{"{", 
      RowBox[{"26", ",", "109", ",", "412"}], "}"}], ",", 
     RowBox[{"{", 
      RowBox[{"27", ",", "69", ",", "389"}], "}"}], ",", 
     RowBox[{"{", 
      RowBox[{"28", ",", "40", ",", "327"}], "}"}], ",", 
     RowBox[{"{", 
      RowBox[{"29", ",", "36", ",", "262"}], "}"}], ",", 
     RowBox[{"{", 
      RowBox[{"30", ",", "33", ",", "227"}], "}"}], ",", 
     RowBox[{"{", 
      RowBox[{"31", ",", "46", ",", "178"}], "}"}], ",", 
     RowBox[{"{", 
      RowBox[{"32", ",", "46", ",", "141"}], "}"}], ",", 
     RowBox[{"{", 
      RowBox[{"33", ",", "52", ",", "115"}], "}"}], ",", 
     RowBox[{"{", 
      RowBox[{"34", ",", "57", ",", "96"}], "}"}], ",", 
     RowBox[{"{", 
      RowBox[{"35", ",", "70", ",", "89"}], "}"}], ",", 
     RowBox[{"{", 
      RowBox[{"36", ",", "82", ",", "81"}], "}"}], ",", 
     RowBox[{"{", 
      RowBox[{"37", ",", "108", ",", "73"}], "}"}], ",", 
     RowBox[{"{", 
      RowBox[{"38", ",", "154", ",", "72"}], "}"}], ",", 
     RowBox[{"{", 
      RowBox[{"39", ",", "225", ",", "68"}], "}"}], ",", 
     RowBox[{"{", 
      RowBox[{"40", ",", "294", ",", "100"}], "}"}], ",", 
     RowBox[{"{", "}"}], ",", 
     RowBox[{"{", 
      RowBox[{"0", ",", "71", ",", "79"}], "}"}], ",", 
     RowBox[{"{", 
      RowBox[{"1", ",", "100", ",", "73"}], "}"}], ",", 
     RowBox[{"{", 
      RowBox[{"2", ",", "124", ",", "74"}], "}"}], ",", 
     RowBox[{"{", 
      RowBox[{"3", ",", "154", ",", "77"}], "}"}], ",", 
     RowBox[{"{", 
      RowBox[{"4", ",", "211", ",", "97"}], "}"}], ",", 
     RowBox[{"{", 
      RowBox[{"5", ",", "289", ",", "105"}], "}"}], ",", 
     RowBox[{"{", 
      RowBox[{"6", ",", "343", ",", "166"}], "}"}], ",", 
     RowBox[{"{", 
      RowBox[{"7", ",", "308", ",", "293"}], "}"}], ",", 
     RowBox[{"{", 
      RowBox[{"8", ",", "206", ",", "408"}], "}"}], ",", 
     RowBox[{"{", 
      RowBox[{"9", ",", "104", ",", "456"}], "}"}], ",", 
     RowBox[{"{", 
      RowBox[{"10", ",", "54", ",", "423"}], "}"}], ",", 
     RowBox[{"{", 
      RowBox[{"11", ",", "49", ",", "337"}], "}"}], ",", 
     RowBox[{"{", 
      RowBox[{"12", ",", "38", ",", "289"}], "}"}], ",", 
     RowBox[{"{", 
      RowBox[{"13", ",", "20", ",", "245"}], "}"}], ",", 
     RowBox[{"{", 
      RowBox[{"14", ",", "14", ",", "194"}], "}"}], ",", 
     RowBox[{"{", 
      RowBox[{"15", ",", "22", ",", "151"}], "}"}], ",", 
     RowBox[{"{", 
      RowBox[{"16", ",", "23", ",", "125"}], "}"}], ",", 
     RowBox[{"{", 
      RowBox[{"17", ",", "26", ",", "103"}], "}"}], ",", 
     RowBox[{"{", 
      RowBox[{"18", ",", "42", ",", "79"}], "}"}], ",", 
     RowBox[{"{", 
      RowBox[{"19", ",", "49", ",", "78"}], "}"}], ",", 
     RowBox[{"{", 
      RowBox[{"20", ",", "68", ",", "68"}], "}"}], ",", 
     RowBox[{"{", 
      RowBox[{"21", ",", "85", ",", "60"}], "}"}], ",", 
     RowBox[{"{", 
      RowBox[{"22", ",", "133", ",", "58"}], "}"}], ",", 
     RowBox[{"{", 
      RowBox[{"23", ",", "168", ",", "52"}], "}"}], ",", 
     RowBox[{"{", 
      RowBox[{"24", ",", "211", ",", "67"}], "}"}], ",", 
     RowBox[{"{", 
      RowBox[{"25", ",", "312", ",", "93"}], "}"}], ",", 
     RowBox[{"{", 
      RowBox[{"26", ",", "412", ",", "168"}], "}"}], ",", 
     RowBox[{"{", 
      RowBox[{"27", ",", "351", ",", "345"}], "}"}], ",", 
     RowBox[{"{", 
      RowBox[{"28", ",", "200", ",", "511"}], "}"}], ",", 
     RowBox[{"{", 
      RowBox[{"29", ",", "105", ",", "527"}], "}"}], ",", 
     RowBox[{"{", 
      RowBox[{"30", ",", "55", ",", "482"}], "}"}], ",", 
     RowBox[{"{", 
      RowBox[{"31", ",", "31", ",", "422"}], "}"}], ",", 
     RowBox[{"{", 
      RowBox[{"32", ",", "17", ",", "332"}], "}"}], ",", 
     RowBox[{"{", 
      RowBox[{"33", ",", "10", ",", "261"}], "}"}], ",", 
     RowBox[{"{", 
      RowBox[{"34", ",", "13", ",", "203"}], "}"}], ",", 
     RowBox[{"{", 
      RowBox[{"35", ",", "15", ",", "158"}], "}"}], ",", 
     RowBox[{"{", 
      RowBox[{"36", ",", "18", ",", "125"}], "}"}], ",", 
     RowBox[{"{", 
      RowBox[{"37", ",", "23", ",", "93"}], "}"}], ",", 
     RowBox[{"{", 
      RowBox[{"38", ",", "30", ",", "74"}], "}"}], ",", 
     RowBox[{"{", 
      RowBox[{"39", ",", "43", ",", "63"}], "}"}], ",", 
     RowBox[{"{", 
      RowBox[{"40", ",", "69", ",", "54"}], "}"}], ",", 
     RowBox[{"{", "}"}], ",", 
     RowBox[{"{", 
      RowBox[{"0", ",", "71", ",", "79"}], "}"}], ",", 
     RowBox[{"{", 
      RowBox[{"1", ",", "109", ",", "68"}], "}"}], ",", 
     RowBox[{"{", 
      RowBox[{"2", ",", "157", ",", "71"}], "}"}], ",", 
     RowBox[{"{", 
      RowBox[{"3", ",", "180", ",", "86"}], "}"}], ",", 
     RowBox[{"{", 
      RowBox[{"4", ",", "247", ",", "98"}], "}"}], ",", 
     RowBox[{"{", 
      RowBox[{"5", ",", "286", ",", "172"}], "}"}], ",", 
     RowBox[{"{", 
      RowBox[{"6", ",", "313", ",", "235"}], "}"}], ",", 
     RowBox[{"{", 
      RowBox[{"7", ",", "237", ",", "356"}], "}"}], ",", 
     RowBox[{"{", 
      RowBox[{"8", ",", "137", ",", "415"}], "}"}], ",", 
     RowBox[{"{", 
      RowBox[{"9", ",", "90", ",", "389"}], "}"}], ",", 
     RowBox[{"{", 
      RowBox[{"10", ",", "71", ",", "352"}], "}"}], ",", 
     RowBox[{"{", 
      RowBox[{"11", ",", "46", ",", "323"}], "}"}], ",", 
     RowBox[{"{", 
      RowBox[{"12", ",", "36", ",", "270"}], "}"}], ",", 
     RowBox[{"{", 
      RowBox[{"13", ",", "38", ",", "209"}], "}"}], ",", 
     RowBox[{"{", 
      RowBox[{"14", ",", "42", ",", "165"}], "}"}], ",", 
     RowBox[{"{", 
      RowBox[{"15", ",", "43", ",", "128"}], "}"}], ",", 
     RowBox[{"{", 
      RowBox[{"16", ",", "49", ",", "118"}], "}"}], ",", 
     RowBox[{"{", 
      RowBox[{"17", ",", "44", ",", "108"}], "}"}], ",", 
     RowBox[{"{", 
      RowBox[{"18", ",", "56", ",", "86"}], "}"}], ",", 
     RowBox[{"{", 
      RowBox[{"19", ",", "72", ",", "69"}], "}"}], ",", 
     RowBox[{"{", 
      RowBox[{"20", ",", "93", ",", "53"}], "}"}], ",", 
     RowBox[{"{", 
      RowBox[{"21", ",", "128", ",", "62"}], "}"}], ",", 
     RowBox[{"{", 
      RowBox[{"22", ",", "198", ",", "58"}], "}"}], ",", 
     RowBox[{"{", 
      RowBox[{"23", ",", "258", ",", "79"}], "}"}], ",", 
     RowBox[{"{", 
      RowBox[{"24", ",", "326", ",", "133"}], "}"}], ",", 
     RowBox[{"{", 
      RowBox[{"25", ",", "340", ",", "227"}], "}"}], ",", 
     RowBox[{"{", 
      RowBox[{"26", ",", "228", ",", "377"}], "}"}], ",", 
     RowBox[{"{", 
      RowBox[{"27", ",", "155", ",", "417"}], "}"}], ",", 
     RowBox[{"{", 
      RowBox[{"28", ",", "78", ",", "421"}], "}"}], ",", 
     RowBox[{"{", 
      RowBox[{"29", ",", "54", ",", "375"}], "}"}], ",", 
     RowBox[{"{", 
      RowBox[{"30", ",", "23", ",", "334"}], "}"}], ",", 
     RowBox[{"{", 
      RowBox[{"31", ",", "19", ",", "254"}], "}"}], ",", 
     RowBox[{"{", 
      RowBox[{"32", ",", "19", ",", "204"}], "}"}], ",", 
     RowBox[{"{", 
      RowBox[{"33", ",", "24", ",", "154"}], "}"}], ",", 
     RowBox[{"{", 
      RowBox[{"34", ",", "25", ",", "128"}], "}"}], ",", 
     RowBox[{"{", 
      RowBox[{"35", ",", "30", ",", "100"}], "}"}], ",", 
     RowBox[{"{", 
      RowBox[{"36", ",", "36", ",", "75"}], "}"}], ",", 
     RowBox[{"{", 
      RowBox[{"37", ",", "46", ",", "65"}], "}"}], ",", 
     RowBox[{"{", 
      RowBox[{"38", ",", "69", ",", "49"}], "}"}], ",", 
     RowBox[{"{", 
      RowBox[{"39", ",", "116", ",", "39"}], "}"}], ",", 
     RowBox[{"{", 
      RowBox[{"40", ",", "156", ",", "36"}], "}"}], ",", 
     RowBox[{"{", "}"}], ",", 
     RowBox[{"{", 
      RowBox[{"0", ",", "71", ",", "79"}], "}"}], ",", 
     RowBox[{"{", 
      RowBox[{"1", ",", "104", ",", "72"}], "}"}], ",", 
     RowBox[{"{", 
      RowBox[{"2", ",", "139", ",", "71"}], "}"}], ",", 
     RowBox[{"{", 
      RowBox[{"3", ",", "212", ",", "71"}], "}"}], ",", 
     RowBox[{"{", 
      RowBox[{"4", ",", "295", ",", "99"}], "}"}], ",", 
     RowBox[{"{", 
      RowBox[{"5", ",", "335", ",", "171"}], "}"}], ",", 
     RowBox[{"{", 
      RowBox[{"6", ",", "346", ",", "299"}], "}"}], ",", 
     RowBox[{"{", 
      RowBox[{"7", ",", "219", ",", "452"}], "}"}], ",", 
     RowBox[{"{", 
      RowBox[{"8", ",", "107", ",", "475"}], "}"}], ",", 
     RowBox[{"{", 
      RowBox[{"9", ",", "62", ",", "415"}], "}"}], ",", 
     RowBox[{"{", 
      RowBox[{"10", ",", "46", ",", "350"}], "}"}], ",", 
     RowBox[{"{", 
      RowBox[{"11", ",", "44", ",", "287"}], "}"}], ",", 
     RowBox[{"{", 
      RowBox[{"12", ",", "38", ",", "238"}], "}"}], ",", 
     RowBox[{"{", 
      RowBox[{"13", ",", "30", ",", "186"}], "}"}], ",", 
     RowBox[{"{", 
      RowBox[{"14", ",", "28", ",", "156"}], "}"}], ",", 
     RowBox[{"{", 
      RowBox[{"15", ",", "27", ",", "115"}], "}"}], ",", 
     RowBox[{"{", 
      RowBox[{"16", ",", "41", ",", "98"}], "}"}], ",", 
     RowBox[{"{", 
      RowBox[{"17", ",", "44", ",", "87"}], "}"}], ",", 
     RowBox[{"{", 
      RowBox[{"18", ",", "50", ",", "77"}], "}"}], ",", 
     RowBox[{"{", 
      RowBox[{"19", ",", "76", ",", "59"}], "}"}], ",", 
     RowBox[{"{", 
      RowBox[{"20", ",", "133", ",", "52"}], "}"}], ",", 
     RowBox[{"{", 
      RowBox[{"21", ",", "192", ",", "64"}], "}"}], ",", 
     RowBox[{"{", 
      RowBox[{"22", ",", "271", ",", "78"}], "}"}], ",", 
     RowBox[{"{", 
      RowBox[{"23", ",", "342", ",", "114"}], "}"}], ",", 
     RowBox[{"{", 
      RowBox[{"24", ",", "370", ",", "210"}], "}"}], ",", 
     RowBox[{"{", 
      RowBox[{"25", ",", "271", ",", "412"}], "}"}], ",", 
     RowBox[{"{", 
      RowBox[{"26", ",", "138", ",", "523"}], "}"}], ",", 
     RowBox[{"{", 
      RowBox[{"27", ",", "62", ",", "471"}], "}"}], ",", 
     RowBox[{"{", 
      RowBox[{"28", ",", "35", ",", "391"}], "}"}], ",", 
     RowBox[{"{", 
      RowBox[{"29", ",", "20", ",", "311"}], "}"}], ",", 
     RowBox[{"{", 
      RowBox[{"30", ",", "20", ",", "240"}], "}"}], ",", 
     RowBox[{"{", 
      RowBox[{"31", ",", "24", ",", "197"}], "}"}], ",", 
     RowBox[{"{", 
      RowBox[{"32", ",", "31", ",", "152"}], "}"}], ",", 
     RowBox[{"{", 
      RowBox[{"33", ",", "41", ",", "119"}], "}"}], ",", 
     RowBox[{"{", 
      RowBox[{"34", ",", "65", ",", "93"}], "}"}], ",", 
     RowBox[{"{", 
      RowBox[{"35", ",", "91", ",", "76"}], "}"}], ",", 
     RowBox[{"{", 
      RowBox[{"36", ",", "126", ",", "61"}], "}"}], ",", 
     RowBox[{"{", 
      RowBox[{"37", ",", "172", ",", "52"}], "}"}], ",", 
     RowBox[{"{", 
      RowBox[{"38", ",", "228", ",", "80"}], "}"}], ",", 
     RowBox[{"{", 
      RowBox[{"39", ",", "329", ",", "98"}], "}"}], ",", 
     RowBox[{"{", 
      RowBox[{"40", ",", "373", ",", "185"}], "}"}], ",", 
     RowBox[{"{", "}"}], ",", 
     RowBox[{"{", 
      RowBox[{"0", ",", "71", ",", "79"}], "}"}], ",", 
     RowBox[{"{", 
      RowBox[{"1", ",", "98", ",", "71"}], "}"}], ",", 
     RowBox[{"{", 
      RowBox[{"2", ",", "124", ",", "66"}], "}"}], ",", 
     RowBox[{"{", 
      RowBox[{"3", ",", "174", ",", "76"}], "}"}], ",", 
     RowBox[{"{", 
      RowBox[{"4", ",", "232", ",", "95"}], "}"}], ",", 
     RowBox[{"{", 
      RowBox[{"5", ",", "265", ",", "143"}], "}"}], ",", 
     RowBox[{"{", 
      RowBox[{"6", ",", "278", ",", "209"}], "}"}], ",", 
     RowBox[{"{", 
      RowBox[{"7", ",", "248", ",", "291"}], "}"}], ",", 
     RowBox[{"{", 
      RowBox[{"8", ",", "136", ",", "389"}], "}"}], ",", 
     RowBox[{"{", 
      RowBox[{"9", ",", "99", ",", "379"}], "}"}], ",", 
     RowBox[{"{", 
      RowBox[{"10", ",", "57", ",", "352"}], "}"}], ",", 
     RowBox[{"{", 
      RowBox[{"11", ",", "42", ",", "287"}], "}"}], ",", 
     RowBox[{"{", 
      RowBox[{"12", ",", "38", ",", "230"}], "}"}], ",", 
     RowBox[{"{", 
      RowBox[{"13", ",", "50", ",", "196"}], "}"}], ",", 
     RowBox[{"{", 
      RowBox[{"14", ",", "54", ",", "160"}], "}"}], ",", 
     RowBox[{"{", 
      RowBox[{"15", ",", "76", ",", "131"}], "}"}], ",", 
     RowBox[{"{", 
      RowBox[{"16", ",", "86", ",", "113"}], "}"}], ",", 
     RowBox[{"{", 
      RowBox[{"17", ",", "110", ",", "110"}], "}"}], ",", 
     RowBox[{"{", 
      RowBox[{"18", ",", "123", ",", "114"}], "}"}], ",", 
     RowBox[{"{", 
      RowBox[{"19", ",", "143", ",", "132"}], "}"}], ",", 
     RowBox[{"{", 
      RowBox[{"20", ",", "168", ",", "143"}], "}"}], ",", 
     RowBox[{"{", 
      RowBox[{"21", ",", "201", ",", "152"}], "}"}], ",", 
     RowBox[{"{", 
      RowBox[{"22", ",", "232", ",", "201"}], "}"}], ",", 
     RowBox[{"{", 
      RowBox[{"23", ",", "196", ",", "275"}], "}"}], ",", 
     RowBox[{"{", 
      RowBox[{"24", ",", "151", ",", "314"}], "}"}], ",", 
     RowBox[{"{", 
      RowBox[{"25", ",", "130", ",", "339"}], "}"}], ",", 
     RowBox[{"{", 
      RowBox[{"26", ",", "104", ",", "322"}], "}"}], ",", 
     RowBox[{"{", 
      RowBox[{"27", ",", "53", ",", "316"}], "}"}], ",", 
     RowBox[{"{", 
      RowBox[{"28", ",", "44", ",", "276"}], "}"}], ",", 
     RowBox[{"{", 
      RowBox[{"29", ",", "36", ",", "212"}], "}"}], ",", 
     RowBox[{"{", 
      RowBox[{"30", ",", "30", ",", "174"}], "}"}], ",", 
     RowBox[{"{", 
      RowBox[{"31", ",", "40", ",", "146"}], "}"}], ",", 
     RowBox[{"{", 
      RowBox[{"32", ",", "40", ",", "125"}], "}"}], ",", 
     RowBox[{"{", 
      RowBox[{"33", ",", "60", ",", "93"}], "}"}], ",", 
     RowBox[{"{", 
      RowBox[{"34", ",", "72", ",", "85"}], "}"}], ",", 
     RowBox[{"{", 
      RowBox[{"35", ",", "84", ",", "78"}], "}"}], ",", 
     RowBox[{"{", 
      RowBox[{"36", ",", "112", ",", "74"}], "}"}], ",", 
     RowBox[{"{", 
      RowBox[{"37", ",", "151", ",", "80"}], "}"}], ",", 
     RowBox[{"{", 
      RowBox[{"38", ",", "214", ",", "87"}], "}"}], ",", 
     RowBox[{"{", 
      RowBox[{"39", ",", "264", ",", "116"}], "}"}], ",", 
     RowBox[{"{", 
      RowBox[{"40", ",", "318", ",", "155"}], "}"}], ",", 
     RowBox[{"{", "}"}], ",", 
     RowBox[{"{", 
      RowBox[{"0", ",", "71", ",", "79"}], "}"}], ",", 
     RowBox[{"{", 
      RowBox[{"1", ",", "95", ",", "67"}], "}"}], ",", 
     RowBox[{"{", 
      RowBox[{"2", ",", "140", ",", "62"}], "}"}], ",", 
     RowBox[{"{", 
      RowBox[{"3", ",", "198", ",", "76"}], "}"}], ",", 
     RowBox[{"{", 
      RowBox[{"4", ",", "256", ",", "111"}], "}"}], ",", 
     RowBox[{"{", 
      RowBox[{"5", ",", "293", ",", "157"}], "}"}], ",", 
     RowBox[{"{", 
      RowBox[{"6", ",", "265", ",", "265"}], "}"}], ",", 
     RowBox[{"{", 
      RowBox[{"7", ",", "226", ",", "369"}], "}"}], ",", 
     RowBox[{"{", 
      RowBox[{"8", ",", "118", ",", "447"}], "}"}], ",", 
     RowBox[{"{", 
      RowBox[{"9", ",", "70", ",", "396"}], "}"}], ",", 
     RowBox[{"{", 
      RowBox[{"10", ",", "51", ",", "333"}], "}"}], ",", 
     RowBox[{"{", 
      RowBox[{"11", ",", "41", ",", "268"}], "}"}], ",", 
     RowBox[{"{", 
      RowBox[{"12", ",", "50", ",", "203"}], "}"}], ",", 
     RowBox[{"{", 
      RowBox[{"13", ",", "42", ",", "172"}], "}"}], ",", 
     RowBox[{"{", 
      RowBox[{"14", ",", "53", ",", "148"}], "}"}], ",", 
     RowBox[{"{", 
      RowBox[{"15", ",", "70", ",", "129"}], "}"}], ",", 
     RowBox[{"{", 
      RowBox[{"16", ",", "71", ",", "118"}], "}"}], ",", 
     RowBox[{"{", 
      RowBox[{"17", ",", "96", ",", "104"}], "}"}], ",", 
     RowBox[{"{", 
      RowBox[{"18", ",", "122", ",", "88"}], "}"}], ",", 
     RowBox[{"{", 
      RowBox[{"19", ",", "149", ",", "84"}], "}"}], ",", 
     RowBox[{"{", 
      RowBox[{"20", ",", "197", ",", "94"}], "}"}], ",", 
     RowBox[{"{", 
      RowBox[{"21", ",", "263", ",", "126"}], "}"}], ",", 
     RowBox[{"{", 
      RowBox[{"22", ",", "295", ",", "205"}], "}"}], ",", 
     RowBox[{"{", 
      RowBox[{"23", ",", "269", ",", "316"}], "}"}], ",", 
     RowBox[{"{", 
      RowBox[{"24", ",", "165", ",", "407"}], "}"}], ",", 
     RowBox[{"{", 
      RowBox[{"25", ",", "86", ",", "421"}], "}"}], ",", 
     RowBox[{"{", 
      RowBox[{"26", ",", "73", ",", "346"}], "}"}], ",", 
     RowBox[{"{", 
      RowBox[{"27", ",", "43", ",", "290"}], "}"}], ",", 
     RowBox[{"{", 
      RowBox[{"28", ",", "22", ",", "244"}], "}"}], ",", 
     RowBox[{"{", 
      RowBox[{"29", ",", "15", ",", "178"}], "}"}], ",", 
     RowBox[{"{", 
      RowBox[{"30", ",", "26", ",", "129"}], "}"}], ",", 
     RowBox[{"{", 
      RowBox[{"31", ",", "31", ",", "98"}], "}"}], ",", 
     RowBox[{"{", 
      RowBox[{"32", ",", "48", ",", "69"}], "}"}], ",", 
     RowBox[{"{", 
      RowBox[{"33", ",", "80", ",", "63"}], "}"}], ",", 
     RowBox[{"{", 
      RowBox[{"34", ",", "118", ",", "52"}], "}"}], ",", 
     RowBox[{"{", 
      RowBox[{"35", ",", "174", ",", "55"}], "}"}], ",", 
     RowBox[{"{", 
      RowBox[{"36", ",", "259", ",", "82"}], "}"}], ",", 
     RowBox[{"{", 
      RowBox[{"37", ",", "323", ",", "125"}], "}"}], ",", 
     RowBox[{"{", 
      RowBox[{"38", ",", "325", ",", "236"}], "}"}], ",", 
     RowBox[{"{", 
      RowBox[{"39", ",", "251", ",", "368"}], "}"}], ",", 
     RowBox[{"{", 
      RowBox[{"40", ",", "167", ",", "439"}], "}"}], ",", 
     RowBox[{"{", "}"}], ",", 
     RowBox[{"{", 
      RowBox[{"0", ",", "71", ",", "79"}], "}"}], ",", 
     RowBox[{"{", 
      RowBox[{"1", ",", "97", ",", "73"}], "}"}], ",", 
     RowBox[{"{", 
      RowBox[{"2", ",", "139", ",", "73"}], "}"}], ",", 
     RowBox[{"{", 
      RowBox[{"3", ",", "225", ",", "82"}], "}"}], ",", 
     RowBox[{"{", 
      RowBox[{"4", ",", "304", ",", "99"}], "}"}], ",", 
     RowBox[{"{", 
      RowBox[{"5", ",", "404", ",", "149"}], "}"}], ",", 
     RowBox[{"{", 
      RowBox[{"6", ",", "383", ",", "303"}], "}"}], ",", 
     RowBox[{"{", 
      RowBox[{"7", ",", "253", ",", "475"}], "}"}], ",", 
     RowBox[{"{", 
      RowBox[{"8", ",", "116", ",", "538"}], "}"}], ",", 
     RowBox[{"{", 
      RowBox[{"9", ",", "68", ",", "478"}], "}"}], ",", 
     RowBox[{"{", 
      RowBox[{"10", ",", "30", ",", "412"}], "}"}], ",", 
     RowBox[{"{", 
      RowBox[{"11", ",", "24", ",", "324"}], "}"}], ",", 
     RowBox[{"{", 
      RowBox[{"12", ",", "25", ",", "254"}], "}"}], ",", 
     RowBox[{"{", 
      RowBox[{"13", ",", "25", ",", "195"}], "}"}], ",", 
     RowBox[{"{", 
      RowBox[{"14", ",", "30", ",", "161"}], "}"}], ",", 
     RowBox[{"{", 
      RowBox[{"15", ",", "24", ",", "152"}], "}"}], ",", 
     RowBox[{"{", 
      RowBox[{"16", ",", "27", ",", "121"}], "}"}], ",", 
     RowBox[{"{", 
      RowBox[{"17", ",", "38", ",", "102"}], "}"}], ",", 
     RowBox[{"{", 
      RowBox[{"18", ",", "50", ",", "83"}], "}"}], ",", 
     RowBox[{"{", 
      RowBox[{"19", ",", "67", ",", "64"}], "}"}], ",", 
     RowBox[{"{", 
      RowBox[{"20", ",", "91", ",", "58"}], "}"}], ",", 
     RowBox[{"{", 
      RowBox[{"21", ",", "139", ",", "53"}], "}"}], ",", 
     RowBox[{"{", 
      RowBox[{"22", ",", "196", ",", "57"}], "}"}], ",", 
     RowBox[{"{", 
      RowBox[{"23", ",", "281", ",", "71"}], "}"}], ",", 
     RowBox[{"{", 
      RowBox[{"24", ",", "359", ",", "137"}], "}"}], ",", 
     RowBox[{"{", 
      RowBox[{"25", ",", "382", ",", "275"}], "}"}], ",", 
     RowBox[{"{", 
      RowBox[{"26", ",", "228", ",", "457"}], "}"}], ",", 
     RowBox[{"{", 
      RowBox[{"27", ",", "95", ",", "492"}], "}"}], ",", 
     RowBox[{"{", 
      RowBox[{"28", ",", "47", ",", "424"}], "}"}], ",", 
     RowBox[{"{", 
      RowBox[{"29", ",", "33", ",", "338"}], "}"}], ",", 
     RowBox[{"{", 
      RowBox[{"30", ",", "32", ",", "265"}], "}"}], ",", 
     RowBox[{"{", 
      RowBox[{"31", ",", "24", ",", "207"}], "}"}], ",", 
     RowBox[{"{", 
      RowBox[{"32", ",", "22", ",", "170"}], "}"}], ",", 
     RowBox[{"{", 
      RowBox[{"33", ",", "29", ",", "130"}], "}"}], ",", 
     RowBox[{"{", 
      RowBox[{"34", ",", "31", ",", "111"}], "}"}], ",", 
     RowBox[{"{", 
      RowBox[{"35", ",", "38", ",", "89"}], "}"}], ",", 
     RowBox[{"{", 
      RowBox[{"36", ",", "54", ",", "72"}], "}"}], ",", 
     RowBox[{"{", 
      RowBox[{"37", ",", "54", ",", "67"}], "}"}], ",", 
     RowBox[{"{", 
      RowBox[{"38", ",", "70", ",", "60"}], "}"}], ",", 
     RowBox[{"{", 
      RowBox[{"39", ",", "88", ",", "58"}], "}"}], ",", 
     RowBox[{"{", 
      RowBox[{"40", ",", "120", ",", "56"}], "}"}], ",", 
     RowBox[{"{", "}"}], ",", 
     RowBox[{"{", 
      RowBox[{"0", ",", "71", ",", "79"}], "}"}], ",", 
     RowBox[{"{", 
      RowBox[{"1", ",", "95", ",", "74"}], "}"}], ",", 
     RowBox[{"{", 
      RowBox[{"2", ",", "138", ",", "72"}], "}"}], ",", 
     RowBox[{"{", 
      RowBox[{"3", ",", "189", ",", "76"}], "}"}], ",", 
     RowBox[{"{", 
      RowBox[{"4", ",", "238", ",", "101"}], "}"}], ",", 
     RowBox[{"{", 
      RowBox[{"5", ",", "305", ",", "139"}], "}"}], ",", 
     RowBox[{"{", 
      RowBox[{"6", ",", "351", ",", "205"}], "}"}], ",", 
     RowBox[{"{", 
      RowBox[{"7", ",", "289", ",", "371"}], "}"}], ",", 
     RowBox[{"{", 
      RowBox[{"8", ",", "163", ",", "466"}], "}"}], ",", 
     RowBox[{"{", 
      RowBox[{"9", ",", "65", ",", "475"}], "}"}], ",", 
     RowBox[{"{", 
      RowBox[{"10", ",", "30", ",", "395"}], "}"}], ",", 
     RowBox[{"{", 
      RowBox[{"11", ",", "25", ",", "299"}], "}"}], ",", 
     RowBox[{"{", 
      RowBox[{"12", ",", "16", ",", "236"}], "}"}], ",", 
     RowBox[{"{", 
      RowBox[{"13", ",", "26", ",", "189"}], "}"}], ",", 
     RowBox[{"{", 
      RowBox[{"14", ",", "26", ",", "138"}], "}"}], ",", 
     RowBox[{"{", 
      RowBox[{"15", ",", "33", ",", "106"}], "}"}], ",", 
     RowBox[{"{", 
      RowBox[{"16", ",", "47", ",", "84"}], "}"}], ",", 
     RowBox[{"{", 
      RowBox[{"17", ",", "65", ",", "67"}], "}"}], ",", 
     RowBox[{"{", 
      RowBox[{"18", ",", "94", ",", "66"}], "}"}], ",", 
     RowBox[{"{", 
      RowBox[{"19", ",", "130", ",", "61"}], "}"}], ",", 
     RowBox[{"{", 
      RowBox[{"20", ",", "208", ",", "63"}], "}"}], ",", 
     RowBox[{"{", 
      RowBox[{"21", ",", "280", ",", "91"}], "}"}], ",", 
     RowBox[{"{", 
      RowBox[{"22", ",", "330", ",", "145"}], "}"}], ",", 
     RowBox[{"{", 
      RowBox[{"23", ",", "317", ",", "240"}], "}"}], ",", 
     RowBox[{"{", 
      RowBox[{"24", ",", "230", ",", "366"}], "}"}], ",", 
     RowBox[{"{", 
      RowBox[{"25", ",", "129", ",", "443"}], "}"}], ",", 
     RowBox[{"{", 
      RowBox[{"26", ",", "80", ",", "424"}], "}"}], ",", 
     RowBox[{"{", 
      RowBox[{"27", ",", "37", ",", "370"}], "}"}], ",", 
     RowBox[{"{", 
      RowBox[{"28", ",", "28", ",", "300"}], "}"}], ",", 
     RowBox[{"{", 
      RowBox[{"29", ",", "24", ",", "240"}], "}"}], ",", 
     RowBox[{"{", 
      RowBox[{"30", ",", "20", ",", "188"}], "}"}], ",", 
     RowBox[{"{", 
      RowBox[{"31", ",", "23", ",", "134"}], "}"}], ",", 
     RowBox[{"{", 
      RowBox[{"32", ",", "24", ",", "102"}], "}"}], ",", 
     RowBox[{"{", 
      RowBox[{"33", ",", "29", ",", "84"}], "}"}], ",", 
     RowBox[{"{", 
      RowBox[{"34", ",", "41", ",", "78"}], "}"}], ",", 
     RowBox[{"{", 
      RowBox[{"35", ",", "50", ",", "71"}], "}"}], ",", 
     RowBox[{"{", 
      RowBox[{"36", ",", "64", ",", "62"}], "}"}], ",", 
     RowBox[{"{", 
      RowBox[{"37", ",", "89", ",", "57"}], "}"}], ",", 
     RowBox[{"{", 
      RowBox[{"38", ",", "138", ",", "55"}], "}"}], ",", 
     RowBox[{"{", 
      RowBox[{"39", ",", "182", ",", "77"}], "}"}], ",", 
     RowBox[{"{", 
      RowBox[{"40", ",", "215", ",", "116"}], "}"}], ",", 
     RowBox[{"{", "}"}], ",", 
     RowBox[{"{", 
      RowBox[{"0", ",", "71", ",", "79"}], "}"}], ",", 
     RowBox[{"{", 
      RowBox[{"1", ",", "100", ",", "74"}], "}"}], ",", 
     RowBox[{"{", 
      RowBox[{"2", ",", "141", ",", "60"}], "}"}], ",", 
     RowBox[{"{", 
      RowBox[{"3", ",", "198", ",", "68"}], "}"}], ",", 
     RowBox[{"{", 
      RowBox[{"4", ",", "255", ",", "95"}], "}"}], ",", 
     RowBox[{"{", 
      RowBox[{"5", ",", "359", ",", "139"}], "}"}], ",", 
     RowBox[{"{", 
      RowBox[{"6", ",", "361", ",", "268"}], "}"}], ",", 
     RowBox[{"{", 
      RowBox[{"7", ",", "246", ",", "430"}], "}"}], ",", 
     RowBox[{"{", 
      RowBox[{"8", ",", "124", ",", "500"}], "}"}], ",", 
     RowBox[{"{", 
      RowBox[{"9", ",", "57", ",", "463"}], "}"}], ",", 
     RowBox[{"{", 
      RowBox[{"10", ",", "40", ",", "383"}], "}"}], ",", 
     RowBox[{"{", 
      RowBox[{"11", ",", "33", ",", "315"}], "}"}], ",", 
     RowBox[{"{", 
      RowBox[{"12", ",", "27", ",", "250"}], "}"}], ",", 
     RowBox[{"{", 
      RowBox[{"13", ",", "34", ",", "200"}], "}"}], ",", 
     RowBox[{"{", 
      RowBox[{"14", ",", "29", ",", "169"}], "}"}], ",", 
     RowBox[{"{", 
      RowBox[{"15", ",", "41", ",", "117"}], "}"}], ",", 
     RowBox[{"{", 
      RowBox[{"16", ",", "50", ",", "93"}], "}"}], ",", 
     RowBox[{"{", 
      RowBox[{"17", ",", "77", ",", "79"}], "}"}], ",", 
     RowBox[{"{", 
      RowBox[{"18", ",", "109", ",", "74"}], "}"}], ",", 
     RowBox[{"{", 
      RowBox[{"19", ",", "159", ",", "64"}], "}"}], ",", 
     RowBox[{"{", 
      RowBox[{"20", ",", "230", ",", "63"}], "}"}], ",", 
     RowBox[{"{", 
      RowBox[{"21", ",", "308", ",", "91"}], "}"}], ",", 
     RowBox[{"{", 
      RowBox[{"22", ",", "363", ",", "162"}], "}"}], ",", 
     RowBox[{"{", 
      RowBox[{"23", ",", "336", ",", "298"}], "}"}], ",", 
     RowBox[{"{", 
      RowBox[{"24", ",", "199", ",", "454"}], "}"}], ",", 
     RowBox[{"{", 
      RowBox[{"25", ",", "96", ",", "495"}], "}"}], ",", 
     RowBox[{"{", 
      RowBox[{"26", ",", "48", ",", "446"}], "}"}], ",", 
     RowBox[{"{", 
      RowBox[{"27", ",", "32", ",", "365"}], "}"}], ",", 
     RowBox[{"{", 
      RowBox[{"28", ",", "33", ",", "292"}], "}"}], ",", 
     RowBox[{"{", 
      RowBox[{"29", ",", "27", ",", "243"}], "}"}], ",", 
     RowBox[{"{", 
      RowBox[{"30", ",", "14", ",", "188"}], "}"}], ",", 
     RowBox[{"{", 
      RowBox[{"31", ",", "16", ",", "149"}], "}"}], ",", 
     RowBox[{"{", 
      RowBox[{"32", ",", "22", ",", "110"}], "}"}], ",", 
     RowBox[{"{", 
      RowBox[{"33", ",", "31", ",", "91"}], "}"}], ",", 
     RowBox[{"{", 
      RowBox[{"34", ",", "42", ",", "76"}], "}"}], ",", 
     RowBox[{"{", 
      RowBox[{"35", ",", "61", ",", "68"}], "}"}], ",", 
     RowBox[{"{", 
      RowBox[{"36", ",", "92", ",", "61"}], "}"}], ",", 
     RowBox[{"{", 
      RowBox[{"37", ",", "109", ",", "61"}], "}"}], ",", 
     RowBox[{"{", 
      RowBox[{"38", ",", "163", ",", "60"}], "}"}], ",", 
     RowBox[{"{", 
      RowBox[{"39", ",", "235", ",", "71"}], "}"}], ",", 
     RowBox[{"{", 
      RowBox[{"40", ",", "334", ",", "84"}], "}"}], ",", 
     RowBox[{"{", "}"}], ",", 
     RowBox[{"{", 
      RowBox[{"0", ",", "71", ",", "79"}], "}"}], ",", 
     RowBox[{"{", 
      RowBox[{"1", ",", "98", ",", "70"}], "}"}], ",", 
     RowBox[{"{", 
      RowBox[{"2", ",", "146", ",", "74"}], "}"}], ",", 
     RowBox[{"{", 
      RowBox[{"3", ",", "192", ",", "91"}], "}"}], ",", 
     RowBox[{"{", 
      RowBox[{"4", ",", "234", ",", "130"}], "}"}], ",", 
     RowBox[{"{", 
      RowBox[{"5", ",", "262", ",", "190"}], "}"}], ",", 
     RowBox[{"{", 
      RowBox[{"6", ",", "222", ",", "262"}], "}"}], ",", 
     RowBox[{"{", 
      RowBox[{"7", ",", "204", ",", "316"}], "}"}], ",", 
     RowBox[{"{", 
      RowBox[{"8", ",", "160", ",", "343"}], "}"}], ",", 
     RowBox[{"{", 
      RowBox[{"9", ",", "105", ",", "378"}], "}"}], ",", 
     RowBox[{"{", 
      RowBox[{"10", ",", "69", ",", "349"}], "}"}], ",", 
     RowBox[{"{", 
      RowBox[{"11", ",", "54", ",", "301"}], "}"}], ",", 
     RowBox[{"{", 
      RowBox[{"12", ",", "50", ",", "249"}], "}"}], ",", 
     RowBox[{"{", 
      RowBox[{"13", ",", "48", ",", "207"}], "}"}], ",", 
     RowBox[{"{", 
      RowBox[{"14", ",", "65", ",", "176"}], "}"}], ",", 
     RowBox[{"{", 
      RowBox[{"15", ",", "67", ",", "159"}], "}"}], ",", 
     RowBox[{"{", 
      RowBox[{"16", ",", "73", ",", "144"}], "}"}], ",", 
     RowBox[{"{", 
      RowBox[{"17", ",", "84", ",", "133"}], "}"}], ",", 
     RowBox[{"{", 
      RowBox[{"18", ",", "101", ",", "111"}], "}"}], ",", 
     RowBox[{"{", 
      RowBox[{"19", ",", "124", ",", "120"}], "}"}], ",", 
     RowBox[{"{", 
      RowBox[{"20", ",", "138", ",", "132"}], "}"}], ",", 
     RowBox[{"{", 
      RowBox[{"21", ",", "176", ",", "147"}], "}"}], ",", 
     RowBox[{"{", 
      RowBox[{"22", ",", "186", ",", "177"}], "}"}], ",", 
     RowBox[{"{", 
      RowBox[{"23", ",", "203", ",", "183"}], "}"}], ",", 
     RowBox[{"{", 
      RowBox[{"24", ",", "218", ",", "236"}], "}"}], ",", 
     RowBox[{"{", 
      RowBox[{"25", ",", "178", ",", "290"}], "}"}], ",", 
     RowBox[{"{", 
      RowBox[{"26", ",", "120", ",", "333"}], "}"}], ",", 
     RowBox[{"{", 
      RowBox[{"27", ",", "97", ",", "320"}], "}"}], ",", 
     RowBox[{"{", 
      RowBox[{"28", ",", "82", ",", "277"}], "}"}], ",", 
     RowBox[{"{", 
      RowBox[{"29", ",", "74", ",", "247"}], "}"}], ",", 
     RowBox[{"{", 
      RowBox[{"30", ",", "89", ",", "208"}], "}"}], ",", 
     RowBox[{"{", 
      RowBox[{"31", ",", "82", ",", "207"}], "}"}], ",", 
     RowBox[{"{", 
      RowBox[{"32", ",", "94", ",", "184"}], "}"}], ",", 
     RowBox[{"{", 
      RowBox[{"33", ",", "83", ",", "170"}], "}"}], ",", 
     RowBox[{"{", 
      RowBox[{"34", ",", "97", ",", "154"}], "}"}], ",", 
     RowBox[{"{", 
      RowBox[{"35", ",", "121", ",", "153"}], "}"}], ",", 
     RowBox[{"{", 
      RowBox[{"36", ",", "128", ",", "169"}], "}"}], ",", 
     RowBox[{"{", 
      RowBox[{"37", ",", "134", ",", "169"}], "}"}], ",", 
     RowBox[{"{", 
      RowBox[{"38", ",", "152", ",", "174"}], "}"}], ",", 
     RowBox[{"{", 
      RowBox[{"39", ",", "170", ",", "192"}], "}"}], ",", 
     RowBox[{"{", 
      RowBox[{"40", ",", "165", ",", "209"}], "}"}], ",", 
     RowBox[{"{", "}"}], ",", 
     RowBox[{"{", 
      RowBox[{"0", ",", "71", ",", "79"}], "}"}], ",", 
     RowBox[{"{", 
      RowBox[{"1", ",", "99", ",", "73"}], "}"}], ",", 
     RowBox[{"{", 
      RowBox[{"2", ",", "141", ",", "73"}], "}"}], ",", 
     RowBox[{"{", 
      RowBox[{"3", ",", "166", ",", "89"}], "}"}], ",", 
     RowBox[{"{", 
      RowBox[{"4", ",", "199", ",", "117"}], "}"}], ",", 
     RowBox[{"{", 
      RowBox[{"5", ",", "249", ",", "153"}], "}"}], ",", 
     RowBox[{"{", 
      RowBox[{"6", ",", "272", ",", "206"}], "}"}], ",", 
     RowBox[{"{", 
      RowBox[{"7", ",", "255", ",", "304"}], "}"}], ",", 
     RowBox[{"{", 
      RowBox[{"8", ",", "177", ",", "365"}], "}"}], ",", 
     RowBox[{"{", 
      RowBox[{"9", ",", "116", ",", "395"}], "}"}], ",", 
     RowBox[{"{", 
      RowBox[{"10", ",", "80", ",", "350"}], "}"}], ",", 
     RowBox[{"{", 
      RowBox[{"11", ",", "63", ",", "322"}], "}"}], ",", 
     RowBox[{"{", 
      RowBox[{"12", ",", "48", ",", "271"}], "}"}], ",", 
     RowBox[{"{", 
      RowBox[{"13", ",", "46", ",", "219"}], "}"}], ",", 
     RowBox[{"{", 
      RowBox[{"14", ",", "41", ",", "174"}], "}"}], ",", 
     RowBox[{"{", 
      RowBox[{"15", ",", "45", ",", "151"}], "}"}], ",", 
     RowBox[{"{", 
      RowBox[{"16", ",", "52", ",", "136"}], "}"}], ",", 
     RowBox[{"{", 
      RowBox[{"17", ",", "61", ",", "122"}], "}"}], ",", 
     RowBox[{"{", 
      RowBox[{"18", ",", "68", ",", "107"}], "}"}], ",", 
     RowBox[{"{", 
      RowBox[{"19", ",", "99", ",", "93"}], "}"}], ",", 
     RowBox[{"{", 
      RowBox[{"20", ",", "142", ",", "87"}], "}"}], ",", 
     RowBox[{"{", 
      RowBox[{"21", ",", "193", ",", "85"}], "}"}], ",", 
     RowBox[{"{", 
      RowBox[{"22", ",", "251", ",", "90"}], "}"}], ",", 
     RowBox[{"{", 
      RowBox[{"23", ",", "312", ",", "136"}], "}"}], ",", 
     RowBox[{"{", 
      RowBox[{"24", ",", "319", ",", "257"}], "}"}], ",", 
     RowBox[{"{", 
      RowBox[{"25", ",", "235", ",", "373"}], "}"}], ",", 
     RowBox[{"{", 
      RowBox[{"26", ",", "132", ",", "456"}], "}"}], ",", 
     RowBox[{"{", 
      RowBox[{"27", ",", "62", ",", "429"}], "}"}], ",", 
     RowBox[{"{", 
      RowBox[{"28", ",", "36", ",", "362"}], "}"}], ",", 
     RowBox[{"{", 
      RowBox[{"29", ",", "24", ",", "302"}], "}"}], ",", 
     RowBox[{"{", 
      RowBox[{"30", ",", "17", ",", "240"}], "}"}], ",", 
     RowBox[{"{", 
      RowBox[{"31", ",", "13", ",", "181"}], "}"}], ",", 
     RowBox[{"{", 
      RowBox[{"32", ",", "17", ",", "140"}], "}"}], ",", 
     RowBox[{"{", 
      RowBox[{"33", ",", "16", ",", "112"}], "}"}], ",", 
     RowBox[{"{", 
      RowBox[{"34", ",", "28", ",", "84"}], "}"}], ",", 
     RowBox[{"{", 
      RowBox[{"35", ",", "41", ",", "63"}], "}"}], ",", 
     RowBox[{"{", 
      RowBox[{"36", ",", "57", ",", "49"}], "}"}], ",", 
     RowBox[{"{", 
      RowBox[{"37", ",", "81", ",", "43"}], "}"}], ",", 
     RowBox[{"{", 
      RowBox[{"38", ",", "127", ",", "35"}], "}"}], ",", 
     RowBox[{"{", 
      RowBox[{"39", ",", "190", ",", "33"}], "}"}], ",", 
     RowBox[{"{", 
      RowBox[{"40", ",", "301", ",", "37"}], "}"}], ",", 
     RowBox[{"{", "}"}], ",", 
     RowBox[{"{", 
      RowBox[{"0", ",", "71", ",", "79"}], "}"}], ",", 
     RowBox[{"{", 
      RowBox[{"1", ",", "101", ",", "87"}], "}"}], ",", 
     RowBox[{"{", 
      RowBox[{"2", ",", "136", ",", "85"}], "}"}], ",", 
     RowBox[{"{", 
      RowBox[{"3", ",", "184", ",", "106"}], "}"}], ",", 
     RowBox[{"{", 
      RowBox[{"4", ",", "243", ",", "123"}], "}"}], ",", 
     RowBox[{"{", 
      RowBox[{"5", ",", "267", ",", "185"}], "}"}], ",", 
     RowBox[{"{", 
      RowBox[{"6", ",", "260", ",", "269"}], "}"}], ",", 
     RowBox[{"{", 
      RowBox[{"7", ",", "224", ",", "361"}], "}"}], ",", 
     RowBox[{"{", 
      RowBox[{"8", ",", "118", ",", "421"}], "}"}], ",", 
     RowBox[{"{", 
      RowBox[{"9", ",", "68", ",", "406"}], "}"}], ",", 
     RowBox[{"{", 
      RowBox[{"10", ",", "51", ",", "341"}], "}"}], ",", 
     RowBox[{"{", 
      RowBox[{"11", ",", "35", ",", "298"}], "}"}], ",", 
     RowBox[{"{", 
      RowBox[{"12", ",", "17", ",", "248"}], "}"}], ",", 
     RowBox[{"{", 
      RowBox[{"13", ",", "13", ",", "186"}], "}"}], ",", 
     RowBox[{"{", 
      RowBox[{"14", ",", "20", ",", "137"}], "}"}], ",", 
     RowBox[{"{", 
      RowBox[{"15", ",", "14", ",", "108"}], "}"}], ",", 
     RowBox[{"{", 
      RowBox[{"16", ",", "23", ",", "83"}], "}"}], ",", 
     RowBox[{"{", 
      RowBox[{"17", ",", "24", ",", "63"}], "}"}], ",", 
     RowBox[{"{", 
      RowBox[{"18", ",", "33", ",", "53"}], "}"}], ",", 
     RowBox[{"{", 
      RowBox[{"19", ",", "57", ",", "43"}], "}"}], ",", 
     RowBox[{"{", 
      RowBox[{"20", ",", "91", ",", "37"}], "}"}], ",", 
     RowBox[{"{", 
      RowBox[{"21", ",", "157", ",", "36"}], "}"}], ",", 
     RowBox[{"{", 
      RowBox[{"22", ",", "244", ",", "52"}], "}"}], ",", 
     RowBox[{"{", 
      RowBox[{"23", ",", "335", ",", "64"}], "}"}], ",", 
     RowBox[{"{", 
      RowBox[{"24", ",", "420", ",", "120"}], "}"}], ",", 
     RowBox[{"{", 
      RowBox[{"25", ",", "507", ",", "242"}], "}"}], ",", 
     RowBox[{"{", 
      RowBox[{"26", ",", "334", ",", "543"}], "}"}], ",", 
     RowBox[{"{", 
      RowBox[{"27", ",", "104", ",", "687"}], "}"}], ",", 
     RowBox[{"{", 
      RowBox[{"28", ",", "41", ",", "592"}], "}"}], ",", 
     RowBox[{"{", 
      RowBox[{"29", ",", "18", ",", "468"}], "}"}], ",", 
     RowBox[{"{", 
      RowBox[{"30", ",", "11", ",", "341"}], "}"}], ",", 
     RowBox[{"{", 
      RowBox[{"31", ",", "8", ",", "238"}], "}"}], ",", 
     RowBox[{"{", 
      RowBox[{"32", ",", "8", ",", "165"}], "}"}], ",", 
     RowBox[{"{", 
      RowBox[{"33", ",", "4", ",", "126"}], "}"}], ",", 
     RowBox[{"{", 
      RowBox[{"34", ",", "2", ",", "103"}], "}"}], ",", 
     RowBox[{"{", 
      RowBox[{"35", ",", "4", ",", "76"}], "}"}], ",", 
     RowBox[{"{", 
      RowBox[{"36", ",", "4", ",", "59"}], "}"}], ",", 
     RowBox[{"{", 
      RowBox[{"37", ",", "7", ",", "48"}], "}"}], ",", 
     RowBox[{"{", 
      RowBox[{"38", ",", "13", ",", "34"}], "}"}], ",", 
     RowBox[{"{", 
      RowBox[{"39", ",", "14", ",", "26"}], "}"}], ",", 
     RowBox[{"{", 
      RowBox[{"40", ",", "23", ",", "19"}], "}"}], ",", 
     RowBox[{"{", "}"}], ",", 
     RowBox[{"{", 
      RowBox[{"0", ",", "71", ",", "79"}], "}"}], ",", 
     RowBox[{"{", 
      RowBox[{"1", ",", "102", ",", "68"}], "}"}], ",", 
     RowBox[{"{", 
      RowBox[{"2", ",", "166", ",", "74"}], "}"}], ",", 
     RowBox[{"{", 
      RowBox[{"3", ",", "221", ",", "96"}], "}"}], ",", 
     RowBox[{"{", 
      RowBox[{"4", ",", "266", ",", "112"}], "}"}], ",", 
     RowBox[{"{", 
      RowBox[{"5", ",", "325", ",", "160"}], "}"}], ",", 
     RowBox[{"{", 
      RowBox[{"6", ",", "294", ",", "274"}], "}"}], ",", 
     RowBox[{"{", 
      RowBox[{"7", ",", "219", ",", "386"}], "}"}], ",", 
     RowBox[{"{", 
      RowBox[{"8", ",", "126", ",", "437"}], "}"}], ",", 
     RowBox[{"{", 
      RowBox[{"9", ",", "62", ",", "408"}], "}"}], ",", 
     RowBox[{"{", 
      RowBox[{"10", ",", "39", ",", "354"}], "}"}], ",", 
     RowBox[{"{", 
      RowBox[{"11", ",", "23", ",", "298"}], "}"}], ",", 
     RowBox[{"{", 
      RowBox[{"12", ",", "22", ",", "235"}], "}"}], ",", 
     RowBox[{"{", 
      RowBox[{"13", ",", "27", ",", "184"}], "}"}], ",", 
     RowBox[{"{", 
      RowBox[{"14", ",", "35", ",", "141"}], "}"}], ",", 
     RowBox[{"{", 
      RowBox[{"15", ",", "39", ",", "120"}], "}"}], ",", 
     RowBox[{"{", 
      RowBox[{"16", ",", "51", ",", "90"}], "}"}], ",", 
     RowBox[{"{", 
      RowBox[{"17", ",", "70", ",", "77"}], "}"}], ",", 
     RowBox[{"{", 
      RowBox[{"18", ",", "84", ",", "78"}], "}"}], ",", 
     RowBox[{"{", 
      RowBox[{"19", ",", "124", ",", "82"}], "}"}], ",", 
     RowBox[{"{", 
      RowBox[{"20", ",", "170", ",", "85"}], "}"}], ",", 
     RowBox[{"{", 
      RowBox[{"21", ",", "231", ",", "106"}], "}"}], ",", 
     RowBox[{"{", 
      RowBox[{"22", ",", "289", ",", "161"}], "}"}], ",", 
     RowBox[{"{", 
      RowBox[{"23", ",", "292", ",", "248"}], "}"}], ",", 
     RowBox[{"{", 
      RowBox[{"24", ",", "230", ",", "351"}], "}"}], ",", 
     RowBox[{"{", 
      RowBox[{"25", ",", "166", ",", "422"}], "}"}], ",", 
     RowBox[{"{", 
      RowBox[{"26", ",", "82", ",", "418"}], "}"}], ",", 
     RowBox[{"{", 
      RowBox[{"27", ",", "41", ",", "361"}], "}"}], ",", 
     RowBox[{"{", 
      RowBox[{"28", ",", "25", ",", "296"}], "}"}], ",", 
     RowBox[{"{", 
      RowBox[{"29", ",", "26", ",", "233"}], "}"}], ",", 
     RowBox[{"{", 
      RowBox[{"30", ",", "33", ",", "169"}], "}"}], ",", 
     RowBox[{"{", 
      RowBox[{"31", ",", "36", ",", "136"}], "}"}], ",", 
     RowBox[{"{", 
      RowBox[{"32", ",", "53", ",", "116"}], "}"}], ",", 
     RowBox[{"{", 
      RowBox[{"33", ",", "50", ",", "109"}], "}"}], ",", 
     RowBox[{"{", 
      RowBox[{"34", ",", "59", ",", "95"}], "}"}], ",", 
     RowBox[{"{", 
      RowBox[{"35", ",", "79", ",", "71"}], "}"}], ",", 
     RowBox[{"{", 
      RowBox[{"36", ",", "104", ",", "75"}], "}"}], ",", 
     RowBox[{"{", 
      RowBox[{"37", ",", "138", ",", "79"}], "}"}], ",", 
     RowBox[{"{", 
      RowBox[{"38", ",", "179", ",", "95"}], "}"}], ",", 
     RowBox[{"{", 
      RowBox[{"39", ",", "228", ",", "124"}], "}"}], ",", 
     RowBox[{"{", 
      RowBox[{"40", ",", "274", ",", "180"}], "}"}], ",", 
     RowBox[{"{", "}"}], ",", 
     RowBox[{"{", 
      RowBox[{"0", ",", "71", ",", "79"}], "}"}], ",", 
     RowBox[{"{", 
      RowBox[{"1", ",", "97", ",", "75"}], "}"}], ",", 
     RowBox[{"{", 
      RowBox[{"2", ",", "134", ",", "79"}], "}"}], ",", 
     RowBox[{"{", 
      RowBox[{"3", ",", "163", ",", "94"}], "}"}], ",", 
     RowBox[{"{", 
      RowBox[{"4", ",", "184", ",", "111"}], "}"}], ",", 
     RowBox[{"{", 
      RowBox[{"5", ",", "239", ",", "141"}], "}"}], ",", 
     RowBox[{"{", 
      RowBox[{"6", ",", "290", ",", "196"}], "}"}], ",", 
     RowBox[{"{", 
      RowBox[{"7", ",", "306", ",", "305"}], "}"}], ",", 
     RowBox[{"{", 
      RowBox[{"8", ",", "201", ",", "415"}], "}"}], ",", 
     RowBox[{"{", 
      RowBox[{"9", ",", "94", ",", "444"}], "}"}], ",", 
     RowBox[{"{", 
      RowBox[{"10", ",", "40", ",", "385"}], "}"}], ",", 
     RowBox[{"{", 
      RowBox[{"11", ",", "33", ",", "293"}], "}"}], ",", 
     RowBox[{"{", 
      RowBox[{"12", ",", "27", ",", "228"}], "}"}], ",", 
     RowBox[{"{", 
      RowBox[{"13", ",", "25", ",", "191"}], "}"}], ",", 
     RowBox[{"{", 
      RowBox[{"14", ",", "25", ",", "164"}], "}"}], ",", 
     RowBox[{"{", 
      RowBox[{"15", ",", "28", ",", "132"}], "}"}], ",", 
     RowBox[{"{", 
      RowBox[{"16", ",", "31", ",", "107"}], "}"}], ",", 
     RowBox[{"{", 
      RowBox[{"17", ",", "47", ",", "85"}], "}"}], ",", 
     RowBox[{"{", 
      RowBox[{"18", ",", "66", ",", "69"}], "}"}], ",", 
     RowBox[{"{", 
      RowBox[{"19", ",", "100", ",", "59"}], "}"}], ",", 
     RowBox[{"{", 
      RowBox[{"20", ",", "164", ",", "53"}], "}"}], ",", 
     RowBox[{"{", 
      RowBox[{"21", ",", "250", ",", "71"}], "}"}], ",", 
     RowBox[{"{", 
      RowBox[{"22", ",", "336", ",", "109"}], "}"}], ",", 
     RowBox[{"{", 
      RowBox[{"23", ",", "394", ",", "185"}], "}"}], ",", 
     RowBox[{"{", 
      RowBox[{"24", ",", "305", ",", "389"}], "}"}], ",", 
     RowBox[{"{", 
      RowBox[{"25", ",", "149", ",", "521"}], "}"}], ",", 
     RowBox[{"{", 
      RowBox[{"26", ",", "70", ",", "507"}], "}"}], ",", 
     RowBox[{"{", 
      RowBox[{"27", ",", "40", ",", "427"}], "}"}], ",", 
     RowBox[{"{", 
      RowBox[{"28", ",", "24", ",", "333"}], "}"}], ",", 
     RowBox[{"{", 
      RowBox[{"29", ",", "24", ",", "252"}], "}"}], ",", 
     RowBox[{"{", 
      RowBox[{"30", ",", "14", ",", "206"}], "}"}], ",", 
     RowBox[{"{", 
      RowBox[{"31", ",", "17", ",", "161"}], "}"}], ",", 
     RowBox[{"{", 
      RowBox[{"32", ",", "22", ",", "122"}], "}"}], ",", 
     RowBox[{"{", 
      RowBox[{"33", ",", "25", ",", "93"}], "}"}], ",", 
     RowBox[{"{", 
      RowBox[{"34", ",", "33", ",", "71"}], "}"}], ",", 
     RowBox[{"{", 
      RowBox[{"35", ",", "51", ",", "60"}], "}"}], ",", 
     RowBox[{"{", 
      RowBox[{"36", ",", "84", ",", "51"}], "}"}], ",", 
     RowBox[{"{", 
      RowBox[{"37", ",", "125", ",", "48"}], "}"}], ",", 
     RowBox[{"{", 
      RowBox[{"38", ",", "174", ",", "46"}], "}"}], ",", 
     RowBox[{"{", 
      RowBox[{"39", ",", "272", ",", "54"}], "}"}], ",", 
     RowBox[{"{", 
      RowBox[{"40", ",", "371", ",", "88"}], "}"}], ",", 
     RowBox[{"{", "}"}], ",", 
     RowBox[{"{", 
      RowBox[{"0", ",", "71", ",", "79"}], "}"}], ",", 
     RowBox[{"{", 
      RowBox[{"1", ",", "86", ",", "74"}], "}"}], ",", 
     RowBox[{"{", 
      RowBox[{"2", ",", "126", ",", "64"}], "}"}], ",", 
     RowBox[{"{", 
      RowBox[{"3", ",", "181", ",", "77"}], "}"}], ",", 
     RowBox[{"{", 
      RowBox[{"4", ",", "246", ",", "92"}], "}"}], ",", 
     RowBox[{"{", 
      RowBox[{"5", ",", "319", ",", "127"}], "}"}], ",", 
     RowBox[{"{", 
      RowBox[{"6", ",", "357", ",", "228"}], "}"}], ",", 
     RowBox[{"{", 
      RowBox[{"7", ",", "240", ",", "372"}], "}"}], ",", 
     RowBox[{"{", 
      RowBox[{"8", ",", "150", ",", "452"}], "}"}], ",", 
     RowBox[{"{", 
      RowBox[{"9", ",", "91", ",", "434"}], "}"}], ",", 
     RowBox[{"{", 
      RowBox[{"10", ",", "49", ",", "380"}], "}"}], ",", 
     RowBox[{"{", 
      RowBox[{"11", ",", "42", ",", "323"}], "}"}], ",", 
     RowBox[{"{", 
      RowBox[{"12", ",", "36", ",", "255"}], "}"}], ",", 
     RowBox[{"{", 
      RowBox[{"13", ",", "29", ",", "211"}], "}"}], ",", 
     RowBox[{"{", 
      RowBox[{"14", ",", "32", ",", "176"}], "}"}], ",", 
     RowBox[{"{", 
      RowBox[{"15", ",", "39", ",", "133"}], "}"}], ",", 
     RowBox[{"{", 
      RowBox[{"16", ",", "51", ",", "111"}], "}"}], ",", 
     RowBox[{"{", 
      RowBox[{"17", ",", "62", ",", "91"}], "}"}], ",", 
     RowBox[{"{", 
      RowBox[{"18", ",", "71", ",", "85"}], "}"}], ",", 
     RowBox[{"{", 
      RowBox[{"19", ",", "93", ",", "78"}], "}"}], ",", 
     RowBox[{"{", 
      RowBox[{"20", ",", "109", ",", "73"}], "}"}], ",", 
     RowBox[{"{", 
      RowBox[{"21", ",", "151", ",", "73"}], "}"}], ",", 
     RowBox[{"{", 
      RowBox[{"22", ",", "219", ",", "68"}], "}"}], ",", 
     RowBox[{"{", 
      RowBox[{"23", ",", "275", ",", "99"}], "}"}], ",", 
     RowBox[{"{", 
      RowBox[{"24", ",", "301", ",", "175"}], "}"}], ",", 
     RowBox[{"{", 
      RowBox[{"25", ",", "240", ",", "274"}], "}"}], ",", 
     RowBox[{"{", 
      RowBox[{"26", ",", "195", ",", "350"}], "}"}], ",", 
     RowBox[{"{", 
      RowBox[{"27", ",", "132", ",", "388"}], "}"}], ",", 
     RowBox[{"{", 
      RowBox[{"28", ",", "63", ",", "384"}], "}"}], ",", 
     RowBox[{"{", 
      RowBox[{"29", ",", "44", ",", "337"}], "}"}], ",", 
     RowBox[{"{", 
      RowBox[{"30", ",", "32", ",", "269"}], "}"}], ",", 
     RowBox[{"{", 
      RowBox[{"31", ",", "25", ",", "215"}], "}"}], ",", 
     RowBox[{"{", 
      RowBox[{"32", ",", "32", ",", "172"}], "}"}], ",", 
     RowBox[{"{", 
      RowBox[{"33", ",", "38", ",", "139"}], "}"}], ",", 
     RowBox[{"{", 
      RowBox[{"34", ",", "38", ",", "113"}], "}"}], ",", 
     RowBox[{"{", 
      RowBox[{"35", ",", "45", ",", "91"}], "}"}], ",", 
     RowBox[{"{", 
      RowBox[{"36", ",", "47", ",", "80"}], "}"}], ",", 
     RowBox[{"{", 
      RowBox[{"37", ",", "67", ",", "77"}], "}"}], ",", 
     RowBox[{"{", 
      RowBox[{"38", ",", "79", ",", "74"}], "}"}], ",", 
     RowBox[{"{", 
      RowBox[{"39", ",", "111", ",", "69"}], "}"}], ",", 
     RowBox[{"{", 
      RowBox[{"40", ",", "157", ",", "65"}], "}"}], ",", 
     RowBox[{"{", "}"}], ",", 
     RowBox[{"{", 
      RowBox[{"0", ",", "71", ",", "79"}], "}"}], ",", 
     RowBox[{"{", 
      RowBox[{"1", ",", "93", ",", "64"}], "}"}], ",", 
     RowBox[{"{", 
      RowBox[{"2", ",", "145", ",", "61"}], "}"}], ",", 
     RowBox[{"{", 
      RowBox[{"3", ",", "197", ",", "67"}], "}"}], ",", 
     RowBox[{"{", 
      RowBox[{"4", ",", "244", ",", "92"}], "}"}], ",", 
     RowBox[{"{", 
      RowBox[{"5", ",", "313", ",", "126"}], "}"}], ",", 
     RowBox[{"{", 
      RowBox[{"6", ",", "330", ",", "239"}], "}"}], ",", 
     RowBox[{"{", 
      RowBox[{"7", ",", "261", ",", "353"}], "}"}], ",", 
     RowBox[{"{", 
      RowBox[{"8", ",", "160", ",", "454"}], "}"}], ",", 
     RowBox[{"{", 
      RowBox[{"9", ",", "70", ",", "464"}], "}"}], ",", 
     RowBox[{"{", 
      RowBox[{"10", ",", "43", ",", "391"}], "}"}], ",", 
     RowBox[{"{", 
      RowBox[{"11", ",", "24", ",", "324"}], "}"}], ",", 
     RowBox[{"{", 
      RowBox[{"12", ",", "21", ",", "258"}], "}"}], ",", 
     RowBox[{"{", 
      RowBox[{"13", ",", "21", ",", "205"}], "}"}], ",", 
     RowBox[{"{", 
      RowBox[{"14", ",", "22", ",", "169"}], "}"}], ",", 
     RowBox[{"{", 
      RowBox[{"15", ",", "31", ",", "125"}], "}"}], ",", 
     RowBox[{"{", 
      RowBox[{"16", ",", "30", ",", "100"}], "}"}], ",", 
     RowBox[{"{", 
      RowBox[{"17", ",", "41", ",", "76"}], "}"}], ",", 
     RowBox[{"{", 
      RowBox[{"18", ",", "62", ",", "55"}], "}"}], ",", 
     RowBox[{"{", 
      RowBox[{"19", ",", "84", ",", "46"}], "}"}], ",", 
     RowBox[{"{", 
      RowBox[{"20", ",", "130", ",", "41"}], "}"}], ",", 
     RowBox[{"{", 
      RowBox[{"21", ",", "178", ",", "51"}], "}"}], ",", 
     RowBox[{"{", 
      RowBox[{"22", ",", "241", ",", "64"}], "}"}], ",", 
     RowBox[{"{", 
      RowBox[{"23", ",", "349", ",", "96"}], "}"}], ",", 
     RowBox[{"{", 
      RowBox[{"24", ",", "412", ",", "163"}], "}"}], ",", 
     RowBox[{"{", 
      RowBox[{"25", ",", "364", ",", "331"}], "}"}], ",", 
     RowBox[{"{", 
      RowBox[{"26", ",", "224", ",", "492"}], "}"}], ",", 
     RowBox[{"{", 
      RowBox[{"27", ",", "98", ",", "540"}], "}"}], ",", 
     RowBox[{"{", 
      RowBox[{"28", ",", "49", ",", "469"}], "}"}], ",", 
     RowBox[{"{", 
      RowBox[{"29", ",", "21", ",", "373"}], "}"}], ",", 
     RowBox[{"{", 
      RowBox[{"30", ",", "18", ",", "286"}], "}"}], ",", 
     RowBox[{"{", 
      RowBox[{"31", ",", "26", ",", "216"}], "}"}], ",", 
     RowBox[{"{", 
      RowBox[{"32", ",", "25", ",", "166"}], "}"}], ",", 
     RowBox[{"{", 
      RowBox[{"33", ",", "25", ",", "140"}], "}"}], ",", 
     RowBox[{"{", 
      RowBox[{"34", ",", "36", ",", "100"}], "}"}], ",", 
     RowBox[{"{", 
      RowBox[{"35", ",", "55", ",", "73"}], "}"}], ",", 
     RowBox[{"{", 
      RowBox[{"36", ",", "74", ",", "63"}], "}"}], ",", 
     RowBox[{"{", 
      RowBox[{"37", ",", "113", ",", "60"}], "}"}], ",", 
     RowBox[{"{", 
      RowBox[{"38", ",", "152", ",", "69"}], "}"}], ",", 
     RowBox[{"{", 
      RowBox[{"39", ",", "213", ",", "79"}], "}"}], ",", 
     RowBox[{"{", 
      RowBox[{"40", ",", "287", ",", "94"}], "}"}], ",", 
     RowBox[{"{", "}"}], ",", 
     RowBox[{"{", 
      RowBox[{"0", ",", "71", ",", "79"}], "}"}], ",", 
     RowBox[{"{", 
      RowBox[{"1", ",", "96", ",", "75"}], "}"}], ",", 
     RowBox[{"{", 
      RowBox[{"2", ",", "139", ",", "70"}], "}"}], ",", 
     RowBox[{"{", 
      RowBox[{"3", ",", "173", ",", "84"}], "}"}], ",", 
     RowBox[{"{", 
      RowBox[{"4", ",", "214", ",", "116"}], "}"}], ",", 
     RowBox[{"{", 
      RowBox[{"5", ",", "255", ",", "167"}], "}"}], ",", 
     RowBox[{"{", 
      RowBox[{"6", ",", "264", ",", "242"}], "}"}], ",", 
     RowBox[{"{", 
      RowBox[{"7", ",", "203", ",", "327"}], "}"}], ",", 
     RowBox[{"{", 
      RowBox[{"8", ",", "141", ",", "385"}], "}"}], ",", 
     RowBox[{"{", 
      RowBox[{"9", ",", "97", ",", "385"}], "}"}], ",", 
     RowBox[{"{", 
      RowBox[{"10", ",", "62", ",", "340"}], "}"}], ",", 
     RowBox[{"{", 
      RowBox[{"11", ",", "24", ",", "295"}], "}"}], ",", 
     RowBox[{"{", 
      RowBox[{"12", ",", "23", ",", "225"}], "}"}], ",", 
     RowBox[{"{", 
      RowBox[{"13", ",", "16", ",", "167"}], "}"}], ",", 
     RowBox[{"{", 
      RowBox[{"14", ",", "17", ",", "126"}], "}"}], ",", 
     RowBox[{"{", 
      RowBox[{"15", ",", "24", ",", "107"}], "}"}], ",", 
     RowBox[{"{", 
      RowBox[{"16", ",", "25", ",", "86"}], "}"}], ",", 
     RowBox[{"{", 
      RowBox[{"17", ",", "36", ",", "78"}], "}"}], ",", 
     RowBox[{"{", 
      RowBox[{"18", ",", "43", ",", "70"}], "}"}], ",", 
     RowBox[{"{", 
      RowBox[{"19", ",", "65", ",", "63"}], "}"}], ",", 
     RowBox[{"{", 
      RowBox[{"20", ",", "84", ",", "56"}], "}"}], ",", 
     RowBox[{"{", 
      RowBox[{"21", ",", "118", ",", "61"}], "}"}], ",", 
     RowBox[{"{", 
      RowBox[{"22", ",", "168", ",", "65"}], "}"}], ",", 
     RowBox[{"{", 
      RowBox[{"23", ",", "225", ",", "78"}], "}"}], ",", 
     RowBox[{"{", 
      RowBox[{"24", ",", "308", ",", "111"}], "}"}], ",", 
     RowBox[{"{", 
      RowBox[{"25", ",", "361", ",", "184"}], "}"}], ",", 
     RowBox[{"{", 
      RowBox[{"26", ",", "312", ",", "341"}], "}"}], ",", 
     RowBox[{"{", 
      RowBox[{"27", ",", "162", ",", "465"}], "}"}], ",", 
     RowBox[{"{", 
      RowBox[{"28", ",", "74", ",", "469"}], "}"}], ",", 
     RowBox[{"{", 
      RowBox[{"29", ",", "18", ",", "422"}], "}"}], ",", 
     RowBox[{"{", 
      RowBox[{"30", ",", "13", ",", "331"}], "}"}], ",", 
     RowBox[{"{", 
      RowBox[{"31", ",", "7", ",", "252"}], "}"}], ",", 
     RowBox[{"{", 
      RowBox[{"32", ",", "4", ",", "202"}], "}"}], ",", 
     RowBox[{"{", 
      RowBox[{"33", ",", "3", ",", "147"}], "}"}], ",", 
     RowBox[{"{", 
      RowBox[{"34", ",", "10", ",", "110"}], "}"}], ",", 
     RowBox[{"{", 
      RowBox[{"35", ",", "9", ",", "85"}], "}"}], ",", 
     RowBox[{"{", 
      RowBox[{"36", ",", "10", ",", "65"}], "}"}], ",", 
     RowBox[{"{", 
      RowBox[{"37", ",", "20", ",", "42"}], "}"}], ",", 
     RowBox[{"{", 
      RowBox[{"38", ",", "27", ",", "28"}], "}"}], ",", 
     RowBox[{"{", 
      RowBox[{"39", ",", "39", ",", "19"}], "}"}], ",", 
     RowBox[{"{", 
      RowBox[{"40", ",", "67", ",", "15"}], "}"}], ",", 
     RowBox[{"{", "}"}], ",", 
     RowBox[{"{", 
      RowBox[{"0", ",", "71", ",", "79"}], "}"}], ",", 
     RowBox[{"{", 
      RowBox[{"1", ",", "95", ",", "76"}], "}"}], ",", 
     RowBox[{"{", 
      RowBox[{"2", ",", "148", ",", "64"}], "}"}], ",", 
     RowBox[{"{", 
      RowBox[{"3", ",", "212", ",", "62"}], "}"}], ",", 
     RowBox[{"{", 
      RowBox[{"4", ",", "289", ",", "72"}], "}"}], ",", 
     RowBox[{"{", 
      RowBox[{"5", ",", "381", ",", "131"}], "}"}], ",", 
     RowBox[{"{", 
      RowBox[{"6", ",", "371", ",", "277"}], "}"}], ",", 
     RowBox[{"{", 
      RowBox[{"7", ",", "226", ",", "457"}], "}"}], ",", 
     RowBox[{"{", 
      RowBox[{"8", ",", "123", ",", "491"}], "}"}], ",", 
     RowBox[{"{", 
      RowBox[{"9", ",", "65", ",", "448"}], "}"}], ",", 
     RowBox[{"{", 
      RowBox[{"10", ",", "40", ",", "356"}], "}"}], ",", 
     RowBox[{"{", 
      RowBox[{"11", ",", "33", ",", "289"}], "}"}], ",", 
     RowBox[{"{", 
      RowBox[{"12", ",", "33", ",", "234"}], "}"}], ",", 
     RowBox[{"{", 
      RowBox[{"13", ",", "25", ",", "191"}], "}"}], ",", 
     RowBox[{"{", 
      RowBox[{"14", ",", "23", ",", "145"}], "}"}], ",", 
     RowBox[{"{", 
      RowBox[{"15", ",", "28", ",", "107"}], "}"}], ",", 
     RowBox[{"{", 
      RowBox[{"16", ",", "40", ",", "81"}], "}"}], ",", 
     RowBox[{"{", 
      RowBox[{"17", ",", "47", ",", "75"}], "}"}], ",", 
     RowBox[{"{", 
      RowBox[{"18", ",", "59", ",", "61"}], "}"}], ",", 
     RowBox[{"{", 
      RowBox[{"19", ",", "79", ",", "55"}], "}"}], ",", 
     RowBox[{"{", 
      RowBox[{"20", ",", "119", ",", "57"}], "}"}], ",", 
     RowBox[{"{", 
      RowBox[{"21", ",", "174", ",", "51"}], "}"}], ",", 
     RowBox[{"{", 
      RowBox[{"22", ",", "250", ",", "66"}], "}"}], ",", 
     RowBox[{"{", 
      RowBox[{"23", ",", "337", ",", "107"}], "}"}], ",", 
     RowBox[{"{", 
      RowBox[{"24", ",", "454", ",", "174"}], "}"}], ",", 
     RowBox[{"{", 
      RowBox[{"25", ",", "396", ",", "378"}], "}"}], ",", 
     RowBox[{"{", 
      RowBox[{"26", ",", "178", ",", "573"}], "}"}], ",", 
     RowBox[{"{", 
      RowBox[{"27", ",", "65", ",", "575"}], "}"}], ",", 
     RowBox[{"{", 
      RowBox[{"28", ",", "34", ",", "473"}], "}"}], ",", 
     RowBox[{"{", 
      RowBox[{"29", ",", "13", ",", "381"}], "}"}], ",", 
     RowBox[{"{", 
      RowBox[{"30", ",", "16", ",", "287"}], "}"}], ",", 
     RowBox[{"{", 
      RowBox[{"31", ",", "13", ",", "217"}], "}"}], ",", 
     RowBox[{"{", 
      RowBox[{"32", ",", "12", ",", "165"}], "}"}], ",", 
     RowBox[{"{", 
      RowBox[{"33", ",", "18", ",", "119"}], "}"}], ",", 
     RowBox[{"{", 
      RowBox[{"34", ",", "30", ",", "99"}], "}"}], ",", 
     RowBox[{"{", 
      RowBox[{"35", ",", "28", ",", "87"}], "}"}], ",", 
     RowBox[{"{", 
      RowBox[{"36", ",", "29", ",", "76"}], "}"}], ",", 
     RowBox[{"{", 
      RowBox[{"37", ",", "33", ",", "62"}], "}"}], ",", 
     RowBox[{"{", 
      RowBox[{"38", ",", "46", ",", "56"}], "}"}], ",", 
     RowBox[{"{", 
      RowBox[{"39", ",", "65", ",", "51"}], "}"}], ",", 
     RowBox[{"{", 
      RowBox[{"40", ",", "100", ",", "47"}], "}"}], ",", 
     RowBox[{"{", "}"}], ",", 
     RowBox[{"{", 
      RowBox[{"0", ",", "71", ",", "79"}], "}"}], ",", 
     RowBox[{"{", 
      RowBox[{"1", ",", "97", ",", "76"}], "}"}], ",", 
     RowBox[{"{", 
      RowBox[{"2", ",", "154", ",", "69"}], "}"}], ",", 
     RowBox[{"{", 
      RowBox[{"3", ",", "211", ",", "81"}], "}"}], ",", 
     RowBox[{"{", 
      RowBox[{"4", ",", "270", ",", "110"}], "}"}], ",", 
     RowBox[{"{", 
      RowBox[{"5", ",", "287", ",", "192"}], "}"}], ",", 
     RowBox[{"{", 
      RowBox[{"6", ",", "260", ",", "287"}], "}"}], ",", 
     RowBox[{"{", 
      RowBox[{"7", ",", "189", ",", "374"}], "}"}], ",", 
     RowBox[{"{", 
      RowBox[{"8", ",", "113", ",", "400"}], "}"}], ",", 
     RowBox[{"{", 
      RowBox[{"9", ",", "78", ",", "376"}], "}"}], ",", 
     RowBox[{"{", 
      RowBox[{"10", ",", "76", ",", "325"}], "}"}], ",", 
     RowBox[{"{", 
      RowBox[{"11", ",", "43", ",", "286"}], "}"}], ",", 
     RowBox[{"{", 
      RowBox[{"12", ",", "38", ",", "236"}], "}"}], ",", 
     RowBox[{"{", 
      RowBox[{"13", ",", "43", ",", "190"}], "}"}], ",", 
     RowBox[{"{", 
      RowBox[{"14", ",", "48", ",", "157"}], "}"}], ",", 
     RowBox[{"{", 
      RowBox[{"15", ",", "52", ",", "122"}], "}"}], ",", 
     RowBox[{"{", 
      RowBox[{"16", ",", "62", ",", "108"}], "}"}], ",", 
     RowBox[{"{", 
      RowBox[{"17", ",", "91", ",", "91"}], "}"}], ",", 
     RowBox[{"{", 
      RowBox[{"18", ",", "123", ",", "82"}], "}"}], ",", 
     RowBox[{"{", 
      RowBox[{"19", ",", "159", ",", "85"}], "}"}], ",", 
     RowBox[{"{", 
      RowBox[{"20", ",", "197", ",", "108"}], "}"}], ",", 
     RowBox[{"{", 
      RowBox[{"21", ",", "246", ",", "135"}], "}"}], ",", 
     RowBox[{"{", 
      RowBox[{"22", ",", "274", ",", "196"}], "}"}], ",", 
     RowBox[{"{", 
      RowBox[{"23", ",", "300", ",", "242"}], "}"}], ",", 
     RowBox[{"{", 
      RowBox[{"24", ",", "208", ",", "346"}], "}"}], ",", 
     RowBox[{"{", 
      RowBox[{"25", ",", "140", ",", "390"}], "}"}], ",", 
     RowBox[{"{", 
      RowBox[{"26", ",", "72", ",", "391"}], "}"}], ",", 
     RowBox[{"{", 
      RowBox[{"27", ",", "51", ",", "352"}], "}"}], ",", 
     RowBox[{"{", 
      RowBox[{"28", ",", "33", ",", "280"}], "}"}], ",", 
     RowBox[{"{", 
      RowBox[{"29", ",", "32", ",", "223"}], "}"}], ",", 
     RowBox[{"{", 
      RowBox[{"30", ",", "37", ",", "160"}], "}"}], ",", 
     RowBox[{"{", 
      RowBox[{"31", ",", "45", ",", "126"}], "}"}], ",", 
     RowBox[{"{", 
      RowBox[{"32", ",", "61", ",", "102"}], "}"}], ",", 
     RowBox[{"{", 
      RowBox[{"33", ",", "71", ",", "80"}], "}"}], ",", 
     RowBox[{"{", 
      RowBox[{"34", ",", "96", ",", "72"}], "}"}], ",", 
     RowBox[{"{", 
      RowBox[{"35", ",", "143", ",", "75"}], "}"}], ",", 
     RowBox[{"{", 
      RowBox[{"36", ",", "164", ",", "85"}], "}"}], ",", 
     RowBox[{"{", 
      RowBox[{"37", ",", "202", ",", "105"}], "}"}], ",", 
     RowBox[{"{", 
      RowBox[{"38", ",", "243", ",", "135"}], "}"}], ",", 
     RowBox[{"{", 
      RowBox[{"39", ",", "276", ",", "184"}], "}"}], ",", 
     RowBox[{"{", 
      RowBox[{"40", ",", "256", ",", "283"}], "}"}], ",", 
     RowBox[{"{", "}"}], ",", 
     RowBox[{"{", 
      RowBox[{"0", ",", "71", ",", "79"}], "}"}], ",", 
     RowBox[{"{", 
      RowBox[{"1", ",", "91", ",", "74"}], "}"}], ",", 
     RowBox[{"{", 
      RowBox[{"2", ",", "121", ",", "66"}], "}"}], ",", 
     RowBox[{"{", 
      RowBox[{"3", ",", "147", ",", "80"}], "}"}], ",", 
     RowBox[{"{", 
      RowBox[{"4", ",", "223", ",", "89"}], "}"}], ",", 
     RowBox[{"{", 
      RowBox[{"5", ",", "299", ",", "115"}], "}"}], ",", 
     RowBox[{"{", 
      RowBox[{"6", ",", "353", ",", "174"}], "}"}], ",", 
     RowBox[{"{", 
      RowBox[{"7", ",", "313", ",", "288"}], "}"}], ",", 
     RowBox[{"{", 
      RowBox[{"8", ",", "195", ",", "413"}], "}"}], ",", 
     RowBox[{"{", 
      RowBox[{"9", ",", "111", ",", "430"}], "}"}], ",", 
     RowBox[{"{", 
      RowBox[{"10", ",", "63", ",", "404"}], "}"}], ",", 
     RowBox[{"{", 
      RowBox[{"11", ",", "41", ",", "343"}], "}"}], ",", 
     RowBox[{"{", 
      RowBox[{"12", ",", "29", ",", "269"}], "}"}], ",", 
     RowBox[{"{", 
      RowBox[{"13", ",", "21", ",", "217"}], "}"}], ",", 
     RowBox[{"{", 
      RowBox[{"14", ",", "19", ",", "158"}], "}"}], ",", 
     RowBox[{"{", 
      RowBox[{"15", ",", "21", ",", "129"}], "}"}], ",", 
     RowBox[{"{", 
      RowBox[{"16", ",", "23", ",", "103"}], "}"}], ",", 
     RowBox[{"{", 
      RowBox[{"17", ",", "33", ",", "85"}], "}"}], ",", 
     RowBox[{"{", 
      RowBox[{"18", ",", "47", ",", "67"}], "}"}], ",", 
     RowBox[{"{", 
      RowBox[{"19", ",", "72", ",", "50"}], "}"}], ",", 
     RowBox[{"{", 
      RowBox[{"20", ",", "116", ",", "44"}], "}"}], ",", 
     RowBox[{"{", 
      RowBox[{"21", ",", "166", ",", "45"}], "}"}], ",", 
     RowBox[{"{", 
      RowBox[{"22", ",", "225", ",", "65"}], "}"}], ",", 
     RowBox[{"{", 
      RowBox[{"23", ",", "313", ",", "84"}], "}"}], ",", 
     RowBox[{"{", 
      RowBox[{"24", ",", "367", ",", "156"}], "}"}], ",", 
     RowBox[{"{", 
      RowBox[{"25", ",", "345", ",", "293"}], "}"}], ",", 
     RowBox[{"{", 
      RowBox[{"26", ",", "236", ",", "458"}], "}"}], ",", 
     RowBox[{"{", 
      RowBox[{"27", ",", "104", ",", "522"}], "}"}], ",", 
     RowBox[{"{", 
      RowBox[{"28", ",", "43", ",", "453"}], "}"}], ",", 
     RowBox[{"{", 
      RowBox[{"29", ",", "29", ",", "357"}], "}"}], ",", 
     RowBox[{"{", 
      RowBox[{"30", ",", "26", ",", "284"}], "}"}], ",", 
     RowBox[{"{", 
      RowBox[{"31", ",", "25", ",", "246"}], "}"}], ",", 
     RowBox[{"{", 
      RowBox[{"32", ",", "27", ",", "190"}], "}"}], ",", 
     RowBox[{"{", 
      RowBox[{"33", ",", "41", ",", "148"}], "}"}], ",", 
     RowBox[{"{", 
      RowBox[{"34", ",", "48", ",", "112"}], "}"}], ",", 
     RowBox[{"{", 
      RowBox[{"35", ",", "59", ",", "92"}], "}"}], ",", 
     RowBox[{"{", 
      RowBox[{"36", ",", "85", ",", "68"}], "}"}], ",", 
     RowBox[{"{", 
      RowBox[{"37", ",", "137", ",", "61"}], "}"}], ",", 
     RowBox[{"{", 
      RowBox[{"38", ",", "187", ",", "72"}], "}"}], ",", 
     RowBox[{"{", 
      RowBox[{"39", ",", "257", ",", "108"}], "}"}], ",", 
     RowBox[{"{", 
      RowBox[{"40", ",", "314", ",", "154"}], "}"}], ",", 
     RowBox[{"{", "}"}], ",", 
     RowBox[{"{", 
      RowBox[{"0", ",", "71", ",", "79"}], "}"}], ",", 
     RowBox[{"{", 
      RowBox[{"1", ",", "100", ",", "65"}], "}"}], ",", 
     RowBox[{"{", 
      RowBox[{"2", ",", "134", ",", "70"}], "}"}], ",", 
     RowBox[{"{", 
      RowBox[{"3", ",", "183", ",", "87"}], "}"}], ",", 
     RowBox[{"{", 
      RowBox[{"4", ",", "243", ",", "105"}], "}"}], ",", 
     RowBox[{"{", 
      RowBox[{"5", ",", "295", ",", "169"}], "}"}], ",", 
     RowBox[{"{", 
      RowBox[{"6", ",", "266", ",", "264"}], "}"}], ",", 
     RowBox[{"{", 
      RowBox[{"7", ",", "188", ",", "370"}], "}"}], ",", 
     RowBox[{"{", 
      RowBox[{"8", ",", "115", ",", "408"}], "}"}], ",", 
     RowBox[{"{", 
      RowBox[{"9", ",", "73", ",", "392"}], "}"}], ",", 
     RowBox[{"{", 
      RowBox[{"10", ",", "48", ",", "347"}], "}"}], ",", 
     RowBox[{"{", 
      RowBox[{"11", ",", "38", ",", "306"}], "}"}], ",", 
     RowBox[{"{", 
      RowBox[{"12", ",", "27", ",", "247"}], "}"}], ",", 
     RowBox[{"{", 
      RowBox[{"13", ",", "25", ",", "190"}], "}"}], ",", 
     RowBox[{"{", 
      RowBox[{"14", ",", "20", ",", "144"}], "}"}], ",", 
     RowBox[{"{", 
      RowBox[{"15", ",", "30", ",", "108"}], "}"}], ",", 
     RowBox[{"{", 
      RowBox[{"16", ",", "40", ",", "89"}], "}"}], ",", 
     RowBox[{"{", 
      RowBox[{"17", ",", "48", ",", "68"}], "}"}], ",", 
     RowBox[{"{", 
      RowBox[{"18", ",", "73", ",", "42"}], "}"}], ",", 
     RowBox[{"{", 
      RowBox[{"19", ",", "107", ",", "31"}], "}"}], ",", 
     RowBox[{"{", 
      RowBox[{"20", ",", "167", ",", "37"}], "}"}], ",", 
     RowBox[{"{", 
      RowBox[{"21", ",", "231", ",", "44"}], "}"}], ",", 
     RowBox[{"{", 
      RowBox[{"22", ",", "374", ",", "73"}], "}"}], ",", 
     RowBox[{"{", 
      RowBox[{"23", ",", "485", ",", "162"}], "}"}], ",", 
     RowBox[{"{", 
      RowBox[{"24", ",", "396", ",", "365"}], "}"}], ",", 
     RowBox[{"{", 
      RowBox[{"25", ",", "199", ",", "542"}], "}"}], ",", 
     RowBox[{"{", 
      RowBox[{"26", ",", "79", ",", "562"}], "}"}], ",", 
     RowBox[{"{", 
      RowBox[{"27", ",", "29", ",", "493"}], "}"}], ",", 
     RowBox[{"{", 
      RowBox[{"28", ",", "11", ",", "393"}], "}"}], ",", 
     RowBox[{"{", 
      RowBox[{"29", ",", "5", ",", "300"}], "}"}], ",", 
     RowBox[{"{", 
      RowBox[{"30", ",", "8", ",", "222"}], "}"}], ",", 
     RowBox[{"{", 
      RowBox[{"31", ",", "6", ",", "178"}], "}"}], ",", 
     RowBox[{"{", 
      RowBox[{"32", ",", "9", ",", "128"}], "}"}], ",", 
     RowBox[{"{", 
      RowBox[{"33", ",", "11", ",", "94"}], "}"}], ",", 
     RowBox[{"{", 
      RowBox[{"34", ",", "16", ",", "68"}], "}"}], ",", 
     RowBox[{"{", 
      RowBox[{"35", ",", "18", ",", "50"}], "}"}], ",", 
     RowBox[{"{", 
      RowBox[{"36", ",", "31", ",", "31"}], "}"}], ",", 
     RowBox[{"{", 
      RowBox[{"37", ",", "50", ",", "26"}], "}"}], ",", 
     RowBox[{"{", 
      RowBox[{"38", ",", "76", ",", "24"}], "}"}], ",", 
     RowBox[{"{", 
      RowBox[{"39", ",", "117", ",", "30"}], "}"}], ",", 
     RowBox[{"{", 
      RowBox[{"40", ",", "165", ",", "33"}], "}"}], ",", 
     RowBox[{"{", "}"}], ",", 
     RowBox[{"{", 
      RowBox[{"0", ",", "71", ",", "79"}], "}"}], ",", 
     RowBox[{"{", 
      RowBox[{"1", ",", "90", ",", "79"}], "}"}], ",", 
     RowBox[{"{", 
      RowBox[{"2", ",", "121", ",", "71"}], "}"}], ",", 
     RowBox[{"{", 
      RowBox[{"3", ",", "180", ",", "56"}], "}"}], ",", 
     RowBox[{"{", 
      RowBox[{"4", ",", "249", ",", "70"}], "}"}], ",", 
     RowBox[{"{", 
      RowBox[{"5", ",", "345", ",", "89"}], "}"}], ",", 
     RowBox[{"{", 
      RowBox[{"6", ",", "426", ",", "187"}], "}"}], ",", 
     RowBox[{"{", 
      RowBox[{"7", ",", "362", ",", "367"}], "}"}], ",", 
     RowBox[{"{", 
      RowBox[{"8", ",", "189", ",", "543"}], "}"}], ",", 
     RowBox[{"{", 
      RowBox[{"9", ",", "73", ",", "568"}], "}"}], ",", 
     RowBox[{"{", 
      RowBox[{"10", ",", "22", ",", "497"}], "}"}], ",", 
     RowBox[{"{", 
      RowBox[{"11", ",", "11", ",", "374"}], "}"}], ",", 
     RowBox[{"{", 
      RowBox[{"12", ",", "7", ",", "284"}], "}"}], ",", 
     RowBox[{"{", 
      RowBox[{"13", ",", "5", ",", "216"}], "}"}], ",", 
     RowBox[{"{", 
      RowBox[{"14", ",", "5", ",", "164"}], "}"}], ",", 
     RowBox[{"{", 
      RowBox[{"15", ",", "5", ",", "122"}], "}"}], ",", 
     RowBox[{"{", 
      RowBox[{"16", ",", "6", ",", "97"}], "}"}], ",", 
     RowBox[{"{", 
      RowBox[{"17", ",", "7", ",", "74"}], "}"}], ",", 
     RowBox[{"{", 
      RowBox[{"18", ",", "12", ",", "57"}], "}"}], ",", 
     RowBox[{"{", 
      RowBox[{"19", ",", "18", ",", "44"}], "}"}], ",", 
     RowBox[{"{", 
      RowBox[{"20", ",", "33", ",", "40"}], "}"}], ",", 
     RowBox[{"{", 
      RowBox[{"21", ",", "57", ",", "33"}], "}"}], ",", 
     RowBox[{"{", 
      RowBox[{"22", ",", "77", ",", "32"}], "}"}], ",", 
     RowBox[{"{", 
      RowBox[{"23", ",", "129", ",", "24"}], "}"}], ",", 
     RowBox[{"{", 
      RowBox[{"24", ",", "173", ",", "27"}], "}"}], ",", 
     RowBox[{"{", 
      RowBox[{"25", ",", "260", ",", "33"}], "}"}], ",", 
     RowBox[{"{", 
      RowBox[{"26", ",", "388", ",", "51"}], "}"}], ",", 
     RowBox[{"{", 
      RowBox[{"27", ",", "531", ",", "117"}], "}"}], ",", 
     RowBox[{"{", 
      RowBox[{"28", ",", "514", ",", "377"}], "}"}], ",", 
     RowBox[{"{", 
      RowBox[{"29", ",", "228", ",", "674"}], "}"}], ",", 
     RowBox[{"{", 
      RowBox[{"30", ",", "97", ",", "677"}], "}"}], ",", 
     RowBox[{"{", 
      RowBox[{"31", ",", "29", ",", "593"}], "}"}], ",", 
     RowBox[{"{", 
      RowBox[{"32", ",", "14", ",", "457"}], "}"}], ",", 
     RowBox[{"{", 
      RowBox[{"33", ",", "5", ",", "360"}], "}"}], ",", 
     RowBox[{"{", 
      RowBox[{"34", ",", "3", ",", "270"}], "}"}], ",", 
     RowBox[{"{", 
      RowBox[{"35", ",", "2", ",", "198"}], "}"}], ",", 
     RowBox[{"{", 
      RowBox[{"36", ",", "0", ",", "151"}], "}"}], ",", 
     RowBox[{"{", 
      RowBox[{"37", ",", "0", ",", "115"}], "}"}], ",", 
     RowBox[{"{", 
      RowBox[{"38", ",", "0", ",", "84"}], "}"}], ",", 
     RowBox[{"{", 
      RowBox[{"39", ",", "0", ",", "53"}], "}"}], ",", 
     RowBox[{"{", 
      RowBox[{"40", ",", "0", ",", "42"}], "}"}], ",", 
     RowBox[{"{", "}"}], ",", 
     RowBox[{"{", 
      RowBox[{"0", ",", "71", ",", "79"}], "}"}], ",", 
     RowBox[{"{", 
      RowBox[{"1", ",", "85", ",", "70"}], "}"}], ",", 
     RowBox[{"{", 
      RowBox[{"2", ",", "105", ",", "72"}], "}"}], ",", 
     RowBox[{"{", 
      RowBox[{"3", ",", "118", ",", "77"}], "}"}], ",", 
     RowBox[{"{", 
      RowBox[{"4", ",", "143", ",", "86"}], "}"}], ",", 
     RowBox[{"{", 
      RowBox[{"5", ",", "201", ",", "109"}], "}"}], ",", 
     RowBox[{"{", 
      RowBox[{"6", ",", "246", ",", "146"}], "}"}], ",", 
     RowBox[{"{", 
      RowBox[{"7", ",", "238", ",", "224"}], "}"}], ",", 
     RowBox[{"{", 
      RowBox[{"8", ",", "207", ",", "283"}], "}"}], ",", 
     RowBox[{"{", 
      RowBox[{"9", ",", "151", ",", "338"}], "}"}], ",", 
     RowBox[{"{", 
      RowBox[{"10", ",", "104", ",", "327"}], "}"}], ",", 
     RowBox[{"{", 
      RowBox[{"11", ",", "69", ",", "307"}], "}"}], ",", 
     RowBox[{"{", 
      RowBox[{"12", ",", "53", ",", "276"}], "}"}], ",", 
     RowBox[{"{", 
      RowBox[{"13", ",", "59", ",", "222"}], "}"}], ",", 
     RowBox[{"{", 
      RowBox[{"14", ",", "64", ",", "193"}], "}"}], ",", 
     RowBox[{"{", 
      RowBox[{"15", ",", "67", ",", "163"}], "}"}], ",", 
     RowBox[{"{", 
      RowBox[{"16", ",", "72", ",", "152"}], "}"}], ",", 
     RowBox[{"{", 
      RowBox[{"17", ",", "83", ",", "127"}], "}"}], ",", 
     RowBox[{"{", 
      RowBox[{"18", ",", "86", ",", "124"}], "}"}], ",", 
     RowBox[{"{", 
      RowBox[{"19", ",", "104", ",", "110"}], "}"}], ",", 
     RowBox[{"{", 
      RowBox[{"20", ",", "119", ",", "109"}], "}"}], ",", 
     RowBox[{"{", 
      RowBox[{"21", ",", "166", ",", "99"}], "}"}], ",", 
     RowBox[{"{", 
      RowBox[{"22", ",", "209", ",", "121"}], "}"}], ",", 
     RowBox[{"{", 
      RowBox[{"23", ",", "231", ",", "165"}], "}"}], ",", 
     RowBox[{"{", 
      RowBox[{"24", ",", "255", ",", "211"}], "}"}], ",", 
     RowBox[{"{", 
      RowBox[{"25", ",", "224", ",", "307"}], "}"}], ",", 
     RowBox[{"{", 
      RowBox[{"26", ",", "141", ",", "353"}], "}"}], ",", 
     RowBox[{"{", 
      RowBox[{"27", ",", "93", ",", "352"}], "}"}], ",", 
     RowBox[{"{", 
      RowBox[{"28", ",", "83", ",", "318"}], "}"}], ",", 
     RowBox[{"{", 
      RowBox[{"29", ",", "74", ",", "271"}], "}"}], ",", 
     RowBox[{"{", 
      RowBox[{"30", ",", "62", ",", "244"}], "}"}], ",", 
     RowBox[{"{", 
      RowBox[{"31", ",", "61", ",", "215"}], "}"}], ",", 
     RowBox[{"{", 
      RowBox[{"32", ",", "65", ",", "182"}], "}"}], ",", 
     RowBox[{"{", 
      RowBox[{"33", ",", "63", ",", "180"}], "}"}], ",", 
     RowBox[{"{", 
      RowBox[{"34", ",", "74", ",", "148"}], "}"}], ",", 
     RowBox[{"{", 
      RowBox[{"35", ",", "92", ",", "137"}], "}"}], ",", 
     RowBox[{"{", 
      RowBox[{"36", ",", "104", ",", "137"}], "}"}], ",", 
     RowBox[{"{", 
      RowBox[{"37", ",", "124", ",", "125"}], "}"}], ",", 
     RowBox[{"{", 
      RowBox[{"38", ",", "140", ",", "120"}], "}"}], ",", 
     RowBox[{"{", 
      RowBox[{"39", ",", "169", ",", "124"}], "}"}], ",", 
     RowBox[{"{", 
      RowBox[{"40", ",", "193", ",", "149"}], "}"}], ",", 
     RowBox[{"{", "}"}], ",", 
     RowBox[{"{", 
      RowBox[{"0", ",", "71", ",", "79"}], "}"}], ",", 
     RowBox[{"{", 
      RowBox[{"1", ",", "95", ",", "69"}], "}"}], ",", 
     RowBox[{"{", 
      RowBox[{"2", ",", "128", ",", "67"}], "}"}], ",", 
     RowBox[{"{", 
      RowBox[{"3", ",", "179", ",", "68"}], "}"}], ",", 
     RowBox[{"{", 
      RowBox[{"4", ",", "247", ",", "87"}], "}"}], ",", 
     RowBox[{"{", 
      RowBox[{"5", ",", "311", ",", "135"}], "}"}], ",", 
     RowBox[{"{", 
      RowBox[{"6", ",", "356", ",", "205"}], "}"}], ",", 
     RowBox[{"{", 
      RowBox[{"7", ",", "298", ",", "323"}], "}"}], ",", 
     RowBox[{"{", 
      RowBox[{"8", ",", "222", ",", "446"}], "}"}], ",", 
     RowBox[{"{", 
      RowBox[{"9", ",", "128", ",", "498"}], "}"}], ",", 
     RowBox[{"{", 
      RowBox[{"10", ",", "74", ",", "415"}], "}"}], ",", 
     RowBox[{"{", 
      RowBox[{"11", ",", "44", ",", "339"}], "}"}], ",", 
     RowBox[{"{", 
      RowBox[{"12", ",", "38", ",", "263"}], "}"}], ",", 
     RowBox[{"{", 
      RowBox[{"13", ",", "34", ",", "207"}], "}"}], ",", 
     RowBox[{"{", 
      RowBox[{"14", ",", "39", ",", "163"}], "}"}], ",", 
     RowBox[{"{", 
      RowBox[{"15", ",", "55", ",", "136"}], "}"}], ",", 
     RowBox[{"{", 
      RowBox[{"16", ",", "67", ",", "111"}], "}"}], ",", 
     RowBox[{"{", 
      RowBox[{"17", ",", "84", ",", "94"}], "}"}], ",", 
     RowBox[{"{", 
      RowBox[{"18", ",", "113", ",", "92"}], "}"}], ",", 
     RowBox[{"{", 
      RowBox[{"19", ",", "136", ",", "94"}], "}"}], ",", 
     RowBox[{"{", 
      RowBox[{"20", ",", "189", ",", "117"}], "}"}], ",", 
     RowBox[{"{", 
      RowBox[{"21", ",", "225", ",", "140"}], "}"}], ",", 
     RowBox[{"{", 
      RowBox[{"22", ",", "235", ",", "190"}], "}"}], ",", 
     RowBox[{"{", 
      RowBox[{"23", ",", "224", ",", "259"}], "}"}], ",", 
     RowBox[{"{", 
      RowBox[{"24", ",", "167", ",", "340"}], "}"}], ",", 
     RowBox[{"{", 
      RowBox[{"25", ",", "119", ",", "355"}], "}"}], ",", 
     RowBox[{"{", 
      RowBox[{"26", ",", "103", ",", "305"}], "}"}], ",", 
     RowBox[{"{", 
      RowBox[{"27", ",", "83", ",", "293"}], "}"}], ",", 
     RowBox[{"{", 
      RowBox[{"28", ",", "80", ",", "262"}], "}"}], ",", 
     RowBox[{"{", 
      RowBox[{"29", ",", "73", ",", "238"}], "}"}], ",", 
     RowBox[{"{", 
      RowBox[{"30", ",", "70", ",", "207"}], "}"}], ",", 
     RowBox[{"{", 
      RowBox[{"31", ",", "73", ",", "181"}], "}"}], ",", 
     RowBox[{"{", 
      RowBox[{"32", ",", "75", ",", "162"}], "}"}], ",", 
     RowBox[{"{", 
      RowBox[{"33", ",", "91", ",", "146"}], "}"}], ",", 
     RowBox[{"{", 
      RowBox[{"34", ",", "128", ",", "134"}], "}"}], ",", 
     RowBox[{"{", 
      RowBox[{"35", ",", "147", ",", "131"}], "}"}], ",", 
     RowBox[{"{", 
      RowBox[{"36", ",", "162", ",", "147"}], "}"}], ",", 
     RowBox[{"{", 
      RowBox[{"37", ",", "163", ",", "189"}], "}"}], ",", 
     RowBox[{"{", 
      RowBox[{"38", ",", "150", ",", "214"}], "}"}], ",", 
     RowBox[{"{", 
      RowBox[{"39", ",", "144", ",", "230"}], "}"}], ",", 
     RowBox[{"{", 
      RowBox[{"40", ",", "126", ",", "229"}], "}"}], ",", 
     RowBox[{"{", "}"}], ",", 
     RowBox[{"{", 
      RowBox[{"0", ",", "71", ",", "79"}], "}"}], ",", 
     RowBox[{"{", 
      RowBox[{"1", ",", "97", ",", "65"}], "}"}], ",", 
     RowBox[{"{", 
      RowBox[{"2", ",", "134", ",", "59"}], "}"}], ",", 
     RowBox[{"{", 
      RowBox[{"3", ",", "196", ",", "65"}], "}"}], ",", 
     RowBox[{"{", 
      RowBox[{"4", ",", "273", ",", "93"}], "}"}], ",", 
     RowBox[{"{", 
      RowBox[{"5", ",", "337", ",", "135"}], "}"}], ",", 
     RowBox[{"{", 
      RowBox[{"6", ",", "401", ",", "228"}], "}"}], ",", 
     RowBox[{"{", 
      RowBox[{"7", ",", "276", ",", "432"}], "}"}], ",", 
     RowBox[{"{", 
      RowBox[{"8", ",", "155", ",", "484"}], "}"}], ",", 
     RowBox[{"{", 
      RowBox[{"9", ",", "67", ",", "487"}], "}"}], ",", 
     RowBox[{"{", 
      RowBox[{"10", ",", "34", ",", "412"}], "}"}], ",", 
     RowBox[{"{", 
      RowBox[{"11", ",", "27", ",", "326"}], "}"}], ",", 
     RowBox[{"{", 
      RowBox[{"12", ",", "23", ",", "260"}], "}"}], ",", 
     RowBox[{"{", 
      RowBox[{"13", ",", "23", ",", "205"}], "}"}], ",", 
     RowBox[{"{", 
      RowBox[{"14", ",", "20", ",", "181"}], "}"}], ",", 
     RowBox[{"{", 
      RowBox[{"15", ",", "16", ",", "138"}], "}"}], ",", 
     RowBox[{"{", 
      RowBox[{"16", ",", "18", ",", "103"}], "}"}], ",", 
     RowBox[{"{", 
      RowBox[{"17", ",", "25", ",", "86"}], "}"}], ",", 
     RowBox[{"{", 
      RowBox[{"18", ",", "31", ",", "60"}], "}"}], ",", 
     RowBox[{"{", 
      RowBox[{"19", ",", "36", ",", "41"}], "}"}], ",", 
     RowBox[{"{", 
      RowBox[{"20", ",", "61", ",", "36"}], "}"}], ",", 
     RowBox[{"{", 
      RowBox[{"21", ",", "97", ",", "30"}], "}"}], ",", 
     RowBox[{"{", 
      RowBox[{"22", ",", "160", ",", "31"}], "}"}], ",", 
     RowBox[{"{", 
      RowBox[{"23", ",", "242", ",", "40"}], "}"}], ",", 
     RowBox[{"{", 
      RowBox[{"24", ",", "357", ",", "45"}], "}"}], ",", 
     RowBox[{"{", 
      RowBox[{"25", ",", "491", ",", "111"}], "}"}], ",", 
     RowBox[{"{", 
      RowBox[{"26", ",", "462", ",", "306"}], "}"}], ",", 
     RowBox[{"{", 
      RowBox[{"27", ",", "251", ",", "568"}], "}"}], ",", 
     RowBox[{"{", 
      RowBox[{"28", ",", "84", ",", "619"}], "}"}], ",", 
     RowBox[{"{", 
      RowBox[{"29", ",", "34", ",", "540"}], "}"}], ",", 
     RowBox[{"{", 
      RowBox[{"30", ",", "10", ",", "423"}], "}"}], ",", 
     RowBox[{"{", 
      RowBox[{"31", ",", "7", ",", "313"}], "}"}], ",", 
     RowBox[{"{", 
      RowBox[{"32", ",", "3", ",", "243"}], "}"}], ",", 
     RowBox[{"{", 
      RowBox[{"33", ",", "2", ",", "174"}], "}"}], ",", 
     RowBox[{"{", 
      RowBox[{"34", ",", "2", ",", "128"}], "}"}], ",", 
     RowBox[{"{", 
      RowBox[{"35", ",", "1", ",", "85"}], "}"}], ",", 
     RowBox[{"{", 
      RowBox[{"36", ",", "0", ",", "59"}], "}"}], ",", 
     RowBox[{"{", 
      RowBox[{"37", ",", "0", ",", "45"}], "}"}], ",", 
     RowBox[{"{", 
      RowBox[{"38", ",", "0", ",", "24"}], "}"}], ",", 
     RowBox[{"{", 
      RowBox[{"39", ",", "0", ",", "17"}], "}"}], ",", 
     RowBox[{"{", 
      RowBox[{"40", ",", "0", ",", "12"}], "}"}], ",", 
     RowBox[{"{", "}"}], ",", 
     RowBox[{"{", 
      RowBox[{"0", ",", "71", ",", "79"}], "}"}], ",", 
     RowBox[{"{", 
      RowBox[{"1", ",", "104", ",", "71"}], "}"}], ",", 
     RowBox[{"{", 
      RowBox[{"2", ",", "137", ",", "60"}], "}"}], ",", 
     RowBox[{"{", 
      RowBox[{"3", ",", "188", ",", "67"}], "}"}], ",", 
     RowBox[{"{", 
      RowBox[{"4", ",", "234", ",", "84"}], "}"}], ",", 
     RowBox[{"{", 
      RowBox[{"5", ",", "298", ",", "123"}], "}"}], ",", 
     RowBox[{"{", 
      RowBox[{"6", ",", "340", ",", "190"}], "}"}], ",", 
     RowBox[{"{", 
      RowBox[{"7", ",", "315", ",", "316"}], "}"}], ",", 
     RowBox[{"{", 
      RowBox[{"8", ",", "250", ",", "421"}], "}"}], ",", 
     RowBox[{"{", 
      RowBox[{"9", ",", "154", ",", "488"}], "}"}], ",", 
     RowBox[{"{", 
      RowBox[{"10", ",", "58", ",", "470"}], "}"}], ",", 
     RowBox[{"{", 
      RowBox[{"11", ",", "18", ",", "390"}], "}"}], ",", 
     RowBox[{"{", 
      RowBox[{"12", ",", "10", ",", "306"}], "}"}], ",", 
     RowBox[{"{", 
      RowBox[{"13", ",", "9", ",", "231"}], "}"}], ",", 
     RowBox[{"{", 
      RowBox[{"14", ",", "7", ",", "182"}], "}"}], ",", 
     RowBox[{"{", 
      RowBox[{"15", ",", "9", ",", "140"}], "}"}], ",", 
     RowBox[{"{", 
      RowBox[{"16", ",", "9", ",", "110"}], "}"}], ",", 
     RowBox[{"{", 
      RowBox[{"17", ",", "16", ",", "73"}], "}"}], ",", 
     RowBox[{"{", 
      RowBox[{"18", ",", "22", ",", "59"}], "}"}], ",", 
     RowBox[{"{", 
      RowBox[{"19", ",", "32", ",", "49"}], "}"}], ",", 
     RowBox[{"{", 
      RowBox[{"20", ",", "56", ",", "46"}], "}"}], ",", 
     RowBox[{"{", 
      RowBox[{"21", ",", "85", ",", "41"}], "}"}], ",", 
     RowBox[{"{", 
      RowBox[{"22", ",", "121", ",", "45"}], "}"}], ",", 
     RowBox[{"{", 
      RowBox[{"23", ",", "180", ",", "52"}], "}"}], ",", 
     RowBox[{"{", 
      RowBox[{"24", ",", "262", ",", "61"}], "}"}], ",", 
     RowBox[{"{", 
      RowBox[{"25", ",", "346", ",", "96"}], "}"}], ",", 
     RowBox[{"{", 
      RowBox[{"26", ",", "388", ",", "213"}], "}"}], ",", 
     RowBox[{"{", 
      RowBox[{"27", ",", "306", ",", "384"}], "}"}], ",", 
     RowBox[{"{", 
      RowBox[{"28", ",", "178", ",", "491"}], "}"}], ",", 
     RowBox[{"{", 
      RowBox[{"29", ",", "77", ",", "538"}], "}"}], ",", 
     RowBox[{"{", 
      RowBox[{"30", ",", "43", ",", "472"}], "}"}], ",", 
     RowBox[{"{", 
      RowBox[{"31", ",", "24", ",", "379"}], "}"}], ",", 
     RowBox[{"{", 
      RowBox[{"32", ",", "16", ",", "300"}], "}"}], ",", 
     RowBox[{"{", 
      RowBox[{"33", ",", "13", ",", "231"}], "}"}], ",", 
     RowBox[{"{", 
      RowBox[{"34", ",", "11", ",", "186"}], "}"}], ",", 
     RowBox[{"{", 
      RowBox[{"35", ",", "11", ",", "133"}], "}"}], ",", 
     RowBox[{"{", 
      RowBox[{"36", ",", "13", ",", "104"}], "}"}], ",", 
     RowBox[{"{", 
      RowBox[{"37", ",", "26", ",", "77"}], "}"}], ",", 
     RowBox[{"{", 
      RowBox[{"38", ",", "31", ",", "66"}], "}"}], ",", 
     RowBox[{"{", 
      RowBox[{"39", ",", "36", ",", "61"}], "}"}], ",", 
     RowBox[{"{", 
      RowBox[{"40", ",", "50", ",", "45"}], "}"}], ",", 
     RowBox[{"{", "}"}], ",", 
     RowBox[{"{", 
      RowBox[{"0", ",", "71", ",", "79"}], "}"}], ",", 
     RowBox[{"{", 
      RowBox[{"1", ",", "99", ",", "77"}], "}"}], ",", 
     RowBox[{"{", 
      RowBox[{"2", ",", "151", ",", "79"}], "}"}], ",", 
     RowBox[{"{", 
      RowBox[{"3", ",", "196", ",", "90"}], "}"}], ",", 
     RowBox[{"{", 
      RowBox[{"4", ",", "271", ",", "129"}], "}"}], ",", 
     RowBox[{"{", 
      RowBox[{"5", ",", "317", ",", "196"}], "}"}], ",", 
     RowBox[{"{", 
      RowBox[{"6", ",", "245", ",", "293"}], "}"}], ",", 
     RowBox[{"{", 
      RowBox[{"7", ",", "186", ",", "367"}], "}"}], ",", 
     RowBox[{"{", 
      RowBox[{"8", ",", "118", ",", "392"}], "}"}], ",", 
     RowBox[{"{", 
      RowBox[{"9", ",", "64", ",", "372"}], "}"}], ",", 
     RowBox[{"{", 
      RowBox[{"10", ",", "38", ",", "304"}], "}"}], ",", 
     RowBox[{"{", 
      RowBox[{"11", ",", "37", ",", "246"}], "}"}], ",", 
     RowBox[{"{", 
      RowBox[{"12", ",", "34", ",", "207"}], "}"}], ",", 
     RowBox[{"{", 
      RowBox[{"13", ",", "34", ",", "170"}], "}"}], ",", 
     RowBox[{"{", 
      RowBox[{"14", ",", "35", ",", "143"}], "}"}], ",", 
     RowBox[{"{", 
      RowBox[{"15", ",", "45", ",", "122"}], "}"}], ",", 
     RowBox[{"{", 
      RowBox[{"16", ",", "48", ",", "104"}], "}"}], ",", 
     RowBox[{"{", 
      RowBox[{"17", ",", "75", ",", "88"}], "}"}], ",", 
     RowBox[{"{", 
      RowBox[{"18", ",", "106", ",", "87"}], "}"}], ",", 
     RowBox[{"{", 
      RowBox[{"19", ",", "134", ",", "88"}], "}"}], ",", 
     RowBox[{"{", 
      RowBox[{"20", ",", "183", ",", "99"}], "}"}], ",", 
     RowBox[{"{", 
      RowBox[{"21", ",", "220", ",", "139"}], "}"}], ",", 
     RowBox[{"{", 
      RowBox[{"22", ",", "251", ",", "197"}], "}"}], ",", 
     RowBox[{"{", 
      RowBox[{"23", ",", "220", ",", "287"}], "}"}], ",", 
     RowBox[{"{", 
      RowBox[{"24", ",", "183", ",", "331"}], "}"}], ",", 
     RowBox[{"{", 
      RowBox[{"25", ",", "135", ",", "337"}], "}"}], ",", 
     RowBox[{"{", 
      RowBox[{"26", ",", "95", ",", "340"}], "}"}], ",", 
     RowBox[{"{", 
      RowBox[{"27", ",", "72", ",", "308"}], "}"}], ",", 
     RowBox[{"{", 
      RowBox[{"28", ",", "52", ",", "272"}], "}"}], ",", 
     RowBox[{"{", 
      RowBox[{"29", ",", "47", ",", "219"}], "}"}], ",", 
     RowBox[{"{", 
      RowBox[{"30", ",", "47", ",", "175"}], "}"}], ",", 
     RowBox[{"{", 
      RowBox[{"31", ",", "46", ",", "141"}], "}"}], ",", 
     RowBox[{"{", 
      RowBox[{"32", ",", "53", ",", "124"}], "}"}], ",", 
     RowBox[{"{", 
      RowBox[{"33", ",", "63", ",", "118"}], "}"}], ",", 
     RowBox[{"{", 
      RowBox[{"34", ",", "78", ",", "95"}], "}"}], ",", 
     RowBox[{"{", 
      RowBox[{"35", ",", "88", ",", "92"}], "}"}], ",", 
     RowBox[{"{", 
      RowBox[{"36", ",", "118", ",", "80"}], "}"}], ",", 
     RowBox[{"{", 
      RowBox[{"37", ",", "150", ",", "86"}], "}"}], ",", 
     RowBox[{"{", 
      RowBox[{"38", ",", "186", ",", "110"}], "}"}], ",", 
     RowBox[{"{", 
      RowBox[{"39", ",", "199", ",", "138"}], "}"}], ",", 
     RowBox[{"{", 
      RowBox[{"40", ",", "209", ",", "186"}], "}"}], ",", 
     RowBox[{"{", "}"}], ",", 
     RowBox[{"{", 
      RowBox[{"0", ",", "71", ",", "79"}], "}"}], ",", 
     RowBox[{"{", 
      RowBox[{"1", ",", "92", ",", "69"}], "}"}], ",", 
     RowBox[{"{", 
      RowBox[{"2", ",", "125", ",", "70"}], "}"}], ",", 
     RowBox[{"{", 
      RowBox[{"3", ",", "172", ",", "66"}], "}"}], ",", 
     RowBox[{"{", 
      RowBox[{"4", ",", "233", ",", "75"}], "}"}], ",", 
     RowBox[{"{", 
      RowBox[{"5", ",", "295", ",", "121"}], "}"}], ",", 
     RowBox[{"{", 
      RowBox[{"6", ",", "324", ",", "202"}], "}"}], ",", 
     RowBox[{"{", 
      RowBox[{"7", ",", "272", ",", "335"}], "}"}], ",", 
     RowBox[{"{", 
      RowBox[{"8", ",", "189", ",", "418"}], "}"}], ",", 
     RowBox[{"{", 
      RowBox[{"9", ",", "109", ",", "402"}], "}"}], ",", 
     RowBox[{"{", 
      RowBox[{"10", ",", "88", ",", "367"}], "}"}], ",", 
     RowBox[{"{", 
      RowBox[{"11", ",", "60", ",", "335"}], "}"}], ",", 
     RowBox[{"{", 
      RowBox[{"12", ",", "52", ",", "263"}], "}"}], ",", 
     RowBox[{"{", 
      RowBox[{"13", ",", "69", ",", "215"}], "}"}], ",", 
     RowBox[{"{", 
      RowBox[{"14", ",", "79", ",", "208"}], "}"}], ",", 
     RowBox[{"{", 
      RowBox[{"15", ",", "87", ",", "178"}], "}"}], ",", 
     RowBox[{"{", 
      RowBox[{"16", ",", "77", ",", "181"}], "}"}], ",", 
     RowBox[{"{", 
      RowBox[{"17", ",", "95", ",", "159"}], "}"}], ",", 
     RowBox[{"{", 
      RowBox[{"18", ",", "109", ",", "148"}], "}"}], ",", 
     RowBox[{"{", 
      RowBox[{"19", ",", "130", ",", "150"}], "}"}], ",", 
     RowBox[{"{", 
      RowBox[{"20", ",", "160", ",", "145"}], "}"}], ",", 
     RowBox[{"{", 
      RowBox[{"21", ",", "169", ",", "168"}], "}"}], ",", 
     RowBox[{"{", 
      RowBox[{"22", ",", "192", ",", "214"}], "}"}], ",", 
     RowBox[{"{", 
      RowBox[{"23", ",", "181", ",", "246"}], "}"}], ",", 
     RowBox[{"{", 
      RowBox[{"24", ",", "160", ",", "271"}], "}"}], ",", 
     RowBox[{"{", 
      RowBox[{"25", ",", "125", ",", "297"}], "}"}], ",", 
     RowBox[{"{", 
      RowBox[{"26", ",", "95", ",", "305"}], "}"}], ",", 
     RowBox[{"{", 
      RowBox[{"27", ",", "84", ",", "263"}], "}"}], ",", 
     RowBox[{"{", 
      RowBox[{"28", ",", "84", ",", "222"}], "}"}], ",", 
     RowBox[{"{", 
      RowBox[{"29", ",", "86", ",", "200"}], "}"}], ",", 
     RowBox[{"{", 
      RowBox[{"30", ",", "101", ",", "190"}], "}"}], ",", 
     RowBox[{"{", 
      RowBox[{"31", ",", "95", ",", "177"}], "}"}], ",", 
     RowBox[{"{", 
      RowBox[{"32", ",", "89", ",", "177"}], "}"}], ",", 
     RowBox[{"{", 
      RowBox[{"33", ",", "99", ",", "174"}], "}"}], ",", 
     RowBox[{"{", 
      RowBox[{"34", ",", "103", ",", "175"}], "}"}], ",", 
     RowBox[{"{", 
      RowBox[{"35", ",", "113", ",", "162"}], "}"}], ",", 
     RowBox[{"{", 
      RowBox[{"36", ",", "137", ",", "161"}], "}"}], ",", 
     RowBox[{"{", 
      RowBox[{"37", ",", "145", ",", "158"}], "}"}], ",", 
     RowBox[{"{", 
      RowBox[{"38", ",", "163", ",", "184"}], "}"}], ",", 
     RowBox[{"{", 
      RowBox[{"39", ",", "144", ",", "197"}], "}"}], ",", 
     RowBox[{"{", 
      RowBox[{"40", ",", "154", ",", "203"}], "}"}], ",", 
     RowBox[{"{", "}"}], ",", 
     RowBox[{"{", 
      RowBox[{"0", ",", "71", ",", "79"}], "}"}], ",", 
     RowBox[{"{", 
      RowBox[{"1", ",", "107", ",", "71"}], "}"}], ",", 
     RowBox[{"{", 
      RowBox[{"2", ",", "135", ",", "80"}], "}"}], ",", 
     RowBox[{"{", 
      RowBox[{"3", ",", "191", ",", "92"}], "}"}], ",", 
     RowBox[{"{", 
      RowBox[{"4", ",", "277", ",", "99"}], "}"}], ",", 
     RowBox[{"{", 
      RowBox[{"5", ",", "330", ",", "142"}], "}"}], ",", 
     RowBox[{"{", 
      RowBox[{"6", ",", "346", ",", "244"}], "}"}], ",", 
     RowBox[{"{", 
      RowBox[{"7", ",", "268", ",", "370"}], "}"}], ",", 
     RowBox[{"{", 
      RowBox[{"8", ",", "135", ",", "442"}], "}"}], ",", 
     RowBox[{"{", 
      RowBox[{"9", ",", "76", ",", "421"}], "}"}], ",", 
     RowBox[{"{", 
      RowBox[{"10", ",", "48", ",", "349"}], "}"}], ",", 
     RowBox[{"{", 
      RowBox[{"11", ",", "43", ",", "287"}], "}"}], ",", 
     RowBox[{"{", 
      RowBox[{"12", ",", "40", ",", "237"}], "}"}], ",", 
     RowBox[{"{", 
      RowBox[{"13", ",", "41", ",", "192"}], "}"}], ",", 
     RowBox[{"{", 
      RowBox[{"14", ",", "38", ",", "161"}], "}"}], ",", 
     RowBox[{"{", 
      RowBox[{"15", ",", "42", ",", "132"}], "}"}], ",", 
     RowBox[{"{", 
      RowBox[{"16", ",", "51", ",", "108"}], "}"}], ",", 
     RowBox[{"{", 
      RowBox[{"17", ",", "58", ",", "99"}], "}"}], ",", 
     RowBox[{"{", 
      RowBox[{"18", ",", "66", ",", "93"}], "}"}], ",", 
     RowBox[{"{", 
      RowBox[{"19", ",", "82", ",", "86"}], "}"}], ",", 
     RowBox[{"{", 
      RowBox[{"20", ",", "101", ",", "88"}], "}"}], ",", 
     RowBox[{"{", 
      RowBox[{"21", ",", "126", ",", "85"}], "}"}], ",", 
     RowBox[{"{", 
      RowBox[{"22", ",", "160", ",", "89"}], "}"}], ",", 
     RowBox[{"{", 
      RowBox[{"23", ",", "214", ",", "92"}], "}"}], ",", 
     RowBox[{"{", 
      RowBox[{"24", ",", "266", ",", "117"}], "}"}], ",", 
     RowBox[{"{", 
      RowBox[{"25", ",", "338", ",", "165"}], "}"}], ",", 
     RowBox[{"{", 
      RowBox[{"26", ",", "344", ",", "285"}], "}"}], ",", 
     RowBox[{"{", 
      RowBox[{"27", ",", "221", ",", "425"}], "}"}], ",", 
     RowBox[{"{", 
      RowBox[{"28", ",", "96", ",", "488"}], "}"}], ",", 
     RowBox[{"{", 
      RowBox[{"29", ",", "36", ",", "445"}], "}"}], ",", 
     RowBox[{"{", 
      RowBox[{"30", ",", "18", ",", "354"}], "}"}], ",", 
     RowBox[{"{", 
      RowBox[{"31", ",", "9", ",", "257"}], "}"}], ",", 
     RowBox[{"{", 
      RowBox[{"32", ",", "9", ",", "200"}], "}"}], ",", 
     RowBox[{"{", 
      RowBox[{"33", ",", "14", ",", "160"}], "}"}], ",", 
     RowBox[{"{", 
      RowBox[{"34", ",", "18", ",", "126"}], "}"}], ",", 
     RowBox[{"{", 
      RowBox[{"35", ",", "18", ",", "106"}], "}"}], ",", 
     RowBox[{"{", 
      RowBox[{"36", ",", "21", ",", "83"}], "}"}], ",", 
     RowBox[{"{", 
      RowBox[{"37", ",", "24", ",", "69"}], "}"}], ",", 
     RowBox[{"{", 
      RowBox[{"38", ",", "38", ",", "57"}], "}"}], ",", 
     RowBox[{"{", 
      RowBox[{"39", ",", "56", ",", "52"}], "}"}], ",", 
     RowBox[{"{", 
      RowBox[{"40", ",", "79", ",", "47"}], "}"}], ",", 
     RowBox[{"{", "}"}], ",", 
     RowBox[{"{", 
      RowBox[{"0", ",", "71", ",", "79"}], "}"}], ",", 
     RowBox[{"{", 
      RowBox[{"1", ",", "121", ",", "68"}], "}"}], ",", 
     RowBox[{"{", 
      RowBox[{"2", ",", "171", ",", "70"}], "}"}], ",", 
     RowBox[{"{", 
      RowBox[{"3", ",", "210", ",", "93"}], "}"}], ",", 
     RowBox[{"{", 
      RowBox[{"4", ",", "269", ",", "125"}], "}"}], ",", 
     RowBox[{"{", 
      RowBox[{"5", ",", "290", ",", "201"}], "}"}], ",", 
     RowBox[{"{", 
      RowBox[{"6", ",", "263", ",", "308"}], "}"}], ",", 
     RowBox[{"{", 
      RowBox[{"7", ",", "151", ",", "398"}], "}"}], ",", 
     RowBox[{"{", 
      RowBox[{"8", ",", "97", ",", "386"}], "}"}], ",", 
     RowBox[{"{", 
      RowBox[{"9", ",", "70", ",", "361"}], "}"}], ",", 
     RowBox[{"{", 
      RowBox[{"10", ",", "49", ",", "318"}], "}"}], ",", 
     RowBox[{"{", 
      RowBox[{"11", ",", "36", ",", "257"}], "}"}], ",", 
     RowBox[{"{", 
      RowBox[{"12", ",", "33", ",", "212"}], "}"}], ",", 
     RowBox[{"{", 
      RowBox[{"13", ",", "35", ",", "163"}], "}"}], ",", 
     RowBox[{"{", 
      RowBox[{"14", ",", "46", ",", "126"}], "}"}], ",", 
     RowBox[{"{", 
      RowBox[{"15", ",", "73", ",", "95"}], "}"}], ",", 
     RowBox[{"{", 
      RowBox[{"16", ",", "100", ",", "74"}], "}"}], ",", 
     RowBox[{"{", 
      RowBox[{"17", ",", "127", ",", "64"}], "}"}], ",", 
     RowBox[{"{", 
      RowBox[{"18", ",", "165", ",", "76"}], "}"}], ",", 
     RowBox[{"{", 
      RowBox[{"19", ",", "201", ",", "108"}], "}"}], ",", 
     RowBox[{"{", 
      RowBox[{"20", ",", "251", ",", "148"}], "}"}], ",", 
     RowBox[{"{", 
      RowBox[{"21", ",", "262", ",", "204"}], "}"}], ",", 
     RowBox[{"{", 
      RowBox[{"22", ",", "288", ",", "260"}], "}"}], ",", 
     RowBox[{"{", 
      RowBox[{"23", ",", "210", ",", "347"}], "}"}], ",", 
     RowBox[{"{", 
      RowBox[{"24", ",", "120", ",", "371"}], "}"}], ",", 
     RowBox[{"{", 
      RowBox[{"25", ",", "97", ",", "338"}], "}"}], ",", 
     RowBox[{"{", 
      RowBox[{"26", ",", "85", ",", "307"}], "}"}], ",", 
     RowBox[{"{", 
      RowBox[{"27", ",", "78", ",", "272"}], "}"}], ",", 
     RowBox[{"{", 
      RowBox[{"28", ",", "74", ",", "245"}], "}"}], ",", 
     RowBox[{"{", 
      RowBox[{"29", ",", "60", ",", "227"}], "}"}], ",", 
     RowBox[{"{", 
      RowBox[{"30", ",", "54", ",", "193"}], "}"}], ",", 
     RowBox[{"{", 
      RowBox[{"31", ",", "60", ",", "164"}], "}"}], ",", 
     RowBox[{"{", 
      RowBox[{"32", ",", "56", ",", "138"}], "}"}], ",", 
     RowBox[{"{", 
      RowBox[{"33", ",", "72", ",", "110"}], "}"}], ",", 
     RowBox[{"{", 
      RowBox[{"34", ",", "99", ",", "95"}], "}"}], ",", 
     RowBox[{"{", 
      RowBox[{"35", ",", "114", ",", "94"}], "}"}], ",", 
     RowBox[{"{", 
      RowBox[{"36", ",", "153", ",", "87"}], "}"}], ",", 
     RowBox[{"{", 
      RowBox[{"37", ",", "192", ",", "115"}], "}"}], ",", 
     RowBox[{"{", 
      RowBox[{"38", ",", "243", ",", "152"}], "}"}], ",", 
     RowBox[{"{", 
      RowBox[{"39", ",", "276", ",", "205"}], "}"}], ",", 
     RowBox[{"{", 
      RowBox[{"40", ",", "230", ",", "308"}], "}"}], ",", 
     RowBox[{"{", "}"}], ",", 
     RowBox[{"{", 
      RowBox[{"0", ",", "71", ",", "79"}], "}"}], ",", 
     RowBox[{"{", 
      RowBox[{"1", ",", "83", ",", "70"}], "}"}], ",", 
     RowBox[{"{", 
      RowBox[{"2", ",", "131", ",", "67"}], "}"}], ",", 
     RowBox[{"{", 
      RowBox[{"3", ",", "199", ",", "61"}], "}"}], ",", 
     RowBox[{"{", 
      RowBox[{"4", ",", "297", ",", "79"}], "}"}], ",", 
     RowBox[{"{", 
      RowBox[{"5", ",", "378", ",", "151"}], "}"}], ",", 
     RowBox[{"{", 
      RowBox[{"6", ",", "386", ",", "286"}], "}"}], ",", 
     RowBox[{"{", 
      RowBox[{"7", ",", "233", ",", "475"}], "}"}], ",", 
     RowBox[{"{", 
      RowBox[{"8", ",", "95", ",", "532"}], "}"}], ",", 
     RowBox[{"{", 
      RowBox[{"9", ",", "32", ",", "462"}], "}"}], ",", 
     RowBox[{"{", 
      RowBox[{"10", ",", "24", ",", "355"}], "}"}], ",", 
     RowBox[{"{", 
      RowBox[{"11", ",", "21", ",", "287"}], "}"}], ",", 
     RowBox[{"{", 
      RowBox[{"12", ",", "23", ",", "228"}], "}"}], ",", 
     RowBox[{"{", 
      RowBox[{"13", ",", "21", ",", "176"}], "}"}], ",", 
     RowBox[{"{", 
      RowBox[{"14", ",", "19", ",", "143"}], "}"}], ",", 
     RowBox[{"{", 
      RowBox[{"15", ",", "21", ",", "114"}], "}"}], ",", 
     RowBox[{"{", 
      RowBox[{"16", ",", "43", ",", "92"}], "}"}], ",", 
     RowBox[{"{", 
      RowBox[{"17", ",", "61", ",", "75"}], "}"}], ",", 
     RowBox[{"{", 
      RowBox[{"18", ",", "83", ",", "68"}], "}"}], ",", 
     RowBox[{"{", 
      RowBox[{"19", ",", "129", ",", "74"}], "}"}], ",", 
     RowBox[{"{", 
      RowBox[{"20", ",", "176", ",", "87"}], "}"}], ",", 
     RowBox[{"{", 
      RowBox[{"21", ",", "225", ",", "108"}], "}"}], ",", 
     RowBox[{"{", 
      RowBox[{"22", ",", "266", ",", "146"}], "}"}], ",", 
     RowBox[{"{", 
      RowBox[{"23", ",", "281", ",", "208"}], "}"}], ",", 
     RowBox[{"{", 
      RowBox[{"24", ",", "203", ",", "307"}], "}"}], ",", 
     RowBox[{"{", 
      RowBox[{"25", ",", "171", ",", "343"}], "}"}], ",", 
     RowBox[{"{", 
      RowBox[{"26", ",", "119", ",", "338"}], "}"}], ",", 
     RowBox[{"{", 
      RowBox[{"27", ",", "91", ",", "310"}], "}"}], ",", 
     RowBox[{"{", 
      RowBox[{"28", ",", "70", ",", "281"}], "}"}], ",", 
     RowBox[{"{", 
      RowBox[{"29", ",", "55", ",", "243"}], "}"}], ",", 
     RowBox[{"{", 
      RowBox[{"30", ",", "45", ",", "212"}], "}"}], ",", 
     RowBox[{"{", 
      RowBox[{"31", ",", "49", ",", "166"}], "}"}], ",", 
     RowBox[{"{", 
      RowBox[{"32", ",", "54", ",", "130"}], "}"}], ",", 
     RowBox[{"{", 
      RowBox[{"33", ",", "71", ",", "118"}], "}"}], ",", 
     RowBox[{"{", 
      RowBox[{"34", ",", "79", ",", "111"}], "}"}], ",", 
     RowBox[{"{", 
      RowBox[{"35", ",", "97", ",", "104"}], "}"}], ",", 
     RowBox[{"{", 
      RowBox[{"36", ",", "137", ",", "103"}], "}"}], ",", 
     RowBox[{"{", 
      RowBox[{"37", ",", "188", ",", "102"}], "}"}], ",", 
     RowBox[{"{", 
      RowBox[{"38", ",", "234", ",", "114"}], "}"}], ",", 
     RowBox[{"{", 
      RowBox[{"39", ",", "301", ",", "145"}], "}"}], ",", 
     RowBox[{"{", 
      RowBox[{"40", ",", "304", ",", "256"}], "}"}], ",", 
     RowBox[{"{", "}"}], ",", 
     RowBox[{"{", 
      RowBox[{"0", ",", "71", ",", "79"}], "}"}], ",", 
     RowBox[{"{", 
      RowBox[{"1", ",", "95", ",", "75"}], "}"}], ",", 
     RowBox[{"{", 
      RowBox[{"2", ",", "138", ",", "69"}], "}"}], ",", 
     RowBox[{"{", 
      RowBox[{"3", ",", "208", ",", "84"}], "}"}], ",", 
     RowBox[{"{", 
      RowBox[{"4", ",", "258", ",", "106"}], "}"}], ",", 
     RowBox[{"{", 
      RowBox[{"5", ",", "312", ",", "151"}], "}"}], ",", 
     RowBox[{"{", 
      RowBox[{"6", ",", "294", ",", "270"}], "}"}], ",", 
     RowBox[{"{", 
      RowBox[{"7", ",", "221", ",", "382"}], "}"}], ",", 
     RowBox[{"{", 
      RowBox[{"8", ",", "167", ",", "430"}], "}"}], ",", 
     RowBox[{"{", 
      RowBox[{"9", ",", "102", ",", "443"}], "}"}], ",", 
     RowBox[{"{", 
      RowBox[{"10", ",", "50", ",", "416"}], "}"}], ",", 
     RowBox[{"{", 
      RowBox[{"11", ",", "35", ",", "328"}], "}"}], ",", 
     RowBox[{"{", 
      RowBox[{"12", ",", "32", ",", "269"}], "}"}], ",", 
     RowBox[{"{", 
      RowBox[{"13", ",", "23", ",", "210"}], "}"}], ",", 
     RowBox[{"{", 
      RowBox[{"14", ",", "29", ",", "164"}], "}"}], ",", 
     RowBox[{"{", 
      RowBox[{"15", ",", "32", ",", "141"}], "}"}], ",", 
     RowBox[{"{", 
      RowBox[{"16", ",", "39", ",", "105"}], "}"}], ",", 
     RowBox[{"{", 
      RowBox[{"17", ",", "50", ",", "90"}], "}"}], ",", 
     RowBox[{"{", 
      RowBox[{"18", ",", "71", ",", "71"}], "}"}], ",", 
     RowBox[{"{", 
      RowBox[{"19", ",", "95", ",", "70"}], "}"}], ",", 
     RowBox[{"{", 
      RowBox[{"20", ",", "142", ",", "70"}], "}"}], ",", 
     RowBox[{"{", 
      RowBox[{"21", ",", "169", ",", "89"}], "}"}], ",", 
     RowBox[{"{", 
      RowBox[{"22", ",", "197", ",", "95"}], "}"}], ",", 
     RowBox[{"{", 
      RowBox[{"23", ",", "235", ",", "121"}], "}"}], ",", 
     RowBox[{"{", 
      RowBox[{"24", ",", "288", ",", "169"}], "}"}], ",", 
     RowBox[{"{", 
      RowBox[{"25", ",", "293", ",", "241"}], "}"}], ",", 
     RowBox[{"{", 
      RowBox[{"26", ",", "234", ",", "349"}], "}"}], ",", 
     RowBox[{"{", 
      RowBox[{"27", ",", "138", ",", "413"}], "}"}], ",", 
     RowBox[{"{", 
      RowBox[{"28", ",", "73", ",", "411"}], "}"}], ",", 
     RowBox[{"{", 
      RowBox[{"29", ",", "50", ",", "360"}], "}"}], ",", 
     RowBox[{"{", 
      RowBox[{"30", ",", "45", ",", "292"}], "}"}], ",", 
     RowBox[{"{", 
      RowBox[{"31", ",", "42", ",", "234"}], "}"}], ",", 
     RowBox[{"{", 
      RowBox[{"32", ",", "59", ",", "178"}], "}"}], ",", 
     RowBox[{"{", 
      RowBox[{"33", ",", "47", ",", "167"}], "}"}], ",", 
     RowBox[{"{", 
      RowBox[{"34", ",", "64", ",", "132"}], "}"}], ",", 
     RowBox[{"{", 
      RowBox[{"35", ",", "78", ",", "109"}], "}"}], ",", 
     RowBox[{"{", 
      RowBox[{"36", ",", "101", ",", "103"}], "}"}], ",", 
     RowBox[{"{", 
      RowBox[{"37", ",", "126", ",", "96"}], "}"}], ",", 
     RowBox[{"{", 
      RowBox[{"38", ",", "152", ",", "107"}], "}"}], ",", 
     RowBox[{"{", 
      RowBox[{"39", ",", "176", ",", "123"}], "}"}], ",", 
     RowBox[{"{", 
      RowBox[{"40", ",", "192", ",", "171"}], "}"}], ",", 
     RowBox[{"{", "}"}], ",", 
     RowBox[{"{", 
      RowBox[{"0", ",", "71", ",", "79"}], "}"}], ",", 
     RowBox[{"{", 
      RowBox[{"1", ",", "93", ",", "71"}], "}"}], ",", 
     RowBox[{"{", 
      RowBox[{"2", ",", "114", ",", "65"}], "}"}], ",", 
     RowBox[{"{", 
      RowBox[{"3", ",", "154", ",", "84"}], "}"}], ",", 
     RowBox[{"{", 
      RowBox[{"4", ",", "208", ",", "105"}], "}"}], ",", 
     RowBox[{"{", 
      RowBox[{"5", ",", "254", ",", "134"}], "}"}], ",", 
     RowBox[{"{", 
      RowBox[{"6", ",", "285", ",", "184"}], "}"}], ",", 
     RowBox[{"{", 
      RowBox[{"7", ",", "273", ",", "281"}], "}"}], ",", 
     RowBox[{"{", 
      RowBox[{"8", ",", "177", ",", "348"}], "}"}], ",", 
     RowBox[{"{", 
      RowBox[{"9", ",", "128", ",", "359"}], "}"}], ",", 
     RowBox[{"{", 
      RowBox[{"10", ",", "98", ",", "330"}], "}"}], ",", 
     RowBox[{"{", 
      RowBox[{"11", ",", "72", ",", "309"}], "}"}], ",", 
     RowBox[{"{", 
      RowBox[{"12", ",", "61", ",", "270"}], "}"}], ",", 
     RowBox[{"{", 
      RowBox[{"13", ",", "56", ",", "229"}], "}"}], ",", 
     RowBox[{"{", 
      RowBox[{"14", ",", "54", ",", "195"}], "}"}], ",", 
     RowBox[{"{", 
      RowBox[{"15", ",", "64", ",", "169"}], "}"}], ",", 
     RowBox[{"{", 
      RowBox[{"16", ",", "70", ",", "143"}], "}"}], ",", 
     RowBox[{"{", 
      RowBox[{"17", ",", "77", ",", "129"}], "}"}], ",", 
     RowBox[{"{", 
      RowBox[{"18", ",", "89", ",", "128"}], "}"}], ",", 
     RowBox[{"{", 
      RowBox[{"19", ",", "120", ",", "111"}], "}"}], ",", 
     RowBox[{"{", 
      RowBox[{"20", ",", "141", ",", "114"}], "}"}], ",", 
     RowBox[{"{", 
      RowBox[{"21", ",", "181", ",", "131"}], "}"}], ",", 
     RowBox[{"{", 
      RowBox[{"22", ",", "204", ",", "162"}], "}"}], ",", 
     RowBox[{"{", 
      RowBox[{"23", ",", "203", ",", "207"}], "}"}], ",", 
     RowBox[{"{", 
      RowBox[{"24", ",", "200", ",", "246"}], "}"}], ",", 
     RowBox[{"{", 
      RowBox[{"25", ",", "168", ",", "283"}], "}"}], ",", 
     RowBox[{"{", 
      RowBox[{"26", ",", "135", ",", "317"}], "}"}], ",", 
     RowBox[{"{", 
      RowBox[{"27", ",", "102", ",", "287"}], "}"}], ",", 
     RowBox[{"{", 
      RowBox[{"28", ",", "67", ",", "270"}], "}"}], ",", 
     RowBox[{"{", 
      RowBox[{"29", ",", "53", ",", "233"}], "}"}], ",", 
     RowBox[{"{", 
      RowBox[{"30", ",", "48", ",", "179"}], "}"}], ",", 
     RowBox[{"{", 
      RowBox[{"31", ",", "52", ",", "152"}], "}"}], ",", 
     RowBox[{"{", 
      RowBox[{"32", ",", "54", ",", "139"}], "}"}], ",", 
     RowBox[{"{", 
      RowBox[{"33", ",", "57", ",", "126"}], "}"}], ",", 
     RowBox[{"{", 
      RowBox[{"34", ",", "60", ",", "107"}], "}"}], ",", 
     RowBox[{"{", 
      RowBox[{"35", ",", "82", ",", "102"}], "}"}], ",", 
     RowBox[{"{", 
      RowBox[{"36", ",", "108", ",", "95"}], "}"}], ",", 
     RowBox[{"{", 
      RowBox[{"37", ",", "142", ",", "81"}], "}"}], ",", 
     RowBox[{"{", 
      RowBox[{"38", ",", "189", ",", "87"}], "}"}], ",", 
     RowBox[{"{", 
      RowBox[{"39", ",", "250", ",", "127"}], "}"}], ",", 
     RowBox[{"{", 
      RowBox[{"40", ",", "276", ",", "189"}], "}"}], ",", 
     RowBox[{"{", "}"}], ",", 
     RowBox[{"{", 
      RowBox[{"0", ",", "71", ",", "79"}], "}"}], ",", 
     RowBox[{"{", 
      RowBox[{"1", ",", "84", ",", "70"}], "}"}], ",", 
     RowBox[{"{", 
      RowBox[{"2", ",", "113", ",", "73"}], "}"}], ",", 
     RowBox[{"{", 
      RowBox[{"3", ",", "151", ",", "68"}], "}"}], ",", 
     RowBox[{"{", 
      RowBox[{"4", ",", "203", ",", "78"}], "}"}], ",", 
     RowBox[{"{", 
      RowBox[{"5", ",", "277", ",", "95"}], "}"}], ",", 
     RowBox[{"{", 
      RowBox[{"6", ",", "329", ",", "167"}], "}"}], ",", 
     RowBox[{"{", 
      RowBox[{"7", ",", "307", ",", "259"}], "}"}], ",", 
     RowBox[{"{", 
      RowBox[{"8", ",", "239", ",", "387"}], "}"}], ",", 
     RowBox[{"{", 
      RowBox[{"9", ",", "144", ",", "449"}], "}"}], ",", 
     RowBox[{"{", 
      RowBox[{"10", ",", "70", ",", "426"}], "}"}], ",", 
     RowBox[{"{", 
      RowBox[{"11", ",", "35", ",", "369"}], "}"}], ",", 
     RowBox[{"{", 
      RowBox[{"12", ",", "35", ",", "291"}], "}"}], ",", 
     RowBox[{"{", 
      RowBox[{"13", ",", "34", ",", "242"}], "}"}], ",", 
     RowBox[{"{", 
      RowBox[{"14", ",", "31", ",", "178"}], "}"}], ",", 
     RowBox[{"{", 
      RowBox[{"15", ",", "37", ",", "146"}], "}"}], ",", 
     RowBox[{"{", 
      RowBox[{"16", ",", "46", ",", "115"}], "}"}], ",", 
     RowBox[{"{", 
      RowBox[{"17", ",", "64", ",", "98"}], "}"}], ",", 
     RowBox[{"{", 
      RowBox[{"18", ",", "88", ",", "90"}], "}"}], ",", 
     RowBox[{"{", 
      RowBox[{"19", ",", "119", ",", "87"}], "}"}], ",", 
     RowBox[{"{", 
      RowBox[{"20", ",", "147", ",", "94"}], "}"}], ",", 
     RowBox[{"{", 
      RowBox[{"21", ",", "192", ",", "104"}], "}"}], ",", 
     RowBox[{"{", 
      RowBox[{"22", ",", "205", ",", "138"}], "}"}], ",", 
     RowBox[{"{", 
      RowBox[{"23", ",", "221", ",", "189"}], "}"}], ",", 
     RowBox[{"{", 
      RowBox[{"24", ",", "223", ",", "227"}], "}"}], ",", 
     RowBox[{"{", 
      RowBox[{"25", ",", "172", ",", "322"}], "}"}], ",", 
     RowBox[{"{", 
      RowBox[{"26", ",", "123", ",", "337"}], "}"}], ",", 
     RowBox[{"{", 
      RowBox[{"27", ",", "92", ",", "307"}], "}"}], ",", 
     RowBox[{"{", 
      RowBox[{"28", ",", "72", ",", "279"}], "}"}], ",", 
     RowBox[{"{", 
      RowBox[{"29", ",", "44", ",", "250"}], "}"}], ",", 
     RowBox[{"{", 
      RowBox[{"30", ",", "35", ",", "214"}], "}"}], ",", 
     RowBox[{"{", 
      RowBox[{"31", ",", "38", ",", "174"}], "}"}], ",", 
     RowBox[{"{", 
      RowBox[{"32", ",", "36", ",", "134"}], "}"}], ",", 
     RowBox[{"{", 
      RowBox[{"33", ",", "32", ",", "119"}], "}"}], ",", 
     RowBox[{"{", 
      RowBox[{"34", ",", "44", ",", "92"}], "}"}], ",", 
     RowBox[{"{", 
      RowBox[{"35", ",", "53", ",", "84"}], "}"}], ",", 
     RowBox[{"{", 
      RowBox[{"36", ",", "61", ",", "75"}], "}"}], ",", 
     RowBox[{"{", 
      RowBox[{"37", ",", "89", ",", "64"}], "}"}], ",", 
     RowBox[{"{", 
      RowBox[{"38", ",", "142", ",", "62"}], "}"}], ",", 
     RowBox[{"{", 
      RowBox[{"39", ",", "199", ",", "84"}], "}"}], ",", 
     RowBox[{"{", 
      RowBox[{"40", ",", "239", ",", "119"}], "}"}], ",", 
     RowBox[{"{", "}"}], ",", 
     RowBox[{"{", 
      RowBox[{"0", ",", "71", ",", "79"}], "}"}], ",", 
     RowBox[{"{", 
      RowBox[{"1", ",", "91", ",", "76"}], "}"}], ",", 
     RowBox[{"{", 
      RowBox[{"2", ",", "134", ",", "76"}], "}"}], ",", 
     RowBox[{"{", 
      RowBox[{"3", ",", "200", ",", "76"}], "}"}], ",", 
     RowBox[{"{", 
      RowBox[{"4", ",", "259", ",", "105"}], "}"}], ",", 
     RowBox[{"{", 
      RowBox[{"5", ",", "332", ",", "173"}], "}"}], ",", 
     RowBox[{"{", 
      RowBox[{"6", ",", "321", ",", "284"}], "}"}], ",", 
     RowBox[{"{", 
      RowBox[{"7", ",", "171", ",", "442"}], "}"}], ",", 
     RowBox[{"{", 
      RowBox[{"8", ",", "80", ",", "493"}], "}"}], ",", 
     RowBox[{"{", 
      RowBox[{"9", ",", "60", ",", "423"}], "}"}], ",", 
     RowBox[{"{", 
      RowBox[{"10", ",", "39", ",", "357"}], "}"}], ",", 
     RowBox[{"{", 
      RowBox[{"11", ",", "28", ",", "287"}], "}"}], ",", 
     RowBox[{"{", 
      RowBox[{"12", ",", "26", ",", "214"}], "}"}], ",", 
     RowBox[{"{", 
      RowBox[{"13", ",", "29", ",", "174"}], "}"}], ",", 
     RowBox[{"{", 
      RowBox[{"14", ",", "24", ",", "143"}], "}"}], ",", 
     RowBox[{"{", 
      RowBox[{"15", ",", "24", ",", "119"}], "}"}], ",", 
     RowBox[{"{", 
      RowBox[{"16", ",", "33", ",", "95"}], "}"}], ",", 
     RowBox[{"{", 
      RowBox[{"17", ",", "40", ",", "75"}], "}"}], ",", 
     RowBox[{"{", 
      RowBox[{"18", ",", "62", ",", "56"}], "}"}], ",", 
     RowBox[{"{", 
      RowBox[{"19", ",", "101", ",", "51"}], "}"}], ",", 
     RowBox[{"{", 
      RowBox[{"20", ",", "155", ",", "50"}], "}"}], ",", 
     RowBox[{"{", 
      RowBox[{"21", ",", "233", ",", "52"}], "}"}], ",", 
     RowBox[{"{", 
      RowBox[{"22", ",", "336", ",", "62"}], "}"}], ",", 
     RowBox[{"{", 
      RowBox[{"23", ",", "464", ",", "123"}], "}"}], ",", 
     RowBox[{"{", 
      RowBox[{"24", ",", "477", ",", "273"}], "}"}], ",", 
     RowBox[{"{", 
      RowBox[{"25", ",", "292", ",", "552"}], "}"}], ",", 
     RowBox[{"{", 
      RowBox[{"26", ",", "103", ",", "655"}], "}"}], ",", 
     RowBox[{"{", 
      RowBox[{"27", ",", "33", ",", "591"}], "}"}], ",", 
     RowBox[{"{", 
      RowBox[{"28", ",", "9", ",", "465"}], "}"}], ",", 
     RowBox[{"{", 
      RowBox[{"29", ",", "6", ",", "345"}], "}"}], ",", 
     RowBox[{"{", 
      RowBox[{"30", ",", "3", ",", "258"}], "}"}], ",", 
     RowBox[{"{", 
      RowBox[{"31", ",", "5", ",", "185"}], "}"}], ",", 
     RowBox[{"{", 
      RowBox[{"32", ",", "7", ",", "139"}], "}"}], ",", 
     RowBox[{"{", 
      RowBox[{"33", ",", "9", ",", "114"}], "}"}], ",", 
     RowBox[{"{", 
      RowBox[{"34", ",", "9", ",", "83"}], "}"}], ",", 
     RowBox[{"{", 
      RowBox[{"35", ",", "12", ",", "62"}], "}"}], ",", 
     RowBox[{"{", 
      RowBox[{"36", ",", "18", ",", "49"}], "}"}], ",", 
     RowBox[{"{", 
      RowBox[{"37", ",", "26", ",", "42"}], "}"}], ",", 
     RowBox[{"{", 
      RowBox[{"38", ",", "28", ",", "36"}], "}"}], ",", 
     RowBox[{"{", 
      RowBox[{"39", ",", "44", ",", "26"}], "}"}], ",", 
     RowBox[{"{", 
      RowBox[{"40", ",", "74", ",", "23"}], "}"}], ",", 
     RowBox[{"{", "}"}], ",", 
     RowBox[{"{", 
      RowBox[{"0", ",", "71", ",", "79"}], "}"}], ",", 
     RowBox[{"{", 
      RowBox[{"1", ",", "82", ",", "86"}], "}"}], ",", 
     RowBox[{"{", 
      RowBox[{"2", ",", "117", ",", "69"}], "}"}], ",", 
     RowBox[{"{", 
      RowBox[{"3", ",", "158", ",", "81"}], "}"}], ",", 
     RowBox[{"{", 
      RowBox[{"4", ",", "211", ",", "90"}], "}"}], ",", 
     RowBox[{"{", 
      RowBox[{"5", ",", "269", ",", "132"}], "}"}], ",", 
     RowBox[{"{", 
      RowBox[{"6", ",", "283", ",", "197"}], "}"}], ",", 
     RowBox[{"{", 
      RowBox[{"7", ",", "241", ",", "286"}], "}"}], ",", 
     RowBox[{"{", 
      RowBox[{"8", ",", "194", ",", "343"}], "}"}], ",", 
     RowBox[{"{", 
      RowBox[{"9", ",", "108", ",", "398"}], "}"}], ",", 
     RowBox[{"{", 
      RowBox[{"10", ",", "92", ",", "350"}], "}"}], ",", 
     RowBox[{"{", 
      RowBox[{"11", ",", "68", ",", "296"}], "}"}], ",", 
     RowBox[{"{", 
      RowBox[{"12", ",", "65", ",", "241"}], "}"}], ",", 
     RowBox[{"{", 
      RowBox[{"13", ",", "57", ",", "210"}], "}"}], ",", 
     RowBox[{"{", 
      RowBox[{"14", ",", "55", ",", "188"}], "}"}], ",", 
     RowBox[{"{", 
      RowBox[{"15", ",", "54", ",", "164"}], "}"}], ",", 
     RowBox[{"{", 
      RowBox[{"16", ",", "56", ",", "130"}], "}"}], ",", 
     RowBox[{"{", 
      RowBox[{"17", ",", "69", ",", "110"}], "}"}], ",", 
     RowBox[{"{", 
      RowBox[{"18", ",", "85", ",", "96"}], "}"}], ",", 
     RowBox[{"{", 
      RowBox[{"19", ",", "110", ",", "92"}], "}"}], ",", 
     RowBox[{"{", 
      RowBox[{"20", ",", "155", ",", "80"}], "}"}], ",", 
     RowBox[{"{", 
      RowBox[{"21", ",", "195", ",", "96"}], "}"}], ",", 
     RowBox[{"{", 
      RowBox[{"22", ",", "260", ",", "127"}], "}"}], ",", 
     RowBox[{"{", 
      RowBox[{"23", ",", "296", ",", "187"}], "}"}], ",", 
     RowBox[{"{", 
      RowBox[{"24", ",", "255", ",", "297"}], "}"}], ",", 
     RowBox[{"{", 
      RowBox[{"25", ",", "151", ",", "388"}], "}"}], ",", 
     RowBox[{"{", 
      RowBox[{"26", ",", "104", ",", "381"}], "}"}], ",", 
     RowBox[{"{", 
      RowBox[{"27", ",", "65", ",", "361"}], "}"}], ",", 
     RowBox[{"{", 
      RowBox[{"28", ",", "54", ",", "305"}], "}"}], ",", 
     RowBox[{"{", 
      RowBox[{"29", ",", "56", ",", "241"}], "}"}], ",", 
     RowBox[{"{", 
      RowBox[{"30", ",", "50", ",", "214"}], "}"}], ",", 
     RowBox[{"{", 
      RowBox[{"31", ",", "45", ",", "193"}], "}"}], ",", 
     RowBox[{"{", 
      RowBox[{"32", ",", "48", ",", "166"}], "}"}], ",", 
     RowBox[{"{", 
      RowBox[{"33", ",", "50", ",", "139"}], "}"}], ",", 
     RowBox[{"{", 
      RowBox[{"34", ",", "58", ",", "119"}], "}"}], ",", 
     RowBox[{"{", 
      RowBox[{"35", ",", "75", ",", "99"}], "}"}], ",", 
     RowBox[{"{", 
      RowBox[{"36", ",", "102", ",", "82"}], "}"}], ",", 
     RowBox[{"{", 
      RowBox[{"37", ",", "131", ",", "80"}], "}"}], ",", 
     RowBox[{"{", 
      RowBox[{"38", ",", "188", ",", "87"}], "}"}], ",", 
     RowBox[{"{", 
      RowBox[{"39", ",", "226", ",", "113"}], "}"}], ",", 
     RowBox[{"{", 
      RowBox[{"40", ",", "291", ",", "151"}], "}"}], ",", 
     RowBox[{"{", "}"}], ",", 
     RowBox[{"{", 
      RowBox[{"0", ",", "71", ",", "79"}], "}"}], ",", 
     RowBox[{"{", 
      RowBox[{"1", ",", "98", ",", "70"}], "}"}], ",", 
     RowBox[{"{", 
      RowBox[{"2", ",", "144", ",", "58"}], "}"}], ",", 
     RowBox[{"{", 
      RowBox[{"3", ",", "194", ",", "51"}], "}"}], ",", 
     RowBox[{"{", 
      RowBox[{"4", ",", "272", ",", "59"}], "}"}], ",", 
     RowBox[{"{", 
      RowBox[{"5", ",", "376", ",", "106"}], "}"}], ",", 
     RowBox[{"{", 
      RowBox[{"6", ",", "423", ",", "214"}], "}"}], ",", 
     RowBox[{"{", 
      RowBox[{"7", ",", "305", ",", "422"}], "}"}], ",", 
     RowBox[{"{", 
      RowBox[{"8", ",", "132", ",", "535"}], "}"}], ",", 
     RowBox[{"{", 
      RowBox[{"9", ",", "56", ",", "493"}], "}"}], ",", 
     RowBox[{"{", 
      RowBox[{"10", ",", "22", ",", "410"}], "}"}], ",", 
     RowBox[{"{", 
      RowBox[{"11", ",", "25", ",", "327"}], "}"}], ",", 
     RowBox[{"{", 
      RowBox[{"12", ",", "22", ",", "231"}], "}"}], ",", 
     RowBox[{"{", 
      RowBox[{"13", ",", "28", ",", "177"}], "}"}], ",", 
     RowBox[{"{", 
      RowBox[{"14", ",", "30", ",", "148"}], "}"}], ",", 
     RowBox[{"{", 
      RowBox[{"15", ",", "38", ",", "123"}], "}"}], ",", 
     RowBox[{"{", 
      RowBox[{"16", ",", "54", ",", "94"}], "}"}], ",", 
     RowBox[{"{", 
      RowBox[{"17", ",", "65", ",", "79"}], "}"}], ",", 
     RowBox[{"{", 
      RowBox[{"18", ",", "93", ",", "68"}], "}"}], ",", 
     RowBox[{"{", 
      RowBox[{"19", ",", "141", ",", "63"}], "}"}], ",", 
     RowBox[{"{", 
      RowBox[{"20", ",", "196", ",", "70"}], "}"}], ",", 
     RowBox[{"{", 
      RowBox[{"21", ",", "257", ",", "100"}], "}"}], ",", 
     RowBox[{"{", 
      RowBox[{"22", ",", "329", ",", "162"}], "}"}], ",", 
     RowBox[{"{", 
      RowBox[{"23", ",", "351", ",", "278"}], "}"}], ",", 
     RowBox[{"{", 
      RowBox[{"24", ",", "252", ",", "453"}], "}"}], ",", 
     RowBox[{"{", 
      RowBox[{"25", ",", "123", ",", "503"}], "}"}], ",", 
     RowBox[{"{", 
      RowBox[{"26", ",", "79", ",", "438"}], "}"}], ",", 
     RowBox[{"{", 
      RowBox[{"27", ",", "57", ",", "394"}], "}"}], ",", 
     RowBox[{"{", 
      RowBox[{"28", ",", "30", ",", "327"}], "}"}], ",", 
     RowBox[{"{", 
      RowBox[{"29", ",", "26", ",", "265"}], "}"}], ",", 
     RowBox[{"{", 
      RowBox[{"30", ",", "23", ",", "213"}], "}"}], ",", 
     RowBox[{"{", 
      RowBox[{"31", ",", "25", ",", "165"}], "}"}], ",", 
     RowBox[{"{", 
      RowBox[{"32", ",", "17", ",", "135"}], "}"}], ",", 
     RowBox[{"{", 
      RowBox[{"33", ",", "18", ",", "111"}], "}"}], ",", 
     RowBox[{"{", 
      RowBox[{"34", ",", "30", ",", "82"}], "}"}], ",", 
     RowBox[{"{", 
      RowBox[{"35", ",", "36", ",", "71"}], "}"}], ",", 
     RowBox[{"{", 
      RowBox[{"36", ",", "45", ",", "61"}], "}"}], ",", 
     RowBox[{"{", 
      RowBox[{"37", ",", "51", ",", "48"}], "}"}], ",", 
     RowBox[{"{", 
      RowBox[{"38", ",", "74", ",", "43"}], "}"}], ",", 
     RowBox[{"{", 
      RowBox[{"39", ",", "115", ",", "40"}], "}"}], ",", 
     RowBox[{"{", 
      RowBox[{"40", ",", "172", ",", "33"}], "}"}], ",", 
     RowBox[{"{", "}"}], ",", 
     RowBox[{"{", 
      RowBox[{"0", ",", "71", ",", "79"}], "}"}], ",", 
     RowBox[{"{", 
      RowBox[{"1", ",", "107", ",", "83"}], "}"}], ",", 
     RowBox[{"{", 
      RowBox[{"2", ",", "147", ",", "82"}], "}"}], ",", 
     RowBox[{"{", 
      RowBox[{"3", ",", "190", ",", "85"}], "}"}], ",", 
     RowBox[{"{", 
      RowBox[{"4", ",", "233", ",", "112"}], "}"}], ",", 
     RowBox[{"{", 
      RowBox[{"5", ",", "248", ",", "159"}], "}"}], ",", 
     RowBox[{"{", 
      RowBox[{"6", ",", "261", ",", "240"}], "}"}], ",", 
     RowBox[{"{", 
      RowBox[{"7", ",", "210", ",", "329"}], "}"}], ",", 
     RowBox[{"{", 
      RowBox[{"8", ",", "144", ",", "404"}], "}"}], ",", 
     RowBox[{"{", 
      RowBox[{"9", ",", "85", ",", "401"}], "}"}], ",", 
     RowBox[{"{", 
      RowBox[{"10", ",", "55", ",", "358"}], "}"}], ",", 
     RowBox[{"{", 
      RowBox[{"11", ",", "36", ",", "308"}], "}"}], ",", 
     RowBox[{"{", 
      RowBox[{"12", ",", "21", ",", "248"}], "}"}], ",", 
     RowBox[{"{", 
      RowBox[{"13", ",", "26", ",", "185"}], "}"}], ",", 
     RowBox[{"{", 
      RowBox[{"14", ",", "21", ",", "155"}], "}"}], ",", 
     RowBox[{"{", 
      RowBox[{"15", ",", "28", ",", "126"}], "}"}], ",", 
     RowBox[{"{", 
      RowBox[{"16", ",", "39", ",", "97"}], "}"}], ",", 
     RowBox[{"{", 
      RowBox[{"17", ",", "46", ",", "82"}], "}"}], ",", 
     RowBox[{"{", 
      RowBox[{"18", ",", "62", ",", "63"}], "}"}], ",", 
     RowBox[{"{", 
      RowBox[{"19", ",", "74", ",", "53"}], "}"}], ",", 
     RowBox[{"{", 
      RowBox[{"20", ",", "119", ",", "48"}], "}"}], ",", 
     RowBox[{"{", 
      RowBox[{"21", ",", "173", ",", "60"}], "}"}], ",", 
     RowBox[{"{", 
      RowBox[{"22", ",", "240", ",", "72"}], "}"}], ",", 
     RowBox[{"{", 
      RowBox[{"23", ",", "338", ",", "90"}], "}"}], ",", 
     RowBox[{"{", 
      RowBox[{"24", ",", "428", ",", "182"}], "}"}], ",", 
     RowBox[{"{", 
      RowBox[{"25", ",", "312", ",", "398"}], "}"}], ",", 
     RowBox[{"{", 
      RowBox[{"26", ",", "181", ",", "505"}], "}"}], ",", 
     RowBox[{"{", 
      RowBox[{"27", ",", "88", ",", "515"}], "}"}], ",", 
     RowBox[{"{", 
      RowBox[{"28", ",", "35", ",", "478"}], "}"}], ",", 
     RowBox[{"{", 
      RowBox[{"29", ",", "17", ",", "386"}], "}"}], ",", 
     RowBox[{"{", 
      RowBox[{"30", ",", "17", ",", "281"}], "}"}], ",", 
     RowBox[{"{", 
      RowBox[{"31", ",", "25", ",", "195"}], "}"}], ",", 
     RowBox[{"{", 
      RowBox[{"32", ",", "22", ",", "152"}], "}"}], ",", 
     RowBox[{"{", 
      RowBox[{"33", ",", "29", ",", "116"}], "}"}], ",", 
     RowBox[{"{", 
      RowBox[{"34", ",", "37", ",", "88"}], "}"}], ",", 
     RowBox[{"{", 
      RowBox[{"35", ",", "66", ",", "72"}], "}"}], ",", 
     RowBox[{"{", 
      RowBox[{"36", ",", "83", ",", "69"}], "}"}], ",", 
     RowBox[{"{", 
      RowBox[{"37", ",", "103", ",", "77"}], "}"}], ",", 
     RowBox[{"{", 
      RowBox[{"38", ",", "152", ",", "73"}], "}"}], ",", 
     RowBox[{"{", 
      RowBox[{"39", ",", "208", ",", "93"}], "}"}], ",", 
     RowBox[{"{", 
      RowBox[{"40", ",", "252", ",", "127"}], "}"}], ",", 
     RowBox[{"{", "}"}], ",", 
     RowBox[{"{", 
      RowBox[{"0", ",", "71", ",", "79"}], "}"}], ",", 
     RowBox[{"{", 
      RowBox[{"1", ",", "117", ",", "71"}], "}"}], ",", 
     RowBox[{"{", 
      RowBox[{"2", ",", "147", ",", "85"}], "}"}], ",", 
     RowBox[{"{", 
      RowBox[{"3", ",", "182", ",", "103"}], "}"}], ",", 
     RowBox[{"{", 
      RowBox[{"4", ",", "234", ",", "109"}], "}"}], ",", 
     RowBox[{"{", 
      RowBox[{"5", ",", "280", ",", "146"}], "}"}], ",", 
     RowBox[{"{", 
      RowBox[{"6", ",", "283", ",", "208"}], "}"}], ",", 
     RowBox[{"{", 
      RowBox[{"7", ",", "242", ",", "296"}], "}"}], ",", 
     RowBox[{"{", 
      RowBox[{"8", ",", "170", ",", "363"}], "}"}], ",", 
     RowBox[{"{", 
      RowBox[{"9", ",", "118", ",", "383"}], "}"}], ",", 
     RowBox[{"{", 
      RowBox[{"10", ",", "66", ",", "381"}], "}"}], ",", 
     RowBox[{"{", 
      RowBox[{"11", ",", "37", ",", "323"}], "}"}], ",", 
     RowBox[{"{", 
      RowBox[{"12", ",", "40", ",", "257"}], "}"}], ",", 
     RowBox[{"{", 
      RowBox[{"13", ",", "36", ",", "205"}], "}"}], ",", 
     RowBox[{"{", 
      RowBox[{"14", ",", "36", ",", "162"}], "}"}], ",", 
     RowBox[{"{", 
      RowBox[{"15", ",", "39", ",", "127"}], "}"}], ",", 
     RowBox[{"{", 
      RowBox[{"16", ",", "57", ",", "97"}], "}"}], ",", 
     RowBox[{"{", 
      RowBox[{"17", ",", "61", ",", "80"}], "}"}], ",", 
     RowBox[{"{", 
      RowBox[{"18", ",", "83", ",", "72"}], "}"}], ",", 
     RowBox[{"{", 
      RowBox[{"19", ",", "118", ",", "67"}], "}"}], ",", 
     RowBox[{"{", 
      RowBox[{"20", ",", "171", ",", "60"}], "}"}], ",", 
     RowBox[{"{", 
      RowBox[{"21", ",", "252", ",", "77"}], "}"}], ",", 
     RowBox[{"{", 
      RowBox[{"22", ",", "329", ",", "132"}], "}"}], ",", 
     RowBox[{"{", 
      RowBox[{"23", ",", "369", ",", "227"}], "}"}], ",", 
     RowBox[{"{", 
      RowBox[{"24", ",", "273", ",", "406"}], "}"}], ",", 
     RowBox[{"{", 
      RowBox[{"25", ",", "130", ",", "509"}], "}"}], ",", 
     RowBox[{"{", 
      RowBox[{"26", ",", "71", ",", "466"}], "}"}], ",", 
     RowBox[{"{", 
      RowBox[{"27", ",", "35", ",", "383"}], "}"}], ",", 
     RowBox[{"{", 
      RowBox[{"28", ",", "20", ",", "309"}], "}"}], ",", 
     RowBox[{"{", 
      RowBox[{"29", ",", "13", ",", "226"}], "}"}], ",", 
     RowBox[{"{", 
      RowBox[{"30", ",", "15", ",", "160"}], "}"}], ",", 
     RowBox[{"{", 
      RowBox[{"31", ",", "18", ",", "127"}], "}"}], ",", 
     RowBox[{"{", 
      RowBox[{"32", ",", "19", ",", "100"}], "}"}], ",", 
     RowBox[{"{", 
      RowBox[{"33", ",", "31", ",", "83"}], "}"}], ",", 
     RowBox[{"{", 
      RowBox[{"34", ",", "30", ",", "73"}], "}"}], ",", 
     RowBox[{"{", 
      RowBox[{"35", ",", "51", ",", "63"}], "}"}], ",", 
     RowBox[{"{", 
      RowBox[{"36", ",", "72", ",", "57"}], "}"}], ",", 
     RowBox[{"{", 
      RowBox[{"37", ",", "95", ",", "53"}], "}"}], ",", 
     RowBox[{"{", 
      RowBox[{"38", ",", "135", ",", "54"}], "}"}], ",", 
     RowBox[{"{", 
      RowBox[{"39", ",", "187", ",", "52"}], "}"}], ",", 
     RowBox[{"{", 
      RowBox[{"40", ",", "270", ",", "60"}], "}"}], ",", 
     RowBox[{"{", "}"}], ",", 
     RowBox[{"{", 
      RowBox[{"0", ",", "71", ",", "79"}], "}"}], ",", 
     RowBox[{"{", 
      RowBox[{"1", ",", "86", ",", "76"}], "}"}], ",", 
     RowBox[{"{", 
      RowBox[{"2", ",", "128", ",", "69"}], "}"}], ",", 
     RowBox[{"{", 
      RowBox[{"3", ",", "184", ",", "68"}], "}"}], ",", 
     RowBox[{"{", 
      RowBox[{"4", ",", "248", ",", "84"}], "}"}], ",", 
     RowBox[{"{", 
      RowBox[{"5", ",", "300", ",", "141"}], "}"}], ",", 
     RowBox[{"{", 
      RowBox[{"6", ",", "264", ",", "253"}], "}"}], ",", 
     RowBox[{"{", 
      RowBox[{"7", ",", "196", ",", "342"}], "}"}], ",", 
     RowBox[{"{", 
      RowBox[{"8", ",", "148", ",", "363"}], "}"}], ",", 
     RowBox[{"{", 
      RowBox[{"9", ",", "92", ",", "375"}], "}"}], ",", 
     RowBox[{"{", 
      RowBox[{"10", ",", "65", ",", "311"}], "}"}], ",", 
     RowBox[{"{", 
      RowBox[{"11", ",", "41", ",", "259"}], "}"}], ",", 
     RowBox[{"{", 
      RowBox[{"12", ",", "42", ",", "214"}], "}"}], ",", 
     RowBox[{"{", 
      RowBox[{"13", ",", "52", ",", "168"}], "}"}], ",", 
     RowBox[{"{", 
      RowBox[{"14", ",", "49", ",", "143"}], "}"}], ",", 
     RowBox[{"{", 
      RowBox[{"15", ",", "61", ",", "113"}], "}"}], ",", 
     RowBox[{"{", 
      RowBox[{"16", ",", "75", ",", "105"}], "}"}], ",", 
     RowBox[{"{", 
      RowBox[{"17", ",", "79", ",", "96"}], "}"}], ",", 
     RowBox[{"{", 
      RowBox[{"18", ",", "111", ",", "87"}], "}"}], ",", 
     RowBox[{"{", 
      RowBox[{"19", ",", "152", ",", "89"}], "}"}], ",", 
     RowBox[{"{", 
      RowBox[{"20", ",", "185", ",", "102"}], "}"}], ",", 
     RowBox[{"{", 
      RowBox[{"21", ",", "240", ",", "124"}], "}"}], ",", 
     RowBox[{"{", 
      RowBox[{"22", ",", "253", ",", "183"}], "}"}], ",", 
     RowBox[{"{", 
      RowBox[{"23", ",", "230", ",", "249"}], "}"}], ",", 
     RowBox[{"{", 
      RowBox[{"24", ",", "195", ",", "305"}], "}"}], ",", 
     RowBox[{"{", 
      RowBox[{"25", ",", "158", ",", "328"}], "}"}], ",", 
     RowBox[{"{", 
      RowBox[{"26", ",", "112", ",", "344"}], "}"}], ",", 
     RowBox[{"{", 
      RowBox[{"27", ",", "64", ",", "329"}], "}"}], ",", 
     RowBox[{"{", 
      RowBox[{"28", ",", "60", ",", "277"}], "}"}], ",", 
     RowBox[{"{", 
      RowBox[{"29", ",", "49", ",", "240"}], "}"}], ",", 
     RowBox[{"{", 
      RowBox[{"30", ",", "46", ",", "196"}], "}"}], ",", 
     RowBox[{"{", 
      RowBox[{"31", ",", "51", ",", "153"}], "}"}], ",", 
     RowBox[{"{", 
      RowBox[{"32", ",", "52", ",", "134"}], "}"}], ",", 
     RowBox[{"{", 
      RowBox[{"33", ",", "69", ",", "117"}], "}"}], ",", 
     RowBox[{"{", 
      RowBox[{"34", ",", "79", ",", "100"}], "}"}], ",", 
     RowBox[{"{", 
      RowBox[{"35", ",", "107", ",", "92"}], "}"}], ",", 
     RowBox[{"{", 
      RowBox[{"36", ",", "136", ",", "96"}], "}"}], ",", 
     RowBox[{"{", 
      RowBox[{"37", ",", "164", ",", "107"}], "}"}], ",", 
     RowBox[{"{", 
      RowBox[{"38", ",", "204", ",", "136"}], "}"}], ",", 
     RowBox[{"{", 
      RowBox[{"39", ",", "251", ",", "162"}], "}"}], ",", 
     RowBox[{"{", 
      RowBox[{"40", ",", "240", ",", "241"}], "}"}], ",", 
     RowBox[{"{", "}"}], ",", 
     RowBox[{"{", 
      RowBox[{"0", ",", "71", ",", "79"}], "}"}], ",", 
     RowBox[{"{", 
      RowBox[{"1", ",", "101", ",", "66"}], "}"}], ",", 
     RowBox[{"{", 
      RowBox[{"2", ",", "143", ",", "65"}], "}"}], ",", 
     RowBox[{"{", 
      RowBox[{"3", ",", "231", ",", "71"}], "}"}], ",", 
     RowBox[{"{", 
      RowBox[{"4", ",", "301", ",", "101"}], "}"}], ",", 
     RowBox[{"{", 
      RowBox[{"5", ",", "356", ",", "177"}], "}"}], ",", 
     RowBox[{"{", 
      RowBox[{"6", ",", "333", ",", "285"}], "}"}], ",", 
     RowBox[{"{", 
      RowBox[{"7", ",", "216", ",", "437"}], "}"}], ",", 
     RowBox[{"{", 
      RowBox[{"8", ",", "112", ",", "472"}], "}"}], ",", 
     RowBox[{"{", 
      RowBox[{"9", ",", "56", ",", "439"}], "}"}], ",", 
     RowBox[{"{", 
      RowBox[{"10", ",", "40", ",", "358"}], "}"}], ",", 
     RowBox[{"{", 
      RowBox[{"11", ",", "28", ",", "291"}], "}"}], ",", 
     RowBox[{"{", 
      RowBox[{"12", ",", "22", ",", "219"}], "}"}], ",", 
     RowBox[{"{", 
      RowBox[{"13", ",", "23", ",", "169"}], "}"}], ",", 
     RowBox[{"{", 
      RowBox[{"14", ",", "27", ",", "130"}], "}"}], ",", 
     RowBox[{"{", 
      RowBox[{"15", ",", "39", ",", "99"}], "}"}], ",", 
     RowBox[{"{", 
      RowBox[{"16", ",", "64", ",", "82"}], "}"}], ",", 
     RowBox[{"{", 
      RowBox[{"17", ",", "87", ",", "75"}], "}"}], ",", 
     RowBox[{"{", 
      RowBox[{"18", ",", "120", ",", "78"}], "}"}], ",", 
     RowBox[{"{", 
      RowBox[{"19", ",", "178", ",", "76"}], "}"}], ",", 
     RowBox[{"{", 
      RowBox[{"20", ",", "225", ",", "100"}], "}"}], ",", 
     RowBox[{"{", 
      RowBox[{"21", ",", "293", ",", "134"}], "}"}], ",", 
     RowBox[{"{", 
      RowBox[{"22", ",", "304", ",", "214"}], "}"}], ",", 
     RowBox[{"{", 
      RowBox[{"23", ",", "250", ",", "339"}], "}"}], ",", 
     RowBox[{"{", 
      RowBox[{"24", ",", "140", ",", "428"}], "}"}], ",", 
     RowBox[{"{", 
      RowBox[{"25", ",", "85", ",", "404"}], "}"}], ",", 
     RowBox[{"{", 
      RowBox[{"26", ",", "57", ",", "364"}], "}"}], ",", 
     RowBox[{"{", 
      RowBox[{"27", ",", "46", ",", "304"}], "}"}], ",", 
     RowBox[{"{", 
      RowBox[{"28", ",", "41", ",", "260"}], "}"}], ",", 
     RowBox[{"{", 
      RowBox[{"29", ",", "38", ",", "208"}], "}"}], ",", 
     RowBox[{"{", 
      RowBox[{"30", ",", "34", ",", "156"}], "}"}], ",", 
     RowBox[{"{", 
      RowBox[{"31", ",", "46", ",", "123"}], "}"}], ",", 
     RowBox[{"{", 
      RowBox[{"32", ",", "58", ",", "114"}], "}"}], ",", 
     RowBox[{"{", 
      RowBox[{"33", ",", "93", ",", "96"}], "}"}], ",", 
     RowBox[{"{", 
      RowBox[{"34", ",", "125", ",", "92"}], "}"}], ",", 
     RowBox[{"{", 
      RowBox[{"35", ",", "179", ",", "97"}], "}"}], ",", 
     RowBox[{"{", 
      RowBox[{"36", ",", "229", ",", "118"}], "}"}], ",", 
     RowBox[{"{", 
      RowBox[{"37", ",", "222", ",", "181"}], "}"}], ",", 
     RowBox[{"{", 
      RowBox[{"38", ",", "220", ",", "228"}], "}"}], ",", 
     RowBox[{"{", 
      RowBox[{"39", ",", "168", ",", "314"}], "}"}], ",", 
     RowBox[{"{", 
      RowBox[{"40", ",", "127", ",", "337"}], "}"}], ",", 
     RowBox[{"{", "}"}], ",", 
     RowBox[{"{", 
      RowBox[{"0", ",", "71", ",", "79"}], "}"}], ",", 
     RowBox[{"{", 
      RowBox[{"1", ",", "84", ",", "82"}], "}"}], ",", 
     RowBox[{"{", 
      RowBox[{"2", ",", "119", ",", "82"}], "}"}], ",", 
     RowBox[{"{", 
      RowBox[{"3", ",", "158", ",", "86"}], "}"}], ",", 
     RowBox[{"{", 
      RowBox[{"4", ",", "226", ",", "83"}], "}"}], ",", 
     RowBox[{"{", 
      RowBox[{"5", ",", "303", ",", "116"}], "}"}], ",", 
     RowBox[{"{", 
      RowBox[{"6", ",", "338", ",", "193"}], "}"}], ",", 
     RowBox[{"{", 
      RowBox[{"7", ",", "323", ",", "290"}], "}"}], ",", 
     RowBox[{"{", 
      RowBox[{"8", ",", "206", ",", "418"}], "}"}], ",", 
     RowBox[{"{", 
      RowBox[{"9", ",", "113", ",", "462"}], "}"}], ",", 
     RowBox[{"{", 
      RowBox[{"10", ",", "60", ",", "411"}], "}"}], ",", 
     RowBox[{"{", 
      RowBox[{"11", ",", "30", ",", "337"}], "}"}], ",", 
     RowBox[{"{", 
      RowBox[{"12", ",", "28", ",", "255"}], "}"}], ",", 
     RowBox[{"{", 
      RowBox[{"13", ",", "27", ",", "195"}], "}"}], ",", 
     RowBox[{"{", 
      RowBox[{"14", ",", "28", ",", "154"}], "}"}], ",", 
     RowBox[{"{", 
      RowBox[{"15", ",", "30", ",", "123"}], "}"}], ",", 
     RowBox[{"{", 
      RowBox[{"16", ",", "50", ",", "91"}], "}"}], ",", 
     RowBox[{"{", 
      RowBox[{"17", ",", "79", ",", "73"}], "}"}], ",", 
     RowBox[{"{", 
      RowBox[{"18", ",", "105", ",", "69"}], "}"}], ",", 
     RowBox[{"{", 
      RowBox[{"19", ",", "132", ",", "74"}], "}"}], ",", 
     RowBox[{"{", 
      RowBox[{"20", ",", "184", ",", "81"}], "}"}], ",", 
     RowBox[{"{", 
      RowBox[{"21", ",", "220", ",", "113"}], "}"}], ",", 
     RowBox[{"{", 
      RowBox[{"22", ",", "267", ",", "145"}], "}"}], ",", 
     RowBox[{"{", 
      RowBox[{"23", ",", "284", ",", "208"}], "}"}], ",", 
     RowBox[{"{", 
      RowBox[{"24", ",", "237", ",", "304"}], "}"}], ",", 
     RowBox[{"{", 
      RowBox[{"25", ",", "149", ",", "383"}], "}"}], ",", 
     RowBox[{"{", 
      RowBox[{"26", ",", "96", ",", "389"}], "}"}], ",", 
     RowBox[{"{", 
      RowBox[{"27", ",", "43", ",", "344"}], "}"}], ",", 
     RowBox[{"{", 
      RowBox[{"28", ",", "29", ",", "272"}], "}"}], ",", 
     RowBox[{"{", 
      RowBox[{"29", ",", "26", ",", "223"}], "}"}], ",", 
     RowBox[{"{", 
      RowBox[{"30", ",", "27", ",", "187"}], "}"}], ",", 
     RowBox[{"{", 
      RowBox[{"31", ",", "40", ",", "153"}], "}"}], ",", 
     RowBox[{"{", 
      RowBox[{"32", ",", "38", ",", "134"}], "}"}], ",", 
     RowBox[{"{", 
      RowBox[{"33", ",", "39", ",", "113"}], "}"}], ",", 
     RowBox[{"{", 
      RowBox[{"34", ",", "57", ",", "90"}], "}"}], ",", 
     RowBox[{"{", 
      RowBox[{"35", ",", "86", ",", "73"}], "}"}], ",", 
     RowBox[{"{", 
      RowBox[{"36", ",", "110", ",", "65"}], "}"}], ",", 
     RowBox[{"{", 
      RowBox[{"37", ",", "147", ",", "67"}], "}"}], ",", 
     RowBox[{"{", 
      RowBox[{"38", ",", "213", ",", "60"}], "}"}], ",", 
     RowBox[{"{", 
      RowBox[{"39", ",", "311", ",", "74"}], "}"}], ",", 
     RowBox[{"{", 
      RowBox[{"40", ",", "404", ",", "118"}], "}"}], ",", 
     RowBox[{"{", "}"}], ",", 
     RowBox[{"{", 
      RowBox[{"0", ",", "71", ",", "79"}], "}"}], ",", 
     RowBox[{"{", 
      RowBox[{"1", ",", "110", ",", "74"}], "}"}], ",", 
     RowBox[{"{", 
      RowBox[{"2", ",", "139", ",", "78"}], "}"}], ",", 
     RowBox[{"{", 
      RowBox[{"3", ",", "199", ",", "88"}], "}"}], ",", 
     RowBox[{"{", 
      RowBox[{"4", ",", "254", ",", "117"}], "}"}], ",", 
     RowBox[{"{", 
      RowBox[{"5", ",", "292", ",", "174"}], "}"}], ",", 
     RowBox[{"{", 
      RowBox[{"6", ",", "239", ",", "270"}], "}"}], ",", 
     RowBox[{"{", 
      RowBox[{"7", ",", "210", ",", "329"}], "}"}], ",", 
     RowBox[{"{", 
      RowBox[{"8", ",", "137", ",", "388"}], "}"}], ",", 
     RowBox[{"{", 
      RowBox[{"9", ",", "83", ",", "373"}], "}"}], ",", 
     RowBox[{"{", 
      RowBox[{"10", ",", "59", ",", "324"}], "}"}], ",", 
     RowBox[{"{", 
      RowBox[{"11", ",", "36", ",", "289"}], "}"}], ",", 
     RowBox[{"{", 
      RowBox[{"12", ",", "40", ",", "223"}], "}"}], ",", 
     RowBox[{"{", 
      RowBox[{"13", ",", "39", ",", "176"}], "}"}], ",", 
     RowBox[{"{", 
      RowBox[{"14", ",", "45", ",", "145"}], "}"}], ",", 
     RowBox[{"{", 
      RowBox[{"15", ",", "63", ",", "105"}], "}"}], ",", 
     RowBox[{"{", 
      RowBox[{"16", ",", "68", ",", "86"}], "}"}], ",", 
     RowBox[{"{", 
      RowBox[{"17", ",", "98", ",", "82"}], "}"}], ",", 
     RowBox[{"{", 
      RowBox[{"18", ",", "121", ",", "100"}], "}"}], ",", 
     RowBox[{"{", 
      RowBox[{"19", ",", "154", ",", "107"}], "}"}], ",", 
     RowBox[{"{", 
      RowBox[{"20", ",", "194", ",", "116"}], "}"}], ",", 
     RowBox[{"{", 
      RowBox[{"21", ",", "201", ",", "161"}], "}"}], ",", 
     RowBox[{"{", 
      RowBox[{"22", ",", "199", ",", "192"}], "}"}], ",", 
     RowBox[{"{", 
      RowBox[{"23", ",", "205", ",", "210"}], "}"}], ",", 
     RowBox[{"{", 
      RowBox[{"24", ",", "194", ",", "240"}], "}"}], ",", 
     RowBox[{"{", 
      RowBox[{"25", ",", "171", ",", "267"}], "}"}], ",", 
     RowBox[{"{", 
      RowBox[{"26", ",", "133", ",", "270"}], "}"}], ",", 
     RowBox[{"{", 
      RowBox[{"27", ",", "80", ",", "299"}], "}"}], ",", 
     RowBox[{"{", 
      RowBox[{"28", ",", "60", ",", "264"}], "}"}], ",", 
     RowBox[{"{", 
      RowBox[{"29", ",", "60", ",", "206"}], "}"}], ",", 
     RowBox[{"{", 
      RowBox[{"30", ",", "58", ",", "181"}], "}"}], ",", 
     RowBox[{"{", 
      RowBox[{"31", ",", "74", ",", "161"}], "}"}], ",", 
     RowBox[{"{", 
      RowBox[{"32", ",", "84", ",", "141"}], "}"}], ",", 
     RowBox[{"{", 
      RowBox[{"33", ",", "122", ",", "131"}], "}"}], ",", 
     RowBox[{"{", 
      RowBox[{"34", ",", "155", ",", "137"}], "}"}], ",", 
     RowBox[{"{", 
      RowBox[{"35", ",", "177", ",", "161"}], "}"}], ",", 
     RowBox[{"{", 
      RowBox[{"36", ",", "170", ",", "198"}], "}"}], ",", 
     RowBox[{"{", 
      RowBox[{"37", ",", "152", ",", "250"}], "}"}], ",", 
     RowBox[{"{", 
      RowBox[{"38", ",", "131", ",", "261"}], "}"}], ",", 
     RowBox[{"{", 
      RowBox[{"39", ",", "109", ",", "276"}], "}"}], ",", 
     RowBox[{"{", 
      RowBox[{"40", ",", "92", ",", "272"}], "}"}], ",", 
     RowBox[{"{", "}"}], ",", 
     RowBox[{"{", 
      RowBox[{"0", ",", "71", ",", "79"}], "}"}], ",", 
     RowBox[{"{", 
      RowBox[{"1", ",", "107", ",", "76"}], "}"}], ",", 
     RowBox[{"{", 
      RowBox[{"2", ",", "160", ",", "69"}], "}"}], ",", 
     RowBox[{"{", 
      RowBox[{"3", ",", "242", ",", "87"}], "}"}], ",", 
     RowBox[{"{", 
      RowBox[{"4", ",", "297", ",", "130"}], "}"}], ",", 
     RowBox[{"{", 
      RowBox[{"5", ",", "330", ",", "189"}], "}"}], ",", 
     RowBox[{"{", 
      RowBox[{"6", ",", "249", ",", "322"}], "}"}], ",", 
     RowBox[{"{", 
      RowBox[{"7", ",", "149", ",", "399"}], "}"}], ",", 
     RowBox[{"{", 
      RowBox[{"8", ",", "75", ",", "401"}], "}"}], ",", 
     RowBox[{"{", 
      RowBox[{"9", ",", "59", ",", "346"}], "}"}], ",", 
     RowBox[{"{", 
      RowBox[{"10", ",", "39", ",", "284"}], "}"}], ",", 
     RowBox[{"{", 
      RowBox[{"11", ",", "32", ",", "208"}], "}"}], ",", 
     RowBox[{"{", 
      RowBox[{"12", ",", "30", ",", "173"}], "}"}], ",", 
     RowBox[{"{", 
      RowBox[{"13", ",", "38", ",", "157"}], "}"}], ",", 
     RowBox[{"{", 
      RowBox[{"14", ",", "50", ",", "130"}], "}"}], ",", 
     RowBox[{"{", 
      RowBox[{"15", ",", "70", ",", "103"}], "}"}], ",", 
     RowBox[{"{", 
      RowBox[{"16", ",", "98", ",", "86"}], "}"}], ",", 
     RowBox[{"{", 
      RowBox[{"17", ",", "131", ",", "84"}], "}"}], ",", 
     RowBox[{"{", 
      RowBox[{"18", ",", "182", ",", "98"}], "}"}], ",", 
     RowBox[{"{", 
      RowBox[{"19", ",", "229", ",", "121"}], "}"}], ",", 
     RowBox[{"{", 
      RowBox[{"20", ",", "256", ",", "175"}], "}"}], ",", 
     RowBox[{"{", 
      RowBox[{"21", ",", "246", ",", "231"}], "}"}], ",", 
     RowBox[{"{", 
      RowBox[{"22", ",", "225", ",", "295"}], "}"}], ",", 
     RowBox[{"{", 
      RowBox[{"23", ",", "153", ",", "356"}], "}"}], ",", 
     RowBox[{"{", 
      RowBox[{"24", ",", "91", ",", "380"}], "}"}], ",", 
     RowBox[{"{", 
      RowBox[{"25", ",", "56", ",", "353"}], "}"}], ",", 
     RowBox[{"{", 
      RowBox[{"26", ",", "57", ",", "307"}], "}"}], ",", 
     RowBox[{"{", 
      RowBox[{"27", ",", "36", ",", "252"}], "}"}], ",", 
     RowBox[{"{", 
      RowBox[{"28", ",", "31", ",", "202"}], "}"}], ",", 
     RowBox[{"{", 
      RowBox[{"29", ",", "25", ",", "170"}], "}"}], ",", 
     RowBox[{"{", 
      RowBox[{"30", ",", "26", ",", "135"}], "}"}], ",", 
     RowBox[{"{", 
      RowBox[{"31", ",", "23", ",", "116"}], "}"}], ",", 
     RowBox[{"{", 
      RowBox[{"32", ",", "31", ",", "88"}], "}"}], ",", 
     RowBox[{"{", 
      RowBox[{"33", ",", "46", ",", "69"}], "}"}], ",", 
     RowBox[{"{", 
      RowBox[{"34", ",", "73", ",", "52"}], "}"}], ",", 
     RowBox[{"{", 
      RowBox[{"35", ",", "114", ",", "52"}], "}"}], ",", 
     RowBox[{"{", 
      RowBox[{"36", ",", "181", ",", "49"}], "}"}], ",", 
     RowBox[{"{", 
      RowBox[{"37", ",", "256", ",", "61"}], "}"}], ",", 
     RowBox[{"{", 
      RowBox[{"38", ",", "359", ",", "90"}], "}"}], ",", 
     RowBox[{"{", 
      RowBox[{"39", ",", "430", ",", "175"}], "}"}], ",", 
     RowBox[{"{", 
      RowBox[{"40", ",", "394", ",", "369"}], "}"}], ",", 
     RowBox[{"{", "}"}], ",", 
     RowBox[{"{", 
      RowBox[{"0", ",", "71", ",", "79"}], "}"}], ",", 
     RowBox[{"{", 
      RowBox[{"1", ",", "93", ",", "76"}], "}"}], ",", 
     RowBox[{"{", 
      RowBox[{"2", ",", "133", ",", "78"}], "}"}], ",", 
     RowBox[{"{", 
      RowBox[{"3", ",", "168", ",", "80"}], "}"}], ",", 
     RowBox[{"{", 
      RowBox[{"4", ",", "233", ",", "85"}], "}"}], ",", 
     RowBox[{"{", 
      RowBox[{"5", ",", "313", ",", "112"}], "}"}], ",", 
     RowBox[{"{", 
      RowBox[{"6", ",", "370", ",", "193"}], "}"}], ",", 
     RowBox[{"{", 
      RowBox[{"7", ",", "332", ",", "328"}], "}"}], ",", 
     RowBox[{"{", 
      RowBox[{"8", ",", "158", ",", "488"}], "}"}], ",", 
     RowBox[{"{", 
      RowBox[{"9", ",", "93", ",", "462"}], "}"}], ",", 
     RowBox[{"{", 
      RowBox[{"10", ",", "56", ",", "414"}], "}"}], ",", 
     RowBox[{"{", 
      RowBox[{"11", ",", "36", ",", "358"}], "}"}], ",", 
     RowBox[{"{", 
      RowBox[{"12", ",", "19", ",", "297"}], "}"}], ",", 
     RowBox[{"{", 
      RowBox[{"13", ",", "19", ",", "233"}], "}"}], ",", 
     RowBox[{"{", 
      RowBox[{"14", ",", "23", ",", "181"}], "}"}], ",", 
     RowBox[{"{", 
      RowBox[{"15", ",", "34", ",", "147"}], "}"}], ",", 
     RowBox[{"{", 
      RowBox[{"16", ",", "38", ",", "115"}], "}"}], ",", 
     RowBox[{"{", 
      RowBox[{"17", ",", "50", ",", "90"}], "}"}], ",", 
     RowBox[{"{", 
      RowBox[{"18", ",", "69", ",", "72"}], "}"}], ",", 
     RowBox[{"{", 
      RowBox[{"19", ",", "99", ",", "77"}], "}"}], ",", 
     RowBox[{"{", 
      RowBox[{"20", ",", "143", ",", "67"}], "}"}], ",", 
     RowBox[{"{", 
      RowBox[{"21", ",", "200", ",", "74"}], "}"}], ",", 
     RowBox[{"{", 
      RowBox[{"22", ",", "271", ",", "111"}], "}"}], ",", 
     RowBox[{"{", 
      RowBox[{"23", ",", "319", ",", "187"}], "}"}], ",", 
     RowBox[{"{", 
      RowBox[{"24", ",", "315", ",", "285"}], "}"}], ",", 
     RowBox[{"{", 
      RowBox[{"25", ",", "203", ",", "410"}], "}"}], ",", 
     RowBox[{"{", 
      RowBox[{"26", ",", "118", ",", "452"}], "}"}], ",", 
     RowBox[{"{", 
      RowBox[{"27", ",", "56", ",", "422"}], "}"}], ",", 
     RowBox[{"{", 
      RowBox[{"28", ",", "34", ",", "346"}], "}"}], ",", 
     RowBox[{"{", 
      RowBox[{"29", ",", "27", ",", "281"}], "}"}], ",", 
     RowBox[{"{", 
      RowBox[{"30", ",", "27", ",", "203"}], "}"}], ",", 
     RowBox[{"{", 
      RowBox[{"31", ",", "25", ",", "160"}], "}"}], ",", 
     RowBox[{"{", 
      RowBox[{"32", ",", "26", ",", "121"}], "}"}], ",", 
     RowBox[{"{", 
      RowBox[{"33", ",", "39", ",", "93"}], "}"}], ",", 
     RowBox[{"{", 
      RowBox[{"34", ",", "54", ",", "72"}], "}"}], ",", 
     RowBox[{"{", 
      RowBox[{"35", ",", "65", ",", "68"}], "}"}], ",", 
     RowBox[{"{", 
      RowBox[{"36", ",", "101", ",", "60"}], "}"}], ",", 
     RowBox[{"{", 
      RowBox[{"37", ",", "150", ",", "67"}], "}"}], ",", 
     RowBox[{"{", 
      RowBox[{"38", ",", "210", ",", "74"}], "}"}], ",", 
     RowBox[{"{", 
      RowBox[{"39", ",", "255", ",", "94"}], "}"}], ",", 
     RowBox[{"{", 
      RowBox[{"40", ",", "295", ",", "150"}], "}"}], ",", 
     RowBox[{"{", "}"}], ",", 
     RowBox[{"{", 
      RowBox[{"0", ",", "71", ",", "79"}], "}"}], ",", 
     RowBox[{"{", 
      RowBox[{"1", ",", "82", ",", "87"}], "}"}], ",", 
     RowBox[{"{", 
      RowBox[{"2", ",", "113", ",", "78"}], "}"}], ",", 
     RowBox[{"{", 
      RowBox[{"3", ",", "161", ",", "78"}], "}"}], ",", 
     RowBox[{"{", 
      RowBox[{"4", ",", "240", ",", "88"}], "}"}], ",", 
     RowBox[{"{", 
      RowBox[{"5", ",", "311", ",", "127"}], "}"}], ",", 
     RowBox[{"{", 
      RowBox[{"6", ",", "308", ",", "230"}], "}"}], ",", 
     RowBox[{"{", 
      RowBox[{"7", ",", "262", ",", "337"}], "}"}], ",", 
     RowBox[{"{", 
      RowBox[{"8", ",", "148", ",", "426"}], "}"}], ",", 
     RowBox[{"{", 
      RowBox[{"9", ",", "79", ",", "424"}], "}"}], ",", 
     RowBox[{"{", 
      RowBox[{"10", ",", "52", ",", "374"}], "}"}], ",", 
     RowBox[{"{", 
      RowBox[{"11", ",", "29", ",", "302"}], "}"}], ",", 
     RowBox[{"{", 
      RowBox[{"12", ",", "25", ",", "222"}], "}"}], ",", 
     RowBox[{"{", 
      RowBox[{"13", ",", "18", ",", "170"}], "}"}], ",", 
     RowBox[{"{", 
      RowBox[{"14", ",", "22", ",", "131"}], "}"}], ",", 
     RowBox[{"{", 
      RowBox[{"15", ",", "23", ",", "105"}], "}"}], ",", 
     RowBox[{"{", 
      RowBox[{"16", ",", "27", ",", "84"}], "}"}], ",", 
     RowBox[{"{", 
      RowBox[{"17", ",", "44", ",", "67"}], "}"}], ",", 
     RowBox[{"{", 
      RowBox[{"18", ",", "46", ",", "59"}], "}"}], ",", 
     RowBox[{"{", 
      RowBox[{"19", ",", "83", ",", "52"}], "}"}], ",", 
     RowBox[{"{", 
      RowBox[{"20", ",", "119", ",", "46"}], "}"}], ",", 
     RowBox[{"{", 
      RowBox[{"21", ",", "187", ",", "44"}], "}"}], ",", 
     RowBox[{"{", 
      RowBox[{"22", ",", "282", ",", "57"}], "}"}], ",", 
     RowBox[{"{", 
      RowBox[{"23", ",", "377", ",", "104"}], "}"}], ",", 
     RowBox[{"{", 
      RowBox[{"24", ",", "424", ",", "219"}], "}"}], ",", 
     RowBox[{"{", 
      RowBox[{"25", ",", "289", ",", "449"}], "}"}], ",", 
     RowBox[{"{", 
      RowBox[{"26", ",", "136", ",", "561"}], "}"}], ",", 
     RowBox[{"{", 
      RowBox[{"27", ",", "56", ",", "534"}], "}"}], ",", 
     RowBox[{"{", 
      RowBox[{"28", ",", "22", ",", "450"}], "}"}], ",", 
     RowBox[{"{", 
      RowBox[{"29", ",", "16", ",", "361"}], "}"}], ",", 
     RowBox[{"{", 
      RowBox[{"30", ",", "16", ",", "267"}], "}"}], ",", 
     RowBox[{"{", 
      RowBox[{"31", ",", "12", ",", "199"}], "}"}], ",", 
     RowBox[{"{", 
      RowBox[{"32", ",", "16", ",", "151"}], "}"}], ",", 
     RowBox[{"{", 
      RowBox[{"33", ",", "18", ",", "112"}], "}"}], ",", 
     RowBox[{"{", 
      RowBox[{"34", ",", "20", ",", "85"}], "}"}], ",", 
     RowBox[{"{", 
      RowBox[{"35", ",", "25", ",", "69"}], "}"}], ",", 
     RowBox[{"{", 
      RowBox[{"36", ",", "35", ",", "64"}], "}"}], ",", 
     RowBox[{"{", 
      RowBox[{"37", ",", "47", ",", "50"}], "}"}], ",", 
     RowBox[{"{", 
      RowBox[{"38", ",", "63", ",", "41"}], "}"}], ",", 
     RowBox[{"{", 
      RowBox[{"39", ",", "99", ",", "39"}], "}"}], ",", 
     RowBox[{"{", 
      RowBox[{"40", ",", "131", ",", "47"}], "}"}], ",", 
     RowBox[{"{", "}"}], ",", 
     RowBox[{"{", 
      RowBox[{"0", ",", "71", ",", "79"}], "}"}], ",", 
     RowBox[{"{", 
      RowBox[{"1", ",", "95", ",", "75"}], "}"}], ",", 
     RowBox[{"{", 
      RowBox[{"2", ",", "144", ",", "70"}], "}"}], ",", 
     RowBox[{"{", 
      RowBox[{"3", ",", "212", ",", "74"}], "}"}], ",", 
     RowBox[{"{", 
      RowBox[{"4", ",", "312", ",", "89"}], "}"}], ",", 
     RowBox[{"{", 
      RowBox[{"5", ",", "386", ",", "192"}], "}"}], ",", 
     RowBox[{"{", 
      RowBox[{"6", ",", "319", ",", "365"}], "}"}], ",", 
     RowBox[{"{", 
      RowBox[{"7", ",", "180", ",", "472"}], "}"}], ",", 
     RowBox[{"{", 
      RowBox[{"8", ",", "62", ",", "476"}], "}"}], ",", 
     RowBox[{"{", 
      RowBox[{"9", ",", "30", ",", "370"}], "}"}], ",", 
     RowBox[{"{", 
      RowBox[{"10", ",", "17", ",", "285"}], "}"}], ",", 
     RowBox[{"{", 
      RowBox[{"11", ",", "17", ",", "215"}], "}"}], ",", 
     RowBox[{"{", 
      RowBox[{"12", ",", "19", ",", "149"}], "}"}], ",", 
     RowBox[{"{", 
      RowBox[{"13", ",", "27", ",", "111"}], "}"}], ",", 
     RowBox[{"{", 
      RowBox[{"14", ",", "44", ",", "89"}], "}"}], ",", 
     RowBox[{"{", 
      RowBox[{"15", ",", "53", ",", "73"}], "}"}], ",", 
     RowBox[{"{", 
      RowBox[{"16", ",", "69", ",", "62"}], "}"}], ",", 
     RowBox[{"{", 
      RowBox[{"17", ",", "90", ",", "52"}], "}"}], ",", 
     RowBox[{"{", 
      RowBox[{"18", ",", "121", ",", "48"}], "}"}], ",", 
     RowBox[{"{", 
      RowBox[{"19", ",", "168", ",", "67"}], "}"}], ",", 
     RowBox[{"{", 
      RowBox[{"20", ",", "246", ",", "92"}], "}"}], ",", 
     RowBox[{"{", 
      RowBox[{"21", ",", "320", ",", "149"}], "}"}], ",", 
     RowBox[{"{", 
      RowBox[{"22", ",", "330", ",", "256"}], "}"}], ",", 
     RowBox[{"{", 
      RowBox[{"23", ",", "231", ",", "396"}], "}"}], ",", 
     RowBox[{"{", 
      RowBox[{"24", ",", "143", ",", "444"}], "}"}], ",", 
     RowBox[{"{", 
      RowBox[{"25", ",", "90", ",", "439"}], "}"}], ",", 
     RowBox[{"{", 
      RowBox[{"26", ",", "60", ",", "395"}], "}"}], ",", 
     RowBox[{"{", 
      RowBox[{"27", ",", "39", ",", "323"}], "}"}], ",", 
     RowBox[{"{", 
      RowBox[{"28", ",", "34", ",", "262"}], "}"}], ",", 
     RowBox[{"{", 
      RowBox[{"29", ",", "28", ",", "201"}], "}"}], ",", 
     RowBox[{"{", 
      RowBox[{"30", ",", "28", ",", "153"}], "}"}], ",", 
     RowBox[{"{", 
      RowBox[{"31", ",", "30", ",", "134"}], "}"}], ",", 
     RowBox[{"{", 
      RowBox[{"32", ",", "41", ",", "105"}], "}"}], ",", 
     RowBox[{"{", 
      RowBox[{"33", ",", "64", ",", "83"}], "}"}], ",", 
     RowBox[{"{", 
      RowBox[{"34", ",", "69", ",", "86"}], "}"}], ",", 
     RowBox[{"{", 
      RowBox[{"35", ",", "89", ",", "86"}], "}"}], ",", 
     RowBox[{"{", 
      RowBox[{"36", ",", "106", ",", "86"}], "}"}], ",", 
     RowBox[{"{", 
      RowBox[{"37", ",", "167", ",", "78"}], "}"}], ",", 
     RowBox[{"{", 
      RowBox[{"38", ",", "223", ",", "100"}], "}"}], ",", 
     RowBox[{"{", 
      RowBox[{"39", ",", "284", ",", "134"}], "}"}], ",", 
     RowBox[{"{", 
      RowBox[{"40", ",", "320", ",", "195"}], "}"}], ",", 
     RowBox[{"{", "}"}], ",", 
     RowBox[{"{", 
      RowBox[{"0", ",", "71", ",", "79"}], "}"}], ",", 
     RowBox[{"{", 
      RowBox[{"1", ",", "82", ",", "78"}], "}"}], ",", 
     RowBox[{"{", 
      RowBox[{"2", ",", "105", ",", "73"}], "}"}], ",", 
     RowBox[{"{", 
      RowBox[{"3", ",", "142", ",", "81"}], "}"}], ",", 
     RowBox[{"{", 
      RowBox[{"4", ",", "213", ",", "84"}], "}"}], ",", 
     RowBox[{"{", 
      RowBox[{"5", ",", "266", ",", "119"}], "}"}], ",", 
     RowBox[{"{", 
      RowBox[{"6", ",", "347", ",", "179"}], "}"}], ",", 
     RowBox[{"{", 
      RowBox[{"7", ",", "293", ",", "334"}], "}"}], ",", 
     RowBox[{"{", 
      RowBox[{"8", ",", "151", ",", "475"}], "}"}], ",", 
     RowBox[{"{", 
      RowBox[{"9", ",", "80", ",", "446"}], "}"}], ",", 
     RowBox[{"{", 
      RowBox[{"10", ",", "45", ",", "374"}], "}"}], ",", 
     RowBox[{"{", 
      RowBox[{"11", ",", "30", ",", "310"}], "}"}], ",", 
     RowBox[{"{", 
      RowBox[{"12", ",", "18", ",", "232"}], "}"}], ",", 
     RowBox[{"{", 
      RowBox[{"13", ",", "19", ",", "182"}], "}"}], ",", 
     RowBox[{"{", 
      RowBox[{"14", ",", "26", ",", "130"}], "}"}], ",", 
     RowBox[{"{", 
      RowBox[{"15", ",", "40", ",", "107"}], "}"}], ",", 
     RowBox[{"{", 
      RowBox[{"16", ",", "52", ",", "97"}], "}"}], ",", 
     RowBox[{"{", 
      RowBox[{"17", ",", "75", ",", "81"}], "}"}], ",", 
     RowBox[{"{", 
      RowBox[{"18", ",", "97", ",", "68"}], "}"}], ",", 
     RowBox[{"{", 
      RowBox[{"19", ",", "141", ",", "65"}], "}"}], ",", 
     RowBox[{"{", 
      RowBox[{"20", ",", "192", ",", "63"}], "}"}], ",", 
     RowBox[{"{", 
      RowBox[{"21", ",", "254", ",", "80"}], "}"}], ",", 
     RowBox[{"{", 
      RowBox[{"22", ",", "332", ",", "104"}], "}"}], ",", 
     RowBox[{"{", 
      RowBox[{"23", ",", "406", ",", "189"}], "}"}], ",", 
     RowBox[{"{", 
      RowBox[{"24", ",", "311", ",", "409"}], "}"}], ",", 
     RowBox[{"{", 
      RowBox[{"25", ",", "151", ",", "534"}], "}"}], ",", 
     RowBox[{"{", 
      RowBox[{"26", ",", "63", ",", "502"}], "}"}], ",", 
     RowBox[{"{", 
      RowBox[{"27", ",", "28", ",", "406"}], "}"}], ",", 
     RowBox[{"{", 
      RowBox[{"28", ",", "22", ",", "289"}], "}"}], ",", 
     RowBox[{"{", 
      RowBox[{"29", ",", "13", ",", "228"}], "}"}], ",", 
     RowBox[{"{", 
      RowBox[{"30", ",", "15", ",", "173"}], "}"}], ",", 
     RowBox[{"{", 
      RowBox[{"31", ",", "11", ",", "142"}], "}"}], ",", 
     RowBox[{"{", 
      RowBox[{"32", ",", "12", ",", "116"}], "}"}], ",", 
     RowBox[{"{", 
      RowBox[{"33", ",", "17", ",", "98"}], "}"}], ",", 
     RowBox[{"{", 
      RowBox[{"34", ",", "20", ",", "80"}], "}"}], ",", 
     RowBox[{"{", 
      RowBox[{"35", ",", "26", ",", "69"}], "}"}], ",", 
     RowBox[{"{", 
      RowBox[{"36", ",", "42", ",", "55"}], "}"}], ",", 
     RowBox[{"{", 
      RowBox[{"37", ",", "75", ",", "45"}], "}"}], ",", 
     RowBox[{"{", 
      RowBox[{"38", ",", "109", ",", "44"}], "}"}], ",", 
     RowBox[{"{", 
      RowBox[{"39", ",", "162", ",", "39"}], "}"}], ",", 
     RowBox[{"{", 
      RowBox[{"40", ",", "258", ",", "53"}], "}"}], ",", 
     RowBox[{"{", "}"}], ",", 
     RowBox[{"{", 
      RowBox[{"0", ",", "71", ",", "79"}], "}"}], ",", 
     RowBox[{"{", 
      RowBox[{"1", ",", "93", ",", "70"}], "}"}], ",", 
     RowBox[{"{", 
      RowBox[{"2", ",", "128", ",", "73"}], "}"}], ",", 
     RowBox[{"{", 
      RowBox[{"3", ",", "176", ",", "72"}], "}"}], ",", 
     RowBox[{"{", 
      RowBox[{"4", ",", "242", ",", "80"}], "}"}], ",", 
     RowBox[{"{", 
      RowBox[{"5", ",", "328", ",", "128"}], "}"}], ",", 
     RowBox[{"{", 
      RowBox[{"6", ",", "355", ",", "224"}], "}"}], ",", 
     RowBox[{"{", 
      RowBox[{"7", ",", "299", ",", "378"}], "}"}], ",", 
     RowBox[{"{", 
      RowBox[{"8", ",", "178", ",", "482"}], "}"}], ",", 
     RowBox[{"{", 
      RowBox[{"9", ",", "93", ",", "488"}], "}"}], ",", 
     RowBox[{"{", 
      RowBox[{"10", ",", "35", ",", "425"}], "}"}], ",", 
     RowBox[{"{", 
      RowBox[{"11", ",", "17", ",", "341"}], "}"}], ",", 
     RowBox[{"{", 
      RowBox[{"12", ",", "9", ",", "277"}], "}"}], ",", 
     RowBox[{"{", 
      RowBox[{"13", ",", "9", ",", "219"}], "}"}], ",", 
     RowBox[{"{", 
      RowBox[{"14", ",", "6", ",", "164"}], "}"}], ",", 
     RowBox[{"{", 
      RowBox[{"15", ",", "4", ",", "133"}], "}"}], ",", 
     RowBox[{"{", 
      RowBox[{"16", ",", "6", ",", "103"}], "}"}], ",", 
     RowBox[{"{", 
      RowBox[{"17", ",", "5", ",", "82"}], "}"}], ",", 
     RowBox[{"{", 
      RowBox[{"18", ",", "8", ",", "63"}], "}"}], ",", 
     RowBox[{"{", 
      RowBox[{"19", ",", "14", ",", "41"}], "}"}], ",", 
     RowBox[{"{", 
      RowBox[{"20", ",", "18", ",", "37"}], "}"}], ",", 
     RowBox[{"{", 
      RowBox[{"21", ",", "27", ",", "33"}], "}"}], ",", 
     RowBox[{"{", 
      RowBox[{"22", ",", "56", ",", "21"}], "}"}], ",", 
     RowBox[{"{", 
      RowBox[{"23", ",", "97", ",", "17"}], "}"}], ",", 
     RowBox[{"{", 
      RowBox[{"24", ",", "142", ",", "18"}], "}"}], ",", 
     RowBox[{"{", 
      RowBox[{"25", ",", "221", ",", "20"}], "}"}], ",", 
     RowBox[{"{", 
      RowBox[{"26", ",", "346", ",", "31"}], "}"}], ",", 
     RowBox[{"{", 
      RowBox[{"27", ",", "516", ",", "72"}], "}"}], ",", 
     RowBox[{"{", 
      RowBox[{"28", ",", "578", ",", "248"}], "}"}], ",", 
     RowBox[{"{", 
      RowBox[{"29", ",", "297", ",", "614"}], "}"}], ",", 
     RowBox[{"{", 
      RowBox[{"30", ",", "81", ",", "705"}], "}"}], ",", 
     RowBox[{"{", 
      RowBox[{"31", ",", "26", ",", "597"}], "}"}], ",", 
     RowBox[{"{", 
      RowBox[{"32", ",", "11", ",", "455"}], "}"}], ",", 
     RowBox[{"{", 
      RowBox[{"33", ",", "10", ",", "351"}], "}"}], ",", 
     RowBox[{"{", 
      RowBox[{"34", ",", "6", ",", "271"}], "}"}], ",", 
     RowBox[{"{", 
      RowBox[{"35", ",", "4", ",", "207"}], "}"}], ",", 
     RowBox[{"{", 
      RowBox[{"36", ",", "4", ",", "164"}], "}"}], ",", 
     RowBox[{"{", 
      RowBox[{"37", ",", "3", ",", "122"}], "}"}], ",", 
     RowBox[{"{", 
      RowBox[{"38", ",", "3", ",", "94"}], "}"}], ",", 
     RowBox[{"{", 
      RowBox[{"39", ",", "11", ",", "57"}], "}"}], ",", 
     RowBox[{"{", 
      RowBox[{"40", ",", "16", ",", "45"}], "}"}], ",", 
     RowBox[{"{", "}"}], ",", 
     RowBox[{"{", 
      RowBox[{"0", ",", "71", ",", "79"}], "}"}], ",", 
     RowBox[{"{", 
      RowBox[{"1", ",", "82", ",", "79"}], "}"}], ",", 
     RowBox[{"{", 
      RowBox[{"2", ",", "123", ",", "86"}], "}"}], ",", 
     RowBox[{"{", 
      RowBox[{"3", ",", "183", ",", "87"}], "}"}], ",", 
     RowBox[{"{", 
      RowBox[{"4", ",", "221", ",", "109"}], "}"}], ",", 
     RowBox[{"{", 
      RowBox[{"5", ",", "270", ",", "145"}], "}"}], ",", 
     RowBox[{"{", 
      RowBox[{"6", ",", "280", ",", "234"}], "}"}], ",", 
     RowBox[{"{", 
      RowBox[{"7", ",", "244", ",", "317"}], "}"}], ",", 
     RowBox[{"{", 
      RowBox[{"8", ",", "174", ",", "394"}], "}"}], ",", 
     RowBox[{"{", 
      RowBox[{"9", ",", "98", ",", "419"}], "}"}], ",", 
     RowBox[{"{", 
      RowBox[{"10", ",", "55", ",", "388"}], "}"}], ",", 
     RowBox[{"{", 
      RowBox[{"11", ",", "31", ",", "315"}], "}"}], ",", 
     RowBox[{"{", 
      RowBox[{"12", ",", "24", ",", "242"}], "}"}], ",", 
     RowBox[{"{", 
      RowBox[{"13", ",", "25", ",", "191"}], "}"}], ",", 
     RowBox[{"{", 
      RowBox[{"14", ",", "33", ",", "164"}], "}"}], ",", 
     RowBox[{"{", 
      RowBox[{"15", ",", "46", ",", "127"}], "}"}], ",", 
     RowBox[{"{", 
      RowBox[{"16", ",", "55", ",", "108"}], "}"}], ",", 
     RowBox[{"{", 
      RowBox[{"17", ",", "73", ",", "92"}], "}"}], ",", 
     RowBox[{"{", 
      RowBox[{"18", ",", "93", ",", "83"}], "}"}], ",", 
     RowBox[{"{", 
      RowBox[{"19", ",", "128", ",", "81"}], "}"}], ",", 
     RowBox[{"{", 
      RowBox[{"20", ",", "182", ",", "91"}], "}"}], ",", 
     RowBox[{"{", 
      RowBox[{"21", ",", "272", ",", "108"}], "}"}], ",", 
     RowBox[{"{", 
      RowBox[{"22", ",", "310", ",", "165"}], "}"}], ",", 
     RowBox[{"{", 
      RowBox[{"23", ",", "291", ",", "276"}], "}"}], ",", 
     RowBox[{"{", 
      RowBox[{"24", ",", "186", ",", "402"}], "}"}], ",", 
     RowBox[{"{", 
      RowBox[{"25", ",", "115", ",", "420"}], "}"}], ",", 
     RowBox[{"{", 
      RowBox[{"26", ",", "68", ",", "380"}], "}"}], ",", 
     RowBox[{"{", 
      RowBox[{"27", ",", "35", ",", "322"}], "}"}], ",", 
     RowBox[{"{", 
      RowBox[{"28", ",", "24", ",", "257"}], "}"}], ",", 
     RowBox[{"{", 
      RowBox[{"29", ",", "13", ",", "205"}], "}"}], ",", 
     RowBox[{"{", 
      RowBox[{"30", ",", "14", ",", "148"}], "}"}], ",", 
     RowBox[{"{", 
      RowBox[{"31", ",", "17", ",", "118"}], "}"}], ",", 
     RowBox[{"{", 
      RowBox[{"32", ",", "12", ",", "88"}], "}"}], ",", 
     RowBox[{"{", 
      RowBox[{"33", ",", "15", ",", "71"}], "}"}], ",", 
     RowBox[{"{", 
      RowBox[{"34", ",", "26", ",", "53"}], "}"}], ",", 
     RowBox[{"{", 
      RowBox[{"35", ",", "36", ",", "42"}], "}"}], ",", 
     RowBox[{"{", 
      RowBox[{"36", ",", "50", ",", "34"}], "}"}], ",", 
     RowBox[{"{", 
      RowBox[{"37", ",", "83", ",", "33"}], "}"}], ",", 
     RowBox[{"{", 
      RowBox[{"38", ",", "134", ",", "32"}], "}"}], ",", 
     RowBox[{"{", 
      RowBox[{"39", ",", "218", ",", "37"}], "}"}], ",", 
     RowBox[{"{", 
      RowBox[{"40", ",", "305", ",", "65"}], "}"}], ",", 
     RowBox[{"{", "}"}], ",", 
     RowBox[{"{", 
      RowBox[{"0", ",", "71", ",", "79"}], "}"}], ",", 
     RowBox[{"{", 
      RowBox[{"1", ",", "86", ",", "73"}], "}"}], ",", 
     RowBox[{"{", 
      RowBox[{"2", ",", "124", ",", "65"}], "}"}], ",", 
     RowBox[{"{", 
      RowBox[{"3", ",", "157", ",", "75"}], "}"}], ",", 
     RowBox[{"{", 
      RowBox[{"4", ",", "211", ",", "94"}], "}"}], ",", 
     RowBox[{"{", 
      RowBox[{"5", ",", "251", ",", "114"}], "}"}], ",", 
     RowBox[{"{", 
      RowBox[{"6", ",", "278", ",", "163"}], "}"}], ",", 
     RowBox[{"{", 
      RowBox[{"7", ",", "275", ",", "260"}], "}"}], ",", 
     RowBox[{"{", 
      RowBox[{"8", ",", "196", ",", "359"}], "}"}], ",", 
     RowBox[{"{", 
      RowBox[{"9", ",", "136", ",", "386"}], "}"}], ",", 
     RowBox[{"{", 
      RowBox[{"10", ",", "86", ",", "378"}], "}"}], ",", 
     RowBox[{"{", 
      RowBox[{"11", ",", "48", ",", "357"}], "}"}], ",", 
     RowBox[{"{", 
      RowBox[{"12", ",", "34", ",", "298"}], "}"}], ",", 
     RowBox[{"{", 
      RowBox[{"13", ",", "28", ",", "259"}], "}"}], ",", 
     RowBox[{"{", 
      RowBox[{"14", ",", "26", ",", "206"}], "}"}], ",", 
     RowBox[{"{", 
      RowBox[{"15", ",", "23", ",", "164"}], "}"}], ",", 
     RowBox[{"{", 
      RowBox[{"16", ",", "20", ",", "139"}], "}"}], ",", 
     RowBox[{"{", 
      RowBox[{"17", ",", "27", ",", "115"}], "}"}], ",", 
     RowBox[{"{", 
      RowBox[{"18", ",", "32", ",", "98"}], "}"}], ",", 
     RowBox[{"{", 
      RowBox[{"19", ",", "45", ",", "86"}], "}"}], ",", 
     RowBox[{"{", 
      RowBox[{"20", ",", "63", ",", "72"}], "}"}], ",", 
     RowBox[{"{", 
      RowBox[{"21", ",", "98", ",", "59"}], "}"}], ",", 
     RowBox[{"{", 
      RowBox[{"22", ",", "150", ",", "53"}], "}"}], ",", 
     RowBox[{"{", 
      RowBox[{"23", ",", "214", ",", "61"}], "}"}], ",", 
     RowBox[{"{", 
      RowBox[{"24", ",", "278", ",", "73"}], "}"}], ",", 
     RowBox[{"{", 
      RowBox[{"25", ",", "361", ",", "130"}], "}"}], ",", 
     RowBox[{"{", 
      RowBox[{"26", ",", "370", ",", "266"}], "}"}], ",", 
     RowBox[{"{", 
      RowBox[{"27", ",", "244", ",", "445"}], "}"}], ",", 
     RowBox[{"{", 
      RowBox[{"28", ",", "119", ",", "532"}], "}"}], ",", 
     RowBox[{"{", 
      RowBox[{"29", ",", "58", ",", "491"}], "}"}], ",", 
     RowBox[{"{", 
      RowBox[{"30", ",", "25", ",", "405"}], "}"}], ",", 
     RowBox[{"{", 
      RowBox[{"31", ",", "23", ",", "317"}], "}"}], ",", 
     RowBox[{"{", 
      RowBox[{"32", ",", "24", ",", "236"}], "}"}], ",", 
     RowBox[{"{", 
      RowBox[{"33", ",", "23", ",", "201"}], "}"}], ",", 
     RowBox[{"{", 
      RowBox[{"34", ",", "24", ",", "165"}], "}"}], ",", 
     RowBox[{"{", 
      RowBox[{"35", ",", "28", ",", "127"}], "}"}], ",", 
     RowBox[{"{", 
      RowBox[{"36", ",", "41", ",", "101"}], "}"}], ",", 
     RowBox[{"{", 
      RowBox[{"37", ",", "65", ",", "77"}], "}"}], ",", 
     RowBox[{"{", 
      RowBox[{"38", ",", "84", ",", "68"}], "}"}], ",", 
     RowBox[{"{", 
      RowBox[{"39", ",", "153", ",", "57"}], "}"}], ",", 
     RowBox[{"{", 
      RowBox[{"40", ",", "219", ",", "72"}], "}"}], ",", 
     RowBox[{"{", "}"}], ",", 
     RowBox[{"{", 
      RowBox[{"0", ",", "71", ",", "79"}], "}"}], ",", 
     RowBox[{"{", 
      RowBox[{"1", ",", "107", ",", "73"}], "}"}], ",", 
     RowBox[{"{", 
      RowBox[{"2", ",", "146", ",", "73"}], "}"}], ",", 
     RowBox[{"{", 
      RowBox[{"3", ",", "187", ",", "93"}], "}"}], ",", 
     RowBox[{"{", 
      RowBox[{"4", ",", "192", ",", "147"}], "}"}], ",", 
     RowBox[{"{", 
      RowBox[{"5", ",", "192", ",", "178"}], "}"}], ",", 
     RowBox[{"{", 
      RowBox[{"6", ",", "187", ",", "230"}], "}"}], ",", 
     RowBox[{"{", 
      RowBox[{"7", ",", "179", ",", "260"}], "}"}], ",", 
     RowBox[{"{", 
      RowBox[{"8", ",", "154", ",", "270"}], "}"}], ",", 
     RowBox[{"{", 
      RowBox[{"9", ",", "117", ",", "305"}], "}"}], ",", 
     RowBox[{"{", 
      RowBox[{"10", ",", "99", ",", "295"}], "}"}], ",", 
     RowBox[{"{", 
      RowBox[{"11", ",", "76", ",", "285"}], "}"}], ",", 
     RowBox[{"{", 
      RowBox[{"12", ",", "61", ",", "230"}], "}"}], ",", 
     RowBox[{"{", 
      RowBox[{"13", ",", "59", ",", "204"}], "}"}], ",", 
     RowBox[{"{", 
      RowBox[{"14", ",", "57", ",", "171"}], "}"}], ",", 
     RowBox[{"{", 
      RowBox[{"15", ",", "61", ",", "141"}], "}"}], ",", 
     RowBox[{"{", 
      RowBox[{"16", ",", "68", ",", "114"}], "}"}], ",", 
     RowBox[{"{", 
      RowBox[{"17", ",", "80", ",", "87"}], "}"}], ",", 
     RowBox[{"{", 
      RowBox[{"18", ",", "111", ",", "82"}], "}"}], ",", 
     RowBox[{"{", 
      RowBox[{"19", ",", "135", ",", "76"}], "}"}], ",", 
     RowBox[{"{", 
      RowBox[{"20", ",", "180", ",", "87"}], "}"}], ",", 
     RowBox[{"{", 
      RowBox[{"21", ",", "239", ",", "111"}], "}"}], ",", 
     RowBox[{"{", 
      RowBox[{"22", ",", "282", ",", "165"}], "}"}], ",", 
     RowBox[{"{", 
      RowBox[{"23", ",", "241", ",", "276"}], "}"}], ",", 
     RowBox[{"{", 
      RowBox[{"24", ",", "194", ",", "319"}], "}"}], ",", 
     RowBox[{"{", 
      RowBox[{"25", ",", "124", ",", "355"}], "}"}], ",", 
     RowBox[{"{", 
      RowBox[{"26", ",", "84", ",", "341"}], "}"}], ",", 
     RowBox[{"{", 
      RowBox[{"27", ",", "70", ",", "317"}], "}"}], ",", 
     RowBox[{"{", 
      RowBox[{"28", ",", "44", ",", "273"}], "}"}], ",", 
     RowBox[{"{", 
      RowBox[{"29", ",", "33", ",", "216"}], "}"}], ",", 
     RowBox[{"{", 
      RowBox[{"30", ",", "41", ",", "181"}], "}"}], ",", 
     RowBox[{"{", 
      RowBox[{"31", ",", "44", ",", "153"}], "}"}], ",", 
     RowBox[{"{", 
      RowBox[{"32", ",", "56", ",", "127"}], "}"}], ",", 
     RowBox[{"{", 
      RowBox[{"33", ",", "57", ",", "107"}], "}"}], ",", 
     RowBox[{"{", 
      RowBox[{"34", ",", "83", ",", "100"}], "}"}], ",", 
     RowBox[{"{", 
      RowBox[{"35", ",", "91", ",", "101"}], "}"}], ",", 
     RowBox[{"{", 
      RowBox[{"36", ",", "115", ",", "88"}], "}"}], ",", 
     RowBox[{"{", 
      RowBox[{"37", ",", "142", ",", "97"}], "}"}], ",", 
     RowBox[{"{", 
      RowBox[{"38", ",", "174", ",", "107"}], "}"}], ",", 
     RowBox[{"{", 
      RowBox[{"39", ",", "225", ",", "124"}], "}"}], ",", 
     RowBox[{"{", 
      RowBox[{"40", ",", "267", ",", "153"}], "}"}], ",", 
     RowBox[{"{", "}"}], ",", 
     RowBox[{"{", 
      RowBox[{"0", ",", "71", ",", "79"}], "}"}], ",", 
     RowBox[{"{", 
      RowBox[{"1", ",", "95", ",", "72"}], "}"}], ",", 
     RowBox[{"{", 
      RowBox[{"2", ",", "128", ",", "79"}], "}"}], ",", 
     RowBox[{"{", 
      RowBox[{"3", ",", "191", ",", "91"}], "}"}], ",", 
     RowBox[{"{", 
      RowBox[{"4", ",", "253", ",", "111"}], "}"}], ",", 
     RowBox[{"{", 
      RowBox[{"5", ",", "331", ",", "139"}], "}"}], ",", 
     RowBox[{"{", 
      RowBox[{"6", ",", "313", ",", "252"}], "}"}], ",", 
     RowBox[{"{", 
      RowBox[{"7", ",", "246", ",", "373"}], "}"}], ",", 
     RowBox[{"{", 
      RowBox[{"8", ",", "115", ",", "467"}], "}"}], ",", 
     RowBox[{"{", 
      RowBox[{"9", ",", "67", ",", "440"}], "}"}], ",", 
     RowBox[{"{", 
      RowBox[{"10", ",", "35", ",", "372"}], "}"}], ",", 
     RowBox[{"{", 
      RowBox[{"11", ",", "25", ",", "300"}], "}"}], ",", 
     RowBox[{"{", 
      RowBox[{"12", ",", "15", ",", "229"}], "}"}], ",", 
     RowBox[{"{", 
      RowBox[{"13", ",", "16", ",", "174"}], "}"}], ",", 
     RowBox[{"{", 
      RowBox[{"14", ",", "25", ",", "135"}], "}"}], ",", 
     RowBox[{"{", 
      RowBox[{"15", ",", "21", ",", "113"}], "}"}], ",", 
     RowBox[{"{", 
      RowBox[{"16", ",", "27", ",", "86"}], "}"}], ",", 
     RowBox[{"{", 
      RowBox[{"17", ",", "37", ",", "63"}], "}"}], ",", 
     RowBox[{"{", 
      RowBox[{"18", ",", "61", ",", "54"}], "}"}], ",", 
     RowBox[{"{", 
      RowBox[{"19", ",", "87", ",", "50"}], "}"}], ",", 
     RowBox[{"{", 
      RowBox[{"20", ",", "144", ",", "47"}], "}"}], ",", 
     RowBox[{"{", 
      RowBox[{"21", ",", "201", ",", "55"}], "}"}], ",", 
     RowBox[{"{", 
      RowBox[{"22", ",", "290", ",", "76"}], "}"}], ",", 
     RowBox[{"{", 
      RowBox[{"23", ",", "338", ",", "140"}], "}"}], ",", 
     RowBox[{"{", 
      RowBox[{"24", ",", "312", ",", "259"}], "}"}], ",", 
     RowBox[{"{", 
      RowBox[{"25", ",", "255", ",", "358"}], "}"}], ",", 
     RowBox[{"{", 
      RowBox[{"26", ",", "139", ",", "457"}], "}"}], ",", 
     RowBox[{"{", 
      RowBox[{"27", ",", "78", ",", "440"}], "}"}], ",", 
     RowBox[{"{", 
      RowBox[{"28", ",", "41", ",", "391"}], "}"}], ",", 
     RowBox[{"{", 
      RowBox[{"29", ",", "35", ",", "297"}], "}"}], ",", 
     RowBox[{"{", 
      RowBox[{"30", ",", "22", ",", "230"}], "}"}], ",", 
     RowBox[{"{", 
      RowBox[{"31", ",", "31", ",", "181"}], "}"}], ",", 
     RowBox[{"{", 
      RowBox[{"32", ",", "34", ",", "149"}], "}"}], ",", 
     RowBox[{"{", 
      RowBox[{"33", ",", "29", ",", "127"}], "}"}], ",", 
     RowBox[{"{", 
      RowBox[{"34", ",", "45", ",", "106"}], "}"}], ",", 
     RowBox[{"{", 
      RowBox[{"35", ",", "69", ",", "80"}], "}"}], ",", 
     RowBox[{"{", 
      RowBox[{"36", ",", "107", ",", "72"}], "}"}], ",", 
     RowBox[{"{", 
      RowBox[{"37", ",", "152", ",", "70"}], "}"}], ",", 
     RowBox[{"{", 
      RowBox[{"38", ",", "216", ",", "76"}], "}"}], ",", 
     RowBox[{"{", 
      RowBox[{"39", ",", "304", ",", "105"}], "}"}], ",", 
     RowBox[{"{", 
      RowBox[{"40", ",", "338", ",", "179"}], "}"}], ",", 
     RowBox[{"{", "}"}], ",", 
     RowBox[{"{", 
      RowBox[{"0", ",", "71", ",", "79"}], "}"}], ",", 
     RowBox[{"{", 
      RowBox[{"1", ",", "89", ",", "74"}], "}"}], ",", 
     RowBox[{"{", 
      RowBox[{"2", ",", "110", ",", "67"}], "}"}], ",", 
     RowBox[{"{", 
      RowBox[{"3", ",", "136", ",", "67"}], "}"}], ",", 
     RowBox[{"{", 
      RowBox[{"4", ",", "194", ",", "75"}], "}"}], ",", 
     RowBox[{"{", 
      RowBox[{"5", ",", "274", ",", "89"}], "}"}], ",", 
     RowBox[{"{", 
      RowBox[{"6", ",", "371", ",", "147"}], "}"}], ",", 
     RowBox[{"{", 
      RowBox[{"7", ",", "314", ",", "334"}], "}"}], ",", 
     RowBox[{"{", 
      RowBox[{"8", ",", "201", ",", "468"}], "}"}], ",", 
     RowBox[{"{", 
      RowBox[{"9", ",", "106", ",", "508"}], "}"}], ",", 
     RowBox[{"{", 
      RowBox[{"10", ",", "45", ",", "458"}], "}"}], ",", 
     RowBox[{"{", 
      RowBox[{"11", ",", "28", ",", "359"}], "}"}], ",", 
     RowBox[{"{", 
      RowBox[{"12", ",", "26", ",", "285"}], "}"}], ",", 
     RowBox[{"{", 
      RowBox[{"13", ",", "17", ",", "227"}], "}"}], ",", 
     RowBox[{"{", 
      RowBox[{"14", ",", "22", ",", "174"}], "}"}], ",", 
     RowBox[{"{", 
      RowBox[{"15", ",", "27", ",", "132"}], "}"}], ",", 
     RowBox[{"{", 
      RowBox[{"16", ",", "26", ",", "113"}], "}"}], ",", 
     RowBox[{"{", 
      RowBox[{"17", ",", "34", ",", "95"}], "}"}], ",", 
     RowBox[{"{", 
      RowBox[{"18", ",", "52", ",", "73"}], "}"}], ",", 
     RowBox[{"{", 
      RowBox[{"19", ",", "82", ",", "59"}], "}"}], ",", 
     RowBox[{"{", 
      RowBox[{"20", ",", "123", ",", "48"}], "}"}], ",", 
     RowBox[{"{", 
      RowBox[{"21", ",", "175", ",", "53"}], "}"}], ",", 
     RowBox[{"{", 
      RowBox[{"22", ",", "242", ",", "72"}], "}"}], ",", 
     RowBox[{"{", 
      RowBox[{"23", ",", "306", ",", "132"}], "}"}], ",", 
     RowBox[{"{", 
      RowBox[{"24", ",", "324", ",", "199"}], "}"}], ",", 
     RowBox[{"{", 
      RowBox[{"25", ",", "277", ",", "307"}], "}"}], ",", 
     RowBox[{"{", 
      RowBox[{"26", ",", "196", ",", "411"}], "}"}], ",", 
     RowBox[{"{", 
      RowBox[{"27", ",", "90", ",", "454"}], "}"}], ",", 
     RowBox[{"{", 
      RowBox[{"28", ",", "62", ",", "395"}], "}"}], ",", 
     RowBox[{"{", 
      RowBox[{"29", ",", "35", ",", "349"}], "}"}], ",", 
     RowBox[{"{", 
      RowBox[{"30", ",", "27", ",", "268"}], "}"}], ",", 
     RowBox[{"{", 
      RowBox[{"31", ",", "24", ",", "212"}], "}"}], ",", 
     RowBox[{"{", 
      RowBox[{"32", ",", "33", ",", "154"}], "}"}], ",", 
     RowBox[{"{", 
      RowBox[{"33", ",", "44", ",", "141"}], "}"}], ",", 
     RowBox[{"{", 
      RowBox[{"34", ",", "65", ",", "115"}], "}"}], ",", 
     RowBox[{"{", 
      RowBox[{"35", ",", "89", ",", "106"}], "}"}], ",", 
     RowBox[{"{", 
      RowBox[{"36", ",", "128", ",", "115"}], "}"}], ",", 
     RowBox[{"{", 
      RowBox[{"37", ",", "158", ",", "116"}], "}"}], ",", 
     RowBox[{"{", 
      RowBox[{"38", ",", "167", ",", "147"}], "}"}], ",", 
     RowBox[{"{", 
      RowBox[{"39", ",", "213", ",", "155"}], "}"}], ",", 
     RowBox[{"{", 
      RowBox[{"40", ",", "208", ",", "208"}], "}"}], ",", 
     RowBox[{"{", "}"}], ",", 
     RowBox[{"{", 
      RowBox[{"0", ",", "71", ",", "79"}], "}"}], ",", 
     RowBox[{"{", 
      RowBox[{"1", ",", "109", ",", "79"}], "}"}], ",", 
     RowBox[{"{", 
      RowBox[{"2", ",", "142", ",", "86"}], "}"}], ",", 
     RowBox[{"{", 
      RowBox[{"3", ",", "183", ",", "106"}], "}"}], ",", 
     RowBox[{"{", 
      RowBox[{"4", ",", "238", ",", "125"}], "}"}], ",", 
     RowBox[{"{", 
      RowBox[{"5", ",", "272", ",", "170"}], "}"}], ",", 
     RowBox[{"{", 
      RowBox[{"6", ",", "264", ",", "249"}], "}"}], ",", 
     RowBox[{"{", 
      RowBox[{"7", ",", "210", ",", "341"}], "}"}], ",", 
     RowBox[{"{", 
      RowBox[{"8", ",", "150", ",", "359"}], "}"}], ",", 
     RowBox[{"{", 
      RowBox[{"9", ",", "78", ",", "362"}], "}"}], ",", 
     RowBox[{"{", 
      RowBox[{"10", ",", "35", ",", "324"}], "}"}], ",", 
     RowBox[{"{", 
      RowBox[{"11", ",", "18", ",", "273"}], "}"}], ",", 
     RowBox[{"{", 
      RowBox[{"12", ",", "15", ",", "213"}], "}"}], ",", 
     RowBox[{"{", 
      RowBox[{"13", ",", "12", ",", "161"}], "}"}], ",", 
     RowBox[{"{", 
      RowBox[{"14", ",", "17", ",", "119"}], "}"}], ",", 
     RowBox[{"{", 
      RowBox[{"15", ",", "22", ",", "93"}], "}"}], ",", 
     RowBox[{"{", 
      RowBox[{"16", ",", "34", ",", "68"}], "}"}], ",", 
     RowBox[{"{", 
      RowBox[{"17", ",", "51", ",", "59"}], "}"}], ",", 
     RowBox[{"{", 
      RowBox[{"18", ",", "77", ",", "53"}], "}"}], ",", 
     RowBox[{"{", 
      RowBox[{"19", ",", "115", ",", "45"}], "}"}], ",", 
     RowBox[{"{", 
      RowBox[{"20", ",", "159", ",", "49"}], "}"}], ",", 
     RowBox[{"{", 
      RowBox[{"21", ",", "221", ",", "51"}], "}"}], ",", 
     RowBox[{"{", 
      RowBox[{"22", ",", "310", ",", "75"}], "}"}], ",", 
     RowBox[{"{", 
      RowBox[{"23", ",", "397", ",", "139"}], "}"}], ",", 
     RowBox[{"{", 
      RowBox[{"24", ",", "417", ",", "267"}], "}"}], ",", 
     RowBox[{"{", 
      RowBox[{"25", ",", "226", ",", "508"}], "}"}], ",", 
     RowBox[{"{", 
      RowBox[{"26", ",", "106", ",", "559"}], "}"}], ",", 
     RowBox[{"{", 
      RowBox[{"27", ",", "51", ",", "504"}], "}"}], ",", 
     RowBox[{"{", 
      RowBox[{"28", ",", "33", ",", "405"}], "}"}], ",", 
     RowBox[{"{", 
      RowBox[{"29", ",", "30", ",", "314"}], "}"}], ",", 
     RowBox[{"{", 
      RowBox[{"30", ",", "25", ",", "234"}], "}"}], ",", 
     RowBox[{"{", 
      RowBox[{"31", ",", "30", ",", "198"}], "}"}], ",", 
     RowBox[{"{", 
      RowBox[{"32", ",", "26", ",", "165"}], "}"}], ",", 
     RowBox[{"{", 
      RowBox[{"33", ",", "35", ",", "129"}], "}"}], ",", 
     RowBox[{"{", 
      RowBox[{"34", ",", "43", ",", "105"}], "}"}], ",", 
     RowBox[{"{", 
      RowBox[{"35", ",", "53", ",", "84"}], "}"}], ",", 
     RowBox[{"{", 
      RowBox[{"36", ",", "69", ",", "65"}], "}"}], ",", 
     RowBox[{"{", 
      RowBox[{"37", ",", "94", ",", "69"}], "}"}], ",", 
     RowBox[{"{", 
      RowBox[{"38", ",", "135", ",", "69"}], "}"}], ",", 
     RowBox[{"{", 
      RowBox[{"39", ",", "159", ",", "89"}], "}"}], ",", 
     RowBox[{"{", 
      RowBox[{"40", ",", "191", ",", "93"}], "}"}], ",", 
     RowBox[{"{", "}"}], ",", 
     RowBox[{"{", 
      RowBox[{"0", ",", "71", ",", "79"}], "}"}], ",", 
     RowBox[{"{", 
      RowBox[{"1", ",", "97", ",", "64"}], "}"}], ",", 
     RowBox[{"{", 
      RowBox[{"2", ",", "130", ",", "63"}], "}"}], ",", 
     RowBox[{"{", 
      RowBox[{"3", ",", "180", ",", "71"}], "}"}], ",", 
     RowBox[{"{", 
      RowBox[{"4", ",", "234", ",", "92"}], "}"}], ",", 
     RowBox[{"{", 
      RowBox[{"5", ",", "287", ",", "152"}], "}"}], ",", 
     RowBox[{"{", 
      RowBox[{"6", ",", "256", ",", "254"}], "}"}], ",", 
     RowBox[{"{", 
      RowBox[{"7", ",", "191", ",", "346"}], "}"}], ",", 
     RowBox[{"{", 
      RowBox[{"8", ",", "154", ",", "337"}], "}"}], ",", 
     RowBox[{"{", 
      RowBox[{"9", ",", "96", ",", "327"}], "}"}], ",", 
     RowBox[{"{", 
      RowBox[{"10", ",", "83", ",", "292"}], "}"}], ",", 
     RowBox[{"{", 
      RowBox[{"11", ",", "56", ",", "252"}], "}"}], ",", 
     RowBox[{"{", 
      RowBox[{"12", ",", "60", ",", "218"}], "}"}], ",", 
     RowBox[{"{", 
      RowBox[{"13", ",", "54", ",", "189"}], "}"}], ",", 
     RowBox[{"{", 
      RowBox[{"14", ",", "71", ",", "157"}], "}"}], ",", 
     RowBox[{"{", 
      RowBox[{"15", ",", "77", ",", "138"}], "}"}], ",", 
     RowBox[{"{", 
      RowBox[{"16", ",", "94", ",", "128"}], "}"}], ",", 
     RowBox[{"{", 
      RowBox[{"17", ",", "126", ",", "118"}], "}"}], ",", 
     RowBox[{"{", 
      RowBox[{"18", ",", "162", ",", "130"}], "}"}], ",", 
     RowBox[{"{", 
      RowBox[{"19", ",", "186", ",", "150"}], "}"}], ",", 
     RowBox[{"{", 
      RowBox[{"20", ",", "206", ",", "179"}], "}"}], ",", 
     RowBox[{"{", 
      RowBox[{"21", ",", "239", ",", "210"}], "}"}], ",", 
     RowBox[{"{", 
      RowBox[{"22", ",", "228", ",", "256"}], "}"}], ",", 
     RowBox[{"{", 
      RowBox[{"23", ",", "179", ",", "313"}], "}"}], ",", 
     RowBox[{"{", 
      RowBox[{"24", ",", "110", ",", "335"}], "}"}], ",", 
     RowBox[{"{", 
      RowBox[{"25", ",", "73", ",", "295"}], "}"}], ",", 
     RowBox[{"{", 
      RowBox[{"26", ",", "52", ",", "252"}], "}"}], ",", 
     RowBox[{"{", 
      RowBox[{"27", ",", "48", ",", "216"}], "}"}], ",", 
     RowBox[{"{", 
      RowBox[{"28", ",", "53", ",", "176"}], "}"}], ",", 
     RowBox[{"{", 
      RowBox[{"29", ",", "53", ",", "142"}], "}"}], ",", 
     RowBox[{"{", 
      RowBox[{"30", ",", "54", ",", "125"}], "}"}], ",", 
     RowBox[{"{", 
      RowBox[{"31", ",", "73", ",", "104"}], "}"}], ",", 
     RowBox[{"{", 
      RowBox[{"32", ",", "96", ",", "109"}], "}"}], ",", 
     RowBox[{"{", 
      RowBox[{"33", ",", "116", ",", "107"}], "}"}], ",", 
     RowBox[{"{", 
      RowBox[{"34", ",", "141", ",", "115"}], "}"}], ",", 
     RowBox[{"{", 
      RowBox[{"35", ",", "166", ",", "114"}], "}"}], ",", 
     RowBox[{"{", 
      RowBox[{"36", ",", "217", ",", "125"}], "}"}], ",", 
     RowBox[{"{", 
      RowBox[{"37", ",", "218", ",", "172"}], "}"}], ",", 
     RowBox[{"{", 
      RowBox[{"38", ",", "257", ",", "226"}], "}"}], ",", 
     RowBox[{"{", 
      RowBox[{"39", ",", "222", ",", "307"}], "}"}], ",", 
     RowBox[{"{", 
      RowBox[{"40", ",", "199", ",", "377"}], "}"}], ",", 
     RowBox[{"{", "}"}], ",", 
     RowBox[{"{", 
      RowBox[{"0", ",", "71", ",", "79"}], "}"}], ",", 
     RowBox[{"{", 
      RowBox[{"1", ",", "86", ",", "72"}], "}"}], ",", 
     RowBox[{"{", 
      RowBox[{"2", ",", "109", ",", "59"}], "}"}], ",", 
     RowBox[{"{", 
      RowBox[{"3", ",", "170", ",", "59"}], "}"}], ",", 
     RowBox[{"{", 
      RowBox[{"4", ",", "218", ",", "83"}], "}"}], ",", 
     RowBox[{"{", 
      RowBox[{"5", ",", "301", ",", "110"}], "}"}], ",", 
     RowBox[{"{", 
      RowBox[{"6", ",", "371", ",", "165"}], "}"}], ",", 
     RowBox[{"{", 
      RowBox[{"7", ",", "371", ",", "280"}], "}"}], ",", 
     RowBox[{"{", 
      RowBox[{"8", ",", "243", ",", "452"}], "}"}], ",", 
     RowBox[{"{", 
      RowBox[{"9", ",", "134", ",", "495"}], "}"}], ",", 
     RowBox[{"{", 
      RowBox[{"10", ",", "58", ",", "459"}], "}"}], ",", 
     RowBox[{"{", 
      RowBox[{"11", ",", "36", ",", "380"}], "}"}], ",", 
     RowBox[{"{", 
      RowBox[{"12", ",", "26", ",", "298"}], "}"}], ",", 
     RowBox[{"{", 
      RowBox[{"13", ",", "23", ",", "238"}], "}"}], ",", 
     RowBox[{"{", 
      RowBox[{"14", ",", "31", ",", "176"}], "}"}], ",", 
     RowBox[{"{", 
      RowBox[{"15", ",", "43", ",", "140"}], "}"}], ",", 
     RowBox[{"{", 
      RowBox[{"16", ",", "65", ",", "124"}], "}"}], ",", 
     RowBox[{"{", 
      RowBox[{"17", ",", "80", ",", "109"}], "}"}], ",", 
     RowBox[{"{", 
      RowBox[{"18", ",", "116", ",", "103"}], "}"}], ",", 
     RowBox[{"{", 
      RowBox[{"19", ",", "156", ",", "105"}], "}"}], ",", 
     RowBox[{"{", 
      RowBox[{"20", ",", "212", ",", "125"}], "}"}], ",", 
     RowBox[{"{", 
      RowBox[{"21", ",", "222", ",", "163"}], "}"}], ",", 
     RowBox[{"{", 
      RowBox[{"22", ",", "226", ",", "230"}], "}"}], ",", 
     RowBox[{"{", 
      RowBox[{"23", ",", "186", ",", "276"}], "}"}], ",", 
     RowBox[{"{", 
      RowBox[{"24", ",", "169", ",", "291"}], "}"}], ",", 
     RowBox[{"{", 
      RowBox[{"25", ",", "127", ",", "293"}], "}"}], ",", 
     RowBox[{"{", 
      RowBox[{"26", ",", "89", ",", "299"}], "}"}], ",", 
     RowBox[{"{", 
      RowBox[{"27", ",", "82", ",", "266"}], "}"}], ",", 
     RowBox[{"{", 
      RowBox[{"28", ",", "105", ",", "226"}], "}"}], ",", 
     RowBox[{"{", 
      RowBox[{"29", ",", "119", ",", "209"}], "}"}], ",", 
     RowBox[{"{", 
      RowBox[{"30", ",", "111", ",", "219"}], "}"}], ",", 
     RowBox[{"{", 
      RowBox[{"31", ",", "113", ",", "214"}], "}"}], ",", 
     RowBox[{"{", 
      RowBox[{"32", ",", "106", ",", "223"}], "}"}], ",", 
     RowBox[{"{", 
      RowBox[{"33", ",", "93", ",", "236"}], "}"}], ",", 
     RowBox[{"{", 
      RowBox[{"34", ",", "86", ",", "229"}], "}"}], ",", 
     RowBox[{"{", 
      RowBox[{"35", ",", "81", ",", "211"}], "}"}], ",", 
     RowBox[{"{", 
      RowBox[{"36", ",", "97", ",", "187"}], "}"}], ",", 
     RowBox[{"{", 
      RowBox[{"37", ",", "83", ",", "186"}], "}"}], ",", 
     RowBox[{"{", 
      RowBox[{"38", ",", "98", ",", "167"}], "}"}], ",", 
     RowBox[{"{", 
      RowBox[{"39", ",", "130", ",", "143"}], "}"}], ",", 
     RowBox[{"{", 
      RowBox[{"40", ",", "164", ",", "143"}], "}"}], ",", 
     RowBox[{"{", "}"}], ",", 
     RowBox[{"{", 
      RowBox[{"0", ",", "71", ",", "79"}], "}"}], ",", 
     RowBox[{"{", 
      RowBox[{"1", ",", "94", ",", "75"}], "}"}], ",", 
     RowBox[{"{", 
      RowBox[{"2", ",", "123", ",", "73"}], "}"}], ",", 
     RowBox[{"{", 
      RowBox[{"3", ",", "161", ",", "83"}], "}"}], ",", 
     RowBox[{"{", 
      RowBox[{"4", ",", "207", ",", "102"}], "}"}], ",", 
     RowBox[{"{", 
      RowBox[{"5", ",", "236", ",", "134"}], "}"}], ",", 
     RowBox[{"{", 
      RowBox[{"6", ",", "268", ",", "190"}], "}"}], ",", 
     RowBox[{"{", 
      RowBox[{"7", ",", "246", ",", "272"}], "}"}], ",", 
     RowBox[{"{", 
      RowBox[{"8", ",", "175", ",", "357"}], "}"}], ",", 
     RowBox[{"{", 
      RowBox[{"9", ",", "117", ",", "383"}], "}"}], ",", 
     RowBox[{"{", 
      RowBox[{"10", ",", "80", ",", "363"}], "}"}], ",", 
     RowBox[{"{", 
      RowBox[{"11", ",", "51", ",", "320"}], "}"}], ",", 
     RowBox[{"{", 
      RowBox[{"12", ",", "45", ",", "262"}], "}"}], ",", 
     RowBox[{"{", 
      RowBox[{"13", ",", "39", ",", "222"}], "}"}], ",", 
     RowBox[{"{", 
      RowBox[{"14", ",", "42", ",", "190"}], "}"}], ",", 
     RowBox[{"{", 
      RowBox[{"15", ",", "38", ",", "168"}], "}"}], ",", 
     RowBox[{"{", 
      RowBox[{"16", ",", "34", ",", "141"}], "}"}], ",", 
     RowBox[{"{", 
      RowBox[{"17", ",", "44", ",", "117"}], "}"}], ",", 
     RowBox[{"{", 
      RowBox[{"18", ",", "52", ",", "107"}], "}"}], ",", 
     RowBox[{"{", 
      RowBox[{"19", ",", "65", ",", "105"}], "}"}], ",", 
     RowBox[{"{", 
      RowBox[{"20", ",", "96", ",", "88"}], "}"}], ",", 
     RowBox[{"{", 
      RowBox[{"21", ",", "125", ",", "95"}], "}"}], ",", 
     RowBox[{"{", 
      RowBox[{"22", ",", "158", ",", "112"}], "}"}], ",", 
     RowBox[{"{", 
      RowBox[{"23", ",", "200", ",", "119"}], "}"}], ",", 
     RowBox[{"{", 
      RowBox[{"24", ",", "241", ",", "153"}], "}"}], ",", 
     RowBox[{"{", 
      RowBox[{"25", ",", "286", ",", "187"}], "}"}], ",", 
     RowBox[{"{", 
      RowBox[{"26", ",", "245", ",", "299"}], "}"}], ",", 
     RowBox[{"{", 
      RowBox[{"27", ",", "174", ",", "382"}], "}"}], ",", 
     RowBox[{"{", 
      RowBox[{"28", ",", "110", ",", "417"}], "}"}], ",", 
     RowBox[{"{", 
      RowBox[{"29", ",", "75", ",", "405"}], "}"}], ",", 
     RowBox[{"{", 
      RowBox[{"30", ",", "52", ",", "353"}], "}"}], ",", 
     RowBox[{"{", 
      RowBox[{"31", ",", "37", ",", "298"}], "}"}], ",", 
     RowBox[{"{", 
      RowBox[{"32", ",", "34", ",", "246"}], "}"}], ",", 
     RowBox[{"{", 
      RowBox[{"33", ",", "25", ",", "202"}], "}"}], ",", 
     RowBox[{"{", 
      RowBox[{"34", ",", "27", ",", "166"}], "}"}], ",", 
     RowBox[{"{", 
      RowBox[{"35", ",", "24", ",", "142"}], "}"}], ",", 
     RowBox[{"{", 
      RowBox[{"36", ",", "37", ",", "110"}], "}"}], ",", 
     RowBox[{"{", 
      RowBox[{"37", ",", "42", ",", "95"}], "}"}], ",", 
     RowBox[{"{", 
      RowBox[{"38", ",", "48", ",", "75"}], "}"}], ",", 
     RowBox[{"{", 
      RowBox[{"39", ",", "65", ",", "64"}], "}"}], ",", 
     RowBox[{"{", 
      RowBox[{"40", ",", "83", ",", "62"}], "}"}], ",", 
     RowBox[{"{", "}"}], ",", 
     RowBox[{"{", 
      RowBox[{"0", ",", "71", ",", "79"}], "}"}], ",", 
     RowBox[{"{", 
      RowBox[{"1", ",", "100", ",", "85"}], "}"}], ",", 
     RowBox[{"{", 
      RowBox[{"2", ",", "137", ",", "89"}], "}"}], ",", 
     RowBox[{"{", 
      RowBox[{"3", ",", "164", ",", "105"}], "}"}], ",", 
     RowBox[{"{", 
      RowBox[{"4", ",", "194", ",", "119"}], "}"}], ",", 
     RowBox[{"{", 
      RowBox[{"5", ",", "248", ",", "137"}], "}"}], ",", 
     RowBox[{"{", 
      RowBox[{"6", ",", "233", ",", "238"}], "}"}], ",", 
     RowBox[{"{", 
      RowBox[{"7", ",", "201", ",", "312"}], "}"}], ",", 
     RowBox[{"{", 
      RowBox[{"8", ",", "140", ",", "354"}], "}"}], ",", 
     RowBox[{"{", 
      RowBox[{"9", ",", "110", ",", "341"}], "}"}], ",", 
     RowBox[{"{", 
      RowBox[{"10", ",", "80", ",", "313"}], "}"}], ",", 
     RowBox[{"{", 
      RowBox[{"11", ",", "51", ",", "305"}], "}"}], ",", 
     RowBox[{"{", 
      RowBox[{"12", ",", "41", ",", "253"}], "}"}], ",", 
     RowBox[{"{", 
      RowBox[{"13", ",", "30", ",", "212"}], "}"}], ",", 
     RowBox[{"{", 
      RowBox[{"14", ",", "32", ",", "177"}], "}"}], ",", 
     RowBox[{"{", 
      RowBox[{"15", ",", "38", ",", "143"}], "}"}], ",", 
     RowBox[{"{", 
      RowBox[{"16", ",", "55", ",", "112"}], "}"}], ",", 
     RowBox[{"{", 
      RowBox[{"17", ",", "71", ",", "100"}], "}"}], ",", 
     RowBox[{"{", 
      RowBox[{"18", ",", "93", ",", "97"}], "}"}], ",", 
     RowBox[{"{", 
      RowBox[{"19", ",", "106", ",", "102"}], "}"}], ",", 
     RowBox[{"{", 
      RowBox[{"20", ",", "113", ",", "106"}], "}"}], ",", 
     RowBox[{"{", 
      RowBox[{"21", ",", "145", ",", "108"}], "}"}], ",", 
     RowBox[{"{", 
      RowBox[{"22", ",", "172", ",", "115"}], "}"}], ",", 
     RowBox[{"{", 
      RowBox[{"23", ",", "186", ",", "144"}], "}"}], ",", 
     RowBox[{"{", 
      RowBox[{"24", ",", "194", ",", "190"}], "}"}], ",", 
     RowBox[{"{", 
      RowBox[{"25", ",", "174", ",", "222"}], "}"}], ",", 
     RowBox[{"{", 
      RowBox[{"26", ",", "133", ",", "280"}], "}"}], ",", 
     RowBox[{"{", 
      RowBox[{"27", ",", "102", ",", "296"}], "}"}], ",", 
     RowBox[{"{", 
      RowBox[{"28", ",", "84", ",", "282"}], "}"}], ",", 
     RowBox[{"{", 
      RowBox[{"29", ",", "73", ",", "243"}], "}"}], ",", 
     RowBox[{"{", 
      RowBox[{"30", ",", "88", ",", "207"}], "}"}], ",", 
     RowBox[{"{", 
      RowBox[{"31", ",", "95", ",", "183"}], "}"}], ",", 
     RowBox[{"{", 
      RowBox[{"32", ",", "103", ",", "168"}], "}"}], ",", 
     RowBox[{"{", 
      RowBox[{"33", ",", "121", ",", "155"}], "}"}], ",", 
     RowBox[{"{", 
      RowBox[{"34", ",", "148", ",", "145"}], "}"}], ",", 
     RowBox[{"{", 
      RowBox[{"35", ",", "163", ",", "156"}], "}"}], ",", 
     RowBox[{"{", 
      RowBox[{"36", ",", "153", ",", "178"}], "}"}], ",", 
     RowBox[{"{", 
      RowBox[{"37", ",", "182", ",", "186"}], "}"}], ",", 
     RowBox[{"{", 
      RowBox[{"38", ",", "194", ",", "212"}], "}"}], ",", 
     RowBox[{"{", 
      RowBox[{"39", ",", "167", ",", "255"}], "}"}], ",", 
     RowBox[{"{", 
      RowBox[{"40", ",", "136", ",", "274"}], "}"}], ",", 
     RowBox[{"{", "}"}], ",", 
     RowBox[{"{", 
      RowBox[{"0", ",", "71", ",", "79"}], "}"}], ",", 
     RowBox[{"{", 
      RowBox[{"1", ",", "100", ",", "71"}], "}"}], ",", 
     RowBox[{"{", 
      RowBox[{"2", ",", "128", ",", "66"}], "}"}], ",", 
     RowBox[{"{", 
      RowBox[{"3", ",", "177", ",", "75"}], "}"}], ",", 
     RowBox[{"{", 
      RowBox[{"4", ",", "231", ",", "106"}], "}"}], ",", 
     RowBox[{"{", 
      RowBox[{"5", ",", "283", ",", "146"}], "}"}], ",", 
     RowBox[{"{", 
      RowBox[{"6", ",", "277", ",", "253"}], "}"}], ",", 
     RowBox[{"{", 
      RowBox[{"7", ",", "212", ",", "366"}], "}"}], ",", 
     RowBox[{"{", 
      RowBox[{"8", ",", "103", ",", "425"}], "}"}], ",", 
     RowBox[{"{", 
      RowBox[{"9", ",", "83", ",", "364"}], "}"}], ",", 
     RowBox[{"{", 
      RowBox[{"10", ",", "59", ",", "303"}], "}"}], ",", 
     RowBox[{"{", 
      RowBox[{"11", ",", "38", ",", "257"}], "}"}], ",", 
     RowBox[{"{", 
      RowBox[{"12", ",", "41", ",", "212"}], "}"}], ",", 
     RowBox[{"{", 
      RowBox[{"13", ",", "27", ",", "177"}], "}"}], ",", 
     RowBox[{"{", 
      RowBox[{"14", ",", "40", ",", "138"}], "}"}], ",", 
     RowBox[{"{", 
      RowBox[{"15", ",", "47", ",", "120"}], "}"}], ",", 
     RowBox[{"{", 
      RowBox[{"16", ",", "63", ",", "103"}], "}"}], ",", 
     RowBox[{"{", 
      RowBox[{"17", ",", "71", ",", "88"}], "}"}], ",", 
     RowBox[{"{", 
      RowBox[{"18", ",", "104", ",", "67"}], "}"}], ",", 
     RowBox[{"{", 
      RowBox[{"19", ",", "148", ",", "62"}], "}"}], ",", 
     RowBox[{"{", 
      RowBox[{"20", ",", "194", ",", "83"}], "}"}], ",", 
     RowBox[{"{", 
      RowBox[{"21", ",", "239", ",", "110"}], "}"}], ",", 
     RowBox[{"{", 
      RowBox[{"22", ",", "262", ",", "167"}], "}"}], ",", 
     RowBox[{"{", 
      RowBox[{"23", ",", "306", ",", "203"}], "}"}], ",", 
     RowBox[{"{", 
      RowBox[{"24", ",", "225", ",", "315"}], "}"}], ",", 
     RowBox[{"{", 
      RowBox[{"25", ",", "146", ",", "390"}], "}"}], ",", 
     RowBox[{"{", 
      RowBox[{"26", ",", "109", ",", "379"}], "}"}], ",", 
     RowBox[{"{", 
      RowBox[{"27", ",", "77", ",", "343"}], "}"}], ",", 
     RowBox[{"{", 
      RowBox[{"28", ",", "58", ",", "301"}], "}"}], ",", 
     RowBox[{"{", 
      RowBox[{"29", ",", "45", ",", "253"}], "}"}], ",", 
     RowBox[{"{", 
      RowBox[{"30", ",", "59", ",", "214"}], "}"}], ",", 
     RowBox[{"{", 
      RowBox[{"31", ",", "55", ",", "168"}], "}"}], ",", 
     RowBox[{"{", 
      RowBox[{"32", ",", "68", ",", "141"}], "}"}], ",", 
     RowBox[{"{", 
      RowBox[{"33", ",", "88", ",", "103"}], "}"}], ",", 
     RowBox[{"{", 
      RowBox[{"34", ",", "117", ",", "96"}], "}"}], ",", 
     RowBox[{"{", 
      RowBox[{"35", ",", "151", ",", "87"}], "}"}], ",", 
     RowBox[{"{", 
      RowBox[{"36", ",", "192", ",", "92"}], "}"}], ",", 
     RowBox[{"{", 
      RowBox[{"37", ",", "220", ",", "138"}], "}"}], ",", 
     RowBox[{"{", 
      RowBox[{"38", ",", "275", ",", "157"}], "}"}], ",", 
     RowBox[{"{", 
      RowBox[{"39", ",", "256", ",", "251"}], "}"}], ",", 
     RowBox[{"{", 
      RowBox[{"40", ",", "187", ",", "338"}], "}"}], ",", 
     RowBox[{"{", "}"}], ",", 
     RowBox[{"{", 
      RowBox[{"0", ",", "71", ",", "79"}], "}"}], ",", 
     RowBox[{"{", 
      RowBox[{"1", ",", "94", ",", "66"}], "}"}], ",", 
     RowBox[{"{", 
      RowBox[{"2", ",", "128", ",", "65"}], "}"}], ",", 
     RowBox[{"{", 
      RowBox[{"3", ",", "168", ",", "72"}], "}"}], ",", 
     RowBox[{"{", 
      RowBox[{"4", ",", "226", ",", "94"}], "}"}], ",", 
     RowBox[{"{", 
      RowBox[{"5", ",", "285", ",", "113"}], "}"}], ",", 
     RowBox[{"{", 
      RowBox[{"6", ",", "306", ",", "182"}], "}"}], ",", 
     RowBox[{"{", 
      RowBox[{"7", ",", "315", ",", "262"}], "}"}], ",", 
     RowBox[{"{", 
      RowBox[{"8", ",", "214", ",", "390"}], "}"}], ",", 
     RowBox[{"{", 
      RowBox[{"9", ",", "115", ",", "425"}], "}"}], ",", 
     RowBox[{"{", 
      RowBox[{"10", ",", "67", ",", "400"}], "}"}], ",", 
     RowBox[{"{", 
      RowBox[{"11", ",", "51", ",", "337"}], "}"}], ",", 
     RowBox[{"{", 
      RowBox[{"12", ",", "46", ",", "270"}], "}"}], ",", 
     RowBox[{"{", 
      RowBox[{"13", ",", "40", ",", "223"}], "}"}], ",", 
     RowBox[{"{", 
      RowBox[{"14", ",", "39", ",", "184"}], "}"}], ",", 
     RowBox[{"{", 
      RowBox[{"15", ",", "37", ",", "153"}], "}"}], ",", 
     RowBox[{"{", 
      RowBox[{"16", ",", "46", ",", "129"}], "}"}], ",", 
     RowBox[{"{", 
      RowBox[{"17", ",", "40", ",", "112"}], "}"}], ",", 
     RowBox[{"{", 
      RowBox[{"18", ",", "54", ",", "86"}], "}"}], ",", 
     RowBox[{"{", 
      RowBox[{"19", ",", "70", ",", "80"}], "}"}], ",", 
     RowBox[{"{", 
      RowBox[{"20", ",", "76", ",", "73"}], "}"}], ",", 
     RowBox[{"{", 
      RowBox[{"21", ",", "100", ",", "69"}], "}"}], ",", 
     RowBox[{"{", 
      RowBox[{"22", ",", "120", ",", "83"}], "}"}], ",", 
     RowBox[{"{", 
      RowBox[{"23", ",", "167", ",", "93"}], "}"}], ",", 
     RowBox[{"{", 
      RowBox[{"24", ",", "201", ",", "110"}], "}"}], ",", 
     RowBox[{"{", 
      RowBox[{"25", ",", "233", ",", "145"}], "}"}], ",", 
     RowBox[{"{", 
      RowBox[{"26", ",", "228", ",", "210"}], "}"}], ",", 
     RowBox[{"{", 
      RowBox[{"27", ",", "202", ",", "272"}], "}"}], ",", 
     RowBox[{"{", 
      RowBox[{"28", ",", "148", ",", "314"}], "}"}], ",", 
     RowBox[{"{", 
      RowBox[{"29", ",", "111", ",", "320"}], "}"}], ",", 
     RowBox[{"{", 
      RowBox[{"30", ",", "79", ",", "286"}], "}"}], ",", 
     RowBox[{"{", 
      RowBox[{"31", ",", "69", ",", "253"}], "}"}], ",", 
     RowBox[{"{", 
      RowBox[{"32", ",", "66", ",", "219"}], "}"}], ",", 
     RowBox[{"{", 
      RowBox[{"33", ",", "74", ",", "168"}], "}"}], ",", 
     RowBox[{"{", 
      RowBox[{"34", ",", "89", ",", "154"}], "}"}], ",", 
     RowBox[{"{", 
      RowBox[{"35", ",", "98", ",", "145"}], "}"}], ",", 
     RowBox[{"{", 
      RowBox[{"36", ",", "107", ",", "142"}], "}"}], ",", 
     RowBox[{"{", 
      RowBox[{"37", ",", "117", ",", "152"}], "}"}], ",", 
     RowBox[{"{", 
      RowBox[{"38", ",", "125", ",", "149"}], "}"}], ",", 
     RowBox[{"{", 
      RowBox[{"39", ",", "156", ",", "142"}], "}"}], ",", 
     RowBox[{"{", 
      RowBox[{"40", ",", "176", ",", "170"}], "}"}], ",", 
     RowBox[{"{", "}"}], ",", 
     RowBox[{"{", 
      RowBox[{"0", ",", "71", ",", "79"}], "}"}], ",", 
     RowBox[{"{", 
      RowBox[{"1", ",", "81", ",", "75"}], "}"}], ",", 
     RowBox[{"{", 
      RowBox[{"2", ",", "104", ",", "73"}], "}"}], ",", 
     RowBox[{"{", 
      RowBox[{"3", ",", "168", ",", "62"}], "}"}], ",", 
     RowBox[{"{", 
      RowBox[{"4", ",", "222", ",", "81"}], "}"}], ",", 
     RowBox[{"{", 
      RowBox[{"5", ",", "286", ",", "124"}], "}"}], ",", 
     RowBox[{"{", 
      RowBox[{"6", ",", "311", ",", "188"}], "}"}], ",", 
     RowBox[{"{", 
      RowBox[{"7", ",", "287", ",", "303"}], "}"}], ",", 
     RowBox[{"{", 
      RowBox[{"8", ",", "203", ",", "387"}], "}"}], ",", 
     RowBox[{"{", 
      RowBox[{"9", ",", "126", ",", "416"}], "}"}], ",", 
     RowBox[{"{", 
      RowBox[{"10", ",", "94", ",", "389"}], "}"}], ",", 
     RowBox[{"{", 
      RowBox[{"11", ",", "73", ",", "347"}], "}"}], ",", 
     RowBox[{"{", 
      RowBox[{"12", ",", "61", ",", "305"}], "}"}], ",", 
     RowBox[{"{", 
      RowBox[{"13", ",", "58", ",", "262"}], "}"}], ",", 
     RowBox[{"{", 
      RowBox[{"14", ",", "48", ",", "214"}], "}"}], ",", 
     RowBox[{"{", 
      RowBox[{"15", ",", "46", ",", "181"}], "}"}], ",", 
     RowBox[{"{", 
      RowBox[{"16", ",", "44", ",", "156"}], "}"}], ",", 
     RowBox[{"{", 
      RowBox[{"17", ",", "46", ",", "129"}], "}"}], ",", 
     RowBox[{"{", 
      RowBox[{"18", ",", "50", ",", "108"}], "}"}], ",", 
     RowBox[{"{", 
      RowBox[{"19", ",", "71", ",", "97"}], "}"}], ",", 
     RowBox[{"{", 
      RowBox[{"20", ",", "91", ",", "95"}], "}"}], ",", 
     RowBox[{"{", 
      RowBox[{"21", ",", "106", ",", "96"}], "}"}], ",", 
     RowBox[{"{", 
      RowBox[{"22", ",", "148", ",", "92"}], "}"}], ",", 
     RowBox[{"{", 
      RowBox[{"23", ",", "184", ",", "95"}], "}"}], ",", 
     RowBox[{"{", 
      RowBox[{"24", ",", "234", ",", "114"}], "}"}], ",", 
     RowBox[{"{", 
      RowBox[{"25", ",", "282", ",", "157"}], "}"}], ",", 
     RowBox[{"{", 
      RowBox[{"26", ",", "270", ",", "254"}], "}"}], ",", 
     RowBox[{"{", 
      RowBox[{"27", ",", "193", ",", "332"}], "}"}], ",", 
     RowBox[{"{", 
      RowBox[{"28", ",", "110", ",", "380"}], "}"}], ",", 
     RowBox[{"{", 
      RowBox[{"29", ",", "75", ",", "348"}], "}"}], ",", 
     RowBox[{"{", 
      RowBox[{"30", ",", "43", ",", "315"}], "}"}], ",", 
     RowBox[{"{", 
      RowBox[{"31", ",", "41", ",", "272"}], "}"}], ",", 
     RowBox[{"{", 
      RowBox[{"32", ",", "36", ",", "222"}], "}"}], ",", 
     RowBox[{"{", 
      RowBox[{"33", ",", "36", ",", "185"}], "}"}], ",", 
     RowBox[{"{", 
      RowBox[{"34", ",", "32", ",", "146"}], "}"}], ",", 
     RowBox[{"{", 
      RowBox[{"35", ",", "35", ",", "122"}], "}"}], ",", 
     RowBox[{"{", 
      RowBox[{"36", ",", "51", ",", "105"}], "}"}], ",", 
     RowBox[{"{", 
      RowBox[{"37", ",", "62", ",", "80"}], "}"}], ",", 
     RowBox[{"{", 
      RowBox[{"38", ",", "77", ",", "68"}], "}"}], ",", 
     RowBox[{"{", 
      RowBox[{"39", ",", "115", ",", "66"}], "}"}], ",", 
     RowBox[{"{", 
      RowBox[{"40", ",", "157", ",", "69"}], "}"}], ",", 
     RowBox[{"{", "}"}], ",", 
     RowBox[{"{", 
      RowBox[{"0", ",", "71", ",", "79"}], "}"}], ",", 
     RowBox[{"{", 
      RowBox[{"1", ",", "95", ",", "77"}], "}"}], ",", 
     RowBox[{"{", 
      RowBox[{"2", ",", "122", ",", "76"}], "}"}], ",", 
     RowBox[{"{", 
      RowBox[{"3", ",", "170", ",", "78"}], "}"}], ",", 
     RowBox[{"{", 
      RowBox[{"4", ",", "234", ",", "96"}], "}"}], ",", 
     RowBox[{"{", 
      RowBox[{"5", ",", "257", ",", "129"}], "}"}], ",", 
     RowBox[{"{", 
      RowBox[{"6", ",", "314", ",", "166"}], "}"}], ",", 
     RowBox[{"{", 
      RowBox[{"7", ",", "319", ",", "261"}], "}"}], ",", 
     RowBox[{"{", 
      RowBox[{"8", ",", "249", ",", "395"}], "}"}], ",", 
     RowBox[{"{", 
      RowBox[{"9", ",", "130", ",", "463"}], "}"}], ",", 
     RowBox[{"{", 
      RowBox[{"10", ",", "65", ",", "443"}], "}"}], ",", 
     RowBox[{"{", 
      RowBox[{"11", ",", "36", ",", "383"}], "}"}], ",", 
     RowBox[{"{", 
      RowBox[{"12", ",", "29", ",", "295"}], "}"}], ",", 
     RowBox[{"{", 
      RowBox[{"13", ",", "26", ",", "218"}], "}"}], ",", 
     RowBox[{"{", 
      RowBox[{"14", ",", "22", ",", "173"}], "}"}], ",", 
     RowBox[{"{", 
      RowBox[{"15", ",", "27", ",", "133"}], "}"}], ",", 
     RowBox[{"{", 
      RowBox[{"16", ",", "28", ",", "113"}], "}"}], ",", 
     RowBox[{"{", 
      RowBox[{"17", ",", "35", ",", "97"}], "}"}], ",", 
     RowBox[{"{", 
      RowBox[{"18", ",", "42", ",", "86"}], "}"}], ",", 
     RowBox[{"{", 
      RowBox[{"19", ",", "49", ",", "76"}], "}"}], ",", 
     RowBox[{"{", 
      RowBox[{"20", ",", "59", ",", "63"}], "}"}], ",", 
     RowBox[{"{", 
      RowBox[{"21", ",", "88", ",", "59"}], "}"}], ",", 
     RowBox[{"{", 
      RowBox[{"22", ",", "123", ",", "58"}], "}"}], ",", 
     RowBox[{"{", 
      RowBox[{"23", ",", "170", ",", "60"}], "}"}], ",", 
     RowBox[{"{", 
      RowBox[{"24", ",", "233", ",", "66"}], "}"}], ",", 
     RowBox[{"{", 
      RowBox[{"25", ",", "342", ",", "87"}], "}"}], ",", 
     RowBox[{"{", 
      RowBox[{"26", ",", "415", ",", "162"}], "}"}], ",", 
     RowBox[{"{", 
      RowBox[{"27", ",", "404", ",", "339"}], "}"}], ",", 
     RowBox[{"{", 
      RowBox[{"28", ",", "221", ",", "549"}], "}"}], ",", 
     RowBox[{"{", 
      RowBox[{"29", ",", "88", ",", "587"}], "}"}], ",", 
     RowBox[{"{", 
      RowBox[{"30", ",", "25", ",", "495"}], "}"}], ",", 
     RowBox[{"{", 
      RowBox[{"31", ",", "16", ",", "372"}], "}"}], ",", 
     RowBox[{"{", 
      RowBox[{"32", ",", "12", ",", "284"}], "}"}], ",", 
     RowBox[{"{", 
      RowBox[{"33", ",", "9", ",", "220"}], "}"}], ",", 
     RowBox[{"{", 
      RowBox[{"34", ",", "9", ",", "168"}], "}"}], ",", 
     RowBox[{"{", 
      RowBox[{"35", ",", "11", ",", "134"}], "}"}], ",", 
     RowBox[{"{", 
      RowBox[{"36", ",", "7", ",", "100"}], "}"}], ",", 
     RowBox[{"{", 
      RowBox[{"37", ",", "10", ",", "81"}], "}"}], ",", 
     RowBox[{"{", 
      RowBox[{"38", ",", "13", ",", "72"}], "}"}], ",", 
     RowBox[{"{", 
      RowBox[{"39", ",", "26", ",", "54"}], "}"}], ",", 
     RowBox[{"{", 
      RowBox[{"40", ",", "52", ",", "40"}], "}"}], ",", 
     RowBox[{"{", "}"}], ",", 
     RowBox[{"{", 
      RowBox[{"0", ",", "71", ",", "79"}], "}"}], ",", 
     RowBox[{"{", 
      RowBox[{"1", ",", "116", ",", "78"}], "}"}], ",", 
     RowBox[{"{", 
      RowBox[{"2", ",", "164", ",", "80"}], "}"}], ",", 
     RowBox[{"{", 
      RowBox[{"3", ",", "185", ",", "99"}], "}"}], ",", 
     RowBox[{"{", 
      RowBox[{"4", ",", "238", ",", "120"}], "}"}], ",", 
     RowBox[{"{", 
      RowBox[{"5", ",", "289", ",", "172"}], "}"}], ",", 
     RowBox[{"{", 
      RowBox[{"6", ",", "257", ",", "274"}], "}"}], ",", 
     RowBox[{"{", 
      RowBox[{"7", ",", "204", ",", "342"}], "}"}], ",", 
     RowBox[{"{", 
      RowBox[{"8", ",", "159", ",", "393"}], "}"}], ",", 
     RowBox[{"{", 
      RowBox[{"9", ",", "88", ",", "386"}], "}"}], ",", 
     RowBox[{"{", 
      RowBox[{"10", ",", "58", ",", "346"}], "}"}], ",", 
     RowBox[{"{", 
      RowBox[{"11", ",", "57", ",", "280"}], "}"}], ",", 
     RowBox[{"{", 
      RowBox[{"12", ",", "45", ",", "228"}], "}"}], ",", 
     RowBox[{"{", 
      RowBox[{"13", ",", "38", ",", "184"}], "}"}], ",", 
     RowBox[{"{", 
      RowBox[{"14", ",", "26", ",", "151"}], "}"}], ",", 
     RowBox[{"{", 
      RowBox[{"15", ",", "30", ",", "128"}], "}"}], ",", 
     RowBox[{"{", 
      RowBox[{"16", ",", "41", ",", "104"}], "}"}], ",", 
     RowBox[{"{", 
      RowBox[{"17", ",", "59", ",", "73"}], "}"}], ",", 
     RowBox[{"{", 
      RowBox[{"18", ",", "79", ",", "63"}], "}"}], ",", 
     RowBox[{"{", 
      RowBox[{"19", ",", "112", ",", "70"}], "}"}], ",", 
     RowBox[{"{", 
      RowBox[{"20", ",", "142", ",", "80"}], "}"}], ",", 
     RowBox[{"{", 
      RowBox[{"21", ",", "186", ",", "84"}], "}"}], ",", 
     RowBox[{"{", 
      RowBox[{"22", ",", "238", ",", "113"}], "}"}], ",", 
     RowBox[{"{", 
      RowBox[{"23", ",", "287", ",", "152"}], "}"}], ",", 
     RowBox[{"{", 
      RowBox[{"24", ",", "335", ",", "218"}], "}"}], ",", 
     RowBox[{"{", 
      RowBox[{"25", ",", "254", ",", "371"}], "}"}], ",", 
     RowBox[{"{", 
      RowBox[{"26", ",", "135", ",", "463"}], "}"}], ",", 
     RowBox[{"{", 
      RowBox[{"27", ",", "51", ",", "452"}], "}"}], ",", 
     RowBox[{"{", 
      RowBox[{"28", ",", "20", ",", "378"}], "}"}], ",", 
     RowBox[{"{", 
      RowBox[{"29", ",", "13", ",", "294"}], "}"}], ",", 
     RowBox[{"{", 
      RowBox[{"30", ",", "12", ",", "220"}], "}"}], ",", 
     RowBox[{"{", 
      RowBox[{"31", ",", "15", ",", "165"}], "}"}], ",", 
     RowBox[{"{", 
      RowBox[{"32", ",", "17", ",", "137"}], "}"}], ",", 
     RowBox[{"{", 
      RowBox[{"33", ",", "23", ",", "120"}], "}"}], ",", 
     RowBox[{"{", 
      RowBox[{"34", ",", "30", ",", "96"}], "}"}], ",", 
     RowBox[{"{", 
      RowBox[{"35", ",", "41", ",", "82"}], "}"}], ",", 
     RowBox[{"{", 
      RowBox[{"36", ",", "51", ",", "61"}], "}"}], ",", 
     RowBox[{"{", 
      RowBox[{"37", ",", "80", ",", "54"}], "}"}], ",", 
     RowBox[{"{", 
      RowBox[{"38", ",", "113", ",", "50"}], "}"}], ",", 
     RowBox[{"{", 
      RowBox[{"39", ",", "146", ",", "65"}], "}"}], ",", 
     RowBox[{"{", 
      RowBox[{"40", ",", "188", ",", "77"}], "}"}], ",", 
     RowBox[{"{", "}"}], ",", 
     RowBox[{"{", 
      RowBox[{"0", ",", "71", ",", "79"}], "}"}], ",", 
     RowBox[{"{", 
      RowBox[{"1", ",", "100", ",", "69"}], "}"}], ",", 
     RowBox[{"{", 
      RowBox[{"2", ",", "122", ",", "70"}], "}"}], ",", 
     RowBox[{"{", 
      RowBox[{"3", ",", "184", ",", "81"}], "}"}], ",", 
     RowBox[{"{", 
      RowBox[{"4", ",", "241", ",", "94"}], "}"}], ",", 
     RowBox[{"{", 
      RowBox[{"5", ",", "298", ",", "151"}], "}"}], ",", 
     RowBox[{"{", 
      RowBox[{"6", ",", "270", ",", "261"}], "}"}], ",", 
     RowBox[{"{", 
      RowBox[{"7", ",", "239", ",", "345"}], "}"}], ",", 
     RowBox[{"{", 
      RowBox[{"8", ",", "167", ",", "413"}], "}"}], ",", 
     RowBox[{"{", 
      RowBox[{"9", ",", "73", ",", "434"}], "}"}], ",", 
     RowBox[{"{", 
      RowBox[{"10", ",", "35", ",", "385"}], "}"}], ",", 
     RowBox[{"{", 
      RowBox[{"11", ",", "29", ",", "294"}], "}"}], ",", 
     RowBox[{"{", 
      RowBox[{"12", ",", "29", ",", "229"}], "}"}], ",", 
     RowBox[{"{", 
      RowBox[{"13", ",", "24", ",", "168"}], "}"}], ",", 
     RowBox[{"{", 
      RowBox[{"14", ",", "25", ",", "128"}], "}"}], ",", 
     RowBox[{"{", 
      RowBox[{"15", ",", "29", ",", "99"}], "}"}], ",", 
     RowBox[{"{", 
      RowBox[{"16", ",", "37", ",", "77"}], "}"}], ",", 
     RowBox[{"{", 
      RowBox[{"17", ",", "49", ",", "63"}], "}"}], ",", 
     RowBox[{"{", 
      RowBox[{"18", ",", "69", ",", "54"}], "}"}], ",", 
     RowBox[{"{", 
      RowBox[{"19", ",", "91", ",", "59"}], "}"}], ",", 
     RowBox[{"{", 
      RowBox[{"20", ",", "135", ",", "56"}], "}"}], ",", 
     RowBox[{"{", 
      RowBox[{"21", ",", "188", ",", "66"}], "}"}], ",", 
     RowBox[{"{", 
      RowBox[{"22", ",", "283", ",", "80"}], "}"}], ",", 
     RowBox[{"{", 
      RowBox[{"23", ",", "365", ",", "144"}], "}"}], ",", 
     RowBox[{"{", 
      RowBox[{"24", ",", "375", ",", "271"}], "}"}], ",", 
     RowBox[{"{", 
      RowBox[{"25", ",", "240", ",", "472"}], "}"}], ",", 
     RowBox[{"{", 
      RowBox[{"26", ",", "109", ",", "516"}], "}"}], ",", 
     RowBox[{"{", 
      RowBox[{"27", ",", "41", ",", "458"}], "}"}], ",", 
     RowBox[{"{", 
      RowBox[{"28", ",", "25", ",", "376"}], "}"}], ",", 
     RowBox[{"{", 
      RowBox[{"29", ",", "20", ",", "273"}], "}"}], ",", 
     RowBox[{"{", 
      RowBox[{"30", ",", "13", ",", "216"}], "}"}], ",", 
     RowBox[{"{", 
      RowBox[{"31", ",", "14", ",", "153"}], "}"}], ",", 
     RowBox[{"{", 
      RowBox[{"32", ",", "19", ",", "117"}], "}"}], ",", 
     RowBox[{"{", 
      RowBox[{"33", ",", "25", ",", "94"}], "}"}], ",", 
     RowBox[{"{", 
      RowBox[{"34", ",", "29", ",", "75"}], "}"}], ",", 
     RowBox[{"{", 
      RowBox[{"35", ",", "43", ",", "54"}], "}"}], ",", 
     RowBox[{"{", 
      RowBox[{"36", ",", "64", ",", "45"}], "}"}], ",", 
     RowBox[{"{", 
      RowBox[{"37", ",", "99", ",", "49"}], "}"}], ",", 
     RowBox[{"{", 
      RowBox[{"38", ",", "135", ",", "52"}], "}"}], ",", 
     RowBox[{"{", 
      RowBox[{"39", ",", "193", ",", "68"}], "}"}], ",", 
     RowBox[{"{", 
      RowBox[{"40", ",", "273", ",", "90"}], "}"}], ",", 
     RowBox[{"{", "}"}], ",", 
     RowBox[{"{", 
      RowBox[{"0", ",", "71", ",", "79"}], "}"}], ",", 
     RowBox[{"{", 
      RowBox[{"1", ",", "105", ",", "71"}], "}"}], ",", 
     RowBox[{"{", 
      RowBox[{"2", ",", "151", ",", "70"}], "}"}], ",", 
     RowBox[{"{", 
      RowBox[{"3", ",", "202", ",", "85"}], "}"}], ",", 
     RowBox[{"{", 
      RowBox[{"4", ",", "280", ",", "108"}], "}"}], ",", 
     RowBox[{"{", 
      RowBox[{"5", ",", "329", ",", "169"}], "}"}], ",", 
     RowBox[{"{", 
      RowBox[{"6", ",", "337", ",", "254"}], "}"}], ",", 
     RowBox[{"{", 
      RowBox[{"7", ",", "249", ",", "390"}], "}"}], ",", 
     RowBox[{"{", 
      RowBox[{"8", ",", "142", ",", "455"}], "}"}], ",", 
     RowBox[{"{", 
      RowBox[{"9", ",", "58", ",", "447"}], "}"}], ",", 
     RowBox[{"{", 
      RowBox[{"10", ",", "40", ",", "355"}], "}"}], ",", 
     RowBox[{"{", 
      RowBox[{"11", ",", "34", ",", "278"}], "}"}], ",", 
     RowBox[{"{", 
      RowBox[{"12", ",", "23", ",", "227"}], "}"}], ",", 
     RowBox[{"{", 
      RowBox[{"13", ",", "17", ",", "168"}], "}"}], ",", 
     RowBox[{"{", 
      RowBox[{"14", ",", "24", ",", "130"}], "}"}], ",", 
     RowBox[{"{", 
      RowBox[{"15", ",", "31", ",", "111"}], "}"}], ",", 
     RowBox[{"{", 
      RowBox[{"16", ",", "45", ",", "91"}], "}"}], ",", 
     RowBox[{"{", 
      RowBox[{"17", ",", "59", ",", "81"}], "}"}], ",", 
     RowBox[{"{", 
      RowBox[{"18", ",", "88", ",", "69"}], "}"}], ",", 
     RowBox[{"{", 
      RowBox[{"19", ",", "147", ",", "62"}], "}"}], ",", 
     RowBox[{"{", 
      RowBox[{"20", ",", "205", ",", "67"}], "}"}], ",", 
     RowBox[{"{", 
      RowBox[{"21", ",", "267", ",", "96"}], "}"}], ",", 
     RowBox[{"{", 
      RowBox[{"22", ",", "319", ",", "164"}], "}"}], ",", 
     RowBox[{"{", 
      RowBox[{"23", ",", "311", ",", "266"}], "}"}], ",", 
     RowBox[{"{", 
      RowBox[{"24", ",", "244", ",", "391"}], "}"}], ",", 
     RowBox[{"{", 
      RowBox[{"25", ",", "113", ",", "471"}], "}"}], ",", 
     RowBox[{"{", 
      RowBox[{"26", ",", "56", ",", "432"}], "}"}], ",", 
     RowBox[{"{", 
      RowBox[{"27", ",", "27", ",", "352"}], "}"}], ",", 
     RowBox[{"{", 
      RowBox[{"28", ",", "21", ",", "258"}], "}"}], ",", 
     RowBox[{"{", 
      RowBox[{"29", ",", "24", ",", "206"}], "}"}], ",", 
     RowBox[{"{", 
      RowBox[{"30", ",", "30", ",", "159"}], "}"}], ",", 
     RowBox[{"{", 
      RowBox[{"31", ",", "36", ",", "123"}], "}"}], ",", 
     RowBox[{"{", 
      RowBox[{"32", ",", "55", ",", "111"}], "}"}], ",", 
     RowBox[{"{", 
      RowBox[{"33", ",", "65", ",", "85"}], "}"}], ",", 
     RowBox[{"{", 
      RowBox[{"34", ",", "95", ",", "79"}], "}"}], ",", 
     RowBox[{"{", 
      RowBox[{"35", ",", "117", ",", "79"}], "}"}], ",", 
     RowBox[{"{", 
      RowBox[{"36", ",", "167", ",", "79"}], "}"}], ",", 
     RowBox[{"{", 
      RowBox[{"37", ",", "228", ",", "84"}], "}"}], ",", 
     RowBox[{"{", 
      RowBox[{"38", ",", "275", ",", "117"}], "}"}], ",", 
     RowBox[{"{", 
      RowBox[{"39", ",", "317", ",", "188"}], "}"}], ",", 
     RowBox[{"{", 
      RowBox[{"40", ",", "275", ",", "303"}], "}"}], ",", 
     RowBox[{"{", "}"}], ",", 
     RowBox[{"{", 
      RowBox[{"0", ",", "71", ",", "79"}], "}"}], ",", 
     RowBox[{"{", 
      RowBox[{"1", ",", "73", ",", "75"}], "}"}], ",", 
     RowBox[{"{", 
      RowBox[{"2", ",", "92", ",", "73"}], "}"}], ",", 
     RowBox[{"{", 
      RowBox[{"3", ",", "121", ",", "77"}], "}"}], ",", 
     RowBox[{"{", 
      RowBox[{"4", ",", "171", ",", "84"}], "}"}], ",", 
     RowBox[{"{", 
      RowBox[{"5", ",", "230", ",", "101"}], "}"}], ",", 
     RowBox[{"{", 
      RowBox[{"6", ",", "260", ",", "134"}], "}"}], ",", 
     RowBox[{"{", 
      RowBox[{"7", ",", "280", ",", "184"}], "}"}], ",", 
     RowBox[{"{", 
      RowBox[{"8", ",", "258", ",", "267"}], "}"}], ",", 
     RowBox[{"{", 
      RowBox[{"9", ",", "214", ",", "370"}], "}"}], ",", 
     RowBox[{"{", 
      RowBox[{"10", ",", "123", ",", "424"}], "}"}], ",", 
     RowBox[{"{", 
      RowBox[{"11", ",", "71", ",", "380"}], "}"}], ",", 
     RowBox[{"{", 
      RowBox[{"12", ",", "56", ",", "339"}], "}"}], ",", 
     RowBox[{"{", 
      RowBox[{"13", ",", "35", ",", "299"}], "}"}], ",", 
     RowBox[{"{", 
      RowBox[{"14", ",", "27", ",", "244"}], "}"}], ",", 
     RowBox[{"{", 
      RowBox[{"15", ",", "24", ",", "191"}], "}"}], ",", 
     RowBox[{"{", 
      RowBox[{"16", ",", "25", ",", "153"}], "}"}], ",", 
     RowBox[{"{", 
      RowBox[{"17", ",", "31", ",", "114"}], "}"}], ",", 
     RowBox[{"{", 
      RowBox[{"18", ",", "34", ",", "92"}], "}"}], ",", 
     RowBox[{"{", 
      RowBox[{"19", ",", "42", ",", "80"}], "}"}], ",", 
     RowBox[{"{", 
      RowBox[{"20", ",", "61", ",", "68"}], "}"}], ",", 
     RowBox[{"{", 
      RowBox[{"21", ",", "89", ",", "67"}], "}"}], ",", 
     RowBox[{"{", 
      RowBox[{"22", ",", "139", ",", "61"}], "}"}], ",", 
     RowBox[{"{", 
      RowBox[{"23", ",", "189", ",", "58"}], "}"}], ",", 
     RowBox[{"{", 
      RowBox[{"24", ",", "266", ",", "74"}], "}"}], ",", 
     RowBox[{"{", 
      RowBox[{"25", ",", "323", ",", "121"}], "}"}], ",", 
     RowBox[{"{", 
      RowBox[{"26", ",", "301", ",", "228"}], "}"}], ",", 
     RowBox[{"{", 
      RowBox[{"27", ",", "264", ",", "321"}], "}"}], ",", 
     RowBox[{"{", 
      RowBox[{"28", ",", "174", ",", "426"}], "}"}], ",", 
     RowBox[{"{", 
      RowBox[{"29", ",", "101", ",", "450"}], "}"}], ",", 
     RowBox[{"{", 
      RowBox[{"30", ",", "63", ",", "400"}], "}"}], ",", 
     RowBox[{"{", 
      RowBox[{"31", ",", "41", ",", "324"}], "}"}], ",", 
     RowBox[{"{", 
      RowBox[{"32", ",", "29", ",", "253"}], "}"}], ",", 
     RowBox[{"{", 
      RowBox[{"33", ",", "17", ",", "195"}], "}"}], ",", 
     RowBox[{"{", 
      RowBox[{"34", ",", "21", ",", "139"}], "}"}], ",", 
     RowBox[{"{", 
      RowBox[{"35", ",", "25", ",", "118"}], "}"}], ",", 
     RowBox[{"{", 
      RowBox[{"36", ",", "26", ",", "88"}], "}"}], ",", 
     RowBox[{"{", 
      RowBox[{"37", ",", "36", ",", "72"}], "}"}], ",", 
     RowBox[{"{", 
      RowBox[{"38", ",", "51", ",", "61"}], "}"}], ",", 
     RowBox[{"{", 
      RowBox[{"39", ",", "71", ",", "49"}], "}"}], ",", 
     RowBox[{"{", 
      RowBox[{"40", ",", "94", ",", "45"}], "}"}], ",", 
     RowBox[{"{", "}"}], ",", 
     RowBox[{"{", 
      RowBox[{"0", ",", "71", ",", "79"}], "}"}], ",", 
     RowBox[{"{", 
      RowBox[{"1", ",", "102", ",", "73"}], "}"}], ",", 
     RowBox[{"{", 
      RowBox[{"2", ",", "144", ",", "80"}], "}"}], ",", 
     RowBox[{"{", 
      RowBox[{"3", ",", "208", ",", "88"}], "}"}], ",", 
     RowBox[{"{", 
      RowBox[{"4", ",", "265", ",", "120"}], "}"}], ",", 
     RowBox[{"{", 
      RowBox[{"5", ",", "321", ",", "175"}], "}"}], ",", 
     RowBox[{"{", 
      RowBox[{"6", ",", "329", ",", "286"}], "}"}], ",", 
     RowBox[{"{", 
      RowBox[{"7", ",", "201", ",", "422"}], "}"}], ",", 
     RowBox[{"{", 
      RowBox[{"8", ",", "117", ",", "453"}], "}"}], ",", 
     RowBox[{"{", 
      RowBox[{"9", ",", "64", ",", "419"}], "}"}], ",", 
     RowBox[{"{", 
      RowBox[{"10", ",", "32", ",", "355"}], "}"}], ",", 
     RowBox[{"{", 
      RowBox[{"11", ",", "31", ",", "292"}], "}"}], ",", 
     RowBox[{"{", 
      RowBox[{"12", ",", "29", ",", "237"}], "}"}], ",", 
     RowBox[{"{", 
      RowBox[{"13", ",", "22", ",", "195"}], "}"}], ",", 
     RowBox[{"{", 
      RowBox[{"14", ",", "23", ",", "138"}], "}"}], ",", 
     RowBox[{"{", 
      RowBox[{"15", ",", "30", ",", "111"}], "}"}], ",", 
     RowBox[{"{", 
      RowBox[{"16", ",", "50", ",", "71"}], "}"}], ",", 
     RowBox[{"{", 
      RowBox[{"17", ",", "72", ",", "65"}], "}"}], ",", 
     RowBox[{"{", 
      RowBox[{"18", ",", "113", ",", "63"}], "}"}], ",", 
     RowBox[{"{", 
      RowBox[{"19", ",", "152", ",", "67"}], "}"}], ",", 
     RowBox[{"{", 
      RowBox[{"20", ",", "203", ",", "66"}], "}"}], ",", 
     RowBox[{"{", 
      RowBox[{"21", ",", "261", ",", "73"}], "}"}], ",", 
     RowBox[{"{", 
      RowBox[{"22", ",", "366", ",", "95"}], "}"}], ",", 
     RowBox[{"{", 
      RowBox[{"23", ",", "447", ",", "183"}], "}"}], ",", 
     RowBox[{"{", 
      RowBox[{"24", ",", "370", ",", "420"}], "}"}], ",", 
     RowBox[{"{", 
      RowBox[{"25", ",", "171", ",", "573"}], "}"}], ",", 
     RowBox[{"{", 
      RowBox[{"26", ",", "76", ",", "556"}], "}"}], ",", 
     RowBox[{"{", 
      RowBox[{"27", ",", "31", ",", "462"}], "}"}], ",", 
     RowBox[{"{", 
      RowBox[{"28", ",", "19", ",", "366"}], "}"}], ",", 
     RowBox[{"{", 
      RowBox[{"29", ",", "19", ",", "282"}], "}"}], ",", 
     RowBox[{"{", 
      RowBox[{"30", ",", "11", ",", "221"}], "}"}], ",", 
     RowBox[{"{", 
      RowBox[{"31", ",", "13", ",", "158"}], "}"}], ",", 
     RowBox[{"{", 
      RowBox[{"32", ",", "15", ",", "120"}], "}"}], ",", 
     RowBox[{"{", 
      RowBox[{"33", ",", "20", ",", "91"}], "}"}], ",", 
     RowBox[{"{", 
      RowBox[{"34", ",", "28", ",", "75"}], "}"}], ",", 
     RowBox[{"{", 
      RowBox[{"35", ",", "33", ",", "60"}], "}"}], ",", 
     RowBox[{"{", 
      RowBox[{"36", ",", "44", ",", "55"}], "}"}], ",", 
     RowBox[{"{", 
      RowBox[{"37", ",", "73", ",", "43"}], "}"}], ",", 
     RowBox[{"{", 
      RowBox[{"38", ",", "107", ",", "34"}], "}"}], ",", 
     RowBox[{"{", 
      RowBox[{"39", ",", "158", ",", "39"}], "}"}], ",", 
     RowBox[{"{", 
      RowBox[{"40", ",", "231", ",", "43"}], "}"}], ",", 
     RowBox[{"{", "}"}], ",", 
     RowBox[{"{", 
      RowBox[{"0", ",", "71", ",", "79"}], "}"}], ",", 
     RowBox[{"{", 
      RowBox[{"1", ",", "86", ",", "65"}], "}"}], ",", 
     RowBox[{"{", 
      RowBox[{"2", ",", "140", ",", "57"}], "}"}], ",", 
     RowBox[{"{", 
      RowBox[{"3", ",", "212", ",", "60"}], "}"}], ",", 
     RowBox[{"{", 
      RowBox[{"4", ",", "316", ",", "79"}], "}"}], ",", 
     RowBox[{"{", 
      RowBox[{"5", ",", "412", ",", "146"}], "}"}], ",", 
     RowBox[{"{", 
      RowBox[{"6", ",", "437", ",", "277"}], "}"}], ",", 
     RowBox[{"{", 
      RowBox[{"7", ",", "282", ",", "508"}], "}"}], ",", 
     RowBox[{"{", 
      RowBox[{"8", ",", "102", ",", "588"}], "}"}], ",", 
     RowBox[{"{", 
      RowBox[{"9", ",", "33", ",", "508"}], "}"}], ",", 
     RowBox[{"{", 
      RowBox[{"10", ",", "10", ",", "405"}], "}"}], ",", 
     RowBox[{"{", 
      RowBox[{"11", ",", "3", ",", "317"}], "}"}], ",", 
     RowBox[{"{", 
      RowBox[{"12", ",", "1", ",", "246"}], "}"}], ",", 
     RowBox[{"{", 
      RowBox[{"13", ",", "3", ",", "179"}], "}"}], ",", 
     RowBox[{"{", 
      RowBox[{"14", ",", "1", ",", "138"}], "}"}], ",", 
     RowBox[{"{", 
      RowBox[{"15", ",", "2", ",", "110"}], "}"}], ",", 
     RowBox[{"{", 
      RowBox[{"16", ",", "1", ",", "80"}], "}"}], ",", 
     RowBox[{"{", 
      RowBox[{"17", ",", "1", ",", "66"}], "}"}], ",", 
     RowBox[{"{", 
      RowBox[{"18", ",", "1", ",", "51"}], "}"}], ",", 
     RowBox[{"{", 
      RowBox[{"19", ",", "2", ",", "40"}], "}"}], ",", 
     RowBox[{"{", 
      RowBox[{"20", ",", "5", ",", "37"}], "}"}], ",", 
     RowBox[{"{", 
      RowBox[{"21", ",", "14", ",", "28"}], "}"}], ",", 
     RowBox[{"{", 
      RowBox[{"22", ",", "20", ",", "21"}], "}"}], ",", 
     RowBox[{"{", 
      RowBox[{"23", ",", "32", ",", "17"}], "}"}], ",", 
     RowBox[{"{", 
      RowBox[{"24", ",", "44", ",", "15"}], "}"}], ",", 
     RowBox[{"{", 
      RowBox[{"25", ",", "76", ",", "15"}], "}"}], ",", 
     RowBox[{"{", 
      RowBox[{"26", ",", "114", ",", "15"}], "}"}], ",", 
     RowBox[{"{", 
      RowBox[{"27", ",", "201", ",", "14"}], "}"}], ",", 
     RowBox[{"{", 
      RowBox[{"28", ",", "308", ",", "30"}], "}"}], ",", 
     RowBox[{"{", 
      RowBox[{"29", ",", "485", ",", "47"}], "}"}], ",", 
     RowBox[{"{", 
      RowBox[{"30", ",", "614", ",", "131"}], "}"}], ",", 
     RowBox[{"{", 
      RowBox[{"31", ",", "550", ",", "433"}], "}"}], ",", 
     RowBox[{"{", 
      RowBox[{"32", ",", "178", ",", "790"}], "}"}], ",", 
     RowBox[{"{", 
      RowBox[{"33", ",", "34", ",", "752"}], "}"}], ",", 
     RowBox[{"{", 
      RowBox[{"34", ",", "19", ",", "585"}], "}"}], ",", 
     RowBox[{"{", 
      RowBox[{"35", ",", "7", ",", "453"}], "}"}], ",", 
     RowBox[{"{", 
      RowBox[{"36", ",", "4", ",", "347"}], "}"}], ",", 
     RowBox[{"{", 
      RowBox[{"37", ",", "2", ",", "243"}], "}"}], ",", 
     RowBox[{"{", 
      RowBox[{"38", ",", "1", ",", "170"}], "}"}], ",", 
     RowBox[{"{", 
      RowBox[{"39", ",", "1", ",", "126"}], "}"}], ",", 
     RowBox[{"{", 
      RowBox[{"40", ",", "1", ",", "96"}], "}"}], ",", 
     RowBox[{"{", "}"}], ",", 
     RowBox[{"{", 
      RowBox[{"0", ",", "71", ",", "79"}], "}"}], ",", 
     RowBox[{"{", 
      RowBox[{"1", ",", "114", ",", "76"}], "}"}], ",", 
     RowBox[{"{", 
      RowBox[{"2", ",", "163", ",", "67"}], "}"}], ",", 
     RowBox[{"{", 
      RowBox[{"3", ",", "215", ",", "84"}], "}"}], ",", 
     RowBox[{"{", 
      RowBox[{"4", ",", "290", ",", "119"}], "}"}], ",", 
     RowBox[{"{", 
      RowBox[{"5", ",", "299", ",", "218"}], "}"}], ",", 
     RowBox[{"{", 
      RowBox[{"6", ",", "254", ",", "354"}], "}"}], ",", 
     RowBox[{"{", 
      RowBox[{"7", ",", "147", ",", "415"}], "}"}], ",", 
     RowBox[{"{", 
      RowBox[{"8", ",", "88", ",", "389"}], "}"}], ",", 
     RowBox[{"{", 
      RowBox[{"9", ",", "59", ",", "336"}], "}"}], ",", 
     RowBox[{"{", 
      RowBox[{"10", ",", "50", ",", "271"}], "}"}], ",", 
     RowBox[{"{", 
      RowBox[{"11", ",", "50", ",", "218"}], "}"}], ",", 
     RowBox[{"{", 
      RowBox[{"12", ",", "35", ",", "191"}], "}"}], ",", 
     RowBox[{"{", 
      RowBox[{"13", ",", "39", ",", "158"}], "}"}], ",", 
     RowBox[{"{", 
      RowBox[{"14", ",", "41", ",", "124"}], "}"}], ",", 
     RowBox[{"{", 
      RowBox[{"15", ",", "49", ",", "106"}], "}"}], ",", 
     RowBox[{"{", 
      RowBox[{"16", ",", "67", ",", "85"}], "}"}], ",", 
     RowBox[{"{", 
      RowBox[{"17", ",", "95", ",", "80"}], "}"}], ",", 
     RowBox[{"{", 
      RowBox[{"18", ",", "118", ",", "89"}], "}"}], ",", 
     RowBox[{"{", 
      RowBox[{"19", ",", "135", ",", "98"}], "}"}], ",", 
     RowBox[{"{", 
      RowBox[{"20", ",", "184", ",", "110"}], "}"}], ",", 
     RowBox[{"{", 
      RowBox[{"21", ",", "252", ",", "128"}], "}"}], ",", 
     RowBox[{"{", 
      RowBox[{"22", ",", "303", ",", "173"}], "}"}], ",", 
     RowBox[{"{", 
      RowBox[{"23", ",", "291", ",", "285"}], "}"}], ",", 
     RowBox[{"{", 
      RowBox[{"24", ",", "196", ",", "382"}], "}"}], ",", 
     RowBox[{"{", 
      RowBox[{"25", ",", "138", ",", "419"}], "}"}], ",", 
     RowBox[{"{", 
      RowBox[{"26", ",", "77", ",", "394"}], "}"}], ",", 
     RowBox[{"{", 
      RowBox[{"27", ",", "54", ",", "335"}], "}"}], ",", 
     RowBox[{"{", 
      RowBox[{"28", ",", "48", ",", "266"}], "}"}], ",", 
     RowBox[{"{", 
      RowBox[{"29", ",", "52", ",", "212"}], "}"}], ",", 
     RowBox[{"{", 
      RowBox[{"30", ",", "50", ",", "187"}], "}"}], ",", 
     RowBox[{"{", 
      RowBox[{"31", ",", "51", ",", "161"}], "}"}], ",", 
     RowBox[{"{", 
      RowBox[{"32", ",", "57", ",", "144"}], "}"}], ",", 
     RowBox[{"{", 
      RowBox[{"33", ",", "62", ",", "121"}], "}"}], ",", 
     RowBox[{"{", 
      RowBox[{"34", ",", "64", ",", "118"}], "}"}], ",", 
     RowBox[{"{", 
      RowBox[{"35", ",", "77", ",", "103"}], "}"}], ",", 
     RowBox[{"{", 
      RowBox[{"36", ",", "104", ",", "102"}], "}"}], ",", 
     RowBox[{"{", 
      RowBox[{"37", ",", "140", ",", "103"}], "}"}], ",", 
     RowBox[{"{", 
      RowBox[{"38", ",", "181", ",", "118"}], "}"}], ",", 
     RowBox[{"{", 
      RowBox[{"39", ",", "253", ",", "129"}], "}"}], ",", 
     RowBox[{"{", 
      RowBox[{"40", ",", "272", ",", "207"}], "}"}], ",", 
     RowBox[{"{", "}"}], ",", 
     RowBox[{"{", 
      RowBox[{"0", ",", "71", ",", "79"}], "}"}], ",", 
     RowBox[{"{", 
      RowBox[{"1", ",", "102", ",", "74"}], "}"}], ",", 
     RowBox[{"{", 
      RowBox[{"2", ",", "141", ",", "72"}], "}"}], ",", 
     RowBox[{"{", 
      RowBox[{"3", ",", "169", ",", "77"}], "}"}], ",", 
     RowBox[{"{", 
      RowBox[{"4", ",", "214", ",", "96"}], "}"}], ",", 
     RowBox[{"{", 
      RowBox[{"5", ",", "252", ",", "141"}], "}"}], ",", 
     RowBox[{"{", 
      RowBox[{"6", ",", "275", ",", "203"}], "}"}], ",", 
     RowBox[{"{", 
      RowBox[{"7", ",", "213", ",", "293"}], "}"}], ",", 
     RowBox[{"{", 
      RowBox[{"8", ",", "174", ",", "362"}], "}"}], ",", 
     RowBox[{"{", 
      RowBox[{"9", ",", "128", ",", "390"}], "}"}], ",", 
     RowBox[{"{", 
      RowBox[{"10", ",", "83", ",", "365"}], "}"}], ",", 
     RowBox[{"{", 
      RowBox[{"11", ",", "55", ",", "310"}], "}"}], ",", 
     RowBox[{"{", 
      RowBox[{"12", ",", "49", ",", "254"}], "}"}], ",", 
     RowBox[{"{", 
      RowBox[{"13", ",", "46", ",", "206"}], "}"}], ",", 
     RowBox[{"{", 
      RowBox[{"14", ",", "54", ",", "171"}], "}"}], ",", 
     RowBox[{"{", 
      RowBox[{"15", ",", "62", ",", "154"}], "}"}], ",", 
     RowBox[{"{", 
      RowBox[{"16", ",", "68", ",", "129"}], "}"}], ",", 
     RowBox[{"{", 
      RowBox[{"17", ",", "67", ",", "116"}], "}"}], ",", 
     RowBox[{"{", 
      RowBox[{"18", ",", "84", ",", "104"}], "}"}], ",", 
     RowBox[{"{", 
      RowBox[{"19", ",", "114", ",", "104"}], "}"}], ",", 
     RowBox[{"{", 
      RowBox[{"20", ",", "122", ",", "116"}], "}"}], ",", 
     RowBox[{"{", 
      RowBox[{"21", ",", "187", ",", "115"}], "}"}], ",", 
     RowBox[{"{", 
      RowBox[{"22", ",", "241", ",", "131"}], "}"}], ",", 
     RowBox[{"{", 
      RowBox[{"23", ",", "268", ",", "189"}], "}"}], ",", 
     RowBox[{"{", 
      RowBox[{"24", ",", "237", ",", "255"}], "}"}], ",", 
     RowBox[{"{", 
      RowBox[{"25", ",", "175", ",", "342"}], "}"}], ",", 
     RowBox[{"{", 
      RowBox[{"26", ",", "132", ",", "357"}], "}"}], ",", 
     RowBox[{"{", 
      RowBox[{"27", ",", "92", ",", "372"}], "}"}], ",", 
     RowBox[{"{", 
      RowBox[{"28", ",", "64", ",", "321"}], "}"}], ",", 
     RowBox[{"{", 
      RowBox[{"29", ",", "37", ",", "275"}], "}"}], ",", 
     RowBox[{"{", 
      RowBox[{"30", ",", "25", ",", "232"}], "}"}], ",", 
     RowBox[{"{", 
      RowBox[{"31", ",", "33", ",", "177"}], "}"}], ",", 
     RowBox[{"{", 
      RowBox[{"32", ",", "36", ",", "140"}], "}"}], ",", 
     RowBox[{"{", 
      RowBox[{"33", ",", "45", ",", "121"}], "}"}], ",", 
     RowBox[{"{", 
      RowBox[{"34", ",", "52", ",", "98"}], "}"}], ",", 
     RowBox[{"{", 
      RowBox[{"35", ",", "77", ",", "82"}], "}"}], ",", 
     RowBox[{"{", 
      RowBox[{"36", ",", "98", ",", "78"}], "}"}], ",", 
     RowBox[{"{", 
      RowBox[{"37", ",", "151", ",", "63"}], "}"}], ",", 
     RowBox[{"{", 
      RowBox[{"38", ",", "215", ",", "65"}], "}"}], ",", 
     RowBox[{"{", 
      RowBox[{"39", ",", "330", ",", "85"}], "}"}], ",", 
     RowBox[{"{", 
      RowBox[{"40", ",", "366", ",", "152"}], "}"}], ",", 
     RowBox[{"{", "}"}], ",", 
     RowBox[{"{", 
      RowBox[{"0", ",", "71", ",", "79"}], "}"}], ",", 
     RowBox[{"{", 
      RowBox[{"1", ",", "96", ",", "67"}], "}"}], ",", 
     RowBox[{"{", 
      RowBox[{"2", ",", "132", ",", "61"}], "}"}], ",", 
     RowBox[{"{", 
      RowBox[{"3", ",", "178", ",", "79"}], "}"}], ",", 
     RowBox[{"{", 
      RowBox[{"4", ",", "226", ",", "111"}], "}"}], ",", 
     RowBox[{"{", 
      RowBox[{"5", ",", "280", ",", "150"}], "}"}], ",", 
     RowBox[{"{", 
      RowBox[{"6", ",", "290", ",", "223"}], "}"}], ",", 
     RowBox[{"{", 
      RowBox[{"7", ",", "208", ",", "356"}], "}"}], ",", 
     RowBox[{"{", 
      RowBox[{"8", ",", "134", ",", "388"}], "}"}], ",", 
     RowBox[{"{", 
      RowBox[{"9", ",", "92", ",", "388"}], "}"}], ",", 
     RowBox[{"{", 
      RowBox[{"10", ",", "70", ",", "317"}], "}"}], ",", 
     RowBox[{"{", 
      RowBox[{"11", ",", "62", ",", "261"}], "}"}], ",", 
     RowBox[{"{", 
      RowBox[{"12", ",", "53", ",", "218"}], "}"}], ",", 
     RowBox[{"{", 
      RowBox[{"13", ",", "58", ",", "186"}], "}"}], ",", 
     RowBox[{"{", 
      RowBox[{"14", ",", "71", ",", "159"}], "}"}], ",", 
     RowBox[{"{", 
      RowBox[{"15", ",", "85", ",", "140"}], "}"}], ",", 
     RowBox[{"{", 
      RowBox[{"16", ",", "85", ",", "132"}], "}"}], ",", 
     RowBox[{"{", 
      RowBox[{"17", ",", "104", ",", "124"}], "}"}], ",", 
     RowBox[{"{", 
      RowBox[{"18", ",", "124", ",", "118"}], "}"}], ",", 
     RowBox[{"{", 
      RowBox[{"19", ",", "149", ",", "125"}], "}"}], ",", 
     RowBox[{"{", 
      RowBox[{"20", ",", "193", ",", "128"}], "}"}], ",", 
     RowBox[{"{", 
      RowBox[{"21", ",", "229", ",", "168"}], "}"}], ",", 
     RowBox[{"{", 
      RowBox[{"22", ",", "225", ",", "232"}], "}"}], ",", 
     RowBox[{"{", 
      RowBox[{"23", ",", "203", ",", "305"}], "}"}], ",", 
     RowBox[{"{", 
      RowBox[{"24", ",", "176", ",", "351"}], "}"}], ",", 
     RowBox[{"{", 
      RowBox[{"25", ",", "107", ",", "386"}], "}"}], ",", 
     RowBox[{"{", 
      RowBox[{"26", ",", "78", ",", "362"}], "}"}], ",", 
     RowBox[{"{", 
      RowBox[{"27", ",", "47", ",", "335"}], "}"}], ",", 
     RowBox[{"{", 
      RowBox[{"28", ",", "57", ",", "262"}], "}"}], ",", 
     RowBox[{"{", 
      RowBox[{"29", ",", "51", ",", "235"}], "}"}], ",", 
     RowBox[{"{", 
      RowBox[{"30", ",", "43", ",", "188"}], "}"}], ",", 
     RowBox[{"{", 
      RowBox[{"31", ",", "33", ",", "167"}], "}"}], ",", 
     RowBox[{"{", 
      RowBox[{"32", ",", "35", ",", "143"}], "}"}], ",", 
     RowBox[{"{", 
      RowBox[{"33", ",", "44", ",", "106"}], "}"}], ",", 
     RowBox[{"{", 
      RowBox[{"34", ",", "56", ",", "92"}], "}"}], ",", 
     RowBox[{"{", 
      RowBox[{"35", ",", "76", ",", "88"}], "}"}], ",", 
     RowBox[{"{", 
      RowBox[{"36", ",", "114", ",", "78"}], "}"}], ",", 
     RowBox[{"{", 
      RowBox[{"37", ",", "138", ",", "72"}], "}"}], ",", 
     RowBox[{"{", 
      RowBox[{"38", ",", "176", ",", "87"}], "}"}], ",", 
     RowBox[{"{", 
      RowBox[{"39", ",", "226", ",", "108"}], "}"}], ",", 
     RowBox[{"{", 
      RowBox[{"40", ",", "288", ",", "140"}], "}"}], ",", 
     RowBox[{"{", "}"}], ",", 
     RowBox[{"{", 
      RowBox[{"0", ",", "71", ",", "79"}], "}"}], ",", 
     RowBox[{"{", 
      RowBox[{"1", ",", "93", ",", "67"}], "}"}], ",", 
     RowBox[{"{", 
      RowBox[{"2", ",", "142", ",", "62"}], "}"}], ",", 
     RowBox[{"{", 
      RowBox[{"3", ",", "213", ",", "70"}], "}"}], ",", 
     RowBox[{"{", 
      RowBox[{"4", ",", "283", ",", "90"}], "}"}], ",", 
     RowBox[{"{", 
      RowBox[{"5", ",", "349", ",", "158"}], "}"}], ",", 
     RowBox[{"{", 
      RowBox[{"6", ",", "320", ",", "291"}], "}"}], ",", 
     RowBox[{"{", 
      RowBox[{"7", ",", "228", ",", "398"}], "}"}], ",", 
     RowBox[{"{", 
      RowBox[{"8", ",", "166", ",", "451"}], "}"}], ",", 
     RowBox[{"{", 
      RowBox[{"9", ",", "74", ",", "450"}], "}"}], ",", 
     RowBox[{"{", 
      RowBox[{"10", ",", "39", ",", "378"}], "}"}], ",", 
     RowBox[{"{", 
      RowBox[{"11", ",", "34", ",", "305"}], "}"}], ",", 
     RowBox[{"{", 
      RowBox[{"12", ",", "34", ",", "252"}], "}"}], ",", 
     RowBox[{"{", 
      RowBox[{"13", ",", "36", ",", "204"}], "}"}], ",", 
     RowBox[{"{", 
      RowBox[{"14", ",", "31", ",", "165"}], "}"}], ",", 
     RowBox[{"{", 
      RowBox[{"15", ",", "32", ",", "130"}], "}"}], ",", 
     RowBox[{"{", 
      RowBox[{"16", ",", "50", ",", "99"}], "}"}], ",", 
     RowBox[{"{", 
      RowBox[{"17", ",", "62", ",", "88"}], "}"}], ",", 
     RowBox[{"{", 
      RowBox[{"18", ",", "70", ",", "77"}], "}"}], ",", 
     RowBox[{"{", 
      RowBox[{"19", ",", "111", ",", "65"}], "}"}], ",", 
     RowBox[{"{", 
      RowBox[{"20", ",", "150", ",", "74"}], "}"}], ",", 
     RowBox[{"{", 
      RowBox[{"21", ",", "208", ",", "89"}], "}"}], ",", 
     RowBox[{"{", 
      RowBox[{"22", ",", "254", ",", "132"}], "}"}], ",", 
     RowBox[{"{", 
      RowBox[{"23", ",", "285", ",", "220"}], "}"}], ",", 
     RowBox[{"{", 
      RowBox[{"24", ",", "243", ",", "320"}], "}"}], ",", 
     RowBox[{"{", 
      RowBox[{"25", ",", "156", ",", "396"}], "}"}], ",", 
     RowBox[{"{", 
      RowBox[{"26", ",", "102", ",", "412"}], "}"}], ",", 
     RowBox[{"{", 
      RowBox[{"27", ",", "73", ",", "344"}], "}"}], ",", 
     RowBox[{"{", 
      RowBox[{"28", ",", "41", ",", "304"}], "}"}], ",", 
     RowBox[{"{", 
      RowBox[{"29", ",", "22", ",", "257"}], "}"}], ",", 
     RowBox[{"{", 
      RowBox[{"30", ",", "16", ",", "204"}], "}"}], ",", 
     RowBox[{"{", 
      RowBox[{"31", ",", "20", ",", "161"}], "}"}], ",", 
     RowBox[{"{", 
      RowBox[{"32", ",", "19", ",", "128"}], "}"}], ",", 
     RowBox[{"{", 
      RowBox[{"33", ",", "22", ",", "94"}], "}"}], ",", 
     RowBox[{"{", 
      RowBox[{"34", ",", "23", ",", "74"}], "}"}], ",", 
     RowBox[{"{", 
      RowBox[{"35", ",", "32", ",", "54"}], "}"}], ",", 
     RowBox[{"{", 
      RowBox[{"36", ",", "48", ",", "41"}], "}"}], ",", 
     RowBox[{"{", 
      RowBox[{"37", ",", "87", ",", "36"}], "}"}], ",", 
     RowBox[{"{", 
      RowBox[{"38", ",", "137", ",", "28"}], "}"}], ",", 
     RowBox[{"{", 
      RowBox[{"39", ",", "194", ",", "31"}], "}"}], ",", 
     RowBox[{"{", 
      RowBox[{"40", ",", "304", ",", "42"}], "}"}], ",", 
     RowBox[{"{", "}"}], ",", 
     RowBox[{"{", 
      RowBox[{"0", ",", "71", ",", "79"}], "}"}], ",", 
     RowBox[{"{", 
      RowBox[{"1", ",", "94", ",", "69"}], "}"}], ",", 
     RowBox[{"{", 
      RowBox[{"2", ",", "142", ",", "72"}], "}"}], ",", 
     RowBox[{"{", 
      RowBox[{"3", ",", "201", ",", "90"}], "}"}], ",", 
     RowBox[{"{", 
      RowBox[{"4", ",", "271", ",", "115"}], "}"}], ",", 
     RowBox[{"{", 
      RowBox[{"5", ",", "334", ",", "161"}], "}"}], ",", 
     RowBox[{"{", 
      RowBox[{"6", ",", "322", ",", "281"}], "}"}], ",", 
     RowBox[{"{", 
      RowBox[{"7", ",", "241", ",", "402"}], "}"}], ",", 
     RowBox[{"{", 
      RowBox[{"8", ",", "154", ",", "452"}], "}"}], ",", 
     RowBox[{"{", 
      RowBox[{"9", ",", "77", ",", "439"}], "}"}], ",", 
     RowBox[{"{", 
      RowBox[{"10", ",", "44", ",", "380"}], "}"}], ",", 
     RowBox[{"{", 
      RowBox[{"11", ",", "36", ",", "301"}], "}"}], ",", 
     RowBox[{"{", 
      RowBox[{"12", ",", "26", ",", "250"}], "}"}], ",", 
     RowBox[{"{", 
      RowBox[{"13", ",", "20", ",", "201"}], "}"}], ",", 
     RowBox[{"{", 
      RowBox[{"14", ",", "27", ",", "151"}], "}"}], ",", 
     RowBox[{"{", 
      RowBox[{"15", ",", "35", ",", "123"}], "}"}], ",", 
     RowBox[{"{", 
      RowBox[{"16", ",", "38", ",", "95"}], "}"}], ",", 
     RowBox[{"{", 
      RowBox[{"17", ",", "49", ",", "64"}], "}"}], ",", 
     RowBox[{"{", 
      RowBox[{"18", ",", "75", ",", "51"}], "}"}], ",", 
     RowBox[{"{", 
      RowBox[{"19", ",", "88", ",", "55"}], "}"}], ",", 
     RowBox[{"{", 
      RowBox[{"20", ",", "127", ",", "49"}], "}"}], ",", 
     RowBox[{"{", 
      RowBox[{"21", ",", "182", ",", "48"}], "}"}], ",", 
     RowBox[{"{", 
      RowBox[{"22", ",", "260", ",", "60"}], "}"}], ",", 
     RowBox[{"{", 
      RowBox[{"23", ",", "364", ",", "103"}], "}"}], ",", 
     RowBox[{"{", 
      RowBox[{"24", ",", "418", ",", "214"}], "}"}], ",", 
     RowBox[{"{", 
      RowBox[{"25", ",", "324", ",", "438"}], "}"}], ",", 
     RowBox[{"{", 
      RowBox[{"26", ",", "135", ",", "576"}], "}"}], ",", 
     RowBox[{"{", 
      RowBox[{"27", ",", "68", ",", "530"}], "}"}], ",", 
     RowBox[{"{", 
      RowBox[{"28", ",", "33", ",", "448"}], "}"}], ",", 
     RowBox[{"{", 
      RowBox[{"29", ",", "18", ",", "349"}], "}"}], ",", 
     RowBox[{"{", 
      RowBox[{"30", ",", "13", ",", "284"}], "}"}], ",", 
     RowBox[{"{", 
      RowBox[{"31", ",", "11", ",", "208"}], "}"}], ",", 
     RowBox[{"{", 
      RowBox[{"32", ",", "11", ",", "165"}], "}"}], ",", 
     RowBox[{"{", 
      RowBox[{"33", ",", "9", ",", "129"}], "}"}], ",", 
     RowBox[{"{", 
      RowBox[{"34", ",", "8", ",", "91"}], "}"}], ",", 
     RowBox[{"{", 
      RowBox[{"35", ",", "7", ",", "74"}], "}"}], ",", 
     RowBox[{"{", 
      RowBox[{"36", ",", "4", ",", "61"}], "}"}], ",", 
     RowBox[{"{", 
      RowBox[{"37", ",", "4", ",", "50"}], "}"}], ",", 
     RowBox[{"{", 
      RowBox[{"38", ",", "6", ",", "31"}], "}"}], ",", 
     RowBox[{"{", 
      RowBox[{"39", ",", "13", ",", "25"}], "}"}], ",", 
     RowBox[{"{", 
      RowBox[{"40", ",", "15", ",", "17"}], "}"}], ",", 
     RowBox[{"{", "}"}], ",", 
     RowBox[{"{", 
      RowBox[{"0", ",", "71", ",", "79"}], "}"}], ",", 
     RowBox[{"{", 
      RowBox[{"1", ",", "106", ",", "80"}], "}"}], ",", 
     RowBox[{"{", 
      RowBox[{"2", ",", "146", ",", "74"}], "}"}], ",", 
     RowBox[{"{", 
      RowBox[{"3", ",", "189", ",", "76"}], "}"}], ",", 
     RowBox[{"{", 
      RowBox[{"4", ",", "283", ",", "82"}], "}"}], ",", 
     RowBox[{"{", 
      RowBox[{"5", ",", "349", ",", "135"}], "}"}], ",", 
     RowBox[{"{", 
      RowBox[{"6", ",", "361", ",", "252"}], "}"}], ",", 
     RowBox[{"{", 
      RowBox[{"7", ",", "253", ",", "368"}], "}"}], ",", 
     RowBox[{"{", 
      RowBox[{"8", ",", "136", ",", "451"}], "}"}], ",", 
     RowBox[{"{", 
      RowBox[{"9", ",", "68", ",", "430"}], "}"}], ",", 
     RowBox[{"{", 
      RowBox[{"10", ",", "35", ",", "365"}], "}"}], ",", 
     RowBox[{"{", 
      RowBox[{"11", ",", "34", ",", "285"}], "}"}], ",", 
     RowBox[{"{", 
      RowBox[{"12", ",", "34", ",", "214"}], "}"}], ",", 
     RowBox[{"{", 
      RowBox[{"13", ",", "23", ",", "176"}], "}"}], ",", 
     RowBox[{"{", 
      RowBox[{"14", ",", "20", ",", "137"}], "}"}], ",", 
     RowBox[{"{", 
      RowBox[{"15", ",", "21", ",", "99"}], "}"}], ",", 
     RowBox[{"{", 
      RowBox[{"16", ",", "30", ",", "73"}], "}"}], ",", 
     RowBox[{"{", 
      RowBox[{"17", ",", "37", ",", "59"}], "}"}], ",", 
     RowBox[{"{", 
      RowBox[{"18", ",", "46", ",", "52"}], "}"}], ",", 
     RowBox[{"{", 
      RowBox[{"19", ",", "64", ",", "48"}], "}"}], ",", 
     RowBox[{"{", 
      RowBox[{"20", ",", "102", ",", "41"}], "}"}], ",", 
     RowBox[{"{", 
      RowBox[{"21", ",", "177", ",", "35"}], "}"}], ",", 
     RowBox[{"{", 
      RowBox[{"22", ",", "262", ",", "43"}], "}"}], ",", 
     RowBox[{"{", 
      RowBox[{"23", ",", "379", ",", "70"}], "}"}], ",", 
     RowBox[{"{", 
      RowBox[{"24", ",", "467", ",", "170"}], "}"}], ",", 
     RowBox[{"{", 
      RowBox[{"25", ",", "408", ",", "357"}], "}"}], ",", 
     RowBox[{"{", 
      RowBox[{"26", ",", "191", ",", "562"}], "}"}], ",", 
     RowBox[{"{", 
      RowBox[{"27", ",", "62", ",", "573"}], "}"}], ",", 
     RowBox[{"{", 
      RowBox[{"28", ",", "23", ",", "481"}], "}"}], ",", 
     RowBox[{"{", 
      RowBox[{"29", ",", "6", ",", "400"}], "}"}], ",", 
     RowBox[{"{", 
      RowBox[{"30", ",", "3", ",", "297"}], "}"}], ",", 
     RowBox[{"{", 
      RowBox[{"31", ",", "4", ",", "223"}], "}"}], ",", 
     RowBox[{"{", 
      RowBox[{"32", ",", "3", ",", "156"}], "}"}], ",", 
     RowBox[{"{", 
      RowBox[{"33", ",", "2", ",", "118"}], "}"}], ",", 
     RowBox[{"{", 
      RowBox[{"34", ",", "3", ",", "86"}], "}"}], ",", 
     RowBox[{"{", 
      RowBox[{"35", ",", "9", ",", "61"}], "}"}], ",", 
     RowBox[{"{", 
      RowBox[{"36", ",", "10", ",", "44"}], "}"}], ",", 
     RowBox[{"{", 
      RowBox[{"37", ",", "12", ",", "34"}], "}"}], ",", 
     RowBox[{"{", 
      RowBox[{"38", ",", "16", ",", "24"}], "}"}], ",", 
     RowBox[{"{", 
      RowBox[{"39", ",", "23", ",", "16"}], "}"}], ",", 
     RowBox[{"{", 
      RowBox[{"40", ",", "42", ",", "11"}], "}"}], ",", 
     RowBox[{"{", "}"}], ",", 
     RowBox[{"{", 
      RowBox[{"0", ",", "71", ",", "79"}], "}"}], ",", 
     RowBox[{"{", 
      RowBox[{"1", ",", "93", ",", "66"}], "}"}], ",", 
     RowBox[{"{", 
      RowBox[{"2", ",", "124", ",", "62"}], "}"}], ",", 
     RowBox[{"{", 
      RowBox[{"3", ",", "163", ",", "68"}], "}"}], ",", 
     RowBox[{"{", 
      RowBox[{"4", ",", "213", ",", "83"}], "}"}], ",", 
     RowBox[{"{", 
      RowBox[{"5", ",", "258", ",", "126"}], "}"}], ",", 
     RowBox[{"{", 
      RowBox[{"6", ",", "280", ",", "195"}], "}"}], ",", 
     RowBox[{"{", 
      RowBox[{"7", ",", "246", ",", "299"}], "}"}], ",", 
     RowBox[{"{", 
      RowBox[{"8", ",", "200", ",", "357"}], "}"}], ",", 
     RowBox[{"{", 
      RowBox[{"9", ",", "112", ",", "414"}], "}"}], ",", 
     RowBox[{"{", 
      RowBox[{"10", ",", "79", ",", "351"}], "}"}], ",", 
     RowBox[{"{", 
      RowBox[{"11", ",", "67", ",", "311"}], "}"}], ",", 
     RowBox[{"{", 
      RowBox[{"12", ",", "53", ",", "274"}], "}"}], ",", 
     RowBox[{"{", 
      RowBox[{"13", ",", "57", ",", "234"}], "}"}], ",", 
     RowBox[{"{", 
      RowBox[{"14", ",", "57", ",", "198"}], "}"}], ",", 
     RowBox[{"{", 
      RowBox[{"15", ",", "63", ",", "164"}], "}"}], ",", 
     RowBox[{"{", 
      RowBox[{"16", ",", "71", ",", "145"}], "}"}], ",", 
     RowBox[{"{", 
      RowBox[{"17", ",", "85", ",", "121"}], "}"}], ",", 
     RowBox[{"{", 
      RowBox[{"18", ",", "104", ",", "115"}], "}"}], ",", 
     RowBox[{"{", 
      RowBox[{"19", ",", "123", ",", "123"}], "}"}], ",", 
     RowBox[{"{", 
      RowBox[{"20", ",", "153", ",", "129"}], "}"}], ",", 
     RowBox[{"{", 
      RowBox[{"21", ",", "189", ",", "138"}], "}"}], ",", 
     RowBox[{"{", 
      RowBox[{"22", ",", "188", ",", "174"}], "}"}], ",", 
     RowBox[{"{", 
      RowBox[{"23", ",", "185", ",", "214"}], "}"}], ",", 
     RowBox[{"{", 
      RowBox[{"24", ",", "163", ",", "264"}], "}"}], ",", 
     RowBox[{"{", 
      RowBox[{"25", ",", "138", ",", "286"}], "}"}], ",", 
     RowBox[{"{", 
      RowBox[{"26", ",", "110", ",", "294"}], "}"}], ",", 
     RowBox[{"{", 
      RowBox[{"27", ",", "97", ",", "282"}], "}"}], ",", 
     RowBox[{"{", 
      RowBox[{"28", ",", "80", ",", "263"}], "}"}], ",", 
     RowBox[{"{", 
      RowBox[{"29", ",", "80", ",", "229"}], "}"}], ",", 
     RowBox[{"{", 
      RowBox[{"30", ",", "74", ",", "200"}], "}"}], ",", 
     RowBox[{"{", 
      RowBox[{"31", ",", "65", ",", "182"}], "}"}], ",", 
     RowBox[{"{", 
      RowBox[{"32", ",", "62", ",", "161"}], "}"}], ",", 
     RowBox[{"{", 
      RowBox[{"33", ",", "73", ",", "150"}], "}"}], ",", 
     RowBox[{"{", 
      RowBox[{"34", ",", "101", ",", "128"}], "}"}], ",", 
     RowBox[{"{", 
      RowBox[{"35", ",", "114", ",", "129"}], "}"}], ",", 
     RowBox[{"{", 
      RowBox[{"36", ",", "141", ",", "137"}], "}"}], ",", 
     RowBox[{"{", 
      RowBox[{"37", ",", "161", ",", "142"}], "}"}], ",", 
     RowBox[{"{", 
      RowBox[{"38", ",", "202", ",", "137"}], "}"}], ",", 
     RowBox[{"{", 
      RowBox[{"39", ",", "214", ",", "174"}], "}"}], ",", 
     RowBox[{"{", 
      RowBox[{"40", ",", "227", ",", "218"}], "}"}], ",", 
     RowBox[{"{", "}"}], ",", 
     RowBox[{"{", 
      RowBox[{"0", ",", "71", ",", "79"}], "}"}], ",", 
     RowBox[{"{", 
      RowBox[{"1", ",", "85", ",", "72"}], "}"}], ",", 
     RowBox[{"{", 
      RowBox[{"2", ",", "111", ",", "68"}], "}"}], ",", 
     RowBox[{"{", 
      RowBox[{"3", ",", "159", ",", "68"}], "}"}], ",", 
     RowBox[{"{", 
      RowBox[{"4", ",", "234", ",", "91"}], "}"}], ",", 
     RowBox[{"{", 
      RowBox[{"5", ",", "312", ",", "112"}], "}"}], ",", 
     RowBox[{"{", 
      RowBox[{"6", ",", "352", ",", "174"}], "}"}], ",", 
     RowBox[{"{", 
      RowBox[{"7", ",", "295", ",", "331"}], "}"}], ",", 
     RowBox[{"{", 
      RowBox[{"8", ",", "182", ",", "429"}], "}"}], ",", 
     RowBox[{"{", 
      RowBox[{"9", ",", "93", ",", "477"}], "}"}], ",", 
     RowBox[{"{", 
      RowBox[{"10", ",", "34", ",", "441"}], "}"}], ",", 
     RowBox[{"{", 
      RowBox[{"11", ",", "11", ",", "356"}], "}"}], ",", 
     RowBox[{"{", 
      RowBox[{"12", ",", "5", ",", "271"}], "}"}], ",", 
     RowBox[{"{", 
      RowBox[{"13", ",", "3", ",", "200"}], "}"}], ",", 
     RowBox[{"{", 
      RowBox[{"14", ",", "4", ",", "149"}], "}"}], ",", 
     RowBox[{"{", 
      RowBox[{"15", ",", "4", ",", "117"}], "}"}], ",", 
     RowBox[{"{", 
      RowBox[{"16", ",", "5", ",", "92"}], "}"}], ",", 
     RowBox[{"{", 
      RowBox[{"17", ",", "6", ",", "68"}], "}"}], ",", 
     RowBox[{"{", 
      RowBox[{"18", ",", "14", ",", "56"}], "}"}], ",", 
     RowBox[{"{", 
      RowBox[{"19", ",", "20", ",", "37"}], "}"}], ",", 
     RowBox[{"{", 
      RowBox[{"20", ",", "37", ",", "29"}], "}"}], ",", 
     RowBox[{"{", 
      RowBox[{"21", ",", "61", ",", "24"}], "}"}], ",", 
     RowBox[{"{", 
      RowBox[{"22", ",", "101", ",", "21"}], "}"}], ",", 
     RowBox[{"{", 
      RowBox[{"23", ",", "167", ",", "18"}], "}"}], ",", 
     RowBox[{"{", 
      RowBox[{"24", ",", "242", ",", "22"}], "}"}], ",", 
     RowBox[{"{", 
      RowBox[{"25", ",", "363", ",", "37"}], "}"}], ",", 
     RowBox[{"{", 
      RowBox[{"26", ",", "522", ",", "72"}], "}"}], ",", 
     RowBox[{"{", 
      RowBox[{"27", ",", "642", ",", "203"}], "}"}], ",", 
     RowBox[{"{", 
      RowBox[{"28", ",", "369", ",", "594"}], "}"}], ",", 
     RowBox[{"{", 
      RowBox[{"29", ",", "97", ",", "793"}], "}"}], ",", 
     RowBox[{"{", 
      RowBox[{"30", ",", "19", ",", "668"}], "}"}], ",", 
     RowBox[{"{", 
      RowBox[{"31", ",", "4", ",", "504"}], "}"}], ",", 
     RowBox[{"{", 
      RowBox[{"32", ",", "3", ",", "382"}], "}"}], ",", 
     RowBox[{"{", 
      RowBox[{"33", ",", "1", ",", "285"}], "}"}], ",", 
     RowBox[{"{", 
      RowBox[{"34", ",", "1", ",", "202"}], "}"}], ",", 
     RowBox[{"{", 
      RowBox[{"35", ",", "1", ",", "142"}], "}"}], ",", 
     RowBox[{"{", 
      RowBox[{"36", ",", "1", ",", "110"}], "}"}], ",", 
     RowBox[{"{", 
      RowBox[{"37", ",", "3", ",", "77"}], "}"}], ",", 
     RowBox[{"{", 
      RowBox[{"38", ",", "3", ",", "53"}], "}"}], ",", 
     RowBox[{"{", 
      RowBox[{"39", ",", "3", ",", "46"}], "}"}], ",", 
     RowBox[{"{", 
      RowBox[{"40", ",", "2", ",", "37"}], "}"}], ",", 
     RowBox[{"{", "}"}], ",", 
     RowBox[{"{", 
      RowBox[{"0", ",", "71", ",", "79"}], "}"}], ",", 
     RowBox[{"{", 
      RowBox[{"1", ",", "75", ",", "82"}], "}"}], ",", 
     RowBox[{"{", 
      RowBox[{"2", ",", "78", ",", "75"}], "}"}], ",", 
     RowBox[{"{", 
      RowBox[{"3", ",", "116", ",", "68"}], "}"}], ",", 
     RowBox[{"{", 
      RowBox[{"4", ",", "141", ",", "78"}], "}"}], ",", 
     RowBox[{"{", 
      RowBox[{"5", ",", "188", ",", "92"}], "}"}], ",", 
     RowBox[{"{", 
      RowBox[{"6", ",", "237", ",", "102"}], "}"}], ",", 
     RowBox[{"{", 
      RowBox[{"7", ",", "262", ",", "158"}], "}"}], ",", 
     RowBox[{"{", 
      RowBox[{"8", ",", "251", ",", "217"}], "}"}], ",", 
     RowBox[{"{", 
      RowBox[{"9", ",", "235", ",", "283"}], "}"}], ",", 
     RowBox[{"{", 
      RowBox[{"10", ",", "166", ",", "337"}], "}"}], ",", 
     RowBox[{"{", 
      RowBox[{"11", ",", "110", ",", "345"}], "}"}], ",", 
     RowBox[{"{", 
      RowBox[{"12", ",", "74", ",", "320"}], "}"}], ",", 
     RowBox[{"{", 
      RowBox[{"13", ",", "44", ",", "286"}], "}"}], ",", 
     RowBox[{"{", 
      RowBox[{"14", ",", "39", ",", "235"}], "}"}], ",", 
     RowBox[{"{", 
      RowBox[{"15", ",", "43", ",", "201"}], "}"}], ",", 
     RowBox[{"{", 
      RowBox[{"16", ",", "43", ",", "158"}], "}"}], ",", 
     RowBox[{"{", 
      RowBox[{"17", ",", "57", ",", "132"}], "}"}], ",", 
     RowBox[{"{", 
      RowBox[{"18", ",", "78", ",", "116"}], "}"}], ",", 
     RowBox[{"{", 
      RowBox[{"19", ",", "95", ",", "95"}], "}"}], ",", 
     RowBox[{"{", 
      RowBox[{"20", ",", "124", ",", "96"}], "}"}], ",", 
     RowBox[{"{", 
      RowBox[{"21", ",", "159", ",", "108"}], "}"}], ",", 
     RowBox[{"{", 
      RowBox[{"22", ",", "167", ",", "139"}], "}"}], ",", 
     RowBox[{"{", 
      RowBox[{"23", ",", "204", ",", "144"}], "}"}], ",", 
     RowBox[{"{", 
      RowBox[{"24", ",", "240", ",", "185"}], "}"}], ",", 
     RowBox[{"{", 
      RowBox[{"25", ",", "218", ",", "256"}], "}"}], ",", 
     RowBox[{"{", 
      RowBox[{"26", ",", "183", ",", "269"}], "}"}], ",", 
     RowBox[{"{", 
      RowBox[{"27", ",", "141", ",", "315"}], "}"}], ",", 
     RowBox[{"{", 
      RowBox[{"28", ",", "121", ",", "320"}], "}"}], ",", 
     RowBox[{"{", 
      RowBox[{"29", ",", "90", ",", "314"}], "}"}], ",", 
     RowBox[{"{", 
      RowBox[{"30", ",", "63", ",", "288"}], "}"}], ",", 
     RowBox[{"{", 
      RowBox[{"31", ",", "52", ",", "254"}], "}"}], ",", 
     RowBox[{"{", 
      RowBox[{"32", ",", "48", ",", "218"}], "}"}], ",", 
     RowBox[{"{", 
      RowBox[{"33", ",", "55", ",", "181"}], "}"}], ",", 
     RowBox[{"{", 
      RowBox[{"34", ",", "49", ",", "163"}], "}"}], ",", 
     RowBox[{"{", 
      RowBox[{"35", ",", "48", ",", "127"}], "}"}], ",", 
     RowBox[{"{", 
      RowBox[{"36", ",", "66", ",", "102"}], "}"}], ",", 
     RowBox[{"{", 
      RowBox[{"37", ",", "68", ",", "103"}], "}"}], ",", 
     RowBox[{"{", 
      RowBox[{"38", ",", "73", ",", "99"}], "}"}], ",", 
     RowBox[{"{", 
      RowBox[{"39", ",", "103", ",", "89"}], "}"}], ",", 
     RowBox[{"{", 
      RowBox[{"40", ",", "126", ",", "81"}], "}"}], ",", 
     RowBox[{"{", "}"}], ",", 
     RowBox[{"{", 
      RowBox[{"0", ",", "71", ",", "79"}], "}"}], ",", 
     RowBox[{"{", 
      RowBox[{"1", ",", "82", ",", "82"}], "}"}], ",", 
     RowBox[{"{", 
      RowBox[{"2", ",", "123", ",", "86"}], "}"}], ",", 
     RowBox[{"{", 
      RowBox[{"3", ",", "162", ",", "101"}], "}"}], ",", 
     RowBox[{"{", 
      RowBox[{"4", ",", "189", ",", "124"}], "}"}], ",", 
     RowBox[{"{", 
      RowBox[{"5", ",", "244", ",", "152"}], "}"}], ",", 
     RowBox[{"{", 
      RowBox[{"6", ",", "217", ",", "211"}], "}"}], ",", 
     RowBox[{"{", 
      RowBox[{"7", ",", "196", ",", "262"}], "}"}], ",", 
     RowBox[{"{", 
      RowBox[{"8", ",", "163", ",", "309"}], "}"}], ",", 
     RowBox[{"{", 
      RowBox[{"9", ",", "123", ",", "333"}], "}"}], ",", 
     RowBox[{"{", 
      RowBox[{"10", ",", "86", ",", "336"}], "}"}], ",", 
     RowBox[{"{", 
      RowBox[{"11", ",", "71", ",", "295"}], "}"}], ",", 
     RowBox[{"{", 
      RowBox[{"12", ",", "56", ",", "257"}], "}"}], ",", 
     RowBox[{"{", 
      RowBox[{"13", ",", "51", ",", "218"}], "}"}], ",", 
     RowBox[{"{", 
      RowBox[{"14", ",", "65", ",", "174"}], "}"}], ",", 
     RowBox[{"{", 
      RowBox[{"15", ",", "53", ",", "161"}], "}"}], ",", 
     RowBox[{"{", 
      RowBox[{"16", ",", "65", ",", "139"}], "}"}], ",", 
     RowBox[{"{", 
      RowBox[{"17", ",", "73", ",", "121"}], "}"}], ",", 
     RowBox[{"{", 
      RowBox[{"18", ",", "103", ",", "111"}], "}"}], ",", 
     RowBox[{"{", 
      RowBox[{"19", ",", "143", ",", "92"}], "}"}], ",", 
     RowBox[{"{", 
      RowBox[{"20", ",", "186", ",", "104"}], "}"}], ",", 
     RowBox[{"{", 
      RowBox[{"21", ",", "229", ",", "145"}], "}"}], ",", 
     RowBox[{"{", 
      RowBox[{"22", ",", "260", ",", "210"}], "}"}], ",", 
     RowBox[{"{", 
      RowBox[{"23", ",", "234", ",", "299"}], "}"}], ",", 
     RowBox[{"{", 
      RowBox[{"24", ",", "144", ",", "372"}], "}"}], ",", 
     RowBox[{"{", 
      RowBox[{"25", ",", "77", ",", "363"}], "}"}], ",", 
     RowBox[{"{", 
      RowBox[{"26", ",", "55", ",", "301"}], "}"}], ",", 
     RowBox[{"{", 
      RowBox[{"27", ",", "44", ",", "250"}], "}"}], ",", 
     RowBox[{"{", 
      RowBox[{"28", ",", "44", ",", "212"}], "}"}], ",", 
     RowBox[{"{", 
      RowBox[{"29", ",", "48", ",", "174"}], "}"}], ",", 
     RowBox[{"{", 
      RowBox[{"30", ",", "50", ",", "146"}], "}"}], ",", 
     RowBox[{"{", 
      RowBox[{"31", ",", "59", ",", "129"}], "}"}], ",", 
     RowBox[{"{", 
      RowBox[{"32", ",", "75", ",", "113"}], "}"}], ",", 
     RowBox[{"{", 
      RowBox[{"33", ",", "89", ",", "104"}], "}"}], ",", 
     RowBox[{"{", 
      RowBox[{"34", ",", "102", ",", "108"}], "}"}], ",", 
     RowBox[{"{", 
      RowBox[{"35", ",", "144", ",", "108"}], "}"}], ",", 
     RowBox[{"{", 
      RowBox[{"36", ",", "175", ",", "123"}], "}"}], ",", 
     RowBox[{"{", 
      RowBox[{"37", ",", "204", ",", "153"}], "}"}], ",", 
     RowBox[{"{", 
      RowBox[{"38", ",", "227", ",", "202"}], "}"}], ",", 
     RowBox[{"{", 
      RowBox[{"39", ",", "244", ",", "245"}], "}"}], ",", 
     RowBox[{"{", 
      RowBox[{"40", ",", "176", ",", "340"}], "}"}], ",", 
     RowBox[{"{", "}"}], ",", 
     RowBox[{"{", 
      RowBox[{"0", ",", "71", ",", "79"}], "}"}], ",", 
     RowBox[{"{", 
      RowBox[{"1", ",", "95", ",", "71"}], "}"}], ",", 
     RowBox[{"{", 
      RowBox[{"2", ",", "140", ",", "70"}], "}"}], ",", 
     RowBox[{"{", 
      RowBox[{"3", ",", "192", ",", "90"}], "}"}], ",", 
     RowBox[{"{", 
      RowBox[{"4", ",", "256", ",", "110"}], "}"}], ",", 
     RowBox[{"{", 
      RowBox[{"5", ",", "301", ",", "166"}], "}"}], ",", 
     RowBox[{"{", 
      RowBox[{"6", ",", "291", ",", "280"}], "}"}], ",", 
     RowBox[{"{", 
      RowBox[{"7", ",", "213", ",", "372"}], "}"}], ",", 
     RowBox[{"{", 
      RowBox[{"8", ",", "159", ",", "432"}], "}"}], ",", 
     RowBox[{"{", 
      RowBox[{"9", ",", "79", ",", "448"}], "}"}], ",", 
     RowBox[{"{", 
      RowBox[{"10", ",", "38", ",", "389"}], "}"}], ",", 
     RowBox[{"{", 
      RowBox[{"11", ",", "36", ",", "316"}], "}"}], ",", 
     RowBox[{"{", 
      RowBox[{"12", ",", "27", ",", "260"}], "}"}], ",", 
     RowBox[{"{", 
      RowBox[{"13", ",", "30", ",", "199"}], "}"}], ",", 
     RowBox[{"{", 
      RowBox[{"14", ",", "33", ",", "178"}], "}"}], ",", 
     RowBox[{"{", 
      RowBox[{"15", ",", "42", ",", "132"}], "}"}], ",", 
     RowBox[{"{", 
      RowBox[{"16", ",", "55", ",", "116"}], "}"}], ",", 
     RowBox[{"{", 
      RowBox[{"17", ",", "72", ",", "85"}], "}"}], ",", 
     RowBox[{"{", 
      RowBox[{"18", ",", "84", ",", "76"}], "}"}], ",", 
     RowBox[{"{", 
      RowBox[{"19", ",", "127", ",", "67"}], "}"}], ",", 
     RowBox[{"{", 
      RowBox[{"20", ",", "195", ",", "69"}], "}"}], ",", 
     RowBox[{"{", 
      RowBox[{"21", ",", "278", ",", "85"}], "}"}], ",", 
     RowBox[{"{", 
      RowBox[{"22", ",", "341", ",", "141"}], "}"}], ",", 
     RowBox[{"{", 
      RowBox[{"23", ",", "362", ",", "261"}], "}"}], ",", 
     RowBox[{"{", 
      RowBox[{"24", ",", "251", ",", "446"}], "}"}], ",", 
     RowBox[{"{", 
      RowBox[{"25", ",", "104", ",", "531"}], "}"}], ",", 
     RowBox[{"{", 
      RowBox[{"26", ",", "64", ",", "467"}], "}"}], ",", 
     RowBox[{"{", 
      RowBox[{"27", ",", "37", ",", "400"}], "}"}], ",", 
     RowBox[{"{", 
      RowBox[{"28", ",", "29", ",", "320"}], "}"}], ",", 
     RowBox[{"{", 
      RowBox[{"29", ",", "18", ",", "235"}], "}"}], ",", 
     RowBox[{"{", 
      RowBox[{"30", ",", "14", ",", "184"}], "}"}], ",", 
     RowBox[{"{", 
      RowBox[{"31", ",", "22", ",", "136"}], "}"}], ",", 
     RowBox[{"{", 
      RowBox[{"32", ",", "27", ",", "106"}], "}"}], ",", 
     RowBox[{"{", 
      RowBox[{"33", ",", "26", ",", "90"}], "}"}], ",", 
     RowBox[{"{", 
      RowBox[{"34", ",", "30", ",", "81"}], "}"}], ",", 
     RowBox[{"{", 
      RowBox[{"35", ",", "37", ",", "70"}], "}"}], ",", 
     RowBox[{"{", 
      RowBox[{"36", ",", "43", ",", "64"}], "}"}], ",", 
     RowBox[{"{", 
      RowBox[{"37", ",", "60", ",", "57"}], "}"}], ",", 
     RowBox[{"{", 
      RowBox[{"38", ",", "75", ",", "45"}], "}"}], ",", 
     RowBox[{"{", 
      RowBox[{"39", ",", "128", ",", "36"}], "}"}], ",", 
     RowBox[{"{", 
      RowBox[{"40", ",", "194", ",", "40"}], "}"}], ",", 
     RowBox[{"{", "}"}], ",", 
     RowBox[{"{", 
      RowBox[{"0", ",", "71", ",", "79"}], "}"}], ",", 
     RowBox[{"{", 
      RowBox[{"1", ",", "107", ",", "64"}], "}"}], ",", 
     RowBox[{"{", 
      RowBox[{"2", ",", "140", ",", "54"}], "}"}], ",", 
     RowBox[{"{", 
      RowBox[{"3", ",", "190", ",", "59"}], "}"}], ",", 
     RowBox[{"{", 
      RowBox[{"4", ",", "256", ",", "76"}], "}"}], ",", 
     RowBox[{"{", 
      RowBox[{"5", ",", "338", ",", "102"}], "}"}], ",", 
     RowBox[{"{", 
      RowBox[{"6", ",", "437", ",", "183"}], "}"}], ",", 
     RowBox[{"{", 
      RowBox[{"7", ",", "321", ",", "369"}], "}"}], ",", 
     RowBox[{"{", 
      RowBox[{"8", ",", "164", ",", "519"}], "}"}], ",", 
     RowBox[{"{", 
      RowBox[{"9", ",", "80", ",", "513"}], "}"}], ",", 
     RowBox[{"{", 
      RowBox[{"10", ",", "38", ",", "454"}], "}"}], ",", 
     RowBox[{"{", 
      RowBox[{"11", ",", "22", ",", "372"}], "}"}], ",", 
     RowBox[{"{", 
      RowBox[{"12", ",", "17", ",", "291"}], "}"}], ",", 
     RowBox[{"{", 
      RowBox[{"13", ",", "17", ",", "233"}], "}"}], ",", 
     RowBox[{"{", 
      RowBox[{"14", ",", "11", ",", "189"}], "}"}], ",", 
     RowBox[{"{", 
      RowBox[{"15", ",", "15", ",", "142"}], "}"}], ",", 
     RowBox[{"{", 
      RowBox[{"16", ",", "19", ",", "113"}], "}"}], ",", 
     RowBox[{"{", 
      RowBox[{"17", ",", "21", ",", "91"}], "}"}], ",", 
     RowBox[{"{", 
      RowBox[{"18", ",", "29", ",", "62"}], "}"}], ",", 
     RowBox[{"{", 
      RowBox[{"19", ",", "42", ",", "49"}], "}"}], ",", 
     RowBox[{"{", 
      RowBox[{"20", ",", "55", ",", "43"}], "}"}], ",", 
     RowBox[{"{", 
      RowBox[{"21", ",", "82", ",", "34"}], "}"}], ",", 
     RowBox[{"{", 
      RowBox[{"22", ",", "110", ",", "34"}], "}"}], ",", 
     RowBox[{"{", 
      RowBox[{"23", ",", "183", ",", "28"}], "}"}], ",", 
     RowBox[{"{", 
      RowBox[{"24", ",", "266", ",", "46"}], "}"}], ",", 
     RowBox[{"{", 
      RowBox[{"25", ",", "375", ",", "69"}], "}"}], ",", 
     RowBox[{"{", 
      RowBox[{"26", ",", "481", ",", "165"}], "}"}], ",", 
     RowBox[{"{", 
      RowBox[{"27", ",", "408", ",", "361"}], "}"}], ",", 
     RowBox[{"{", 
      RowBox[{"28", ",", "195", ",", "587"}], "}"}], ",", 
     RowBox[{"{", 
      RowBox[{"29", ",", "71", ",", "594"}], "}"}], ",", 
     RowBox[{"{", 
      RowBox[{"30", ",", "29", ",", "492"}], "}"}], ",", 
     RowBox[{"{", 
      RowBox[{"31", ",", "19", ",", "373"}], "}"}], ",", 
     RowBox[{"{", 
      RowBox[{"32", ",", "19", ",", "284"}], "}"}], ",", 
     RowBox[{"{", 
      RowBox[{"33", ",", "17", ",", "206"}], "}"}], ",", 
     RowBox[{"{", 
      RowBox[{"34", ",", "25", ",", "154"}], "}"}], ",", 
     RowBox[{"{", 
      RowBox[{"35", ",", "22", ",", "128"}], "}"}], ",", 
     RowBox[{"{", 
      RowBox[{"36", ",", "23", ",", "105"}], "}"}], ",", 
     RowBox[{"{", 
      RowBox[{"37", ",", "26", ",", "74"}], "}"}], ",", 
     RowBox[{"{", 
      RowBox[{"38", ",", "36", ",", "54"}], "}"}], ",", 
     RowBox[{"{", 
      RowBox[{"39", ",", "54", ",", "50"}], "}"}], ",", 
     RowBox[{"{", 
      RowBox[{"40", ",", "76", ",", "48"}], "}"}], ",", 
     RowBox[{"{", "}"}], ",", 
     RowBox[{"{", 
      RowBox[{"0", ",", "71", ",", "79"}], "}"}], ",", 
     RowBox[{"{", 
      RowBox[{"1", ",", "92", ",", "71"}], "}"}], ",", 
     RowBox[{"{", 
      RowBox[{"2", ",", "125", ",", "75"}], "}"}], ",", 
     RowBox[{"{", 
      RowBox[{"3", ",", "173", ",", "74"}], "}"}], ",", 
     RowBox[{"{", 
      RowBox[{"4", ",", "230", ",", "91"}], "}"}], ",", 
     RowBox[{"{", 
      RowBox[{"5", ",", "288", ",", "130"}], "}"}], ",", 
     RowBox[{"{", 
      RowBox[{"6", ",", "340", ",", "203"}], "}"}], ",", 
     RowBox[{"{", 
      RowBox[{"7", ",", "280", ",", "347"}], "}"}], ",", 
     RowBox[{"{", 
      RowBox[{"8", ",", "154", ",", "472"}], "}"}], ",", 
     RowBox[{"{", 
      RowBox[{"9", ",", "77", ",", "474"}], "}"}], ",", 
     RowBox[{"{", 
      RowBox[{"10", ",", "42", ",", "414"}], "}"}], ",", 
     RowBox[{"{", 
      RowBox[{"11", ",", "27", ",", "331"}], "}"}], ",", 
     RowBox[{"{", 
      RowBox[{"12", ",", "26", ",", "264"}], "}"}], ",", 
     RowBox[{"{", 
      RowBox[{"13", ",", "23", ",", "219"}], "}"}], ",", 
     RowBox[{"{", 
      RowBox[{"14", ",", "21", ",", "161"}], "}"}], ",", 
     RowBox[{"{", 
      RowBox[{"15", ",", "22", ",", "128"}], "}"}], ",", 
     RowBox[{"{", 
      RowBox[{"16", ",", "31", ",", "97"}], "}"}], ",", 
     RowBox[{"{", 
      RowBox[{"17", ",", "45", ",", "69"}], "}"}], ",", 
     RowBox[{"{", 
      RowBox[{"18", ",", "74", ",", "50"}], "}"}], ",", 
     RowBox[{"{", 
      RowBox[{"19", ",", "102", ",", "40"}], "}"}], ",", 
     RowBox[{"{", 
      RowBox[{"20", ",", "148", ",", "45"}], "}"}], ",", 
     RowBox[{"{", 
      RowBox[{"21", ",", "191", ",", "53"}], "}"}], ",", 
     RowBox[{"{", 
      RowBox[{"22", ",", "252", ",", "79"}], "}"}], ",", 
     RowBox[{"{", 
      RowBox[{"23", ",", "327", ",", "114"}], "}"}], ",", 
     RowBox[{"{", 
      RowBox[{"24", ",", "378", ",", "183"}], "}"}], ",", 
     RowBox[{"{", 
      RowBox[{"25", ",", "327", ",", "345"}], "}"}], ",", 
     RowBox[{"{", 
      RowBox[{"26", ",", "191", ",", "462"}], "}"}], ",", 
     RowBox[{"{", 
      RowBox[{"27", ",", "101", ",", "486"}], "}"}], ",", 
     RowBox[{"{", 
      RowBox[{"28", ",", "47", ",", "433"}], "}"}], ",", 
     RowBox[{"{", 
      RowBox[{"29", ",", "34", ",", "357"}], "}"}], ",", 
     RowBox[{"{", 
      RowBox[{"30", ",", "27", ",", "276"}], "}"}], ",", 
     RowBox[{"{", 
      RowBox[{"31", ",", "16", ",", "220"}], "}"}], ",", 
     RowBox[{"{", 
      RowBox[{"32", ",", "19", ",", "169"}], "}"}], ",", 
     RowBox[{"{", 
      RowBox[{"33", ",", "31", ",", "132"}], "}"}], ",", 
     RowBox[{"{", 
      RowBox[{"34", ",", "33", ",", "105"}], "}"}], ",", 
     RowBox[{"{", 
      RowBox[{"35", ",", "42", ",", "74"}], "}"}], ",", 
     RowBox[{"{", 
      RowBox[{"36", ",", "58", ",", "64"}], "}"}], ",", 
     RowBox[{"{", 
      RowBox[{"37", ",", "77", ",", "61"}], "}"}], ",", 
     RowBox[{"{", 
      RowBox[{"38", ",", "111", ",", "62"}], "}"}], ",", 
     RowBox[{"{", 
      RowBox[{"39", ",", "152", ",", "62"}], "}"}], ",", 
     RowBox[{"{", 
      RowBox[{"40", ",", "219", ",", "70"}], "}"}], ",", 
     RowBox[{"{", "}"}], ",", 
     RowBox[{"{", 
      RowBox[{"0", ",", "71", ",", "79"}], "}"}], ",", 
     RowBox[{"{", 
      RowBox[{"1", ",", "90", ",", "78"}], "}"}], ",", 
     RowBox[{"{", 
      RowBox[{"2", ",", "116", ",", "76"}], "}"}], ",", 
     RowBox[{"{", 
      RowBox[{"3", ",", "143", ",", "75"}], "}"}], ",", 
     RowBox[{"{", 
      RowBox[{"4", ",", "211", ",", "101"}], "}"}], ",", 
     RowBox[{"{", 
      RowBox[{"5", ",", "267", ",", "132"}], "}"}], ",", 
     RowBox[{"{", 
      RowBox[{"6", ",", "293", ",", "196"}], "}"}], ",", 
     RowBox[{"{", 
      RowBox[{"7", ",", "252", ",", "265"}], "}"}], ",", 
     RowBox[{"{", 
      RowBox[{"8", ",", "185", ",", "338"}], "}"}], ",", 
     RowBox[{"{", 
      RowBox[{"9", ",", "141", ",", "373"}], "}"}], ",", 
     RowBox[{"{", 
      RowBox[{"10", ",", "104", ",", "352"}], "}"}], ",", 
     RowBox[{"{", 
      RowBox[{"11", ",", "71", ",", "316"}], "}"}], ",", 
     RowBox[{"{", 
      RowBox[{"12", ",", "66", ",", "281"}], "}"}], ",", 
     RowBox[{"{", 
      RowBox[{"13", ",", "47", ",", "237"}], "}"}], ",", 
     RowBox[{"{", 
      RowBox[{"14", ",", "38", ",", "196"}], "}"}], ",", 
     RowBox[{"{", 
      RowBox[{"15", ",", "30", ",", "156"}], "}"}], ",", 
     RowBox[{"{", 
      RowBox[{"16", ",", "38", ",", "129"}], "}"}], ",", 
     RowBox[{"{", 
      RowBox[{"17", ",", "45", ",", "117"}], "}"}], ",", 
     RowBox[{"{", 
      RowBox[{"18", ",", "50", ",", "95"}], "}"}], ",", 
     RowBox[{"{", 
      RowBox[{"19", ",", "74", ",", "94"}], "}"}], ",", 
     RowBox[{"{", 
      RowBox[{"20", ",", "75", ",", "97"}], "}"}], ",", 
     RowBox[{"{", 
      RowBox[{"21", ",", "89", ",", "94"}], "}"}], ",", 
     RowBox[{"{", 
      RowBox[{"22", ",", "128", ",", "85"}], "}"}], ",", 
     RowBox[{"{", 
      RowBox[{"23", ",", "166", ",", "90"}], "}"}], ",", 
     RowBox[{"{", 
      RowBox[{"24", ",", "214", ",", "112"}], "}"}], ",", 
     RowBox[{"{", 
      RowBox[{"25", ",", "256", ",", "143"}], "}"}], ",", 
     RowBox[{"{", 
      RowBox[{"26", ",", "275", ",", "210"}], "}"}], ",", 
     RowBox[{"{", 
      RowBox[{"27", ",", "240", ",", "318"}], "}"}], ",", 
     RowBox[{"{", 
      RowBox[{"28", ",", "145", ",", "405"}], "}"}], ",", 
     RowBox[{"{", 
      RowBox[{"29", ",", "86", ",", "393"}], "}"}], ",", 
     RowBox[{"{", 
      RowBox[{"30", ",", "63", ",", "348"}], "}"}], ",", 
     RowBox[{"{", 
      RowBox[{"31", ",", "50", ",", "293"}], "}"}], ",", 
     RowBox[{"{", 
      RowBox[{"32", ",", "41", ",", "231"}], "}"}], ",", 
     RowBox[{"{", 
      RowBox[{"33", ",", "46", ",", "198"}], "}"}], ",", 
     RowBox[{"{", 
      RowBox[{"34", ",", "38", ",", "179"}], "}"}], ",", 
     RowBox[{"{", 
      RowBox[{"35", ",", "42", ",", "161"}], "}"}], ",", 
     RowBox[{"{", 
      RowBox[{"36", ",", "56", ",", "131"}], "}"}], ",", 
     RowBox[{"{", 
      RowBox[{"37", ",", "62", ",", "107"}], "}"}], ",", 
     RowBox[{"{", 
      RowBox[{"38", ",", "91", ",", "100"}], "}"}], ",", 
     RowBox[{"{", 
      RowBox[{"39", ",", "107", ",", "103"}], "}"}], ",", 
     RowBox[{"{", 
      RowBox[{"40", ",", "142", ",", "90"}], "}"}], ",", 
     RowBox[{"{", "}"}], ",", 
     RowBox[{"{", 
      RowBox[{"0", ",", "71", ",", "79"}], "}"}], ",", 
     RowBox[{"{", 
      RowBox[{"1", ",", "89", ",", "81"}], "}"}], ",", 
     RowBox[{"{", 
      RowBox[{"2", ",", "129", ",", "74"}], "}"}], ",", 
     RowBox[{"{", 
      RowBox[{"3", ",", "172", ",", "75"}], "}"}], ",", 
     RowBox[{"{", 
      RowBox[{"4", ",", "232", ",", "88"}], "}"}], ",", 
     RowBox[{"{", 
      RowBox[{"5", ",", "311", ",", "123"}], "}"}], ",", 
     RowBox[{"{", 
      RowBox[{"6", ",", "346", ",", "214"}], "}"}], ",", 
     RowBox[{"{", 
      RowBox[{"7", ",", "293", ",", "347"}], "}"}], ",", 
     RowBox[{"{", 
      RowBox[{"8", ",", "199", ",", "448"}], "}"}], ",", 
     RowBox[{"{", 
      RowBox[{"9", ",", "108", ",", "484"}], "}"}], ",", 
     RowBox[{"{", 
      RowBox[{"10", ",", "71", ",", "425"}], "}"}], ",", 
     RowBox[{"{", 
      RowBox[{"11", ",", "37", ",", "354"}], "}"}], ",", 
     RowBox[{"{", 
      RowBox[{"12", ",", "33", ",", "283"}], "}"}], ",", 
     RowBox[{"{", 
      RowBox[{"13", ",", "26", ",", "228"}], "}"}], ",", 
     RowBox[{"{", 
      RowBox[{"14", ",", "13", ",", "185"}], "}"}], ",", 
     RowBox[{"{", 
      RowBox[{"15", ",", "17", ",", "146"}], "}"}], ",", 
     RowBox[{"{", 
      RowBox[{"16", ",", "26", ",", "116"}], "}"}], ",", 
     RowBox[{"{", 
      RowBox[{"17", ",", "38", ",", "89"}], "}"}], ",", 
     RowBox[{"{", 
      RowBox[{"18", ",", "64", ",", "77"}], "}"}], ",", 
     RowBox[{"{", 
      RowBox[{"19", ",", "93", ",", "63"}], "}"}], ",", 
     RowBox[{"{", 
      RowBox[{"20", ",", "111", ",", "65"}], "}"}], ",", 
     RowBox[{"{", 
      RowBox[{"21", ",", "156", ",", "66"}], "}"}], ",", 
     RowBox[{"{", 
      RowBox[{"22", ",", "234", ",", "72"}], "}"}], ",", 
     RowBox[{"{", 
      RowBox[{"23", ",", "320", ",", "106"}], "}"}], ",", 
     RowBox[{"{", 
      RowBox[{"24", ",", "399", ",", "181"}], "}"}], ",", 
     RowBox[{"{", 
      RowBox[{"25", ",", "328", ",", "351"}], "}"}], ",", 
     RowBox[{"{", 
      RowBox[{"26", ",", "157", ",", "488"}], "}"}], ",", 
     RowBox[{"{", 
      RowBox[{"27", ",", "60", ",", "503"}], "}"}], ",", 
     RowBox[{"{", 
      RowBox[{"28", ",", "42", ",", "408"}], "}"}], ",", 
     RowBox[{"{", 
      RowBox[{"29", ",", "26", ",", "322"}], "}"}], ",", 
     RowBox[{"{", 
      RowBox[{"30", ",", "19", ",", "270"}], "}"}], ",", 
     RowBox[{"{", 
      RowBox[{"31", ",", "18", ",", "201"}], "}"}], ",", 
     RowBox[{"{", 
      RowBox[{"32", ",", "14", ",", "151"}], "}"}], ",", 
     RowBox[{"{", 
      RowBox[{"33", ",", "17", ",", "116"}], "}"}], ",", 
     RowBox[{"{", 
      RowBox[{"34", ",", "18", ",", "88"}], "}"}], ",", 
     RowBox[{"{", 
      RowBox[{"35", ",", "24", ",", "78"}], "}"}], ",", 
     RowBox[{"{", 
      RowBox[{"36", ",", "29", ",", "64"}], "}"}], ",", 
     RowBox[{"{", 
      RowBox[{"37", ",", "40", ",", "55"}], "}"}], ",", 
     RowBox[{"{", 
      RowBox[{"38", ",", "57", ",", "40"}], "}"}], ",", 
     RowBox[{"{", 
      RowBox[{"39", ",", "85", ",", "36"}], "}"}], ",", 
     RowBox[{"{", 
      RowBox[{"40", ",", "109", ",", "36"}], "}"}], ",", 
     RowBox[{"{", "}"}], ",", 
     RowBox[{"{", 
      RowBox[{"0", ",", "71", ",", "79"}], "}"}], ",", 
     RowBox[{"{", 
      RowBox[{"1", ",", "86", ",", "76"}], "}"}], ",", 
     RowBox[{"{", 
      RowBox[{"2", ",", "135", ",", "79"}], "}"}], ",", 
     RowBox[{"{", 
      RowBox[{"3", ",", "170", ",", "98"}], "}"}], ",", 
     RowBox[{"{", 
      RowBox[{"4", ",", "231", ",", "120"}], "}"}], ",", 
     RowBox[{"{", 
      RowBox[{"5", ",", "255", ",", "168"}], "}"}], ",", 
     RowBox[{"{", 
      RowBox[{"6", ",", "263", ",", "241"}], "}"}], ",", 
     RowBox[{"{", 
      RowBox[{"7", ",", "209", ",", "326"}], "}"}], ",", 
     RowBox[{"{", 
      RowBox[{"8", ",", "152", ",", "383"}], "}"}], ",", 
     RowBox[{"{", 
      RowBox[{"9", ",", "91", ",", "386"}], "}"}], ",", 
     RowBox[{"{", 
      RowBox[{"10", ",", "73", ",", "341"}], "}"}], ",", 
     RowBox[{"{", 
      RowBox[{"11", ",", "45", ",", "298"}], "}"}], ",", 
     RowBox[{"{", 
      RowBox[{"12", ",", "38", ",", "256"}], "}"}], ",", 
     RowBox[{"{", 
      RowBox[{"13", ",", "38", ",", "216"}], "}"}], ",", 
     RowBox[{"{", 
      RowBox[{"14", ",", "41", ",", "165"}], "}"}], ",", 
     RowBox[{"{", 
      RowBox[{"15", ",", "38", ",", "136"}], "}"}], ",", 
     RowBox[{"{", 
      RowBox[{"16", ",", "43", ",", "111"}], "}"}], ",", 
     RowBox[{"{", 
      RowBox[{"17", ",", "56", ",", "88"}], "}"}], ",", 
     RowBox[{"{", 
      RowBox[{"18", ",", "77", ",", "82"}], "}"}], ",", 
     RowBox[{"{", 
      RowBox[{"19", ",", "107", ",", "82"}], "}"}], ",", 
     RowBox[{"{", 
      RowBox[{"20", ",", "129", ",", "92"}], "}"}], ",", 
     RowBox[{"{", 
      RowBox[{"21", ",", "199", ",", "86"}], "}"}], ",", 
     RowBox[{"{", 
      RowBox[{"22", ",", "222", ",", "122"}], "}"}], ",", 
     RowBox[{"{", 
      RowBox[{"23", ",", "275", ",", "152"}], "}"}], ",", 
     RowBox[{"{", 
      RowBox[{"24", ",", "265", ",", "254"}], "}"}], ",", 
     RowBox[{"{", 
      RowBox[{"25", ",", "197", ",", "345"}], "}"}], ",", 
     RowBox[{"{", 
      RowBox[{"26", ",", "122", ",", "374"}], "}"}], ",", 
     RowBox[{"{", 
      RowBox[{"27", ",", "75", ",", "363"}], "}"}], ",", 
     RowBox[{"{", 
      RowBox[{"28", ",", "49", ",", "316"}], "}"}], ",", 
     RowBox[{"{", 
      RowBox[{"29", ",", "33", ",", "248"}], "}"}], ",", 
     RowBox[{"{", 
      RowBox[{"30", ",", "24", ",", "192"}], "}"}], ",", 
     RowBox[{"{", 
      RowBox[{"31", ",", "22", ",", "147"}], "}"}], ",", 
     RowBox[{"{", 
      RowBox[{"32", ",", "21", ",", "111"}], "}"}], ",", 
     RowBox[{"{", 
      RowBox[{"33", ",", "27", ",", "91"}], "}"}], ",", 
     RowBox[{"{", 
      RowBox[{"34", ",", "38", ",", "74"}], "}"}], ",", 
     RowBox[{"{", 
      RowBox[{"35", ",", "50", ",", "57"}], "}"}], ",", 
     RowBox[{"{", 
      RowBox[{"36", ",", "75", ",", "50"}], "}"}], ",", 
     RowBox[{"{", 
      RowBox[{"37", ",", "98", ",", "39"}], "}"}], ",", 
     RowBox[{"{", 
      RowBox[{"38", ",", "176", ",", "34"}], "}"}], ",", 
     RowBox[{"{", 
      RowBox[{"39", ",", "238", ",", "42"}], "}"}], ",", 
     RowBox[{"{", 
      RowBox[{"40", ",", "339", ",", "64"}], "}"}], ",", 
     RowBox[{"{", "}"}], ",", 
     RowBox[{"{", 
      RowBox[{"0", ",", "71", ",", "79"}], "}"}], ",", 
     RowBox[{"{", 
      RowBox[{"1", ",", "98", ",", "72"}], "}"}], ",", 
     RowBox[{"{", 
      RowBox[{"2", ",", "147", ",", "83"}], "}"}], ",", 
     RowBox[{"{", 
      RowBox[{"3", ",", "202", ",", "91"}], "}"}], ",", 
     RowBox[{"{", 
      RowBox[{"4", ",", "259", ",", "137"}], "}"}], ",", 
     RowBox[{"{", 
      RowBox[{"5", ",", "308", ",", "198"}], "}"}], ",", 
     RowBox[{"{", 
      RowBox[{"6", ",", "257", ",", "339"}], "}"}], ",", 
     RowBox[{"{", 
      RowBox[{"7", ",", "158", ",", "436"}], "}"}], ",", 
     RowBox[{"{", 
      RowBox[{"8", ",", "79", ",", "453"}], "}"}], ",", 
     RowBox[{"{", 
      RowBox[{"9", ",", "46", ",", "397"}], "}"}], ",", 
     RowBox[{"{", 
      RowBox[{"10", ",", "40", ",", "323"}], "}"}], ",", 
     RowBox[{"{", 
      RowBox[{"11", ",", "33", ",", "265"}], "}"}], ",", 
     RowBox[{"{", 
      RowBox[{"12", ",", "21", ",", "221"}], "}"}], ",", 
     RowBox[{"{", 
      RowBox[{"13", ",", "12", ",", "187"}], "}"}], ",", 
     RowBox[{"{", 
      RowBox[{"14", ",", "13", ",", "140"}], "}"}], ",", 
     RowBox[{"{", 
      RowBox[{"15", ",", "12", ",", "103"}], "}"}], ",", 
     RowBox[{"{", 
      RowBox[{"16", ",", "16", ",", "81"}], "}"}], ",", 
     RowBox[{"{", 
      RowBox[{"17", ",", "23", ",", "60"}], "}"}], ",", 
     RowBox[{"{", 
      RowBox[{"18", ",", "30", ",", "47"}], "}"}], ",", 
     RowBox[{"{", 
      RowBox[{"19", ",", "42", ",", "39"}], "}"}], ",", 
     RowBox[{"{", 
      RowBox[{"20", ",", "61", ",", "30"}], "}"}], ",", 
     RowBox[{"{", 
      RowBox[{"21", ",", "91", ",", "20"}], "}"}], ",", 
     RowBox[{"{", 
      RowBox[{"22", ",", "131", ",", "24"}], "}"}], ",", 
     RowBox[{"{", 
      RowBox[{"23", ",", "209", ",", "31"}], "}"}], ",", 
     RowBox[{"{", 
      RowBox[{"24", ",", "340", ",", "39"}], "}"}], ",", 
     RowBox[{"{", 
      RowBox[{"25", ",", "483", ",", "86"}], "}"}], ",", 
     RowBox[{"{", 
      RowBox[{"26", ",", "504", ",", "262"}], "}"}], ",", 
     RowBox[{"{", 
      RowBox[{"27", ",", "294", ",", "554"}], "}"}], ",", 
     RowBox[{"{", 
      RowBox[{"28", ",", "90", ",", "638"}], "}"}], ",", 
     RowBox[{"{", 
      RowBox[{"29", ",", "25", ",", "543"}], "}"}], ",", 
     RowBox[{"{", 
      RowBox[{"30", ",", "11", ",", "432"}], "}"}], ",", 
     RowBox[{"{", 
      RowBox[{"31", ",", "6", ",", "337"}], "}"}], ",", 
     RowBox[{"{", 
      RowBox[{"32", ",", "5", ",", "250"}], "}"}], ",", 
     RowBox[{"{", 
      RowBox[{"33", ",", "4", ",", "176"}], "}"}], ",", 
     RowBox[{"{", 
      RowBox[{"34", ",", "3", ",", "141"}], "}"}], ",", 
     RowBox[{"{", 
      RowBox[{"35", ",", "5", ",", "111"}], "}"}], ",", 
     RowBox[{"{", 
      RowBox[{"36", ",", "6", ",", "78"}], "}"}], ",", 
     RowBox[{"{", 
      RowBox[{"37", ",", "9", ",", "59"}], "}"}], ",", 
     RowBox[{"{", 
      RowBox[{"38", ",", "14", ",", "45"}], "}"}], ",", 
     RowBox[{"{", 
      RowBox[{"39", ",", "20", ",", "36"}], "}"}], ",", 
     RowBox[{"{", 
      RowBox[{"40", ",", "35", ",", "29"}], "}"}], ",", 
     RowBox[{"{", "}"}], ",", 
     RowBox[{"{", 
      RowBox[{"0", ",", "71", ",", "79"}], "}"}], ",", 
     RowBox[{"{", 
      RowBox[{"1", ",", "92", ",", "78"}], "}"}], ",", 
     RowBox[{"{", 
      RowBox[{"2", ",", "122", ",", "77"}], "}"}], ",", 
     RowBox[{"{", 
      RowBox[{"3", ",", "169", ",", "79"}], "}"}], ",", 
     RowBox[{"{", 
      RowBox[{"4", ",", "237", ",", "109"}], "}"}], ",", 
     RowBox[{"{", 
      RowBox[{"5", ",", "306", ",", "150"}], "}"}], ",", 
     RowBox[{"{", 
      RowBox[{"6", ",", "322", ",", "213"}], "}"}], ",", 
     RowBox[{"{", 
      RowBox[{"7", ",", "259", ",", "325"}], "}"}], ",", 
     RowBox[{"{", 
      RowBox[{"8", ",", "159", ",", "427"}], "}"}], ",", 
     RowBox[{"{", 
      RowBox[{"9", ",", "66", ",", "440"}], "}"}], ",", 
     RowBox[{"{", 
      RowBox[{"10", ",", "33", ",", "395"}], "}"}], ",", 
     RowBox[{"{", 
      RowBox[{"11", ",", "20", ",", "309"}], "}"}], ",", 
     RowBox[{"{", 
      RowBox[{"12", ",", "22", ",", "242"}], "}"}], ",", 
     RowBox[{"{", 
      RowBox[{"13", ",", "19", ",", "179"}], "}"}], ",", 
     RowBox[{"{", 
      RowBox[{"14", ",", "25", ",", "135"}], "}"}], ",", 
     RowBox[{"{", 
      RowBox[{"15", ",", "37", ",", "114"}], "}"}], ",", 
     RowBox[{"{", 
      RowBox[{"16", ",", "38", ",", "103"}], "}"}], ",", 
     RowBox[{"{", 
      RowBox[{"17", ",", "45", ",", "80"}], "}"}], ",", 
     RowBox[{"{", 
      RowBox[{"18", ",", "64", ",", "76"}], "}"}], ",", 
     RowBox[{"{", 
      RowBox[{"19", ",", "91", ",", "68"}], "}"}], ",", 
     RowBox[{"{", 
      RowBox[{"20", ",", "146", ",", "67"}], "}"}], ",", 
     RowBox[{"{", 
      RowBox[{"21", ",", "170", ",", "70"}], "}"}], ",", 
     RowBox[{"{", 
      RowBox[{"22", ",", "266", ",", "67"}], "}"}], ",", 
     RowBox[{"{", 
      RowBox[{"23", ",", "355", ",", "101"}], "}"}], ",", 
     RowBox[{"{", 
      RowBox[{"24", ",", "395", ",", "200"}], "}"}], ",", 
     RowBox[{"{", 
      RowBox[{"25", ",", "344", ",", "340"}], "}"}], ",", 
     RowBox[{"{", 
      RowBox[{"26", ",", "176", ",", "470"}], "}"}], ",", 
     RowBox[{"{", 
      RowBox[{"27", ",", "88", ",", "486"}], "}"}], ",", 
     RowBox[{"{", 
      RowBox[{"28", ",", "39", ",", "423"}], "}"}], ",", 
     RowBox[{"{", 
      RowBox[{"29", ",", "26", ",", "329"}], "}"}], ",", 
     RowBox[{"{", 
      RowBox[{"30", ",", "25", ",", "252"}], "}"}], ",", 
     RowBox[{"{", 
      RowBox[{"31", ",", "25", ",", "192"}], "}"}], ",", 
     RowBox[{"{", 
      RowBox[{"32", ",", "25", ",", "148"}], "}"}], ",", 
     RowBox[{"{", 
      RowBox[{"33", ",", "34", ",", "122"}], "}"}], ",", 
     RowBox[{"{", 
      RowBox[{"34", ",", "45", ",", "102"}], "}"}], ",", 
     RowBox[{"{", 
      RowBox[{"35", ",", "67", ",", "78"}], "}"}], ",", 
     RowBox[{"{", 
      RowBox[{"36", ",", "93", ",", "72"}], "}"}], ",", 
     RowBox[{"{", 
      RowBox[{"37", ",", "131", ",", "73"}], "}"}], ",", 
     RowBox[{"{", 
      RowBox[{"38", ",", "163", ",", "95"}], "}"}], ",", 
     RowBox[{"{", 
      RowBox[{"39", ",", "229", ",", "110"}], "}"}], ",", 
     RowBox[{"{", 
      RowBox[{"40", ",", "267", ",", "153"}], "}"}], ",", 
     RowBox[{"{", "}"}], ",", 
     RowBox[{"{", 
      RowBox[{"0", ",", "71", ",", "79"}], "}"}], ",", 
     RowBox[{"{", 
      RowBox[{"1", ",", "98", ",", "78"}], "}"}], ",", 
     RowBox[{"{", 
      RowBox[{"2", ",", "126", ",", "96"}], "}"}], ",", 
     RowBox[{"{", 
      RowBox[{"3", ",", "140", ",", "124"}], "}"}], ",", 
     RowBox[{"{", 
      RowBox[{"4", ",", "161", ",", "139"}], "}"}], ",", 
     RowBox[{"{", 
      RowBox[{"5", ",", "196", ",", "131"}], "}"}], ",", 
     RowBox[{"{", 
      RowBox[{"6", ",", "240", ",", "155"}], "}"}], ",", 
     RowBox[{"{", 
      RowBox[{"7", ",", "235", ",", "208"}], "}"}], ",", 
     RowBox[{"{", 
      RowBox[{"8", ",", "219", ",", "280"}], "}"}], ",", 
     RowBox[{"{", 
      RowBox[{"9", ",", "167", ",", "351"}], "}"}], ",", 
     RowBox[{"{", 
      RowBox[{"10", ",", "105", ",", "371"}], "}"}], ",", 
     RowBox[{"{", 
      RowBox[{"11", ",", "67", ",", "337"}], "}"}], ",", 
     RowBox[{"{", 
      RowBox[{"12", ",", "49", ",", "289"}], "}"}], ",", 
     RowBox[{"{", 
      RowBox[{"13", ",", "35", ",", "235"}], "}"}], ",", 
     RowBox[{"{", 
      RowBox[{"14", ",", "33", ",", "188"}], "}"}], ",", 
     RowBox[{"{", 
      RowBox[{"15", ",", "34", ",", "146"}], "}"}], ",", 
     RowBox[{"{", 
      RowBox[{"16", ",", "38", ",", "114"}], "}"}], ",", 
     RowBox[{"{", 
      RowBox[{"17", ",", "39", ",", "90"}], "}"}], ",", 
     RowBox[{"{", 
      RowBox[{"18", ",", "51", ",", "69"}], "}"}], ",", 
     RowBox[{"{", 
      RowBox[{"19", ",", "74", ",", "58"}], "}"}], ",", 
     RowBox[{"{", 
      RowBox[{"20", ",", "120", ",", "55"}], "}"}], ",", 
     RowBox[{"{", 
      RowBox[{"21", ",", "170", ",", "65"}], "}"}], ",", 
     RowBox[{"{", 
      RowBox[{"22", ",", "232", ",", "73"}], "}"}], ",", 
     RowBox[{"{", 
      RowBox[{"23", ",", "296", ",", "102"}], "}"}], ",", 
     RowBox[{"{", 
      RowBox[{"24", ",", "371", ",", "152"}], "}"}], ",", 
     RowBox[{"{", 
      RowBox[{"25", ",", "353", ",", "272"}], "}"}], ",", 
     RowBox[{"{", 
      RowBox[{"26", ",", "260", ",", "430"}], "}"}], ",", 
     RowBox[{"{", 
      RowBox[{"27", ",", "143", ",", "491"}], "}"}], ",", 
     RowBox[{"{", 
      RowBox[{"28", ",", "56", ",", "473"}], "}"}], ",", 
     RowBox[{"{", 
      RowBox[{"29", ",", "47", ",", "386"}], "}"}], ",", 
     RowBox[{"{", 
      RowBox[{"30", ",", "25", ",", "316"}], "}"}], ",", 
     RowBox[{"{", 
      RowBox[{"31", ",", "19", ",", "245"}], "}"}], ",", 
     RowBox[{"{", 
      RowBox[{"32", ",", "14", ",", "196"}], "}"}], ",", 
     RowBox[{"{", 
      RowBox[{"33", ",", "19", ",", "148"}], "}"}], ",", 
     RowBox[{"{", 
      RowBox[{"34", ",", "21", ",", "118"}], "}"}], ",", 
     RowBox[{"{", 
      RowBox[{"35", ",", "24", ",", "87"}], "}"}], ",", 
     RowBox[{"{", 
      RowBox[{"36", ",", "40", ",", "63"}], "}"}], ",", 
     RowBox[{"{", 
      RowBox[{"37", ",", "59", ",", "51"}], "}"}], ",", 
     RowBox[{"{", 
      RowBox[{"38", ",", "99", ",", "44"}], "}"}], ",", 
     RowBox[{"{", 
      RowBox[{"39", ",", "137", ",", "38"}], "}"}], ",", 
     RowBox[{"{", 
      RowBox[{"40", ",", "240", ",", "33"}], "}"}], ",", 
     RowBox[{"{", "}"}], ",", 
     RowBox[{"{", 
      RowBox[{"0", ",", "71", ",", "79"}], "}"}], ",", 
     RowBox[{"{", 
      RowBox[{"1", ",", "92", ",", "65"}], "}"}], ",", 
     RowBox[{"{", 
      RowBox[{"2", ",", "133", ",", "62"}], "}"}], ",", 
     RowBox[{"{", 
      RowBox[{"3", ",", "160", ",", "73"}], "}"}], ",", 
     RowBox[{"{", 
      RowBox[{"4", ",", "235", ",", "95"}], "}"}], ",", 
     RowBox[{"{", 
      RowBox[{"5", ",", "297", ",", "133"}], "}"}], ",", 
     RowBox[{"{", 
      RowBox[{"6", ",", "319", ",", "226"}], "}"}], ",", 
     RowBox[{"{", 
      RowBox[{"7", ",", "239", ",", "363"}], "}"}], ",", 
     RowBox[{"{", 
      RowBox[{"8", ",", "155", ",", "434"}], "}"}], ",", 
     RowBox[{"{", 
      RowBox[{"9", ",", "86", ",", "436"}], "}"}], ",", 
     RowBox[{"{", 
      RowBox[{"10", ",", "44", ",", "382"}], "}"}], ",", 
     RowBox[{"{", 
      RowBox[{"11", ",", "37", ",", "295"}], "}"}], ",", 
     RowBox[{"{", 
      RowBox[{"12", ",", "36", ",", "235"}], "}"}], ",", 
     RowBox[{"{", 
      RowBox[{"13", ",", "36", ",", "173"}], "}"}], ",", 
     RowBox[{"{", 
      RowBox[{"14", ",", "34", ",", "136"}], "}"}], ",", 
     RowBox[{"{", 
      RowBox[{"15", ",", "54", ",", "108"}], "}"}], ",", 
     RowBox[{"{", 
      RowBox[{"16", ",", "70", ",", "87"}], "}"}], ",", 
     RowBox[{"{", 
      RowBox[{"17", ",", "100", ",", "83"}], "}"}], ",", 
     RowBox[{"{", 
      RowBox[{"18", ",", "142", ",", "84"}], "}"}], ",", 
     RowBox[{"{", 
      RowBox[{"19", ",", "183", ",", "101"}], "}"}], ",", 
     RowBox[{"{", 
      RowBox[{"20", ",", "214", ",", "155"}], "}"}], ",", 
     RowBox[{"{", 
      RowBox[{"21", ",", "236", ",", "200"}], "}"}], ",", 
     RowBox[{"{", 
      RowBox[{"22", ",", "197", ",", "282"}], "}"}], ",", 
     RowBox[{"{", 
      RowBox[{"23", ",", "165", ",", "332"}], "}"}], ",", 
     RowBox[{"{", 
      RowBox[{"24", ",", "111", ",", "352"}], "}"}], ",", 
     RowBox[{"{", 
      RowBox[{"25", ",", "89", ",", "323"}], "}"}], ",", 
     RowBox[{"{", 
      RowBox[{"26", ",", "77", ",", "278"}], "}"}], ",", 
     RowBox[{"{", 
      RowBox[{"27", ",", "78", ",", "227"}], "}"}], ",", 
     RowBox[{"{", 
      RowBox[{"28", ",", "75", ",", "211"}], "}"}], ",", 
     RowBox[{"{", 
      RowBox[{"29", ",", "85", ",", "196"}], "}"}], ",", 
     RowBox[{"{", 
      RowBox[{"30", ",", "77", ",", "166"}], "}"}], ",", 
     RowBox[{"{", 
      RowBox[{"31", ",", "76", ",", "150"}], "}"}], ",", 
     RowBox[{"{", 
      RowBox[{"32", ",", "90", ",", "138"}], "}"}], ",", 
     RowBox[{"{", 
      RowBox[{"33", ",", "89", ",", "127"}], "}"}], ",", 
     RowBox[{"{", 
      RowBox[{"34", ",", "106", ",", "129"}], "}"}], ",", 
     RowBox[{"{", 
      RowBox[{"35", ",", "115", ",", "127"}], "}"}], ",", 
     RowBox[{"{", 
      RowBox[{"36", ",", "133", ",", "124"}], "}"}], ",", 
     RowBox[{"{", 
      RowBox[{"37", ",", "160", ",", "111"}], "}"}], ",", 
     RowBox[{"{", 
      RowBox[{"38", ",", "183", ",", "128"}], "}"}], ",", 
     RowBox[{"{", 
      RowBox[{"39", ",", "225", ",", "147"}], "}"}], ",", 
     RowBox[{"{", 
      RowBox[{"40", ",", "261", ",", "176"}], "}"}], ",", 
     RowBox[{"{", "}"}]}], "}"}]}], ";"}]], "Input",
 CellChangeTimes->{{3.666697600050144*^9, 3.666697604754331*^9}}],

Cell[BoxData[""], "Input",
 CellChangeTimes->{{3.6666976119928102`*^9, 3.6666976181286993`*^9}}],

Cell[BoxData[
 RowBox[{
  RowBox[{"scan2", "=", 
   RowBox[{"{", 
    RowBox[{
     RowBox[{"{", 
      RowBox[{"0", ",", "71", ",", "79"}], "}"}], ",", 
     RowBox[{"{", 
      RowBox[{"1", ",", "90", ",", "66"}], "}"}], ",", 
     RowBox[{"{", 
      RowBox[{"2", ",", "126", ",", "58"}], "}"}], ",", 
     RowBox[{"{", 
      RowBox[{"3", ",", "174", ",", "63"}], "}"}], ",", 
     RowBox[{"{", 
      RowBox[{"4", ",", "234", ",", "88"}], "}"}], ",", 
     RowBox[{"{", 
      RowBox[{"5", ",", "314", ",", "126"}], "}"}], ",", 
     RowBox[{"{", 
      RowBox[{"6", ",", "344", ",", "211"}], "}"}], ",", 
     RowBox[{"{", 
      RowBox[{"7", ",", "295", ",", "367"}], "}"}], ",", 
     RowBox[{"{", 
      RowBox[{"8", ",", "168", ",", "489"}], "}"}], ",", 
     RowBox[{"{", 
      RowBox[{"9", ",", "79", ",", "487"}], "}"}], ",", 
     RowBox[{"{", 
      RowBox[{"10", ",", "36", ",", "431"}], "}"}], ",", 
     RowBox[{"{", 
      RowBox[{"11", ",", "23", ",", "325"}], "}"}], ",", 
     RowBox[{"{", 
      RowBox[{"12", ",", "14", ",", "259"}], "}"}], ",", 
     RowBox[{"{", 
      RowBox[{"13", ",", "9", ",", "210"}], "}"}], ",", 
     RowBox[{"{", 
      RowBox[{"14", ",", "11", ",", "167"}], "}"}], ",", 
     RowBox[{"{", 
      RowBox[{"15", ",", "16", ",", "131"}], "}"}], ",", 
     RowBox[{"{", 
      RowBox[{"16", ",", "21", ",", "90"}], "}"}], ",", 
     RowBox[{"{", 
      RowBox[{"17", ",", "25", ",", "75"}], "}"}], ",", 
     RowBox[{"{", 
      RowBox[{"18", ",", "39", ",", "61"}], "}"}], ",", 
     RowBox[{"{", 
      RowBox[{"19", ",", "68", ",", "51"}], "}"}], ",", 
     RowBox[{"{", 
      RowBox[{"20", ",", "100", ",", "54"}], "}"}], ",", 
     RowBox[{"{", 
      RowBox[{"21", ",", "133", ",", "63"}], "}"}], ",", 
     RowBox[{"{", 
      RowBox[{"22", ",", "185", ",", "61"}], "}"}], ",", 
     RowBox[{"{", 
      RowBox[{"23", ",", "264", ",", "75"}], "}"}], ",", 
     RowBox[{"{", 
      RowBox[{"24", ",", "364", ",", "114"}], "}"}], ",", 
     RowBox[{"{", 
      RowBox[{"25", ",", "369", ",", "248"}], "}"}], ",", 
     RowBox[{"{", 
      RowBox[{"26", ",", "279", ",", "436"}], "}"}], ",", 
     RowBox[{"{", 
      RowBox[{"27", ",", "131", ",", "532"}], "}"}], ",", 
     RowBox[{"{", 
      RowBox[{"28", ",", "51", ",", "518"}], "}"}], ",", 
     RowBox[{"{", 
      RowBox[{"29", ",", "25", ",", "420"}], "}"}], ",", 
     RowBox[{"{", 
      RowBox[{"30", ",", "16", ",", "353"}], "}"}], ",", 
     RowBox[{"{", 
      RowBox[{"31", ",", "12", ",", "262"}], "}"}], ",", 
     RowBox[{"{", 
      RowBox[{"32", ",", "15", ",", "191"}], "}"}], ",", 
     RowBox[{"{", 
      RowBox[{"33", ",", "16", ",", "147"}], "}"}], ",", 
     RowBox[{"{", 
      RowBox[{"34", ",", "22", ",", "111"}], "}"}], ",", 
     RowBox[{"{", 
      RowBox[{"35", ",", "22", ",", "92"}], "}"}], ",", 
     RowBox[{"{", 
      RowBox[{"36", ",", "29", ",", "77"}], "}"}], ",", 
     RowBox[{"{", 
      RowBox[{"37", ",", "31", ",", "65"}], "}"}], ",", 
     RowBox[{"{", 
      RowBox[{"38", ",", "51", ",", "65"}], "}"}], ",", 
     RowBox[{"{", 
      RowBox[{"39", ",", "68", ",", "65"}], "}"}], ",", 
     RowBox[{"{", 
      RowBox[{"40", ",", "94", ",", "61"}], "}"}], ",", 
     RowBox[{"{", 
      RowBox[{"41", ",", "145", ",", "59"}], "}"}], ",", 
     RowBox[{"{", 
      RowBox[{"42", ",", "244", ",", "62"}], "}"}], ",", 
     RowBox[{"{", 
      RowBox[{"43", ",", "327", ",", "107"}], "}"}], ",", 
     RowBox[{"{", 
      RowBox[{"44", ",", "335", ",", "238"}], "}"}], ",", 
     RowBox[{"{", 
      RowBox[{"45", ",", "281", ",", "363"}], "}"}], ",", 
     RowBox[{"{", 
      RowBox[{"46", ",", "188", ",", "451"}], "}"}], ",", 
     RowBox[{"{", 
      RowBox[{"47", ",", "105", ",", "463"}], "}"}], ",", 
     RowBox[{"{", 
      RowBox[{"48", ",", "58", ",", "448"}], "}"}], ",", 
     RowBox[{"{", 
      RowBox[{"49", ",", "36", ",", "364"}], "}"}], ",", 
     RowBox[{"{", 
      RowBox[{"50", ",", "27", ",", "288"}], "}"}], ",", 
     RowBox[{"{", 
      RowBox[{"51", ",", "17", ",", "223"}], "}"}], ",", 
     RowBox[{"{", 
      RowBox[{"52", ",", "11", ",", "183"}], "}"}], ",", 
     RowBox[{"{", 
      RowBox[{"53", ",", "12", ",", "133"}], "}"}], ",", 
     RowBox[{"{", 
      RowBox[{"54", ",", "13", ",", "105"}], "}"}], ",", 
     RowBox[{"{", 
      RowBox[{"55", ",", "14", ",", "74"}], "}"}], ",", 
     RowBox[{"{", 
      RowBox[{"56", ",", "22", ",", "56"}], "}"}], ",", 
     RowBox[{"{", 
      RowBox[{"57", ",", "33", ",", "55"}], "}"}], ",", 
     RowBox[{"{", 
      RowBox[{"58", ",", "36", ",", "49"}], "}"}], ",", 
     RowBox[{"{", 
      RowBox[{"59", ",", "56", ",", "40"}], "}"}], ",", 
     RowBox[{"{", 
      RowBox[{"60", ",", "75", ",", "38"}], "}"}], ",", 
     RowBox[{"{", 
      RowBox[{"61", ",", "115", ",", "37"}], "}"}], ",", 
     RowBox[{"{", 
      RowBox[{"62", ",", "159", ",", "36"}], "}"}], ",", 
     RowBox[{"{", 
      RowBox[{"63", ",", "238", ",", "37"}], "}"}], ",", 
     RowBox[{"{", 
      RowBox[{"64", ",", "373", ",", "62"}], "}"}], ",", 
     RowBox[{"{", 
      RowBox[{"65", ",", "496", ",", "134"}], "}"}], ",", 
     RowBox[{"{", 
      RowBox[{"66", ",", "468", ",", "337"}], "}"}], ",", 
     RowBox[{"{", 
      RowBox[{"67", ",", "228", ",", "603"}], "}"}], ",", 
     RowBox[{"{", 
      RowBox[{"68", ",", "81", ",", "634"}], "}"}], ",", 
     RowBox[{"{", 
      RowBox[{"69", ",", "53", ",", "549"}], "}"}], ",", 
     RowBox[{"{", 
      RowBox[{"70", ",", "24", ",", "438"}], "}"}], ",", 
     RowBox[{"{", 
      RowBox[{"71", ",", "14", ",", "333"}], "}"}], ",", 
     RowBox[{"{", 
      RowBox[{"72", ",", "12", ",", "245"}], "}"}], ",", 
     RowBox[{"{", 
      RowBox[{"73", ",", "15", ",", "184"}], "}"}], ",", 
     RowBox[{"{", 
      RowBox[{"74", ",", "14", ",", "147"}], "}"}], ",", 
     RowBox[{"{", 
      RowBox[{"75", ",", "20", ",", "117"}], "}"}], ",", 
     RowBox[{"{", 
      RowBox[{"76", ",", "23", ",", "87"}], "}"}], ",", 
     RowBox[{"{", 
      RowBox[{"77", ",", "30", ",", "66"}], "}"}], ",", 
     RowBox[{"{", 
      RowBox[{"78", ",", "57", ",", "48"}], "}"}], ",", 
     RowBox[{"{", 
      RowBox[{"79", ",", "83", ",", "42"}], "}"}], ",", 
     RowBox[{"{", 
      RowBox[{"80", ",", "137", ",", "33"}], "}"}], ",", 
     RowBox[{"{", 
      RowBox[{"81", ",", "216", ",", "39"}], "}"}], ",", 
     RowBox[{"{", 
      RowBox[{"82", ",", "310", ",", "59"}], "}"}], ",", 
     RowBox[{"{", 
      RowBox[{"83", ",", "416", ",", "105"}], "}"}], ",", 
     RowBox[{"{", 
      RowBox[{"84", ",", "462", ",", "258"}], "}"}], ",", 
     RowBox[{"{", 
      RowBox[{"85", ",", "276", ",", "531"}], "}"}], ",", 
     RowBox[{"{", 
      RowBox[{"86", ",", "115", ",", "626"}], "}"}], ",", 
     RowBox[{"{", 
      RowBox[{"87", ",", "46", ",", "556"}], "}"}], ",", 
     RowBox[{"{", 
      RowBox[{"88", ",", "25", ",", "431"}], "}"}], ",", 
     RowBox[{"{", 
      RowBox[{"89", ",", "12", ",", "341"}], "}"}], ",", 
     RowBox[{"{", 
      RowBox[{"90", ",", "15", ",", "261"}], "}"}], ",", 
     RowBox[{"{", 
      RowBox[{"91", ",", "17", ",", "196"}], "}"}], ",", 
     RowBox[{"{", 
      RowBox[{"92", ",", "18", ",", "153"}], "}"}], ",", 
     RowBox[{"{", 
      RowBox[{"93", ",", "23", ",", "119"}], "}"}], ",", 
     RowBox[{"{", 
      RowBox[{"94", ",", "26", ",", "100"}], "}"}], ",", 
     RowBox[{"{", 
      RowBox[{"95", ",", "33", ",", "72"}], "}"}], ",", 
     RowBox[{"{", 
      RowBox[{"96", ",", "36", ",", "61"}], "}"}], ",", 
     RowBox[{"{", 
      RowBox[{"97", ",", "47", ",", "55"}], "}"}], ",", 
     RowBox[{"{", 
      RowBox[{"98", ",", "71", ",", "47"}], "}"}], ",", 
     RowBox[{"{", 
      RowBox[{"99", ",", "111", ",", "41"}], "}"}], ",", 
     RowBox[{"{", 
      RowBox[{"100", ",", "172", ",", "33"}], "}"}], ",", 
     RowBox[{"{", 
      RowBox[{"101", ",", "243", ",", "51"}], "}"}], ",", 
     RowBox[{"{", 
      RowBox[{"102", ",", "364", ",", "77"}], "}"}], ",", 
     RowBox[{"{", 
      RowBox[{"103", ",", "470", ",", "148"}], "}"}], ",", 
     RowBox[{"{", 
      RowBox[{"104", ",", "437", ",", "322"}], "}"}], ",", 
     RowBox[{"{", 
      RowBox[{"105", ",", "237", ",", "572"}], "}"}], ",", 
     RowBox[{"{", 
      RowBox[{"106", ",", "76", ",", "629"}], "}"}], ",", 
     RowBox[{"{", 
      RowBox[{"107", ",", "30", ",", "530"}], "}"}], ",", 
     RowBox[{"{", 
      RowBox[{"108", ",", "13", ",", "405"}], "}"}], ",", 
     RowBox[{"{", 
      RowBox[{"109", ",", "13", ",", "305"}], "}"}], ",", 
     RowBox[{"{", 
      RowBox[{"110", ",", "8", ",", "233"}], "}"}], ",", 
     RowBox[{"{", 
      RowBox[{"111", ",", "9", ",", "164"}], "}"}], ",", 
     RowBox[{"{", 
      RowBox[{"112", ",", "15", ",", "122"}], "}"}], ",", 
     RowBox[{"{", 
      RowBox[{"113", ",", "19", ",", "102"}], "}"}], ",", 
     RowBox[{"{", 
      RowBox[{"114", ",", "23", ",", "72"}], "}"}], ",", 
     RowBox[{"{", 
      RowBox[{"115", ",", "34", ",", "52"}], "}"}], ",", 
     RowBox[{"{", 
      RowBox[{"116", ",", "50", ",", "44"}], "}"}], ",", 
     RowBox[{"{", 
      RowBox[{"117", ",", "82", ",", "48"}], "}"}], ",", 
     RowBox[{"{", 
      RowBox[{"118", ",", "110", ",", "49"}], "}"}], ",", 
     RowBox[{"{", 
      RowBox[{"119", ",", "173", ",", "60"}], "}"}], ",", 
     RowBox[{"{", 
      RowBox[{"120", ",", "232", ",", "69"}], "}"}], ",", 
     RowBox[{"{", 
      RowBox[{"121", ",", "310", ",", "85"}], "}"}], ",", 
     RowBox[{"{", 
      RowBox[{"122", ",", "372", ",", "152"}], "}"}], ",", 
     RowBox[{"{", 
      RowBox[{"123", ",", "321", ",", "283"}], "}"}], ",", 
     RowBox[{"{", 
      RowBox[{"124", ",", "235", ",", "412"}], "}"}], ",", 
     RowBox[{"{", 
      RowBox[{"125", ",", "129", ",", "485"}], "}"}], ",", 
     RowBox[{"{", 
      RowBox[{"126", ",", "79", ",", "449"}], "}"}], ",", 
     RowBox[{"{", 
      RowBox[{"127", ",", "47", ",", "397"}], "}"}], ",", 
     RowBox[{"{", 
      RowBox[{"128", ",", "43", ",", "309"}], "}"}], ",", 
     RowBox[{"{", 
      RowBox[{"129", ",", "32", ",", "240"}], "}"}], ",", 
     RowBox[{"{", 
      RowBox[{"130", ",", "29", ",", "190"}], "}"}], ",", 
     RowBox[{"{", 
      RowBox[{"131", ",", "26", ",", "152"}], "}"}], ",", 
     RowBox[{"{", 
      RowBox[{"132", ",", "34", ",", "125"}], "}"}], ",", 
     RowBox[{"{", 
      RowBox[{"133", ",", "46", ",", "107"}], "}"}], ",", 
     RowBox[{"{", 
      RowBox[{"134", ",", "60", ",", "85"}], "}"}], ",", 
     RowBox[{"{", 
      RowBox[{"135", ",", "80", ",", "81"}], "}"}], ",", 
     RowBox[{"{", 
      RowBox[{"136", ",", "116", ",", "85"}], "}"}], ",", 
     RowBox[{"{", 
      RowBox[{"137", ",", "152", ",", "91"}], "}"}], ",", 
     RowBox[{"{", 
      RowBox[{"138", ",", "191", ",", "105"}], "}"}], ",", 
     RowBox[{"{", 
      RowBox[{"139", ",", "247", ",", "132"}], "}"}], ",", 
     RowBox[{"{", 
      RowBox[{"140", ",", "263", ",", "216"}], "}"}], ",", 
     RowBox[{"{", 
      RowBox[{"141", ",", "231", ",", "325"}], "}"}], ",", 
     RowBox[{"{", 
      RowBox[{"142", ",", "166", ",", "367"}], "}"}], ",", 
     RowBox[{"{", 
      RowBox[{"143", ",", "79", ",", "383"}], "}"}], ",", 
     RowBox[{"{", 
      RowBox[{"144", ",", "54", ",", "325"}], "}"}], ",", 
     RowBox[{"{", 
      RowBox[{"145", ",", "39", ",", "267"}], "}"}], ",", 
     RowBox[{"{", 
      RowBox[{"146", ",", "33", ",", "220"}], "}"}], ",", 
     RowBox[{"{", 
      RowBox[{"147", ",", "40", ",", "170"}], "}"}], ",", 
     RowBox[{"{", 
      RowBox[{"148", ",", "57", ",", "140"}], "}"}], ",", 
     RowBox[{"{", 
      RowBox[{"149", ",", "69", ",", "119"}], "}"}], ",", 
     RowBox[{"{", 
      RowBox[{"150", ",", "84", ",", "104"}], "}"}], ",", 
     RowBox[{"{", 
      RowBox[{"151", ",", "110", ",", "104"}], "}"}], ",", 
     RowBox[{"{", 
      RowBox[{"152", ",", "147", ",", "98"}], "}"}], ",", 
     RowBox[{"{", 
      RowBox[{"153", ",", "163", ",", "116"}], "}"}], ",", 
     RowBox[{"{", 
      RowBox[{"154", ",", "206", ",", "121"}], "}"}], ",", 
     RowBox[{"{", 
      RowBox[{"155", ",", "253", ",", "168"}], "}"}], ",", 
     RowBox[{"{", 
      RowBox[{"156", ",", "224", ",", "243"}], "}"}], ",", 
     RowBox[{"{", 
      RowBox[{"157", ",", "196", ",", "310"}], "}"}], ",", 
     RowBox[{"{", 
      RowBox[{"158", ",", "149", ",", "341"}], "}"}], ",", 
     RowBox[{"{", 
      RowBox[{"159", ",", "94", ",", "365"}], "}"}], ",", 
     RowBox[{"{", 
      RowBox[{"160", ",", "71", ",", "338"}], "}"}], ",", 
     RowBox[{"{", 
      RowBox[{"161", ",", "58", ",", "290"}], "}"}], ",", 
     RowBox[{"{", 
      RowBox[{"162", ",", "47", ",", "255"}], "}"}], ",", 
     RowBox[{"{", 
      RowBox[{"163", ",", "46", ",", "213"}], "}"}], ",", 
     RowBox[{"{", 
      RowBox[{"164", ",", "47", ",", "163"}], "}"}], ",", 
     RowBox[{"{", 
      RowBox[{"165", ",", "56", ",", "146"}], "}"}], ",", 
     RowBox[{"{", 
      RowBox[{"166", ",", "69", ",", "136"}], "}"}], ",", 
     RowBox[{"{", 
      RowBox[{"167", ",", "81", ",", "123"}], "}"}], ",", 
     RowBox[{"{", 
      RowBox[{"168", ",", "85", ",", "121"}], "}"}], ",", 
     RowBox[{"{", 
      RowBox[{"169", ",", "81", ",", "125"}], "}"}], ",", 
     RowBox[{"{", 
      RowBox[{"170", ",", "83", ",", "133"}], "}"}], ",", 
     RowBox[{"{", 
      RowBox[{"171", ",", "104", ",", "117"}], "}"}], ",", 
     RowBox[{"{", 
      RowBox[{"172", ",", "125", ",", "109"}], "}"}], ",", 
     RowBox[{"{", 
      RowBox[{"173", ",", "148", ",", "121"}], "}"}], ",", 
     RowBox[{"{", 
      RowBox[{"174", ",", "197", ",", "145"}], "}"}], ",", 
     RowBox[{"{", 
      RowBox[{"175", ",", "227", ",", "179"}], "}"}], ",", 
     RowBox[{"{", 
      RowBox[{"176", ",", "201", ",", "230"}], "}"}], ",", 
     RowBox[{"{", 
      RowBox[{"177", ",", "177", ",", "286"}], "}"}], ",", 
     RowBox[{"{", 
      RowBox[{"178", ",", "141", ",", "306"}], "}"}], ",", 
     RowBox[{"{", 
      RowBox[{"179", ",", "115", ",", "325"}], "}"}], ",", 
     RowBox[{"{", 
      RowBox[{"180", ",", "76", ",", "303"}], "}"}], ",", 
     RowBox[{"{", 
      RowBox[{"181", ",", "75", ",", "256"}], "}"}], ",", 
     RowBox[{"{", 
      RowBox[{"182", ",", "75", ",", "220"}], "}"}], ",", 
     RowBox[{"{", 
      RowBox[{"183", ",", "83", ",", "193"}], "}"}], ",", 
     RowBox[{"{", 
      RowBox[{"184", ",", "93", ",", "156"}], "}"}], ",", 
     RowBox[{"{", 
      RowBox[{"185", ",", "123", ",", "152"}], "}"}], ",", 
     RowBox[{"{", 
      RowBox[{"186", ",", "148", ",", "143"}], "}"}], ",", 
     RowBox[{"{", 
      RowBox[{"187", ",", "183", ",", "144"}], "}"}], ",", 
     RowBox[{"{", 
      RowBox[{"188", ",", "186", ",", "163"}], "}"}], ",", 
     RowBox[{"{", 
      RowBox[{"189", ",", "183", ",", "195"}], "}"}], ",", 
     RowBox[{"{", 
      RowBox[{"190", ",", "214", ",", "209"}], "}"}], ",", 
     RowBox[{"{", 
      RowBox[{"191", ",", "162", ",", "280"}], "}"}], ",", 
     RowBox[{"{", 
      RowBox[{"192", ",", "123", ",", "300"}], "}"}], ",", 
     RowBox[{"{", 
      RowBox[{"193", ",", "96", ",", "288"}], "}"}], ",", 
     RowBox[{"{", 
      RowBox[{"194", ",", "70", ",", "252"}], "}"}], ",", 
     RowBox[{"{", 
      RowBox[{"195", ",", "75", ",", "214"}], "}"}], ",", 
     RowBox[{"{", 
      RowBox[{"196", ",", "69", ",", "195"}], "}"}], ",", 
     RowBox[{"{", 
      RowBox[{"197", ",", "80", ",", "188"}], "}"}], ",", 
     RowBox[{"{", 
      RowBox[{"198", ",", "91", ",", "167"}], "}"}], ",", 
     RowBox[{"{", 
      RowBox[{"199", ",", "102", ",", "153"}], "}"}], ",", 
     RowBox[{"{", 
      RowBox[{"200", ",", "126", ",", "150"}], "}"}], ",", 
     RowBox[{"{", "}"}], ",", 
     RowBox[{"{", 
      RowBox[{"0", ",", "71", ",", "79"}], "}"}], ",", 
     RowBox[{"{", 
      RowBox[{"1", ",", "96", ",", "71"}], "}"}], ",", 
     RowBox[{"{", 
      RowBox[{"2", ",", "113", ",", "83"}], "}"}], ",", 
     RowBox[{"{", 
      RowBox[{"3", ",", "142", ",", "83"}], "}"}], ",", 
     RowBox[{"{", 
      RowBox[{"4", ",", "178", ",", "94"}], "}"}], ",", 
     RowBox[{"{", 
      RowBox[{"5", ",", "218", ",", "124"}], "}"}], ",", 
     RowBox[{"{", 
      RowBox[{"6", ",", "240", ",", "185"}], "}"}], ",", 
     RowBox[{"{", 
      RowBox[{"7", ",", "220", ",", "251"}], "}"}], ",", 
     RowBox[{"{", 
      RowBox[{"8", ",", "183", ",", "298"}], "}"}], ",", 
     RowBox[{"{", 
      RowBox[{"9", ",", "133", ",", "341"}], "}"}], ",", 
     RowBox[{"{", 
      RowBox[{"10", ",", "67", ",", "346"}], "}"}], ",", 
     RowBox[{"{", 
      RowBox[{"11", ",", "51", ",", "294"}], "}"}], ",", 
     RowBox[{"{", 
      RowBox[{"12", ",", "55", ",", "237"}], "}"}], ",", 
     RowBox[{"{", 
      RowBox[{"13", ",", "47", ",", "206"}], "}"}], ",", 
     RowBox[{"{", 
      RowBox[{"14", ",", "49", ",", "169"}], "}"}], ",", 
     RowBox[{"{", 
      RowBox[{"15", ",", "52", ",", "148"}], "}"}], ",", 
     RowBox[{"{", 
      RowBox[{"16", ",", "59", ",", "136"}], "}"}], ",", 
     RowBox[{"{", 
      RowBox[{"17", ",", "63", ",", "128"}], "}"}], ",", 
     RowBox[{"{", 
      RowBox[{"18", ",", "84", ",", "119"}], "}"}], ",", 
     RowBox[{"{", 
      RowBox[{"19", ",", "94", ",", "116"}], "}"}], ",", 
     RowBox[{"{", 
      RowBox[{"20", ",", "123", ",", "95"}], "}"}], ",", 
     RowBox[{"{", 
      RowBox[{"21", ",", "148", ",", "95"}], "}"}], ",", 
     RowBox[{"{", 
      RowBox[{"22", ",", "184", ",", "107"}], "}"}], ",", 
     RowBox[{"{", 
      RowBox[{"23", ",", "234", ",", "134"}], "}"}], ",", 
     RowBox[{"{", 
      RowBox[{"24", ",", "249", ",", "188"}], "}"}], ",", 
     RowBox[{"{", 
      RowBox[{"25", ",", "244", ",", "272"}], "}"}], ",", 
     RowBox[{"{", 
      RowBox[{"26", ",", "168", ",", "358"}], "}"}], ",", 
     RowBox[{"{", 
      RowBox[{"27", ",", "107", ",", "380"}], "}"}], ",", 
     RowBox[{"{", 
      RowBox[{"28", ",", "75", ",", "351"}], "}"}], ",", 
     RowBox[{"{", 
      RowBox[{"29", ",", "54", ",", "301"}], "}"}], ",", 
     RowBox[{"{", 
      RowBox[{"30", ",", "45", ",", "256"}], "}"}], ",", 
     RowBox[{"{", 
      RowBox[{"31", ",", "51", ",", "212"}], "}"}], ",", 
     RowBox[{"{", 
      RowBox[{"32", ",", "58", ",", "163"}], "}"}], ",", 
     RowBox[{"{", 
      RowBox[{"33", ",", "51", ",", "145"}], "}"}], ",", 
     RowBox[{"{", 
      RowBox[{"34", ",", "60", ",", "135"}], "}"}], ",", 
     RowBox[{"{", 
      RowBox[{"35", ",", "63", ",", "117"}], "}"}], ",", 
     RowBox[{"{", 
      RowBox[{"36", ",", "79", ",", "108"}], "}"}], ",", 
     RowBox[{"{", 
      RowBox[{"37", ",", "88", ",", "95"}], "}"}], ",", 
     RowBox[{"{", 
      RowBox[{"38", ",", "126", ",", "82"}], "}"}], ",", 
     RowBox[{"{", 
      RowBox[{"39", ",", "174", ",", "94"}], "}"}], ",", 
     RowBox[{"{", 
      RowBox[{"40", ",", "214", ",", "122"}], "}"}], ",", 
     RowBox[{"{", 
      RowBox[{"41", ",", "265", ",", "158"}], "}"}], ",", 
     RowBox[{"{", 
      RowBox[{"42", ",", "258", ",", "227"}], "}"}], ",", 
     RowBox[{"{", 
      RowBox[{"43", ",", "233", ",", "296"}], "}"}], ",", 
     RowBox[{"{", 
      RowBox[{"44", ",", "163", ",", "369"}], "}"}], ",", 
     RowBox[{"{", 
      RowBox[{"45", ",", "130", ",", "382"}], "}"}], ",", 
     RowBox[{"{", 
      RowBox[{"46", ",", "83", ",", "367"}], "}"}], ",", 
     RowBox[{"{", 
      RowBox[{"47", ",", "65", ",", "323"}], "}"}], ",", 
     RowBox[{"{", 
      RowBox[{"48", ",", "62", ",", "260"}], "}"}], ",", 
     RowBox[{"{", 
      RowBox[{"49", ",", "53", ",", "237"}], "}"}], ",", 
     RowBox[{"{", 
      RowBox[{"50", ",", "58", ",", "211"}], "}"}], ",", 
     RowBox[{"{", 
      RowBox[{"51", ",", "52", ",", "176"}], "}"}], ",", 
     RowBox[{"{", 
      RowBox[{"52", ",", "46", ",", "149"}], "}"}], ",", 
     RowBox[{"{", 
      RowBox[{"53", ",", "46", ",", "129"}], "}"}], ",", 
     RowBox[{"{", 
      RowBox[{"54", ",", "60", ",", "104"}], "}"}], ",", 
     RowBox[{"{", 
      RowBox[{"55", ",", "75", ",", "94"}], "}"}], ",", 
     RowBox[{"{", 
      RowBox[{"56", ",", "102", ",", "92"}], "}"}], ",", 
     RowBox[{"{", 
      RowBox[{"57", ",", "141", ",", "84"}], "}"}], ",", 
     RowBox[{"{", 
      RowBox[{"58", ",", "178", ",", "83"}], "}"}], ",", 
     RowBox[{"{", 
      RowBox[{"59", ",", "220", ",", "110"}], "}"}], ",", 
     RowBox[{"{", 
      RowBox[{"60", ",", "283", ",", "148"}], "}"}], ",", 
     RowBox[{"{", 
      RowBox[{"61", ",", "307", ",", "208"}], "}"}], ",", 
     RowBox[{"{", 
      RowBox[{"62", ",", "253", ",", "322"}], "}"}], ",", 
     RowBox[{"{", 
      RowBox[{"63", ",", "183", ",", "409"}], "}"}], ",", 
     RowBox[{"{", 
      RowBox[{"64", ",", "108", ",", "421"}], "}"}], ",", 
     RowBox[{"{", 
      RowBox[{"65", ",", "79", ",", "388"}], "}"}], ",", 
     RowBox[{"{", 
      RowBox[{"66", ",", "55", ",", "347"}], "}"}], ",", 
     RowBox[{"{", 
      RowBox[{"67", ",", "42", ",", "289"}], "}"}], ",", 
     RowBox[{"{", 
      RowBox[{"68", ",", "37", ",", "236"}], "}"}], ",", 
     RowBox[{"{", 
      RowBox[{"69", ",", "32", ",", "183"}], "}"}], ",", 
     RowBox[{"{", 
      RowBox[{"70", ",", "29", ",", "160"}], "}"}], ",", 
     RowBox[{"{", 
      RowBox[{"71", ",", "39", ",", "113"}], "}"}], ",", 
     RowBox[{"{", 
      RowBox[{"72", ",", "42", ",", "85"}], "}"}], ",", 
     RowBox[{"{", 
      RowBox[{"73", ",", "53", ",", "72"}], "}"}], ",", 
     RowBox[{"{", 
      RowBox[{"74", ",", "81", ",", "62"}], "}"}], ",", 
     RowBox[{"{", 
      RowBox[{"75", ",", "109", ",", "61"}], "}"}], ",", 
     RowBox[{"{", 
      RowBox[{"76", ",", "142", ",", "63"}], "}"}], ",", 
     RowBox[{"{", 
      RowBox[{"77", ",", "200", ",", "69"}], "}"}], ",", 
     RowBox[{"{", 
      RowBox[{"78", ",", "254", ",", "110"}], "}"}], ",", 
     RowBox[{"{", 
      RowBox[{"79", ",", "283", ",", "140"}], "}"}], ",", 
     RowBox[{"{", 
      RowBox[{"80", ",", "323", ",", "216"}], "}"}], ",", 
     RowBox[{"{", 
      RowBox[{"81", ",", "275", ",", "315"}], "}"}], ",", 
     RowBox[{"{", 
      RowBox[{"82", ",", "134", ",", "421"}], "}"}], ",", 
     RowBox[{"{", 
      RowBox[{"83", ",", "76", ",", "424"}], "}"}], ",", 
     RowBox[{"{", 
      RowBox[{"84", ",", "50", ",", "351"}], "}"}], ",", 
     RowBox[{"{", 
      RowBox[{"85", ",", "44", ",", "281"}], "}"}], ",", 
     RowBox[{"{", 
      RowBox[{"86", ",", "38", ",", "233"}], "}"}], ",", 
     RowBox[{"{", 
      RowBox[{"87", ",", "29", ",", "196"}], "}"}], ",", 
     RowBox[{"{", 
      RowBox[{"88", ",", "30", ",", "163"}], "}"}], ",", 
     RowBox[{"{", 
      RowBox[{"89", ",", "53", ",", "125"}], "}"}], ",", 
     RowBox[{"{", 
      RowBox[{"90", ",", "71", ",", "97"}], "}"}], ",", 
     RowBox[{"{", 
      RowBox[{"91", ",", "102", ",", "95"}], "}"}], ",", 
     RowBox[{"{", 
      RowBox[{"92", ",", "130", ",", "96"}], "}"}], ",", 
     RowBox[{"{", 
      RowBox[{"93", ",", "172", ",", "107"}], "}"}], ",", 
     RowBox[{"{", 
      RowBox[{"94", ",", "186", ",", "150"}], "}"}], ",", 
     RowBox[{"{", 
      RowBox[{"95", ",", "193", ",", "179"}], "}"}], ",", 
     RowBox[{"{", 
      RowBox[{"96", ",", "177", ",", "222"}], "}"}], ",", 
     RowBox[{"{", 
      RowBox[{"97", ",", "171", ",", "256"}], "}"}], ",", 
     RowBox[{"{", 
      RowBox[{"98", ",", "136", ",", "285"}], "}"}], ",", 
     RowBox[{"{", 
      RowBox[{"99", ",", "112", ",", "282"}], "}"}], ",", 
     RowBox[{"{", 
      RowBox[{"100", ",", "80", ",", "279"}], "}"}], ",", 
     RowBox[{"{", 
      RowBox[{"101", ",", "66", ",", "241"}], "}"}], ",", 
     RowBox[{"{", 
      RowBox[{"102", ",", "65", ",", "215"}], "}"}], ",", 
     RowBox[{"{", 
      RowBox[{"103", ",", "67", ",", "182"}], "}"}], ",", 
     RowBox[{"{", 
      RowBox[{"104", ",", "71", ",", "170"}], "}"}], ",", 
     RowBox[{"{", 
      RowBox[{"105", ",", "74", ",", "160"}], "}"}], ",", 
     RowBox[{"{", 
      RowBox[{"106", ",", "85", ",", "133"}], "}"}], ",", 
     RowBox[{"{", 
      RowBox[{"107", ",", "104", ",", "113"}], "}"}], ",", 
     RowBox[{"{", 
      RowBox[{"108", ",", "135", ",", "99"}], "}"}], ",", 
     RowBox[{"{", 
      RowBox[{"109", ",", "189", ",", "93"}], "}"}], ",", 
     RowBox[{"{", 
      RowBox[{"110", ",", "215", ",", "119"}], "}"}], ",", 
     RowBox[{"{", 
      RowBox[{"111", ",", "238", ",", "157"}], "}"}], ",", 
     RowBox[{"{", 
      RowBox[{"112", ",", "250", ",", "232"}], "}"}], ",", 
     RowBox[{"{", 
      RowBox[{"113", ",", "221", ",", "303"}], "}"}], ",", 
     RowBox[{"{", 
      RowBox[{"114", ",", "136", ",", "367"}], "}"}], ",", 
     RowBox[{"{", 
      RowBox[{"115", ",", "71", ",", "356"}], "}"}], ",", 
     RowBox[{"{", 
      RowBox[{"116", ",", "36", ",", "298"}], "}"}], ",", 
     RowBox[{"{", 
      RowBox[{"117", ",", "23", ",", "238"}], "}"}], ",", 
     RowBox[{"{", 
      RowBox[{"118", ",", "18", ",", "173"}], "}"}], ",", 
     RowBox[{"{", 
      RowBox[{"119", ",", "23", ",", "137"}], "}"}], ",", 
     RowBox[{"{", 
      RowBox[{"120", ",", "31", ",", "110"}], "}"}], ",", 
     RowBox[{"{", 
      RowBox[{"121", ",", "41", ",", "99"}], "}"}], ",", 
     RowBox[{"{", 
      RowBox[{"122", ",", "56", ",", "82"}], "}"}], ",", 
     RowBox[{"{", 
      RowBox[{"123", ",", "70", ",", "75"}], "}"}], ",", 
     RowBox[{"{", 
      RowBox[{"124", ",", "111", ",", "68"}], "}"}], ",", 
     RowBox[{"{", 
      RowBox[{"125", ",", "155", ",", "58"}], "}"}], ",", 
     RowBox[{"{", 
      RowBox[{"126", ",", "243", ",", "76"}], "}"}], ",", 
     RowBox[{"{", 
      RowBox[{"127", ",", "314", ",", "125"}], "}"}], ",", 
     RowBox[{"{", 
      RowBox[{"128", ",", "321", ",", "228"}], "}"}], ",", 
     RowBox[{"{", 
      RowBox[{"129", ",", "251", ",", "376"}], "}"}], ",", 
     RowBox[{"{", 
      RowBox[{"130", ",", "140", ",", "457"}], "}"}], ",", 
     RowBox[{"{", 
      RowBox[{"131", ",", "66", ",", "468"}], "}"}], ",", 
     RowBox[{"{", 
      RowBox[{"132", ",", "29", ",", "414"}], "}"}], ",", 
     RowBox[{"{", 
      RowBox[{"133", ",", "17", ",", "324"}], "}"}], ",", 
     RowBox[{"{", 
      RowBox[{"134", ",", "9", ",", "247"}], "}"}], ",", 
     RowBox[{"{", 
      RowBox[{"135", ",", "8", ",", "183"}], "}"}], ",", 
     RowBox[{"{", 
      RowBox[{"136", ",", "10", ",", "142"}], "}"}], ",", 
     RowBox[{"{", 
      RowBox[{"137", ",", "13", ",", "112"}], "}"}], ",", 
     RowBox[{"{", 
      RowBox[{"138", ",", "25", ",", "81"}], "}"}], ",", 
     RowBox[{"{", 
      RowBox[{"139", ",", "34", ",", "69"}], "}"}], ",", 
     RowBox[{"{", 
      RowBox[{"140", ",", "45", ",", "59"}], "}"}], ",", 
     RowBox[{"{", 
      RowBox[{"141", ",", "62", ",", "47"}], "}"}], ",", 
     RowBox[{"{", 
      RowBox[{"142", ",", "82", ",", "46"}], "}"}], ",", 
     RowBox[{"{", 
      RowBox[{"143", ",", "119", ",", "48"}], "}"}], ",", 
     RowBox[{"{", 
      RowBox[{"144", ",", "156", ",", "54"}], "}"}], ",", 
     RowBox[{"{", 
      RowBox[{"145", ",", "219", ",", "57"}], "}"}], ",", 
     RowBox[{"{", 
      RowBox[{"146", ",", "314", ",", "83"}], "}"}], ",", 
     RowBox[{"{", 
      RowBox[{"147", ",", "406", ",", "159"}], "}"}], ",", 
     RowBox[{"{", 
      RowBox[{"148", ",", "386", ",", "348"}], "}"}], ",", 
     RowBox[{"{", 
      RowBox[{"149", ",", "211", ",", "545"}], "}"}], ",", 
     RowBox[{"{", 
      RowBox[{"150", ",", "92", ",", "565"}], "}"}], ",", 
     RowBox[{"{", 
      RowBox[{"151", ",", "43", ",", "479"}], "}"}], ",", 
     RowBox[{"{", 
      RowBox[{"152", ",", "27", ",", "371"}], "}"}], ",", 
     RowBox[{"{", 
      RowBox[{"153", ",", "20", ",", "284"}], "}"}], ",", 
     RowBox[{"{", 
      RowBox[{"154", ",", "19", ",", "218"}], "}"}], ",", 
     RowBox[{"{", 
      RowBox[{"155", ",", "24", ",", "168"}], "}"}], ",", 
     RowBox[{"{", 
      RowBox[{"156", ",", "33", ",", "132"}], "}"}], ",", 
     RowBox[{"{", 
      RowBox[{"157", ",", "31", ",", "106"}], "}"}], ",", 
     RowBox[{"{", 
      RowBox[{"158", ",", "46", ",", "92"}], "}"}], ",", 
     RowBox[{"{", 
      RowBox[{"159", ",", "69", ",", "78"}], "}"}], ",", 
     RowBox[{"{", 
      RowBox[{"160", ",", "92", ",", "73"}], "}"}], ",", 
     RowBox[{"{", 
      RowBox[{"161", ",", "122", ",", "70"}], "}"}], ",", 
     RowBox[{"{", 
      RowBox[{"162", ",", "175", ",", "77"}], "}"}], ",", 
     RowBox[{"{", 
      RowBox[{"163", ",", "224", ",", "106"}], "}"}], ",", 
     RowBox[{"{", 
      RowBox[{"164", ",", "273", ",", "139"}], "}"}], ",", 
     RowBox[{"{", 
      RowBox[{"165", ",", "284", ",", "242"}], "}"}], ",", 
     RowBox[{"{", 
      RowBox[{"166", ",", "220", ",", "367"}], "}"}], ",", 
     RowBox[{"{", 
      RowBox[{"167", ",", "126", ",", "421"}], "}"}], ",", 
     RowBox[{"{", 
      RowBox[{"168", ",", "82", ",", "385"}], "}"}], ",", 
     RowBox[{"{", 
      RowBox[{"169", ",", "55", ",", "324"}], "}"}], ",", 
     RowBox[{"{", 
      RowBox[{"170", ",", "44", ",", "250"}], "}"}], ",", 
     RowBox[{"{", 
      RowBox[{"171", ",", "39", ",", "189"}], "}"}], ",", 
     RowBox[{"{", 
      RowBox[{"172", ",", "45", ",", "142"}], "}"}], ",", 
     RowBox[{"{", 
      RowBox[{"173", ",", "48", ",", "120"}], "}"}], ",", 
     RowBox[{"{", 
      RowBox[{"174", ",", "72", ",", "95"}], "}"}], ",", 
     RowBox[{"{", 
      RowBox[{"175", ",", "88", ",", "87"}], "}"}], ",", 
     RowBox[{"{", 
      RowBox[{"176", ",", "112", ",", "89"}], "}"}], ",", 
     RowBox[{"{", 
      RowBox[{"177", ",", "145", ",", "95"}], "}"}], ",", 
     RowBox[{"{", 
      RowBox[{"178", ",", "160", ",", "122"}], "}"}], ",", 
     RowBox[{"{", 
      RowBox[{"179", ",", "223", ",", "129"}], "}"}], ",", 
     RowBox[{"{", 
      RowBox[{"180", ",", "231", ",", "179"}], "}"}], ",", 
     RowBox[{"{", 
      RowBox[{"181", ",", "264", ",", "220"}], "}"}], ",", 
     RowBox[{"{", 
      RowBox[{"182", ",", "233", ",", "306"}], "}"}], ",", 
     RowBox[{"{", 
      RowBox[{"183", ",", "161", ",", "343"}], "}"}], ",", 
     RowBox[{"{", 
      RowBox[{"184", ",", "104", ",", "366"}], "}"}], ",", 
     RowBox[{"{", 
      RowBox[{"185", ",", "70", ",", "339"}], "}"}], ",", 
     RowBox[{"{", 
      RowBox[{"186", ",", "64", ",", "282"}], "}"}], ",", 
     RowBox[{"{", 
      RowBox[{"187", ",", "58", ",", "251"}], "}"}], ",", 
     RowBox[{"{", 
      RowBox[{"188", ",", "54", ",", "213"}], "}"}], ",", 
     RowBox[{"{", 
      RowBox[{"189", ",", "60", ",", "184"}], "}"}], ",", 
     RowBox[{"{", 
      RowBox[{"190", ",", "69", ",", "155"}], "}"}], ",", 
     RowBox[{"{", 
      RowBox[{"191", ",", "77", ",", "131"}], "}"}], ",", 
     RowBox[{"{", 
      RowBox[{"192", ",", "88", ",", "106"}], "}"}], ",", 
     RowBox[{"{", 
      RowBox[{"193", ",", "126", ",", "95"}], "}"}], ",", 
     RowBox[{"{", 
      RowBox[{"194", ",", "168", ",", "99"}], "}"}], ",", 
     RowBox[{"{", 
      RowBox[{"195", ",", "241", ",", "113"}], "}"}], ",", 
     RowBox[{"{", 
      RowBox[{"196", ",", "245", ",", "171"}], "}"}], ",", 
     RowBox[{"{", 
      RowBox[{"197", ",", "232", ",", "231"}], "}"}], ",", 
     RowBox[{"{", 
      RowBox[{"198", ",", "191", ",", "298"}], "}"}], ",", 
     RowBox[{"{", 
      RowBox[{"199", ",", "133", ",", "336"}], "}"}], ",", 
     RowBox[{"{", 
      RowBox[{"200", ",", "92", ",", "347"}], "}"}], ",", 
     RowBox[{"{", "}"}], ",", 
     RowBox[{"{", 
      RowBox[{"0", ",", "71", ",", "79"}], "}"}], ",", 
     RowBox[{"{", 
      RowBox[{"1", ",", "98", ",", "71"}], "}"}], ",", 
     RowBox[{"{", 
      RowBox[{"2", ",", "149", ",", "65"}], "}"}], ",", 
     RowBox[{"{", 
      RowBox[{"3", ",", "229", ",", "71"}], "}"}], ",", 
     RowBox[{"{", 
      RowBox[{"4", ",", "305", ",", "112"}], "}"}], ",", 
     RowBox[{"{", 
      RowBox[{"5", ",", "324", ",", "211"}], "}"}], ",", 
     RowBox[{"{", 
      RowBox[{"6", ",", "270", ",", "318"}], "}"}], ",", 
     RowBox[{"{", 
      RowBox[{"7", ",", "166", ",", "408"}], "}"}], ",", 
     RowBox[{"{", 
      RowBox[{"8", ",", "111", ",", "413"}], "}"}], ",", 
     RowBox[{"{", 
      RowBox[{"9", ",", "79", ",", "368"}], "}"}], ",", 
     RowBox[{"{", 
      RowBox[{"10", ",", "61", ",", "312"}], "}"}], ",", 
     RowBox[{"{", 
      RowBox[{"11", ",", "49", ",", "272"}], "}"}], ",", 
     RowBox[{"{", 
      RowBox[{"12", ",", "38", ",", "204"}], "}"}], ",", 
     RowBox[{"{", 
      RowBox[{"13", ",", "46", ",", "159"}], "}"}], ",", 
     RowBox[{"{", 
      RowBox[{"14", ",", "60", ",", "123"}], "}"}], ",", 
     RowBox[{"{", 
      RowBox[{"15", ",", "83", ",", "99"}], "}"}], ",", 
     RowBox[{"{", 
      RowBox[{"16", ",", "110", ",", "89"}], "}"}], ",", 
     RowBox[{"{", 
      RowBox[{"17", ",", "167", ",", "82"}], "}"}], ",", 
     RowBox[{"{", 
      RowBox[{"18", ",", "202", ",", "105"}], "}"}], ",", 
     RowBox[{"{", 
      RowBox[{"19", ",", "267", ",", "129"}], "}"}], ",", 
     RowBox[{"{", 
      RowBox[{"20", ",", "259", ",", "186"}], "}"}], ",", 
     RowBox[{"{", 
      RowBox[{"21", ",", "270", ",", "249"}], "}"}], ",", 
     RowBox[{"{", 
      RowBox[{"22", ",", "199", ",", "334"}], "}"}], ",", 
     RowBox[{"{", 
      RowBox[{"23", ",", "132", ",", "367"}], "}"}], ",", 
     RowBox[{"{", 
      RowBox[{"24", ",", "85", ",", "360"}], "}"}], ",", 
     RowBox[{"{", 
      RowBox[{"25", ",", "69", ",", "329"}], "}"}], ",", 
     RowBox[{"{", 
      RowBox[{"26", ",", "59", ",", "273"}], "}"}], ",", 
     RowBox[{"{", 
      RowBox[{"27", ",", "57", ",", "223"}], "}"}], ",", 
     RowBox[{"{", 
      RowBox[{"28", ",", "47", ",", "185"}], "}"}], ",", 
     RowBox[{"{", 
      RowBox[{"29", ",", "47", ",", "143"}], "}"}], ",", 
     RowBox[{"{", 
      RowBox[{"30", ",", "43", ",", "128"}], "}"}], ",", 
     RowBox[{"{", 
      RowBox[{"31", ",", "46", ",", "114"}], "}"}], ",", 
     RowBox[{"{", 
      RowBox[{"32", ",", "50", ",", "92"}], "}"}], ",", 
     RowBox[{"{", 
      RowBox[{"33", ",", "62", ",", "76"}], "}"}], ",", 
     RowBox[{"{", 
      RowBox[{"34", ",", "95", ",", "70"}], "}"}], ",", 
     RowBox[{"{", 
      RowBox[{"35", ",", "124", ",", "69"}], "}"}], ",", 
     RowBox[{"{", 
      RowBox[{"36", ",", "185", ",", "82"}], "}"}], ",", 
     RowBox[{"{", 
      RowBox[{"37", ",", "241", ",", "103"}], "}"}], ",", 
     RowBox[{"{", 
      RowBox[{"38", ",", "294", ",", "182"}], "}"}], ",", 
     RowBox[{"{", 
      RowBox[{"39", ",", "267", ",", "283"}], "}"}], ",", 
     RowBox[{"{", 
      RowBox[{"40", ",", "192", ",", "349"}], "}"}], ",", 
     RowBox[{"{", 
      RowBox[{"41", ",", "142", ",", "369"}], "}"}], ",", 
     RowBox[{"{", 
      RowBox[{"42", ",", "102", ",", "339"}], "}"}], ",", 
     RowBox[{"{", 
      RowBox[{"43", ",", "85", ",", "309"}], "}"}], ",", 
     RowBox[{"{", 
      RowBox[{"44", ",", "86", ",", "269"}], "}"}], ",", 
     RowBox[{"{", 
      RowBox[{"45", ",", "73", ",", "235"}], "}"}], ",", 
     RowBox[{"{", 
      RowBox[{"46", ",", "70", ",", "209"}], "}"}], ",", 
     RowBox[{"{", 
      RowBox[{"47", ",", "71", ",", "171"}], "}"}], ",", 
     RowBox[{"{", 
      RowBox[{"48", ",", "65", ",", "157"}], "}"}], ",", 
     RowBox[{"{", 
      RowBox[{"49", ",", "74", ",", "132"}], "}"}], ",", 
     RowBox[{"{", 
      RowBox[{"50", ",", "88", ",", "116"}], "}"}], ",", 
     RowBox[{"{", 
      RowBox[{"51", ",", "120", ",", "104"}], "}"}], ",", 
     RowBox[{"{", 
      RowBox[{"52", ",", "145", ",", "123"}], "}"}], ",", 
     RowBox[{"{", 
      RowBox[{"53", ",", "159", ",", "139"}], "}"}], ",", 
     RowBox[{"{", 
      RowBox[{"54", ",", "162", ",", "160"}], "}"}], ",", 
     RowBox[{"{", 
      RowBox[{"55", ",", "182", ",", "182"}], "}"}], ",", 
     RowBox[{"{", 
      RowBox[{"56", ",", "178", ",", "238"}], "}"}], ",", 
     RowBox[{"{", 
      RowBox[{"57", ",", "152", ",", "248"}], "}"}], ",", 
     RowBox[{"{", 
      RowBox[{"58", ",", "133", ",", "255"}], "}"}], ",", 
     RowBox[{"{", 
      RowBox[{"59", ",", "125", ",", "263"}], "}"}], ",", 
     RowBox[{"{", 
      RowBox[{"60", ",", "106", ",", "250"}], "}"}], ",", 
     RowBox[{"{", 
      RowBox[{"61", ",", "95", ",", "243"}], "}"}], ",", 
     RowBox[{"{", 
      RowBox[{"62", ",", "73", ",", "229"}], "}"}], ",", 
     RowBox[{"{", 
      RowBox[{"63", ",", "61", ",", "201"}], "}"}], ",", 
     RowBox[{"{", 
      RowBox[{"64", ",", "70", ",", "177"}], "}"}], ",", 
     RowBox[{"{", 
      RowBox[{"65", ",", "83", ",", "151"}], "}"}], ",", 
     RowBox[{"{", 
      RowBox[{"66", ",", "88", ",", "140"}], "}"}], ",", 
     RowBox[{"{", 
      RowBox[{"67", ",", "121", ",", "139"}], "}"}], ",", 
     RowBox[{"{", 
      RowBox[{"68", ",", "130", ",", "151"}], "}"}], ",", 
     RowBox[{"{", 
      RowBox[{"69", ",", "127", ",", "173"}], "}"}], ",", 
     RowBox[{"{", 
      RowBox[{"70", ",", "119", ",", "175"}], "}"}], ",", 
     RowBox[{"{", 
      RowBox[{"71", ",", "145", ",", "162"}], "}"}], ",", 
     RowBox[{"{", 
      RowBox[{"72", ",", "155", ",", "179"}], "}"}], ",", 
     RowBox[{"{", 
      RowBox[{"73", ",", "160", ",", "196"}], "}"}], ",", 
     RowBox[{"{", 
      RowBox[{"74", ",", "151", ",", "212"}], "}"}], ",", 
     RowBox[{"{", 
      RowBox[{"75", ",", "142", ",", "228"}], "}"}], ",", 
     RowBox[{"{", 
      RowBox[{"76", ",", "137", ",", "236"}], "}"}], ",", 
     RowBox[{"{", 
      RowBox[{"77", ",", "112", ",", "259"}], "}"}], ",", 
     RowBox[{"{", 
      RowBox[{"78", ",", "108", ",", "238"}], "}"}], ",", 
     RowBox[{"{", 
      RowBox[{"79", ",", "93", ",", "243"}], "}"}], ",", 
     RowBox[{"{", 
      RowBox[{"80", ",", "76", ",", "236"}], "}"}], ",", 
     RowBox[{"{", 
      RowBox[{"81", ",", "61", ",", "213"}], "}"}], ",", 
     RowBox[{"{", 
      RowBox[{"82", ",", "62", ",", "195"}], "}"}], ",", 
     RowBox[{"{", 
      RowBox[{"83", ",", "64", ",", "171"}], "}"}], ",", 
     RowBox[{"{", 
      RowBox[{"84", ",", "72", ",", "143"}], "}"}], ",", 
     RowBox[{"{", 
      RowBox[{"85", ",", "86", ",", "117"}], "}"}], ",", 
     RowBox[{"{", 
      RowBox[{"86", ",", "122", ",", "112"}], "}"}], ",", 
     RowBox[{"{", 
      RowBox[{"87", ",", "127", ",", "121"}], "}"}], ",", 
     RowBox[{"{", 
      RowBox[{"88", ",", "160", ",", "131"}], "}"}], ",", 
     RowBox[{"{", 
      RowBox[{"89", ",", "191", ",", "130"}], "}"}], ",", 
     RowBox[{"{", 
      RowBox[{"90", ",", "216", ",", "172"}], "}"}], ",", 
     RowBox[{"{", 
      RowBox[{"91", ",", "239", ",", "215"}], "}"}], ",", 
     RowBox[{"{", 
      RowBox[{"92", ",", "218", ",", "297"}], "}"}], ",", 
     RowBox[{"{", 
      RowBox[{"93", ",", "145", ",", "369"}], "}"}], ",", 
     RowBox[{"{", 
      RowBox[{"94", ",", "104", ",", "365"}], "}"}], ",", 
     RowBox[{"{", 
      RowBox[{"95", ",", "57", ",", "333"}], "}"}], ",", 
     RowBox[{"{", 
      RowBox[{"96", ",", "56", ",", "274"}], "}"}], ",", 
     RowBox[{"{", 
      RowBox[{"97", ",", "52", ",", "220"}], "}"}], ",", 
     RowBox[{"{", 
      RowBox[{"98", ",", "59", ",", "178"}], "}"}], ",", 
     RowBox[{"{", 
      RowBox[{"99", ",", "68", ",", "147"}], "}"}], ",", 
     RowBox[{"{", 
      RowBox[{"100", ",", "88", ",", "138"}], "}"}], ",", 
     RowBox[{"{", 
      RowBox[{"101", ",", "112", ",", "128"}], "}"}], ",", 
     RowBox[{"{", 
      RowBox[{"102", ",", "127", ",", "143"}], "}"}], ",", 
     RowBox[{"{", 
      RowBox[{"103", ",", "143", ",", "161"}], "}"}], ",", 
     RowBox[{"{", 
      RowBox[{"104", ",", "160", ",", "184"}], "}"}], ",", 
     RowBox[{"{", 
      RowBox[{"105", ",", "137", ",", "217"}], "}"}], ",", 
     RowBox[{"{", 
      RowBox[{"106", ",", "150", ",", "208"}], "}"}], ",", 
     RowBox[{"{", 
      RowBox[{"107", ",", "151", ",", "230"}], "}"}], ",", 
     RowBox[{"{", 
      RowBox[{"108", ",", "151", ",", "228"}], "}"}], ",", 
     RowBox[{"{", 
      RowBox[{"109", ",", "137", ",", "240"}], "}"}], ",", 
     RowBox[{"{", 
      RowBox[{"110", ",", "135", ",", "248"}], "}"}], ",", 
     RowBox[{"{", 
      RowBox[{"111", ",", "120", ",", "252"}], "}"}], ",", 
     RowBox[{"{", 
      RowBox[{"112", ",", "118", ",", "255"}], "}"}], ",", 
     RowBox[{"{", 
      RowBox[{"113", ",", "110", ",", "257"}], "}"}], ",", 
     RowBox[{"{", 
      RowBox[{"114", ",", "88", ",", "241"}], "}"}], ",", 
     RowBox[{"{", 
      RowBox[{"115", ",", "85", ",", "224"}], "}"}], ",", 
     RowBox[{"{", 
      RowBox[{"116", ",", "70", ",", "222"}], "}"}], ",", 
     RowBox[{"{", 
      RowBox[{"117", ",", "71", ",", "185"}], "}"}], ",", 
     RowBox[{"{", 
      RowBox[{"118", ",", "91", ",", "161"}], "}"}], ",", 
     RowBox[{"{", 
      RowBox[{"119", ",", "117", ",", "148"}], "}"}], ",", 
     RowBox[{"{", 
      RowBox[{"120", ",", "135", ",", "138"}], "}"}], ",", 
     RowBox[{"{", 
      RowBox[{"121", ",", "154", ",", "150"}], "}"}], ",", 
     RowBox[{"{", 
      RowBox[{"122", ",", "163", ",", "161"}], "}"}], ",", 
     RowBox[{"{", 
      RowBox[{"123", ",", "160", ",", "201"}], "}"}], ",", 
     RowBox[{"{", 
      RowBox[{"124", ",", "151", ",", "219"}], "}"}], ",", 
     RowBox[{"{", 
      RowBox[{"125", ",", "160", ",", "232"}], "}"}], ",", 
     RowBox[{"{", 
      RowBox[{"126", ",", "172", ",", "251"}], "}"}], ",", 
     RowBox[{"{", 
      RowBox[{"127", ",", "120", ",", "273"}], "}"}], ",", 
     RowBox[{"{", 
      RowBox[{"128", ",", "90", ",", "270"}], "}"}], ",", 
     RowBox[{"{", 
      RowBox[{"129", ",", "87", ",", "241"}], "}"}], ",", 
     RowBox[{"{", 
      RowBox[{"130", ",", "85", ",", "216"}], "}"}], ",", 
     RowBox[{"{", 
      RowBox[{"131", ",", "73", ",", "197"}], "}"}], ",", 
     RowBox[{"{", 
      RowBox[{"132", ",", "73", ",", "179"}], "}"}], ",", 
     RowBox[{"{", 
      RowBox[{"133", ",", "66", ",", "184"}], "}"}], ",", 
     RowBox[{"{", 
      RowBox[{"134", ",", "81", ",", "150"}], "}"}], ",", 
     RowBox[{"{", 
      RowBox[{"135", ",", "96", ",", "137"}], "}"}], ",", 
     RowBox[{"{", 
      RowBox[{"136", ",", "104", ",", "132"}], "}"}], ",", 
     RowBox[{"{", 
      RowBox[{"137", ",", "121", ",", "128"}], "}"}], ",", 
     RowBox[{"{", 
      RowBox[{"138", ",", "166", ",", "127"}], "}"}], ",", 
     RowBox[{"{", 
      RowBox[{"139", ",", "197", ",", "143"}], "}"}], ",", 
     RowBox[{"{", 
      RowBox[{"140", ",", "214", ",", "166"}], "}"}], ",", 
     RowBox[{"{", 
      RowBox[{"141", ",", "228", ",", "228"}], "}"}], ",", 
     RowBox[{"{", 
      RowBox[{"142", ",", "208", ",", "265"}], "}"}], ",", 
     RowBox[{"{", 
      RowBox[{"143", ",", "155", ",", "306"}], "}"}], ",", 
     RowBox[{"{", 
      RowBox[{"144", ",", "121", ",", "319"}], "}"}], ",", 
     RowBox[{"{", 
      RowBox[{"145", ",", "78", ",", "327"}], "}"}], ",", 
     RowBox[{"{", 
      RowBox[{"146", ",", "56", ",", "286"}], "}"}], ",", 
     RowBox[{"{", 
      RowBox[{"147", ",", "45", ",", "242"}], "}"}], ",", 
     RowBox[{"{", 
      RowBox[{"148", ",", "38", ",", "211"}], "}"}], ",", 
     RowBox[{"{", 
      RowBox[{"149", ",", "42", ",", "159"}], "}"}], ",", 
     RowBox[{"{", 
      RowBox[{"150", ",", "67", ",", "123"}], "}"}], ",", 
     RowBox[{"{", 
      RowBox[{"151", ",", "70", ",", "108"}], "}"}], ",", 
     RowBox[{"{", 
      RowBox[{"152", ",", "92", ",", "102"}], "}"}], ",", 
     RowBox[{"{", 
      RowBox[{"153", ",", "126", ",", "102"}], "}"}], ",", 
     RowBox[{"{", 
      RowBox[{"154", ",", "183", ",", "118"}], "}"}], ",", 
     RowBox[{"{", 
      RowBox[{"155", ",", "225", ",", "137"}], "}"}], ",", 
     RowBox[{"{", 
      RowBox[{"156", ",", "272", ",", "159"}], "}"}], ",", 
     RowBox[{"{", 
      RowBox[{"157", ",", "271", ",", "250"}], "}"}], ",", 
     RowBox[{"{", 
      RowBox[{"158", ",", "212", ",", "359"}], "}"}], ",", 
     RowBox[{"{", 
      RowBox[{"159", ",", "102", ",", "398"}], "}"}], ",", 
     RowBox[{"{", 
      RowBox[{"160", ",", "61", ",", "348"}], "}"}], ",", 
     RowBox[{"{", 
      RowBox[{"161", ",", "51", ",", "297"}], "}"}], ",", 
     RowBox[{"{", 
      RowBox[{"162", ",", "35", ",", "256"}], "}"}], ",", 
     RowBox[{"{", 
      RowBox[{"163", ",", "24", ",", "203"}], "}"}], ",", 
     RowBox[{"{", 
      RowBox[{"164", ",", "24", ",", "163"}], "}"}], ",", 
     RowBox[{"{", 
      RowBox[{"165", ",", "30", ",", "128"}], "}"}], ",", 
     RowBox[{"{", 
      RowBox[{"166", ",", "43", ",", "96"}], "}"}], ",", 
     RowBox[{"{", 
      RowBox[{"167", ",", "56", ",", "86"}], "}"}], ",", 
     RowBox[{"{", 
      RowBox[{"168", ",", "85", ",", "80"}], "}"}], ",", 
     RowBox[{"{", 
      RowBox[{"169", ",", "132", ",", "69"}], "}"}], ",", 
     RowBox[{"{", 
      RowBox[{"170", ",", "198", ",", "80"}], "}"}], ",", 
     RowBox[{"{", 
      RowBox[{"171", ",", "264", ",", "89"}], "}"}], ",", 
     RowBox[{"{", 
      RowBox[{"172", ",", "284", ",", "140"}], "}"}], ",", 
     RowBox[{"{", 
      RowBox[{"173", ",", "306", ",", "221"}], "}"}], ",", 
     RowBox[{"{", 
      RowBox[{"174", ",", "256", ",", "322"}], "}"}], ",", 
     RowBox[{"{", 
      RowBox[{"175", ",", "163", ",", "400"}], "}"}], ",", 
     RowBox[{"{", 
      RowBox[{"176", ",", "95", ",", "400"}], "}"}], ",", 
     RowBox[{"{", 
      RowBox[{"177", ",", "60", ",", "368"}], "}"}], ",", 
     RowBox[{"{", 
      RowBox[{"178", ",", "36", ",", "296"}], "}"}], ",", 
     RowBox[{"{", 
      RowBox[{"179", ",", "40", ",", "241"}], "}"}], ",", 
     RowBox[{"{", 
      RowBox[{"180", ",", "33", ",", "200"}], "}"}], ",", 
     RowBox[{"{", 
      RowBox[{"181", ",", "32", ",", "167"}], "}"}], ",", 
     RowBox[{"{", 
      RowBox[{"182", ",", "38", ",", "130"}], "}"}], ",", 
     RowBox[{"{", 
      RowBox[{"183", ",", "42", ",", "114"}], "}"}], ",", 
     RowBox[{"{", 
      RowBox[{"184", ",", "47", ",", "93"}], "}"}], ",", 
     RowBox[{"{", 
      RowBox[{"185", ",", "80", ",", "79"}], "}"}], ",", 
     RowBox[{"{", 
      RowBox[{"186", ",", "130", ",", "69"}], "}"}], ",", 
     RowBox[{"{", 
      RowBox[{"187", ",", "164", ",", "74"}], "}"}], ",", 
     RowBox[{"{", 
      RowBox[{"188", ",", "205", ",", "87"}], "}"}], ",", 
     RowBox[{"{", 
      RowBox[{"189", ",", "264", ",", "112"}], "}"}], ",", 
     RowBox[{"{", 
      RowBox[{"190", ",", "318", ",", "159"}], "}"}], ",", 
     RowBox[{"{", 
      RowBox[{"191", ",", "303", ",", "276"}], "}"}], ",", 
     RowBox[{"{", 
      RowBox[{"192", ",", "209", ",", "389"}], "}"}], ",", 
     RowBox[{"{", 
      RowBox[{"193", ",", "112", ",", "432"}], "}"}], ",", 
     RowBox[{"{", 
      RowBox[{"194", ",", "69", ",", "406"}], "}"}], ",", 
     RowBox[{"{", 
      RowBox[{"195", ",", "43", ",", "368"}], "}"}], ",", 
     RowBox[{"{", 
      RowBox[{"196", ",", "27", ",", "306"}], "}"}], ",", 
     RowBox[{"{", 
      RowBox[{"197", ",", "19", ",", "240"}], "}"}], ",", 
     RowBox[{"{", 
      RowBox[{"198", ",", "22", ",", "188"}], "}"}], ",", 
     RowBox[{"{", 
      RowBox[{"199", ",", "23", ",", "145"}], "}"}], ",", 
     RowBox[{"{", 
      RowBox[{"200", ",", "30", ",", "118"}], "}"}], ",", 
     RowBox[{"{", "}"}], ",", 
     RowBox[{"{", 
      RowBox[{"0", ",", "71", ",", "79"}], "}"}], ",", 
     RowBox[{"{", 
      RowBox[{"1", ",", "106", ",", "73"}], "}"}], ",", 
     RowBox[{"{", 
      RowBox[{"2", ",", "154", ",", "72"}], "}"}], ",", 
     RowBox[{"{", 
      RowBox[{"3", ",", "213", ",", "82"}], "}"}], ",", 
     RowBox[{"{", 
      RowBox[{"4", ",", "253", ",", "115"}], "}"}], ",", 
     RowBox[{"{", 
      RowBox[{"5", ",", "289", ",", "167"}], "}"}], ",", 
     RowBox[{"{", 
      RowBox[{"6", ",", "296", ",", "232"}], "}"}], ",", 
     RowBox[{"{", 
      RowBox[{"7", ",", "244", ",", "321"}], "}"}], ",", 
     RowBox[{"{", 
      RowBox[{"8", ",", "157", ",", "365"}], "}"}], ",", 
     RowBox[{"{", 
      RowBox[{"9", ",", "115", ",", "364"}], "}"}], ",", 
     RowBox[{"{", 
      RowBox[{"10", ",", "70", ",", "357"}], "}"}], ",", 
     RowBox[{"{", 
      RowBox[{"11", ",", "48", ",", "312"}], "}"}], ",", 
     RowBox[{"{", 
      RowBox[{"12", ",", "36", ",", "268"}], "}"}], ",", 
     RowBox[{"{", 
      RowBox[{"13", ",", "26", ",", "219"}], "}"}], ",", 
     RowBox[{"{", 
      RowBox[{"14", ",", "20", ",", "172"}], "}"}], ",", 
     RowBox[{"{", 
      RowBox[{"15", ",", "21", ",", "131"}], "}"}], ",", 
     RowBox[{"{", 
      RowBox[{"16", ",", "37", ",", "105"}], "}"}], ",", 
     RowBox[{"{", 
      RowBox[{"17", ",", "44", ",", "78"}], "}"}], ",", 
     RowBox[{"{", 
      RowBox[{"18", ",", "65", ",", "54"}], "}"}], ",", 
     RowBox[{"{", 
      RowBox[{"19", ",", "101", ",", "51"}], "}"}], ",", 
     RowBox[{"{", 
      RowBox[{"20", ",", "140", ",", "58"}], "}"}], ",", 
     RowBox[{"{", 
      RowBox[{"21", ",", "200", ",", "63"}], "}"}], ",", 
     RowBox[{"{", 
      RowBox[{"22", ",", "284", ",", "83"}], "}"}], ",", 
     RowBox[{"{", 
      RowBox[{"23", ",", "367", ",", "110"}], "}"}], ",", 
     RowBox[{"{", 
      RowBox[{"24", ",", "436", ",", "217"}], "}"}], ",", 
     RowBox[{"{", 
      RowBox[{"25", ",", "335", ",", "413"}], "}"}], ",", 
     RowBox[{"{", 
      RowBox[{"26", ",", "163", ",", "536"}], "}"}], ",", 
     RowBox[{"{", 
      RowBox[{"27", ",", "81", ",", "544"}], "}"}], ",", 
     RowBox[{"{", 
      RowBox[{"28", ",", "42", ",", "454"}], "}"}], ",", 
     RowBox[{"{", 
      RowBox[{"29", ",", "20", ",", "368"}], "}"}], ",", 
     RowBox[{"{", 
      RowBox[{"30", ",", "9", ",", "277"}], "}"}], ",", 
     RowBox[{"{", 
      RowBox[{"31", ",", "3", ",", "204"}], "}"}], ",", 
     RowBox[{"{", 
      RowBox[{"32", ",", "3", ",", "161"}], "}"}], ",", 
     RowBox[{"{", 
      RowBox[{"33", ",", "4", ",", "117"}], "}"}], ",", 
     RowBox[{"{", 
      RowBox[{"34", ",", "8", ",", "87"}], "}"}], ",", 
     RowBox[{"{", 
      RowBox[{"35", ",", "11", ",", "69"}], "}"}], ",", 
     RowBox[{"{", 
      RowBox[{"36", ",", "14", ",", "53"}], "}"}], ",", 
     RowBox[{"{", 
      RowBox[{"37", ",", "25", ",", "33"}], "}"}], ",", 
     RowBox[{"{", 
      RowBox[{"38", ",", "29", ",", "29"}], "}"}], ",", 
     RowBox[{"{", 
      RowBox[{"39", ",", "52", ",", "22"}], "}"}], ",", 
     RowBox[{"{", 
      RowBox[{"40", ",", "95", ",", "23"}], "}"}], ",", 
     RowBox[{"{", 
      RowBox[{"41", ",", "140", ",", "18"}], "}"}], ",", 
     RowBox[{"{", 
      RowBox[{"42", ",", "209", ",", "17"}], "}"}], ",", 
     RowBox[{"{", 
      RowBox[{"43", ",", "327", ",", "30"}], "}"}], ",", 
     RowBox[{"{", 
      RowBox[{"44", ",", "476", ",", "77"}], "}"}], ",", 
     RowBox[{"{", 
      RowBox[{"45", ",", "608", ",", "200"}], "}"}], ",", 
     RowBox[{"{", 
      RowBox[{"46", ",", "406", ",", "564"}], "}"}], ",", 
     RowBox[{"{", 
      RowBox[{"47", ",", "123", ",", "776"}], "}"}], ",", 
     RowBox[{"{", 
      RowBox[{"48", ",", "43", ",", "660"}], "}"}], ",", 
     RowBox[{"{", 
      RowBox[{"49", ",", "23", ",", "532"}], "}"}], ",", 
     RowBox[{"{", 
      RowBox[{"50", ",", "7", ",", "417"}], "}"}], ",", 
     RowBox[{"{", 
      RowBox[{"51", ",", "6", ",", "305"}], "}"}], ",", 
     RowBox[{"{", 
      RowBox[{"52", ",", "6", ",", "232"}], "}"}], ",", 
     RowBox[{"{", 
      RowBox[{"53", ",", "5", ",", "171"}], "}"}], ",", 
     RowBox[{"{", 
      RowBox[{"54", ",", "7", ",", "126"}], "}"}], ",", 
     RowBox[{"{", 
      RowBox[{"55", ",", "9", ",", "102"}], "}"}], ",", 
     RowBox[{"{", 
      RowBox[{"56", ",", "15", ",", "74"}], "}"}], ",", 
     RowBox[{"{", 
      RowBox[{"57", ",", "19", ",", "64"}], "}"}], ",", 
     RowBox[{"{", 
      RowBox[{"58", ",", "30", ",", "46"}], "}"}], ",", 
     RowBox[{"{", 
      RowBox[{"59", ",", "42", ",", "42"}], "}"}], ",", 
     RowBox[{"{", 
      RowBox[{"60", ",", "55", ",", "35"}], "}"}], ",", 
     RowBox[{"{", 
      RowBox[{"61", ",", "78", ",", "30"}], "}"}], ",", 
     RowBox[{"{", 
      RowBox[{"62", ",", "111", ",", "33"}], "}"}], ",", 
     RowBox[{"{", 
      RowBox[{"63", ",", "158", ",", "36"}], "}"}], ",", 
     RowBox[{"{", 
      RowBox[{"64", ",", "217", ",", "54"}], "}"}], ",", 
     RowBox[{"{", 
      RowBox[{"65", ",", "315", ",", "63"}], "}"}], ",", 
     RowBox[{"{", 
      RowBox[{"66", ",", "409", ",", "102"}], "}"}], ",", 
     RowBox[{"{", 
      RowBox[{"67", ",", "470", ",", "255"}], "}"}], ",", 
     RowBox[{"{", 
      RowBox[{"68", ",", "330", ",", "456"}], "}"}], ",", 
     RowBox[{"{", 
      RowBox[{"69", ",", "129", ",", "617"}], "}"}], ",", 
     RowBox[{"{", 
      RowBox[{"70", ",", "20", ",", "571"}], "}"}], ",", 
     RowBox[{"{", 
      RowBox[{"71", ",", "14", ",", "450"}], "}"}], ",", 
     RowBox[{"{", 
      RowBox[{"72", ",", "10", ",", "342"}], "}"}], ",", 
     RowBox[{"{", 
      RowBox[{"73", ",", "5", ",", "260"}], "}"}], ",", 
     RowBox[{"{", 
      RowBox[{"74", ",", "3", ",", "197"}], "}"}], ",", 
     RowBox[{"{", 
      RowBox[{"75", ",", "5", ",", "158"}], "}"}], ",", 
     RowBox[{"{", 
      RowBox[{"76", ",", "5", ",", "117"}], "}"}], ",", 
     RowBox[{"{", 
      RowBox[{"77", ",", "7", ",", "89"}], "}"}], ",", 
     RowBox[{"{", 
      RowBox[{"78", ",", "10", ",", "62"}], "}"}], ",", 
     RowBox[{"{", 
      RowBox[{"79", ",", "10", ",", "51"}], "}"}], ",", 
     RowBox[{"{", 
      RowBox[{"80", ",", "14", ",", "34"}], "}"}], ",", 
     RowBox[{"{", 
      RowBox[{"81", ",", "23", ",", "26"}], "}"}], ",", 
     RowBox[{"{", 
      RowBox[{"82", ",", "39", ",", "21"}], "}"}], ",", 
     RowBox[{"{", 
      RowBox[{"83", ",", "70", ",", "17"}], "}"}], ",", 
     RowBox[{"{", 
      RowBox[{"84", ",", "109", ",", "17"}], "}"}], ",", 
     RowBox[{"{", 
      RowBox[{"85", ",", "150", ",", "27"}], "}"}], ",", 
     RowBox[{"{", 
      RowBox[{"86", ",", "230", ",", "30"}], "}"}], ",", 
     RowBox[{"{", 
      RowBox[{"87", ",", "353", ",", "52"}], "}"}], ",", 
     RowBox[{"{", 
      RowBox[{"88", ",", "455", ",", "100"}], "}"}], ",", 
     RowBox[{"{", 
      RowBox[{"89", ",", "536", ",", "220"}], "}"}], ",", 
     RowBox[{"{", 
      RowBox[{"90", ",", "327", ",", "546"}], "}"}], ",", 
     RowBox[{"{", 
      RowBox[{"91", ",", "113", ",", "673"}], "}"}], ",", 
     RowBox[{"{", 
      RowBox[{"92", ",", "35", ",", "603"}], "}"}], ",", 
     RowBox[{"{", 
      RowBox[{"93", ",", "20", ",", "479"}], "}"}], ",", 
     RowBox[{"{", 
      RowBox[{"94", ",", "7", ",", "373"}], "}"}], ",", 
     RowBox[{"{", 
      RowBox[{"95", ",", "5", ",", "282"}], "}"}], ",", 
     RowBox[{"{", 
      RowBox[{"96", ",", "4", ",", "205"}], "}"}], ",", 
     RowBox[{"{", 
      RowBox[{"97", ",", "4", ",", "143"}], "}"}], ",", 
     RowBox[{"{", 
      RowBox[{"98", ",", "4", ",", "106"}], "}"}], ",", 
     RowBox[{"{", 
      RowBox[{"99", ",", "8", ",", "85"}], "}"}], ",", 
     RowBox[{"{", 
      RowBox[{"100", ",", "8", ",", "64"}], "}"}], ",", 
     RowBox[{"{", 
      RowBox[{"101", ",", "14", ",", "51"}], "}"}], ",", 
     RowBox[{"{", 
      RowBox[{"102", ",", "17", ",", "40"}], "}"}], ",", 
     RowBox[{"{", 
      RowBox[{"103", ",", "29", ",", "28"}], "}"}], ",", 
     RowBox[{"{", 
      RowBox[{"104", ",", "49", ",", "24"}], "}"}], ",", 
     RowBox[{"{", 
      RowBox[{"105", ",", "81", ",", "30"}], "}"}], ",", 
     RowBox[{"{", 
      RowBox[{"106", ",", "122", ",", "31"}], "}"}], ",", 
     RowBox[{"{", 
      RowBox[{"107", ",", "186", ",", "32"}], "}"}], ",", 
     RowBox[{"{", 
      RowBox[{"108", ",", "251", ",", "46"}], "}"}], ",", 
     RowBox[{"{", 
      RowBox[{"109", ",", "380", ",", "70"}], "}"}], ",", 
     RowBox[{"{", 
      RowBox[{"110", ",", "507", ",", "143"}], "}"}], ",", 
     RowBox[{"{", 
      RowBox[{"111", ",", "458", ",", "364"}], "}"}], ",", 
     RowBox[{"{", 
      RowBox[{"112", ",", "187", ",", "644"}], "}"}], ",", 
     RowBox[{"{", 
      RowBox[{"113", ",", "76", ",", "634"}], "}"}], ",", 
     RowBox[{"{", 
      RowBox[{"114", ",", "26", ",", "530"}], "}"}], ",", 
     RowBox[{"{", 
      RowBox[{"115", ",", "20", ",", "409"}], "}"}], ",", 
     RowBox[{"{", 
      RowBox[{"116", ",", "16", ",", "321"}], "}"}], ",", 
     RowBox[{"{", 
      RowBox[{"117", ",", "12", ",", "251"}], "}"}], ",", 
     RowBox[{"{", 
      RowBox[{"118", ",", "7", ",", "182"}], "}"}], ",", 
     RowBox[{"{", 
      RowBox[{"119", ",", "3", ",", "139"}], "}"}], ",", 
     RowBox[{"{", 
      RowBox[{"120", ",", "1", ",", "103"}], "}"}], ",", 
     RowBox[{"{", 
      RowBox[{"121", ",", "4", ",", "87"}], "}"}], ",", 
     RowBox[{"{", 
      RowBox[{"122", ",", "4", ",", "63"}], "}"}], ",", 
     RowBox[{"{", 
      RowBox[{"123", ",", "9", ",", "50"}], "}"}], ",", 
     RowBox[{"{", 
      RowBox[{"124", ",", "11", ",", "38"}], "}"}], ",", 
     RowBox[{"{", 
      RowBox[{"125", ",", "16", ",", "25"}], "}"}], ",", 
     RowBox[{"{", 
      RowBox[{"126", ",", "33", ",", "23"}], "}"}], ",", 
     RowBox[{"{", 
      RowBox[{"127", ",", "54", ",", "20"}], "}"}], ",", 
     RowBox[{"{", 
      RowBox[{"128", ",", "85", ",", "20"}], "}"}], ",", 
     RowBox[{"{", 
      RowBox[{"129", ",", "109", ",", "20"}], "}"}], ",", 
     RowBox[{"{", 
      RowBox[{"130", ",", "141", ",", "28"}], "}"}], ",", 
     RowBox[{"{", 
      RowBox[{"131", ",", "219", ",", "43"}], "}"}], ",", 
     RowBox[{"{", 
      RowBox[{"132", ",", "330", ",", "61"}], "}"}], ",", 
     RowBox[{"{", 
      RowBox[{"133", ",", "391", ",", "144"}], "}"}], ",", 
     RowBox[{"{", 
      RowBox[{"134", ",", "406", ",", "264"}], "}"}], ",", 
     RowBox[{"{", 
      RowBox[{"135", ",", "263", ",", "438"}], "}"}], ",", 
     RowBox[{"{", 
      RowBox[{"136", ",", "108", ",", "522"}], "}"}], ",", 
     RowBox[{"{", 
      RowBox[{"137", ",", "45", ",", "462"}], "}"}], ",", 
     RowBox[{"{", 
      RowBox[{"138", ",", "28", ",", "401"}], "}"}], ",", 
     RowBox[{"{", 
      RowBox[{"139", ",", "22", ",", "322"}], "}"}], ",", 
     RowBox[{"{", 
      RowBox[{"140", ",", "13", ",", "253"}], "}"}], ",", 
     RowBox[{"{", 
      RowBox[{"141", ",", "8", ",", "191"}], "}"}], ",", 
     RowBox[{"{", 
      RowBox[{"142", ",", "11", ",", "141"}], "}"}], ",", 
     RowBox[{"{", 
      RowBox[{"143", ",", "11", ",", "113"}], "}"}], ",", 
     RowBox[{"{", 
      RowBox[{"144", ",", "21", ",", "81"}], "}"}], ",", 
     RowBox[{"{", 
      RowBox[{"145", ",", "40", ",", "65"}], "}"}], ",", 
     RowBox[{"{", 
      RowBox[{"146", ",", "55", ",", "50"}], "}"}], ",", 
     RowBox[{"{", 
      RowBox[{"147", ",", "77", ",", "50"}], "}"}], ",", 
     RowBox[{"{", 
      RowBox[{"148", ",", "116", ",", "52"}], "}"}], ",", 
     RowBox[{"{", 
      RowBox[{"149", ",", "156", ",", "51"}], "}"}], ",", 
     RowBox[{"{", 
      RowBox[{"150", ",", "219", ",", "67"}], "}"}], ",", 
     RowBox[{"{", 
      RowBox[{"151", ",", "312", ",", "94"}], "}"}], ",", 
     RowBox[{"{", 
      RowBox[{"152", ",", "412", ",", "155"}], "}"}], ",", 
     RowBox[{"{", 
      RowBox[{"153", ",", "382", ",", "362"}], "}"}], ",", 
     RowBox[{"{", 
      RowBox[{"154", ",", "187", ",", "573"}], "}"}], ",", 
     RowBox[{"{", 
      RowBox[{"155", ",", "82", ",", "539"}], "}"}], ",", 
     RowBox[{"{", 
      RowBox[{"156", ",", "35", ",", "464"}], "}"}], ",", 
     RowBox[{"{", 
      RowBox[{"157", ",", "17", ",", "367"}], "}"}], ",", 
     RowBox[{"{", 
      RowBox[{"158", ",", "8", ",", "291"}], "}"}], ",", 
     RowBox[{"{", 
      RowBox[{"159", ",", "7", ",", "225"}], "}"}], ",", 
     RowBox[{"{", 
      RowBox[{"160", ",", "8", ",", "172"}], "}"}], ",", 
     RowBox[{"{", 
      RowBox[{"161", ",", "6", ",", "135"}], "}"}], ",", 
     RowBox[{"{", 
      RowBox[{"162", ",", "7", ",", "92"}], "}"}], ",", 
     RowBox[{"{", 
      RowBox[{"163", ",", "9", ",", "82"}], "}"}], ",", 
     RowBox[{"{", 
      RowBox[{"164", ",", "18", ",", "56"}], "}"}], ",", 
     RowBox[{"{", 
      RowBox[{"165", ",", "25", ",", "41"}], "}"}], ",", 
     RowBox[{"{", 
      RowBox[{"166", ",", "40", ",", "30"}], "}"}], ",", 
     RowBox[{"{", 
      RowBox[{"167", ",", "80", ",", "27"}], "}"}], ",", 
     RowBox[{"{", 
      RowBox[{"168", ",", "117", ",", "24"}], "}"}], ",", 
     RowBox[{"{", 
      RowBox[{"169", ",", "180", ",", "18"}], "}"}], ",", 
     RowBox[{"{", 
      RowBox[{"170", ",", "283", ",", "19"}], "}"}], ",", 
     RowBox[{"{", 
      RowBox[{"171", ",", "455", ",", "41"}], "}"}], ",", 
     RowBox[{"{", 
      RowBox[{"172", ",", "648", ",", "114"}], "}"}], ",", 
     RowBox[{"{", 
      RowBox[{"173", ",", "551", ",", "473"}], "}"}], ",", 
     RowBox[{"{", 
      RowBox[{"174", ",", "150", ",", "832"}], "}"}], ",", 
     RowBox[{"{", 
      RowBox[{"175", ",", "33", ",", "726"}], "}"}], ",", 
     RowBox[{"{", 
      RowBox[{"176", ",", "7", ",", "555"}], "}"}], ",", 
     RowBox[{"{", 
      RowBox[{"177", ",", "3", ",", "413"}], "}"}], ",", 
     RowBox[{"{", 
      RowBox[{"178", ",", "3", ",", "312"}], "}"}], ",", 
     RowBox[{"{", 
      RowBox[{"179", ",", "3", ",", "232"}], "}"}], ",", 
     RowBox[{"{", 
      RowBox[{"180", ",", "4", ",", "164"}], "}"}], ",", 
     RowBox[{"{", 
      RowBox[{"181", ",", "3", ",", "126"}], "}"}], ",", 
     RowBox[{"{", 
      RowBox[{"182", ",", "2", ",", "100"}], "}"}], ",", 
     RowBox[{"{", 
      RowBox[{"183", ",", "6", ",", "82"}], "}"}], ",", 
     RowBox[{"{", 
      RowBox[{"184", ",", "8", ",", "59"}], "}"}], ",", 
     RowBox[{"{", 
      RowBox[{"185", ",", "15", ",", "50"}], "}"}], ",", 
     RowBox[{"{", 
      RowBox[{"186", ",", "22", ",", "40"}], "}"}], ",", 
     RowBox[{"{", 
      RowBox[{"187", ",", "33", ",", "33"}], "}"}], ",", 
     RowBox[{"{", 
      RowBox[{"188", ",", "46", ",", "23"}], "}"}], ",", 
     RowBox[{"{", 
      RowBox[{"189", ",", "75", ",", "20"}], "}"}], ",", 
     RowBox[{"{", 
      RowBox[{"190", ",", "125", ",", "23"}], "}"}], ",", 
     RowBox[{"{", 
      RowBox[{"191", ",", "197", ",", "18"}], "}"}], ",", 
     RowBox[{"{", 
      RowBox[{"192", ",", "298", ",", "26"}], "}"}], ",", 
     RowBox[{"{", 
      RowBox[{"193", ",", "456", ",", "71"}], "}"}], ",", 
     RowBox[{"{", 
      RowBox[{"194", ",", "541", ",", "214"}], "}"}], ",", 
     RowBox[{"{", 
      RowBox[{"195", ",", "360", ",", "511"}], "}"}], ",", 
     RowBox[{"{", 
      RowBox[{"196", ",", "136", ",", "662"}], "}"}], ",", 
     RowBox[{"{", 
      RowBox[{"197", ",", "36", ",", "591"}], "}"}], ",", 
     RowBox[{"{", 
      RowBox[{"198", ",", "19", ",", "463"}], "}"}], ",", 
     RowBox[{"{", 
      RowBox[{"199", ",", "11", ",", "352"}], "}"}], ",", 
     RowBox[{"{", 
      RowBox[{"200", ",", "6", ",", "272"}], "}"}], ",", 
     RowBox[{"{", "}"}], ",", 
     RowBox[{"{", 
      RowBox[{"0", ",", "71", ",", "79"}], "}"}], ",", 
     RowBox[{"{", 
      RowBox[{"1", ",", "104", ",", "77"}], "}"}], ",", 
     RowBox[{"{", 
      RowBox[{"2", ",", "141", ",", "87"}], "}"}], ",", 
     RowBox[{"{", 
      RowBox[{"3", ",", "180", ",", "105"}], "}"}], ",", 
     RowBox[{"{", 
      RowBox[{"4", ",", "227", ",", "121"}], "}"}], ",", 
     RowBox[{"{", 
      RowBox[{"5", ",", "252", ",", "156"}], "}"}], ",", 
     RowBox[{"{", 
      RowBox[{"6", ",", "239", ",", "227"}], "}"}], ",", 
     RowBox[{"{", 
      RowBox[{"7", ",", "208", ",", "297"}], "}"}], ",", 
     RowBox[{"{", 
      RowBox[{"8", ",", "135", ",", "358"}], "}"}], ",", 
     RowBox[{"{", 
      RowBox[{"9", ",", "100", ",", "358"}], "}"}], ",", 
     RowBox[{"{", 
      RowBox[{"10", ",", "78", ",", "315"}], "}"}], ",", 
     RowBox[{"{", 
      RowBox[{"11", ",", "64", ",", "278"}], "}"}], ",", 
     RowBox[{"{", 
      RowBox[{"12", ",", "41", ",", "247"}], "}"}], ",", 
     RowBox[{"{", 
      RowBox[{"13", ",", "34", ",", "204"}], "}"}], ",", 
     RowBox[{"{", 
      RowBox[{"14", ",", "30", ",", "158"}], "}"}], ",", 
     RowBox[{"{", 
      RowBox[{"15", ",", "39", ",", "131"}], "}"}], ",", 
     RowBox[{"{", 
      RowBox[{"16", ",", "54", ",", "104"}], "}"}], ",", 
     RowBox[{"{", 
      RowBox[{"17", ",", "60", ",", "93"}], "}"}], ",", 
     RowBox[{"{", 
      RowBox[{"18", ",", "76", ",", "76"}], "}"}], ",", 
     RowBox[{"{", 
      RowBox[{"19", ",", "121", ",", "72"}], "}"}], ",", 
     RowBox[{"{", 
      RowBox[{"20", ",", "186", ",", "72"}], "}"}], ",", 
     RowBox[{"{", 
      RowBox[{"21", ",", "235", ",", "95"}], "}"}], ",", 
     RowBox[{"{", 
      RowBox[{"22", ",", "272", ",", "139"}], "}"}], ",", 
     RowBox[{"{", 
      RowBox[{"23", ",", "282", ",", "210"}], "}"}], ",", 
     RowBox[{"{", 
      RowBox[{"24", ",", "238", ",", "310"}], "}"}], ",", 
     RowBox[{"{", 
      RowBox[{"25", ",", "181", ",", "381"}], "}"}], ",", 
     RowBox[{"{", 
      RowBox[{"26", ",", "99", ",", "414"}], "}"}], ",", 
     RowBox[{"{", 
      RowBox[{"27", ",", "65", ",", "358"}], "}"}], ",", 
     RowBox[{"{", 
      RowBox[{"28", ",", "54", ",", "287"}], "}"}], ",", 
     RowBox[{"{", 
      RowBox[{"29", ",", "37", ",", "259"}], "}"}], ",", 
     RowBox[{"{", 
      RowBox[{"30", ",", "36", ",", "209"}], "}"}], ",", 
     RowBox[{"{", 
      RowBox[{"31", ",", "44", ",", "179"}], "}"}], ",", 
     RowBox[{"{", 
      RowBox[{"32", ",", "38", ",", "164"}], "}"}], ",", 
     RowBox[{"{", 
      RowBox[{"33", ",", "46", ",", "126"}], "}"}], ",", 
     RowBox[{"{", 
      RowBox[{"34", ",", "55", ",", "107"}], "}"}], ",", 
     RowBox[{"{", 
      RowBox[{"35", ",", "77", ",", "81"}], "}"}], ",", 
     RowBox[{"{", 
      RowBox[{"36", ",", "103", ",", "80"}], "}"}], ",", 
     RowBox[{"{", 
      RowBox[{"37", ",", "132", ",", "73"}], "}"}], ",", 
     RowBox[{"{", 
      RowBox[{"38", ",", "183", ",", "85"}], "}"}], ",", 
     RowBox[{"{", 
      RowBox[{"39", ",", "233", ",", "108"}], "}"}], ",", 
     RowBox[{"{", 
      RowBox[{"40", ",", "298", ",", "156"}], "}"}], ",", 
     RowBox[{"{", 
      RowBox[{"41", ",", "283", ",", "268"}], "}"}], ",", 
     RowBox[{"{", 
      RowBox[{"42", ",", "217", ",", "362"}], "}"}], ",", 
     RowBox[{"{", 
      RowBox[{"43", ",", "126", ",", "422"}], "}"}], ",", 
     RowBox[{"{", 
      RowBox[{"44", ",", "68", ",", "396"}], "}"}], ",", 
     RowBox[{"{", 
      RowBox[{"45", ",", "42", ",", "326"}], "}"}], ",", 
     RowBox[{"{", 
      RowBox[{"46", ",", "33", ",", "264"}], "}"}], ",", 
     RowBox[{"{", 
      RowBox[{"47", ",", "36", ",", "200"}], "}"}], ",", 
     RowBox[{"{", 
      RowBox[{"48", ",", "45", ",", "166"}], "}"}], ",", 
     RowBox[{"{", 
      RowBox[{"49", ",", "48", ",", "135"}], "}"}], ",", 
     RowBox[{"{", 
      RowBox[{"50", ",", "63", ",", "107"}], "}"}], ",", 
     RowBox[{"{", 
      RowBox[{"51", ",", "70", ",", "104"}], "}"}], ",", 
     RowBox[{"{", 
      RowBox[{"52", ",", "87", ",", "94"}], "}"}], ",", 
     RowBox[{"{", 
      RowBox[{"53", ",", "113", ",", "89"}], "}"}], ",", 
     RowBox[{"{", 
      RowBox[{"54", ",", "144", ",", "93"}], "}"}], ",", 
     RowBox[{"{", 
      RowBox[{"55", ",", "160", ",", "110"}], "}"}], ",", 
     RowBox[{"{", 
      RowBox[{"56", ",", "203", ",", "130"}], "}"}], ",", 
     RowBox[{"{", 
      RowBox[{"57", ",", "247", ",", "167"}], "}"}], ",", 
     RowBox[{"{", 
      RowBox[{"58", ",", "258", ",", "203"}], "}"}], ",", 
     RowBox[{"{", 
      RowBox[{"59", ",", "194", ",", "302"}], "}"}], ",", 
     RowBox[{"{", 
      RowBox[{"60", ",", "139", ",", "353"}], "}"}], ",", 
     RowBox[{"{", 
      RowBox[{"61", ",", "98", ",", "346"}], "}"}], ",", 
     RowBox[{"{", 
      RowBox[{"62", ",", "62", ",", "320"}], "}"}], ",", 
     RowBox[{"{", 
      RowBox[{"63", ",", "37", ",", "278"}], "}"}], ",", 
     RowBox[{"{", 
      RowBox[{"64", ",", "38", ",", "229"}], "}"}], ",", 
     RowBox[{"{", 
      RowBox[{"65", ",", "42", ",", "170"}], "}"}], ",", 
     RowBox[{"{", 
      RowBox[{"66", ",", "47", ",", "140"}], "}"}], ",", 
     RowBox[{"{", 
      RowBox[{"67", ",", "51", ",", "121"}], "}"}], ",", 
     RowBox[{"{", 
      RowBox[{"68", ",", "69", ",", "106"}], "}"}], ",", 
     RowBox[{"{", 
      RowBox[{"69", ",", "102", ",", "87"}], "}"}], ",", 
     RowBox[{"{", 
      RowBox[{"70", ",", "133", ",", "83"}], "}"}], ",", 
     RowBox[{"{", 
      RowBox[{"71", ",", "182", ",", "85"}], "}"}], ",", 
     RowBox[{"{", 
      RowBox[{"72", ",", "222", ",", "109"}], "}"}], ",", 
     RowBox[{"{", 
      RowBox[{"73", ",", "292", ",", "142"}], "}"}], ",", 
     RowBox[{"{", 
      RowBox[{"74", ",", "316", ",", "209"}], "}"}], ",", 
     RowBox[{"{", 
      RowBox[{"75", ",", "285", ",", "316"}], "}"}], ",", 
     RowBox[{"{", 
      RowBox[{"76", ",", "180", ",", "423"}], "}"}], ",", 
     RowBox[{"{", 
      RowBox[{"77", ",", "109", ",", "436"}], "}"}], ",", 
     RowBox[{"{", 
      RowBox[{"78", ",", "64", ",", "390"}], "}"}], ",", 
     RowBox[{"{", 
      RowBox[{"79", ",", "37", ",", "346"}], "}"}], ",", 
     RowBox[{"{", 
      RowBox[{"80", ",", "31", ",", "273"}], "}"}], ",", 
     RowBox[{"{", 
      RowBox[{"81", ",", "31", ",", "216"}], "}"}], ",", 
     RowBox[{"{", 
      RowBox[{"82", ",", "43", ",", "173"}], "}"}], ",", 
     RowBox[{"{", 
      RowBox[{"83", ",", "60", ",", "131"}], "}"}], ",", 
     RowBox[{"{", 
      RowBox[{"84", ",", "67", ",", "115"}], "}"}], ",", 
     RowBox[{"{", 
      RowBox[{"85", ",", "71", ",", "104"}], "}"}], ",", 
     RowBox[{"{", 
      RowBox[{"86", ",", "96", ",", "106"}], "}"}], ",", 
     RowBox[{"{", 
      RowBox[{"87", ",", "129", ",", "111"}], "}"}], ",", 
     RowBox[{"{", 
      RowBox[{"88", ",", "140", ",", "121"}], "}"}], ",", 
     RowBox[{"{", 
      RowBox[{"89", ",", "189", ",", "137"}], "}"}], ",", 
     RowBox[{"{", 
      RowBox[{"90", ",", "238", ",", "153"}], "}"}], ",", 
     RowBox[{"{", 
      RowBox[{"91", ",", "266", ",", "207"}], "}"}], ",", 
     RowBox[{"{", 
      RowBox[{"92", ",", "224", ",", "301"}], "}"}], ",", 
     RowBox[{"{", 
      RowBox[{"93", ",", "174", ",", "357"}], "}"}], ",", 
     RowBox[{"{", 
      RowBox[{"94", ",", "118", ",", "378"}], "}"}], ",", 
     RowBox[{"{", 
      RowBox[{"95", ",", "97", ",", "335"}], "}"}], ",", 
     RowBox[{"{", 
      RowBox[{"96", ",", "59", ",", "304"}], "}"}], ",", 
     RowBox[{"{", 
      RowBox[{"97", ",", "42", ",", "255"}], "}"}], ",", 
     RowBox[{"{", 
      RowBox[{"98", ",", "53", ",", "214"}], "}"}], ",", 
     RowBox[{"{", 
      RowBox[{"99", ",", "61", ",", "155"}], "}"}], ",", 
     RowBox[{"{", 
      RowBox[{"100", ",", "72", ",", "149"}], "}"}], ",", 
     RowBox[{"{", 
      RowBox[{"101", ",", "76", ",", "135"}], "}"}], ",", 
     RowBox[{"{", 
      RowBox[{"102", ",", "97", ",", "128"}], "}"}], ",", 
     RowBox[{"{", 
      RowBox[{"103", ",", "114", ",", "133"}], "}"}], ",", 
     RowBox[{"{", 
      RowBox[{"104", ",", "124", ",", "164"}], "}"}], ",", 
     RowBox[{"{", 
      RowBox[{"105", ",", "115", ",", "182"}], "}"}], ",", 
     RowBox[{"{", 
      RowBox[{"106", ",", "105", ",", "193"}], "}"}], ",", 
     RowBox[{"{", 
      RowBox[{"107", ",", "116", ",", "166"}], "}"}], ",", 
     RowBox[{"{", 
      RowBox[{"108", ",", "147", ",", "152"}], "}"}], ",", 
     RowBox[{"{", 
      RowBox[{"109", ",", "128", ",", "182"}], "}"}], ",", 
     RowBox[{"{", 
      RowBox[{"110", ",", "133", ",", "182"}], "}"}], ",", 
     RowBox[{"{", 
      RowBox[{"111", ",", "127", ",", "191"}], "}"}], ",", 
     RowBox[{"{", 
      RowBox[{"112", ",", "136", ",", "188"}], "}"}], ",", 
     RowBox[{"{", 
      RowBox[{"113", ",", "142", ",", "198"}], "}"}], ",", 
     RowBox[{"{", 
      RowBox[{"114", ",", "155", ",", "198"}], "}"}], ",", 
     RowBox[{"{", 
      RowBox[{"115", ",", "144", ",", "214"}], "}"}], ",", 
     RowBox[{"{", 
      RowBox[{"116", ",", "111", ",", "242"}], "}"}], ",", 
     RowBox[{"{", 
      RowBox[{"117", ",", "98", ",", "231"}], "}"}], ",", 
     RowBox[{"{", 
      RowBox[{"118", ",", "88", ",", "216"}], "}"}], ",", 
     RowBox[{"{", 
      RowBox[{"119", ",", "69", ",", "195"}], "}"}], ",", 
     RowBox[{"{", 
      RowBox[{"120", ",", "79", ",", "186"}], "}"}], ",", 
     RowBox[{"{", 
      RowBox[{"121", ",", "88", ",", "161"}], "}"}], ",", 
     RowBox[{"{", 
      RowBox[{"122", ",", "86", ",", "149"}], "}"}], ",", 
     RowBox[{"{", 
      RowBox[{"123", ",", "102", ",", "140"}], "}"}], ",", 
     RowBox[{"{", 
      RowBox[{"124", ",", "135", ",", "119"}], "}"}], ",", 
     RowBox[{"{", 
      RowBox[{"125", ",", "166", ",", "131"}], "}"}], ",", 
     RowBox[{"{", 
      RowBox[{"126", ",", "167", ",", "154"}], "}"}], ",", 
     RowBox[{"{", 
      RowBox[{"127", ",", "180", ",", "170"}], "}"}], ",", 
     RowBox[{"{", 
      RowBox[{"128", ",", "196", ",", "189"}], "}"}], ",", 
     RowBox[{"{", 
      RowBox[{"129", ",", "213", ",", "214"}], "}"}], ",", 
     RowBox[{"{", 
      RowBox[{"130", ",", "207", ",", "262"}], "}"}], ",", 
     RowBox[{"{", 
      RowBox[{"131", ",", "160", ",", "300"}], "}"}], ",", 
     RowBox[{"{", 
      RowBox[{"132", ",", "135", ",", "319"}], "}"}], ",", 
     RowBox[{"{", 
      RowBox[{"133", ",", "106", ",", "315"}], "}"}], ",", 
     RowBox[{"{", 
      RowBox[{"134", ",", "89", ",", "296"}], "}"}], ",", 
     RowBox[{"{", 
      RowBox[{"135", ",", "59", ",", "273"}], "}"}], ",", 
     RowBox[{"{", 
      RowBox[{"136", ",", "47", ",", "248"}], "}"}], ",", 
     RowBox[{"{", 
      RowBox[{"137", ",", "36", ",", "195"}], "}"}], ",", 
     RowBox[{"{", 
      RowBox[{"138", ",", "35", ",", "169"}], "}"}], ",", 
     RowBox[{"{", 
      RowBox[{"139", ",", "30", ",", "148"}], "}"}], ",", 
     RowBox[{"{", 
      RowBox[{"140", ",", "40", ",", "126"}], "}"}], ",", 
     RowBox[{"{", 
      RowBox[{"141", ",", "39", ",", "104"}], "}"}], ",", 
     RowBox[{"{", 
      RowBox[{"142", ",", "65", ",", "86"}], "}"}], ",", 
     RowBox[{"{", 
      RowBox[{"143", ",", "86", ",", "74"}], "}"}], ",", 
     RowBox[{"{", 
      RowBox[{"144", ",", "119", ",", "73"}], "}"}], ",", 
     RowBox[{"{", 
      RowBox[{"145", ",", "160", ",", "82"}], "}"}], ",", 
     RowBox[{"{", 
      RowBox[{"146", ",", "209", ",", "105"}], "}"}], ",", 
     RowBox[{"{", 
      RowBox[{"147", ",", "253", ",", "131"}], "}"}], ",", 
     RowBox[{"{", 
      RowBox[{"148", ",", "329", ",", "200"}], "}"}], ",", 
     RowBox[{"{", 
      RowBox[{"149", ",", "275", ",", "334"}], "}"}], ",", 
     RowBox[{"{", 
      RowBox[{"150", ",", "179", ",", "406"}], "}"}], ",", 
     RowBox[{"{", 
      RowBox[{"151", ",", "115", ",", "387"}], "}"}], ",", 
     RowBox[{"{", 
      RowBox[{"152", ",", "54", ",", "374"}], "}"}], ",", 
     RowBox[{"{", 
      RowBox[{"153", ",", "38", ",", "315"}], "}"}], ",", 
     RowBox[{"{", 
      RowBox[{"154", ",", "35", ",", "255"}], "}"}], ",", 
     RowBox[{"{", 
      RowBox[{"155", ",", "32", ",", "209"}], "}"}], ",", 
     RowBox[{"{", 
      RowBox[{"156", ",", "29", ",", "166"}], "}"}], ",", 
     RowBox[{"{", 
      RowBox[{"157", ",", "33", ",", "135"}], "}"}], ",", 
     RowBox[{"{", 
      RowBox[{"158", ",", "53", ",", "97"}], "}"}], ",", 
     RowBox[{"{", 
      RowBox[{"159", ",", "70", ",", "87"}], "}"}], ",", 
     RowBox[{"{", 
      RowBox[{"160", ",", "121", ",", "85"}], "}"}], ",", 
     RowBox[{"{", 
      RowBox[{"161", ",", "166", ",", "80"}], "}"}], ",", 
     RowBox[{"{", 
      RowBox[{"162", ",", "199", ",", "98"}], "}"}], ",", 
     RowBox[{"{", 
      RowBox[{"163", ",", "258", ",", "140"}], "}"}], ",", 
     RowBox[{"{", 
      RowBox[{"164", ",", "301", ",", "191"}], "}"}], ",", 
     RowBox[{"{", 
      RowBox[{"165", ",", "302", ",", "291"}], "}"}], ",", 
     RowBox[{"{", 
      RowBox[{"166", ",", "208", ",", "408"}], "}"}], ",", 
     RowBox[{"{", 
      RowBox[{"167", ",", "108", ",", "459"}], "}"}], ",", 
     RowBox[{"{", 
      RowBox[{"168", ",", "49", ",", "425"}], "}"}], ",", 
     RowBox[{"{", 
      RowBox[{"169", ",", "31", ",", "351"}], "}"}], ",", 
     RowBox[{"{", 
      RowBox[{"170", ",", "20", ",", "279"}], "}"}], ",", 
     RowBox[{"{", 
      RowBox[{"171", ",", "15", ",", "213"}], "}"}], ",", 
     RowBox[{"{", 
      RowBox[{"172", ",", "14", ",", "172"}], "}"}], ",", 
     RowBox[{"{", 
      RowBox[{"173", ",", "21", ",", "136"}], "}"}], ",", 
     RowBox[{"{", 
      RowBox[{"174", ",", "23", ",", "105"}], "}"}], ",", 
     RowBox[{"{", 
      RowBox[{"175", ",", "31", ",", "88"}], "}"}], ",", 
     RowBox[{"{", 
      RowBox[{"176", ",", "50", ",", "73"}], "}"}], ",", 
     RowBox[{"{", 
      RowBox[{"177", ",", "71", ",", "71"}], "}"}], ",", 
     RowBox[{"{", 
      RowBox[{"178", ",", "89", ",", "59"}], "}"}], ",", 
     RowBox[{"{", 
      RowBox[{"179", ",", "132", ",", "59"}], "}"}], ",", 
     RowBox[{"{", 
      RowBox[{"180", ",", "211", ",", "64"}], "}"}], ",", 
     RowBox[{"{", 
      RowBox[{"181", ",", "267", ",", "83"}], "}"}], ",", 
     RowBox[{"{", 
      RowBox[{"182", ",", "312", ",", "148"}], "}"}], ",", 
     RowBox[{"{", 
      RowBox[{"183", ",", "304", ",", "241"}], "}"}], ",", 
     RowBox[{"{", 
      RowBox[{"184", ",", "229", ",", "366"}], "}"}], ",", 
     RowBox[{"{", 
      RowBox[{"185", ",", "167", ",", "422"}], "}"}], ",", 
     RowBox[{"{", 
      RowBox[{"186", ",", "91", ",", "442"}], "}"}], ",", 
     RowBox[{"{", 
      RowBox[{"187", ",", "47", ",", "400"}], "}"}], ",", 
     RowBox[{"{", 
      RowBox[{"188", ",", "30", ",", "314"}], "}"}], ",", 
     RowBox[{"{", 
      RowBox[{"189", ",", "24", ",", "242"}], "}"}], ",", 
     RowBox[{"{", 
      RowBox[{"190", ",", "18", ",", "188"}], "}"}], ",", 
     RowBox[{"{", 
      RowBox[{"191", ",", "21", ",", "149"}], "}"}], ",", 
     RowBox[{"{", 
      RowBox[{"192", ",", "20", ",", "115"}], "}"}], ",", 
     RowBox[{"{", 
      RowBox[{"193", ",", "28", ",", "85"}], "}"}], ",", 
     RowBox[{"{", 
      RowBox[{"194", ",", "38", ",", "69"}], "}"}], ",", 
     RowBox[{"{", 
      RowBox[{"195", ",", "42", ",", "66"}], "}"}], ",", 
     RowBox[{"{", 
      RowBox[{"196", ",", "58", ",", "57"}], "}"}], ",", 
     RowBox[{"{", 
      RowBox[{"197", ",", "73", ",", "56"}], "}"}], ",", 
     RowBox[{"{", 
      RowBox[{"198", ",", "105", ",", "56"}], "}"}], ",", 
     RowBox[{"{", 
      RowBox[{"199", ",", "151", ",", "58"}], "}"}], ",", 
     RowBox[{"{", 
      RowBox[{"200", ",", "231", ",", "64"}], "}"}], ",", 
     RowBox[{"{", "}"}], ",", 
     RowBox[{"{", 
      RowBox[{"0", ",", "71", ",", "79"}], "}"}], ",", 
     RowBox[{"{", 
      RowBox[{"1", ",", "98", ",", "69"}], "}"}], ",", 
     RowBox[{"{", 
      RowBox[{"2", ",", "150", ",", "62"}], "}"}], ",", 
     RowBox[{"{", 
      RowBox[{"3", ",", "204", ",", "72"}], "}"}], ",", 
     RowBox[{"{", 
      RowBox[{"4", ",", "259", ",", "97"}], "}"}], ",", 
     RowBox[{"{", 
      RowBox[{"5", ",", "339", ",", "119"}], "}"}], ",", 
     RowBox[{"{", 
      RowBox[{"6", ",", "350", ",", "242"}], "}"}], ",", 
     RowBox[{"{", 
      RowBox[{"7", ",", "249", ",", "396"}], "}"}], ",", 
     RowBox[{"{", 
      RowBox[{"8", ",", "130", ",", "481"}], "}"}], ",", 
     RowBox[{"{", 
      RowBox[{"9", ",", "63", ",", "453"}], "}"}], ",", 
     RowBox[{"{", 
      RowBox[{"10", ",", "47", ",", "392"}], "}"}], ",", 
     RowBox[{"{", 
      RowBox[{"11", ",", "29", ",", "308"}], "}"}], ",", 
     RowBox[{"{", 
      RowBox[{"12", ",", "31", ",", "251"}], "}"}], ",", 
     RowBox[{"{", 
      RowBox[{"13", ",", "38", ",", "208"}], "}"}], ",", 
     RowBox[{"{", 
      RowBox[{"14", ",", "39", ",", "175"}], "}"}], ",", 
     RowBox[{"{", 
      RowBox[{"15", ",", "45", ",", "149"}], "}"}], ",", 
     RowBox[{"{", 
      RowBox[{"16", ",", "64", ",", "120"}], "}"}], ",", 
     RowBox[{"{", 
      RowBox[{"17", ",", "67", ",", "110"}], "}"}], ",", 
     RowBox[{"{", 
      RowBox[{"18", ",", "83", ",", "101"}], "}"}], ",", 
     RowBox[{"{", 
      RowBox[{"19", ",", "108", ",", "93"}], "}"}], ",", 
     RowBox[{"{", 
      RowBox[{"20", ",", "134", ",", "79"}], "}"}], ",", 
     RowBox[{"{", 
      RowBox[{"21", ",", "147", ",", "95"}], "}"}], ",", 
     RowBox[{"{", 
      RowBox[{"22", ",", "204", ",", "94"}], "}"}], ",", 
     RowBox[{"{", 
      RowBox[{"23", ",", "270", ",", "130"}], "}"}], ",", 
     RowBox[{"{", 
      RowBox[{"24", ",", "290", ",", "196"}], "}"}], ",", 
     RowBox[{"{", 
      RowBox[{"25", ",", "253", ",", "302"}], "}"}], ",", 
     RowBox[{"{", 
      RowBox[{"26", ",", "159", ",", "406"}], "}"}], ",", 
     RowBox[{"{", 
      RowBox[{"27", ",", "87", ",", "420"}], "}"}], ",", 
     RowBox[{"{", 
      RowBox[{"28", ",", "55", ",", "372"}], "}"}], ",", 
     RowBox[{"{", 
      RowBox[{"29", ",", "37", ",", "312"}], "}"}], ",", 
     RowBox[{"{", 
      RowBox[{"30", ",", "33", ",", "250"}], "}"}], ",", 
     RowBox[{"{", 
      RowBox[{"31", ",", "21", ",", "202"}], "}"}], ",", 
     RowBox[{"{", 
      RowBox[{"32", ",", "15", ",", "162"}], "}"}], ",", 
     RowBox[{"{", 
      RowBox[{"33", ",", "21", ",", "110"}], "}"}], ",", 
     RowBox[{"{", 
      RowBox[{"34", ",", "25", ",", "89"}], "}"}], ",", 
     RowBox[{"{",
[truncated: 16,854,708 more chars]
