# Supplementary material for: Experimental Design for Stochastic Models of Nonlinear Signaling Pathways Using an Interval-Wise Linear Noise Approximation and State Estimation
Source: PLoS One. 2016 Sep 1;11(9):e0159902. doi: 10.1371/journal.pone.0159902 (PMC5008843; doi:10.1371/journal.pone.0159902)
Supplement: S1 File — (TGZ) [file pone.0159902.s009.tgz › Online_SI/scan-50-10.txt]

0	10
10	12
20	6
30	12
40	12
50	10
60	12
70	10
80	6
90	6
100	9
110	18
120	13
130	15
140	13
150	9
160	12
170	10
180	13
190	7
200	8
210	5
220	16
230	11
240	8
250	9
260	11
270	18
280	16
290	16
300	11
310	9
320	9
330	5
340	7
350	7
360	4
370	2
380	7
390	5
400	5
410	6
420	9
430	6
440	6
450	10
460	10
470	14
480	14
490	24
500	10
510	14
520	8
530	14
540	11
550	12
560	11
570	9
580	9
590	22
600	9
610	10
620	8
630	9
640	11
650	11
660	13
670	12
680	13
690	17
700	17
710	10
720	6
730	9
740	7
750	9
760	8
770	3
780	4
790	3
800	8
810	5
820	10
830	12
840	13
850	10
860	10
870	11
880	12
890	10
900	9
910	11
920	14
930	8
940	10
950	10
960	8
970	6
980	8
990	13
1000	12
0	10
10	9
20	12
30	7
40	9
50	12
60	15
70	13
80	6
90	12
100	12
110	14
120	13
130	7
140	13
150	8
160	5
170	10
180	7
190	9
200	8
210	15
220	13
230	12
240	14
250	13
260	15
270	10
280	10
290	7
300	8
310	4
320	11
330	8
340	13
350	12
360	15
370	10
380	9
390	15
400	9
410	6
420	4
430	7
440	9
450	11
460	19
470	14
480	10
490	11
500	10
510	12
520	13
530	7
540	11
550	13
560	13
570	21
580	16
590	10
600	8
610	1
620	6
630	9
640	8
650	17
660	14
670	9
680	7
690	7
700	4
710	10
720	12
730	9
740	7
750	9
760	8
770	10
780	9
790	12
800	5
810	4
820	9
830	5
840	10
850	10
860	10
870	9
880	10
890	9
900	9
910	10
920	7
930	8
940	14
950	11
960	14
970	17
980	11
990	14
1000	14
0	10
10	11
20	11
30	7
40	10
50	9
60	10
70	9
80	8
90	9
100	12
110	11
120	8
130	11
140	13
150	11
160	10
170	10
180	8
190	7
200	9
210	8
220	6
230	10
240	15
250	9
260	13
270	8
280	8
290	5
300	7
310	10
320	7
330	21
340	13
350	10
360	10
370	12
380	5
390	11
400	11
410	9
420	6
430	5
440	8
450	13
460	5
470	4
480	2
490	6
500	7
510	13
520	10
530	11
540	9
550	8
560	7
570	7
580	8
590	11
600	9
610	12
620	10
630	15
640	16
650	11
660	12
670	11
680	11
690	8
700	11
710	8
720	10
730	8
740	6
750	5
760	10
770	5
780	7
790	16
800	16
810	17
820	12
830	17
840	11
850	16
860	15
870	14
880	15
890	13
900	17
910	17
920	12
930	14
940	13
950	9
960	12
970	14
980	8
990	6
1000	8
0	10
10	9
20	16
30	16
40	13
50	12
60	14
70	12
80	11
90	10
100	7
110	4
120	6
130	5
140	11
150	8
160	11
170	5
180	14
190	15
200	14
210	11
220	11
230	10
240	10
250	13
260	11
270	9
280	8
290	5
300	10
310	9
320	10
330	20
340	8
350	14
360	12
370	13
380	12
390	9
400	8
410	14
420	10
430	13
440	9
450	8
460	14
470	9
480	10
490	12
500	10
510	11
520	5
530	6
540	13
550	11
560	13
570	10
580	7
590	10
600	10
610	13
620	16
630	8
640	2
650	12
660	15
670	14
680	11
690	10
700	11
710	9
720	15
730	16
740	11
750	11
760	17
770	13
780	10
790	6
800	11
810	9
820	11
830	10
840	8
850	11
860	12
870	9
880	7
890	11
900	7
910	8
920	5
930	4
940	9
950	10
960	11
970	9
980	10
990	15
1000	13
0	10
10	8
20	9
30	10
40	8
50	9
60	10
70	10
80	11
90	8
100	6
110	13
120	10
130	7
140	9
150	8
160	12
170	11
180	14
190	12
200	8
210	12
220	11
230	11
240	15
250	11
260	9
270	9
280	6
290	9
300	4
310	9
320	8
330	6
340	10
350	12
360	10
370	8
380	9
390	16
400	16
410	13
420	12
430	10
440	12
450	9
460	14
470	12
480	7
490	13
500	9
510	7
520	7
530	16
540	11
550	14
560	14
570	17
580	13
590	12
600	12
610	9
620	5
630	5
640	11
650	11
660	12
670	8
680	9
690	11
700	11
710	15
720	19
730	9
740	5
750	8
760	5
770	8
780	6
790	8
800	9
810	7
820	6
830	10
840	10
850	7
860	10
870	14
880	13
890	17
900	11
910	12
920	9
930	7
940	12
950	10
960	15
970	15
980	14
990	12
1000	6
0	10
10	12
20	13
30	14
40	9
50	14
60	14
70	13
80	7
90	9
100	15
110	10
120	8
130	14
140	13
150	14
160	7
170	12
180	7
190	11
200	14
210	14
220	10
230	10
240	8
250	10
260	9
270	9
280	15
290	12
300	9
310	7
320	8
330	10
340	6
350	14
360	13
370	14
380	14
390	13
400	5
410	7
420	13
430	18
440	16
450	13
460	13
470	9
480	16
490	12
500	7
510	10
520	7
530	9
540	5
550	5
560	2
570	7
580	13
590	11
600	12
610	13
620	18
630	9
640	11
650	8
660	7
670	9
680	10
690	8
700	10
710	10
720	10
730	13
740	16
750	9
760	5
770	5
780	4
790	13
800	11
810	12
820	14
830	10
840	11
850	11
860	6
870	11
880	14
890	11
900	6
910	10
920	4
930	11
940	9
950	12
960	9
970	10
980	5
990	5
1000	10
0	10
10	6
20	12
30	9
40	14
50	15
60	10
70	9
80	10
90	6
100	7
110	4
120	7
130	10
140	16
150	13
160	10
170	12
180	11
190	11
200	4
210	6
220	6
230	9
240	8
250	8
260	8
270	8
280	4
290	6
300	10
310	13
320	11
330	9
340	11
350	12
360	12
370	8
380	9
390	8
400	18
410	17
420	12
430	11
440	18
450	14
460	16
470	6
480	14
490	6
500	7
510	8
520	14
530	6
540	8
550	8
560	4
570	8
580	9
590	8
600	11
610	10
620	9
630	9
640	10
650	8
660	7
670	5
680	8
690	5
700	13
710	14
720	10
730	8
740	11
750	14
760	6
770	11
780	9
790	12
800	7
810	8
820	9
830	12
840	10
850	11
860	7
870	11
880	13
890	13
900	9
910	10
920	9
930	13
940	11
950	6
960	10
970	8
980	7
990	9
1000	11
0	10
10	5
20	15
30	9
40	13
50	15
60	10
70	15
80	11
90	14
100	14
110	18
120	19
130	13
140	8
150	8
160	9
170	15
180	18
190	10
200	14
210	8
220	9
230	17
240	9
250	8
260	5
270	11
280	17
290	15
300	12
310	13
320	14
330	14
340	4
350	6
360	6
370	12
380	11
390	13
400	15
410	14
420	10
430	13
440	12
450	8
460	8
470	15
480	15
490	11
500	10
510	11
520	11
530	9
540	9
550	7
560	11
570	12
580	15
590	15
600	8
610	11
620	7
630	5
640	6
650	10
660	13
670	12
680	8
690	8
700	6
710	6
720	8
730	9
740	10
750	10
760	7
770	16
780	12
790	5
800	12
810	12
820	13
830	20
840	13
850	9
860	14
870	18
880	9
890	8
900	10
910	9
920	9
930	9
940	9
950	9
960	13
970	8
980	12
990	8
1000	14
0	10
10	9
20	8
30	10
40	11
50	10
60	8
70	8
80	12
90	16
100	16
110	11
120	8
130	10
140	8
150	9
160	17
170	12
180	10
190	6
200	9
210	9
220	11
230	6
240	11
250	9
260	7
270	10
280	11
290	12
300	8
310	9
320	13
330	4
340	10
350	15
360	11
370	13
380	13
390	14
400	15
410	14
420	10
430	14
440	11
450	8
460	7
470	9
480	8
490	7
500	10
510	9
520	9
530	8
540	10
550	9
560	11
570	7
580	10
590	5
600	10
610	6
620	9
630	8
640	6
650	14
660	10
670	11
680	13
690	8
700	9
710	8
720	9
730	14
740	8
750	9
760	11
770	6
780	10
790	12
800	13
810	9
820	9
830	11
840	9
850	10
860	8
870	6
880	12
890	11
900	8
910	9
920	9
930	6
940	8
950	10
960	8
970	9
980	12
990	9
1000	9
0	10
10	14
20	12
30	10
40	10
50	5
60	11
70	10
80	15
90	12
100	8
110	9
120	11
130	10
140	10
150	10
160	6
170	12
180	9
190	13
200	10
210	11
220	14
230	13
240	11
250	11
260	8
270	8
280	10
290	11
300	13
310	12
320	7
330	8
340	10
350	14
360	13
370	14
380	10
390	13
400	17
410	14
420	9
430	12
440	17
450	14
460	14
470	11
480	8
490	9
500	6
510	6
520	11
530	8
540	10
550	12
560	11
570	10
580	11
590	16
600	12
610	10
620	11
630	10
640	4
650	5
660	5
670	4
680	8
690	12
700	9
710	11
720	6
730	7
740	18
750	6
760	6
770	6
780	8
790	7
800	11
810	11
820	11
830	9
840	6
850	8
860	6
870	7
880	2
890	9
900	4
910	9
920	10
930	7
940	10
950	5
960	7
970	9
980	8
990	9
1000	10
0	10
10	8
20	8
30	14
40	11
50	12
60	9
70	8
80	4
90	9
100	8
110	7
120	11
130	10
140	6
150	8
160	13
170	8
180	9
190	7
200	11
210	8
220	12
230	10
240	6
250	12
260	14
270	14
280	16
290	11
300	7
310	8
320	7
330	8
340	12
350	13
360	11
370	13
380	16
390	10
400	7
410	8
420	8
430	12
440	13
450	11
460	6
470	9
480	14
490	16
500	12
510	9
520	9
530	6
540	13
550	9
560	12
570	9
580	7
590	9
600	7
610	9
620	5
630	10
640	9
650	7
660	11
670	6
680	10
690	9
700	11
710	7
720	10
730	9
740	13
750	8
760	10
770	10
780	13
790	15
800	12
810	13
820	10
830	6
840	14
850	7
860	8
870	14
880	13
890	12
900	9
910	12
920	8
930	12
940	13
950	11
960	11
970	16
980	10
990	10
1000	10
0	10
10	8
20	6
30	9
40	13
50	15
60	12
70	12
80	5
90	8
100	10
110	12
120	8
130	9
140	9
150	11
160	7
170	10
180	11
190	10
200	8
210	5
220	7
230	15
240	17
250	13
260	11
270	7
280	11
290	8
300	14
310	8
320	9
330	8
340	6
350	5
360	8
370	5
380	5
390	10
400	14
410	11
420	11
430	6
440	10
450	13
460	16
470	12
480	7
490	14
500	16
510	17
520	13
530	14
540	12
550	10
560	6
570	7
580	11
590	11
600	12
610	14
620	12
630	9
640	14
650	15
660	14
670	10
680	10
690	6
700	7
710	11
720	18
730	12
740	5
750	13
760	4
770	6
780	1
790	1
800	9
810	13
820	8
830	9
840	13
850	9
860	10
870	9
880	11
890	5
900	6
910	7
920	8
930	7
940	15
950	8
960	7
970	12
980	16
990	10
1000	10
0	10
10	5
20	5
30	14
40	15
50	8
60	10
70	16
80	13
90	9
100	4
110	5
120	3
130	7
140	10
150	12
160	7
170	8
180	8
190	12
200	4
210	7
220	7
230	9
240	12
250	11
260	11
270	9
280	9
290	13
300	10
310	13
320	11
330	9
340	8
350	9
360	9
370	14
380	9
390	8
400	13
410	8
420	8
430	8
440	5
450	8
460	10
470	7
480	8
490	6
500	11
510	4
520	6
530	10
540	13
550	10
560	10
570	8
580	6
590	7
600	11
610	10
620	12
630	18
640	11
650	6
660	7
670	10
680	11
690	9
700	15
710	15
720	9
730	8
740	6
750	10
760	10
770	7
780	10
790	8
800	8
810	14
820	10
830	11
840	15
850	16
860	8
870	9
880	8
890	11
900	15
910	11
920	13
930	11
940	9
950	7
960	3
970	10
980	8
990	9
1000	6
0	10
10	7
20	11
30	12
40	11
50	11
60	16
70	7
80	13
90	15
100	13
110	8
120	12
130	13
140	9
150	6
160	3
170	3
180	9
190	6
200	7
210	9
220	9
230	10
240	8
250	10
260	8
270	12
280	11
290	11
300	10
310	10
320	8
330	10
340	14
350	9
360	11
370	7
380	10
390	10
400	12
410	11
420	15
430	9
440	8
450	9
460	6
470	4
480	6
490	10
500	12
510	13
520	16
530	9
540	11
550	9
560	7
570	13
580	16
590	13
600	16
610	9
620	11
630	8
640	8
650	14
660	12
670	5
680	8
690	9
700	9
710	12
720	8
730	8
740	12
750	11
760	11
770	9
780	7
790	10
800	9
810	5
820	11
830	11
840	6
850	7
860	10
870	11
880	10
890	16
900	11
910	11
920	11
930	13
940	10
950	4
960	19
970	19
980	10
990	7
1000	10
0	10
10	10
20	9
30	14
40	11
50	5
60	6
70	10
80	14
90	16
100	12
110	12
120	10
130	13
140	9
150	8
160	8
170	11
180	9
190	8
200	9
210	8
220	11
230	14
240	12
250	14
260	13
270	11
280	8
290	13
300	12
310	15
320	11
330	13
340	6
350	9
360	8
370	7
380	13
390	16
400	9
410	7
420	8
430	10
440	8
450	14
460	7
470	8
480	9
490	10
500	7
510	10
520	11
530	14
540	6
550	11
560	10
570	13
580	12
590	9
600	9
610	9
620	9
630	12
640	12
650	14
660	8
670	14
680	10
690	6
700	6
710	5
720	16
730	11
740	14
750	14
760	14
770	13
780	11
790	12
800	18
810	13
820	10
830	14
840	10
850	12
860	12
870	10
880	12
890	11
900	14
910	16
920	7
930	13
940	9
950	5
960	11
970	11
980	12
990	11
1000	11
0	10
10	8
20	10
30	6
40	5
50	11
60	16
70	9
80	9
90	8
100	16
110	16
120	13
130	21
140	13
150	13
160	16
170	12
180	12
190	14
200	16
210	6
220	7
230	8
240	14
250	14
260	10
270	5
280	11
290	9
300	13
310	13
320	11
330	11
340	8
350	7
360	10
370	13
380	11
390	16
400	12
410	12
420	9
430	9
440	13
450	15
460	4
470	9
480	12
490	16
500	9
510	10
520	6
530	8
540	8
550	9
560	3
570	2
580	9
590	10
600	9
610	11
620	7
630	12
640	7
650	7
660	10
670	9
680	15
690	7
700	14
710	14
720	10
730	7
740	17
750	12
760	11
770	11
780	12
790	5
800	8
810	9
820	7
830	8
840	8
850	13
860	10
870	8
880	6
890	14
900	9
910	10
920	18
930	9
940	9
950	11
960	8
970	9
980	12
990	9
1000	9
0	10
10	5
20	6
30	10
40	7
50	8
60	10
70	11
80	12
90	12
100	7
110	9
120	12
130	8
140	8
150	9
160	17
170	10
180	4
190	12
200	13
210	15
220	14
230	9
240	8
250	8
260	6
270	4
280	6
290	7
300	14
310	10
320	7
330	3
340	5
350	10
360	8
370	7
380	10
390	16
400	8
410	5
420	9
430	6
440	7
450	13
460	5
470	7
480	8
490	12
500	14
510	8
520	9
530	9
540	7
550	13
560	14
570	14
580	11
590	10
600	8
610	8
620	10
630	15
640	9
650	10
660	12
670	11
680	11
690	10
700	6
710	6
720	10
730	7
740	7
750	8
760	4
770	8
780	12
790	8
800	9
810	12
820	8
830	10
840	15
850	12
860	17
870	16
880	8
890	12
900	10
910	9
920	9
930	11
940	12
950	6
960	12
970	12
980	14
990	15
1000	13
0	10
10	7
20	14
30	12
40	10
50	8
60	5
70	7
80	7
90	5
100	8
110	14
120	9
130	14
140	11
150	6
160	5
170	11
180	7
190	7
200	11
210	12
220	8
230	11
240	6
250	10
260	15
270	17
280	18
290	14
300	18
310	7
320	13
330	15
340	10
350	10
360	9
370	9
380	9
390	10
400	9
410	13
420	11
430	8
440	9
450	11
460	9
470	3
480	13
490	12
500	11
510	10
520	11
530	6
540	7
550	8
560	13
570	13
580	15
590	12
600	12
610	7
620	4
630	9
640	7
650	11
660	7
670	4
680	11
690	12
700	10
710	10
720	11
730	7
740	7
750	5
760	11
770	12
780	13
790	15
800	10
810	11
820	12
830	13
840	12
850	12
860	14
870	11
880	10
890	14
900	11
910	11
920	5
930	9
940	10
950	14
960	11
970	9
980	12
990	12
1000	7
0	10
10	6
20	8
30	8
40	13
50	17
60	27
70	19
80	16
90	12
100	11
110	10
120	11
130	14
140	9
150	7
160	10
170	13
180	10
190	12
200	10
210	12
220	11
230	12
240	14
250	12
260	6
270	8
280	8
290	14
300	9
310	15
320	20
330	13
340	10
350	11
360	11
370	10
380	9
390	8
400	8
410	4
420	8
430	8
440	15
450	7
460	7
470	13
480	14
490	7
500	6
510	4
520	9
530	14
540	13
550	10
560	8
570	12
580	11
590	7
600	7
610	6
620	6
630	11
640	6
650	12
660	10
670	12
680	8
690	11
700	11
710	7
720	5
730	8
740	1
750	6
760	6
770	4
780	8
790	10
800	10
810	15
820	7
830	11
840	11
850	6
860	8
870	11
880	16
890	13
900	9
910	8
920	13
930	10
940	11
950	10
960	7
970	12
980	13
990	17
1000	11
0	10
10	8
20	13
30	13
40	15
50	16
60	14
70	16
80	13
90	9
100	9
110	15
120	15
130	11
140	7
150	6
160	8
170	13
180	11
190	10
200	10
210	11
220	9
230	5
240	13
250	6
260	7
270	15
280	14
290	13
300	11
310	8
320	12
330	11
340	10
350	11
360	14
370	7
380	9
390	13
400	17
410	10
420	3
430	5
440	10
450	12
460	12
470	10
480	9
490	6
500	11
510	10
520	13
530	11
540	12
550	17
560	14
570	4
580	9
590	4
600	4
610	10
620	10
630	10
640	9
650	11
660	13
670	12
680	12
690	14
700	13
710	9
720	6
730	9
740	10
750	7
760	6
770	9
780	11
790	16
800	13
[truncated: 99,000 more rows]
