# Supplementary material for: Experimental Design for Stochastic Models of Nonlinear Signaling Pathways Using an Interval-Wise Linear Noise Approximation and State Estimation
Source: PLoS One. 2016 Sep 1;11(9):e0159902. doi: 10.1371/journal.pone.0159902 (PMC5008843; doi:10.1371/journal.pone.0159902)
Supplement: S1 File — (TGZ) [file pone.0159902.s009.tgz › Online_SI/scan-50-25.txt]

0	10
2.5	8
5	11
7.5	13
10	12
12.5	12
15	10
17.5	8
20	6
22.5	6
25	12
27.5	15
30	12
32.5	11
35	10
37.5	13
40	12
42.5	11
45	12
47.5	9
50	10
52.5	10
55	9
57.5	9
60	12
62.5	11
65	11
67.5	8
70	10
72.5	9
75	5
77.5	5
80	6
82.5	5
85	4
87.5	6
90	6
92.5	10
95	9
97.5	10
100	9
102.5	9
105	11
107.5	15
110	18
112.5	12
115	13
117.5	11
120	13
122.5	14
125	14
127.5	14
130	15
132.5	15
135	17
137.5	17
140	13
142.5	9
145	10
147.5	10
150	9
152.5	10
155	11
157.5	10
160	12
162.5	12
165	11
167.5	12
170	10
172.5	13
175	15
177.5	14
180	13
182.5	12
185	8
187.5	7
190	7
192.5	7
195	7
197.5	8
200	8
202.5	8
205	6
207.5	4
210	5
212.5	13
215	13
217.5	15
220	16
222.5	13
225	12
227.5	11
230	11
232.5	13
235	11
237.5	11
240	8
242.5	8
245	12
247.5	11
250	9
0	10
2.5	12
5	13
7.5	12
10	13
12.5	11
15	17
17.5	19
20	16
22.5	11
25	14
27.5	13
30	15
32.5	16
35	17
37.5	13
40	11
42.5	10
45	14
47.5	10
50	10
52.5	11
55	11
57.5	9
60	12
62.5	10
65	9
67.5	5
70	7
72.5	6
75	9
77.5	11
80	11
82.5	10
85	11
87.5	12
90	12
92.5	13
95	14
97.5	16
100	17
102.5	14
105	17
107.5	20
110	13
112.5	17
115	17
117.5	16
120	16
122.5	18
125	18
127.5	15
130	12
132.5	13
135	13
137.5	14
140	16
142.5	16
145	13
147.5	9
150	7
152.5	7
155	9
157.5	10
160	13
162.5	8
165	10
167.5	9
170	9
172.5	8
175	9
177.5	9
180	13
182.5	10
185	9
187.5	8
190	10
192.5	9
195	10
197.5	18
200	16
202.5	17
205	17
207.5	15
210	14
212.5	17
215	15
217.5	15
220	12
222.5	13
225	15
227.5	13
230	9
232.5	7
235	7
237.5	8
240	10
242.5	8
245	8
247.5	9
250	8
0	10
2.5	9
5	10
7.5	10
10	9
12.5	8
15	8
17.5	8
20	7
22.5	5
25	8
27.5	8
30	11
32.5	12
35	13
37.5	10
40	9
42.5	11
45	13
47.5	12
50	7
52.5	8
55	3
57.5	2
60	3
62.5	4
65	3
67.5	3
70	5
72.5	6
75	7
77.5	7
80	9
82.5	11
85	12
87.5	14
90	17
92.5	15
95	15
97.5	16
100	11
102.5	11
105	10
107.5	11
110	11
112.5	11
115	10
117.5	9
120	10
122.5	8
125	12
127.5	15
130	16
132.5	17
135	17
137.5	15
140	16
142.5	12
145	11
147.5	13
150	12
152.5	13
155	10
157.5	7
160	6
162.5	6
165	7
167.5	7
170	5
172.5	5
175	4
177.5	5
180	8
182.5	8
185	5
187.5	5
190	6
192.5	8
195	7
197.5	8
200	8
202.5	8
205	7
207.5	5
210	7
212.5	7
215	8
217.5	6
220	7
222.5	6
225	12
227.5	17
230	20
232.5	13
235	11
237.5	10
240	11
242.5	10
245	14
247.5	17
250	19
0	10
2.5	13
5	12
7.5	14
10	12
12.5	12
15	10
17.5	7
20	6
22.5	7
25	7
27.5	7
30	8
32.5	11
35	11
37.5	9
40	8
42.5	9
45	8
47.5	6
50	11
52.5	10
55	13
57.5	13
60	10
62.5	8
65	9
67.5	10
70	8
72.5	9
75	10
77.5	12
80	11
82.5	9
85	9
87.5	11
90	14
92.5	11
95	9
97.5	12
100	16
102.5	17
105	12
107.5	8
110	12
112.5	10
115	9
117.5	9
120	8
122.5	9
125	8
127.5	10
130	11
132.5	14
135	14
137.5	14
140	13
142.5	11
145	9
147.5	8
150	10
152.5	12
155	8
157.5	10
160	11
162.5	11
165	8
167.5	10
170	12
172.5	9
175	9
177.5	9
180	7
182.5	10
185	7
187.5	6
190	8
192.5	7
195	6
197.5	6
200	7
202.5	11
205	12
207.5	14
210	11
212.5	13
215	11
217.5	11
220	13
222.5	12
225	11
227.5	9
230	9
232.5	10
235	9
237.5	9
240	9
242.5	7
245	6
247.5	7
250	7
0	10
2.5	9
5	7
7.5	8
10	10
12.5	10
15	11
17.5	11
20	10
22.5	8
25	6
27.5	6
30	4
32.5	5
35	6
37.5	6
40	6
42.5	10
45	12
47.5	14
50	11
52.5	11
55	11
57.5	7
60	6
62.5	9
65	11
67.5	14
70	14
72.5	12
75	14
77.5	13
80	10
82.5	10
85	10
87.5	10
90	11
92.5	9
95	8
97.5	10
100	10
102.5	8
105	8
107.5	11
110	13
112.5	15
115	11
117.5	14
120	13
122.5	10
125	12
127.5	10
130	12
132.5	8
135	10
137.5	12
140	12
142.5	13
145	9
147.5	11
150	13
152.5	10
155	10
157.5	12
160	13
162.5	12
165	12
167.5	10
170	11
172.5	10
175	11
177.5	6
180	9
182.5	8
185	9
187.5	8
190	12
192.5	11
195	10
197.5	12
200	16
202.5	13
205	14
207.5	11
210	10
212.5	10
215	12
217.5	13
220	10
222.5	11
225	13
227.5	10
230	10
232.5	9
235	7
237.5	7
240	7
242.5	7
245	4
247.5	5
250	8
0	10
2.5	7
5	7
7.5	5
10	6
12.5	6
15	6
17.5	7
20	11
22.5	13
25	13
27.5	13
30	16
32.5	14
35	11
37.5	11
40	11
42.5	10
45	9
47.5	12
50	12
52.5	12
55	12
57.5	10
60	9
62.5	10
65	10
67.5	9
70	13
72.5	11
75	8
77.5	11
80	9
82.5	8
85	7
87.5	7
90	6
92.5	12
95	12
97.5	10
100	12
102.5	9
105	8
107.5	8
110	6
112.5	8
115	7
117.5	7
120	8
122.5	9
125	11
127.5	9
130	11
132.5	11
135	15
137.5	13
140	14
142.5	8
145	7
147.5	6
150	11
152.5	12
155	10
157.5	10
160	11
162.5	13
165	12
167.5	10
170	8
172.5	9
175	9
177.5	10
180	12
182.5	8
185	8
187.5	7
190	9
192.5	8
195	6
197.5	8
200	9
202.5	9
205	10
207.5	8
210	6
212.5	8
215	9
217.5	8
220	11
222.5	11
225	13
227.5	11
230	12
232.5	14
235	15
237.5	17
240	16
242.5	15
245	12
247.5	13
250	13
0	10
2.5	11
5	7
7.5	9
10	9
12.5	11
15	12
17.5	9
20	8
22.5	9
25	9
27.5	7
30	7
32.5	8
35	7
37.5	6
40	6
42.5	8
45	10
47.5	6
50	5
52.5	4
55	4
57.5	5
60	6
62.5	9
65	11
67.5	11
70	8
72.5	8
75	8
77.5	7
80	10
82.5	9
85	9
87.5	9
90	8
92.5	9
95	12
97.5	12
100	20
102.5	24
105	21
107.5	14
110	10
112.5	9
115	8
117.5	4
120	6
122.5	8
125	10
127.5	8
130	6
132.5	4
135	4
137.5	4
140	5
142.5	9
145	10
147.5	9
150	5
152.5	8
155	9
157.5	9
160	10
162.5	12
165	14
167.5	11
170	10
172.5	11
175	10
177.5	9
180	11
182.5	13
185	12
187.5	10
190	10
192.5	8
195	10
197.5	11
200	11
202.5	10
205	14
207.5	14
210	13
212.5	12
215	9
217.5	10
220	13
222.5	13
225	12
227.5	13
230	12
232.5	11
235	12
237.5	11
240	10
242.5	11
245	11
247.5	12
250	15
0	10
2.5	11
5	8
7.5	10
10	9
12.5	7
15	9
17.5	10
20	8
22.5	5
25	6
27.5	3
30	3
32.5	3
35	3
37.5	7
40	10
42.5	9
45	11
47.5	14
50	16
52.5	11
55	9
57.5	10
60	8
62.5	8
65	8
67.5	10
70	13
72.5	10
75	9
77.5	10
80	9
82.5	10
85	12
87.5	10
90	10
92.5	13
95	14
97.5	12
100	12
102.5	11
105	6
107.5	10
110	12
112.5	11
115	11
117.5	12
120	10
122.5	9
125	10
127.5	10
130	6
132.5	7
135	8
137.5	13
140	14
142.5	15
145	17
147.5	17
150	18
152.5	17
155	17
157.5	18
160	15
162.5	12
165	14
167.5	16
170	18
172.5	12
175	12
177.5	12
180	11
182.5	15
185	12
187.5	9
190	6
192.5	8
195	9
197.5	7
200	6
202.5	6
205	10
207.5	14
210	16
212.5	14
215	14
217.5	14
220	15
222.5	9
225	7
227.5	9
230	11
232.5	11
235	10
237.5	13
240	13
242.5	11
245	14
247.5	12
250	11
0	10
2.5	13
5	14
7.5	13
10	13
12.5	9
15	9
17.5	7
20	7
22.5	10
25	10
27.5	8
30	10
32.5	10
35	10
37.5	9
40	7
42.5	8
45	8
47.5	10
50	7
52.5	9
55	9
57.5	13
60	12
62.5	11
65	10
67.5	9
70	8
72.5	9
75	11
77.5	8
80	6
82.5	9
85	10
87.5	7
90	6
92.5	9
95	11
97.5	12
100	11
102.5	14
105	10
107.5	14
110	12
112.5	11
115	9
117.5	9
120	8
122.5	9
125	10
127.5	10
130	13
132.5	13
135	8
137.5	5
140	5
142.5	6
145	5
147.5	5
150	5
152.5	6
155	5
157.5	7
160	8
162.5	10
165	7
167.5	8
170	8
172.5	9
175	9
177.5	8
180	9
182.5	8
185	6
187.5	5
190	6
192.5	6
195	10
197.5	11
200	9
202.5	10
205	14
207.5	14
210	11
212.5	10
215	9
217.5	9
220	8
222.5	9
225	12
227.5	14
230	12
232.5	10
235	10
237.5	9
240	5
242.5	6
245	8
247.5	6
250	5
0	10
2.5	13
5	9
7.5	8
10	9
12.5	8
15	11
17.5	12
20	8
22.5	7
25	9
27.5	9
30	9
32.5	11
35	12
37.5	11
40	14
42.5	12
45	9
47.5	9
50	8
52.5	8
55	7
57.5	10
60	11
62.5	6
65	9
67.5	9
70	6
72.5	10
75	10
77.5	10
80	13
82.5	14
85	15
87.5	13
90	12
92.5	12
95	16
97.5	15
100	14
102.5	11
105	10
107.5	8
110	10
112.5	10
115	10
117.5	12
120	9
122.5	10
125	12
127.5	9
130	7
132.5	8
135	7
137.5	7
140	7
142.5	9
145	5
147.5	3
150	3
152.5	4
155	6
157.5	5
160	4
162.5	5
165	5
167.5	4
170	5
172.5	10
175	9
177.5	11
180	14
182.5	17
185	16
187.5	13
190	9
192.5	10
195	11
197.5	9
200	7
202.5	6
205	4
207.5	7
210	7
212.5	9
215	6
217.5	8
220	8
222.5	7
225	9
227.5	9
230	9
232.5	12
235	10
237.5	10
240	8
242.5	8
245	5
247.5	6
250	6
0	10
2.5	8
5	7
7.5	10
10	10
12.5	12
15	11
17.5	10
20	7
22.5	7
25	8
27.5	10
30	14
32.5	14
35	14
37.5	11
40	13
42.5	12
45	10
47.5	10
50	10
52.5	10
55	9
57.5	8
60	9
62.5	8
65	9
67.5	8
70	9
72.5	10
75	9
77.5	9
80	8
82.5	8
85	7
87.5	7
90	6
92.5	6
95	5
97.5	4
100	5
102.5	6
105	4
107.5	4
110	7
112.5	9
115	9
117.5	9
120	10
122.5	11
125	11
127.5	10
130	10
132.5	11
135	9
137.5	7
140	8
142.5	9
145	8
147.5	5
150	8
152.5	9
155	10
157.5	13
160	12
162.5	11
165	13
167.5	11
170	14
172.5	11
175	8
177.5	8
180	9
182.5	10
185	7
187.5	8
190	11
192.5	10
195	9
197.5	7
200	10
202.5	7
205	5
207.5	6
210	7
212.5	9
215	8
217.5	10
220	5
222.5	9
225	8
227.5	9
230	11
232.5	10
235	11
237.5	10
240	5
242.5	5
245	6
247.5	4
250	6
0	10
2.5	12
5	12
7.5	9
10	15
12.5	15
15	13
17.5	11
20	6
22.5	8
25	7
27.5	6
30	7
32.5	7
35	4
37.5	6
40	9
42.5	8
45	8
47.5	11
50	10
52.5	6
55	8
57.5	13
60	15
62.5	16
65	16
67.5	12
70	10
72.5	11
75	8
77.5	9
80	13
82.5	16
85	15
87.5	12
90	11
92.5	5
95	7
97.5	10
100	11
102.5	12
105	9
107.5	9
110	6
112.5	5
115	3
117.5	5
120	3
122.5	3
125	4
127.5	5
130	3
132.5	2
135	2
137.5	5
140	10
142.5	9
145	10
147.5	12
150	10
152.5	10
155	7
157.5	4
160	3
162.5	9
165	10
167.5	11
170	11
172.5	12
175	9
177.5	8
180	8
182.5	10
185	11
187.5	11
190	11
192.5	9
195	11
197.5	10
200	8
202.5	9
205	9
207.5	8
210	8
212.5	9
215	10
217.5	7
220	7
222.5	10
225	10
227.5	12
230	12
232.5	14
235	13
237.5	17
240	15
242.5	14
245	13
247.5	14
250	15
0	10
2.5	10
5	10
7.5	10
10	10
12.5	8
15	8
17.5	6
20	7
22.5	10
25	11
27.5	14
30	15
32.5	19
35	23
37.5	18
40	17
42.5	13
45	11
47.5	10
50	13
52.5	13
55	16
57.5	13
60	11
62.5	12
65	12
67.5	14
70	14
72.5	12
75	10
77.5	10
80	11
82.5	13
85	8
87.5	9
90	12
92.5	11
95	10
97.5	10
100	10
102.5	8
105	9
107.5	8
110	7
112.5	6
115	5
117.5	4
120	2
122.5	7
125	5
127.5	7
130	7
132.5	6
135	5
137.5	7
140	6
142.5	8
145	10
147.5	11
150	10
152.5	7
155	7
157.5	7
160	8
162.5	7
165	8
167.5	9
170	11
172.5	10
175	8
177.5	6
180	5
182.5	5
185	11
187.5	9
190	13
192.5	11
195	9
197.5	11
200	15
202.5	14
205	15
207.5	14
210	15
212.5	14
215	14
217.5	11
220	11
222.5	8
225	10
227.5	10
230	12
232.5	10
235	8
237.5	11
240	11
242.5	7
245	4
247.5	5
250	10
0	10
2.5	11
5	10
7.5	8
10	13
12.5	12
15	15
17.5	13
20	12
22.5	12
25	9
27.5	8
30	9
32.5	9
35	11
37.5	9
40	8
42.5	9
45	7
47.5	5
50	5
52.5	5
55	5
57.5	7
60	9
62.5	11
65	10
67.5	13
70	9
72.5	12
75	12
77.5	9
80	11
82.5	8
85	10
87.5	13
90	19
92.5	21
95	17
97.5	10
100	9
102.5	8
105	11
107.5	11
110	13
112.5	14
115	16
117.5	15
120	14
122.5	12
125	14
127.5	14
130	13
132.5	17
135	15
137.5	17
140	12
142.5	12
145	10
147.5	7
150	9
152.5	8
155	11
157.5	11
160	8
162.5	8
165	10
167.5	10
170	13
172.5	14
175	16
177.5	12
180	10
182.5	10
185	7
187.5	8
190	11
192.5	11
195	9
197.5	10
200	9
202.5	6
205	8
207.5	6
210	7
212.5	7
215	11
217.5	11
220	13
222.5	16
225	13
227.5	10
230	10
232.5	8
235	10
237.5	10
240	10
242.5	10
245	11
247.5	10
250	11
0	10
2.5	10
5	10
7.5	10
10	10
12.5	8
15	5
17.5	7
20	7
22.5	8
25	5
27.5	5
30	6
32.5	3
35	5
37.5	4
40	6
42.5	9
45	7
47.5	11
50	10
52.5	9
55	12
57.5	11
60	9
62.5	11
65	11
67.5	11
70	13
72.5	9
75	11
77.5	10
80	11
82.5	9
85	7
87.5	7
90	9
92.5	11
95	12
97.5	12
100	10
102.5	7
105	9
107.5	9
110	9
112.5	11
115	9
117.5	8
120	5
122.5	6
125	6
127.5	8
130	7
132.5	8
135	5
137.5	6
140	5
142.5	10
145	11
147.5	10
150	11
152.5	15
155	16
157.5	12
160	14
162.5	18
165	12
167.5	9
170	10
172.5	10
175	10
177.5	10
180	11
182.5	11
185	9
187.5	10
190	11
192.5	13
195	13
197.5	14
200	12
202.5	14
205	14
207.5	12
210	7
212.5	10
215	6
217.5	5
220	7
222.5	9
225	9
227.5	6
230	7
232.5	6
235	8
237.5	9
240	8
242.5	8
245	6
247.5	5
250	7
0	10
2.5	12
5	14
7.5	12
10	14
12.5	12
15	12
17.5	13
20	12
22.5	12
25	13
27.5	14
30	14
32.5	15
35	15
37.5	15
40	14
42.5	11
45	12
47.5	15
50	14
52.5	11
55	10
57.5	10
60	5
62.5	6
65	3
67.5	8
70	9
72.5	8
75	11
77.5	8
80	9
82.5	10
85	11
87.5	11
90	10
92.5	11
95	12
97.5	8
100	11
102.5	8
105	8
107.5	9
110	10
112.5	8
115	9
117.5	11
120	10
122.5	11
125	11
127.5	12
130	13
132.5	12
135	12
137.5	8
140	10
142.5	11
145	7
147.5	11
150	11
152.5	8
155	8
157.5	6
160	8
162.5	8
165	10
167.5	8
170	10
172.5	9
175	7
177.5	9
180	10
182.5	7
185	8
187.5	9
190	10
192.5	9
195	6
197.5	7
200	4
202.5	2
205	3
207.5	4
210	6
212.5	7
215	8
217.5	10
220	6
222.5	9
225	9
227.5	11
230	11
232.5	13
235	10
237.5	9
240	12
242.5	11
245	9
247.5	9
250	12
0	10
2.5	11
5	10
7.5	11
10	11
12.5	10
15	5
17.5	5
20	7
22.5	6
25	10
27.5	8
30	8
32.5	8
35	9
37.5	13
40	12
42.5	11
45	8
47.5	6
50	5
52.5	7
55	7
57.5	7
60	7
62.5	10
65	6
67.5	8
70	7
72.5	5
75	5
77.5	5
80	7
82.5	10
85	10
87.5	12
90	9
92.5	11
95	10
97.5	9
100	8
102.5	8
105	12
107.5	10
110	10
112.5	9
115	8
117.5	12
120	10
122.5	9
125	9
127.5	10
130	12
132.5	14
135	13
137.5	15
140	14
142.5	15
145	16
147.5	11
150	7
152.5	7
155	8
157.5	9
160	8
162.5	6
165	7
167.5	9
170	8
172.5	10
175	9
177.5	9
180	8
182.5	10
185	8
187.5	8
190	8
192.5	13
195	12
197.5	10
200	8
202.5	7
205	10
207.5	12
210	10
212.5	11
215	7
217.5	3
220	2
222.5	2
225	3
227.5	4
230	5
232.5	9
235	10
237.5	9
240	9
242.5	10
245	9
247.5	11
250	10
0	10
2.5	12
5	14
7.5	13
10	11
12.5	9
15	8
17.5	8
20	7
22.5	10
25	10
27.5	8
30	7
32.5	7
35	5
37.5	7
40	12
42.5	10
45	10
47.5	12
50	10
52.5	9
55	7
57.5	7
60	6
62.5	9
65	11
67.5	11
70	9
72.5	9
75	11
77.5	13
80	13
82.5	12
85	10
87.5	9
90	14
92.5	13
95	14
97.5	15
100	14
102.5	12
105	12
107.5	9
110	9
112.5	10
115	10
117.5	9
120	10
122.5	10
125	10
127.5	10
130	12
132.5	11
135	9
137.5	8
140	8
142.5	12
145	12
147.5	14
150	12
152.5	13
155	12
157.5	13
160	10
162.5	8
165	8
167.5	9
170	13
172.5	11
175	9
177.5	10
180	6
182.5	9
185	14
187.5	13
190	14
192.5	14
195	13
197.5	10
200	8
202.5	10
205	10
207.5	11
210	9
212.5	12
215	9
217.5	11
220	11
222.5	9
225	6
227.5	4
230	5
232.5	6
235	5
237.5	6
240	6
242.5	10
245	11
247.5	13
250	14
0	10
2.5	8
5	8
7.5	8
10	11
12.5	9
15	10
17.5	10
20	10
22.5	12
25	10
27.5	8
30	8
32.5	9
35	8
37.5	9
40	11
42.5	10
45	6
47.5	6
50	8
52.5	8
55	9
57.5	12
60	12
62.5	14
65	11
67.5	11
70	9
72.5	8
75	7
77.5	10
80	11
82.5	10
85	10
87.5	7
90	9
92.5	7
95	5
97.5	9
100	10
102.5	12
105	12
107.5	15
110	14
112.5	14
115	16
117.5	18
120	16
122.5	14
125	14
127.5	10
130	10
132.5	7
135	9
137.5	12
140	13
142.5	11
145	12
147.5	10
150	8
152.5	7
155	7
157.5	7
160	8
162.5	5
165	7
167.5	5
170	6
172.5	8
175	9
177.5	8
180	5
182.5	5
185	4
187.5	8
190	8
192.5	10
195	11
197.5	10
200	10
202.5	8
205	8
207.5	8
210	7
212.5	6
215	5
217.5	5
220	7
222.5	7
225	6
227.5	9
230	8
232.5	3
235	2
237.5	3
240	4
242.5	4
245	5
247.5	7
250	10
0	10
2.5	8
5	9
7.5	11
10	12
12.5	10
15	10
17.5	11
20	7
22.5	7
25	7
27.5	5
30	7
32.5	6
35	6
37.5	8
40	5
42.5	6
45	8
47.5	12
50	11
52.5	15
55	15
57.5	10
60	9
62.5	10
65	8
67.5	8
70	9
72.5	12
75	11
77.5	10
80	16
82.5	13
85	11
87.5	12
90	9
92.5	11
95	12
97.5	13
100	13
102.5	15
105	14
107.5	14
110	18
112.5	13
115	14
117.5	12
120	7
122.5	10
125	10
127.5	13
130	14
132.5	16
135	15
137.5	17
140	19
142.5	18
145	15
147.5	11
150	8
152.5	9
155	11
157.5	10
160	11
162.5	7
165	8
167.5	7
170	7
172.5	5
175	9
177.5	10
180	10
182.5	10
185	9
187.5	13
190	11
192.5	10
195	13
197.5	13
200	12
[truncated: 99,000 more rows]
