# Supplementary material for: Experimental Design for Stochastic Models of Nonlinear Signaling Pathways Using an Interval-Wise Linear Noise Approximation and State Estimation
Source: PLoS One. 2016 Sep 1;11(9):e0159902. doi: 10.1371/journal.pone.0159902 (PMC5008843; doi:10.1371/journal.pone.0159902)
Supplement: S1 File — (TGZ) [file pone.0159902.s009.tgz › Online_SI/scan-50-5.txt]

0	10
5	11
10	12
15	10
20	6
25	12
30	12
35	10
40	12
45	12
50	10
55	9
60	12
65	11
70	10
75	5
80	6
85	4
90	6
95	9
100	9
105	11
110	18
115	13
120	13
125	14
130	15
135	17
140	13
145	10
150	9
155	11
160	12
165	11
170	10
175	15
180	13
185	8
190	7
195	7
200	8
205	6
210	5
215	13
220	16
225	12
230	11
235	11
240	8
245	12
250	9
255	9
260	11
265	11
270	18
275	14
280	16
285	18
290	16
295	11
300	11
305	9
310	9
315	9
320	9
325	6
330	5
335	7
340	7
345	7
350	7
355	5
360	4
365	5
370	2
375	6
380	7
385	5
390	5
395	6
400	5
405	4
410	6
415	9
420	9
425	9
430	6
435	7
440	6
445	9
450	10
455	8
460	10
465	12
470	14
475	10
480	14
485	22
490	24
495	14
500	10
0	10
5	12
10	12
15	14
20	16
25	11
30	8
35	6
40	11
45	13
50	13
55	8
60	8
65	9
70	10
75	11
80	11
85	6
90	8
95	6
100	13
105	10
110	12
115	8
120	8
125	7
130	10
135	9
140	14
145	9
150	8
155	11
160	13
165	12
170	9
175	9
180	11
185	13
190	12
195	19
200	15
205	16
210	9
215	12
220	11
225	8
230	7
235	9
240	7
245	9
250	4
255	9
260	6
265	8
270	8
275	4
280	8
285	4
290	4
295	3
300	2
305	5
310	7
315	7
320	7
325	10
330	11
335	11
340	13
345	12
350	11
355	11
360	11
365	8
370	9
375	10
380	13
385	12
390	17
395	8
400	10
405	9
410	10
415	10
420	13
425	14
430	12
435	8
440	11
445	10
450	11
455	9
460	9
465	9
470	9
475	6
480	7
485	6
490	9
495	14
500	13
0	10
5	10
10	8
15	5
20	8
25	7
30	9
35	11
40	10
45	7
50	9
55	11
60	10
65	6
70	4
75	6
80	6
85	13
90	12
95	10
100	7
105	11
110	13
115	12
120	12
125	9
130	11
135	9
140	9
145	8
150	12
155	13
160	13
165	10
170	9
175	10
180	12
185	9
190	13
195	11
200	13
205	13
210	11
215	9
220	10
225	7
230	10
235	8
240	16
245	12
250	10
255	12
260	10
265	11
270	9
275	7
280	6
285	5
290	8
295	7
300	9
305	10
310	11
315	13
320	17
325	18
330	14
335	11
340	12
345	10
350	10
355	9
360	9
365	14
370	10
375	13
380	12
385	12
390	8
395	6
400	7
405	8
410	11
415	11
420	15
425	14
430	7
435	11
440	9
445	11
450	12
455	8
460	9
465	12
470	8
475	9
480	6
485	9
490	10
495	6
500	9
0	10
5	11
10	11
15	11
20	13
25	15
30	11
35	14
40	11
45	8
50	8
55	11
60	10
65	13
70	13
75	14
80	19
85	18
90	15
95	16
100	12
105	9
110	8
115	9
120	3
125	1
130	2
135	7
140	11
145	7
150	6
155	9
160	14
165	19
170	15
175	13
180	11
185	8
190	6
195	7
200	7
205	7
210	5
215	6
220	9
225	8
230	8
235	10
240	5
245	8
250	8
255	7
260	8
265	8
270	8
275	5
280	10
285	8
290	6
295	7
300	6
305	11
310	7
315	4
320	4
325	5
330	6
335	9
340	7
345	6
350	10
355	9
360	8
365	10
370	10
375	10
380	9
385	9
390	14
395	10
400	13
405	9
410	8
415	10
420	8
425	12
430	13
435	7
440	6
445	9
450	9
455	15
460	12
465	12
470	17
475	15
480	16
485	13
490	11
495	10
500	12
0	10
5	5
10	5
15	10
20	8
25	12
30	11
35	12
40	10
45	12
50	8
55	9
60	10
65	10
70	9
75	8
80	9
85	8
90	10
95	10
100	8
105	9
110	8
115	13
120	11
125	9
130	10
135	9
140	7
145	11
150	10
155	12
160	15
165	8
170	10
175	10
180	9
185	10
190	10
195	7
200	9
205	9
210	7
215	10
220	8
225	8
230	8
235	8
240	6
245	5
250	9
255	9
260	14
265	11
270	9
275	9
280	13
285	10
290	8
295	4
300	8
305	5
310	6
315	6
320	7
325	8
330	12
335	10
340	8
345	14
350	18
355	17
360	13
365	9
370	10
375	9
380	11
385	12
390	11
395	10
400	5
405	7
410	12
415	12
420	12
425	9
430	8
435	8
440	6
445	6
450	5
455	6
460	7
465	11
470	13
475	8
480	5
485	4
490	4
495	5
500	2
0	10
5	11
10	14
15	13
20	14
25	12
30	12
35	10
40	11
45	10
50	8
55	8
60	8
65	10
70	7
75	7
80	5
85	6
90	7
95	8
100	9
105	10
110	9
115	12
120	13
125	12
130	10
135	11
140	15
145	17
150	14
155	17
160	11
165	11
170	12
175	15
180	12
185	14
190	10
195	10
200	8
205	11
210	11
215	8
220	7
225	10
230	10
235	8
240	8
245	8
250	6
255	6
260	4
265	11
270	10
275	8
280	4
285	5
290	7
295	9
300	13
305	18
310	19
315	18
320	18
325	15
330	10
335	14
340	16
345	13
350	10
355	10
360	16
365	16
370	16
375	14
380	15
385	18
390	14
395	9
400	11
405	17
410	17
415	20
420	20
425	14
430	11
435	11
440	14
445	13
450	14
455	8
460	9
465	6
470	12
475	13
480	14
485	10
490	8
495	7
500	6
0	10
5	10
10	8
15	7
20	10
25	11
30	18
35	18
40	14
45	9
50	14
55	11
60	12
65	14
70	12
75	11
80	12
85	10
90	10
95	8
100	9
105	8
110	7
115	4
120	7
125	6
130	6
135	6
140	8
145	11
150	9
155	7
160	7
165	8
170	10
175	7
180	5
185	9
190	11
195	11
200	13
205	15
210	15
215	11
220	9
225	11
230	9
235	12
240	7
245	5
250	10
255	8
260	12
265	13
270	14
275	9
280	8
285	11
290	9
295	6
300	4
305	5
310	11
315	13
320	11
325	10
330	8
335	14
340	19
345	12
350	8
355	11
360	13
365	16
370	15
375	14
380	17
385	16
390	13
395	10
400	7
405	13
410	8
415	10
420	14
425	15
430	11
435	9
440	11
445	10
450	10
455	8
460	7
465	9
470	15
475	12
480	9
485	9
490	10
495	12
500	13
0	10
5	8
10	10
15	13
20	13
25	13
30	14
35	13
40	14
45	13
50	15
55	13
60	12
65	6
70	4
75	9
80	14
85	10
90	9
95	9
100	11
105	7
110	6
115	7
120	5
125	5
130	10
135	11
140	15
145	14
150	16
155	9
160	10
165	8
170	9
175	10
180	14
185	12
190	13
195	7
200	8
205	7
210	8
215	7
220	9
225	8
230	7
235	7
240	7
245	5
250	11
255	13
260	14
265	9
270	7
275	6
280	6
285	7
290	11
295	12
300	11
305	9
310	12
315	13
320	9
325	8
330	7
335	7
340	10
345	8
350	8
355	10
360	13
365	12
370	11
375	9
380	7
385	7
390	5
395	6
400	9
405	6
410	6
415	11
420	7
425	10
430	12
435	10
440	10
445	15
450	19
455	17
460	20
465	18
470	21
475	20
480	15
485	16
490	13
495	6
500	10
0	10
5	9
10	9
15	8
20	10
25	10
30	6
35	8
40	6
45	9
50	10
55	7
60	8
65	10
70	9
75	9
80	8
85	11
90	11
95	9
100	8
105	7
110	10
115	14
120	14
125	13
130	9
135	9
140	8
145	9
150	8
155	7
160	9
165	8
170	11
175	9
180	13
185	14
190	22
195	16
200	12
205	10
210	11
215	14
220	13
225	9
230	11
235	11
240	13
245	16
250	10
255	11
260	8
265	10
270	10
275	8
280	6
285	6
290	4
295	7
300	6
305	4
310	7
315	8
320	7
325	9
330	7
335	6
340	7
345	8
350	7
355	11
360	13
365	8
370	8
375	9
380	7
385	7
390	11
395	12
400	16
405	16
410	17
415	16
420	11
425	13
430	13
435	11
440	12
445	15
450	11
455	10
460	12
465	14
470	13
475	9
480	10
485	7
490	8
495	11
500	14
0	10
5	12
10	13
15	8
20	9
25	7
30	7
35	13
40	12
45	11
50	10
55	12
60	12
65	12
70	15
75	19
80	15
85	13
90	12
95	14
100	13
105	11
110	10
115	9
120	4
125	6
130	7
135	6
140	7
145	11
150	11
155	11
160	11
165	13
170	11
175	11
180	10
185	8
190	12
195	11
200	12
205	9
210	8
215	15
220	16
225	20
230	13
235	8
240	8
245	4
250	7
255	8
260	7
265	2
270	9
275	7
280	5
285	7
290	6
295	8
300	9
305	8
310	6
315	7
320	8
325	5
330	11
335	13
340	12
345	9
350	10
355	8
360	10
365	10
370	12
375	15
380	13
385	12
390	17
395	17
400	13
405	9
410	15
415	13
420	12
425	7
430	7
435	4
440	7
445	8
450	9
455	10
460	10
465	15
470	18
475	15
480	11
485	13
490	15
495	11
500	9
0	10
5	11
10	11
15	8
20	8
25	12
30	13
35	13
40	12
45	13
50	14
55	16
60	11
65	16
70	14
75	23
80	18
85	13
90	11
95	6
100	10
105	9
110	8
115	8
120	9
125	7
130	7
135	8
140	9
145	7
150	7
155	10
160	13
165	10
170	10
175	14
180	15
185	10
190	8
195	6
200	13
205	12
210	11
215	10
220	9
225	12
230	10
235	11
240	12
245	13
250	11
255	11
260	15
265	11
270	8
275	12
280	10
285	14
290	15
295	13
300	8
305	12
310	11
315	13
320	11
325	8
330	13
335	14
340	10
345	14
350	11
355	15
360	14
365	11
370	12
375	12
380	12
385	12
390	7
395	10
400	10
405	12
410	12
415	11
420	16
425	14
430	11
435	13
440	10
445	13
450	9
455	11
460	13
465	6
470	9
475	12
480	15
485	11
490	9
495	7
500	8
0	10
5	11
10	11
15	16
20	13
25	11
30	13
35	16
40	11
45	6
50	3
55	7
60	10
65	11
70	14
75	13
80	16
85	11
90	9
95	8
100	9
105	6
110	9
115	10
120	12
125	10
130	13
135	10
140	9
145	11
150	16
155	14
160	18
165	15
170	17
175	16
180	9
185	11
190	13
195	17
200	14
205	10
210	8
215	5
220	5
225	5
230	11
235	13
240	10
245	12
250	6
255	9
260	13
265	8
270	8
275	10
280	11
285	10
290	8
295	6
300	7
305	5
310	8
315	7
320	8
325	7
330	6
335	6
340	9
345	7
350	8
355	10
360	9
365	8
370	13
375	13
380	11
385	13
390	5
395	5
400	6
405	15
410	10
415	9
420	9
425	8
430	8
435	5
440	10
445	10
450	10
455	7
460	8
465	7
470	7
475	8
480	4
485	6
490	10
495	13
500	12
0	10
5	9
10	11
15	10
20	10
25	6
30	8
35	6
40	7
45	8
50	6
55	8
60	4
65	9
70	6
75	9
80	8
85	14
90	18
95	15
100	9
105	8
110	9
115	14
120	11
125	5
130	2
135	10
140	12
145	10
150	12
155	9
160	12
165	11
170	13
175	11
180	9
185	10
190	9
195	8
200	5
205	7
210	7
215	6
220	8
225	10
230	6
235	7
240	7
245	7
250	5
255	6
260	6
265	11
270	8
275	6
280	8
285	8
290	9
295	12
300	11
305	8
310	8
315	8
320	5
325	4
330	10
335	9
340	7
345	9
350	11
355	11
360	9
365	6
370	8
375	6
380	4
385	7
390	6
395	3
400	9
405	14
410	17
415	14
420	14
425	11
430	12
435	13
440	15
445	16
450	21
455	9
460	11
465	12
470	12
475	6
480	11
485	15
490	18
495	11
500	10
0	10
5	11
10	11
15	14
20	9
25	11
30	11
35	9
40	15
45	12
50	12
55	7
60	9
65	8
70	9
75	12
80	11
85	10
90	7
95	7
100	9
105	11
110	9
115	8
120	7
125	8
130	7
135	6
140	7
145	4
150	5
155	13
160	8
165	12
170	11
175	8
180	13
185	13
190	15
195	12
200	9
205	9
210	10
215	7
220	4
225	7
230	10
235	11
240	11
245	9
250	13
255	10
260	7
265	11
270	14
275	6
280	6
285	11
290	12
295	10
300	11
305	12
310	11
315	10
320	9
325	13
330	9
335	12
340	11
345	9
350	9
355	9
360	7
365	7
370	7
375	7
380	5
385	5
390	5
395	8
400	10
405	12
410	13
415	11
420	12
425	9
430	7
435	7
440	8
445	7
450	7
455	11
460	11
465	8
470	9
475	9
480	11
485	10
490	10
495	15
500	8
0	10
5	7
10	10
15	11
20	12
25	8
30	11
35	7
40	8
45	8
50	10
55	7
60	4
65	10
70	12
75	12
80	12
85	8
90	6
95	7
100	7
105	12
110	10
115	14
120	10
125	8
130	7
135	7
140	11
145	8
150	3
155	7
160	10
165	9
170	9
175	6
180	6
185	6
190	8
195	10
200	12
205	11
210	12
215	12
220	16
225	16
230	14
235	12
240	17
245	14
250	17
255	14
260	6
265	4
270	6
275	5
280	8
285	8
290	6
295	12
300	6
305	10
310	9
315	7
320	10
325	6
330	8
335	9
340	7
345	8
350	7
355	8
360	8
365	15
370	10
375	9
380	10
385	8
390	13
395	14
400	16
405	14
410	12
415	12
420	9
425	11
430	7
435	6
440	7
445	10
450	7
455	7
460	12
465	13
470	16
475	18
480	17
485	16
490	18
495	11
500	12
0	10
5	11
10	9
15	8
20	9
25	8
30	8
35	11
40	7
45	11
50	9
55	11
60	8
65	10
70	8
75	8
80	7
85	11
90	11
95	13
100	11
105	13
110	13
115	17
120	11
125	7
130	7
135	11
140	9
145	9
150	6
155	5
160	4
165	7
170	6
175	9
180	8
185	13
190	13
195	13
200	12
205	7
210	7
215	5
220	10
225	5
230	10
235	8
240	6
245	6
250	12
255	9
260	9
265	7
270	11
275	9
280	8
285	9
290	10
295	13
300	12
305	12
310	9
315	4
320	7
325	11
330	14
335	9
340	11
345	11
350	17
355	19
360	17
365	11
370	14
375	12
380	8
385	14
390	16
395	18
400	15
405	10
410	13
415	10
420	7
425	9
430	13
435	10
440	11
445	8
450	14
455	10
460	9
465	9
470	10
475	12
480	10
485	12
490	12
495	7
500	9
0	10
5	10
10	10
15	13
20	16
25	16
30	14
35	13
40	10
45	8
50	10
55	9
60	8
65	11
70	10
75	7
80	10
85	7
90	8
95	6
100	12
105	11
110	13
115	10
120	11
125	8
130	13
135	12
140	9
145	4
150	9
155	9
160	10
165	6
170	11
175	9
180	8
185	6
190	6
195	5
200	10
205	12
210	10
215	6
220	5
225	4
230	8
235	11
240	10
245	10
250	13
255	11
260	16
265	12
270	12
275	9
280	8
285	13
290	15
295	15
300	14
305	10
310	7
315	9
320	10
325	8
330	8
335	9
340	7
345	11
350	12
355	9
360	3
365	7
370	11
375	13
380	11
385	10
390	7
395	11
400	10
405	12
410	9
415	14
420	9
425	7
430	6
435	7
440	6
445	3
450	4
455	9
460	8
465	7
470	7
475	8
480	11
485	12
490	13
495	14
500	16
0	10
5	7
10	11
15	12
20	15
25	12
30	12
35	12
40	11
45	10
50	13
55	8
60	3
65	3
70	9
75	12
80	11
85	15
90	10
95	9
100	8
105	6
110	5
115	8
120	9
125	9
130	7
135	10
140	8
145	6
150	5
155	5
160	9
165	11
170	8
175	8
180	12
185	13
190	12
195	9
200	10
205	8
210	10
215	9
220	10
225	11
230	9
235	13
240	10
245	6
250	9
255	13
260	8
265	7
270	4
275	4
280	8
285	9
290	8
295	12
300	12
305	9
310	5
315	4
320	7
325	9
330	11
335	11
340	10
345	8
350	7
355	11
360	12
365	14
370	13
375	12
380	13
385	15
390	14
395	14
400	11
405	10
410	8
415	11
420	12
425	15
430	16
435	16
440	10
445	6
450	8
455	10
460	7
465	9
470	9
475	11
480	7
485	6
490	9
495	10
500	11
0	10
5	5
10	4
15	4
20	8
25	8
30	9
35	10
40	8
45	15
50	17
55	18
60	17
65	20
70	16
75	16
80	8
85	6
90	7
95	8
100	10
105	8
110	10
115	10
120	10
125	8
130	5
135	8
140	9
145	10
150	12
155	5
160	8
165	8
170	8
175	11
180	11
185	12
190	14
195	9
200	8
205	5
210	6
215	5
220	6
225	5
230	4
235	10
240	11
245	10
250	9
255	9
260	8
265	5
270	6
275	6
280	9
285	8
290	8
295	5
300	7
305	7
310	9
315	10
320	18
325	17
330	15
335	17
340	13
345	15
350	16
355	13
360	8
365	7
370	9
375	13
380	10
385	7
390	9
395	6
400	11
405	7
410	5
415	7
420	5
425	6
430	8
435	9
440	11
445	11
450	12
455	12
460	17
465	19
470	15
475	11
480	11
485	10
490	9
495	14
500	15
0	10
5	12
10	9
15	10
20	7
25	6
30	10
35	8
40	12
45	11
50	11
55	11
60	11
65	9
70	12
75	12
80	11
85	7
90	9
95	11
100	12
105	11
110	12
115	10
120	9
125	8
130	11
135	8
140	9
145	9
150	15
155	13
160	10
165	15
170	12
175	10
180	10
185	10
190	10
195	10
200	4
205	4
210	3
215	4
220	5
225	3
230	4
235	4
240	8
245	9
250	10
255	13
260	10
265	9
270	11
275	8
280	7
285	6
290	9
295	14
300	19
305	15
310	8
315	3
320	9
325	10
330	7
335	6
340	8
345	8
350	7
355	10
360	8
365	13
370	9
375	13
380	12
385	11
390	11
395	6
400	9
[truncated: 99,000 more rows]
