# Supplementary material for: Experimental Design for Stochastic Models of Nonlinear Signaling Pathways Using an Interval-Wise Linear Noise Approximation and State Estimation
Source: PLoS One. 2016 Sep 1;11(9):e0159902. doi: 10.1371/journal.pone.0159902 (PMC5008843; doi:10.1371/journal.pone.0159902)
Supplement: S1 File — (TGZ) [file pone.0159902.s009.tgz › Online_SI/scan-50-125.txt]

0	10
12.5	12
25	12
37.5	13
50	10
62.5	11
75	5
87.5	6
100	9
112.5	12
125	14
137.5	17
150	9
162.5	12
175	15
187.5	7
200	8
212.5	13
225	12
237.5	11
250	9
262.5	11
275	14
287.5	18
300	11
312.5	8
325	6
337.5	5
350	7
362.5	3
375	6
387.5	6
400	5
412.5	5
425	9
437.5	6
450	10
462.5	11
475	10
487.5	23
500	10
512.5	13
525	9
537.5	13
550	12
562.5	13
575	8
587.5	21
600	9
612.5	8
625	10
637.5	12
650	11
662.5	11
675	12
687.5	17
700	17
712.5	11
725	8
737.5	9
750	9
762.5	8
775	7
787.5	4
800	8
812.5	8
825	12
837.5	13
850	10
862.5	11
875	10
887.5	11
900	9
912.5	11
925	11
937.5	8
950	10
962.5	8
975	7
987.5	12
1000	12
1012.5	10
1025	8
1037.5	5
1050	9
1062.5	17
1075	13
1087.5	7
1100	7
1112.5	13
1125	12
1137.5	9
1150	9
1162.5	7
1175	9
1187.5	4
1200	5
1212.5	13
1225	14
1237.5	11
1250	16
0	10
12.5	5
25	13
37.5	10
50	11
62.5	6
75	10
87.5	12
100	9
112.5	12
125	10
137.5	11
150	15
162.5	7
175	4
187.5	4
200	9
212.5	8
225	17
237.5	11
250	11
262.5	13
275	10
287.5	8
300	11
312.5	12
325	20
337.5	17
350	10
362.5	5
375	2
387.5	10
400	9
412.5	14
425	11
437.5	7
450	7
462.5	6
475	8
487.5	8
500	8
512.5	7
525	10
537.5	6
550	12
562.5	5
575	6
587.5	7
600	9
612.5	11
625	9
637.5	16
650	9
662.5	9
675	13
687.5	10
700	14
712.5	13
725	16
737.5	11
750	13
762.5	14
775	8
787.5	9
800	8
812.5	9
825	9
837.5	9
850	7
862.5	12
875	11
887.5	12
900	15
912.5	11
925	11
937.5	7
950	9
962.5	10
975	9
987.5	7
1000	12
1012.5	9
1025	14
1037.5	6
1050	7
1062.5	8
1075	13
1087.5	18
1100	12
1112.5	10
1125	14
1137.5	9
1150	10
1162.5	12
1175	7
1187.5	7
1200	7
1212.5	14
1225	6
1237.5	5
1250	7
0	10
12.5	11
25	9
37.5	12
50	10
62.5	11
75	6
87.5	7
100	9
112.5	12
125	11
137.5	12
150	15
162.5	13
175	10
187.5	10
200	8
212.5	9
225	11
237.5	5
250	9
262.5	11
275	5
287.5	10
300	13
312.5	6
325	8
337.5	6
350	16
362.5	9
375	11
387.5	13
400	3
412.5	5
425	10
437.5	10
450	10
462.5	8
475	11
487.5	9
500	10
512.5	12
525	15
537.5	14
550	16
562.5	9
575	8
587.5	9
600	10
612.5	7
625	12
637.5	12
650	7
662.5	14
675	8
687.5	8
700	7
712.5	5
725	2
737.5	11
750	10
762.5	5
775	4
787.5	9
800	15
812.5	11
825	15
837.5	15
850	8
862.5	11
875	11
887.5	4
900	4
912.5	10
925	10
937.5	7
950	8
962.5	8
975	11
987.5	6
1000	7
1012.5	11
1025	13
1037.5	13
1050	10
1062.5	11
1075	14
1087.5	8
1100	4
1112.5	8
1125	11
1137.5	12
1150	8
1162.5	12
1175	9
1187.5	4
1200	6
1212.5	11
1225	12
1237.5	10
1250	10
0	10
12.5	11
25	7
37.5	7
50	6
62.5	7
75	7
87.5	12
100	9
112.5	5
125	7
137.5	9
150	14
162.5	9
175	11
187.5	9
200	11
212.5	5
225	5
237.5	6
250	9
262.5	12
275	12
287.5	18
300	20
312.5	15
325	11
337.5	9
350	8
362.5	10
375	7
387.5	7
400	8
412.5	9
425	11
437.5	11
450	14
462.5	9
475	8
487.5	7
500	11
512.5	11
525	20
537.5	10
550	13
562.5	11
575	14
587.5	10
600	10
612.5	7
625	5
637.5	5
650	8
662.5	7
675	6
687.5	11
700	9
712.5	8
725	12
737.5	15
750	14
762.5	13
775	11
787.5	9
800	12
812.5	11
825	11
837.5	11
850	7
862.5	9
875	13
887.5	9
900	12
912.5	19
925	9
937.5	13
950	9
962.5	6
975	6
987.5	11
1000	12
1012.5	10
1025	11
1037.5	12
1050	13
1062.5	19
1075	9
1087.5	8
1100	7
1112.5	7
1125	6
1137.5	9
1150	7
1162.5	6
1175	10
1187.5	10
1200	11
1212.5	17
1225	15
1237.5	13
1250	12
0	10
12.5	3
25	12
37.5	13
50	11
62.5	14
75	15
87.5	9
100	9
112.5	13
125	12
137.5	11
150	7
162.5	10
175	2
187.5	7
200	11
212.5	7
225	9
237.5	4
250	9
262.5	11
275	11
287.5	6
300	12
312.5	12
325	10
337.5	12
350	9
362.5	11
375	11
387.5	16
400	13
412.5	7
425	9
437.5	7
450	6
462.5	14
475	15
487.5	14
500	13
512.5	7
525	10
537.5	15
550	15
562.5	17
575	11
587.5	13
600	10
612.5	9
625	13
637.5	7
650	6
662.5	5
675	4
687.5	12
700	11
712.5	9
725	16
737.5	12
750	11
762.5	9
775	6
787.5	10
800	7
812.5	8
825	11
837.5	11
850	15
862.5	8
875	8
887.5	4
900	11
912.5	10
925	13
937.5	11
950	11
962.5	9
975	9
987.5	10
1000	11
1012.5	13
1025	6
1037.5	7
1050	11
1062.5	13
1075	10
1087.5	8
1100	5
1112.5	7
1125	14
1137.5	10
1150	9
1162.5	11
1175	9
1187.5	11
1200	6
1212.5	15
1225	11
1237.5	10
1250	17
0	10
12.5	8
25	13
37.5	11
50	10
62.5	8
75	6
87.5	12
100	7
112.5	7
125	7
137.5	8
150	8
162.5	12
175	7
187.5	5
200	9
212.5	9
225	11
237.5	6
250	6
262.5	8
275	18
287.5	13
300	13
312.5	15
325	11
337.5	9
350	16
362.5	9
375	6
387.5	6
400	8
412.5	5
425	5
437.5	10
450	11
462.5	8
475	14
487.5	14
500	13
512.5	14
525	17
537.5	10
550	8
562.5	9
575	10
587.5	11
600	16
612.5	15
625	12
637.5	14
650	11
662.5	10
675	9
687.5	13
700	10
712.5	5
725	6
737.5	6
750	5
762.5	12
775	9
787.5	9
800	6
812.5	9
825	8
837.5	9
850	9
862.5	10
875	9
887.5	12
900	11
912.5	5
925	7
937.5	12
950	13
962.5	11
975	8
987.5	8
1000	8
1012.5	6
1025	17
1037.5	17
1050	10
1062.5	11
1075	11
1087.5	17
1100	8
1112.5	7
1125	12
1137.5	17
1150	15
1162.5	17
1175	12
1187.5	13
1200	5
1212.5	7
1225	11
1237.5	12
1250	14
0	10
12.5	10
25	10
37.5	10
50	8
62.5	15
75	8
87.5	3
100	9
112.5	12
125	9
137.5	10
150	7
162.5	8
175	11
187.5	11
200	14
212.5	7
225	11
237.5	6
250	5
262.5	10
275	11
287.5	12
300	4
312.5	5
325	7
337.5	12
350	8
362.5	9
375	9
387.5	11
400	5
412.5	11
425	12
437.5	18
450	11
462.5	12
475	14
487.5	15
500	11
512.5	9
525	12
537.5	16
550	10
562.5	12
575	11
587.5	9
600	6
612.5	15
625	12
637.5	15
650	13
662.5	5
675	5
687.5	8
700	7
712.5	6
725	8
737.5	12
750	11
762.5	9
775	11
787.5	16
800	11
812.5	7
825	8
837.5	11
850	6
862.5	11
875	6
887.5	10
900	12
912.5	11
925	9
937.5	9
950	8
962.5	12
975	16
987.5	10
1000	12
1012.5	13
1025	16
1037.5	11
1050	13
1062.5	10
1075	8
1087.5	6
1100	8
1112.5	9
1125	12
1137.5	7
1150	15
1162.5	10
1175	7
1187.5	7
1200	9
1212.5	7
1225	9
1237.5	10
1250	11
0	10
12.5	8
25	9
37.5	12
50	9
62.5	10
75	10
87.5	8
100	7
112.5	4
125	8
137.5	10
150	4
162.5	11
175	10
187.5	10
200	14
212.5	14
225	14
237.5	11
250	11
262.5	14
275	10
287.5	9
300	9
312.5	8
325	9
337.5	11
350	9
362.5	11
375	6
387.5	10
400	11
412.5	9
425	8
437.5	10
450	11
462.5	10
475	7
487.5	11
500	10
512.5	10
525	11
537.5	5
550	14
562.5	12
575	14
587.5	13
600	16
612.5	11
625	13
637.5	5
650	11
662.5	11
675	12
687.5	8
700	7
712.5	10
725	13
737.5	14
750	12
762.5	13
775	21
787.5	11
800	12
812.5	16
825	10
837.5	10
850	11
862.5	9
875	8
887.5	8
900	12
912.5	9
925	10
937.5	8
950	9
962.5	17
975	13
987.5	10
1000	9
1012.5	6
1025	4
1037.5	7
1050	7
1062.5	13
1075	8
1087.5	10
1100	8
1112.5	18
1125	3
1137.5	8
1150	7
1162.5	6
1175	12
1187.5	17
1200	12
1212.5	6
1225	9
1237.5	7
1250	7
0	10
12.5	16
25	14
37.5	8
50	10
62.5	16
75	10
87.5	11
100	8
112.5	7
125	9
137.5	8
150	14
162.5	10
175	15
187.5	11
200	10
212.5	9
225	11
237.5	10
250	7
262.5	7
275	13
287.5	12
300	8
312.5	6
325	15
337.5	13
350	14
362.5	11
375	14
387.5	8
400	9
412.5	10
425	7
437.5	12
450	9
462.5	12
475	17
487.5	12
500	8
512.5	11
525	14
537.5	14
550	16
562.5	8
575	13
587.5	9
600	8
612.5	11
625	14
637.5	13
650	9
662.5	8
675	9
687.5	9
700	4
712.5	5
725	10
737.5	7
750	11
762.5	8
775	7
787.5	11
800	11
812.5	8
825	10
837.5	12
850	15
862.5	12
875	9
887.5	6
900	7
912.5	12
925	18
937.5	11
950	7
962.5	4
975	4
987.5	9
1000	8
1012.5	10
1025	4
1037.5	9
1050	16
1062.5	13
1075	13
1087.5	9
1100	3
1112.5	6
1125	16
1137.5	11
1150	9
1162.5	9
1175	15
1187.5	7
1200	6
1212.5	8
1225	4
1237.5	6
1250	9
0	10
12.5	13
25	5
37.5	13
50	11
62.5	3
75	15
87.5	12
100	12
112.5	13
125	8
137.5	6
150	11
162.5	7
175	14
187.5	6
200	7
212.5	6
225	8
237.5	6
250	8
262.5	15
275	8
287.5	8
300	9
312.5	14
325	16
337.5	6
350	10
362.5	16
375	15
387.5	13
400	9
412.5	14
425	4
437.5	6
450	11
462.5	14
475	15
487.5	11
500	14
512.5	15
525	16
537.5	12
550	4
562.5	6
575	12
587.5	13
600	8
612.5	13
625	6
637.5	5
650	3
662.5	9
675	11
687.5	11
700	12
712.5	9
725	11
737.5	8
750	4
762.5	9
775	7
787.5	5
800	13
812.5	9
825	8
837.5	14
850	11
862.5	11
875	11
887.5	7
900	12
912.5	13
925	14
937.5	13
950	9
962.5	12
975	18
987.5	11
1000	8
1012.5	8
1025	9
1037.5	11
1050	13
1062.5	6
1075	13
1087.5	10
1100	13
1112.5	8
1125	5
1137.5	9
1150	10
1162.5	6
1175	11
1187.5	12
1200	11
1212.5	12
1225	7
1237.5	8
1250	8
0	10
12.5	13
25	15
37.5	16
50	12
62.5	9
75	6
87.5	12
100	4
112.5	10
125	12
137.5	16
150	9
162.5	6
175	8
187.5	10
200	8
212.5	18
225	10
237.5	6
250	7
262.5	11
275	9
287.5	12
300	13
312.5	9
325	7
337.5	10
350	10
362.5	10
375	9
387.5	12
400	6
412.5	11
425	16
437.5	10
450	5
462.5	10
475	9
487.5	11
500	14
512.5	13
525	8
537.5	6
550	6
562.5	7
575	6
587.5	7
600	8
612.5	10
625	8
637.5	17
650	11
662.5	6
675	15
687.5	12
700	13
712.5	11
725	11
737.5	6
750	8
762.5	4
775	7
787.5	7
800	9
812.5	11
825	7
837.5	8
850	8
862.5	10
875	7
887.5	10
900	12
912.5	12
925	9
937.5	9
950	8
962.5	8
975	9
987.5	10
1000	12
1012.5	11
1025	9
1037.5	9
1050	7
1062.5	8
1075	10
1087.5	11
1100	14
1112.5	11
1125	9
1137.5	9
1150	7
1162.5	10
1175	17
1187.5	11
1200	8
1212.5	14
1225	6
1237.5	11
1250	13
0	10
12.5	9
25	9
37.5	8
50	12
62.5	9
75	7
87.5	7
100	8
112.5	5
125	10
137.5	9
150	8
162.5	11
175	12
187.5	14
200	15
212.5	9
225	9
237.5	15
250	10
262.5	8
275	6
287.5	7
300	12
312.5	13
325	11
337.5	10
350	18
362.5	15
375	18
387.5	12
400	10
412.5	8
425	18
437.5	12
450	8
462.5	4
475	9
487.5	6
500	10
512.5	12
525	12
537.5	9
550	8
562.5	9
575	6
587.5	7
600	5
612.5	6
625	13
637.5	9
650	5
662.5	9
675	8
687.5	9
700	12
712.5	6
725	7
737.5	14
750	14
762.5	11
775	5
787.5	6
800	10
812.5	14
825	12
837.5	17
850	12
862.5	11
875	15
887.5	20
900	10
912.5	5
925	8
937.5	7
950	4
962.5	9
975	7
987.5	8
1000	4
1012.5	11
1025	10
1037.5	13
1050	13
1062.5	12
1075	11
1087.5	10
1100	8
1112.5	7
1125	15
1137.5	18
1150	18
1162.5	15
1175	12
1187.5	10
1200	14
1212.5	8
1225	8
1237.5	9
1250	12
0	10
12.5	12
25	7
37.5	11
50	10
62.5	7
75	11
87.5	14
100	8
112.5	6
125	7
137.5	6
150	11
162.5	13
175	11
187.5	10
200	17
212.5	12
225	20
237.5	14
250	12
262.5	13
275	10
287.5	11
300	15
312.5	7
325	8
337.5	15
350	13
362.5	9
375	4
387.5	10
400	13
412.5	14
425	8
437.5	10
450	7
462.5	11
475	8
487.5	15
500	12
512.5	10
525	8
537.5	11
550	15
562.5	5
575	14
587.5	16
600	9
612.5	8
625	6
637.5	5
650	9
662.5	4
675	8
687.5	10
700	9
712.5	10
725	7
737.5	9
750	7
762.5	11
775	14
787.5	9
800	14
812.5	16
825	9
837.5	15
850	12
862.5	10
875	12
887.5	6
900	8
912.5	8
925	5
937.5	7
950	13
962.5	8
975	11
987.5	16
1000	8
1012.5	10
1025	11
1037.5	7
1050	9
1062.5	14
1075	13
1087.5	8
1100	9
1112.5	3
1125	10
1137.5	9
1150	8
1162.5	9
1175	8
1187.5	11
1200	6
1212.5	9
1225	8
1237.5	12
1250	12
0	10
12.5	5
25	8
37.5	9
50	12
62.5	12
75	15
87.5	14
100	10
112.5	13
125	17
137.5	11
150	15
162.5	12
175	7
187.5	11
200	12
212.5	17
225	11
237.5	14
250	12
262.5	14
275	9
287.5	8
300	11
312.5	10
325	10
337.5	7
350	13
362.5	13
375	6
387.5	7
400	9
412.5	9
425	10
437.5	9
450	6
462.5	11
475	10
487.5	6
500	11
512.5	11
525	5
537.5	16
550	14
562.5	10
575	8
587.5	11
600	9
612.5	8
625	9
637.5	9
650	9
662.5	8
675	7
687.5	4
700	7
712.5	9
725	9
737.5	8
750	8
762.5	6
775	9
787.5	14
800	7
812.5	4
825	10
837.5	12
850	10
862.5	6
875	15
887.5	17
900	13
912.5	12
925	17
937.5	8
950	14
962.5	10
975	11
987.5	6
1000	8
1012.5	8
1025	12
1037.5	11
1050	9
1062.5	6
1075	12
1087.5	16
1100	15
1112.5	11
1125	15
1137.5	8
1150	20
1162.5	12
1175	11
1187.5	8
1200	11
1212.5	9
1225	10
1237.5	12
1250	13
0	10
12.5	12
25	14
37.5	20
50	14
62.5	13
75	13
87.5	7
100	6
112.5	7
125	14
137.5	10
150	7
162.5	9
175	11
187.5	8
200	7
212.5	12
225	6
237.5	9
250	10
262.5	11
275	12
287.5	7
300	8
312.5	16
325	13
337.5	6
350	7
362.5	12
375	12
387.5	13
400	16
412.5	12
425	8
437.5	8
450	9
462.5	14
475	11
487.5	12
500	9
512.5	12
525	16
537.5	12
550	13
562.5	10
575	6
587.5	9
600	9
612.5	7
625	12
637.5	17
650	19
662.5	8
675	6
687.5	4
700	5
712.5	10
725	15
737.5	10
750	9
762.5	14
775	11
787.5	10
800	10
812.5	11
825	10
837.5	15
850	7
862.5	10
875	10
887.5	8
900	16
912.5	14
925	10
937.5	10
950	10
962.5	8
975	6
987.5	8
1000	5
1012.5	7
1025	10
1037.5	6
1050	7
1062.5	8
1075	6
1087.5	6
1100	8
1112.5	8
1125	16
1137.5	12
1150	8
1162.5	6
1175	9
1187.5	7
1200	9
1212.5	9
1225	7
1237.5	13
1250	13
0	10
12.5	5
25	8
37.5	9
50	9
62.5	11
75	15
87.5	11
100	12
112.5	10
125	9
137.5	5
150	14
162.5	8
175	6
187.5	7
200	8
212.5	6
225	13
237.5	6
250	7
262.5	8
275	18
287.5	22
300	13
312.5	10
325	13
337.5	17
350	9
362.5	11
375	6
387.5	9
400	5
412.5	6
425	6
437.5	11
450	11
462.5	6
475	4
487.5	12
500	6
512.5	7
525	9
537.5	13
550	12
562.5	9
575	12
587.5	10
600	10
612.5	8
625	10
637.5	15
650	13
662.5	14
675	9
687.5	13
700	10
712.5	9
725	14
737.5	8
750	10
762.5	14
775	11
787.5	4
800	11
812.5	9
825	12
837.5	7
850	8
862.5	13
875	11
887.5	11
900	10
912.5	18
925	12
937.5	9
950	6
962.5	5
975	9
987.5	11
1000	8
1012.5	12
1025	14
1037.5	7
1050	13
1062.5	12
1075	9
1087.5	6
1100	12
1112.5	7
1125	7
1137.5	13
1150	12
1162.5	14
1175	14
1187.5	8
1200	5
1212.5	7
1225	10
1237.5	4
1250	8
0	10
12.5	7
25	8
37.5	12
50	13
62.5	11
75	6
87.5	9
100	8
112.5	13
125	12
137.5	11
150	9
162.5	10
175	8
187.5	12
200	12
212.5	6
225	8
237.5	8
250	10
262.5	10
275	11
287.5	10
300	7
312.5	8
325	14
337.5	11
350	18
362.5	10
375	10
387.5	9
400	7
412.5	10
425	8
437.5	10
450	14
462.5	20
475	18
487.5	15
500	13
512.5	8
525	10
537.5	13
550	10
562.5	2
575	10
587.5	14
600	8
612.5	9
625	15
637.5	14
650	13
662.5	8
675	14
687.5	10
700	8
712.5	13
725	13
737.5	14
750	8
762.5	11
775	12
787.5	12
800	13
812.5	12
825	6
837.5	10
850	9
862.5	9
875	6
887.5	7
900	7
912.5	10
925	12
937.5	11
950	10
962.5	8
975	10
987.5	11
1000	11
1012.5	7
1025	8
1037.5	11
1050	16
1062.5	12
1075	8
1087.5	6
1100	6
1112.5	11
1125	14
1137.5	19
1150	17
1162.5	15
1175	17
1187.5	16
1200	11
1212.5	7
1225	6
1237.5	10
1250	7
0	10
12.5	7
25	9
37.5	9
50	14
62.5	12
75	13
87.5	16
100	14
112.5	11
125	11
137.5	6
150	13
162.5	10
175	8
187.5	10
200	12
212.5	6
225	5
237.5	7
250	5
262.5	4
275	6
287.5	7
300	12
312.5	10
325	10
337.5	12
350	10
362.5	14
375	10
387.5	10
400	9
412.5	9
425	10
437.5	10
450	10
462.5	8
475	10
487.5	11
500	11
512.5	11
525	5
537.5	9
550	10
562.5	15
575	6
587.5	13
600	11
612.5	5
625	7
637.5	9
650	9
662.5	11
675	12
687.5	11
700	7
712.5	10
725	7
737.5	6
750	9
762.5	8
775	11
787.5	8
800	11
812.5	8
825	10
837.5	8
850	10
862.5	6
875	10
887.5	9
900	8
912.5	11
925	9
937.5	8
950	12
962.5	17
975	9
987.5	8
1000	6
1012.5	9
1025	9
1037.5	12
1050	8
1062.5	10
1075	12
1087.5	16
1100	10
1112.5	13
1125	13
1137.5	8
1150	7
1162.5	5
1175	10
1187.5	16
1200	12
1212.5	8
1225	5
1237.5	7
1250	12
0	10
12.5	11
25	7
37.5	7
50	10
62.5	13
75	13
87.5	8
100	8
112.5	10
125	7
137.5	12
150	15
162.5	15
175	7
187.5	12
200	10
212.5	13
225	11
237.5	16
250	9
262.5	7
275	8
287.5	10
300	12
312.5	7
325	8
337.5	11
350	10
362.5	15
375	13
387.5	9
400	8
412.5	10
425	8
437.5	13
450	8
462.5	8
475	11
487.5	13
500	12
512.5	10
525	10
537.5	11
550	7
562.5	12
575	12
587.5	6
600	8
612.5	4
625	15
637.5	6
650	14
662.5	11
675	15
687.5	12
700	5
712.5	9
725	14
737.5	13
750	9
762.5	10
775	8
787.5	8
800	10
812.5	11
825	10
837.5	7
850	8
862.5	11
875	12
887.5	8
900	8
912.5	7
925	9
937.5	6
950	9
962.5	3
975	6
987.5	9
1000	6
1012.5	8
1025	7
1037.5	4
1050	9
1062.5	11
1075	7
1087.5	9
1100	6
1112.5	8
1125	9
1137.5	12
1150	12
1162.5	8
1175	7
1187.5	15
1200	16
1212.5	14
1225	11
1237.5	7
1250	12
0	10
12.5	3
25	7
37.5	10
50	9
62.5	6
75	5
87.5	9
100	9
112.5	13
125	10
137.5	6
150	8
162.5	8
175	5
187.5	4
200	6
212.5	6
225	12
237.5	11
250	5
262.5	9
275	11
287.5	7
300	11
312.5	11
325	9
337.5	11
350	10
362.5	15
375	11
387.5	17
400	10
412.5	10
425	10
437.5	12
450	8
462.5	8
475	9
487.5	5
500	5
512.5	10
525	8
537.5	8
550	11
562.5	8
575	13
587.5	9
600	9
612.5	9
625	16
637.5	11
650	9
662.5	12
675	12
687.5	13
700	12
712.5	6
725	14
737.5	8
750	7
762.5	16
775	12
787.5	7
800	11
812.5	8
825	12
837.5	7
850	9
862.5	7
875	13
887.5	14
900	12
912.5	9
925	12
937.5	12
950	8
962.5	12
975	17
987.5	9
1000	11
[truncated: 99,000 more rows]
