# Supplementary material for: Experimental Design for Stochastic Models of Nonlinear Signaling Pathways Using an Interval-Wise Linear Noise Approximation and State Estimation
Source: PLoS One. 2016 Sep 1;11(9):e0159902. doi: 10.1371/journal.pone.0159902 (PMC5008843; doi:10.1371/journal.pone.0159902)
Supplement: S1 File — (TGZ) [file pone.0159902.s009.tgz › Online_SI/Immigration-Death_MSS.nb]

(* Content-type: application/vnd.wolfram.mathematica *)

(*** Wolfram Notebook File ***)
(* http://www.wolfram.com/nb *)

(* CreatedBy='Mathematica 8.0' *)

(*CacheID: 234*)
(* Internal cache information:
NotebookFileLineBreakTest
NotebookFileLineBreakTest
NotebookDataPosition[       157,          7]
NotebookDataLength[   7458610,     197787]
NotebookOptionsPosition[   7440047,     197285]
NotebookOutlinePosition[   7440483,     197302]
CellTagsIndexPosition[   7440440,     197299]
WindowFrame->Normal*)

(* Beginning of Notebook Content *)
Notebook[{

Cell[CellGroupData[{
Cell["Code", "Subsection",
 CellChangeTimes->{{3.5775174144754133`*^9, 3.577517417420738*^9}, {
  3.577608631306033*^9, 3.577608631745141*^9}}],

Cell[BoxData[
 RowBox[{
  RowBox[{"SetDirectory", "[", 
   RowBox[{"NotebookDirectory", "[", "]"}], "]"}], ";"}]], "Input",
 CellChangeTimes->{{3.607652596930138*^9, 3.607652603298543*^9}}],

Cell[BoxData[
 RowBox[{
  RowBox[{"CloseKernels", "[", "]"}], ";", 
  RowBox[{"LaunchKernels", "[", "8", "]"}], ";"}]], "Input",
 CellChangeTimes->{{3.666547345451282*^9, 3.666547352800048*^9}, 
   3.666615625104073*^9, {3.6666255179024754`*^9, 3.666625517999482*^9}, 
   3.66713896520688*^9}],

Cell[CellGroupData[{

Cell["ODE and LNA", "Subsubsection",
 CellChangeTimes->{{3.632636371342401*^9, 3.632636375920574*^9}, {
  3.66574626588155*^9, 3.6657462686331244`*^9}}],

Cell[BoxData[{
 RowBox[{
  RowBox[{"xode", "[", 
   RowBox[{"x0_", ",", "a_", ",", "mu_", ",", "t_"}], "]"}], ":=", " ", 
  FractionBox[
   RowBox[{
    SuperscriptBox["\[ExponentialE]", 
     RowBox[{
      RowBox[{"-", "mu"}], " ", "t"}]], " ", 
    RowBox[{"(", 
     RowBox[{
      RowBox[{"-", "a"}], "+", 
      RowBox[{"a", " ", 
       SuperscriptBox["\[ExponentialE]", 
        RowBox[{"mu", " ", "t"}]]}], "+", 
      RowBox[{"mu", " ", "x0"}]}], ")"}]}], "mu"]}], "\[IndentingNewLine]", 
 RowBox[{
  RowBox[{"sigma", "[", 
   RowBox[{"x_", ",", "p_", ",", "t_"}], "]"}], ":=", " ", 
  FractionBox[
   RowBox[{
    SuperscriptBox["\[ExponentialE]", 
     RowBox[{
      RowBox[{"-", "2"}], " ", 
      RowBox[{"p", "[", 
       RowBox[{"[", "2", "]"}], "]"}], " ", "t"}]], " ", 
    RowBox[{"(", 
     RowBox[{
      RowBox[{"-", "1"}], "+", 
      SuperscriptBox["\[ExponentialE]", 
       RowBox[{"2", " ", 
        RowBox[{"p", "[", 
         RowBox[{"[", "2", "]"}], "]"}], " ", "t"}]]}], ")"}], " ", 
    RowBox[{"(", 
     RowBox[{
      RowBox[{"p", "[", 
       RowBox[{"[", "1", "]"}], "]"}], "+", 
      RowBox[{
       RowBox[{"p", "[", 
        RowBox[{"[", "2", "]"}], "]"}], " ", "x"}]}], ")"}]}], 
   RowBox[{"2", " ", 
    RowBox[{"p", "[", 
     RowBox[{"[", "2", "]"}], "]"}]}]]}]}], "Input",
 CellChangeTimes->{{3.598156737665113*^9, 3.598156784471018*^9}, {
  3.607652239057456*^9, 3.607652242003805*^9}}]
}, Closed]],

Cell[CellGroupData[{

Cell["Load simulated Data", "Subsubsection",
 CellChangeTimes->{{3.623125963534224*^9, 3.623125968384652*^9}, {
  3.665746254713657*^9, 3.665746255817173*^9}, {3.6660232683524523`*^9, 
  3.666023272808524*^9}}],

Cell[BoxData[{
 RowBox[{
  RowBox[{"scan50u01", "=", 
   RowBox[{"Import", "[", " ", 
    RowBox[{"\"\<scan-50-01.txt\>\"", ",", "\"\<Table\>\""}], "]"}]}], 
  ";"}], "\[IndentingNewLine]", 
 RowBox[{
  RowBox[{"scan50u03", "=", 
   RowBox[{"Import", "[", " ", 
    RowBox[{"\"\<scan-50-03.txt\>\"", ",", "\"\<Table\>\""}], "]"}]}], 
  ";"}], "\[IndentingNewLine]", 
 RowBox[{
  RowBox[{"scan50u05", "=", 
   RowBox[{"Import", "[", " ", 
    RowBox[{"\"\<scan-50-05.txt\>\"", ",", "\"\<Table\>\""}], "]"}]}], 
  ";"}], "\[IndentingNewLine]", 
 RowBox[{
  RowBox[{"scan50u1", "=", 
   RowBox[{"Import", "[", " ", 
    RowBox[{"\"\<scan-50-1.txt\>\"", ",", "\"\<Table\>\""}], "]"}]}], 
  ";"}], "\[IndentingNewLine]", 
 RowBox[{
  RowBox[{"scan50u25", "=", 
   RowBox[{"Import", "[", " ", 
    RowBox[{"\"\<scan-50-25.txt\>\"", ",", "\"\<Table\>\""}], "]"}]}], 
  ";"}], "\[IndentingNewLine]", 
 RowBox[{
  RowBox[{"scan50u5", "=", 
   RowBox[{"Import", "[", " ", 
    RowBox[{"\"\<scan-50-5.txt\>\"", ",", "\"\<Table\>\""}], "]"}]}], 
  ";"}], "\[IndentingNewLine]", 
 RowBox[{
  RowBox[{"scan50u75", "=", 
   RowBox[{"Import", "[", " ", 
    RowBox[{"\"\<scan-50-75.txt\>\"", ",", "\"\<Table\>\""}], "]"}]}], 
  ";"}], "\[IndentingNewLine]", 
 RowBox[{
  RowBox[{"scan50u10", "=", 
   RowBox[{"Import", "[", " ", 
    RowBox[{"\"\<scan-50-10.txt\>\"", ",", "\"\<Table\>\""}], "]"}]}], 
  ";"}], "\[IndentingNewLine]", 
 RowBox[{
  RowBox[{"scan50u125", "=", 
   RowBox[{"Import", "[", " ", 
    RowBox[{"\"\<scan-50-125.txt\>\"", ",", "\"\<Table\>\""}], "]"}]}], 
  ";"}], "\[IndentingNewLine]", 
 RowBox[{
  RowBox[{"scan50u15", "=", 
   RowBox[{"Import", "[", " ", 
    RowBox[{"\"\<scan-50-15.txt\>\"", ",", "\"\<Table\>\""}], "]"}]}], 
  ";"}]}], "Input",
 CellChangeTimes->{{3.666023274598925*^9, 3.666023296096951*^9}, {
  3.666023489993217*^9, 3.666023542593707*^9}}]
}, Closed]],

Cell[CellGroupData[{

Cell["Scheme for simulating pseudo data", "Subsubsection",
 CellChangeTimes->{{3.607652276589635*^9, 3.6076522799696074`*^9}, {
  3.623126014071662*^9, 3.62312601528662*^9}, {3.6657462901054296`*^9, 
  3.665746295473238*^9}}],

Cell[BoxData[
 RowBox[{
  RowBox[{"simulation", "[", 
   RowBox[{"x0_", ",", "p_", ",", "dtab_", ",", "rseed_"}], "]"}], ":=", 
  "\[IndentingNewLine]", 
  RowBox[{
   RowBox[{"{", "\[IndentingNewLine]", 
    RowBox[{
     RowBox[{"SeedRandom", "[", "rseed", "]"}], ";", "\[IndentingNewLine]", 
     RowBox[{"rnumb", "=", "  ", 
      RowBox[{"RandomReal", "[", 
       RowBox[{
        RowBox[{"NormalDistribution", "[", 
         RowBox[{"0", ",", "1"}], "]"}], ",", " ", 
        RowBox[{"Length", "[", "dtab", "]"}]}], "]"}]}], ";", 
     "\[IndentingNewLine]", 
     RowBox[{"For", "[", "\[IndentingNewLine]", 
      RowBox[{
       RowBox[{"{", "\[IndentingNewLine]", 
        RowBox[{
         RowBox[{"iter", "=", "1"}], ",", "\[IndentingNewLine]", 
         RowBox[{"tab", "=", 
          RowBox[{"{", 
           RowBox[{"{", "    ", 
            RowBox[{
             RowBox[{"dtab", " ", "[", 
              RowBox[{"[", "1", "]"}], "]"}], "  ", ",", "   ", "x0"}], "}"}],
            "}"}]}]}], "\[IndentingNewLine]", "}"}], ",", 
       "\[IndentingNewLine]", 
       RowBox[{"iter", "<", " ", 
        RowBox[{"Length", "[", "dtab", "]"}]}], ",", "\[IndentingNewLine]", 
       RowBox[{"{", "\[IndentingNewLine]", 
        RowBox[{
         RowBox[{"zw1", "=", 
          RowBox[{"xode", "[", 
           RowBox[{
            RowBox[{"tab", "[", 
             RowBox[{"[", 
              RowBox[{
               RowBox[{"-", "1"}], ",", "2"}], "]"}], "]"}], ",", 
            RowBox[{"p", "[", 
             RowBox[{"[", "1", "]"}], "]"}], ",", 
            RowBox[{"p", "[", 
             RowBox[{"[", "2", "]"}], "]"}], ",", 
            RowBox[{
             RowBox[{"dtab", "[", 
              RowBox[{"[", "iter", "]"}], "]"}], "-", 
             RowBox[{"dtab", "[", 
              RowBox[{"[", 
               RowBox[{"iter", "-", "1"}], "]"}], "]"}]}]}], "    ", "]"}]}], 
         ";", "\[IndentingNewLine]", 
         RowBox[{"zw2", "=", 
          RowBox[{"sigma", "[", 
           RowBox[{
            RowBox[{"tab", "[", 
             RowBox[{"[", 
              RowBox[{
               RowBox[{"-", "1"}], ",", "2"}], "]"}], "]"}], ",", "p", ",", 
            RowBox[{
             RowBox[{"dtab", "[", 
              RowBox[{"[", "iter", "]"}], "]"}], "-", 
             RowBox[{"dtab", "[", 
              RowBox[{"[", 
               RowBox[{"iter", "-", "1"}], "]"}], "]"}]}]}], "    ", "]"}]}], 
         ";", "\[IndentingNewLine]", 
         RowBox[{"new", "=", 
          RowBox[{"Round", "[", "  ", 
           RowBox[{
            RowBox[{"zw1", "+", 
             RowBox[{
              RowBox[{"rnumb", "[", 
               RowBox[{"[", "iter", "]"}], "]"}], "*", 
              RowBox[{"Sqrt", "[", "  ", "zw2", "  ", "]"}]}]}], " ", ",", 
            "1"}], "  ", "]"}]}], ";", "\[IndentingNewLine]", 
         RowBox[{"new", "=", 
          RowBox[{"If", "[", "\[IndentingNewLine]", 
           RowBox[{
            RowBox[{"new", "<", "0"}], ",", "0", ",", "       ", "new"}], 
           "       ", "\[IndentingNewLine]", "]"}]}], ";", 
         "\[IndentingNewLine]", 
         RowBox[{"tab", "=", 
          RowBox[{"Join", "[", "   ", 
           RowBox[{"tab", ",", "   ", 
            RowBox[{"{", 
             RowBox[{"{", "  ", 
              RowBox[{
               RowBox[{"dtab", "[", 
                RowBox[{"[", "iter", "]"}], "]"}], ",", " ", "new"}], "  ", 
              "}"}], "}"}]}], "       ", "]"}]}]}], "\[IndentingNewLine]", 
        "}"}], ",", "\[IndentingNewLine]", 
       RowBox[{"iter", "++"}]}], "\[IndentingNewLine]", "]"}], ";", 
     "\[IndentingNewLine]", "tab"}], "\[IndentingNewLine]", "}"}], "[", 
   RowBox[{"[", "1", "]"}], "]"}]}]], "Input",
 CellChangeTimes->{{3.575174805534514*^9, 3.575174811023446*^9}, {
   3.5751748456172667`*^9, 3.575175000020426*^9}, {3.575175057252758*^9, 
   3.575175070635054*^9}, {3.5751751287741528`*^9, 3.575175136911358*^9}, {
   3.5751752455199003`*^9, 3.5751752494163*^9}, {3.5751760010239983`*^9, 
   3.575176003920127*^9}, {3.575176116609694*^9, 3.575176200436688*^9}, {
   3.575176340274424*^9, 3.575176353470737*^9}, {3.577512290840981*^9, 
   3.577512292289246*^9}, {3.577512360679947*^9, 3.577512368446143*^9}, {
   3.57751604098105*^9, 3.577516041894525*^9}, {3.577516163699561*^9, 
   3.5775161645988913`*^9}, {3.5775164420584803`*^9, 3.577516443915798*^9}, {
   3.577516619882002*^9, 3.5775166264382257`*^9}, {3.5775166842714577`*^9, 
   3.57751668566788*^9}, {3.577517351697506*^9, 3.577517354066517*^9}, {
   3.577592715215301*^9, 3.577592715749984*^9}, {3.5782875898739777`*^9, 
   3.578287592895142*^9}, {3.578984047104766*^9, 3.578984074826951*^9}, {
   3.5789841391489277`*^9, 3.578984139977152*^9}, {3.579233827776169*^9, 
   3.579233845381917*^9}, {3.579234216200994*^9, 3.579234219691134*^9}, {
   3.5792344586091347`*^9, 3.5792344607672586`*^9}, {3.5792349137190027`*^9, 
   3.579234916104721*^9}, {3.5792354444755573`*^9, 3.579235500263023*^9}, 
   3.579236515338292*^9, {3.579239528628673*^9, 3.579239572094645*^9}, 
   3.5792396667035103`*^9, {3.5792399186993923`*^9, 3.579239926388989*^9}, {
   3.579240008822241*^9, 3.5792400096729383`*^9}, {3.5792401336054573`*^9, 
   3.5792401355829897`*^9}, {3.5792446237581167`*^9, 3.579244624508198*^9}, {
   3.580623127918809*^9, 3.580623136022275*^9}, {3.580624252665565*^9, 
   3.580624264410365*^9}, {3.580705600940442*^9, 3.580705606476067*^9}, {
   3.5807077696447906`*^9, 3.5807077728310137`*^9}, {3.580707813597514*^9, 
   3.580707814764154*^9}, {3.581650919282192*^9, 3.5816509958205967`*^9}, {
   3.581651046759115*^9, 3.581651111631579*^9}, {3.581651144896515*^9, 
   3.581651166251864*^9}, {3.5816512045262527`*^9, 3.581651239779307*^9}, {
   3.581651300215838*^9, 3.581651369370248*^9}, {3.5816514042697887`*^9, 
   3.5816514180766487`*^9}, 3.581651560724518*^9, {3.581651686352643*^9, 
   3.5816516907945337`*^9}, {3.581652410779126*^9, 3.5816524153097467`*^9}, {
   3.581652523817306*^9, 3.581652526968135*^9}, {3.607651963856184*^9, 
   3.6076519659940643`*^9}, {3.6076522891341248`*^9, 
   3.6076522956377068`*^9}, {3.607652327463073*^9, 3.607652411724578*^9}, {
   3.607653179767071*^9, 3.607653203490761*^9}, {3.607653433648748*^9, 
   3.607653484700719*^9}, {3.633156380777544*^9, 3.633156383000861*^9}, {
   3.633156452518454*^9, 3.6331564527019053`*^9}, {3.633156534683486*^9, 
   3.633156549643415*^9}, 3.633156589291666*^9, {3.633156851386388*^9, 
   3.633156852058385*^9}, 3.6331570018832293`*^9}]
}, Closed]],

Cell[CellGroupData[{

Cell["Parameter Estimation", "Subsubsection",
 CellChangeTimes->{{3.6076522613170843`*^9, 3.607652268802124*^9}, {
  3.665746312073248*^9, 3.665746313249395*^9}}],

Cell[BoxData[
 RowBox[{
  RowBox[{"(*", " ", 
   RowBox[{"MSS", " ", "objective", " ", "function"}], " ", "*)"}], 
  "\[IndentingNewLine]", 
  RowBox[{
   RowBox[{
    RowBox[{"obj", "[", 
     RowBox[{"zr_", ",", "p_"}], "]"}], ":=", " ", 
    RowBox[{
     RowBox[{"{", "\[IndentingNewLine]", 
      RowBox[{
       RowBox[{"tabb", "=", 
        RowBox[{"N", "[", 
         RowBox[{"Table", "[", "\[IndentingNewLine]", 
          RowBox[{
           RowBox[{
            RowBox[{"dt", "=", 
             RowBox[{
              RowBox[{"zr", "[", 
               RowBox[{"[", 
                RowBox[{"2", ",", "1"}], "]"}], "]"}], "-", 
              RowBox[{"zr", "[", 
               RowBox[{"[", 
                RowBox[{"1", ",", "1"}], "]"}], "]"}]}]}], ";", 
            "\[IndentingNewLine]", 
            RowBox[{"zw1", "=", " ", 
             RowBox[{"PDF", "[", 
              RowBox[{
               RowBox[{
               "NormalDistribution", "[", " ", "\[IndentingNewLine]", " ", 
                RowBox[{
                 RowBox[{"xode", "[", " ", 
                  RowBox[{
                   RowBox[{"zr", "[", 
                    RowBox[{"[", 
                    RowBox[{
                    RowBox[{"i", "-", "1"}], ",", "2"}], "]"}], "]"}], ",", 
                   " ", 
                   RowBox[{"p", "[", 
                    RowBox[{"[", "1", "]"}], "]"}], ",", 
                   RowBox[{"p", "[", 
                    RowBox[{"[", "2", "]"}], "]"}], ",", " ", "dt"}], "]"}], 
                 ",", "\[IndentingNewLine]", " ", 
                 RowBox[{"Sqrt", "[", "    ", 
                  RowBox[{"sigma", "[", 
                   RowBox[{
                    RowBox[{"zr", "[", 
                    RowBox[{"[", 
                    RowBox[{
                    RowBox[{"i", "-", "1"}], ",", "2"}], "]"}], "]"}], ",", 
                    "p", ",", "dt"}], "]"}], "  ", "]"}]}], 
                "\[IndentingNewLine]", "]"}], ",", " ", 
               RowBox[{"zr", "[", 
                RowBox[{"[", 
                 RowBox[{"i", ",", "2"}], "]"}], "]"}]}], 
              "\[IndentingNewLine]", "]"}]}], ";", "\[IndentingNewLine]", 
            RowBox[{"-", 
             RowBox[{"Log", "[", "zw1", "]"}]}]}], ",", "\[IndentingNewLine]", 
           RowBox[{"{", 
            RowBox[{"i", ",", "2", ",", 
             RowBox[{"Length", "[", "zr", "]"}]}], "}"}]}], "]"}], "]"}]}], 
       ";", "\[IndentingNewLine]", 
       RowBox[{"Total", "[", "tabb", "]"}]}], "\[IndentingNewLine]", "}"}], 
     "[", 
     RowBox[{"[", "1", "]"}], "]"}]}], ";"}]}]], "Input",
 CellChangeTimes->{{3.6010035680904512`*^9, 3.601003582381558*^9}, {
   3.601003687450418*^9, 3.601003838979042*^9}, 3.6010049405435877`*^9, {
   3.607652211743545*^9, 3.607652216991714*^9}, {3.607652249812924*^9, 
   3.6076522499894543`*^9}, {3.607652439828185*^9, 3.607652442430544*^9}, {
   3.607652474877318*^9, 3.607652475120475*^9}, {3.6657463160102587`*^9, 
   3.66574632416222*^9}}],

Cell[BoxData[
 RowBox[{
  RowBox[{"(*", " ", 
   RowBox[{"Optimization", " ", "of", " ", "objective", " ", "function"}], 
   " ", "*)"}], "\[IndentingNewLine]", 
  RowBox[{
   RowBox[{"fmlna", "[", 
    RowBox[{"zr_", ",", "xstart_"}], "]"}], ":=", " ", 
   RowBox[{
    RowBox[{"{", "\[IndentingNewLine]", 
     RowBox[{
      RowBox[{"zw01", "=", 
       RowBox[{"FindMinimum", "[", "\[IndentingNewLine]", 
        RowBox[{
         RowBox[{"{", "\[IndentingNewLine]", 
          RowBox[{
           RowBox[{"obj", "[", 
            RowBox[{"zr", ",", 
             RowBox[{"{", 
              RowBox[{"p1", ",", "p2"}], "}"}]}], "]"}], ",", 
           "\[IndentingNewLine]", 
           RowBox[{"p1", ">", "0"}], ",", "\[IndentingNewLine]", 
           RowBox[{"p2", ">", "0"}]}], "\[IndentingNewLine]", "}"}], ",", 
         "\[IndentingNewLine]", 
         RowBox[{"{", 
          RowBox[{"p1", ",", 
           RowBox[{"xstart", "[", 
            RowBox[{"[", "1", "]"}], "]"}]}], "}"}], ",", 
         RowBox[{"{", 
          RowBox[{"p2", ",", 
           RowBox[{"xstart", "[", 
            RowBox[{"[", "2", "]"}], "]"}]}], "}"}], ",", 
         RowBox[{"MaxIterations", "\[Rule]", "500"}]}], "]"}]}], ";", 
      "\[IndentingNewLine]", 
      RowBox[{"{", 
       RowBox[{
        RowBox[{"zw01", "[", 
         RowBox[{"[", "1", "]"}], "]"}], ",", 
        RowBox[{"zw01", "[", 
         RowBox[{"[", 
          RowBox[{"2", ",", "All", ",", "2"}], "]"}], "]"}]}], "}"}]}], 
     "\[IndentingNewLine]", "}"}], "[", 
    RowBox[{"[", "1", "]"}], "]"}]}]}]], "Input",
 CellChangeTimes->{{3.601003822151999*^9, 3.601003862022211*^9}, {
  3.601004793768695*^9, 3.601004815640092*^9}, {3.601004847568396*^9, 
  3.601004850455594*^9}, {3.6010050012833223`*^9, 3.601005032731596*^9}, {
  3.601005158015634*^9, 3.6010051703964863`*^9}, {3.601714961532754*^9, 
  3.601714976324294*^9}, {3.601716663466858*^9, 3.601716694179782*^9}, {
  3.601717100417617*^9, 3.6017171007262287`*^9}, {3.607652449939343*^9, 
  3.607652470812729*^9}, {3.6657463402417793`*^9, 3.665746347673877*^9}}],

Cell[BoxData[
 RowBox[{
  RowBox[{"(*", " ", 
   RowBox[{
   "Perform", " ", "all", " ", "the", " ", "parameter", " ", "estimations", 
    " ", "in", " ", "parallel"}], " ", "*)"}], "\[IndentingNewLine]", 
  RowBox[{
   RowBox[{
    RowBox[{"calcs", "[", 
     RowBox[{"scan_", ",", "ptrue_", ",", "numb_"}], "]"}], ":=", 
    RowBox[{"ParallelTable", "[", "\[IndentingNewLine]", 
     RowBox[{
      RowBox[{
       RowBox[{"len", "=", 
        RowBox[{
         RowBox[{"Position", "[", 
          RowBox[{
           RowBox[{"scan", "[", 
            RowBox[{"[", 
             RowBox[{"1", ";;", "250"}], "]"}], "]"}], ",", 
           RowBox[{"{", "}"}]}], "]"}], "[", 
         RowBox[{"[", 
          RowBox[{"1", ",", "1"}], "]"}], "]"}]}], ";", "\[IndentingNewLine]", 
       RowBox[{"zri", "=", " ", 
        RowBox[{"scan", "[", 
         RowBox[{"[", " ", 
          RowBox[{
           RowBox[{
            RowBox[{"len", " ", "i"}], "+", "1"}], ";;", 
           RowBox[{
            RowBox[{"len", " ", "i"}], " ", "+", " ", 
            RowBox[{"(", 
             RowBox[{"len", "-", "1"}], ")"}]}]}], "]"}], "]"}]}], ";", 
       "\[IndentingNewLine]", 
       RowBox[{"zw3", "=", 
        RowBox[{"Quiet", "[", " ", 
         RowBox[{"Check", "[", " ", 
          RowBox[{
           RowBox[{
            RowBox[{"fmlna", "[", 
             RowBox[{"zri", ",", "ptrue"}], "]"}], "[", 
            RowBox[{"[", "2", "]"}], "]"}], ",", " ", "\"\<no conv\>\""}], 
          "]"}], "  ", "]"}]}], ";", "\[IndentingNewLine]", 
       RowBox[{"If", "[", " ", 
        RowBox[{
         RowBox[{"ListQ", "[", "zw3", "]"}], ",", "\[IndentingNewLine]", 
         RowBox[{
          RowBox[{"are", "=", 
           RowBox[{"100", 
            RowBox[{
             RowBox[{"Abs", "[", 
              RowBox[{"zw3", "-", "ptrue"}], "]"}], "/", "ptrue"}]}]}], ";", 
          "\[IndentingNewLine]", 
          RowBox[{"res", "=", 
           RowBox[{"{", 
            RowBox[{"i", ",", "zw3", ",", "are"}], "}"}]}]}], ",", 
         "\[IndentingNewLine]", 
         RowBox[{"res", "=", 
          RowBox[{"{", 
           RowBox[{"i", ",", "\"\<no conv\>\""}], "}"}]}]}], 
        "\[IndentingNewLine]", "]"}], ";", "\[IndentingNewLine]", "res"}], 
      ",", "\[IndentingNewLine]", 
      RowBox[{"{", 
       RowBox[{"i", ",", "0", ",", "numb"}], "}"}]}], "]"}]}], 
   ";"}]}]], "Input",
 CellChangeTimes->{{3.601005196919029*^9, 3.601005273773284*^9}, {
   3.601006499758791*^9, 3.6010064998954687`*^9}, {3.6016357430892076`*^9, 
   3.601635744216227*^9}, {3.601717517069117*^9, 3.601717519725116*^9}, {
   3.60171764741017*^9, 3.601717739957581*^9}, {3.601717786366062*^9, 
   3.60171778706085*^9}, 3.6076527047432747`*^9, {3.607653057500864*^9, 
   3.607653058627071*^9}, 3.608264164284184*^9, {3.6082641948426857`*^9, 
   3.608264202106123*^9}, {3.608264239178772*^9, 3.608264243689226*^9}, {
   3.608264278376342*^9, 3.608264305015839*^9}, {3.608264346342815*^9, 
   3.608264404757594*^9}, {3.608264478594565*^9, 3.6082645581381893`*^9}, {
   3.6082646864532957`*^9, 3.608264691012773*^9}, {3.608264743037362*^9, 
   3.608264781074625*^9}, {3.608264818434103*^9, 3.608264835992057*^9}, {
   3.608265280755389*^9, 3.6082653149304113`*^9}, {3.608266052515562*^9, 
   3.608266065587418*^9}, {3.60826707863501*^9, 3.608267098160592*^9}, {
   3.6082671351839857`*^9, 3.6082671742976093`*^9}, {3.6082672716543903`*^9, 
   3.608267303445726*^9}, {3.608267379859558*^9, 3.608267420705166*^9}, {
   3.608267570921104*^9, 3.6082675725111732`*^9}, {3.608268362897416*^9, 
   3.6082684285782957`*^9}, {3.608268471510997*^9, 3.60826849383829*^9}, {
   3.608268534399482*^9, 3.6082685376445103`*^9}, {3.608269791166924*^9, 
   3.608269818323641*^9}, {3.6082698695791397`*^9, 3.6082699511270447`*^9}, {
   3.6082702349823008`*^9, 3.6082702361673727`*^9}, {3.66574644862713*^9, 
   3.6657464598985643`*^9}, {3.6657465996905537`*^9, 3.6657466195869102`*^9}}]
}, Closed]],

Cell[CellGroupData[{

Cell["Fisher Info  ", "Subsubsection",
 CellChangeTimes->{{3.607652415981112*^9, 3.607652422517747*^9}, {
   3.6078302104903708`*^9, 3.607830213114687*^9}, 3.6326363445295753`*^9}],

Cell[BoxData[{
 RowBox[{"Needs", "[", "\"\<NumericalCalculus`\>\"", 
  "]"}], "\[IndentingNewLine]", 
 RowBox[{
  RowBox[{"FIlna", "[", 
   RowBox[{"dtab_", ",", "p_", ",", "nsim_"}], "]"}], ":=", " ", 
  RowBox[{
   RowBox[{"{", "\[IndentingNewLine]", 
    RowBox[{
     RowBox[{"tabzw1", "=", 
      RowBox[{"ParallelTable", "[", "\[IndentingNewLine]", 
       RowBox[{
        RowBox[{
         RowBox[{"If", "[", 
          RowBox[{
           RowBox[{"Divisible", "[", 
            RowBox[{"j", ",", "1040"}], "]"}], ",", 
           RowBox[{"Print", "[", 
            RowBox[{"j", ",", "\"\<  \>\"", ",", 
             RowBox[{"DateString", "[", "]"}]}], "   ", "]"}]}], "]"}], ";", 
         "\[IndentingNewLine]", 
         RowBox[{"(*", " ", "*)"}], "\[IndentingNewLine]", 
         RowBox[{"zr", "=", 
          RowBox[{"simulation", "[", 
           RowBox[{"10", ",", "p", ",", "dtab", ",", "j"}], "]"}]}], ";", 
         "\[IndentingNewLine]", 
         RowBox[{"der1", "=", 
          RowBox[{"ND", "[", "  ", 
           RowBox[{
            RowBox[{"obj", "[", 
             RowBox[{"zr", ",", 
              RowBox[{"{", 
               RowBox[{"\[Alpha]", ",", 
                RowBox[{"p", "[", 
                 RowBox[{"[", "2", "]"}], "]"}]}], "}"}]}], "]"}], ",", 
            "\[Alpha]", ",", 
            RowBox[{"p", "[", 
             RowBox[{"[", "1", "]"}], "]"}]}], "]"}]}], ";", 
         "\[IndentingNewLine]", 
         RowBox[{"der2", "=", 
          RowBox[{"ND", "[", "  ", 
           RowBox[{
            RowBox[{"obj", "[", 
             RowBox[{"zr", ",", 
              RowBox[{"{", 
               RowBox[{
                RowBox[{"p", "[", 
                 RowBox[{"[", "1", "]"}], "]"}], ",", "\[Beta]"}], "}"}]}], 
             "]"}], ",", "\[Beta]", ",", 
            RowBox[{"p", "[", 
             RowBox[{"[", "2", "]"}], "]"}], ",", 
            RowBox[{"Scale", "\[Rule]", "0.1"}]}], "]"}]}], ";", 
         "\[IndentingNewLine]", 
         RowBox[{"fi", "=", 
          RowBox[{"{", "      ", 
           RowBox[{
            RowBox[{"{", 
             RowBox[{
              RowBox[{"der1", "^", "2"}], ",", 
              RowBox[{"der1", "  ", "der2"}]}], " ", "}"}], ",", "    ", 
            RowBox[{"{", 
             RowBox[{
              RowBox[{"der2", "   ", "der1"}], ",", 
              RowBox[{"der2", "^", "2"}]}], "}"}]}], "     ", "}"}]}], ";", 
         "\[IndentingNewLine]", 
         RowBox[{"(*", "*)"}], "\[IndentingNewLine]", "fi"}], ",", 
        "\[IndentingNewLine]", 
        RowBox[{"{", 
         RowBox[{"j", ",", "1", ",", "nsim"}], "}"}]}], "]"}]}], ";", 
     "\[IndentingNewLine]", 
     RowBox[{"Mean", "[", "tabzw1", "]"}]}], "\[IndentingNewLine]", "}"}], 
   "[", 
   RowBox[{"[", "1", "]"}], "]"}]}]}], "Input",
 CellChangeTimes->{{3.607654827994923*^9, 3.607654828289908*^9}, {
  3.607655645470688*^9, 3.6076556758624153`*^9}}],

Cell[BoxData[{
 RowBox[{"Needs", "[", "\"\<NumericalCalculus`\>\"", 
  "]"}], "\[IndentingNewLine]", 
 RowBox[{
  RowBox[{"FIlna2", "[", 
   RowBox[{"dtab_", ",", "steporg_", ",", "p_", ",", "nsim_"}], "]"}], ":=", 
  " ", 
  RowBox[{
   RowBox[{"{", "\[IndentingNewLine]", 
    RowBox[{
     RowBox[{"tabzw1", "=", " ", 
      RowBox[{"Table", "[", "\[IndentingNewLine]", 
       RowBox[{
        RowBox[{
         RowBox[{"If", "[", 
          RowBox[{
           RowBox[{"Divisible", "[", 
            RowBox[{"j", ",", "1040"}], "]"}], ",", 
           RowBox[{"Print", "[", 
            RowBox[{"j", ",", "\"\<  \>\"", ",", 
             RowBox[{"DateString", "[", "]"}]}], "   ", "]"}]}], "]"}], ";", 
         "\[IndentingNewLine]", 
         RowBox[{"(*", " ", "*)"}], "\[IndentingNewLine]", 
         RowBox[{"dtab2", "=", 
          RowBox[{"Table", "[", " ", 
           RowBox[{"tt", ",", 
            RowBox[{"{", 
             RowBox[{"tt", ",", 
              RowBox[{"dtab", "[", 
               RowBox[{"[", "1", "]"}], "]"}], ",", 
              RowBox[{"dtab", "[", 
               RowBox[{"[", 
                RowBox[{"-", "1"}], "]"}], "]"}], ",", "steporg"}], "}"}]}], 
           "]"}]}], ";", "\[IndentingNewLine]", 
         RowBox[{"zr0", "=", 
          RowBox[{"simulation", "[", 
           RowBox[{"10", ",", "p", ",", "dtab2", ",", "j"}], "]"}]}], ";", 
         "\[IndentingNewLine]", 
         RowBox[{"zr", "=", 
          RowBox[{"Select", "[", " ", 
           RowBox[{"zr0", ",", " ", 
            RowBox[{
             RowBox[{"MemberQ", "[", " ", 
              RowBox[{
               RowBox[{"Round", "[", " ", 
                RowBox[{"dtab", ",", ".1"}], "]"}], " ", ",", 
               RowBox[{"Round", "[", "  ", 
                RowBox[{
                 RowBox[{"#", "[", 
                  RowBox[{"[", "1", "]"}], "]"}], ",", 
                 RowBox[{"10", "^", 
                  RowBox[{"-", "3."}]}]}], " ", "]"}]}], "]"}], "&"}]}], 
           "]"}]}], ";", "\[IndentingNewLine]", 
         RowBox[{"der1", "=", 
          RowBox[{"ND", "[", "  ", 
           RowBox[{
            RowBox[{"obj", "[", 
             RowBox[{"zr", ",", 
              RowBox[{"{", 
               RowBox[{"\[Alpha]", ",", 
                RowBox[{"p", "[", 
                 RowBox[{"[", "2", "]"}], "]"}]}], "}"}]}], "]"}], ",", 
            "\[Alpha]", ",", 
            RowBox[{"p", "[", 
             RowBox[{"[", "1", "]"}], "]"}]}], "]"}]}], ";", 
         "\[IndentingNewLine]", 
         RowBox[{"der2", "=", 
          RowBox[{"ND", "[", "  ", 
           RowBox[{
            RowBox[{"obj", "[", 
             RowBox[{"zr", ",", 
              RowBox[{"{", 
               RowBox[{
                RowBox[{"p", "[", 
                 RowBox[{"[", "1", "]"}], "]"}], ",", "\[Beta]"}], "}"}]}], 
             "]"}], ",", "\[Beta]", ",", 
            RowBox[{"p", "[", 
             RowBox[{"[", "2", "]"}], "]"}], ",", 
            RowBox[{"Scale", "\[Rule]", "0.1"}]}], "]"}]}], ";", 
         "\[IndentingNewLine]", 
         RowBox[{"fi", "=", 
          RowBox[{"{", "      ", 
           RowBox[{
            RowBox[{"{", 
             RowBox[{
              RowBox[{"der1", "^", "2"}], ",", 
              RowBox[{"der1", "  ", "der2"}]}], " ", "}"}], ",", "    ", 
            RowBox[{"{", 
             RowBox[{
              RowBox[{"der2", "   ", "der1"}], ",", 
              RowBox[{"der2", "^", "2"}]}], "}"}]}], "     ", "}"}]}], ";", 
         "\[IndentingNewLine]", 
         RowBox[{"(*", "*)"}], "\[IndentingNewLine]", "fi"}], ",", 
        "\[IndentingNewLine]", 
        RowBox[{"{", 
         RowBox[{"j", ",", "1", ",", "nsim"}], "}"}]}], "]"}]}], ";", 
     "\[IndentingNewLine]", 
     RowBox[{"Mean", "[", "tabzw1", "]"}]}], "\[IndentingNewLine]", "}"}], 
   "[", 
   RowBox[{"[", "1", "]"}], "]"}]}]}], "Input",
 CellChangeTimes->{
  3.6312538419438868`*^9, {3.631253880879017*^9, 3.631253907982457*^9}, 
   3.631255570785647*^9, 3.631255608943976*^9, {3.631256113759474*^9, 
   3.631256148246945*^9}, {3.631256271279092*^9, 3.631256298618956*^9}}]
}, Closed]],

Cell[CellGroupData[{

Cell["evaluations", "Subsubsection",
 CellChangeTimes->{{3.6326363513082457`*^9, 3.6326363568092833`*^9}, {
  3.665747065642275*^9, 3.66574706797805*^9}}],

Cell[BoxData[
 RowBox[{
  RowBox[{"(*", " ", 
   RowBox[{"Calculate", " ", "ARSE"}], " ", "*)"}], "\[IndentingNewLine]", 
  RowBox[{
   RowBox[{"arse", "[", "alpha_", "]"}], ":=", " ", 
   RowBox[{
    RowBox[{"{", " ", "\[IndentingNewLine]", 
     RowBox[{
      RowBox[{"zww", "=", 
       RowBox[{"Select", "[", "  ", 
        RowBox[{
         RowBox[{"ToExpression", "[", " ", 
          RowBox[{"StringJoin", "[", " ", 
           RowBox[{"{", 
            RowBox[{"\"\<tab50u\>\"", ",", "alpha"}], "}"}], "]"}], " ", 
          "]"}], ",", 
         RowBox[{
          RowBox[{
           RowBox[{"#", "[", 
            RowBox[{"[", 
             RowBox[{"2", ",", "1"}], "]"}], "]"}], "<", "3"}], "&"}]}], 
        "]"}]}], ";", "\[IndentingNewLine]", 
      RowBox[{"100", " ", 
       RowBox[{"Sqrt", "[", " ", 
        RowBox[{
         RowBox[{"1", "/", 
          RowBox[{"Length", "[", "zww", "]"}]}], " ", 
         RowBox[{"Sum", "[", "  ", "\[IndentingNewLine]", 
          RowBox[{
           RowBox[{
            RowBox[{
             RowBox[{"(", "  ", 
              RowBox[{
               RowBox[{"zww", "[", 
                RowBox[{"[", 
                 RowBox[{"i", ",", "2"}], "]"}], "]"}], "-", 
               RowBox[{"{", 
                RowBox[{"1", ",", ".1"}], "}"}]}], "   ", ")"}], "^", "2"}], 
            " ", "/", " ", 
            RowBox[{
             RowBox[{"{", 
              RowBox[{"1", ",", ".1"}], "}"}], "^", "2"}]}], ",", 
           "\[IndentingNewLine]", 
           RowBox[{"{", 
            RowBox[{"i", ",", "1", ",", 
             RowBox[{"Length", "[", "zww", "]"}]}], "}"}]}], "]"}]}], "  ", 
        "]"}]}]}], "\[IndentingNewLine]", "}"}], "[", 
    RowBox[{"[", "1", "]"}], "]"}]}]}]], "Input",
 CellChangeTimes->{{3.6354909225000563`*^9, 3.635490960811664*^9}, {
  3.663687015844928*^9, 3.663687027468449*^9}, {3.665746624898509*^9, 
  3.665746632394497*^9}}],

Cell[BoxData[
 RowBox[{
  RowBox[{"corr", "[", " ", "matrix_", "]"}], ":=", " ", 
  RowBox[{"Table", "[", " ", 
   RowBox[{
    RowBox[{
     RowBox[{"matrix", "[", 
      RowBox[{"[", 
       RowBox[{"i", ",", "j"}], "]"}], "]"}], "/", 
     RowBox[{"(", 
      RowBox[{
       RowBox[{"Sqrt", "[", 
        RowBox[{"matrix", "[", 
         RowBox[{"[", 
          RowBox[{"i", ",", "i"}], "]"}], "]"}], "]"}], 
       RowBox[{"Sqrt", "[", 
        RowBox[{"matrix", "[", 
         RowBox[{"[", 
          RowBox[{"j", ",", "j"}], "]"}], "]"}], "]"}]}], " ", ")"}]}], ",", 
    RowBox[{"{", 
     RowBox[{"i", ",", "1", ",", 
      RowBox[{"Length", "[", "matrix", "]"}]}], "}"}], ",", 
    RowBox[{"{", 
     RowBox[{"j", ",", "1", ",", 
      RowBox[{"Length", "[", "matrix", "]"}]}], "}"}]}], "]"}]}]], "Input",
 CellChangeTimes->{{3.632636956992901*^9, 3.632637005498418*^9}}]
}, Closed]],

Cell[CellGroupData[{

Cell["specific plot functions", "Subsubsection",
 CellChangeTimes->{{3.6326363513082457`*^9, 3.6326363568092833`*^9}, {
  3.665747065642275*^9, 3.665747077433961*^9}}],

Cell[BoxData[{
 RowBox[{
  RowBox[{"Needs", "[", "\"\<MultivariateStatistics`\>\"", "]"}], 
  ";"}], "\[IndentingNewLine]", 
 RowBox[{
  RowBox[{"plot", "[", 
   RowBox[{
   "fi_", ",", "res_", ",", "ptrue_", ",", "options_", ",", "printopt_"}], 
   "]"}], ":=", 
  RowBox[{
   RowBox[{"{", "\[IndentingNewLine]", 
    RowBox[{
     RowBox[{"range", "=", 
      RowBox[{"{", 
       RowBox[{
        RowBox[{"{", 
         RowBox[{"0", ",", "3"}], "}"}], ",", 
        RowBox[{"{", 
         RowBox[{"0", ",", ".3"}], "}"}]}], "}"}]}], ";", 
     "\[IndentingNewLine]", 
     RowBox[{"a", "=", 
      RowBox[{"Graphics", "[", "\[IndentingNewLine]", 
       RowBox[{
        RowBox[{"Point", "[", "     ", "res", "   ", "]"}], ",", 
        "\[IndentingNewLine]", 
        RowBox[{"PlotRange", "\[Rule]", "range"}], ",", 
        RowBox[{"AspectRatio", "\[Rule]", ".5"}], ",", 
        RowBox[{"Axes", "\[Rule]", "True"}], ",", 
        RowBox[{"AxesOrigin", "\[Rule]", 
         RowBox[{"{", 
          RowBox[{".0", ",", ".00"}], "}"}]}], ",", "\[IndentingNewLine]", 
        RowBox[{"AxesStyle", "\[Rule]", 
         RowBox[{"Arrowheads", "[", "0.025", "]"}]}], ",", 
        RowBox[{"AxesLabel", "\[Rule]", 
         RowBox[{"{", 
          RowBox[{
          "\"\<\!\(\*SubscriptBox[\(\[Theta]\), \(1\)]\)\>\"", ",", 
           "\"\<\!\(\*SubscriptBox[\(\[Theta]\), \(2\)]\)\>\""}], "}"}]}], 
        ",", 
        RowBox[{"BaseStyle", "\[Rule]", 
         RowBox[{"FontSize", "\[Rule]", " ", "17"}]}]}], 
       RowBox[{"(*", 
        RowBox[{",", "\[IndentingNewLine]", 
         RowBox[{"If", "[", 
          RowBox[{
           RowBox[{"printopt", "\[Equal]", "\"\<true\>\""}], ",", 
           "\[IndentingNewLine]", 
           RowBox[{"PlotLabel", "\[Rule]", 
            RowBox[{"StringJoin", "[", 
             RowBox[{"{", 
              RowBox[{
               RowBox[{"ToString", "[", 
                RowBox[{"options", "[", 
                 RowBox[{"[", "1", "]"}], "]"}], "]"}], ",", "\"\< det: \>\"",
                ",", 
               RowBox[{"ToString", "[", " ", 
                RowBox[{"options", "[", 
                 RowBox[{"[", 
                  RowBox[{"2", ",", "1"}], "]"}], "]"}], " ", "]"}], ",", 
               "\"\<  minEV: \>\"", ",", 
               RowBox[{"ToString", "[", 
                RowBox[{"options", "[", 
                 RowBox[{"[", 
                  RowBox[{"2", ",", "2"}], "]"}], "]"}], "]"}]}], "}"}], 
             "]"}]}], ",", "\[IndentingNewLine]", 
           RowBox[{"PlotLabel", "\[Rule]", 
            RowBox[{"StringJoin", "[", 
             RowBox[{"{", 
              RowBox[{"ToString", "[", 
               RowBox[{"options", "[", 
                RowBox[{"[", "1", "]"}], "]"}], "]"}], "   ", "}"}], 
             "]"}]}]}], "\[IndentingNewLine]", "]"}]}], "*)"}], 
       "\[IndentingNewLine]", "]"}]}], ";", "\[IndentingNewLine]", 
     RowBox[{"b", "=", " ", 
      RowBox[{"Graphics", "[", 
       RowBox[{"Text", "[", " ", 
        RowBox[{
         RowBox[{"Style", "[", "  ", 
          RowBox[{
           RowBox[{"StringJoin", "[", 
            RowBox[{"{", 
             RowBox[{"ToString", "[", 
              RowBox[{"options", "[", 
               RowBox[{"[", "1", "]"}], "]"}], "]"}], "   ", "}"}], "]"}], 
           " ", ",", "20"}], "]"}], "  ", ",", 
         RowBox[{"{", 
          RowBox[{"1.5", ",", ".25"}], "}"}]}], "]"}], "]"}]}], ";", 
     "\[IndentingNewLine]", 
     RowBox[{"zw1", "=", " ", 
      RowBox[{"Sum", "[", "  ", 
       RowBox[{
        RowBox[{"Boole", "[", 
         RowBox[{
          RowBox[{
           RowBox[{"res", "[", 
            RowBox[{"[", 
             RowBox[{"i", ",", "1"}], "]"}], "]"}], ">", 
           RowBox[{"range", "[", 
            RowBox[{"[", 
             RowBox[{"1", ",", "2"}], "]"}], "]"}]}], "\[Or]", " ", 
          RowBox[{
           RowBox[{"res", "[", 
            RowBox[{"[", 
             RowBox[{"i", ",", "2"}], "]"}], "]"}], ">", 
           RowBox[{"range", "[", 
            RowBox[{"[", 
             RowBox[{"2", ",", "2"}], "]"}], "]"}]}]}], "]"}], ",", 
        RowBox[{"{", 
         RowBox[{"i", ",", "1", ",", 
          RowBox[{"Length", "[", "res", "]"}]}], "}"}]}], "]"}]}], ";", 
     "\[IndentingNewLine]", 
     RowBox[{"If", "[", 
      RowBox[{
       RowBox[{"zw1", ">", "0"}], ",", 
       RowBox[{"Print", "[", 
        RowBox[{
        "zw1", ",", "\"\<  \>\"", ",", "\"\<points outside plot domain\>\""}],
         "]"}]}], "]"}], ";", "\[IndentingNewLine]", 
     RowBox[{"Needs", "[", "\"\<MultivariateStatistics`\>\"", "]"}], ";", 
     "\[IndentingNewLine]", 
     RowBox[{"dist1", "=", 
      RowBox[{"MultinormalDistribution", "[", 
       RowBox[{"ptrue", ",", " ", 
        RowBox[{"Round", "[", 
         RowBox[{
          RowBox[{"Inverse", "[", "      ", "fi", "]"}], "       ", ",", 
          RowBox[{"10", "^", 
           RowBox[{"-", "10"}]}]}], "]"}]}], "  ", "]"}]}], ";", 
     "\[IndentingNewLine]", 
     RowBox[{"c1", "=", 
      RowBox[{"Graphics", "[", " ", 
       RowBox[{
        RowBox[{"{", 
         RowBox[{"Red", ",", 
          RowBox[{"Thickness", "[", ".006", "]"}], ",", 
          RowBox[{"EllipsoidQuantile", "[", 
           RowBox[{"dist1", ",", ".95"}], "]"}]}], "}"}], ",", 
        RowBox[{"Axes", "->", "True"}]}], "  ", "]"}]}], ";", 
     "\[IndentingNewLine]", 
     RowBox[{"Show", "[", 
      RowBox[{"a", ",", "b", ",", "c1", ",", 
       RowBox[{"ImageSize", "\[Rule]", "400"}]}], "]"}]}], 
    "\[IndentingNewLine]", "}"}], "[", 
   RowBox[{"[", "1", "]"}], "]"}]}]}], "Input",
 CellChangeTimes->{{3.607653016870245*^9, 3.607653023691506*^9}, {
   3.607653524906165*^9, 3.607653558268137*^9}, {3.607653599117632*^9, 
   3.6076535999507933`*^9}, {3.607741808306465*^9, 3.607741819465403*^9}, {
   3.607834062931465*^9, 3.6078340987945213`*^9}, {3.607834242451351*^9, 
   3.607834325525696*^9}, {3.607834428880261*^9, 3.6078344342344112`*^9}, {
   3.607835927182603*^9, 3.6078359332840557`*^9}, {3.607836231709736*^9, 
   3.607836373224998*^9}, {3.607836424934417*^9, 3.607836466348481*^9}, {
   3.623395320729809*^9, 3.6233953648627243`*^9}, {3.6233954066480217`*^9, 
   3.623395410401785*^9}, 3.6233954567378902`*^9, {3.6233979592263308`*^9, 
   3.6233979604500847`*^9}, {3.6235648097023077`*^9, 3.623564833806694*^9}, {
   3.623564904771328*^9, 3.6235649070796747`*^9}, {3.6326363843539057`*^9, 
   3.6326364053668222`*^9}, {3.6326364374785233`*^9, 3.6326364378564*^9}, {
   3.632638496616197*^9, 3.632638496991776*^9}, {3.636955804168998*^9, 
   3.6369558046218157`*^9}, {3.636955888622911*^9, 3.636955889342044*^9}, {
   3.636955923791662*^9, 3.636955981082712*^9}, {3.644640735571877*^9, 
   3.644640839743924*^9}, {3.64464092638531*^9, 3.644641069287909*^9}, {
   3.6446411103812027`*^9, 3.644641110556952*^9}, {3.66524011259411*^9, 
   3.665240215368928*^9}}],

Cell[BoxData[
 RowBox[{
  RowBox[{"convpl", "[", " ", 
   RowBox[{"tab_", ",", "ij_", ",", "range_"}], "]"}], ":=", 
  RowBox[{
   RowBox[{"{", "\[IndentingNewLine]", 
    RowBox[{
     RowBox[{"tabconv", "=", 
      RowBox[{"Table", "[", "  ", 
       RowBox[{
        RowBox[{"Mean", "[", "  ", 
         RowBox[{"tabzw1", "[", 
          RowBox[{"[", 
           RowBox[{"1", ";;", "i"}], "]"}], "]"}], "  ", "]"}], ",", 
        RowBox[{"{", 
         RowBox[{"i", ",", "1", ",", 
          RowBox[{"Length", "[", "tabzw1", "]"}]}], "  ", "}"}]}], "]"}]}], 
     ";", "\[IndentingNewLine]", 
     RowBox[{"tabdetconv", "=", " ", 
      RowBox[{"Table", "[", " ", 
       RowBox[{
        RowBox[{"Det", "[", " ", 
         RowBox[{"tabconv", "[", 
          RowBox[{"[", "i", "]"}], "]"}], "]"}], "  ", ",", 
        RowBox[{"{", 
         RowBox[{"i", ",", "1", ",", 
          RowBox[{"Length", "[", "tabconv", "]"}]}], "}"}]}], "]"}]}], ";", 
     "\[IndentingNewLine]", 
     RowBox[{"(*", " ", 
      RowBox[{"variance", " ", "of", " ", "sample", " ", 
       RowBox[{"mean", ":", " ", 
        RowBox[{
         RowBox[{"1", "/", "n"}], " ", "*", " ", 
         RowBox[{"1", "/", 
          RowBox[{"(", 
           RowBox[{"n", "-", "1"}], ")"}]}], " ", "sum", " ", 
         RowBox[{"(", 
          RowBox[{"mean", "-", " ", "xi"}], ")"}]}]}]}], " ", "*)"}], 
     "\[IndentingNewLine]", 
     RowBox[{"tabvar", "=", " ", 
      RowBox[{"Table", "[", "   ", 
       RowBox[{
        RowBox[{
         RowBox[{"1", "/", 
          RowBox[{"(", 
           RowBox[{"i", 
            RowBox[{"(", 
             RowBox[{"i", "-", "1"}], ")"}]}], ")"}]}], " ", 
         RowBox[{"Sum", " ", "[", " ", 
          RowBox[{
           RowBox[{
            RowBox[{"(", " ", 
             RowBox[{
              RowBox[{"tabconv", "[", 
               RowBox[{"[", "i", "]"}], "]"}], " ", "-", " ", 
              RowBox[{"tabzw1", "[", 
               RowBox[{"[", "k", "]"}], "]"}]}], " ", ")"}], "^", "2"}], ",", 
           
           RowBox[{"{", 
            RowBox[{"k", ",", "1", ",", "i"}], "}"}]}], "]"}]}], " ", ",", 
        " ", 
        RowBox[{"{", 
         RowBox[{"i", ",", "2", ",", 
          RowBox[{"Length", "[", "tabzw1", "]"}]}], "}"}]}], "]"}]}], ";", 
     "\[IndentingNewLine]", 
     RowBox[{"tabdetvar", "=", " ", 
      RowBox[{"Table", "[", "   ", 
       RowBox[{
        RowBox[{
         RowBox[{"1", "/", 
          RowBox[{"(", 
           RowBox[{"i", 
            RowBox[{"(", 
             RowBox[{"i", "-", "1"}], ")"}]}], ")"}]}], " ", 
         RowBox[{"Sum", " ", "[", " ", 
          RowBox[{
           RowBox[{
            RowBox[{"(", "  ", 
             RowBox[{
              RowBox[{"tabdetconv", "[", 
               RowBox[{"[", "i", "]"}], "]"}], " ", "-", " ", 
              RowBox[{"tabdetconv", "[", 
               RowBox[{"[", "k", "]"}], "]"}]}], " ", ")"}], "^", "2"}], ",", 
           
           RowBox[{"{", 
            RowBox[{"k", ",", "1", ",", "i"}], "}"}]}], "]"}]}], " ", ",", 
        " ", 
        RowBox[{"{", 
         RowBox[{"i", ",", "2", ",", 
          RowBox[{"Length", "[", "tabdetconv", "]"}]}], "}"}]}], "]"}]}], ";",
      "\[IndentingNewLine]", 
     RowBox[{"(*", "*)"}], "\[IndentingNewLine]", 
     RowBox[{"If", "[", " ", 
      RowBox[{
       RowBox[{"StringQ", "[", "ij", "]"}], ",", "\[IndentingNewLine]", 
       RowBox[{
        RowBox[{"fct", "=", 
         RowBox[{"{", "     ", 
          RowBox[{
           RowBox[{
            RowBox[{"tabdetconv", "[", 
             RowBox[{"[", 
              RowBox[{"2", ";;", 
               RowBox[{"-", "1"}]}], "]"}], "]"}], " ", "-", 
            RowBox[{"1", " ", 
             RowBox[{"Sqrt", "[", " ", "tabdetvar", "]"}]}]}], "  ", ",", 
           "\[IndentingNewLine]", 
           RowBox[{"tabdetconv", "[", 
            RowBox[{"[", 
             RowBox[{"2", ";;", 
              RowBox[{"-", "1"}]}], "]"}], "]"}], "  ", ",", " ", 
           "\[IndentingNewLine]", 
           RowBox[{
            RowBox[{"tabdetconv", "[", 
             RowBox[{"[", 
              RowBox[{"2", ";;", 
               RowBox[{"-", "1"}]}], "]"}], "]"}], " ", "+", 
            RowBox[{"1", " ", 
             RowBox[{"Sqrt", "[", " ", "tabdetvar", "]"}]}]}]}], "   ", 
          "}"}]}], ";", "\[IndentingNewLine]", 
        RowBox[{"axlab", "=", " ", 
         RowBox[{"{", 
          RowBox[{"\"\<M\>\"", ",", "\"\<Det\>\""}], "   ", "}"}]}]}], " ", 
       ",", "\[IndentingNewLine]", 
       RowBox[{
        RowBox[{"fct", "=", 
         RowBox[{"{", "      ", 
          RowBox[{
           RowBox[{
            RowBox[{"tabconv", "[", 
             RowBox[{"[", 
              RowBox[{
               RowBox[{"2", ";;", 
                RowBox[{"-", "1"}]}], ",", 
               RowBox[{"ij", "[", 
                RowBox[{"[", "1", "]"}], "]"}], ",", 
               RowBox[{"ij", "[", 
                RowBox[{"[", "2", "]"}], "]"}]}], " ", "]"}], "]"}], " ", "-",
             " ", 
            RowBox[{"1", 
             RowBox[{"Sqrt", "[", " ", 
              RowBox[{"tabvar", "[", 
               RowBox[{"[", 
                RowBox[{"All", ",", 
                 RowBox[{"ij", "[", 
                  RowBox[{"[", "1", "]"}], "]"}], ",", 
                 RowBox[{"ij", "[", 
                  RowBox[{"[", "2", "]"}], "]"}]}], "   ", "]"}], "]"}], 
              "]"}]}]}], ",", "\[IndentingNewLine]", 
           RowBox[{"tabconv", "[", 
            RowBox[{"[", 
             RowBox[{
              RowBox[{"2", ";;", 
               RowBox[{"-", "1"}]}], ",", 
              RowBox[{"ij", "[", 
               RowBox[{"[", "1", "]"}], "]"}], ",", 
              RowBox[{"ij", "[", 
               RowBox[{"[", "2", "]"}], "]"}]}], "  ", "]"}], "]"}], " ", ",",
            "\[IndentingNewLine]", 
           RowBox[{
            RowBox[{"tabconv", "[", 
             RowBox[{"[", 
              RowBox[{
               RowBox[{"2", ";;", 
                RowBox[{"-", "1"}]}], ",", 
               RowBox[{"ij", "[", 
                RowBox[{"[", "1", "]"}], "]"}], ",", 
               RowBox[{"ij", "[", 
                RowBox[{"[", "2", "]"}], "]"}]}], "   ", "]"}], "]"}], " ", 
            "+", 
            RowBox[{"1", " ", 
             RowBox[{"Sqrt", "[", " ", 
              RowBox[{"tabvar", "[", 
               RowBox[{"[", 
                RowBox[{"All", ",", 
                 RowBox[{"ij", "[", 
                  RowBox[{"[", "1", "]"}], "]"}], ",", 
                 RowBox[{"ij", "[", 
                  RowBox[{"[", "2", "]"}], "]"}]}], "]"}], "]"}], "]"}]}]}]}],
           "   ", "}"}]}], " ", ";", "\[IndentingNewLine]", 
        RowBox[{"axlab", "=", " ", 
         RowBox[{"{", 
          RowBox[{"\"\<M\>\"", ",", 
           RowBox[{"StringJoin", "[", 
            RowBox[{"{", " ", 
             RowBox[{
              RowBox[{"ToString", "[", " ", 
               RowBox[{"ij", "[", 
                RowBox[{"[", "1", "]"}], "]"}], " ", "]"}], ",", "\"\<x\>\"", 
              ",", 
              RowBox[{"ToString", "[", " ", 
               RowBox[{"ij", "[", 
                RowBox[{"[", "2", "]"}], "]"}], " ", "]"}], ",", 
              "\"\< entry\>\""}], "}"}], " ", "]"}]}], "   ", "}"}]}]}]}], 
      "\[IndentingNewLine]", "]"}], ";", "\[IndentingNewLine]", 
     RowBox[{"(*", "*)"}], "\[IndentingNewLine]", 
     RowBox[{"ListLinePlot", "[", " ", 
      RowBox[{"fct", ",", 
       RowBox[{"AxesLabel", "\[Rule]", "axlab"}], ",", 
       RowBox[{"BaseStyle", "\[Rule]", 
        RowBox[{"FontSize", "\[Rule]", "18"}]}], ",", 
       RowBox[{"PlotRange", "\[Rule]", 
        RowBox[{"{", 
         RowBox[{
          RowBox[{"{", 
           RowBox[{"0", ",", "1000"}], "}"}], ",", "range"}], "}"}]}], ",", 
       RowBox[{"AxesOrigin", "\[Rule]", 
        RowBox[{"{", 
         RowBox[{"0", ",", 
          RowBox[{"range", "[", 
           RowBox[{"[", "1", "]"}], "]"}]}], "}"}]}], ",", 
       RowBox[{"PlotStyle", "\[Rule]", 
        RowBox[{"{", 
         RowBox[{
          RowBox[{"{", 
           RowBox[{"Dashed", ",", "Black"}], "}"}], ",", 
          RowBox[{"{", 
           RowBox[{"Line", ",", "Black"}], "}"}], ",", 
          RowBox[{"{", 
           RowBox[{"Dashed", ",", "Black"}], "}"}]}], "}"}]}], ",", 
       RowBox[{"Filling", "\[Rule]", " ", 
        RowBox[{"{", 
         RowBox[{"1", "\[Rule]", 
          RowBox[{"{", "3", "}"}]}], "}"}]}], ",", 
       RowBox[{"FillingStyle", "\[Rule]", 
        RowBox[{"RGBColor", "[", 
         RowBox[{".9", ",", ".9", ",", ".9"}], "]"}]}], ",", 
       RowBox[{"ImageSize", "\[Rule]", "330"}], ",", 
       RowBox[{"AspectRatio", "\[Rule]", 
        RowBox[{"2", "/", "3"}]}]}], "]"}]}], "\[IndentingNewLine]", "}"}], 
   "[", 
   RowBox[{"[", "1", "]"}], "]"}]}]], "Input",
 CellChangeTimes->CompressedData["
1:eJwdxUsow3EAB/AlDuYxj8UshYbmoHaSRfJfkQ1b1DwOm0dGrcXBspXahhw8
DowpDpJaK4e11hatNY8YuYjCsjUNk/lTXqEV8f0dPn2KeodaVQkMBqPwH84f
+UoMZtCUtzOWg7WH3gJszj4m6y1OHhY02vhk/m8lrkqvqcPKQIUYsydKWvDS
PkuOO5X37djktyrw49pyFz7n9fTh0t93FVZMXbhwR3R0B1+y4wc4Mav5DBuD
N4zQ/475wSS8l6pJxlKWjolF4bJMrNOu8vBDiNuADZ6UDlw/sjYzmUlTxS7T
LOYf2RbxicRDXgkKrPjHUkUO+GxOLDSuu/G6Sr+L017iZF+1uPaVQ1PceBv5
KO+1HssGciX4Lnfj6lZKU/vJbvK1JhrBkunFe+wSLzxjzfcpObylesPjs2qy
qCn2jff6n8jm8KiSKaOpbrmRbP4o78eBbAGZoxOq8UpzDdmwaR/ECWNOsn9B
OYw/HXZypJSew+rr7Xn8B4S3Atw=
  "]]
}, Closed]]
}, Open  ]],

Cell[CellGroupData[{

Cell["Calculations (take some time ...)", "Subsection",
 CellChangeTimes->{{3.570782648771557*^9, 3.570782655257934*^9}, {
   3.607651569750208*^9, 3.6076515737739487`*^9}, 3.607830260648547*^9, {
   3.6078318377871933`*^9, 3.6078318390102777`*^9}, {3.665746717929687*^9, 
   3.6657467312430477`*^9}, {3.665746795673864*^9, 3.665746804242095*^9}}],

Cell[CellGroupData[{

Cell["Perform all the parameter estimations ", "Subsubsection",
 CellChangeTimes->{{3.570782648771557*^9, 3.570782655257934*^9}, {
   3.607651569750208*^9, 3.6076515737739487`*^9}, 3.607830260648547*^9, {
   3.6078318377871933`*^9, 3.6078318390102777`*^9}, {3.665746717929687*^9, 
   3.6657467312430477`*^9}, 3.665746800929888*^9}],

Cell[CellGroupData[{

Cell[BoxData[
 RowBox[{"tab50u01", "=", " ", 
  RowBox[{"calcs", "[", 
   RowBox[{"scan50u01", ",", 
    RowBox[{"{", 
     RowBox[{"1", ",", ".1"}], "}"}], ",", "999"}], "]"}]}]], "Input",
 CellChangeTimes->{{3.6078302740059137`*^9, 3.607830274496393*^9}, {
   3.60783496934758*^9, 3.607834969503633*^9}, {3.6082685949641533`*^9, 
   3.608268624486431*^9}, 3.608268661201611*^9, {3.608270201026154*^9, 
   3.6082702159130383`*^9}, {3.608270246721224*^9, 3.6082702468486147`*^9}, {
   3.6231260670088453`*^9, 3.623126070505472*^9}, {3.623568270634283*^9, 
   3.6235682710562897`*^9}, 3.665746660762145*^9, {3.665747213595414*^9, 
   3.665747213746381*^9}}],

Cell[BoxData[
 RowBox[{"{", 
  RowBox[{
   RowBox[{"{", 
    RowBox[{"0", ",", 
     RowBox[{"{", 
      RowBox[{"0.8860228439114476`", ",", "0.05182827962361809`"}], "}"}], 
     ",", 
     RowBox[{"{", 
      RowBox[{"11.397715608855242`", ",", "48.17172037638191`"}], "}"}]}], 
    "}"}], ",", 
   RowBox[{"{", 
    RowBox[{"1", ",", 
     RowBox[{"{", 
      RowBox[{"0.9359601870701366`", ",", "0.14612361754370182`"}], "}"}], 
     ",", 
     RowBox[{"{", 
      RowBox[{"6.403981292986338`", ",", "46.12361754370181`"}], "}"}]}], 
    "}"}], ",", 
   RowBox[{"{", 
    RowBox[{"2", ",", 
     RowBox[{"{", 
      RowBox[{"1.1485471759845007`", ",", "0.0885212656148464`"}], "}"}], ",", 
     RowBox[{"{", 
      RowBox[{"14.854717598450073`", ",", "11.478734385153608`"}], "}"}]}], 
    "}"}], ",", 
   RowBox[{"{", 
    RowBox[{"3", ",", 
     RowBox[{"{", 
      RowBox[{"0.9321634131330518`", ",", "0.0731829871026422`"}], "}"}], ",", 
     RowBox[{"{", 
      RowBox[{"6.783658686694816`", ",", "26.8170128973578`"}], "}"}]}], 
    "}"}], ",", 
   RowBox[{"{", 
    RowBox[{"4", ",", 
     RowBox[{"{", 
      RowBox[{"0.8266930750080025`", ",", "0.0661450357275401`"}], "}"}], ",", 
     RowBox[{"{", 
      RowBox[{"17.330692499199753`", ",", "33.8549642724599`"}], "}"}]}], 
    "}"}], ",", 
   RowBox[{"{", 
    RowBox[{"5", ",", 
     RowBox[{"{", 
      RowBox[{"1.2591975874507768`", ",", "0.11413785964592842`"}], "}"}], 
     ",", 
     RowBox[{"{", 
      RowBox[{"25.91975874507768`", ",", "14.13785964592841`"}], "}"}]}], 
    "}"}], ",", 
   RowBox[{"{", 
    RowBox[{"6", ",", 
     RowBox[{"{", 
      RowBox[{"0.5359108965108068`", ",", "0.12052146818336612`"}], "}"}], 
     ",", 
     RowBox[{"{", 
      RowBox[{"46.40891034891932`", ",", "20.521468183366114`"}], "}"}]}], 
    "}"}], ",", 
   RowBox[{"{", 
    RowBox[{"7", ",", 
     RowBox[{"{", 
      RowBox[{"1.6530993689141589`", ",", "0.13360424407495267`"}], "}"}], 
     ",", 
     RowBox[{"{", 
      RowBox[{"65.30993689141589`", ",", "33.60424407495266`"}], "}"}]}], 
    "}"}], ",", 
   RowBox[{"{", 
    RowBox[{"8", ",", 
     RowBox[{"{", 
      RowBox[{"1.1350466563312216`", ",", "0.1041338619963918`"}], "}"}], ",", 
     RowBox[{"{", 
      RowBox[{"13.504665633122158`", ",", "4.133861996391791`"}], "}"}]}], 
    "}"}], ",", 
   RowBox[{"{", 
    RowBox[{"9", ",", 
     RowBox[{"{", 
      RowBox[{"0.3040074085698783`", ",", "0.16875094910408364`"}], "}"}], 
     ",", 
     RowBox[{"{", 
      RowBox[{"69.59925914301218`", ",", "68.75094910408363`"}], "}"}]}], 
    "}"}], ",", 
   RowBox[{"{", 
    RowBox[{"10", ",", 
     RowBox[{"{", 
      RowBox[{"1.1131043790964954`", ",", "0.11981874103347612`"}], "}"}], 
     ",", 
     RowBox[{"{", 
      RowBox[{"11.31043790964954`", ",", "19.818741033476112`"}], "}"}]}], 
    "}"}], ",", 
   RowBox[{"{", 
    RowBox[{"11", ",", 
     RowBox[{"{", 
      RowBox[{"0.32537486120438874`", ",", "0.04773173138950309`"}], "}"}], 
     ",", 
     RowBox[{"{", 
      RowBox[{"67.46251387956113`", ",", "52.26826861049692`"}], "}"}]}], 
    "}"}], ",", 
   RowBox[{"{", 
    RowBox[{"12", ",", 
     RowBox[{"{", 
      RowBox[{"1.2928733737332099`", ",", "0.08795658034289441`"}], "}"}], 
     ",", 
     RowBox[{"{", 
      RowBox[{"29.287337373320987`", ",", "12.043419657105591`"}], "}"}]}], 
    "}"}], ",", 
   RowBox[{"{", 
    RowBox[{"13", ",", 
     RowBox[{"{", 
      RowBox[{"0.8624415203250554`", ",", "0.09226953340666713`"}], "}"}], 
     ",", 
     RowBox[{"{", 
      RowBox[{"13.75584796749446`", ",", "7.730466593332874`"}], "}"}]}], 
    "}"}], ",", 
   RowBox[{"{", 
    RowBox[{"14", ",", 
     RowBox[{"{", 
      RowBox[{"0.8836378083791286`", ",", "0.06380448019286483`"}], "}"}], 
     ",", 
     RowBox[{"{", 
      RowBox[{"11.636219162087135`", ",", "36.19551980713517`"}], "}"}]}], 
    "}"}], ",", 
   RowBox[{"{", 
    RowBox[{"15", ",", 
     RowBox[{"{", 
      RowBox[{"1.4433717131682668`", ",", "0.11154857605267969`"}], "}"}], 
     ",", 
     RowBox[{"{", 
      RowBox[{"44.337171316826684`", ",", "11.548576052679685`"}], "}"}]}], 
    "}"}], ",", 
   RowBox[{"{", 
    RowBox[{"16", ",", 
     RowBox[{"{", 
      RowBox[{"0.4927669345028051`", ",", "0.08735745170558092`"}], "}"}], 
     ",", 
     RowBox[{"{", 
      RowBox[{"50.72330654971948`", ",", "12.64254829441909`"}], "}"}]}], 
    "}"}], ",", 
   RowBox[{"{", 
    RowBox[{"17", ",", 
     RowBox[{"{", 
      RowBox[{"0.621850494198626`", ",", "0.12008433670631348`"}], "}"}], ",", 
     RowBox[{"{", 
      RowBox[{"37.8149505801374`", ",", "20.084336706313476`"}], "}"}]}], 
    "}"}], ",", 
   RowBox[{"{", 
    RowBox[{"18", ",", 
     RowBox[{"{", 
      RowBox[{"0.6156514796026255`", ",", "0.09545359925265542`"}], "}"}], 
     ",", 
     RowBox[{"{", 
      RowBox[{"38.43485203973746`", ",", "4.546400747344581`"}], "}"}]}], 
    "}"}], ",", 
   RowBox[{"{", 
    RowBox[{"19", ",", 
     RowBox[{"{", 
      RowBox[{"1.036171796173524`", ",", "0.10209460123449311`"}], "}"}], ",", 
     RowBox[{"{", 
      RowBox[{"3.617179617352395`", ",", "2.094601234493107`"}], "}"}]}], 
    "}"}], ",", 
   RowBox[{"{", 
    RowBox[{"20", ",", 
     RowBox[{"{", 
      RowBox[{"1.2663913044065056`", ",", "0.07402605539673944`"}], "}"}], 
     ",", 
     RowBox[{"{", 
      RowBox[{"26.63913044065056`", ",", "25.97394460326057`"}], "}"}]}], 
    "}"}], ",", 
   RowBox[{"{", 
    RowBox[{"21", ",", 
     RowBox[{"{", 
      RowBox[{"1.0353478974926251`", ",", "0.04826323273814421`"}], "}"}], 
     ",", 
     RowBox[{"{", 
      RowBox[{"3.5347897492625124`", ",", "51.736767261855796`"}], "}"}]}], 
    "}"}], ",", 
   RowBox[{"{", 
    RowBox[{"22", ",", 
     RowBox[{"{", 
      RowBox[{"1.216182724005146`", ",", "0.14222527624372142`"}], "}"}], ",", 
     RowBox[{"{", 
      RowBox[{"21.61827240051459`", ",", "42.22527624372141`"}], "}"}]}], 
    "}"}], ",", 
   RowBox[{"{", 
    RowBox[{"23", ",", 
     RowBox[{"{", 
      RowBox[{"1.1314527731679649`", ",", "0.06644671366088072`"}], "}"}], 
     ",", 
     RowBox[{"{", 
      RowBox[{"13.145277316796488`", ",", "33.553286339119296`"}], "}"}]}], 
    "}"}], ",", 
   RowBox[{"{", 
    RowBox[{"24", ",", 
     RowBox[{"{", 
      RowBox[{"1.7500397854273577`", ",", "0.08798708182851372`"}], "}"}], 
     ",", 
     RowBox[{"{", 
      RowBox[{"75.00397854273577`", ",", "12.01291817148628`"}], "}"}]}], 
    "}"}], ",", 
   RowBox[{"{", 
    RowBox[{"25", ",", 
     RowBox[{"{", 
      RowBox[{"0.5256219822718475`", ",", "0.07139173131459828`"}], "}"}], 
     ",", 
     RowBox[{"{", 
      RowBox[{"47.43780177281525`", ",", "28.60826868540173`"}], "}"}]}], 
    "}"}], ",", 
   RowBox[{"{", 
    RowBox[{"26", ",", 
     RowBox[{"{", 
      RowBox[{"0.9375539430855253`", ",", "0.09650870292132627`"}], "}"}], 
     ",", 
     RowBox[{"{", 
      RowBox[{"6.244605691447469`", ",", "3.4912970786737385`"}], "}"}]}], 
    "}"}], ",", 
   RowBox[{"{", 
    RowBox[{"27", ",", 
     RowBox[{"{", 
      RowBox[{"0.9379510367300694`", ",", "0.10139258702634017`"}], "}"}], 
     ",", 
     RowBox[{"{", 
      RowBox[{"6.204896326993059`", ",", "1.3925870263401667`"}], "}"}]}], 
    "}"}], ",", 
   RowBox[{"{", 
    RowBox[{"28", ",", 
     RowBox[{"{", 
      RowBox[{"0.9753532126753044`", ",", "0.05808520052961919`"}], "}"}], 
     ",", 
     RowBox[{"{", 
      RowBox[{"2.4646787324695607`", ",", "41.914799470380814`"}], "}"}]}], 
    "}"}], ",", 
   RowBox[{"{", 
    RowBox[{"29", ",", 
     RowBox[{"{", 
      RowBox[{"1.3976692289520702`", ",", "0.10111066640929407`"}], "}"}], 
     ",", 
     RowBox[{"{", 
      RowBox[{"39.766922895207024`", ",", "1.1106664092940672`"}], "}"}]}], 
    "}"}], ",", 
   RowBox[{"{", 
    RowBox[{"30", ",", 
     RowBox[{"{", 
      RowBox[{"0.7892282441314312`", ",", "0.059274171886660024`"}], "}"}], 
     ",", 
     RowBox[{"{", 
      RowBox[{"21.077175586856878`", ",", "40.72582811333998`"}], "}"}]}], 
    "}"}], ",", 
   RowBox[{"{", 
    RowBox[{"31", ",", 
     RowBox[{"{", 
      RowBox[{"1.2288869520171308`", ",", "0.07448564598450758`"}], "}"}], 
     ",", 
     RowBox[{"{", 
      RowBox[{"22.888695201713084`", ",", "25.51435401549243`"}], "}"}]}], 
    "}"}], ",", 
   RowBox[{"{", 
    RowBox[{"32", ",", 
     RowBox[{"{", 
      RowBox[{"0.9352061752088511`", ",", "0.11598070804651589`"}], "}"}], 
     ",", 
     RowBox[{"{", 
      RowBox[{"6.479382479114893`", ",", "15.980708046515884`"}], "}"}]}], 
    "}"}], ",", 
   RowBox[{"{", 
    RowBox[{"33", ",", 
     RowBox[{"{", 
      RowBox[{"0.5088787654274567`", ",", "0.1733716991572565`"}], "}"}], ",", 
     RowBox[{"{", 
      RowBox[{"49.11212345725433`", ",", "73.3716991572565`"}], "}"}]}], 
    "}"}], ",", 
   RowBox[{"{", 
    RowBox[{"34", ",", 
     RowBox[{"{", 
      RowBox[{"1.423454642539396`", ",", "0.15043616202668933`"}], "}"}], ",", 
     RowBox[{"{", 
      RowBox[{"42.34546425393959`", ",", "50.436162026689324`"}], "}"}]}], 
    "}"}], ",", 
   RowBox[{"{", 
    RowBox[{"35", ",", 
     RowBox[{"{", 
      RowBox[{"0.7285228122802339`", ",", "0.14126936846171304`"}], "}"}], 
     ",", 
     RowBox[{"{", 
      RowBox[{"27.147718771976614`", ",", "41.26936846171303`"}], "}"}]}], 
    "}"}], ",", 
   RowBox[{"{", 
    RowBox[{"36", ",", 
     RowBox[{"{", 
      RowBox[{"1.4483980226804432`", ",", "0.08162999184029285`"}], "}"}], 
     ",", 
     RowBox[{"{", 
      RowBox[{"44.839802268044316`", ",", "18.370008159707158`"}], "}"}]}], 
    "}"}], ",", 
   RowBox[{"{", 
    RowBox[{"37", ",", 
     RowBox[{"{", 
      RowBox[{"1.066459345148448`", ",", "0.12384930704805784`"}], "}"}], ",", 
     RowBox[{"{", 
      RowBox[{"6.645934514844809`", ",", "23.849307048057835`"}], "}"}]}], 
    "}"}], ",", 
   RowBox[{"{", 
    RowBox[{"38", ",", 
     RowBox[{"{", 
      RowBox[{"0.6906440204388014`", ",", "0.086448658535373`"}], "}"}], ",", 
     
     RowBox[{"{", 
      RowBox[{"30.935597956119864`", ",", "13.551341464627011`"}], "}"}]}], 
    "}"}], ",", 
   RowBox[{"{", 
    RowBox[{"39", ",", 
     RowBox[{"{", 
      RowBox[{"0.9746803343118595`", ",", "0.12245145058021498`"}], "}"}], 
     ",", 
     RowBox[{"{", 
      RowBox[{"2.531966568814048`", ",", "22.45145058021497`"}], "}"}]}], 
    "}"}], ",", 
   RowBox[{"{", 
    RowBox[{"40", ",", 
     RowBox[{"{", 
      RowBox[{"0.9681819067224571`", ",", "0.05484478709450097`"}], "}"}], 
     ",", 
     RowBox[{"{", 
      RowBox[{"3.1818093277542925`", ",", "45.155212905499035`"}], "}"}]}], 
    "}"}], ",", 
   RowBox[{"{", 
    RowBox[{"41", ",", 
     RowBox[{"{", 
      RowBox[{"0.7234798924104447`", ",", "0.1666524487991478`"}], "}"}], ",", 
     RowBox[{"{", 
      RowBox[{"27.652010758955527`", ",", "66.6524487991478`"}], "}"}]}], 
    "}"}], ",", 
   RowBox[{"{", 
    RowBox[{"42", ",", 
     RowBox[{"{", 
      RowBox[{"1.5335935871794437`", ",", "0.06632580720822123`"}], "}"}], 
     ",", 
     RowBox[{"{", 
      RowBox[{"53.359358717944374`", ",", "33.67419279177877`"}], "}"}]}], 
    "}"}], ",", 
   RowBox[{"{", 
    RowBox[{"43", ",", 
     RowBox[{"{", 
      RowBox[{"1.8958500018983595`", ",", "0.18693058988090056`"}], "}"}], 
     ",", 
     RowBox[{"{", 
      RowBox[{"89.58500018983595`", ",", "86.93058988090054`"}], "}"}]}], 
    "}"}], ",", 
   RowBox[{"{", 
    RowBox[{"44", ",", 
     RowBox[{"{", 
      RowBox[{"1.2994134010441138`", ",", "0.08265501207684817`"}], "}"}], 
     ",", 
     RowBox[{"{", 
      RowBox[{"29.941340104411385`", ",", "17.344987923151837`"}], "}"}]}], 
    "}"}], ",", 
   RowBox[{"{", 
    RowBox[{"45", ",", 
     RowBox[{"{", 
      RowBox[{"1.1684798832772854`", ",", "0.0814283387617962`"}], "}"}], ",", 
     RowBox[{"{", 
      RowBox[{"16.847988327728537`", ",", "18.571661238203806`"}], "}"}]}], 
    "}"}], ",", 
   RowBox[{"{", 
    RowBox[{"46", ",", 
     RowBox[{"{", 
      RowBox[{"0.9178053503679386`", ",", "0.16284363080687667`"}], "}"}], 
     ",", 
     RowBox[{"{", 
      RowBox[{"8.219464963206136`", ",", "62.84363080687666`"}], "}"}]}], 
    "}"}], ",", 
   RowBox[{"{", 
    RowBox[{"47", ",", 
     RowBox[{"{", 
      RowBox[{"0.7864012049169365`", ",", "0.11595647908730372`"}], "}"}], 
     ",", 
     RowBox[{"{", 
      RowBox[{"21.359879508306346`", ",", "15.956479087303716`"}], "}"}]}], 
    "}"}], ",", 
   RowBox[{"{", 
    RowBox[{"48", ",", 
     RowBox[{"{", 
      RowBox[{"1.1001503686733503`", ",", "0.13097116288557561`"}], "}"}], 
     ",", 
     RowBox[{"{", 
      RowBox[{"10.015036867335025`", ",", "30.97116288557561`"}], "}"}]}], 
    "}"}], ",", 
   RowBox[{"{", 
    RowBox[{"49", ",", 
     RowBox[{"{", 
      RowBox[{"0.759520086698134`", ",", "0.11234234256359782`"}], "}"}], ",", 
     RowBox[{"{", 
      RowBox[{"24.0479913301866`", ",", "12.342342563597814`"}], "}"}]}], 
    "}"}], ",", 
   RowBox[{"{", 
    RowBox[{"50", ",", 
     RowBox[{"{", 
      RowBox[{"0.7401518519105541`", ",", "0.09976267657352302`"}], "}"}], 
     ",", 
     RowBox[{"{", 
      RowBox[{"25.98481480894459`", ",", "0.23732342647699023`"}], "}"}]}], 
    "}"}], ",", 
   RowBox[{"{", 
    RowBox[{"51", ",", 
     RowBox[{"{", 
      RowBox[{"1.2250883554660807`", ",", "0.1054038273658818`"}], "}"}], ",", 
     RowBox[{"{", 
      RowBox[{"22.508835546608076`", ",", "5.4038273658817975`"}], "}"}]}], 
    "}"}], ",", 
   RowBox[{"{", 
    RowBox[{"52", ",", 
     RowBox[{"{", 
      RowBox[{"0.8952882280847766`", ",", "0.06666987690669621`"}], "}"}], 
     ",", 
     RowBox[{"{", 
      RowBox[{"10.47117719152234`", ",", "33.3301230933038`"}], "}"}]}], 
    "}"}], ",", 
   RowBox[{"{", 
    RowBox[{"53", ",", 
     RowBox[{"{", 
      RowBox[{"1.033128031392115`", ",", "0.08369784185853225`"}], "}"}], ",", 
     RowBox[{"{", 
      RowBox[{"3.3128031392114954`", ",", "16.30215814146775`"}], "}"}]}], 
    "}"}], ",", 
   RowBox[{"{", 
    RowBox[{"54", ",", 
     RowBox[{"{", 
      RowBox[{"0.979064003695105`", ",", "0.11450076022593282`"}], "}"}], ",", 
     RowBox[{"{", 
      RowBox[{"2.0935996304894955`", ",", "14.500760225932815`"}], "}"}]}], 
    "}"}], ",", 
   RowBox[{"{", 
    RowBox[{"55", ",", 
     RowBox[{"{", 
      RowBox[{"1.1857826457025502`", ",", "0.10026043110580662`"}], "}"}], 
     ",", 
     RowBox[{"{", 
      RowBox[{"18.578264570255023`", ",", "0.2604311058066189`"}], "}"}]}], 
    "}"}], ",", 
   RowBox[{"{", 
    RowBox[{"56", ",", 
     RowBox[{"{", 
      RowBox[{"0.7693585789210093`", ",", "0.0625579229026486`"}], "}"}], ",", 
     RowBox[{"{", 
      RowBox[{"23.064142107899066`", ",", "37.442077097351415`"}], "}"}]}], 
    "}"}], ",", 
   RowBox[{"{", 
    RowBox[{"57", ",", 
     RowBox[{"{", 
      RowBox[{"1.0434810982393095`", ",", "0.08018755497768078`"}], "}"}], 
     ",", 
     RowBox[{"{", 
      RowBox[{"4.348109823930946`", ",", "19.812445022319228`"}], "}"}]}], 
    "}"}], ",", 
   RowBox[{"{", 
    RowBox[{"58", ",", 
     RowBox[{"{", 
      RowBox[{"0.66860109990904`", ",", "0.1112127401008987`"}], "}"}], ",", 
     RowBox[{"{", 
      RowBox[{"33.13989000909599`", ",", "11.21274010089869`"}], "}"}]}], 
    "}"}], ",", 
   RowBox[{"{", 
    RowBox[{"59", ",", 
     RowBox[{"{", 
      RowBox[{"1.5574026506454464`", ",", "0.10578438813737716`"}], "}"}], 
     ",", 
     RowBox[{"{", 
      RowBox[{"55.74026506454464`", ",", "5.784388137377153`"}], "}"}]}], 
    "}"}], ",", 
   RowBox[{"{", 
    RowBox[{"60", ",", 
     RowBox[{"{", 
      RowBox[{"0.7696348262103928`", ",", "0.07187395039219205`"}], "}"}], 
     ",", 
     RowBox[{"{", 
      RowBox[{"23.03651737896072`", ",", "28.126049607807957`"}], "}"}]}], 
    "}"}], ",", 
   RowBox[{"{", 
    RowBox[{"61", ",", 
     RowBox[{"{", 
      RowBox[{"1.2052940977683604`", ",", "0.1642830451743147`"}], "}"}], ",", 
     RowBox[{"{", 
      RowBox[{"20.52940977683604`", ",", "64.2830451743147`"}], "}"}]}], 
    "}"}], ",", 
   RowBox[{"{", 
    RowBox[{"62", ",", 
     RowBox[{"{", 
      RowBox[{"0.7779276291616026`", ",", "0.10153101125277307`"}], "}"}], 
     ",", 
     RowBox[{"{", 
      RowBox[{"22.207237083839736`", ",", "1.531011252773065`"}], "}"}]}], 
    "}"}], ",", 
   RowBox[{"{", 
    RowBox[{"63", ",", 
     RowBox[{"{", 
      RowBox[{"1.5570443991430518`", ",", "0.15144022190027323`"}], "}"}], 
     ",", 
     RowBox[{"{", 
      RowBox[{"55.70443991430518`", ",", "51.44022190027322`"}], "}"}]}], 
    "}"}], ",", 
   RowBox[{"{", 
    RowBox[{"64", ",", 
     RowBox[{"{", 
      RowBox[{"1.0677741407835848`", ",", "0.07487013481746295`"}], "}"}], 
     ",", 
     RowBox[{"{", 
      RowBox[{"6.777414078358479`", ",", "25.12986518253706`"}], "}"}]}], 
    "}"}], ",", 
   RowBox[{"{", 
    RowBox[{"65", ",", 
     RowBox[{"{", 
      RowBox[{"0.7788103226942997`", ",", "0.06500651645184302`"}], "}"}], 
     ",", 
     RowBox[{"{", 
      RowBox[{"22.118967730570027`", ",", "34.99348354815698`"}], "}"}]}], 
    "}"}], ",", 
   RowBox[{"{", 
    RowBox[{"66", ",", 
     RowBox[{"{", 
      RowBox[{"0.5595778930223992`", ",", "0.11339042667819016`"}], "}"}], 
     ",", 
     RowBox[{"{", 
      RowBox[{"44.042210697760076`", ",", "13.390426678190154`"}], "}"}]}], 
    "}"}], ",", 
   RowBox[{"{", 
    RowBox[{"67", ",", 
     RowBox[{"{", 
      RowBox[{"0.7075471798289074`", ",", "0.14988342361997445`"}], "}"}], 
     ",", 
     RowBox[{"{", 
      RowBox[{"29.245282017109265`", ",", "49.883423619974444`"}], "}"}]}], 
    "}"}], ",", 
   RowBox[{"{", 
    RowBox[{"68", ",", 
     RowBox[{"{", 
      RowBox[{"1.3215275518092022`", ",", "0.2387491410065512`"}], "}"}], ",", 
     RowBox[{"{", 
      RowBox[{"32.152755180920224`", ",", "138.7491410065512`"}], "}"}]}], 
    "}"}], ",", 
   RowBox[{"{", 
    RowBox[{"69", ",", 
     RowBox[{"{", 
      RowBox[{"1.203053146390293`", ",", "0.05905725147158298`"}], "}"}], ",", 
     RowBox[{"{", 
      RowBox[{"20.30531463902929`", ",", "40.94274852841703`"}], "}"}]}], 
    "}"}], ",", 
   RowBox[{"{", 
    RowBox[{"70", ",", 
     RowBox[{"{", 
      RowBox[{"1.8260100078466055`", ",", "0.10665755439829605`"}], "}"}], 
     ",", 
     RowBox[{"{", 
      RowBox[{"82.60100078466056`", ",", "6.657554398296045`"}], "}"}]}], 
    "}"}], ",", 
   RowBox[{"{", 
    RowBox[{"71", ",", 
     RowBox[{"{", 
      RowBox[{"0.5562755284203902`", ",", "0.027561706372468315`"}], "}"}], 
     ",", 
     RowBox[{"{", 
      RowBox[{"44.372447157960984`", ",", "72.43829362753169`"}], "}"}]}], 
    "}"}], ",", 
   RowBox[{"{", 
    RowBox[{"72", ",", 
     RowBox[{"{", 
      RowBox[{"1.339463127503165`", ",", "0.07212663900822448`"}], "}"}], ",", 
     RowBox[{"{", 
      RowBox[{"33.9463127503165`", ",", "27.87336099177552`"}], "}"}]}], 
    "}"}], ",", 
   RowBox[{"{", 
    RowBox[{"73", ",", 
     RowBox[{"{", 
      RowBox[{"1.0536610242869702`", ",", "0.07241734474724909`"}], "}"}], 
     ",", 
     RowBox[{"{", 
      RowBox[{"5.366102428697017`", ",", "27.582655252750914`"}], "}"}]}], 
    "}"}], ",", 
   RowBox[{"{", 
    RowBox[{"74", ",", 
     RowBox[{"{", 
      RowBox[{"1.5087738751193287`", ",", "0.08865493578106685`"}], "}"}], 
     ",", 
     RowBox[{"{", 
      RowBox[{"50.87738751193287`", ",", "11.345064218933151`"}], "}"}]}], 
    "}"}], ",", 
   RowBox[{"{", 
    RowBox[{"75", ",", 
     RowBox[{"{", 
      RowBox[{"0.9519638524823312`", ",", "0.09020125219391285`"}], "}"}], 
     ",", 
     RowBox[{"{", 
      RowBox[{"4.803614751766883`", ",", "9.798747806087151`"}], "}"}]}], 
    "}"}], ",", 
   RowBox[{"{", 
    RowBox[{"76", ",", 
     RowBox[{"{", 
      RowBox[{"0.7733791375973775`", ",", "0.09386746940565933`"}], "}"}], 
     ",", 
     RowBox[{"{", 
      RowBox[{"22.662086240262248`", ",", "6.132530594340671`"}], "}"}]}], 
    "}"}], ",", 
   RowBox[{"{", 
    RowBox[{"77", ",", 
     RowBox[{"{", 
      RowBox[{"0.7885665442715493`", ",", "0.09524373268033551`"}], "}"}], 
     ",", 
     RowBox[{"{", 
      RowBox[{"21.143345572845075`", ",", "4.756267319664498`"}], "}"}]}], 
    "}"}], ",", 
   RowBox[{"{", 
    RowBox[{"78", ",", 
     RowBox[{"{", 
      RowBox[{"1.2837895381883178`", ",", "0.12164483315983945`"}], "}"}], 
     ",", 
     RowBox[{"{", 
      RowBox[{"28.378953818831775`", ",", "21.64483315983945`"}], "}"}]}], 
    "}"}], ",", 
   RowBox[{"{", 
    RowBox[{"79", ",", 
     RowBox[{"{", 
      RowBox[{"1.456445722752505`", ",", "0.09122479783581772`"}], "}"}], ",", 
     RowBox[{"{", 
      RowBox[{"45.644572275250496`", ",", "8.77520216418229`"}], "}"}]}], 
    "}"}], ",", 
   RowBox[{"{", 
    RowBox[{"80", ",", 
     RowBox[{"{", 
      RowBox[{"1.260687081226006`", ",", "0.1290050315120647`"}], "}"}], ",", 
     
     RowBox[{"{", 
      RowBox[{"26.068708122600604`", ",", "29.005031512064683`"}], "}"}]}], 
    "}"}], ",", 
   RowBox[{"{", 
    RowBox[{"81", ",", 
     RowBox[{"{", 
      RowBox[{"0.7367104121890804`", ",", "0.08988874402679604`"}], "}"}], 
     ",", 
     RowBox[{"{", 
      RowBox[{"26.32895878109196`", ",", "10.111255973203962`"}], "}"}]}], 
    "}"}], ",", 
   RowBox[{"{", 
    RowBox[{"82", ",", 
     RowBox[{"{", 
      RowBox[{"0.8862872752646338`", ",", "0.04002943315294091`"}], "}"}], 
     ",", 
     RowBox[{"{", 
      RowBox[{"11.37127247353662`", ",", "59.97056684705909`"}], "}"}]}], 
    "}"}], ",", 
   RowBox[{"{", 
    RowBox[{"83", ",", 
     RowBox[{"{", 
      RowBox[{"0.8774707834384019`", ",", "0.08543492702109207`"}], "}"}], 
     ",", 
     RowBox[{"{", 
      RowBox[{"12.25292165615981`", ",", "14.565072978907939`"}], "}"}]}], 
    "}"}], ",", 
   RowBox[{"{", 
    RowBox[{"84", ",", 
     RowBox[{"{", 
      RowBox[{"0.9915844658704023`", ",", "0.08216252314366088`"}], "}"}], 
     ",", 
     RowBox[{"{", 
      RowBox[{"0.8415534129597724`", ",", "17.83747685633913`"}], "}"}]}], 
    "}"}], ",", 
   RowBox[{"{", 
    RowBox[{"85", ",", 
     RowBox[{"{", 
      RowBox[{"1.1828885382999408`", ",", "0.08600672500625631`"}], "}"}], 
     ",", 
     RowBox[{"{", 
      RowBox[{"18.28885382999408`", ",", "13.993274993743698`"}], "}"}]}], 
    "}"}], ",", 
   RowBox[{"{", 
    RowBox[{"86", ",", 
     RowBox[{"{", 
      RowBox[{"0.9223569295200704`", ",", "0.08534625257073086`"}], "}"}], 
     ",", 
     RowBox[{"{", 
      RowBox[{"7.764307047992958`", ",", "14.653747429269142`"}], "}"}]}], 
    "}"}], ",", 
   RowBox[{"{", 
    RowBox[{"87", ",", 
     RowBox[{"{", 
      RowBox[{"0.513588092468305`", ",", "0.10603104196499466`"}], "}"}], ",", 
     RowBox[{"{", 
      RowBox[{"48.641190753169504`", ",", "6.031041964994655`"}], "}"}]}], 
    "}"}], ",", 
   RowBox[{"{", 
    RowBox[{"88", ",", 
     RowBox[{"{", 
      RowBox[{"0.6525205643419932`", ",", "0.09157573112325583`"}], "}"}], 
     ",", 
     RowBox[{"{", 
      RowBox[{"34.747943565800675`", ",", "8.424268876744176`"}], "}"}]}], 
    "}"}], ",", 
   RowBox[{"{", 
    RowBox[{"89", ",", 
     RowBox[{"{", 
      RowBox[{"0.5997384089239735`", ",", "0.09123274524833232`"}], "}"}], 
     ",", 
     RowBox[{"{", 
      RowBox[{"40.02615910760265`", ",", "8.76725475166769`"}], "}"}]}], 
    "}"}], ",", 
   RowBox[{"{", 
    RowBox[{"90", ",", 
     RowBox[{"{", 
      RowBox[{"0.8401737035849269`", ",", "0.07916472641397666`"}], "}"}], 
     ",", 
     RowBox[{"{", 
      RowBox[{"15.982629641507307`", ",", "20.83527358602334`"}], "}"}]}], 
    "}"}], ",", 
   RowBox[{"{", 
    RowBox[{"91", ",", 
     RowBox[{"{", 
      RowBox[{"1.222538704359557`", ",", "0.10177058932256566`"}], "}"}], ",", 
     RowBox[{"{", 
      RowBox[{"22.253870435955704`", ",", "1.7705893225656577`"}], "}"}]}], 
    "}"}], ",", 
   RowBox[{"{", 
    RowBox[{"92", ",", 
     RowBox[{"{", 
      RowBox[{"0.6005571006788168`", ",", "0.10069697674267716`"}], "}"}], 
     ",", 
     RowBox[{"{", 
      RowBox[{"39.944289932118316`", ",", "0.6969767426771578`"}], "}"}]}], 
    "}"}], ",", 
   RowBox[{"{", 
    RowBox[{"93", ",", 
     RowBox[{"{", 
      RowBox[{"1.1819638794366938`", ",", "0.06963597153346789`"}], "}"}], 
     ",", 
     RowBox[{"{", 
      RowBox[{"18.19638794366938`", ",", "30.364028466532123`"}], "}"}]}], 
    "}"}], ",", 
   RowBox[{"{", 
    RowBox[{"94", ",", 
     RowBox[{"{", 
      RowBox[{"1.1103912316751505`", ",", "0.10240159189866994`"}], "}"}], 
     ",", 
     RowBox[{"{", 
      RowBox[{"11.039123167515053`", ",", "2.4015918986699387`"}], "}"}]}], 
    "}"}], ",", 
   RowBox[{"{", 
    RowBox[{"95", ",", 
     RowBox[{"{", 
      RowBox[{"0.990686007912918`", ",", "0.03820170222305745`"}], "}"}], ",", 
     RowBox[{"{", 
      RowBox[{"0.9313992087081946`", ",", "61.798297776942555`"}], "}"}]}], 
    "}"}], ",", 
   RowBox[{"{", 
    RowBox[{"96", ",", 
     RowBox[{"{", 
      RowBox[{"1.0235668875328605`", ",", "0.11452625069696964`"}], "}"}], 
     ",", 
     RowBox[{"{", 
      RowBox[{"2.3566887532860514`", ",", "14.526250696969639`"}], "}"}]}], 
    "}"}], ",", 
   RowBox[{"{", 
    RowBox[{"97", ",", 
     RowBox[{"{", 
      RowBox[{"0.682828114332449`", ",", "0.06705257128757816`"}], "}"}], ",", 
     RowBox[{"{", 
      RowBox[{"31.717188566755095`", ",", "32.947428712421846`"}], "}"}]}], 
    "}"}], ",", 
   RowBox[{"{", 
    RowBox[{"98", ",", 
     RowBox[{"{", 
      RowBox[{"1.0469056389740894`", ",", "0.12627214220186433`"}], "}"}], 
     ",", 
     RowBox[{"{", 
      RowBox[{"4.690563897408939`", ",", "26.27214220186433`"}], "}"}]}], 
    "}"}], ",", 
   RowBox[{"{", 
    RowBox[{"99", ",", 
     RowBox[{"{", 
      RowBox[{"0.6389692900968396`", ",", "0.13513289979146056`"}], "}"}], 
     ",", 
     RowBox[{"{", 
      RowBox[{"36.10307099031604`", ",", "35.13289979146056`"}], "}"}]}], 
    "}"}], ",", 
   RowBox[{"{", 
    RowBox[{"100", ",", 
     RowBox[{"{", 
      RowBox[{"1.6134926169293469`", ",", "0.09117080267069529`"}], "}"}], 
     ",", 
     RowBox[{"{", 
      RowBox[{"61.34926169293469`", ",", "8.82919732930472`"}], "}"}]}], 
    "}"}], ",", 
   RowBox[{"{", 
    RowBox[{"101", ",", 
     RowBox[{"{", 
      RowBox[{"0.9070371561336024`", ",", "0.07302390109970315`"}], "}"}], 
     ",", 
     RowBox[{"{", 
      RowBox[{"9.296284386639764`", ",", "26.97609890029685`"}], "}"}]}], 
    "}"}], ",", 
   RowBox[{"{", 
    RowBox[{"102", ",", 
     RowBox[{"{", 
      RowBox[{"1.1627242998564067`", ",", "0.09204032952549214`"}], "}"}], 
     ",", 
     RowBox[{"{", 
      RowBox[{"16.27242998564067`", ",", "7.959670474507866`"}], "}"}]}], 
    "}"}], ",", 
   RowBox[{"{", 
    RowBox[{"103", ",", 
     RowBox[{"{", 
      RowBox[{"0.848658328402259`", ",", "0.10474260286632008`"}], "}"}], ",", 
     RowBox[{"{", 
      RowBox[{"15.134167159774103`", ",", "4.74260286632007`"}], "}"}]}], 
    "}"}], ",", 
   RowBox[{"{", 
    RowBox[{"104", ",", 
     RowBox[{"{", 
      RowBox[{"0.9314505624004958`", ",", "0.1233700424687001`"}], "}"}], ",", 
     RowBox[{"{", 
      RowBox[{"6.854943759950416`", ",", "23.3700424687001`"}], "}"}]}], 
    "}"}], ",", 
   RowBox[{"{", 
    RowBox[{"105", ",", 
     RowBox[{"{", 
      RowBox[{"1.4032404272541223`", ",", "0.10060052439020709`"}], "}"}], 
     ",", 
     RowBox[{"{", 
      RowBox[{"40.324042725412234`", ",", "0.60052439020708`"}], "}"}]}], 
    "}"}], ",", 
   RowBox[{"{", 
    RowBox[{"106", ",", 
     RowBox[{"{", 
      RowBox[{"0.7865508092616657`", ",", "0.14755984493862487`"}], "}"}], 
     ",", 
     RowBox[{"{", 
      RowBox[{"21.344919073833434`", ",", "47.55984493862486`"}], "}"}]}], 
    "}"}], ",", 
   RowBox[{"{", 
    RowBox[{"107", ",", 
     RowBox[{"{", 
      RowBox[{"1.4214916374536668`", ",", "0.11956055501645249`"}], "}"}], 
     ",", 
     RowBox[{"{", 
      RowBox[{"42.14916374536668`", ",", "19.560555016452486`"}], "}"}]}], 
    "}"}], ",", 
   RowBox[{"{", 
    RowBox[{"108", ",", 
     RowBox[{"{", 
      RowBox[{"1.3452201653599705`", ",", "0.07724254194607491`"}], "}"}], 
     ",", 
     RowBox[{"{", 
      RowBox[{"34.52201653599705`", ",", "22.757458053925095`"}], "}"}]}], 
    "}"}], ",", 
   RowBox[{"{", 
    RowBox[{"109", ",", 
     RowBox[{"{", 
      RowBox[{"1.422337119604338`", ",", "0.21854214959865537`"}], "}"}], ",", 
     RowBox[{"{", 
      RowBox[{"42.233711960433794`", ",", "118.54214959865537`"}], "}"}]}], 
    "}"}], ",", 
   RowBox[{"{", 
    RowBox[{"110", ",", 
     RowBox[{"{", 
      RowBox[{"0.8843836131921208`", ",", "0.09593661143332902`"}], "}"}], 
     ",", 
     RowBox[{"{", 
      RowBox[{"11.561638680787922`", ",", "4.063388566670989`"}], "}"}]}], 
    "}"}], ",", 
   RowBox[{"{", 
    RowBox[{"111", ",", 
     RowBox[{"{", 
      RowBox[{"1.700025740384835`", ",", "0.11246403868938082`"}], "}"}], ",", 
     RowBox[{"{", 
      RowBox[{"70.00257403848349`", ",", "12.464038689380812`"}], "}"}]}], 
    "}"}], ",", 
   RowBox[{"{", 
    RowBox[{"112", ",", 
     RowBox[{"{", 
      RowBox[{"1.4079803933871675`", ",", "0.10078469163678963`"}], "}"}], 
     ",", 
     RowBox[{"{", 
      RowBox[{"40.79803933871675`", ",", "0.7846916367896251`"}], "}"}]}], 
    "}"}], ",", 
   RowBox[{"{", 
    RowBox[{"113", ",", 
     RowBox[{"{", 
      RowBox[{"1.0554773588507498`", ",", "0.09763182196327694`"}], "}"}], 
     ",", 
     RowBox[{"{", 
      RowBox[{"5.547735885074978`", ",", "2.3681780367230676`"}], "}"}]}], 
    "}"}], ",", 
   RowBox[{"{", 
    RowBox[{"114", ",", 
     RowBox[{"{", 
      RowBox[{"0.7114561336673969`", ",", "0.040125100651205024`"}], "}"}], 
     ",", 
     RowBox[{"{", 
      RowBox[{"28.854386633260308`", ",", "59.87489934879498`"}], "}"}]}], 
    "}"}], ",", 
   RowBox[{"{", 
    RowBox[{"115", ",", 
     RowBox[{"{", 
      RowBox[{"1.0856419113561662`", ",", "0.09429441071397915`"}], "}"}], 
     ",", 
     RowBox[{"{", 
      RowBox[{"8.564191135616618`", ",", "5.705589286020857`"}], "}"}]}], 
    "}"}], ",", 
   RowBox[{"{", 
    RowBox[{"116", ",", 
     RowBox[{"{", 
      RowBox[{"1.0344368646571478`", ",", "0.08620127011280121`"}], "}"}], 
     ",", 
     RowBox[{"{", 
      RowBox[{"3.443686465714779`", ",", "13.798729887198796`"}], "}"}]}], 
    "}"}], ",", 
   RowBox[{"{", 
    RowBox[{"117", ",", 
     RowBox[{"{", 
      RowBox[{"0.7999529463277408`", ",", "0.15511831444290078`"}], "}"}], 
     ",", 
     RowBox[{"{", 
      RowBox[{"20.004705367225917`", ",", "55.118314442900775`"}], "}"}]}], 
    "}"}], ",", 
   RowBox[{"{", 
    RowBox[{"118", ",", 
     RowBox[{"{", 
      RowBox[{"0.658736685635549`", ",", "0.08578663040486335`"}], "}"}], ",", 
     RowBox[{"{", 
      RowBox[{"34.1263314364451`", ",", "14.213369595136651`"}], "}"}]}], 
    "}"}], ",", 
   RowBox[{"{", 
    RowBox[{"119", ",", 
     RowBox[{"{", 
      RowBox[{"1.241719341802052`", ",", "0.08156482764823217`"}], "}"}], ",", 
     RowBox[{"{", 
      RowBox[{"24.171934180205202`", ",", "18.435172351767836`"}], "}"}]}], 
    "}"}], ",", 
   RowBox[{"{", 
    RowBox[{"120", ",", 
     RowBox[{"{", 
      RowBox[{"1.0995461981271633`", ",", "0.10132736568689092`"}], "}"}], 
     ",", 
     RowBox[{"{", 
      RowBox[{"9.954619812716325`", ",", "1.327365686890916`"}], "}"}]}], 
    "}"}], ",", 
   RowBox[{"{", 
    RowBox[{"121", ",", 
     RowBox[{"{", 
      RowBox[{"0.79873675752331`", ",", "0.08999207107380512`"}], "}"}], ",", 
     
     RowBox[{"{", 
      RowBox[{"20.126324247669004`", ",", "10.007928926194884`"}], "}"}]}], 
    "}"}], ",", 
   RowBox[{"{", 
    RowBox[{"122", ",", 
     RowBox[{"{", 
      RowBox[{"1.2857894922260404`", ",", "0.1410113347314258`"}], "}"}], ",", 
     RowBox[{"{", 
      RowBox[{"28.578949222604045`", ",", "41.01133473142579`"}], "}"}]}], 
    "}"}], ",", 
   RowBox[{"{", 
    RowBox[{"123", ",", 
     RowBox[{"{", 
      RowBox[{"0.9578745689091344`", ",", "0.08820140423334098`"}], "}"}], 
     ",", 
     RowBox[{"{", 
      RowBox[{"4.212543109086564`", ",", "11.798595766659023`"}], "}"}]}], 
    "}"}], ",", 
   RowBox[{"{", 
    RowBox[{"124", ",", 
     RowBox[{"{", 
      RowBox[{"0.8496255405397806`", ",", "0.08394426421017322`"}], "}"}], 
     ",", 
     RowBox[{"{", 
      RowBox[{"15.037445946021943`", ",", "16.055735789826787`"}], "}"}]}], 
    "}"}], ",", 
   RowBox[{"{", 
    RowBox[{"125", ",", 
     RowBox[{"{", 
      RowBox[{"0.62222509179613`", ",", "0.08241465813657002`"}], "}"}], ",", 
     
     RowBox[{"{", 
      RowBox[{"37.77749082038701`", ",", "17.585341863429985`"}], "}"}]}], 
    "}"}], ",", 
   RowBox[{"{", 
    RowBox[{"126", ",", 
     RowBox[{"{", 
      RowBox[{"1.2756905021348848`", ",", "0.08436513282197083`"}], "}"}], 
     ",", 
     RowBox[{"{", 
      RowBox[{"27.569050213488477`", ",", "15.634867178029172`"}], "}"}]}], 
    "}"}], ",", 
   RowBox[{"{", 
    RowBox[{"127", ",", 
     RowBox[{"{", 
      RowBox[{"0.8756693760222161`", ",", "0.08741803920205714`"}], "}"}], 
     ",", 
     RowBox[{"{", 
      RowBox[{"12.433062397778393`", ",", "12.581960797942868`"}], "}"}]}], 
    "}"}], ",", 
   RowBox[{"{", 
    RowBox[{"128", ",", 
     RowBox[{"{", 
      RowBox[{"0.3957495392697271`", ",", "0.08783764807489547`"}], "}"}], 
     ",", 
     RowBox[{"{", 
      RowBox[{"60.42504607302729`", ",", "12.162351925104536`"}], "}"}]}], 
    "}"}], ",", 
   RowBox[{"{", 
    RowBox[{"129", ",", 
     RowBox[{"{", 
      RowBox[{"1.323473727922185`", ",", "0.17906765516102316`"}], "}"}], ",", 
     RowBox[{"{", 
      RowBox[{"32.34737279221851`", ",", "79.06765516102315`"}], "}"}]}], 
    "}"}], ",", 
   RowBox[{"{", 
    RowBox[{"130", ",", 
     RowBox[{"{", 
      RowBox[{"1.3124595262752958`", ",", "0.15118869568024002`"}], "}"}], 
     ",", 
     RowBox[{"{", 
      RowBox[{"31.245952627529583`", ",", "51.18869568024`"}], "}"}]}], "}"}],
    ",", 
   RowBox[{"{", 
    RowBox[{"131", ",", 
     RowBox[{"{", 
      RowBox[{"0.8270014550603292`", ",", "0.05496034352021374`"}], "}"}], 
     ",", 
     RowBox[{"{", 
      RowBox[{"17.299854493967082`", ",", "45.03965647978626`"}], "}"}]}], 
    "}"}], ",", 
   RowBox[{"{", 
    RowBox[{"132", ",", 
     RowBox[{"{", 
      RowBox[{"1.5035599075811537`", ",", "0.12490430904448319`"}], "}"}], 
     ",", 
     RowBox[{"{", 
      RowBox[{"50.35599075811537`", ",", "24.90430904448318`"}], "}"}]}], 
    "}"}], ",", 
   RowBox[{"{", 
    RowBox[{"133", ",", 
     RowBox[{"{", 
      RowBox[{"1.2765217588862505`", ",", "0.0729049906601481`"}], "}"}], ",", 
     RowBox[{"{", 
      RowBox[{"27.652175888625052`", ",", "27.0950093398519`"}], "}"}]}], 
    "}"}], ",", 
   RowBox[{"{", 
    RowBox[{"134", ",", 
     RowBox[{"{", 
      RowBox[{"1.0412084737493696`", ",", "0.08511783366177264`"}], "}"}], 
     ",", 
     RowBox[{"{", 
      RowBox[{"4.1208473749369645`", ",", "14.882166338227364`"}], "}"}]}], 
    "}"}], ",", 
   RowBox[{"{", 
    RowBox[{"135", ",", 
     RowBox[{"{", 
      RowBox[{"0.9433432956993836`", ",", "0.07436231733776345`"}], "}"}], 
     ",", 
     RowBox[{"{", 
      RowBox[{"5.665670430061642`", ",", "25.63768266223655`"}], "}"}]}], 
    "}"}], ",", 
   RowBox[{"{", 
    RowBox[{"136", ",", 
     RowBox[{"{", 
      RowBox[{"0.9139845451115369`", ",", "0.08096328925123857`"}], "}"}], 
     ",", 
     RowBox[{"{", 
      RowBox[{"8.601545488846307`", ",", "19.03671074876144`"}], "}"}]}], 
    "}"}], ",", 
   RowBox[{"{", 
    RowBox[{"137", ",", 
     RowBox[{"{", 
      RowBox[{"1.2684799998937797`", ",", "0.09781453350892486`"}], "}"}], 
     ",", 
     RowBox[{"{", 
      RowBox[{"26.847999989377968`", ",", "2.18546649107515`"}], "}"}]}], 
    "}"}], ",", 
   RowBox[{"{", 
    RowBox[{"138", ",", 
     RowBox[{"{", 
      RowBox[{"1.231486512015583`", ",", "0.1717919611163871`"}], "}"}], ",", 
     
     RowBox[{"{", 
      RowBox[{"23.14865120155829`", ",", "71.79196111638709`"}], "}"}]}], 
    "}"}], ",", 
   RowBox[{"{", 
    RowBox[{"139", ",", 
     RowBox[{"{", 
      RowBox[{"1.3978205131840982`", ",", "0.13979347922952004`"}], "}"}], 
     ",", 
     RowBox[{"{", 
      RowBox[{"39.78205131840981`", ",", "39.79347922952003`"}], "}"}]}], 
    "}"}], ",", 
   RowBox[{"{", 
    RowBox[{"140", ",", 
     RowBox[{"{", 
      RowBox[{"1.2193534401885808`", ",", "0.11237944230915371`"}], "}"}], 
     ",", 
     RowBox[{"{", 
      RowBox[{"21.935344018858082`", ",", "12.379442309153706`"}], "}"}]}], 
    "}"}], ",", 
   RowBox[{"{", 
    RowBox[{"141", ",", 
     RowBox[{"{", 
      RowBox[{"0.5768916277698747`", ",", "0.07635721152096664`"}], "}"}], 
     ",", 
     RowBox[{"{", 
      RowBox[{"42.310837223012534`", ",", "23.642788479033367`"}], "}"}]}], 
    "}"}], ",", 
   RowBox[{"{", 
    RowBox[{"142", ",", 
     RowBox[{"{", 
      RowBox[{"1.132914687752146`", ",", "0.037218054747218`"}], "}"}], ",", 
     RowBox[{"{", 
      RowBox[{"13.29146877521461`", ",", "62.781945252782`"}], "}"}]}], "}"}],
    ",", 
   RowBox[{"{", 
    RowBox[{"143", ",", 
     RowBox[{"{", 
      RowBox[{"0.6620354670501261`", ",", "0.1766173649174721`"}], "}"}], ",", 
     RowBox[{"{", 
      RowBox[{"33.796453294987394`", ",", "76.61736491747209`"}], "}"}]}], 
    "}"}], ",", 
   RowBox[{"{", 
    RowBox[{"144", ",", 
     RowBox[{"{", 
      RowBox[{"1.7783246761274818`", ",", "0.12243615633945508`"}], "}"}], 
     ",", 
     RowBox[{"{", 
      RowBox[{"77.83246761274818`", ",", "22.436156339455074`"}], "}"}]}], 
    "}"}], ",", 
   RowBox[{"{", 
    RowBox[{"145", ",", 
     RowBox[{"{", 
      RowBox[{"0.7458194749655485`", ",", "0.07630448173899207`"}], "}"}], 
     ",", 
     RowBox[{"{", 
      RowBox[{"25.418052503445153`", ",", "23.695518261007937`"}], "}"}]}], 
    "}"}], ",", 
   RowBox[{"{", 
    RowBox[{"146", ",", 
     RowBox[{"{", 
      RowBox[{"1.561460131153052`", ",", "0.1643019700205904`"}], "}"}], ",", 
     
     RowBox[{"{", 
      RowBox[{"56.1460131153052`", ",", "64.3019700205904`"}], "}"}]}], "}"}],
    ",", 
   RowBox[{"{", 
    RowBox[{"147", ",", 
     RowBox[{"{", 
      RowBox[{"0.5476459617229449`", ",", "0.14951248524590155`"}], "}"}], 
     ",", 
     RowBox[{"{", 
      RowBox[{"45.23540382770551`", ",", "49.512485245901544`"}], "}"}]}], 
    "}"}], ",", 
   RowBox[{"{", 
    RowBox[{"148", ",", 
     RowBox[{"{", 
      RowBox[{"1.652224198334501`", ",", "0.08860098998182965`"}], "}"}], ",", 
     RowBox[{"{", 
      RowBox[{"65.22241983345009`", ",", "11.399010018170355`"}], "}"}]}], 
    "}"}], ",", 
   RowBox[{"{", 
    RowBox[{"149", ",", 
     RowBox[{"{", 
      RowBox[{"0.764731320253722`", ",", "0.10543548613039479`"}], "}"}], ",", 
     RowBox[{"{", 
      RowBox[{"23.526867974627798`", ",", "5.435486130394781`"}], "}"}]}], 
    "}"}], ",", 
   RowBox[{"{", 
    RowBox[{"150", ",", 
     RowBox[{"{", 
      RowBox[{"1.0112656557481459`", ",", "0.10367016186305443`"}], "}"}], 
     ",", 
     RowBox[{"{", 
      RowBox[{"1.1265655748145864`", ",", "3.6701618630544246`"}], "}"}]}], 
    "}"}], ",", 
   RowBox[{"{", 
    RowBox[{"151", ",", 
     RowBox[{"{", 
      RowBox[{"1.0950162470250329`", ",", "0.1388115679410008`"}], "}"}], ",", 
     RowBox[{"{", 
      RowBox[{"9.501624702503285`", ",", "38.811567941000796`"}], "}"}]}], 
    "}"}], ",", 
   RowBox[{"{", 
    RowBox[{"152", ",", 
     RowBox[{"{", 
      RowBox[{"1.5804036821640794`", ",", "0.20690319055886988`"}], "}"}], 
     ",", 
     RowBox[{"{", 
      RowBox[{"58.04036821640794`", ",", "106.90319055886988`"}], "}"}]}], 
    "}"}], ",", 
   RowBox[{"{", 
    RowBox[{"153", ",", 
     RowBox[{"{", 
      RowBox[{"0.692197016767344`", ",", "0.13835617372119172`"}], "}"}], ",", 
     RowBox[{"{", 
      RowBox[{"30.780298323265598`", ",", "38.35617372119171`"}], "}"}]}], 
    "}"}], ",", 
   RowBox[{"{", 
    RowBox[{"154", ",", 
     RowBox[{"{", 
      RowBox[{"0.9766348003968937`", ",", "0.10278644208574962`"}], "}"}], 
     ",", 
     RowBox[{"{", 
      RowBox[{"2.3365199603106346`", ",", "2.786442085749616`"}], "}"}]}], 
    "}"}], ",", 
   RowBox[{"{", 
    RowBox[{"155", ",", 
     RowBox[{"{", 
      RowBox[{"0.8599915030268439`", ",", "0.12748736247810338`"}], "}"}], 
     ",", 
     RowBox[{"{", 
      RowBox[{"14.000849697315608`", ",", "27.48736247810338`"}], "}"}]}], 
    "}"}], ",", 
   RowBox[{"{", 
    RowBox[{"156", ",", 
     RowBox[{"{", 
      RowBox[{"1.612819154027357`", ",", "0.10298550717229452`"}], "}"}], ",", 
     RowBox[{"{", 
      RowBox[{"61.281915402735706`", ",", "2.9855071722945103`"}], "}"}]}], 
    "}"}], ",", 
   RowBox[{"{", 
    RowBox[{"157", ",", 
     RowBox[{"{", 
      RowBox[{"1.3947728746344583`", ",", "0.12085349868643513`"}], "}"}], 
     ",", 
     RowBox[{"{", 
      RowBox[{"39.47728746344583`", ",", "20.853498686435127`"}], "}"}]}], 
    "}"}], ",", 
   RowBox[{"{", 
    RowBox[{"158", ",", 
     RowBox[{"{", 
      RowBox[{"1.8685341602462529`", ",", "0.171590844291672`"}], "}"}], ",", 
     
     RowBox[{"{", 
      RowBox[{"86.85341602462529`", ",", "71.59084429167201`"}], "}"}]}], 
    "}"}], ",", 
   RowBox[{"{", 
    RowBox[{"159", ",", 
     RowBox[{"{", 
      RowBox[{"1.3273938327514396`", ",", "0.1827673312078223`"}], "}"}], ",", 
     RowBox[{"{", 
      RowBox[{"32.739383275143965`", ",", "82.7673312078223`"}], "}"}]}], 
    "}"}], ",", 
   RowBox[{"{", 
    RowBox[{"160", ",", 
     RowBox[{"{", 
      RowBox[{"0.5500512557002969`", ",", "0.09158489237851564`"}], "}"}], 
     ",", 
     RowBox[{"{", 
      RowBox[{"44.99487442997031`", ",", "8.415107621484369`"}], "}"}]}], 
    "}"}], ",", 
   RowBox[{"{", 
    RowBox[{"161", ",", 
     RowBox[{"{", 
      RowBox[{"0.4226782026326909`", ",", "0.058996801663464674`"}], "}"}], 
     ",", 
     RowBox[{"{", 
      RowBox[{"57.732179736730906`", ",", "41.00319833653533`"}], "}"}]}], 
    "}"}], ",", 
   RowBox[{"{", 
    RowBox[{"162", ",", 
     RowBox[{"{", 
      RowBox[{"1.2510656518653607`", ",", "0.06913272007154567`"}], "}"}], 
     ",", 
     RowBox[{"{", 
      RowBox[{"25.106565186536066`", ",", "30.867279928454337`"}], "}"}]}], 
    "}"}], ",", 
   RowBox[{"{", 
    RowBox[{"163", ",", 
     RowBox[{"{", 
      RowBox[{"2.0174515904419508`", ",", "0.14021807546075887`"}], "}"}], 
     ",", 
     RowBox[{"{", 
      RowBox[{"101.74515904419508`", ",", "40.21807546075887`"}], "}"}]}], 
    "}"}], ",", 
   RowBox[{"{", 
    RowBox[{"164", ",", 
     RowBox[{"{", 
      RowBox[{"0.609128801547305`", ",", "0.16265580614270767`"}], "}"}], ",", 
     RowBox[{"{", 
      RowBox[{"39.087119845269505`", ",", "62.65580614270766`"}], "}"}]}], 
    "}"}], ",", 
   RowBox[{"{", 
    RowBox[{"165", ",", 
     RowBox[{"{", 
      RowBox[{"0.9721912596348807`", ",", "0.10104123163627576`"}], "}"}], 
     ",", 
     RowBox[{"{", 
      RowBox[{"2.7808740365119267`", ",", "1.0412316362757579`"}], "}"}]}], 
    "}"}], ",", 
   RowBox[{"{", 
    RowBox[{"166", ",", 
     RowBox[{"{", 
      RowBox[{"0.37457174724095443`", ",", "0.16289244496580052`"}], "}"}], 
     ",", 
     RowBox[{"{", 
      RowBox[{"62.542825275904555`", ",", "62.89244496580051`"}], "}"}]}], 
    "}"}], ",", 
   RowBox[{"{", 
    RowBox[{"167", ",", 
     RowBox[{"{", 
      RowBox[{"1.2837550245394618`", ",", "0.11796906615212988`"}], "}"}], 
     ",", 
     RowBox[{"{", 
      RowBox[{"28.375502453946176`", ",", "17.96906615212987`"}], "}"}]}], 
    "}"}], ",", 
   RowBox[{"{", 
    RowBox[{"168", ",", 
     RowBox[{"{", 
      RowBox[{"1.0340035840327884`", ",", "0.07926061033954525`"}], "}"}], 
     ",", 
     RowBox[{"{", 
      RowBox[{"3.400358403278836`", ",", "20.73938966045476`"}], "}"}]}], 
    "}"}], ",", 
   RowBox[{"{", 
    RowBox[{"169", ",", 
     RowBox[{"{", 
      RowBox[{"0.9183361737744227`", ",", "0.08487304142964801`"}], "}"}], 
     ",", 
     RowBox[{"{", 
      RowBox[{"8.166382622557734`", ",", "15.126958570351997`"}], "}"}]}], 
    "}"}], ",", 
   RowBox[{"{", 
    RowBox[{"170", ",", 
     RowBox[{"{", 
      RowBox[{"0.5448891733532827`", ",", "0.08781373626213813`"}], "}"}], 
     ",", 
     RowBox[{"{", 
      RowBox[{"45.51108266467173`", ",", "12.186263737861871`"}], "}"}]}], 
    "}"}], ",", 
   RowBox[{"{", 
    RowBox[{"171", ",", 
     RowBox[{"{", 
      RowBox[{"0.6678086168684682`", ",", "0.07486253319111744`"}], "}"}], 
     ",", 
     RowBox[{"{", 
      RowBox[{"33.21913831315319`", ",", "25.137466808882568`"}], "}"}]}], 
    "}"}], ",", 
   RowBox[{"{", 
    RowBox[{"172", ",", 
     RowBox[{"{", 
      RowBox[{"1.8607425918067841`", ",", "0.17329149617584494`"}], "}"}], 
     ",", 
     RowBox[{"{", 
      RowBox[{"86.07425918067841`", ",", "73.29149617584494`"}], "}"}]}], 
    "}"}], ",", 
   RowBox[{"{", 
    RowBox[{"173", ",", 
     RowBox[{"{", 
      RowBox[{"1.5991264485108483`", ",", "0.16813265258769192`"}], "}"}], 
     ",", 
     RowBox[{"{", 
      RowBox[{"59.91264485108483`", ",", "68.13265258769191`"}], "}"}]}], 
    "}"}], ",", 
   RowBox[{"{", 
    RowBox[{"174", ",", 
     RowBox[{"{", 
      RowBox[{"0.7042854333776413`", ",", "0.11857341365624978`"}], "}"}], 
     ",", 
     RowBox[{"{", 
      RowBox[{"29.571456662235875`", ",", "18.573413656249773`"}], "}"}]}], 
    "}"}], ",", 
   RowBox[{"{", 
    RowBox[{"175", ",", 
     RowBox[{"{", 
      RowBox[{"1.6291692989272069`", ",", "0.0743635119075326`"}], "}"}], ",", 
     RowBox[{"{", 
      RowBox[{"62.91692989272069`", ",", "25.636488092467406`"}], "}"}]}], 
    "}"}], ",", 
   RowBox[{"{", 
    RowBox[{"176", ",", 
     RowBox[{"{", 
      RowBox[{"0.9179687055716943`", ",", "0.14468894358159404`"}], "}"}], 
     ",", 
     RowBox[{"{", 
      RowBox[{"8.20312944283057`", ",", "44.68894358159403`"}], "}"}]}], 
    "}"}], ",", 
   RowBox[{"{", 
    RowBox[{"177", ",", 
     RowBox[{"{", 
      RowBox[{"1.014019117396796`", ",", "0.07987115788082366`"}], "}"}], ",", 
     RowBox[{"{", 
      RowBox[{"1.4019117396796066`", ",", "20.128842119176344`"}], "}"}]}], 
    "}"}], ",", 
   RowBox[{"{", 
    RowBox[{"178", ",", 
     RowBox[{"{", 
      RowBox[{"0.616377026752104`", ",", "0.08020419526137708`"}], "}"}], ",", 
     RowBox[{"{", 
      RowBox[{"38.362297324789594`", ",", "19.795804738622927`"}], "}"}]}], 
    "}"}], ",", 
   RowBox[{"{", 
    RowBox[{"179", ",", 
     RowBox[{"{", 
      RowBox[{"1.0516216823869733`", ",", "0.09070447200385522`"}], "}"}], 
     ",", 
     RowBox[{"{", 
      RowBox[{"5.162168238697329`", ",", "9.29552799614479`"}], "}"}]}], 
    "}"}], ",", 
   RowBox[{"{", 
    RowBox[{"180", ",", 
     RowBox[{"{", 
      RowBox[{"0.7084223133855392`", ",", "0.13630783707441885`"}], "}"}], 
     ",", 
     RowBox[{"{", 
      RowBox[{"29.15776866144608`", ",", "36.30783707441884`"}], "}"}]}], 
    "}"}], ",", 
   RowBox[{"{", 
    RowBox[{"181", ",", 
     RowBox[{"{", 
      RowBox[{"0.9617456576167386`", ",", "0.09397687487884016`"}], "}"}], 
     ",", 
     RowBox[{"{", 
      RowBox[{"3.825434238326142`", ",", "6.02312512115985`"}], "}"}]}], 
    "}"}], ",", 
   RowBox[{"{", 
    RowBox[{"182", ",", 
     RowBox[{"{", 
      RowBox[{"1.1777924872767314`", ",", "0.14166330221395915`"}], "}"}], 
     ",", 
     RowBox[{"{", 
      RowBox[{"17.779248727673135`", ",", "41.66330221395914`"}], "}"}]}], 
    "}"}], ",", 
   RowBox[{"{", 
    RowBox[{"183", ",", 
     RowBox[{"{", 
      RowBox[{"1.4293921426128748`", ",", "0.19287126324236153`"}], "}"}], 
     ",", 
     RowBox[{"{", 
      RowBox[{"42.93921426128748`", ",", "92.87126324236152`"}], "}"}]}], 
    "}"}], ",", 
   RowBox[{"{", 
    RowBox[{"184", ",", 
     RowBox[{"{", 
      RowBox[{"0.4313813019422954`", ",", "0.061074473857459365`"}], "}"}], 
     ",", 
     RowBox[{"{", 
      RowBox[{"56.86186980577046`", ",", "38.92552614254064`"}], "}"}]}], 
    "}"}], ",", 
   RowBox[{"{", 
    RowBox[{"185", ",", 
     RowBox[{"{", 
      RowBox[{"0.899305732404758`", ",", "0.07365583092629739`"}], "}"}], ",", 
     RowBox[{"{", 
      RowBox[{"10.069426759524202`", ",", "26.344169073702616`"}], "}"}]}], 
    "}"}], ",", 
   RowBox[{"{", 
    RowBox[{"186", ",", 
     RowBox[{"{", 
      RowBox[{"0.8387640783581592`", ",", "0.1688493591739826`"}], "}"}], ",", 
     RowBox[{"{", 
      RowBox[{"16.123592164184075`", ",", "68.8493591739826`"}], "}"}]}], 
    "}"}], ",", 
   RowBox[{"{", 
    RowBox[{"187", ",", 
     RowBox[{"{", 
      RowBox[{"0.8764318279304842`", ",", "0.09521588434834159`"}], "}"}], 
     ",", 
     RowBox[{"{", 
      RowBox[{"12.356817206951575`", ",", "4.784115651658413`"}], "}"}]}], 
    "}"}], ",", 
   RowBox[{"{", 
    RowBox[{"188", ",", 
     RowBox[{"{", 
      RowBox[{"1.1834680100562902`", ",", "0.07897465747587988`"}], "}"}], 
     ",", 
     RowBox[{"{", 
      RowBox[{"18.346801005629022`", ",", "21.025342524120123`"}], "}"}]}], 
    "}"}], ",", 
   RowBox[{"{", 
    RowBox[{"189", ",", 
     RowBox[{"{", 
      RowBox[{"0.8246024277914034`", ",", "0.07203307979184688`"}], "}"}], 
     ",", 
     RowBox[{"{", 
      RowBox[{"17.539757220859663`", ",", "27.966920208153123`"}], "}"}]}], 
    "}"}], ",", 
   RowBox[{"{", 
    RowBox[{"190", ",", 
     RowBox[{"{", 
      RowBox[{"1.0746799935245488`", ",", "0.1397867716712395`"}], "}"}], ",", 
     RowBox[{"{", 
      RowBox[{"7.467999352454879`", ",", "39.78677167123951`"}], "}"}]}], 
    "}"}], ",", 
   RowBox[{"{", 
    RowBox[{"191", ",", 
     RowBox[{"{", 
      RowBox[{"1.1145847882126005`", ",", "0.16900849917071473`"}], "}"}], 
     ",", 
     RowBox[{"{", 
      RowBox[{"11.458478821260055`", ",", "69.00849917071471`"}], "}"}]}], 
    "}"}], ",", 
   RowBox[{"{", 
    RowBox[{"192", ",", 
     RowBox[{"{", 
      RowBox[{"1.7116336779407706`", ",", "0.15773186929792718`"}], "}"}], 
     ",", 
     RowBox[{"{", 
      RowBox[{"71.16336779407706`", ",", "57.731869297927176`"}], "}"}]}], 
    "}"}], ",", 
   RowBox[{"{", 
    RowBox[{"193", ",", 
     RowBox[{"{", 
      RowBox[{"1.5973218003245795`", ",", "0.070440246624793`"}], "}"}], ",", 
     
     RowBox[{"{", 
      RowBox[{"59.73218003245795`", ",", "29.55975337520701`"}], "}"}]}], 
    "}"}], ",", 
   RowBox[{"{", 
    RowBox[{"194", ",", 
     RowBox[{"{", 
      RowBox[{"0.626583454796625`", ",", "0.08809232422695137`"}], "}"}], ",", 
     RowBox[{"{", 
      RowBox[{"37.3416545203375`", ",", "11.90767577304863`"}], "}"}]}], 
    "}"}], ",", 
   RowBox[{"{", 
    RowBox[{"195", ",", 
     RowBox[{"{", 
      RowBox[{"0.7827128590667876`", ",", "0.03495230356120732`"}], "}"}], 
     ",", 
     RowBox[{"{", 
      RowBox[{"21.728714093321244`", ",", "65.04769643879268`"}], "}"}]}], 
    "}"}], ",", 
   RowBox[{"{", 
    RowBox[{"196", ",", 
     RowBox[{"{", 
      RowBox[{"1.1219064771377727`", ",", "0.10718518731853711`"}], "}"}], 
     ",", 
     RowBox[{"{", 
      RowBox[{"12.19064771377727`", ",", "7.185187318537109`"}], "}"}]}], 
    "}"}], ",", 
   RowBox[{"{", 
    RowBox[{"197", ",", 
     RowBox[{"{", 
      RowBox[{"0.900589595438771`", ",", "0.12410127336564561`"}], "}"}], ",", 
     RowBox[{"{", 
      RowBox[{"9.941040456122895`", ",", "24.101273365645604`"}], "}"}]}], 
    "}"}], ",", 
   RowBox[{"{", 
    RowBox[{"198", ",", 
     RowBox[{"{", 
      RowBox[{"0.9724025634652828`", ",", "0.08782858783018996`"}], "}"}], 
     ",", 
     RowBox[{"{", 
      RowBox[{"2.7597436534717246`", ",", "12.171412169810047`"}], "}"}]}], 
    "}"}], ",", 
   RowBox[{"{", 
    RowBox[{"199", ",", 
     RowBox[{"{", 
      RowBox[{"0.4222061643421533`", ",", "0.14332085973415812`"}], "}"}], 
     ",", 
     RowBox[{"{", 
      RowBox[{"57.77938356578467`", ",", "43.32085973415811`"}], "}"}]}], 
    "}"}], ",", 
   RowBox[{"{", 
    RowBox[{"200", ",", 
     RowBox[{"{", 
      RowBox[{"0.8446765384189613`", ",", "0.08378151874986396`"}], "}"}], 
     ",", 
     RowBox[{"{", 
      RowBox[{"15.532346158103872`", ",", "16.218481250136044`"}], "}"}]}], 
    "}"}], ",", 
   RowBox[{"{", 
    RowBox[{"201", ",", 
     RowBox[{"{", 
      RowBox[{"1.2436043533201229`", ",", "0.19371193442024756`"}], "}"}], 
     ",", 
     RowBox[{"{", 
      RowBox[{"24.360435332012287`", ",", "93.71193442024756`"}], "}"}]}], 
    "}"}], ",", 
   RowBox[{"{", 
    RowBox[{"202", ",", 
     RowBox[{"{", 
      RowBox[{"1.094210651483992`", ",", "0.0509485237076786`"}], "}"}], ",", 
     
     RowBox[{"{", 
      RowBox[{"9.4210651483992`", ",", "49.051476292321404`"}], "}"}]}], 
    "}"}], ",", 
   RowBox[{"{", 
    RowBox[{"203", ",", 
     RowBox[{"{", 
      RowBox[{"1.224150808797127`", ",", "0.07386827614043526`"}], "}"}], ",", 
     RowBox[{"{", 
      RowBox[{"22.41508087971269`", ",", "26.131723859564747`"}], "}"}]}], 
    "}"}], ",", 
   RowBox[{"{", 
    RowBox[{"204", ",", 
     RowBox[{"{", 
      RowBox[{"0.7290714452632455`", ",", "0.053586228104371844`"}], "}"}], 
     ",", 
     RowBox[{"{", 
      RowBox[{"27.09285547367545`", ",", "46.413771895628166`"}], "}"}]}], 
    "}"}], ",", 
   RowBox[{"{", 
    RowBox[{"205", ",", 
     RowBox[{"{", 
      RowBox[{"0.9494431388051455`", ",", "0.08145595348365738`"}], "}"}], 
     ",", 
     RowBox[{"{", 
      RowBox[{"5.055686119485447`", ",", "18.54404651634263`"}], "}"}]}], 
    "}"}], ",", 
   RowBox[{"{", 
    RowBox[{"206", ",", 
     RowBox[{"{", 
      RowBox[{"1.456638590178473`", ",", "0.12280148368192531`"}], "}"}], ",", 
     RowBox[{"{", 
      RowBox[{"45.66385901784731`", ",", "22.801483681925305`"}], "}"}]}], 
    "}"}], ",", 
   RowBox[{"{", 
    RowBox[{"207", ",", 
     RowBox[{"{", 
      RowBox[{"0.8502303144577197`", ",", "0.08519526315540804`"}], "}"}], 
     ",", 
     RowBox[{"{", 
      RowBox[{"14.976968554228032`", ",", "14.804736844591964`"}], "}"}]}], 
    "}"}], ",", 
   RowBox[{"{", 
    RowBox[{"208", ",", 
     RowBox[{"{", 
      RowBox[{"1.3166137066643615`", ",", "0.09601922348650771`"}], "}"}], 
     ",", 
     RowBox[{"{", 
      RowBox[{"31.66137066643615`", ",", "3.9807765134922954`"}], "}"}]}], 
    "}"}], ",", 
   RowBox[{"{", 
    RowBox[{"209", ",", 
     RowBox[{"{", 
      RowBox[{"1.2119762951797786`", ",", "0.1477603941632894`"}], "}"}], ",", 
     RowBox[{"{", 
      RowBox[{"21.197629517977855`", ",", "47.76039416328939`"}], "}"}]}], 
    "}"}], ",", 
   RowBox[{"{", 
    RowBox[{"210", ",", 
     RowBox[{"{", 
      RowBox[{"1.2446514012515426`", ",", "0.1438207358383848`"}], "}"}], ",", 
     RowBox[{"{", 
      RowBox[{"24.46514012515426`", ",", "43.820735838384806`"}], "}"}]}], 
    "}"}], ",", 
   RowBox[{"{", 
    RowBox[{"211", ",", 
     RowBox[{"{", 
      RowBox[{"0.6457897742340436`", ",", "0.10779846973925429`"}], "}"}], 
     ",", 
     RowBox[{"{", 
      RowBox[{"35.42102257659564`", ",", "7.798469739254285`"}], "}"}]}], 
    "}"}], ",", 
   RowBox[{"{", 
    RowBox[{"212", ",", 
     RowBox[{"{", 
      RowBox[{"1.0945052007148564`", ",", "0.20676018057971404`"}], "}"}], 
     ",", 
     RowBox[{"{", 
      RowBox[{"9.450520071485634`", ",", "106.76018057971403`"}], "}"}]}], 
    "}"}], ",", 
   RowBox[{"{", 
    RowBox[{"213", ",", 
     RowBox[{"{", 
      RowBox[{"0.749353616054456`", ",", "0.09721110857175702`"}], "}"}], ",", 
     RowBox[{"{", 
      RowBox[{"25.064638394554393`", ",", "2.7888914282429846`"}], "}"}]}], 
    "}"}], ",", 
   RowBox[{"{", 
    RowBox[{"214", ",", 
     RowBox[{"{", 
      RowBox[{"1.0820192488452298`", ",", "0.14375197801449788`"}], "}"}], 
     ",", 
     RowBox[{"{", 
      RowBox[{"8.201924884522981`", ",", "43.75197801449787`"}], "}"}]}], 
    "}"}], ",", 
   RowBox[{"{", 
    RowBox[{"215", ",", 
     RowBox[{"{", 
      RowBox[{"0.8886964720127193`", ",", "0.08342023442298191`"}], "}"}], 
     ",", 
     RowBox[{"{", 
      RowBox[{"11.130352798728072`", ",", "16.579765577018097`"}], "}"}]}], 
    "}"}], ",", 
   RowBox[{"{", 
    RowBox[{"216", ",", 
     RowBox[{"{", 
      RowBox[{"1.1299022279276383`", ",", "0.047972737424498875`"}], "}"}], 
     ",", 
     RowBox[{"{", 
      RowBox[{"12.990222792763827`", ",", "52.02726257550113`"}], "}"}]}], 
    "}"}], ",", 
   RowBox[{"{", 
    RowBox[{"217", ",", 
     RowBox[{"{", 
      RowBox[{"0.7456781879831607`", ",", "0.11072694756774873`"}], "}"}], 
     ",", 
     RowBox[{"{", 
      RowBox[{"25.432181201683935`", ",", "10.726947567748724`"}], "}"}]}], 
    "}"}], ",", 
   RowBox[{"{", 
    RowBox[{"218", ",", 
     RowBox[{"{", 
      RowBox[{"1.3217074741807098`", ",", "0.10016042821592142`"}], "}"}], 
     ",", 
     RowBox[{"{", 
      RowBox[{"32.170747418070974`", ",", "0.16042821592140988`"}], "}"}]}], 
    "}"}], ",", 
   RowBox[{"{", 
    RowBox[{"219", ",", 
     RowBox[{"{", 
      RowBox[{"0.9186816975111969`", ",", "0.06566056757568507`"}], "}"}], 
     ",", 
     RowBox[{"{", 
      RowBox[{"8.131830248880313`", ",", "34.33943242431493`"}], "}"}]}], 
    "}"}], ",", 
   RowBox[{"{", 
    RowBox[{"220", ",", 
     RowBox[{"{", 
      RowBox[{"0.36618755614028375`", ",", "0.06859073591980192`"}], "}"}], 
     ",", 
     RowBox[{"{", 
      RowBox[{"63.38124438597163`", ",", "31.409264080198092`"}], "}"}]}], 
    "}"}], ",", 
   RowBox[{"{", 
    RowBox[{"221", ",", 
     RowBox[{"{", 
      RowBox[{"0.7224082884621705`", ",", "0.11243534837742605`"}], "}"}], 
     ",", 
     RowBox[{"{", 
      RowBox[{"27.759171153782948`", ",", "12.435348377426047`"}], "}"}]}], 
    "}"}], ",", 
   RowBox[{"{", 
    RowBox[{"222", ",", 
     RowBox[{"{", 
      RowBox[{"0.5184555538524287`", ",", "0.1505846638710574`"}], "}"}], ",", 
     RowBox[{"{", 
      RowBox[{"48.15444461475713`", ",", "50.5846638710574`"}], "}"}]}], 
    "}"}], ",", 
   RowBox[{"{", 
    RowBox[{"223", ",", 
     RowBox[{"{", 
      RowBox[{"0.34422929593109597`", ",", "0.0860845680082447`"}], "}"}], 
     ",", 
     RowBox[{"{", 
      RowBox[{"65.5770704068904`", ",", "13.915431991755309`"}], "}"}]}], 
    "}"}], ",", 
   RowBox[{"{", 
    RowBox[{"224", ",", 
     RowBox[{"{", 
      RowBox[{"1.3838746540084699`", ",", "0.1513340123221408`"}], "}"}], ",", 
     RowBox[{"{", 
      RowBox[{"38.387465400846985`", ",", "51.3340123221408`"}], "}"}]}], 
    "}"}], ",", 
   RowBox[{"{", 
    RowBox[{"225", ",", 
     RowBox[{"{", 
      RowBox[{"0.9311220766038341`", ",", "0.08192426615633792`"}], "}"}], 
     ",", 
     RowBox[{"{", 
      RowBox[{"6.887792339616594`", ",", "18.075733843662082`"}], "}"}]}], 
    "}"}], ",", 
   RowBox[{"{", 
    RowBox[{"226", ",", 
     RowBox[{"{", 
      RowBox[{"0.7132398470736966`", ",", "0.09484608229268597`"}], "}"}], 
     ",", 
     RowBox[{"{", 
      RowBox[{"28.676015292630343`", ",", "5.153917707314035`"}], "}"}]}], 
    "}"}], ",", 
   RowBox[{"{", 
    RowBox[{"227", ",", 
     RowBox[{"{", 
      RowBox[{"0.821776539023522`", ",", "0.06999146701107858`"}], "}"}], ",", 
     RowBox[{"{", 
      RowBox[{"17.822346097647802`", ",", "30.00853298892142`"}], "}"}]}], 
    "}"}], ",", 
   RowBox[{"{", 
    RowBox[{"228", ",", 
     RowBox[{"{", 
      RowBox[{"0.905058480850477`", ",", "0.09679992986886887`"}], "}"}], ",", 
     RowBox[{"{", 
      RowBox[{"9.494151914952297`", ",", "3.200070131131133`"}], "}"}]}], 
    "}"}], ",", 
   RowBox[{"{", 
    RowBox[{"229", ",", 
     RowBox[{"{", 
      RowBox[{"1.0417551360551671`", ",", "0.12043232222637101`"}], "}"}], 
     ",", 
     RowBox[{"{", 
      RowBox[{"4.175513605516712`", ",", "20.432322226371006`"}], "}"}]}], 
    "}"}], ",", 
   RowBox[{"{", 
    RowBox[{"230", ",", 
     RowBox[{"{", 
      RowBox[{"0.8072037544216046`", ",", "0.11335805816055487`"}], "}"}], 
     ",", 
     RowBox[{"{", 
      RowBox[{"19.279624557839536`", ",", "13.358058160554867`"}], "}"}]}], 
    "}"}], ",", 
   RowBox[{"{", 
    RowBox[{"231", ",", 
     RowBox[{"{", 
      RowBox[{"0.9435503359027698`", ",", "0.120669266163625`"}], "}"}], ",", 
     
     RowBox[{"{", 
      RowBox[{"5.644966409723018`", ",", "20.669266163624993`"}], "}"}]}], 
    "}"}], ",", 
   RowBox[{"{", 
    RowBox[{"232", ",", 
     RowBox[{"{", 
      RowBox[{"0.9847255881959344`", ",", "0.10098294111941672`"}], "}"}], 
     ",", 
     RowBox[{"{", 
      RowBox[{"1.5274411804065635`", ",", "0.9829411194167137`"}], "}"}]}], 
    "}"}], ",", 
   RowBox[{"{", 
    RowBox[{"233", ",", 
     RowBox[{"{", 
      RowBox[{"0.9625641830780598`", ",", "0.05140169112787705`"}], "}"}], 
     ",", 
     RowBox[{"{", 
      RowBox[{"3.74358169219402`", ",", "48.598308872122956`"}], "}"}]}], 
    "}"}], ",", 
   RowBox[{"{", 
    RowBox[{"234", ",", 
     RowBox[{"{", 
      RowBox[{"0.5256803911565483`", ",", "0.1689203520871676`"}], "}"}], ",", 
     RowBox[{"{", 
      RowBox[{"47.43196088434517`", ",", "68.9203520871676`"}], "}"}]}], 
    "}"}], ",", 
   RowBox[{"{", 
    RowBox[{"235", ",", 
     RowBox[{"{", 
      RowBox[{"1.236786696994105`", ",", "0.10569734631896663`"}], "}"}], ",", 
     RowBox[{"{", 
      RowBox[{"23.678669699410506`", ",", "5.697346318966623`"}], "}"}]}], 
    "}"}], ",", 
   RowBox[{"{", 
    RowBox[{"236", ",", 
     RowBox[{"{", 
      RowBox[{"0.8079669238236878`", ",", "0.09108351195610198`"}], "}"}], 
     ",", 
     RowBox[{"{", 
      RowBox[{"19.203307617631214`", ",", "8.916488043898024`"}], "}"}]}], 
    "}"}], ",", 
   RowBox[{"{", 
    RowBox[{"237", ",", 
     RowBox[{"{", 
      RowBox[{"0.6665244879430324`", ",", "0.06166979838827444`"}], "}"}], 
     ",", 
     RowBox[{"{", 
      RowBox[{"33.34755120569676`", ",", "38.33020161172557`"}], "}"}]}], 
    "}"}], ",", 
   RowBox[{"{", 
    RowBox[{"238", ",", 
     RowBox[{"{", 
      RowBox[{"0.12611471888167053`", ",", "0.05793070845428782`"}], "}"}], 
     ",", 
     RowBox[{"{", 
      RowBox[{"87.38852811183295`", ",", "42.06929154571218`"}], "}"}]}], 
    "}"}], ",", 
   RowBox[{"{", 
    RowBox[{"239", ",", 
     RowBox[{"{", 
      RowBox[{"0.515067479163722`", ",", "0.13894807499341078`"}], "}"}], ",", 
     RowBox[{"{", 
      RowBox[{"48.4932520836278`", ",", "38.94807499341077`"}], "}"}]}], 
    "}"}], ",", 
   RowBox[{"{", 
    RowBox[{"240", ",", 
     RowBox[{"{", 
      RowBox[{"1.1178560891566531`", ",", "0.08584013370257283`"}], "}"}], 
     ",", 
     RowBox[{"{", 
      RowBox[{"11.785608915665314`", ",", "14.159866297427174`"}], "}"}]}], 
    "}"}], ",", 
   RowBox[{"{", 
    RowBox[{"241", ",", 
     RowBox[{"{", 
      RowBox[{"1.508366049840805`", ",", "0.14086734492161634`"}], "}"}], ",", 
     RowBox[{"{", 
      RowBox[{"50.836604984080495`", ",", "40.867344921616336`"}], "}"}]}], 
    "}"}], ",", 
   RowBox[{"{", 
    RowBox[{"242", ",", 
     RowBox[{"{", 
      RowBox[{"1.094114382088246`", ",", "0.08131211823709557`"}], "}"}], ",", 
     RowBox[{"{", 
      RowBox[{"9.411438208824595`", ",", "18.68788176290444`"}], "}"}]}], 
    "}"}], ",", 
   RowBox[{"{", 
    RowBox[{"243", ",", 
     RowBox[{"{", 
      RowBox[{"1.1063386357555642`", ",", "0.09015221599593956`"}], "}"}], 
     ",", 
     RowBox[{"{", 
      RowBox[{"10.633863575556424`", ",", "9.847784004060445`"}], "}"}]}], 
    "}"}], ",", 
   RowBox[{"{", 
    RowBox[{"244", ",", 
     RowBox[{"{", 
      RowBox[{"1.6266593083280032`", ",", "0.11704044069075702`"}], "}"}], 
     ",", 
     RowBox[{"{", 
      RowBox[{"62.66593083280032`", ",", "17.040440690757013`"}], "}"}]}], 
    "}"}], ",", 
   RowBox[{"{", 
    RowBox[{"245", ",", 
     RowBox[{"{", 
      RowBox[{"0.9259620367343585`", ",", "0.0763591996180376`"}], "}"}], ",", 
     RowBox[{"{", 
      RowBox[{"7.40379632656415`", ",", "23.64080038196241`"}], "}"}]}], 
    "}"}], ",", 
   RowBox[{"{", 
    RowBox[{"246", ",", 
     RowBox[{"{", 
      RowBox[{"0.9834588424350933`", ",", "0.14672937543495249`"}], "}"}], 
     ",", 
     RowBox[{"{", 
      RowBox[{"1.6541157564906706`", ",", "46.72937543495248`"}], "}"}]}], 
    "}"}], ",", 
   RowBox[{"{", 
    RowBox[{"247", ",", 
     RowBox[{"{", 
      RowBox[{"1.239802257231112`", ",", "0.11439566140820102`"}], "}"}], ",", 
     RowBox[{"{", 
      RowBox[{"23.980225723111204`", ",", "14.395661408201018`"}], "}"}]}], 
    "}"}], ",", 
   RowBox[{"{", 
    RowBox[{"248", ",", 
     RowBox[{"{", 
      RowBox[{"1.1607197686043307`", ",", "0.07283365700537503`"}], "}"}], 
     ",", 
     RowBox[{"{", 
      RowBox[{"16.071976860433068`", ",", "27.166342994624976`"}], "}"}]}], 
    "}"}], ",", 
   RowBox[{"{", 
    RowBox[{"249", ",", 
     RowBox[{"{", 
      RowBox[{"1.433596187969164`", ",", "0.05694193781687386`"}], "}"}], ",", 
     RowBox[{"{", 
      RowBox[{"43.35961879691641`", ",", "43.05806218312615`"}], "}"}]}], 
    "}"}], ",", 
   RowBox[{"{", 
    RowBox[{"250", ",", 
     RowBox[{"{", 
      RowBox[{"1.1659926275823165`", ",", "0.15045794314498284`"}], "}"}], 
     ",", 
     RowBox[{"{", 
      RowBox[{"16.599262758231646`", ",", "50.45794314498284`"}], "}"}]}], 
    "}"}], ",", 
   RowBox[{"{", 
    RowBox[{"251", ",", 
     RowBox[{"{", 
      RowBox[{"0.8650312567198709`", ",", "0.09054348613702108`"}], "}"}], 
     ",", 
     RowBox[{"{", 
      RowBox[{"13.49687432801291`", ",", "9.456513862978925`"}], "}"}]}], 
    "}"}], ",", 
   RowBox[{"{", 
    RowBox[{"252", ",", 
     RowBox[{"{", 
      RowBox[{"1.5976167240918768`", ",", "0.09016640463584791`"}], "}"}], 
     ",", 
     RowBox[{"{", 
      RowBox[{"59.76167240918768`", ",", "9.833595364152098`"}], "}"}]}], 
    "}"}], ",", 
   RowBox[{"{", 
    RowBox[{"253", ",", 
     RowBox[{"{", 
      RowBox[{"1.0639821000599199`", ",", "0.04827608306253488`"}], "}"}], 
     ",", 
     RowBox[{"{", 
      RowBox[{"6.398210005991989`", ",", "51.723916937465134`"}], "}"}]}], 
    "}"}], ",", 
   RowBox[{"{", 
    RowBox[{"254", ",", 
     RowBox[{"{", 
      RowBox[{"1.3876216419921892`", ",", "0.11530327283308976`"}], "}"}], 
     ",", 
     RowBox[{"{", 
      RowBox[{"38.762164199218915`", ",", "15.303272833089757`"}], "}"}]}], 
    "}"}], ",", 
   RowBox[{"{", 
    RowBox[{"255", ",", 
     RowBox[{"{", 
      RowBox[{"1.6430107253903625`", ",", "0.0969654623774922`"}], "}"}], ",", 
     RowBox[{"{", 
      RowBox[{"64.30107253903626`", ",", "3.0345376225077993`"}], "}"}]}], 
    "}"}], ",", 
   RowBox[{"{", 
    RowBox[{"256", ",", 
     RowBox[{"{", 
      RowBox[{"0.5832455920823665`", ",", "0.05748022690285817`"}], "}"}], 
     ",", 
     RowBox[{"{", 
      RowBox[{"41.67544079176335`", ",", "42.51977309714184`"}], "}"}]}], 
    "}"}], ",", 
   RowBox[{"{", 
    RowBox[{"257", ",", 
     RowBox[{"{", 
      RowBox[{"0.829762655415481`", ",", "0.11373517775303035`"}], "}"}], ",", 
     RowBox[{"{", 
      RowBox[{"17.0237344584519`", ",", "13.735177753030348`"}], "}"}]}], 
    "}"}], ",", 
   RowBox[{"{", 
    RowBox[{"258", ",", 
     RowBox[{"{", 
      RowBox[{"1.0104851045647378`", ",", "0.0701571959141318`"}], "}"}], ",", 
     RowBox[{"{", 
      RowBox[{"1.0485104564737835`", ",", "29.842804085868202`"}], "}"}]}], 
    "}"}], ",", 
   RowBox[{"{", 
    RowBox[{"259", ",", 
     RowBox[{"{", 
      RowBox[{"0.8197278363313949`", ",", "0.11464765815980993`"}], "}"}], 
     ",", 
     RowBox[{"{", 
      RowBox[{"18.02721636686051`", ",", "14.647658159809923`"}], "}"}]}], 
    "}"}], ",", 
   RowBox[{"{", 
    RowBox[{"260", ",", 
     RowBox[{"{", 
      RowBox[{"0.6989598539602402`", ",", "0.11459091482233347`"}], "}"}], 
     ",", 
     RowBox[{"{", 
      RowBox[{"30.104014603975983`", ",", "14.590914822333461`"}], "}"}]}], 
    "}"}], ",", 
   RowBox[{"{", 
    RowBox[{"261", ",", 
     RowBox[{"{", 
      RowBox[{"0.9689401015264465`", ",", "0.14189144189843517`"}], "}"}], 
     ",", 
     RowBox[{"{", 
      RowBox[{"3.1059898473553504`", ",", "41.89144189843516`"}], "}"}]}], 
    "}"}], ",", 
   RowBox[{"{", 
    RowBox[{"262", ",", 
     RowBox[{"{", 
      RowBox[{"1.116592777134502`", ",", "0.14735636176493305`"}], "}"}], ",", 
     RowBox[{"{", 
      RowBox[{"11.659277713450189`", ",", "47.35636176493305`"}], "}"}]}], 
    "}"}], ",", 
   RowBox[{"{", 
    RowBox[{"263", ",", 
     RowBox[{"{", 
      RowBox[{"1.1026957740118122`", ",", "0.0803000216694229`"}], "}"}], ",", 
     RowBox[{"{", 
      RowBox[{"10.269577401181218`", ",", "19.6999783305771`"}], "}"}]}], 
    "}"}], ",", 
   RowBox[{"{", 
    RowBox[{"264", ",", 
     RowBox[{"{", 
      RowBox[{"0.6399540887900591`", ",", "0.12562266694279492`"}], "}"}], 
     ",", 
     RowBox[{"{", 
      RowBox[{"36.00459112099409`", ",", "25.622666942794915`"}], "}"}]}], 
    "}"}], ",", 
   RowBox[{"{", 
    RowBox[{"265", ",", 
     RowBox[{"{", 
      RowBox[{"0.6839155606000353`", ",", "0.08850942335827061`"}], "}"}], 
     ",", 
     RowBox[{"{", 
      RowBox[{"31.608443939996466`", ",", "11.490576641729394`"}], "}"}]}], 
    "}"}], ",", 
   RowBox[{"{", 
    RowBox[{"266", ",", 
     RowBox[{"{", 
      RowBox[{"1.3135461123720602`", ",", "0.1215659011798642`"}], "}"}], ",", 
     RowBox[{"{", 
      RowBox[{"31.354611237206022`", ",", "21.56590117986419`"}], "}"}]}], 
    "}"}], ",", 
   RowBox[{"{", 
    RowBox[{"267", ",", 
     RowBox[{"{", 
      RowBox[{"0.5763786069302826`", ",", "0.05264903424889131`"}], "}"}], 
     ",", 
     RowBox[{"{", 
      RowBox[{"42.362139306971734`", ",", "47.350965751108696`"}], "}"}]}], 
    "}"}], ",", 
   RowBox[{"{", 
    RowBox[{"268", ",", 
     RowBox[{"{", 
      RowBox[{"1.2601446818697715`", ",", "0.09452878191734375`"}], "}"}], 
     ",", 
     RowBox[{"{", 
      RowBox[{"26.014468186977147`", ",", "5.471218082656256`"}], "}"}]}], 
    "}"}], ",", 
   RowBox[{"{", 
    RowBox[{"269", ",", 
     RowBox[{"{", 
      RowBox[{"0.7783105279118455`", ",", "0.08343198490115732`"}], "}"}], 
     ",", 
     RowBox[{"{", 
      RowBox[{"22.16894720881545`", ",", "16.56801509884269`"}], "}"}]}], 
    "}"}], ",", 
   RowBox[{"{", 
    RowBox[{"270", ",", 
     RowBox[{"{", 
      RowBox[{"0.8710292005831535`", ",", "0.07416570030621744`"}], "}"}], 
     ",", 
     RowBox[{"{", 
      RowBox[{"12.897079941684652`", ",", "25.834299693782565`"}], "}"}]}], 
    "}"}], ",", 
   RowBox[{"{", 
    RowBox[{"271", ",", 
     RowBox[{"{", 
      RowBox[{"0.9980983876133452`", ",", "0.1190038729367763`"}], "}"}], ",", 
     RowBox[{"{", 
      RowBox[{"0.19016123866547607`", ",", "19.0038729367763`"}], "}"}]}], 
    "}"}], ",", 
   RowBox[{"{", 
    RowBox[{"272", ",", 
     RowBox[{"{", 
      RowBox[{"0.6175821939344961`", ",", "0.05110142504053381`"}], "}"}], 
     ",", 
     RowBox[{"{", 
      RowBox[{"38.24178060655039`", ",", "48.898574959466195`"}], "}"}]}], 
    "}"}], ",", 
   RowBox[{"{", 
    RowBox[{"273", ",", 
     RowBox[{"{", 
      RowBox[{"1.619026025893504`", ",", "0.09504184807536413`"}], "}"}], ",", 
     RowBox[{"{", 
      RowBox[{"61.90260258935041`", ",", "4.958151924635875`"}], "}"}]}], 
    "}"}], ",", 
   RowBox[{"{", 
    RowBox[{"274", ",", 
     RowBox[{"{", 
      RowBox[{"1.1933654238000853`", ",", "0.13559963547190174`"}], "}"}], 
     ",", 
     RowBox[{"{", 
      RowBox[{"19.336542380008524`", ",", "35.59963547190173`"}], "}"}]}], 
    "}"}], ",", 
   RowBox[{"{", 
    RowBox[{"275", ",", 
     RowBox[{"{", 
      RowBox[{"1.199697601191827`", ",", "0.06023427609995151`"}], "}"}], ",", 
     RowBox[{"{", 
      RowBox[{"19.969760119182702`", ",", "39.7657239000485`"}], "}"}]}], 
    "}"}], ",", 
   RowBox[{"{", 
    RowBox[{"276", ",", 
     RowBox[{"{", 
      RowBox[{"1.6353674101760405`", ",", "0.23655987466775014`"}], "}"}], 
     ",", 
     RowBox[{"{", 
      RowBox[{"63.53674101760405`", ",", "136.55987466775014`"}], "}"}]}], 
    "}"}], ",", 
   RowBox[{"{", 
    RowBox[{"277", ",", 
     RowBox[{"{", 
      RowBox[{"6.611272793822574`*^-7", ",", "0.18718468774146896`"}], "}"}], 
     ",", 
     RowBox[{"{", 
      RowBox[{"99.99993388727206`", ",", "87.18468774146895`"}], "}"}]}], 
    "}"}], ",", 
   RowBox[{"{", 
    RowBox[{"278", ",", 
     RowBox[{"{", 
      RowBox[{"1.1416483920724694`", ",", "0.1053572578504947`"}], "}"}], ",", 
     RowBox[{"{", 
      RowBox[{"14.164839207246938`", ",", "5.357257850494693`"}], "}"}]}], 
    "}"}], ",", 
   RowBox[{"{", 
    RowBox[{"279", ",", 
     RowBox[{"{", 
      RowBox[{"1.445675990186351`", ",", "0.07587940175491532`"}], "}"}], ",", 
     RowBox[{"{", 
      RowBox[{"44.56759901863509`", ",", "24.120598245084683`"}], "}"}]}], 
    "}"}], ",", 
   RowBox[{"{", 
    RowBox[{"280", ",", 
     RowBox[{"{", 
      RowBox[{"1.3153592790710147`", ",", "0.12971580758342355`"}], "}"}], 
     ",", 
     RowBox[{"{", 
      RowBox[{"31.535927907101467`", ",", "29.715807583423544`"}], "}"}]}], 
    "}"}], ",", 
   RowBox[{"{", 
    RowBox[{"281", ",", 
     RowBox[{"{", 
      RowBox[{"0.4281888720698243`", ",", "0.07379638096409888`"}], "}"}], 
     ",", 
     RowBox[{"{", 
      RowBox[{"57.18111279301756`", ",", "26.203619035901127`"}], "}"}]}], 
    "}"}], ",", 
   RowBox[{"{", 
    RowBox[{"282", ",", 
     RowBox[{"{", 
      RowBox[{"1.078535241515413`", ",", "0.0963138146044149`"}], "}"}], ",", 
     
     RowBox[{"{", 
      RowBox[{"7.853524151541302`", ",", "3.6861853955851007`"}], "}"}]}], 
    "}"}], ",", 
   RowBox[{"{", 
    RowBox[{"283", ",", 
     RowBox[{"{", 
      RowBox[{"0.5376317217735562`", ",", "0.074768720188838`"}], "}"}], ",", 
     
     RowBox[{"{", 
      RowBox[{"46.23682782264438`", ",", "25.23127981116201`"}], "}"}]}], 
    "}"}], ",", 
   RowBox[{"{", 
    RowBox[{"284", ",", 
     RowBox[{"{", 
      RowBox[{"0.6610807641018694`", ",", "0.2030827733751575`"}], "}"}], ",", 
     RowBox[{"{", 
      RowBox[{"33.891923589813054`", ",", "103.0827733751575`"}], "}"}]}], 
    "}"}], ",", 
   RowBox[{"{", 
    RowBox[{"285", ",", 
     RowBox[{"{", 
      RowBox[{"0.769968847298677`", ",", "0.09770007029610116`"}], "}"}], ",", 
     RowBox[{"{", 
      RowBox[{"23.0031152701323`", ",", "2.299929703898848`"}], "}"}]}], 
    "}"}], ",", 
   RowBox[{"{", 
    RowBox[{"286", ",", 
     RowBox[{"{", 
      RowBox[{"0.9934401210440901`", ",", "0.10231774855426205`"}], "}"}], 
     ",", 
     RowBox[{"{", 
      RowBox[{"0.6559878955909926`", ",", "2.3177485542620473`"}], "}"}]}], 
    "}"}], ",", 
   RowBox[{"{", 
    RowBox[{"287", ",", 
     RowBox[{"{", 
      RowBox[{"1.28141509303435`", ",", "0.06191249647909427`"}], "}"}], ",", 
     
     RowBox[{"{", 
      RowBox[{"28.141509303434997`", ",", "38.087503520905734`"}], "}"}]}], 
    "}"}], ",", 
   RowBox[{"{", 
    RowBox[{"288", ",", 
     RowBox[{"{", 
      RowBox[{"1.5154280317117235`", ",", "0.09078692507487084`"}], "}"}], 
     ",", 
     RowBox[{"{", 
      RowBox[{"51.542803171172345`", ",", "9.213074925129169`"}], "}"}]}], 
    "}"}], ",", 
   RowBox[{"{", 
    RowBox[{"289", ",", 
     RowBox[{"{", 
      RowBox[{"0.8891416049308614`", ",", "0.06881256478143952`"}], "}"}], 
     ",", 
     RowBox[{"{", 
      RowBox[{"11.085839506913864`", ",", "31.187435218560488`"}], "}"}]}], 
    "}"}], ",", 
   RowBox[{"{", 
    RowBox[{"290", ",", 
     RowBox[{"{", 
      RowBox[{"1.2050925720675254`", ",", "0.09658351606990406`"}], "}"}], 
     ",", 
     RowBox[{"{", 
      RowBox[{"20.50925720675254`", ",", "3.416483930095943`"}], "}"}]}], 
    "}"}], ",", 
   RowBox[{"{", 
    RowBox[{"291", ",", 
     RowBox[{"{", 
      RowBox[{"0.9399667660413904`", ",", "0.09476351915146883`"}], "}"}], 
     ",", 
     RowBox[{"{", 
      RowBox[{"6.00332339586096`", ",", "5.236480848531178`"}], "}"}]}], 
    "}"}], ",", 
   RowBox[{"{", 
    RowBox[{"292", ",", 
     RowBox[{"{", 
      RowBox[{"1.3828991955139807`", ",", "0.06745114822358642`"}], "}"}], 
     ",", 
     RowBox[{"{", 
      RowBox[{"38.289919551398064`", ",", "32.54885177641359`"}], "}"}]}], 
    "}"}], ",", 
   RowBox[{"{", 
    RowBox[{"293", ",", 
     RowBox[{"{", 
      RowBox[{"1.0613725418329283`", ",", "0.08140681153948244`"}], "}"}], 
     ",", 
     RowBox[{"{", 
      RowBox[{"6.1372541832928285`", ",", "18.593188460517567`"}], "}"}]}], 
    "}"}], ",", 
   RowBox[{"{", 
    RowBox[{"294", ",", 
     RowBox[{"{", 
      RowBox[{"0.35434365245536936`", ",", "0.0641301576365526`"}], "}"}], 
     ",", 
     RowBox[{"{", 
      RowBox[{"64.56563475446306`", ",", "35.86984236344741`"}], "}"}]}], 
    "}"}], ",", 
   RowBox[{"{", 
    RowBox[{"295", ",", 
     RowBox[{"{", 
      RowBox[{"1.0553589538432853`", ",", "0.08806958418203016`"}], "}"}], 
     ",", 
     RowBox[{"{", 
      RowBox[{"5.535895384328526`", ",", "11.930415817969845`"}], "}"}]}], 
    "}"}], ",", 
   RowBox[{"{", 
    RowBox[{"296", ",", 
     RowBox[{"{", 
      RowBox[{"1.8592664520658364`", ",", "0.24826702250281232`"}], "}"}], 
     ",", 
     RowBox[{"{", 
      RowBox[{"85.92664520658364`", ",", "148.26702250281232`"}], "}"}]}], 
    "}"}], ",", 
   RowBox[{"{", 
    RowBox[{"297", ",", 
     RowBox[{"{", 
      RowBox[{"0.5672837398656472`", ",", "0.10324790052305126`"}], "}"}], 
     ",", 
     RowBox[{"{", 
      RowBox[{"43.27162601343528`", ",", "3.247900523051253`"}], "}"}]}], 
    "}"}], ",", 
   RowBox[{"{", 
    RowBox[{"298", ",", 
     RowBox[{"{", 
      RowBox[{"0.6360142150343313`", ",", "0.09470583262960165`"}], "}"}], 
     ",", 
     RowBox[{"{", 
      RowBox[{"36.39857849656687`", ",", "5.294167370398354`"}], "}"}]}], 
    "}"}], ",", 
   RowBox[{"{", 
    RowBox[{"299", ",", 
     RowBox[{"{", 
      RowBox[{"0.8854607130296082`", ",", "0.11197732745789808`"}], "}"}], 
     ",", 
     RowBox[{"{", 
      RowBox[{"11.453928697039185`", ",", "11.977327457898076`"}], "}"}]}], 
    "}"}], ",", 
   RowBox[{"{", 
    RowBox[{"300", ",", 
     RowBox[{"{", 
      RowBox[{"1.0801675732925982`", ",", "0.08784346883406187`"}], "}"}], 
     ",", 
     RowBox[{"{", 
      RowBox[{"8.016757329259816`", ",", "12.156531165938137`"}], "}"}]}], 
    "}"}], ",", 
   RowBox[{"{", 
    RowBox[{"301", ",", 
     RowBox[{"{", 
      RowBox[{"0.6962890585997963`", ",", "0.10627532975010208`"}], "}"}], 
     ",", 
     RowBox[{"{", 
      RowBox[{"30.37109414002037`", ",", "6.275329750102074`"}], "}"}]}], 
    "}"}], ",", 
   RowBox[{"{", 
    RowBox[{"302", ",", 
     RowBox[{"{", 
      RowBox[{"0.6286660593206234`", ",", "0.07996959028935854`"}], "}"}], 
     ",", 
     RowBox[{"{", 
      RowBox[{"37.133394067937665`", ",", "20.03040971064146`"}], "}"}]}], 
    "}"}], ",", 
   RowBox[{"{", 
    RowBox[{"303", ",", 
     RowBox[{"{", 
      RowBox[{"1.2464128054999228`", ",", "0.1695079063443386`"}], "}"}], ",", 
     RowBox[{"{", 
      RowBox[{"24.641280549992285`", ",", "69.5079063443386`"}], "}"}]}], 
    "}"}], ",", 
   RowBox[{"{", 
    RowBox[{"304", ",", 
     RowBox[{"{", 
      RowBox[{"0.9223405140321994`", ",", "0.07971211654030622`"}], "}"}], 
     ",", 
     RowBox[{"{", 
      RowBox[{"7.765948596780059`", ",", "20.287883459693788`"}], "}"}]}], 
    "}"}], ",", 
   RowBox[{"{", 
    RowBox[{"305", ",", 
     RowBox[{"{", 
      RowBox[{"2.283878579599342`", ",", "0.08076431241850375`"}], "}"}], ",", 
     RowBox[{"{", 
      RowBox[{"128.3878579599342`", ",", "19.235687581496254`"}], "}"}]}], 
    "}"}], ",", 
   RowBox[{"{", 
    RowBox[{"306", ",", 
     RowBox[{"{", 
      RowBox[{"1.0348752980214042`", ",", "0.05355271248685278`"}], "}"}], 
     ",", 
     RowBox[{"{", 
      RowBox[{"3.487529802140421`", ",", "46.447287513147224`"}], "}"}]}], 
    "}"}], ",", 
   RowBox[{"{", 
    RowBox[{"307", ",", 
     RowBox[{"{", 
      RowBox[{"1.0604662776115417`", ",", "0.13215919129307097`"}], "}"}], 
     ",", 
     RowBox[{"{", 
      RowBox[{"6.046627761154166`", ",", "32.15919129307096`"}], "}"}]}], 
    "}"}], ",", 
   RowBox[{"{", 
    RowBox[{"308", ",", 
     RowBox[{"{", 
      RowBox[{"1.1070760978018854`", ",", "0.07409213728466466`"}], "}"}], 
     ",", 
     RowBox[{"{", 
      RowBox[{"10.707609780188543`", ",", "25.90786271533535`"}], "}"}]}], 
    "}"}], ",", 
   RowBox[{"{", 
    RowBox[{"309", ",", 
     RowBox[{"{", 
      RowBox[{"0.8726647116283582`", ",", "0.12349393466207428`"}], "}"}], 
     ",", 
     RowBox[{"{", 
      RowBox[{"12.733528837164176`", ",", "23.493934662074277`"}], "}"}]}], 
    "}"}], ",", 
   RowBox[{"{", 
    RowBox[{"310", ",", 
     RowBox[{"{", 
      RowBox[{"0.608303242341041`", ",", "0.18464301569656297`"}], "}"}], ",", 
     RowBox[{"{", 
      RowBox[{"39.169675765895896`", ",", "84.64301569656297`"}], "}"}]}], 
    "}"}], ",", 
   RowBox[{"{", 
    RowBox[{"311", ",", 
     RowBox[{"{", 
      RowBox[{"1.7518018147647647`", ",", "0.09970862000883986`"}], "}"}], 
     ",", 
     RowBox[{"{", 
      RowBox[{"75.18018147647648`", ",", "0.29137999116014834`"}], "}"}]}], 
    "}"}], ",", 
   RowBox[{"{", 
    RowBox[{"312", ",", 
     RowBox[{"{", 
      RowBox[{"1.1379859824695049`", ",", "0.1437989375223561`"}], "}"}], ",", 
     RowBox[{"{", 
      RowBox[{"13.798598246950489`", ",", "43.798937522356084`"}], "}"}]}], 
    "}"}], ",", 
   RowBox[{"{", 
    RowBox[{"313", ",", 
     RowBox[{"{", 
      RowBox[{"0.7863891911732529`", ",", "0.03674793153335833`"}], "}"}], 
     ",", 
     RowBox[{"{", 
      RowBox[{"21.36108088267471`", ",", "63.252068466641674`"}], "}"}]}], 
    "}"}], ",", 
   RowBox[{"{", 
    RowBox[{"314", ",", 
     RowBox[{"{", 
      RowBox[{"1.0937937665014836`", ",", "0.10618929959467532`"}], "}"}], 
     ",", 
     RowBox[{"{", 
      RowBox[{"9.379376650148362`", ",", "6.189299594675318`"}], "}"}]}], 
    "}"}], ",", 
   RowBox[{"{", 
    RowBox[{"315", ",", 
     RowBox[{"{", 
      RowBox[{"0.7853301563206413`", ",", "0.06533011542317624`"}], "}"}], 
     ",", 
     RowBox[{"{", 
      RowBox[{"21.466984367935872`", ",", "34.66988457682377`"}], "}"}]}], 
    "}"}], ",", 
   RowBox[{"{", 
    RowBox[{"316", ",", 
     RowBox[{"{", 
      RowBox[{"0.8869707830166522`", ",", "0.12071096119555776`"}], "}"}], 
     ",", 
     RowBox[{"{", 
      RowBox[{"11.302921698334778`", ",", "20.71096119555775`"}], "}"}]}], 
    "}"}], ",", 
   RowBox[{"{", 
    RowBox[{"317", ",", 
     RowBox[{"{", 
      RowBox[{"1.8522090304578533`", ",", "0.11354660773610291`"}], "}"}], 
     ",", 
     RowBox[{"{", 
      RowBox[{"85.22090304578533`", ",", "13.546607736102903`"}], "}"}]}], 
    "}"}], ",", 
   RowBox[{"{", 
    RowBox[{"318", ",", 
     RowBox[{"{", 
      RowBox[{"0.9140108987074829`", ",", "0.05972669985000473`"}], "}"}], 
     ",", 
     RowBox[{"{", 
      RowBox[{"8.598910129251713`", ",", "40.27330014999528`"}], "}"}]}], 
    "}"}], ",", 
   RowBox[{"{", 
    RowBox[{"319", ",", 
     RowBox[{"{", 
      RowBox[{"1.0685975737036235`", ",", "0.10646887106793254`"}], "}"}], 
     ",", 
     RowBox[{"{", 
      RowBox[{"6.859757370362352`", ",", "6.468871067932536`"}], "}"}]}], 
    "}"}], ",", 
   RowBox[{"{", 
    RowBox[{"320", ",", 
     RowBox[{"{", 
      RowBox[{"0.9181577249993386`", ",", "0.10203863537266811`"}], "}"}], 
     ",", 
     RowBox[{"{", 
      RowBox[{"8.184227500066143`", ",", "2.038635372668102`"}], "}"}]}], 
    "}"}], ",", 
   RowBox[{"{", 
    RowBox[{"321", ",", 
     RowBox[{"{", 
      RowBox[{"1.7642622867197102`", ",", "0.11358315906779808`"}], "}"}], 
     ",", 
     RowBox[{"{", 
      RowBox[{"76.42622867197102`", ",", "13.58315906779807`"}], "}"}]}], 
    "}"}], ",", 
   RowBox[{"{", 
    RowBox[{"322", ",", 
     RowBox[{"{", 
      RowBox[{"0.9789869272871277`", ",", "0.07960447501856883`"}], "}"}], 
     ",", 
     RowBox[{"{", 
      RowBox[{"2.101307271287234`", ",", "20.39552498143117`"}], "}"}]}], 
    "}"}], ",", 
   RowBox[{"{", 
    RowBox[{"323", ",", 
     RowBox[{"{", 
      RowBox[{"0.7314189045901669`", ",", "0.08519272555940982`"}], "}"}], 
     ",", 
     RowBox[{"{", 
      RowBox[{"26.85810954098331`", ",", "14.807274440590184`"}], "}"}]}], 
    "}"}], ",", 
   RowBox[{"{", 
    RowBox[{"324", ",", 
     RowBox[{"{", 
      RowBox[{"0.4909507205073072`", ",", "0.14975588809886195`"}], "}"}], 
     ",", 
     RowBox[{"{", 
      RowBox[{"50.904927949269286`", ",", "49.755888098861945`"}], "}"}]}], 
    "}"}], ",", 
   RowBox[{"{", 
    RowBox[{"325", ",", 
     RowBox[{"{", 
      RowBox[{"0.5189658013558792`", ",", "0.06480290714696332`"}], "}"}], 
     ",", 
     RowBox[{"{", 
      RowBox[{"48.103419864412075`", ",", "35.19709285303668`"}], "}"}]}], 
    "}"}], ",", 
   RowBox[{"{", 
    RowBox[{"326", ",", 
     RowBox[{"{", 
      RowBox[{"0.9808165173522354`", ",", "0.05259262408139121`"}], "}"}], 
     ",", 
     RowBox[{"{", 
      RowBox[{"1.9183482647764594`", ",", "47.40737591860879`"}], "}"}]}], 
    "}"}], ",", 
   RowBox[{"{", 
    RowBox[{"327", ",", 
     RowBox[{"{", 
      RowBox[{"1.1724962025661363`", ",", "0.07101037559047678`"}], "}"}], 
     ",", 
     RowBox[{"{", 
      RowBox[{"17.24962025661363`", ",", "28.98962440952323`"}], "}"}]}], 
    "}"}], ",", 
   RowBox[{"{", 
    RowBox[{"328", ",", 
     RowBox[{"{", 
      RowBox[{"0.7544388987608365`", ",", "0.02973597416946833`"}], "}"}], 
     ",", 
     RowBox[{"{", 
      RowBox[{"24.55611012391635`", ",", "70.26402583053168`"}], "}"}]}], 
    "}"}], ",", 
   RowBox[{"{", 
    RowBox[{"329", ",", 
     RowBox[{"{", 
      RowBox[{"1.3980861501994506`", ",", "0.16842814183861451`"}], "}"}], 
     ",", 
     RowBox[{"{", 
      RowBox[{"39.80861501994506`", ",", "68.42814183861451`"}], "}"}]}], 
    "}"}], ",", 
   RowBox[{"{", 
    RowBox[{"330", ",", 
     RowBox[{"{", 
      RowBox[{"0.6237323922309639`", ",", "0.04940458773267451`"}], "}"}], 
     ",", 
     RowBox[{"{", 
      RowBox[{"37.62676077690361`", ",", "50.59541226732549`"}], "}"}]}], 
    "}"}], ",", 
   RowBox[{"{", 
    RowBox[{"331", ",", 
     RowBox[{"{", 
      RowBox[{"0.5046194964791543`", ",", "0.10235380463740998`"}], "}"}], 
     ",", 
     RowBox[{"{", 
      RowBox[{"49.538050352084575`", ",", "2.353804637409973`"}], "}"}]}], 
    "}"}], ",", 
   RowBox[{"{", 
    RowBox[{"332", ",", 
     RowBox[{"{", 
      RowBox[{"1.1780822601593588`", ",", "0.04281827627345274`"}], "}"}], 
     ",", 
     RowBox[{"{", 
      RowBox[{"17.80822601593588`", ",", "57.18172372654726`"}], "}"}]}], 
    "}"}], ",", 
   RowBox[{"{", 
    RowBox[{"333", ",", 
     RowBox[{"{", 
      RowBox[{"0.315884151398448`", ",", "0.2261163947012073`"}], "}"}], ",", 
     
     RowBox[{"{", 
      RowBox[{"68.41158486015519`", ",", "126.1163947012073`"}], "}"}]}], 
    "}"}], ",", 
   RowBox[{"{", 
    RowBox[{"334", ",", 
     RowBox[{"{", 
      RowBox[{"0.9640761506123614`", ",", "0.11142258907526255`"}], "}"}], 
     ",", 
     RowBox[{"{", 
      RowBox[{"3.5923849387638596`", ",", "11.422589075262543`"}], "}"}]}], 
    "}"}], ",", 
   RowBox[{"{", 
    RowBox[{"335", ",", 
     RowBox[{"{", 
      RowBox[{"0.8541124891094906`", ",", "0.04792712774751528`"}], "}"}], 
     ",", 
     RowBox[{"{", 
      RowBox[{"14.588751089050945`", ",", "52.07287225248473`"}], "}"}]}], 
    "}"}], ",", 
   RowBox[{"{", 
    RowBox[{"336", ",", 
     RowBox[{"{", 
      RowBox[{"0.578179365958837`", ",", "0.04983008160960031`"}], "}"}], ",", 
     RowBox[{"{", 
      RowBox[{"42.1820634041163`", ",", "50.169918390399694`"}], "}"}]}], 
    "}"}], ",", 
   RowBox[{"{", 
    RowBox[{"337", ",", 
     RowBox[{"{", 
      RowBox[{"1.1530668073682055`", ",", "0.05562353704859399`"}], "}"}], 
     ",", 
     RowBox[{"{", 
      RowBox[{"15.306680736820555`", ",", "44.37646295140601`"}], "}"}]}], 
    "}"}], ",", 
   RowBox[{"{", 
    RowBox[{"338", ",", 
     RowBox[{"{", 
      RowBox[{"1.0947361894622996`", ",", "0.09605712019167832`"}], "}"}], 
     ",", 
     RowBox[{"{", 
      RowBox[{"9.473618946229955`", ",", "3.942879808321684`"}], "}"}]}], 
    "}"}], ",", 
   RowBox[{"{", 
    RowBox[{"339", ",", 
     RowBox[{"{", 
      RowBox[{"0.5910423221634242`", ",", "0.07308508839261625`"}], "}"}], 
     ",", 
     RowBox[{"{", 
      RowBox[{"40.895767783657575`", ",", "26.91491160738375`"}], "}"}]}], 
    "}"}], ",", 
   RowBox[{"{", 
    RowBox[{"340", ",", 
     RowBox[{"{", 
      RowBox[{"0.8055484683234929`", ",", "0.06342045991787053`"}], "}"}], 
     ",", 
     RowBox[{"{", 
      RowBox[{"19.44515316765071`", ",", "36.57954008212948`"}], "}"}]}], 
    "}"}], ",", 
   RowBox[{"{", 
    RowBox[{"341", ",", 
     RowBox[{"{", 
      RowBox[{"0.6596768173835911`", ",", "0.17508244445342008`"}], "}"}], 
     ",", 
     RowBox[{"{", 
      RowBox[{"34.032318261640896`", ",", "75.08244445342007`"}], "}"}]}], 
    "}"}], ",", 
   RowBox[{"{", 
    RowBox[{"342", ",", 
     RowBox[{"{", 
      RowBox[{"0.47247717350163726`", ",", "0.08042104472364346`"}], "}"}], 
     ",", 
     RowBox[{"{", 
      RowBox[{"52.75228264983627`", ",", "19.578955276356545`"}], "}"}]}], 
    "}"}], ",", 
   RowBox[{"{", 
    RowBox[{"343", ",", 
     RowBox[{"{", 
      RowBox[{"1.1672375844591532`", ",", "0.14899805389771748`"}], "}"}], 
     ",", 
     RowBox[{"{", 
      RowBox[{"16.723758445915315`", ",", "48.99805389771747`"}], "}"}]}], 
    "}"}], ",", 
   RowBox[{"{", 
    RowBox[{"344", ",", 
     RowBox[{"{", 
      RowBox[{"1.5423168518696162`", ",", "0.07887957586429843`"}], "}"}], 
     ",", 
     RowBox[{"{", 
      RowBox[{"54.23168518696162`", ",", "21.120424135701573`"}], "}"}]}], 
    "}"}], ",", 
   RowBox[{"{", 
    RowBox[{"345", ",", 
     RowBox[{"{", 
      RowBox[{"0.4807564815483471`", ",", "0.07797693641444461`"}], "}"}], 
     ",", 
     RowBox[{"{", 
      RowBox[{"51.92435184516528`", ",", "22.02306358555539`"}], "}"}]}], 
    "}"}], ",", 
   RowBox[{"{", 
    RowBox[{"346", ",", 
     RowBox[{"{", 
      RowBox[{"0.9159410994047025`", ",", "0.14443583575252833`"}], "}"}], 
     ",", 
     RowBox[{"{", 
      RowBox[{"8.405890059529753`", ",", "44.43583575252833`"}], "}"}]}], 
    "}"}], ",", 
   RowBox[{"{", 
    RowBox[{"347", ",", 
     RowBox[{"{", 
      RowBox[{"0.6666159346193684`", ",", "0.0641516797184175`"}], "}"}], ",", 
     RowBox[{"{", 
      RowBox[{"33.33840653806316`", ",", "35.84832028158252`"}], "}"}]}], 
    "}"}], ",", 
   RowBox[{"{", 
    RowBox[{"348", ",", 
     RowBox[{"{", 
      RowBox[{"1.958572633395925`", ",", "0.10655465030494993`"}], "}"}], ",", 
     RowBox[{"{", 
      RowBox[{"95.8572633395925`", ",", "6.554650304949922`"}], "}"}]}], 
    "}"}], ",", 
   RowBox[{"{", 
    RowBox[{"349", ",", 
     RowBox[{"{", 
      RowBox[{"1.2108962114895985`", ",", "0.056998065050739774`"}], "}"}], 
     ",", 
     RowBox[{"{", 
      RowBox[{"21.089621148959846`", ",", "43.00193494926023`"}], "}"}]}], 
    "}"}], ",", 
   RowBox[{"{", 
    RowBox[{"350", ",", 
     RowBox[{"{", 
      RowBox[{"1.0703434859989418`", ",", "0.12338129023922075`"}], "}"}], 
     ",", 
     RowBox[{"{", 
      RowBox[{"7.03434859989418`", ",", "23.38129023922074`"}], "}"}]}], 
    "}"}], ",", 
   RowBox[{"{", 
    RowBox[{"351", ",", 
     RowBox[{"{", 
      RowBox[{"1.4075488095689117`", ",", "0.10127675667130727`"}], "}"}], 
     ",", 
     RowBox[{"{", 
      RowBox[{"40.75488095689117`", ",", "1.2767566713072638`"}], "}"}]}], 
    "}"}], ",", 
   RowBox[{"{", 
    RowBox[{"352", ",", 
     RowBox[{"{", 
      RowBox[{"1.261256027720219`", ",", "0.09556967074011509`"}], "}"}], ",", 
     RowBox[{"{", 
      RowBox[{"26.125602772021892`", ",", "4.430329259884916`"}], "}"}]}], 
    "}"}], ",", 
   RowBox[{"{", 
    RowBox[{"353", ",", 
     RowBox[{"{", 
      RowBox[{"0.6719704832243606`", ",", "0.07574414741799759`"}], "}"}], 
     ",", 
     RowBox[{"{", 
      RowBox[{"32.80295167756394`", ",", "24.25585258200241`"}], "}"}]}], 
    "}"}], ",", 
   RowBox[{"{", 
    RowBox[{"354", ",", 
     RowBox[{"{", 
      RowBox[{"1.1053972463391963`", ",", "0.049218910693499485`"}], "}"}], 
     ",", 
     RowBox[{"{", 
      RowBox[{"10.539724633919633`", ",", "50.78108930650052`"}], "}"}]}], 
    "}"}], ",", 
   RowBox[{"{", 
    RowBox[{"355", ",", 
     RowBox[{"{", 
      RowBox[{"1.63849617487909`", ",", "0.12236146950009458`"}], "}"}], ",", 
     
     RowBox[{"{", 
      RowBox[{"63.84961748790901`", ",", "22.36146950009457`"}], "}"}]}], 
    "}"}], ",", 
   RowBox[{"{", 
    RowBox[{"356", ",", 
     RowBox[{"{", 
      RowBox[{"1.0755733850551716`", ",", "0.05752236076106896`"}], "}"}], 
     ",", 
     RowBox[{"{", 
      RowBox[{"7.557338505517164`", ",", "42.47763923893105`"}], "}"}]}], 
    "}"}], ",", 
   RowBox[{"{", 
    RowBox[{"357", ",", 
     RowBox[{"{", 
      RowBox[{"0.7610135179382762`", ",", "0.10190346602236558`"}], "}"}], 
     ",", 
     RowBox[{"{", 
      RowBox[{"23.89864820617238`", ",", "1.9034660223655742`"}], "}"}]}], 
    "}"}], ",", 
   RowBox[{"{", 
    RowBox[{"358", ",", 
     RowBox[{"{", 
      RowBox[{"1.0090821763179278`", ",", "0.10941810462215654`"}], "}"}], 
     ",", 
     RowBox[{"{", 
      RowBox[{"0.9082176317927848`", ",", "9.41810462215653`"}], "}"}]}], 
    "}"}], ",", 
   RowBox[{"{", 
    RowBox[{"359", ",", 
     RowBox[{"{", 
      RowBox[{"0.7379821388037613`", ",", "0.18553390517695612`"}], "}"}], 
     ",", 
     RowBox[{"{", 
      RowBox[{"26.201786119623872`", ",", "85.53390517695611`"}], "}"}]}], 
    "}"}], ",", 
   RowBox[{"{", 
    RowBox[{"360", ",", 
     RowBox[{"{", 
      RowBox[{"0.9513425244929166`", ",", "0.12451284908911626`"}], "}"}], 
     ",", 
     RowBox[{"{", 
      RowBox[{"4.865747550708344`", ",", "24.51284908911626`"}], "}"}]}], 
    "}"}], ",", 
   RowBox[{"{", 
    RowBox[{"361", ",", 
     RowBox[{"{", 
      RowBox[{"0.19055000098621852`", ",", "0.07363586875013205`"}], "}"}], 
     ",", 
     RowBox[{"{", 
      RowBox[{"80.94499990137814`", ",", "26.36413124986796`"}], "}"}]}], 
    "}"}], ",", 
   RowBox[{"{", 
    RowBox[{"362", ",", 
     RowBox[{"{", 
      RowBox[{"0.856234174309101`", ",", "0.07310185441416375`"}], "}"}], ",", 
     RowBox[{"{", 
      RowBox[{"14.376582569089901`", ",", "26.898145585836254`"}], "}"}]}], 
    "}"}], ",", 
   RowBox[{"{", 
    RowBox[{"363", ",", 
     RowBox[{"{", 
      RowBox[{"0.8278594799599516`", ",", "0.08944054967378841`"}], "}"}], 
     ",", 
     RowBox[{"{", 
      RowBox[{"17.21405200400484`", ",", "10.559450326211598`"}], "}"}]}], 
    "}"}], ",", 
   RowBox[{"{", 
    RowBox[{"364", ",", 
     RowBox[{"{", 
      RowBox[{"0.957370485788457`", ",", "0.11075139073715101`"}], "}"}], ",", 
     RowBox[{"{", 
      RowBox[{"4.262951421154304`", ",", "10.751390737151006`"}], "}"}]}], 
    "}"}], ",", 
   RowBox[{"{", 
    RowBox[{"365", ",", 
     RowBox[{"{", 
      RowBox[{"1.280275823161489`", ",", "0.14377062642685226`"}], "}"}], ",", 
     RowBox[{"{", 
      RowBox[{"28.0275823161489`", ",", "43.77062642685225`"}], "}"}]}], 
    "}"}], ",", 
   RowBox[{"{", 
    RowBox[{"366", ",", 
     RowBox[{"{", 
      RowBox[{"0.9079409002700644`", ",", "0.09599436600312955`"}], "}"}], 
     ",", 
     RowBox[{"{", 
      RowBox[{"9.205909972993565`", ",", "4.005633996870456`"}], "}"}]}], 
    "}"}], ",", 
   RowBox[{"{", 
    RowBox[{"367", ",", 
     RowBox[{"{", 
      RowBox[{"0.6485899393054966`", ",", "0.10325818916846653`"}], "}"}], 
     ",", 
     RowBox[{"{", 
      RowBox[{"35.14100606945034`", ",", "3.258189168466527`"}], "}"}]}], 
    "}"}], ",", 
   RowBox[{"{", 
    RowBox[{"368", ",", 
     RowBox[{"{", 
      RowBox[{"0.9469991578800281`", ",", "0.06709245505071824`"}], "}"}], 
     ",", 
     RowBox[{"{", 
      RowBox[{"5.300084211997191`", ",", "32.907544949281764`"}], "}"}]}], 
    "}"}], ",", 
   RowBox[{"{", 
    RowBox[{"369", ",", 
     RowBox[{"{", 
      RowBox[{"1.2115708914508383`", ",", "0.12157184393779541`"}], "}"}], 
     ",", 
     RowBox[{"{", 
      RowBox[{"21.15708914508383`", ",", "21.571843937795403`"}], "}"}]}], 
    "}"}], ",", 
   RowBox[{"{", 
    RowBox[{"370", ",", 
     RowBox[{"{", 
      RowBox[{"0.8375764822511591`", ",", "0.048424106938217144`"}], "}"}], 
     ",", 
     RowBox[{"{", 
      RowBox[{"16.24235177488409`", ",", "51.575893061782864`"}], "}"}]}], 
    "}"}], ",", 
   RowBox[{"{", 
    RowBox[{"371", ",", 
     RowBox[{"{", 
      RowBox[{"0.9145579505437261`", ",", "0.11116088193472663`"}], "}"}], 
     ",", 
     RowBox[{"{", 
      RowBox[{"8.544204945627387`", ",", "11.160881934726627`"}], "}"}]}], 
    "}"}], ",", 
   RowBox[{"{", 
    RowBox[{"372", ",", 
     RowBox[{"{", 
      RowBox[{"1.2546234662236395`", ",", "0.12184368266951065`"}], "}"}], 
     ",", 
     RowBox[{"{", 
      RowBox[{"25.462346622363953`", ",", "21.843682669510645`"}], "}"}]}], 
    "}"}], ",", 
   RowBox[{"{", 
    RowBox[{"373", ",", 
     RowBox[{"{", 
      RowBox[{"0.9426600764028632`", ",", "0.11459986773369636`"}], "}"}], 
     ",", 
     RowBox[{"{", 
      RowBox[{"5.73399235971368`", ",", "14.599867733696357`"}], "}"}]}], 
    "}"}], ",", 
   RowBox[{"{", 
    RowBox[{"374", ",", 
     RowBox[{"{", 
      RowBox[{"1.4567778326596081`", ",", "0.08347798727988068`"}], "}"}], 
     ",", 
     RowBox[{"{", 
      RowBox[{"45.67778326596081`", ",", "16.522012720119328`"}], "}"}]}], 
    "}"}], ",", 
   RowBox[{"{", 
    RowBox[{"375", ",", 
     RowBox[{"{", 
      RowBox[{"1.2733677471621376`", ",", "0.15457929725291691`"}], "}"}], 
     ",", 
     RowBox[{"{", 
      RowBox[{"27.336774716213764`", ",", "54.5792972529169`"}], "}"}]}], 
    "}"}], ",", 
   RowBox[{"{", 
    RowBox[{"376", ",", 
     RowBox[{"{", 
      RowBox[{"0.7766922577169905`", ",", "0.06876422090645318`"}], "}"}], 
     ",", 
     RowBox[{"{", 
      RowBox[{"22.330774228300953`", ",", "31.235779093546828`"}], "}"}]}], 
    "}"}], ",", 
   RowBox[{"{", 
    RowBox[{"377", ",", 
     RowBox[{"{", 
      RowBox[{"0.8332558690095646`", ",", "0.03082491805308925`"}], "}"}], 
     ",", 
     RowBox[{"{", 
      RowBox[{"16.67441309904354`", ",", "69.17508194691075`"}], "}"}]}], 
    "}"}], ",", 
   RowBox[{"{", 
    RowBox[{"378", ",", 
     RowBox[{"{", 
      RowBox[{"0.8051176934376032`", ",", "0.11589055325836206`"}], "}"}], 
     ",", 
     RowBox[{"{", 
      RowBox[{"19.48823065623968`", ",", "15.890553258362056`"}], "}"}]}], 
    "}"}], ",", 
   RowBox[{"{", 
    RowBox[{"379", ",", 
     RowBox[{"{", 
      RowBox[{"1.245059030372606`", ",", "0.1331465298170607`"}], "}"}], ",", 
     
     RowBox[{"{", 
      RowBox[{"24.50590303726059`", ",", "33.1465298170607`"}], "}"}]}], 
    "}"}], ",", 
   RowBox[{"{", 
    RowBox[{"380", ",", 
     RowBox[{"{", 
      RowBox[{"0.6961640396936847`", ",", "0.1670029499550427`"}], "}"}], ",", 
     RowBox[{"{", 
      RowBox[{"30.383596030631534`", ",", "67.0029499550427`"}], "}"}]}], 
    "}"}], ",", 
   RowBox[{"{", 
    RowBox[{"381", ",", 
     RowBox[{"{", 
      RowBox[{"0.9424451060733885`", ",", "0.07114038139673935`"}], "}"}], 
     ",", 
     RowBox[{"{", 
      RowBox[{"5.755489392661151`", ",", "28.85961860326065`"}], "}"}]}], 
    "}"}], ",", 
   RowBox[{"{", 
    RowBox[{"382", ",", 
     RowBox[{"{", 
      RowBox[{"0.4985599490399206`", ",", "0.11296050707517145`"}], "}"}], 
     ",", 
     RowBox[{"{", 
      RowBox[{"50.14400509600794`", ",", "12.96050707517145`"}], "}"}]}], 
    "}"}], ",", 
   RowBox[{"{", 
    RowBox[{"383", ",", 
     RowBox[{"{", 
      RowBox[{"1.1177489256301973`", ",", "0.11404037261102964`"}], "}"}], 
     ",", 
     RowBox[{"{", 
      RowBox[{"11.774892563019733`", ",", "14.040372611029639`"}], "}"}]}], 
    "}"}], ",", 
   RowBox[{"{", 
    RowBox[{"384", ",", 
     RowBox[{"{", 
      RowBox[{"0.7251018912711671`", ",", "0.07962189833377988`"}], "}"}], 
     ",", 
     RowBox[{"{", 
      RowBox[{"27.48981087288329`", ",", "20.37810166622013`"}], "}"}]}], 
    "}"}], ",", 
   RowBox[{"{", 
    RowBox[{"385", ",", 
     RowBox[{"{", 
      RowBox[{"0.9586627226462684`", ",", "0.11527578706778532`"}], "}"}], 
     ",", 
     RowBox[{"{", 
      RowBox[{"4.13372773537316`", ",", "15.275787067785318`"}], "}"}]}], 
    "}"}], ",", 
   RowBox[{"{", 
    RowBox[{"386", ",", 
     RowBox[{"{", 
      RowBox[{"0.7898045954327673`", ",", "0.08558252215240426`"}], "}"}], 
     ",", 
     RowBox[{"{", 
      RowBox[{"21.019540456723274`", ",", "14.417477847595741`"}], "}"}]}], 
    "}"}], ",", 
   RowBox[{"{", 
    RowBox[{"387", ",", 
     RowBox[{"{", 
      RowBox[{"1.1851870046302642`", ",", "0.09135380976342107`"}], "}"}], 
     ",", 
     RowBox[{"{", 
      RowBox[{"18.518700463026416`", ",", "8.646190236578935`"}], "}"}]}], 
    "}"}], ",", 
   RowBox[{"{", 
    RowBox[{"388", ",", 
     RowBox[{"{", 
      RowBox[{"0.4219859953726158`", ",", "0.04508491215008727`"}], "}"}], 
     ",", 
     RowBox[{"{", 
      RowBox[{"57.80140046273843`", ",", "54.91508784991274`"}], "}"}]}], 
    "}"}], ",", 
   RowBox[{"{", 
    RowBox[{"389", ",", 
     RowBox[{"{", 
      RowBox[{"1.3322949575150997`", ",", "0.13667616098647084`"}], "}"}], 
     ",", 
     RowBox[{"{", 
      RowBox[{"33.22949575150997`", ",", "36.67616098647083`"}], "}"}]}], 
    "}"}], ",", 
   RowBox[{"{", 
    RowBox[{"390", ",", 
     RowBox[{"{", 
      RowBox[{"1.2425766056429501`", ",", "0.0810592376660283`"}], "}"}], ",", 
     RowBox[{"{", 
      RowBox[{"24.257660564295016`", ",", "18.940762333971712`"}], "}"}]}], 
    "}"}], ",", 
   RowBox[{"{", 
    RowBox[{"391", ",", 
     RowBox[{"{", 
      RowBox[{"0.915977026434134`", ",", "0.10246140697683769`"}], "}"}], ",", 
     RowBox[{"{", 
      RowBox[{"8.402297356586597`", ",", "2.4614069768376794`"}], "}"}]}], 
    "}"}], ",", 
   RowBox[{"{", 
    RowBox[{"392", ",", 
     RowBox[{"{", 
      RowBox[{"0.7727995661348159`", ",", "0.13706969205493305`"}], "}"}], 
     ",", 
     RowBox[{"{", 
      RowBox[{"22.720043386518405`", ",", "37.06969205493304`"}], "}"}]}], 
    "}"}], ",", 
   RowBox[{"{", 
    RowBox[{"393", ",", 
     RowBox[{"{", 
      RowBox[{"0.5575789380339197`", ",", "0.1185284694924103`"}], "}"}], ",", 
     RowBox[{"{", 
      RowBox[{"44.242106196608034`", ",", "18.5284694924103`"}], "}"}]}], 
    "}"}], ",", 
   RowBox[{"{", 
    RowBox[{"394", ",", 
     RowBox[{"{", 
      RowBox[{"0.9448584138610145`", ",", "0.08077776166828236`"}], "}"}], 
     ",", 
     RowBox[{"{", 
      RowBox[{"5.5141586138985454`", ",", "19.22223833171764`"}], "}"}]}], 
    "}"}], ",", 
   RowBox[{"{", 
    RowBox[{"395", ",", 
     RowBox[{"{", 
      RowBox[{"1.1025826521079476`", ",", "0.10094671692527074`"}], "}"}], 
     ",", 
     RowBox[{"{", 
      RowBox[{"10.25826521079476`", ",", "0.9467169252707353`"}], "}"}]}], 
    "}"}], ",", 
   RowBox[{"{", 
    RowBox[{"396", ",", 
     RowBox[{"{", 
      RowBox[{"0.7971416595695778`", ",", "0.08193143173473032`"}], "}"}], 
     ",", 
     RowBox[{"{", 
      RowBox[{"20.285834043042218`", ",", "18.06856826526969`"}], "}"}]}], 
    "}"}], ",", 
   RowBox[{"{", 
    RowBox[{"397", ",", 
     RowBox[{"{", 
      RowBox[{"0.761701605857744`", ",", "0.10494074052961477`"}], "}"}], ",", 
     RowBox[{"{", 
      RowBox[{"23.829839414225596`", ",", "4.940740529614768`"}], "}"}]}], 
    "}"}], ",", 
   RowBox[{"{", 
    RowBox[{"398", ",", 
     RowBox[{"{", 
      RowBox[{"1.1863109815654156`", ",", "0.08454652745113615`"}], "}"}], 
     ",", 
     RowBox[{"{", 
      RowBox[{"18.631098156541558`", ",", "15.453472548863854`"}], "}"}]}], 
    "}"}], ",", 
   RowBox[{"{", 
    RowBox[{"399", ",", 
     RowBox[{"{", 
      RowBox[{"0.9500307166329731`", ",", "0.05022333507812238`"}], "}"}], 
     ",", 
     RowBox[{"{", 
      RowBox[{"4.996928336702688`", ",", "49.776664921877625`"}], "}"}]}], 
    "}"}], ",", 
   RowBox[{"{", 
    RowBox[{"400", ",", 
     RowBox[{"{", 
      RowBox[{"0.9753696243977001`", ",", "0.05905512791353518`"}], "}"}], 
     ",", 
     RowBox[{"{", 
      RowBox[{"2.463037560229986`", ",", "40.94487208646483`"}], "}"}]}], 
    "}"}], ",", 
   RowBox[{"{", 
    RowBox[{"401", ",", 
     RowBox[{"{", 
      RowBox[{"1.0132757054959494`", ",", "0.10193090745806999`"}], "}"}], 
     ",", 
     RowBox[{"{", 
      RowBox[{"1.3275705495949364`", ",", "1.9309074580699803`"}], "}"}]}], 
    "}"}], ",", 
   RowBox[{"{", 
    RowBox[{"402", ",", 
     RowBox[{"{", 
      RowBox[{"0.9175138428901177`", ",", "0.16937875050931003`"}], "}"}], 
     ",", 
     RowBox[{"{", 
      RowBox[{"8.248615710988227`", ",", "69.37875050931002`"}], "}"}]}], 
    "}"}], ",", 
   RowBox[{"{", 
    RowBox[{"403", ",", 
     RowBox[{"{", 
      RowBox[{"0.8026441877283483`", ",", "0.06270880911705722`"}], "}"}], 
     ",", 
     RowBox[{"{", 
      RowBox[{"19.735581227165166`", ",", "37.29119088294279`"}], "}"}]}], 
    "}"}], ",", 
   RowBox[{"{", 
    RowBox[{"404", ",", 
     RowBox[{"{", 
      RowBox[{"1.6202083324088241`", ",", "0.11205189674881881`"}], "}"}], 
     ",", 
     RowBox[{"{", 
      RowBox[{"62.02083324088241`", ",", "12.051896748818805`"}], "}"}]}], 
    "}"}], ",", 
   RowBox[{"{", 
    RowBox[{"405", ",", 
     RowBox[{"{", 
      RowBox[{"0.8343531003624324`", ",", "0.10789108621969777`"}], "}"}], 
     ",", 
     RowBox[{"{", 
      RowBox[{"16.564689963756763`", ",", "7.891086219697765`"}], "}"}]}], 
    "}"}], ",", 
   RowBox[{"{", 
    RowBox[{"406", ",", 
     RowBox[{"{", 
      RowBox[{"1.3558376841524373`", ",", "0.046880637293592514`"}], "}"}], 
     ",", 
     RowBox[{"{", 
      RowBox[{"35.58376841524373`", ",", "53.11936270640749`"}], "}"}]}], 
    "}"}], ",", 
   RowBox[{"{", 
    RowBox[{"407", ",", 
     RowBox[{"{", 
      RowBox[{"0.7230977578189727`", ",", "0.07428888120368052`"}], "}"}], 
     ",", 
     RowBox[{"{", 
      RowBox[{"27.69022421810273`", ",", "25.71111879631949`"}], "}"}]}], 
    "}"}], ",", 
   RowBox[{"{", 
    RowBox[{"408", ",", 
     RowBox[{"{", 
      RowBox[{"0.8476502354183161`", ",", "0.14248243050914883`"}], "}"}], 
     ",", 
     RowBox[{"{", 
      RowBox[{"15.234976458168392`", ",", "42.48243050914882`"}], "}"}]}], 
    "}"}], ",", 
   RowBox[{"{", 
    RowBox[{"409", ",", 
     RowBox[{"{", 
      RowBox[{"0.8020499332001829`", ",", "0.06155029342647777`"}], "}"}], 
     ",", 
     RowBox[{"{", 
      RowBox[{"19.795006679981707`", ",", "38.449706573522235`"}], "}"}]}], 
    "}"}], ",", 
   RowBox[{"{", 
    RowBox[{"410", ",", 
     RowBox[{"{", 
      RowBox[{"1.1908046897704974`", ",", "0.21360815151502857`"}], "}"}], 
     ",", 
     RowBox[{"{", 
      RowBox[{"19.080468977049737`", ",", "113.60815151502857`"}], "}"}]}], 
    "}"}], ",", 
   RowBox[{"{", 
    RowBox[{"411", ",", 
     RowBox[{"{", 
      RowBox[{"0.8205899738082926`", ",", "0.08287651227038852`"}], "}"}], 
     ",", 
     RowBox[{"{", 
      RowBox[{"17.941002619170742`", ",", "17.12348772961149`"}], "}"}]}], 
    "}"}], ",", 
   RowBox[{"{", 
    RowBox[{"412", ",", 
     RowBox[{"{", 
      RowBox[{"0.6488849787455715`", ",", "0.12252294147584501`"}], "}"}], 
     ",", 
     RowBox[{"{", 
      RowBox[{"35.111502125442854`", ",", "22.522941475845005`"}], "}"}]}], 
    "}"}], ",", 
   RowBox[{"{", 
    RowBox[{"413", ",", 
     RowBox[{"{", 
      RowBox[{"0.7347711013282251`", ",", "0.07010370876984263`"}], "}"}], 
     ",", 
     RowBox[{"{", 
      RowBox[{"26.52288986717749`", ",", "29.896291230157367`"}], "}"}]}], 
    "}"}], ",", 
   RowBox[{"{", 
    RowBox[{"414", ",", 
     RowBox[{"{", 
      RowBox[{"1.0805062945805122`", ",", "0.2313886500903903`"}], "}"}], ",", 
     RowBox[{"{", 
      RowBox[{"8.050629458051217`", ",", "131.38865009039029`"}], "}"}]}], 
    "}"}], ",", 
   RowBox[{"{", 
    RowBox[{"415", ",", 
     RowBox[{"{", 
      RowBox[{"1.1973697197951296`", ",", "0.0784779437597297`"}], "}"}], ",", 
     RowBox[{"{", 
      RowBox[{"19.736971979512962`", ",", "21.522056240270302`"}], "}"}]}], 
    "}"}], ",", 
   RowBox[{"{", 
    RowBox[{"416", ",", 
     RowBox[{"{", 
      RowBox[{"1.1082482764137818`", ",", "0.16689373830082058`"}], "}"}], 
     ",", 
     RowBox[{"{", 
      RowBox[{"10.824827641378176`", ",", "66.89373830082057`"}], "}"}]}], 
    "}"}], ",", 
   RowBox[{"{", 
    RowBox[{"417", ",", 
     RowBox[{"{", 
      RowBox[{"0.6540070530225054`", ",", "0.11616979575042241`"}], "}"}], 
     ",", 
     RowBox[{"{", 
      RowBox[{"34.599294697749464`", ",", "16.169795750422406`"}], "}"}]}], 
    "}"}], ",", 
   RowBox[{"{", 
    RowBox[{"418", ",", 
     RowBox[{"{", 
      RowBox[{"0.7083644113375754`", ",", "0.09775082014488667`"}], "}"}], 
     ",", 
     RowBox[{"{", 
      RowBox[{"29.163558866242457`", ",", "2.249179855113331`"}], "}"}]}], 
    "}"}], ",", 
   RowBox[{"{", 
    RowBox[{"419", ",", 
     RowBox[{"{", 
      RowBox[{"1.0763857169020175`", ",", "0.04732265640523702`"}], "}"}], 
     ",", 
     RowBox[{"{", 
      RowBox[{"7.638571690201745`", ",", "52.67734359476298`"}], "}"}]}], 
    "}"}], ",", 
   RowBox[{"{", 
    RowBox[{"420", ",", 
     RowBox[{"{", 
      RowBox[{"1.4428993415557256`", ",", "0.11446308449046771`"}], "}"}], 
     ",", 
     RowBox[{"{", 
      RowBox[{"44.28993415557257`", ",", "14.46308449046771`"}], "}"}]}], 
    "}"}], ",", 
   RowBox[{"{", 
    RowBox[{"421", ",", 
     RowBox[{"{", 
      RowBox[{"1.384050541142931`", ",", "0.06923865262370738`"}], "}"}], ",", 
     RowBox[{"{", 
      RowBox[{"38.405054114293094`", ",", "30.76134737629263`"}], "}"}]}], 
    "}"}], ",", 
   RowBox[{"{", 
    RowBox[{"422", ",", 
     RowBox[{"{", 
      RowBox[{"0.714524518452693`", ",", "0.1022185904308048`"}], "}"}], ",", 
     
     RowBox[{"{", 
      RowBox[{"28.547548154730695`", ",", "2.218590430804801`"}], "}"}]}], 
    "}"}], ",", 
   RowBox[{"{", 
    RowBox[{"423", ",", 
     RowBox[{"{", 
      RowBox[{"0.7533650223245125`", ",", "0.16767081882647275`"}], "}"}], 
     ",", 
     RowBox[{"{", 
      RowBox[{"24.663497767548748`", ",", "67.67081882647274`"}], "}"}]}], 
    "}"}], ",", 
   RowBox[{"{", 
    RowBox[{"424", ",", 
     RowBox[{"{", 
      RowBox[{"0.5480123764336762`", ",", "0.12546031647584183`"}], "}"}], 
     ",", 
     RowBox[{"{", 
      RowBox[{"45.198762356632386`", ",", "25.46031647584182`"}], "}"}]}], 
    "}"}], ",", 
   RowBox[{"{", 
    RowBox[{"425", ",", 
     RowBox[{"{", 
      RowBox[{"1.3852614928281026`", ",", "0.1459361261980726`"}], "}"}], ",", 
     RowBox[{"{", 
      RowBox[{"38.526149282810266`", ",", "45.93612619807261`"}], "}"}]}], 
    "}"}], ",", 
   RowBox[{"{", 
    RowBox[{"426", ",", 
     RowBox[{"{", 
      RowBox[{"0.9254819964940996`", ",", "0.06646402843062078`"}], "}"}], 
     ",", 
     RowBox[{"{", 
      RowBox[{"7.451800350590043`", ",", "33.53597156937922`"}], "}"}]}], 
    "}"}], ",", 
   RowBox[{"{", 
    RowBox[{"427", ",", 
     RowBox[{"{", 
      RowBox[{"1.69690867113582`", ",", "0.14325750968057144`"}], "}"}], ",", 
     
     RowBox[{"{", 
      RowBox[{"69.69086711358199`", ",", "43.25750968057143`"}], "}"}]}], 
    "}"}], ",", 
   RowBox[{"{", 
    RowBox[{"428", ",", 
     RowBox[{"{", 
      RowBox[{"1.8289491198626904`", ",", "0.1622200436137655`"}], "}"}], ",", 
     RowBox[{"{", 
      RowBox[{"82.89491198626904`", ",", "62.22004361376548`"}], "}"}]}], 
    "}"}], ",", 
   RowBox[{"{", 
    RowBox[{"429", ",", 
     RowBox[{"{", 
      RowBox[{"0.7020302683659059`", ",", "0.13215935944801674`"}], "}"}], 
     ",", 
     RowBox[{"{", 
      RowBox[{"29.79697316340941`", ",", "32.15935944801673`"}], "}"}]}], 
    "}"}], ",", 
   RowBox[{"{", 
    RowBox[{"430", ",", 
     RowBox[{"{", 
      RowBox[{"1.0263957942899933`", ",", "0.09685319605672842`"}], "}"}], 
     ",", 
     RowBox[{"{", 
      RowBox[{"2.639579428999328`", ",", "3.1468039432715895`"}], "}"}]}], 
    "}"}], ",", 
   RowBox[{"{", 
    RowBox[{"431", ",", 
     RowBox[{"{", 
      RowBox[{"1.11636462464037`", ",", "0.10509453992490288`"}], "}"}], ",", 
     
     RowBox[{"{", 
      RowBox[{"11.636462464037`", ",", "5.094539924902872`"}], "}"}]}], "}"}],
    ",", 
   RowBox[{"{", 
    RowBox[{"432", ",", 
     RowBox[{"{", 
      RowBox[{"2.251495507071022`", ",", "0.12819172686365432`"}], "}"}], ",", 
     RowBox[{"{", 
      RowBox[{"125.14955070710218`", ",", "28.191726863654313`"}], "}"}]}], 
    "}"}], ",", 
   RowBox[{"{", 
    RowBox[{"433", ",", 
     RowBox[{"{", 
      RowBox[{"0.8911386983662194`", ",", "0.1093676923561624`"}], "}"}], ",", 
     RowBox[{"{", 
      RowBox[{"10.886130163378061`", ",", "9.367692356162388`"}], "}"}]}], 
    "}"}], ",", 
   RowBox[{"{", 
    RowBox[{"434", ",", 
     RowBox[{"{", 
      RowBox[{"0.9069317151075288`", ",", "0.12298580251977627`"}], "}"}], 
     ",", 
     RowBox[{"{", 
      RowBox[{"9.30682848924712`", ",", "22.985802519776264`"}], "}"}]}], 
    "}"}], ",", 
   RowBox[{"{", 
    RowBox[{"435", ",", 
     RowBox[{"{", 
      RowBox[{"1.2087786210202887`", ",", "0.08177877860107592`"}], "}"}], 
     ",", 
     RowBox[{"{", 
      RowBox[{"20.877862102028864`", ",", "18.221221398924083`"}], "}"}]}], 
    "}"}], ",", 
   RowBox[{"{", 
    RowBox[{"436", ",", 
     RowBox[{"{", 
      RowBox[{"0.9650795699959036`", ",", "0.10711480531014272`"}], "}"}], 
     ",", 
     RowBox[{"{", 
      RowBox[{"3.492043000409639`", ",", "7.114805310142719`"}], "}"}]}], 
    "}"}], ",", 
   RowBox[{"{", 
    RowBox[{"437", ",", 
     RowBox[{"{", 
      RowBox[{"1.3105246767467746`", ",", "0.13013117413393901`"}], "}"}], 
     ",", 
     RowBox[{"{", 
      RowBox[{"31.052467674677466`", ",", "30.13117413393901`"}], "}"}]}], 
    "}"}], ",", 
   RowBox[{"{", 
    RowBox[{"438", ",", 
     RowBox[{"{", 
      RowBox[{"0.8131421842885179`", ",", "0.12250634825584637`"}], "}"}], 
     ",", 
     RowBox[{"{", 
      RowBox[{"18.68578157114821`", ",", "22.50634825584637`"}], "}"}]}], 
    "}"}], ",", 
   RowBox[{"{", 
    RowBox[{"439", ",", 
     RowBox[{"{", 
      RowBox[{"1.1532331445004023`", ",", "0.08187966141531565`"}], "}"}], 
     ",", 
     RowBox[{"{", 
      RowBox[{"15.323314450040225`", ",", "18.120338584684355`"}], "}"}]}], 
    "}"}], ",", 
   RowBox[{"{", 
    RowBox[{"440", ",", 
     RowBox[{"{", 
      RowBox[{"0.7265141784770484`", ",", "0.09844173121638097`"}], "}"}], 
     ",", 
     RowBox[{"{", 
      RowBox[{"27.348582152295165`", ",", "1.5582687836190323`"}], "}"}]}], 
    "}"}], ",", 
   RowBox[{"{", 
    RowBox[{"441", ",", 
     RowBox[{"{", 
      RowBox[{"1.9462242212418732`", ",", "0.06420521150996922`"}], "}"}], 
     ",", 
     RowBox[{"{", 
      RowBox[{"94.62242212418732`", ",", "35.79478849003079`"}], "}"}]}], 
    "}"}], ",", 
   RowBox[{"{", 
    RowBox[{"442", ",", 
     RowBox[{"{", 
      RowBox[{"1.0999418937096526`", ",", "0.09727530506358034`"}], "}"}], 
     ",", 
     RowBox[{"{", 
      RowBox[{"9.994189370965255`", ",", "2.724694936419664`"}], "}"}]}], 
    "}"}], ",", 
   RowBox[{"{", 
    RowBox[{"443", ",", 
     RowBox[{"{", 
      RowBox[{"0.4541199384944408`", ",", "0.07383301831560742`"}], "}"}], 
     ",", 
     RowBox[{"{", 
      RowBox[{"54.58800615055593`", ",", "26.16698168439259`"}], "}"}]}], 
    "}"}], ",", 
   RowBox[{"{", 
    RowBox[{"444", ",", 
     RowBox[{"{", 
      RowBox[{"1.3030700471960295`", ",", "0.08585790970277739`"}], "}"}], 
     ",", 
     RowBox[{"{", 
      RowBox[{"30.307004719602947`", ",", "14.142090297222618`"}], "}"}]}], 
    "}"}], ",", 
   RowBox[{"{", 
    RowBox[{"445", ",", 
     RowBox[{"{", 
      RowBox[{"1.0717990281050578`", ",", "0.10138378511008468`"}], "}"}], 
     ",", 
     RowBox[{"{", 
      RowBox[{"7.179902810505778`", ",", "1.383785110084676`"}], "}"}]}], 
    "}"}], ",", 
   RowBox[{"{", 
    RowBox[{"446", ",", 
     RowBox[{"{", 
      RowBox[{"1.376988534014304`", ",", "0.09909389847968106`"}], "}"}], ",", 
     RowBox[{"{", 
      RowBox[{"37.6988534014304`", ",", "0.9061015203189471`"}], "}"}]}], 
    "}"}], ",", 
   RowBox[{"{", 
    RowBox[{"447", ",", 
     RowBox[{"{", 
      RowBox[{"1.1453364424547674`", ",", "0.10649680821137045`"}], "}"}], 
     ",", 
     RowBox[{"{", 
      RowBox[{"14.53364424547674`", ",", "6.496808211370442`"}], "}"}]}], 
    "}"}], ",", 
   RowBox[{"{", 
    RowBox[{"448", ",", 
     RowBox[{"{", 
      RowBox[{"0.9030599132191484`", ",", "0.09657276930612296`"}], "}"}], 
     ",", 
     RowBox[{"{", 
      RowBox[{"9.694008678085165`", ",", "3.4272306938770427`"}], "}"}]}], 
    "}"}], ",", 
   RowBox[{"{", 
    RowBox[{"449", ",", 
     RowBox[{"{", 
      RowBox[{"1.234413384023749`", ",", "0.13074641628340783`"}], "}"}], ",", 
     RowBox[{"{", 
      RowBox[{"23.4413384023749`", ",", "30.746416283407825`"}], "}"}]}], 
    "}"}], ",", 
   RowBox[{"{", 
    RowBox[{"450", ",", 
     RowBox[{"{", 
      RowBox[{"0.8016866224829233`", ",", "0.14601326028784836`"}], "}"}], 
     ",", 
     RowBox[{"{", 
      RowBox[{"19.831337751707668`", ",", "46.013260287848354`"}], "}"}]}], 
    "}"}], ",", 
   RowBox[{"{", 
    RowBox[{"451", ",", 
     RowBox[{"{", 
      RowBox[{"0.9628154029777597`", ",", "0.12351550879818775`"}], "}"}], 
     ",", 
     RowBox[{"{", 
      RowBox[{"3.7184597022240307`", ",", "23.515508798187742`"}], "}"}]}], 
    "}"}], ",", 
   RowBox[{"{", 
    RowBox[{"452", ",", 
     RowBox[{"{", 
      RowBox[{"1.1934126652135069`", ",", "0.08583505514168853`"}], "}"}], 
     ",", 
     RowBox[{"{", 
      RowBox[{"19.341266521350686`", ",", "14.164944858311475`"}], "}"}]}], 
    "}"}], ",", 
   RowBox[{"{", 
    RowBox[{"453", ",", 
     RowBox[{"{", 
      RowBox[{"1.1348305306793212`", ",", "0.09932886259470457`"}], "}"}], 
     ",", 
     RowBox[{"{", 
      RowBox[{"13.483053067932115`", ",", "0.6711374052954383`"}], "}"}]}], 
    "}"}], ",", 
   RowBox[{"{", 
    RowBox[{"454", ",", 
     RowBox[{"{", 
      RowBox[{"0.6010980206073311`", ",", "0.14776914950771836`"}], "}"}], 
     ",", 
     RowBox[{"{", 
      RowBox[{"39.89019793926689`", ",", "47.76914950771835`"}], "}"}]}], 
    "}"}], ",", 
   RowBox[{"{", 
    RowBox[{"455", ",", 
     RowBox[{"{", 
      RowBox[{"1.7537242727326894`", ",", "0.09651880494470978`"}], "}"}], 
     ",", 
     RowBox[{"{", 
      RowBox[{"75.37242727326894`", ",", "3.481195055290223`"}], "}"}]}], 
    "}"}], ",", 
   RowBox[{"{", 
    RowBox[{"456", ",", 
     RowBox[{"{", 
      RowBox[{"0.9768616635737509`", ",", "0.0459135282254432`"}], "}"}], ",", 
     RowBox[{"{", 
      RowBox[{"2.3138336426249073`", ",", "54.08647177455681`"}], "}"}]}], 
    "}"}], ",", 
   RowBox[{"{", 
    RowBox[{"457", ",", 
     RowBox[{"{", 
      RowBox[{"0.9809990109369309`", ",", "0.09103963808688521`"}], "}"}], 
     ",", 
     RowBox[{"{", 
      RowBox[{"1.900098906306913`", ",", "8.960361913114792`"}], "}"}]}], 
    "}"}], ",", 
   RowBox[{"{", 
    RowBox[{"458", ",", 
     RowBox[{"{", 
      RowBox[{"0.7642154879241854`", ",", "0.07172775140695738`"}], "}"}], 
     ",", 
     RowBox[{"{", 
      RowBox[{"23.578451207581463`", ",", "28.272248593042626`"}], "}"}]}], 
    "}"}], ",", 
   RowBox[{"{", 
    RowBox[{"459", ",", 
     RowBox[{"{", 
      RowBox[{"0.7189127813128394`", ",", "0.06097240836910318`"}], "}"}], 
     ",", 
     RowBox[{"{", 
      RowBox[{"28.108721868716056`", ",", "39.02759163089683`"}], "}"}]}], 
    "}"}], ",", 
   RowBox[{"{", 
    RowBox[{"460", ",", 
     RowBox[{"{", 
      RowBox[{"1.229132971034484`", ",", "0.09761673462609537`"}], "}"}], ",", 
     RowBox[{"{", 
      RowBox[{"22.913297103448404`", ",", "2.383265373904639`"}], "}"}]}], 
    "}"}], ",", 
   RowBox[{"{", 
    RowBox[{"461", ",", 
     RowBox[{"{", 
      RowBox[{"1.6037086590066338`", ",", "0.11810024073173923`"}], "}"}], 
     ",", 
     RowBox[{"{", 
      RowBox[{"60.37086590066338`", ",", "18.100240731739227`"}], "}"}]}], 
    "}"}], ",", 
   RowBox[{"{", 
    RowBox[{"462", ",", 
     RowBox[{"{", 
      RowBox[{"1.3349033604788163`", ",", "0.08071586498829472`"}], "}"}], 
     ",", 
     RowBox[{"{", 
      RowBox[{"33.49033604788163`", ",", "19.284135011705285`"}], "}"}]}], 
    "}"}], ",", 
   RowBox[{"{", 
    RowBox[{"463", ",", 
     RowBox[{"{", 
      RowBox[{"1.1360699125199927`", ",", "0.06440614515473396`"}], "}"}], 
     ",", 
     RowBox[{"{", 
      RowBox[{"13.606991251999268`", ",", "35.59385484526605`"}], "}"}]}], 
    "}"}], ",", 
   RowBox[{"{", 
    RowBox[{"464", ",", 
     RowBox[{"{", 
      RowBox[{"0.6278608610299597`", ",", "0.09494385985204402`"}], "}"}], 
     ",", 
     RowBox[{"{", 
      RowBox[{"37.213913897004026`", ",", "5.056140147955982`"}], "}"}]}], 
    "}"}], ",", 
   RowBox[{"{", 
    RowBox[{"465", ",", 
     RowBox[{"{", 
      RowBox[{"1.029985439330942`", ",", "0.14358319352674553`"}], "}"}], ",", 
     RowBox[{"{", 
      RowBox[{"2.9985439330942`", ",", "43.583193526745525`"}], "}"}]}], 
    "}"}], ",", 
   RowBox[{"{", 
    RowBox[{"466", ",", 
     RowBox[{"{", 
      RowBox[{"1.2194306277190736`", ",", "0.18166541618010845`"}], "}"}], 
     ",", 
     RowBox[{"{", 
      RowBox[{"21.943062771907364`", ",", "81.66541618010845`"}], "}"}]}], 
    "}"}], ",", 
   RowBox[{"{", 
    RowBox[{"467", ",", 
     RowBox[{"{", 
      RowBox[{"0.8422912123824983`", ",", "0.06860108897116036`"}], "}"}], 
     ",", 
     RowBox[{"{", 
      RowBox[{"15.770878761750174`", ",", "31.39891102883964`"}], "}"}]}], 
    "}"}], ",", 
   RowBox[{"{", 
    RowBox[{"468", ",", 
     RowBox[{"{", 
      RowBox[{"0.6178844212233402`", ",", "0.07790738452968918`"}], "}"}], 
     ",", 
     RowBox[{"{", 
      RowBox[{"38.21155787766598`", ",", "22.09261547031083`"}], "}"}]}], 
    "}"}], ",", 
   RowBox[{"{", 
    RowBox[{"469", ",", 
     RowBox[{"{", 
      RowBox[{"0.31647994080337644`", ",", "0.10186434022348897`"}], "}"}], 
     ",", 
     RowBox[{"{", 
      RowBox[{"68.35200591966235`", ",", "1.8643402234889694`"}], "}"}]}], 
    "}"}], ",", 
   RowBox[{"{", 
    RowBox[{"470", ",", 
     RowBox[{"{", 
      RowBox[{"1.437800992888753`", ",", "0.12140492859803388`"}], "}"}], ",", 
     RowBox[{"{", 
      RowBox[{"43.7800992888753`", ",", "21.404928598033877`"}], "}"}]}], 
    "}"}], ",", 
   RowBox[{"{", 
    RowBox[{"471", ",", 
     RowBox[{"{", 
      RowBox[{"0.413172133323913`", ",", "0.11635239756534396`"}], "}"}], ",", 
     RowBox[{"{", 
      RowBox[{"58.6827866676087`", ",", "16.352397565343956`"}], "}"}]}], 
    "}"}], ",", 
   RowBox[{"{", 
    RowBox[{"472", ",", 
     RowBox[{"{", 
      RowBox[{"1.3522003047865414`", ",", "0.15696351042012502`"}], "}"}], 
     ",", 
     RowBox[{"{", 
      RowBox[{"35.22003047865414`", ",", "56.96351042012502`"}], "}"}]}], 
    "}"}], ",", 
   RowBox[{"{", 
    RowBox[{"473", ",", 
     RowBox[{"{", 
      RowBox[{"0.6835825791721634`", ",", "0.10018765777165883`"}], "}"}], 
     ",", 
     RowBox[{"{", 
      RowBox[{"31.641742082783665`", ",", "0.1876577716588279`"}], "}"}]}], 
    "}"}], ",", 
   RowBox[{"{", 
    RowBox[{"474", ",", 
     RowBox[{"{", 
      RowBox[{"0.9578616479614573`", ",", "0.08066436044647739`"}], "}"}], 
     ",", 
     RowBox[{"{", 
      RowBox[{"4.213835203854266`", ",", "19.33563955352262`"}], "}"}]}], 
    "}"}], ",", 
   RowBox[{"{", 
    RowBox[{"475", ",", 
     RowBox[{"{", 
      RowBox[{"0.7288618534327752`", ",", "0.08326446711577086`"}], "}"}], 
     ",", 
     RowBox[{"{", 
      RowBox[{"27.11381465672248`", ",", "16.735532884229144`"}], "}"}]}], 
    "}"}], ",", 
   RowBox[{"{", 
    RowBox[{"476", ",", 
     RowBox[{"{", 
      RowBox[{"2.732313338751355`", ",", "0.17425213631455244`"}], "}"}], ",", 
     RowBox[{"{", 
      RowBox[{"173.2313338751355`", ",", "74.25213631455243`"}], "}"}]}], 
    "}"}], ",", 
   RowBox[{"{", 
    RowBox[{"477", ",", 
     RowBox[{"{", 
      RowBox[{"0.8997422666251422`", ",", "0.08500180801967695`"}], "}"}], 
     ",", 
     RowBox[{"{", 
      RowBox[{"10.025773337485777`", ",", "14.998191980323053`"}], "}"}]}], 
    "}"}], ",", 
   RowBox[{"{", 
    RowBox[{"478", ",", 
     RowBox[{"{", 
      RowBox[{"0.9411367921939832`", ",", "0.12214374966062043`"}], "}"}], 
     ",", 
     RowBox[{"{", 
      RowBox[{"5.886320780601684`", ",", "22.143749660620422`"}], "}"}]}], 
    "}"}], ",", 
   RowBox[{"{", 
    RowBox[{"479", ",", 
     RowBox[{"{", 
      RowBox[{"0.6867251928525261`", ",", "0.08688210833201605`"}], "}"}], 
     ",", 
     RowBox[{"{", 
      RowBox[{"31.32748071474739`", ",", "13.117891667983953`"}], "}"}]}], 
    "}"}], ",", 
   RowBox[{"{", 
    RowBox[{"480", ",", 
     RowBox[{"{", 
      RowBox[{"0.8956587570746025`", ",", "0.0668638828830064`"}], "}"}], ",", 
     RowBox[{"{", 
      RowBox[{"10.434124292539748`", ",", "33.1361171169936`"}], "}"}]}], 
    "}"}], ",", 
   RowBox[{"{", 
    RowBox[{"481", ",", 
     RowBox[{"{", 
      RowBox[{"0.8869054885476805`", ",", "0.1250480453880863`"}], "}"}], ",", 
     RowBox[{"{", 
      RowBox[{"11.309451145231952`", ",", "25.048045388086305`"}], "}"}]}], 
    "}"}], ",", 
   RowBox[{"{", 
    RowBox[{"482", ",", 
     RowBox[{"{", 
      RowBox[{"1.112940378705762`", ",", "0.10489456981934132`"}], "}"}], ",", 
     RowBox[{"{", 
      RowBox[{"11.29403787057619`", ",", "4.894569819341318`"}], "}"}]}], 
    "}"}], ",", 
   RowBox[{"{", 
    RowBox[{"483", ",", 
     RowBox[{"{", 
      RowBox[{"0.9840265576794963`", ",", "0.05996111892320077`"}], "}"}], 
     ",", 
     RowBox[{"{", 
      RowBox[{"1.5973442320503684`", ",", "40.038881076799235`"}], "}"}]}], 
    "}"}], ",", 
   RowBox[{"{", 
    RowBox[{"484", ",", 
     RowBox[{"{", 
      RowBox[{"0.9497981989499472`", ",", "0.10950361378089818`"}], "}"}], 
     ",", 
     RowBox[{"{", 
      RowBox[{"5.020180105005279`", ",", "9.503613780898174`"}], "}"}]}], 
    "}"}], ",", 
   RowBox[{"{", 
    RowBox[{"485", ",", 
     RowBox[{"{", 
      RowBox[{"1.6915880411084732`", ",", "0.10776653170992036`"}], "}"}], 
     ",", 
     RowBox[{"{", 
      RowBox[{"69.15880411084731`", ",", "7.7665317099203515`"}], "}"}]}], 
    "}"}], ",", 
   RowBox[{"{", 
    RowBox[{"486", ",", 
     RowBox[{"{", 
      RowBox[{"0.8247986022971175`", ",", "0.09328132852869907`"}], "}"}], 
     ",", 
     RowBox[{"{", 
      RowBox[{"17.520139770288246`", ",", "6.718671471300938`"}], "}"}]}], 
    "}"}], ",", 
   RowBox[{"{", 
    RowBox[{"487", ",", 
     RowBox[{"{", 
      RowBox[{"0.6275820879471002`", ",", "0.1307703822370007`"}], "}"}], ",", 
     RowBox[{"{", 
      RowBox[{"37.24179120528998`", ",", "30.770382237000682`"}], "}"}]}], 
    "}"}], ",", 
   RowBox[{"{", 
    RowBox[{"488", ",", 
     RowBox[{"{", 
      RowBox[{"0.6572246139728299`", ",", "0.08111484082369748`"}], "}"}], 
     ",", 
     RowBox[{"{", 
      RowBox[{"34.27753860271701`", ",", "18.885159176302526`"}], "}"}]}], 
    "}"}], ",", 
   RowBox[{"{", 
    RowBox[{"489", ",", 
     RowBox[{"{", 
      RowBox[{"0.7488910647669622`", ",", "0.06298055485094303`"}], "}"}], 
     ",", 
     RowBox[{"{", 
      RowBox[{"25.11089352330378`", ",", "37.01944514905697`"}], "}"}]}], 
    "}"}], ",", 
   RowBox[{"{", 
    RowBox[{"490", ",", 
     RowBox[{"{", 
      RowBox[{"0.7516555602051156`", ",", "0.03630498150085833`"}], "}"}], 
     ",", 
     RowBox[{"{", 
      RowBox[{"24.83444397948844`", ",", "63.695018499141675`"}], "}"}]}], 
    "}"}], ",", 
   RowBox[{"{", 
    RowBox[{"491", ",", 
     RowBox[{"{", 
      RowBox[{"0.6002808757477588`", ",", "0.09438517088471057`"}], "}"}], 
     ",", 
     RowBox[{"{", 
      RowBox[{"39.97191242522412`", ",", "5.6148291152894325`"}], "}"}]}], 
    "}"}], ",", 
   RowBox[{"{", 
    RowBox[{"492", ",", 
     RowBox[{"{", 
      RowBox[{"0.9846967058814677`", ",", "0.07760429711034404`"}], "}"}], 
     ",", 
     RowBox[{"{", 
      RowBox[{"1.5303294118532262`", ",", "22.395702889655965`"}], "}"}]}], 
    "}"}], ",", 
   RowBox[{"{", 
    RowBox[{"493", ",", 
     RowBox[{"{", 
      RowBox[{"1.8694026298748845`", ",", "0.105278003275134`"}], "}"}], ",", 
     
     RowBox[{"{", 
      RowBox[{"86.94026298748845`", ",", "5.2780032751339885`"}], "}"}]}], 
    "}"}], ",", 
   RowBox[{"{", 
    RowBox[{"494", ",", 
     RowBox[{"{", 
      RowBox[{"0.9063043925664829`", ",", "0.08593652320765169`"}], "}"}], 
     ",", 
     RowBox[{"{", 
      RowBox[{"9.369560743351713`", ",", "14.063476792348318`"}], "}"}]}], 
    "}"}], ",", 
   RowBox[{"{", 
    RowBox[{"495", ",", 
     RowBox[{"{", 
      RowBox[{"1.0391273393869909`", ",", "0.11206566725309101`"}], "}"}], 
     ",", 
     RowBox[{"{", 
      RowBox[{"3.9127339386990867`", ",", "12.065667253091009`"}], "}"}]}], 
    "}"}], ",", 
   RowBox[{"{", 
    RowBox[{"496", ",", 
     RowBox[{"{", 
      RowBox[{"1.0325615780870294`", ",", "0.09114163883030112`"}], "}"}], 
     ",", 
     RowBox[{"{", 
      RowBox[{"3.256157808702942`", ",", "8.858361169698888`"}], "}"}]}], 
    "}"}], ",", 
   RowBox[{"{", 
    RowBox[{"497", ",", 
     RowBox[{"{", 
      RowBox[{"1.9122130325089972`", ",", "0.07728220143801927`"}], "}"}], 
     ",", 
     RowBox[{"{", 
      RowBox[{"91.22130325089972`", ",", "22.717798561980736`"}], "}"}]}], 
    "}"}], ",", 
   RowBox[{"{", 
    RowBox[{"498", ",", 
     RowBox[{"{", 
      RowBox[{"1.055266715765295`", ",", "0.1228679813846011`"}], "}"}], ",", 
     
     RowBox[{"{", 
      RowBox[{"5.526671576529507`", ",", "22.867981384601098`"}], "}"}]}], 
    "}"}], ",", 
   RowBox[{"{", 
    RowBox[{"499", ",", 
     RowBox[{"{", 
      RowBox[{"1.7201462901788607`", ",", "0.08730409922866295`"}], "}"}], 
     ",", 
     RowBox[{"{", 
      RowBox[{"72.01462901788607`", ",", "12.69590077133706`"}], "}"}]}], 
    "}"}], ",", 
   RowBox[{"{", 
    RowBox[{"500", ",", 
     RowBox[{"{", 
      RowBox[{"0.9038757038508975`", ",", "0.1091541814829819`"}], "}"}], ",", 
     RowBox[{"{", 
      RowBox[{"9.612429614910244`", ",", "9.154181482981889`"}], "}"}]}], 
    "}"}], ",", 
   RowBox[{"{", 
    RowBox[{"501", ",", 
     RowBox[{"{", 
      RowBox[{"0.8299950541807952`", ",", "0.08995582290992188`"}], "}"}], 
     ",", 
     RowBox[{"{", 
      RowBox[{"17.000494581920478`", ",", "10.044177090078128`"}], "}"}]}], 
    "}"}], ",", 
   RowBox[{"{", 
    RowBox[{"502", ",", 
     RowBox[{"{", 
      RowBox[{"1.8111509465087934`", ",", "0.13857564184137752`"}], "}"}], 
     ",", 
     RowBox[{"{", 
      RowBox[{"81.11509465087934`", ",", "38.57564184137752`"}], "}"}]}], 
    "}"}], ",", 
   RowBox[{"{", 
    RowBox[{"503", ",", 
     RowBox[{"{", 
      RowBox[{"1.647145112333751`", ",", "0.08171398464902369`"}], "}"}], ",", 
     RowBox[{"{", 
      RowBox[{"64.7145112333751`", ",", "18.28601535097632`"}], "}"}]}], 
    "}"}], ",", 
   RowBox[{"{", 
    RowBox[{"504", ",", 
     RowBox[{"{", 
      RowBox[{"0.774997876469497`", ",", "0.07933539608614774`"}], "}"}], ",", 
     RowBox[{"{", 
      RowBox[{"22.500212353050298`", ",", "20.66460391385226`"}], "}"}]}], 
    "}"}], ",", 
   RowBox[{"{", 
    RowBox[{"505", ",", 
     RowBox[{"{", 
      RowBox[{"0.8186550032390749`", ",", "0.07234256605040042`"}], "}"}], 
     ",", 
     RowBox[{"{", 
      RowBox[{"18.13449967609251`", ",", "27.657433949599586`"}], "}"}]}], 
    "}"}], ",", 
   RowBox[{"{", 
    RowBox[{"506", ",", 
     RowBox[{"{", 
      RowBox[{"1.9536583603470408`", ",", "0.12124201117190316`"}], "}"}], 
     ",", 
     RowBox[{"{", 
      RowBox[{"95.36583603470407`", ",", "21.24201117190315`"}], "}"}]}], 
    "}"}], ",", 
   RowBox[{"{", 
    RowBox[{"507", ",", 
     RowBox[{"{", 
      RowBox[{"0.9791097505415972`", ",", "0.07693962015123397`"}], "}"}], 
     ",", 
     RowBox[{"{", 
      RowBox[{"2.0890249458402788`", ",", "23.060379848766036`"}], "}"}]}], 
    "}"}], ",", 
   RowBox[{"{", 
    RowBox[{"508", ",", 
     RowBox[{"{", 
      RowBox[{"0.8657832513637032`", ",", "0.18192152168425596`"}], "}"}], 
     ",", 
     RowBox[{"{", 
      RowBox[{"13.421674863629685`", ",", "81.92152168425595`"}], "}"}]}], 
    "}"}], ",", 
   RowBox[{"{", 
    RowBox[{"509", ",", 
     RowBox[{"{", 
      RowBox[{"0.43142996551371565`", ",", "0.09953381017734828`"}], "}"}], 
     ",", 
     RowBox[{"{", 
      RowBox[{"56.85700344862843`", ",", "0.46618982265173026`"}], "}"}]}], 
    "}"}], ",", 
   RowBox[{"{", 
    RowBox[{"510", ",", 
     RowBox[{"{", 
      RowBox[{"0.8463674109770511`", ",", "0.09268184461254454`"}], "}"}], 
     ",", 
     RowBox[{"{", 
      RowBox[{"15.363258902294884`", ",", "7.318155387455463`"}], "}"}]}], 
    "}"}], ",", 
   RowBox[{"{", 
    RowBox[{"511", ",", 
     RowBox[{"{", 
      RowBox[{"1.1436408095463373`", ",", "0.14775084329984897`"}], "}"}], 
     ",", 
     RowBox[{"{", 
      RowBox[{"14.364080954633728`", ",", "47.75084329984897`"}], "}"}]}], 
    "}"}], ",", 
   RowBox[{"{", 
    RowBox[{"512", ",", 
     RowBox[{"{", 
      RowBox[{"0.38755716185735817`", ",", "0.1316026767383539`"}], "}"}], 
     ",", 
     RowBox[{"{", 
      RowBox[{"61.244283814264186`", ",", "31.602676738353903`"}], "}"}]}], 
    "}"}], ",", 
   RowBox[{"{", 
    RowBox[{"513", ",", 
     RowBox[{"{", 
      RowBox[{"0.7874740992096937`", ",", "0.11083005569941254`"}], "}"}], 
     ",", 
     RowBox[{"{", 
      RowBox[{"21.252590079030632`", ",", "10.830055699412533`"}], "}"}]}], 
    "}"}], ",", 
   RowBox[{"{", 
    RowBox[{"514", ",", 
     RowBox[{"{", 
      RowBox[{"1.4414622539400863`", ",", "0.16063128983777647`"}], "}"}], 
     ",", 
     RowBox[{"{", 
      RowBox[{"44.14622539400863`", ",", "60.63128983777646`"}], "}"}]}], 
    "}"}], ",", 
   RowBox[{"{", 
    RowBox[{"515", ",", 
     RowBox[{"{", 
      RowBox[{"1.1554558755659035`", ",", "0.13538473602023118`"}], "}"}], 
     ",", 
     RowBox[{"{", 
      RowBox[{"15.545587556590345`", ",", "35.38473602023118`"}], "}"}]}], 
    "}"}], ",", 
   RowBox[{"{", 
    RowBox[{"516", ",", 
     RowBox[{"{", 
      RowBox[{"0.364872134638964`", ",", "0.13108190212565135`"}], "}"}], ",", 
     RowBox[{"{", 
      RowBox[{"63.51278653610359`", ",", "31.081902125651347`"}], "}"}]}], 
    "}"}], ",", 
   RowBox[{"{", 
    RowBox[{"517", ",", 
     RowBox[{"{", 
      RowBox[{"1.3225324660394926`", ",", "0.10960810930121107`"}], "}"}], 
     ",", 
     RowBox[{"{", 
      RowBox[{"32.25324660394926`", ",", "9.60810930121106`"}], "}"}]}], 
    "}"}], ",", 
   RowBox[{"{", 
    RowBox[{"518", ",", 
     RowBox[{"{", 
      RowBox[{"1.232022100261558`", ",", "0.10468234076649102`"}], "}"}], ",", 
     RowBox[{"{", 
      RowBox[{"23.20221002615579`", ",", "4.682340766491016`"}], "}"}]}], 
    "}"}], ",", 
   RowBox[{"{", 
    RowBox[{"519", ",", 
     RowBox[{"{", 
      RowBox[{"1.536900469595242`", ",", "0.09904283759485843`"}], "}"}], ",", 
     RowBox[{"{", 
      RowBox[{"53.690046959524196`", ",", "0.9571624051415706`"}], "}"}]}], 
    "}"}], ",", 
   RowBox[{"{", 
    RowBox[{"520", ",", 
     RowBox[{"{", 
      RowBox[{"1.3823533284936922`", ",", "0.1507820802981287`"}], "}"}], ",", 
     RowBox[{"{", 
      RowBox[{"38.23533284936922`", ",", "50.7820802981287`"}], "}"}]}], 
    "}"}], ",", 
   RowBox[{"{", 
    RowBox[{"521", ",", 
     RowBox[{"{", 
      RowBox[{"0.925019578240138`", ",", "0.06735545628081552`"}], "}"}], ",", 
     RowBox[{"{", 
      RowBox[{"7.498042175986197`", ",", "32.64454371918449`"}], "}"}]}], 
    "}"}], ",", 
   RowBox[{"{", 
    RowBox[{"522", ",", 
     RowBox[{"{", 
      RowBox[{"1.1930145888574328`", ",", "0.0882243771174043`"}], "}"}], ",", 
     RowBox[{"{", 
      RowBox[{"19.301458885743283`", ",", "11.775622882595705`"}], "}"}]}], 
    "}"}], ",", 
   RowBox[{"{", 
    RowBox[{"523", ",", 
     RowBox[{"{", 
      RowBox[{"1.5794051057500926`", ",", "0.09305419544793372`"}], "}"}], 
     ",", 
     RowBox[{"{", 
      RowBox[{"57.94051057500926`", ",", "6.9458045520662814`"}], "}"}]}], 
    "}"}], ",", 
   RowBox[{"{", 
    RowBox[{"524", ",", 
     RowBox[{"{", 
      RowBox[{"0.7241428934838496`", ",", "0.10951311334179491`"}], "}"}], 
     ",", 
     RowBox[{"{", 
      RowBox[{"27.585710651615038`", ",", "9.513113341794902`"}], "}"}]}], 
    "}"}], ",", 
   RowBox[{"{", 
    RowBox[{"525", ",", 
     RowBox[{"{", 
      RowBox[{"0.7520477758018234`", ",", "0.11543326233107687`"}], "}"}], 
     ",", 
     RowBox[{"{", 
      RowBox[{"24.795222419817662`", ",", "15.433262331076863`"}], "}"}]}], 
    "}"}], ",", 
   RowBox[{"{", 
    RowBox[{"526", ",", 
     RowBox[{"{", 
      RowBox[{"0.831255132939632`", ",", "0.1332816622824809`"}], "}"}], ",", 
     
     RowBox[{"{", 
      RowBox[{"16.874486706036794`", ",", "33.28166228248089`"}], "}"}]}], 
    "}"}], ",", 
   RowBox[{"{", 
    RowBox[{"527", ",", 
     RowBox[{"{", 
      RowBox[{"0.8435218725712029`", ",", "0.13932270635055355`"}], "}"}], 
     ",", 
     RowBox[{"{", 
      RowBox[{"15.647812742879708`", ",", "39.322706350553545`"}], "}"}]}], 
    "}"}], ",", 
   RowBox[{"{", 
    RowBox[{"528", ",", 
     RowBox[{"{", 
      RowBox[{"1.2025794286098563`", ",", "0.08372172310964567`"}], "}"}], 
     ",", 
     RowBox[{"{", 
      RowBox[{"20.257942860985633`", ",", "16.27827689035434`"}], "}"}]}], 
    "}"}], ",", 
   RowBox[{"{", 
    RowBox[{"529", ",", 
     RowBox[{"{", 
      RowBox[{"0.9570396772603736`", ",", "0.04778161022483402`"}], "}"}], 
     ",", 
     RowBox[{"{", 
      RowBox[{"4.296032273962636`", ",", "52.21838977516599`"}], "}"}]}], 
    "}"}], ",", 
   RowBox[{"{", 
    RowBox[{"530", ",", 
     RowBox[{"{", 
      RowBox[{"1.273859348949482`", ",", "0.11855147622059883`"}], "}"}], ",", 
     RowBox[{"{", 
      RowBox[{"27.385934894948207`", ",", "18.55147622059883`"}], "}"}]}], 
    "}"}], ",", 
   RowBox[{"{", 
    RowBox[{"531", ",", 
     RowBox[{"{", 
      RowBox[{"1.2703742531090019`", ",", "0.15149516535020058`"}], "}"}], 
     ",", 
     RowBox[{"{", 
      RowBox[{"27.037425310900186`", ",", "51.49516535020058`"}], "}"}]}], 
    "}"}], ",", 
   RowBox[{"{", 
    RowBox[{"532", ",", 
     RowBox[{"{", 
      RowBox[{"0.8685931773997847`", ",", "0.12358392371679208`"}], "}"}], 
     ",", 
     RowBox[{"{", 
      RowBox[{"13.14068226002153`", ",", "23.58392371679208`"}], "}"}]}], 
    "}"}], ",", 
   RowBox[{"{", 
    RowBox[{"533", ",", 
     RowBox[{"{", 
      RowBox[{"1.12493804346889`", ",", "0.1011700251314132`"}], "}"}], ",", 
     RowBox[{"{", 
      RowBox[{"12.493804346889004`", ",", "1.1700251314131909`"}], "}"}]}], 
    "}"}], ",", 
   RowBox[{"{", 
    RowBox[{"534", ",", 
     RowBox[{"{", 
      RowBox[{"1.58910584591367`", ",", "0.11998003675241688`"}], "}"}], ",", 
     
     RowBox[{"{", 
      RowBox[{"58.910584591367`", ",", "19.980036752416872`"}], "}"}]}], 
    "}"}], ",", 
   RowBox[{"{", 
    RowBox[{"535", ",", 
     RowBox[{"{", 
      RowBox[{"0.4709052850448032`", ",", "0.08230789939182014`"}], "}"}], 
     ",", 
     RowBox[{"{", 
      RowBox[{"52.909471495519675`", ",", "17.69210060817987`"}], "}"}]}], 
    "}"}], ",", 
   RowBox[{"{", 
    RowBox[{"536", ",", 
     RowBox[{"{", 
      RowBox[{"1.2511973016312314`", ",", "0.09321966265323473`"}], "}"}], 
     ",", 
     RowBox[{"{", 
      RowBox[{"25.119730163123144`", ",", "6.780337346765281`"}], "}"}]}], 
    "}"}], ",", 
   RowBox[{"{", 
    RowBox[{"537", ",", 
     RowBox[{"{", 
      RowBox[{"0.8728366995518345`", ",", "0.11044282974617345`"}], "}"}], 
     ",", 
     RowBox[{"{", 
      RowBox[{"12.716330044816548`", ",", "10.442829746173443`"}], "}"}]}], 
    "}"}], ",", 
   RowBox[{"{", 
    RowBox[{"538", ",", 
     RowBox[{"{", 
      RowBox[{"0.9532762649122853`", ",", "0.05709035876440493`"}], "}"}], 
     ",", 
     RowBox[{"{", 
      RowBox[{"4.672373508771466`", ",", "42.909641235595075`"}], "}"}]}], 
    "}"}], ",", 
   RowBox[{"{", 
    RowBox[{"539", ",", 
     RowBox[{"{", 
      RowBox[{"0.7964596856409325`", ",", "0.10553098804120359`"}], "}"}], 
     ",", 
     RowBox[{"{", 
      RowBox[{"20.354031435906748`", ",", "5.530988041203583`"}], "}"}]}], 
    "}"}], ",", 
   RowBox[{"{", 
    RowBox[{"540", ",", 
     RowBox[{"{", 
      RowBox[{"1.0013889564228737`", ",", "0.08362689658812701`"}], "}"}], 
     ",", 
     RowBox[{"{", 
      RowBox[{"0.13889564228737328`", ",", "16.373103411872993`"}], "}"}]}], 
    "}"}], ",", 
   RowBox[{"{", 
    RowBox[{"541", ",", 
     RowBox[{"{", 
      RowBox[{"0.3184004749395815`", ",", "0.11886136097360439`"}], "}"}], 
     ",", 
     RowBox[{"{", 
      RowBox[{"68.15995250604186`", ",", "18.861360973604384`"}], "}"}]}], 
    "}"}], ",", 
   RowBox[{"{", 
    RowBox[{"542", ",", 
     RowBox[{"{", 
      RowBox[{"1.6269711269925873`", ",", "0.0639490951719991`"}], "}"}], ",", 
     RowBox[{"{", 
      RowBox[{"62.697112699258724`", ",", "36.050904828000895`"}], "}"}]}], 
    "}"}], ",", 
   RowBox[{"{", 
    RowBox[{"543", ",", 
     RowBox[{"{", 
      RowBox[{"0.9556493370558801`", ",", "0.10643309916422873`"}], "}"}], 
     ",", 
     RowBox[{"{", 
      RowBox[{"4.435066294411993`", ",", "6.433099164228725`"}], "}"}]}], 
    "}"}], ",", 
   RowBox[{"{", 
    RowBox[{"544", ",", 
     RowBox[{"{", 
      RowBox[{"1.06901763102009`", ",", "0.0783932467913392`"}], "}"}], ",", 
     RowBox[{"{", 
      RowBox[{"6.9017631020090064`", ",", "21.606753208660802`"}], "}"}]}], 
    "}"}], ",", 
   RowBox[{"{", 
    RowBox[{"545", ",", 
     RowBox[{"{", 
      RowBox[{"0.9124189531961001`", ",", "0.0923718539131866`"}], "}"}], ",", 
     RowBox[{"{", 
      RowBox[{"8.75810468038999`", ",", "7.628146086813406`"}], "}"}]}], 
    "}"}], ",", 
   RowBox[{"{", 
    RowBox[{"546", ",", 
     RowBox[{"{", 
      RowBox[{"1.106092496847837`", ",", "0.08683939925290489`"}], "}"}], ",", 
     RowBox[{"{", 
      RowBox[{"10.609249684783695`", ",", "13.160600747095117`"}], "}"}]}], 
    "}"}], ",", 
   RowBox[{"{", 
    RowBox[{"547", ",", 
     RowBox[{"{", 
      RowBox[{"1.5968045758039642`", ",", "0.16569111598456965`"}], "}"}], 
     ",", 
     RowBox[{"{", 
      RowBox[{"59.68045758039642`", ",", "65.69111598456965`"}], "}"}]}], 
    "}"}], ",", 
   RowBox[{"{", 
    RowBox[{"548", ",", 
     RowBox[{"{", 
      RowBox[{"1.2444745658373175`", ",", "0.0539833983156657`"}], "}"}], ",", 
     RowBox[{"{", 
      RowBox[{"24.447456583731753`", ",", "46.016601684334304`"}], "}"}]}], 
    "}"}], ",", 
   RowBox[{"{", 
    RowBox[{"549", ",", 
     RowBox[{"{", 
      RowBox[{"1.951111409465789`", ",", "0.0842542721450887`"}], "}"}], ",", 
     
     RowBox[{"{", 
      RowBox[{"95.11114094657891`", ",", "15.74572785491131`"}], "}"}]}], 
    "}"}], ",", 
   RowBox[{"{", 
    RowBox[{"550", ",", 
     RowBox[{"{", 
      RowBox[{"0.8761343517380122`", ",", "0.042420967458918726`"}], "}"}], 
     ",", 
     RowBox[{"{", 
      RowBox[{"12.386564826198775`", ",", "57.579032541081276`"}], "}"}]}], 
    "}"}], ",", 
   RowBox[{"{", 
    RowBox[{"551", ",", 
     RowBox[{"{", 
      RowBox[{"1.299276793865407`", ",", "0.10712830498000989`"}], "}"}], ",", 
     RowBox[{"{", 
      RowBox[{"29.927679386540706`", ",", "7.128304980009881`"}], "}"}]}], 
    "}"}], ",", 
   RowBox[{"{", 
    RowBox[{"552", ",", 
     RowBox[{"{", 
      RowBox[{"1.2221000561052657`", ",", "0.15256724409196082`"}], "}"}], 
     ",", 
     RowBox[{"{", 
      RowBox[{"22.210005610526572`", ",", "52.56724409196081`"}], "}"}]}], 
    "}"}], ",", 
   RowBox[{"{", 
    RowBox[{"553", ",", 
     RowBox[{"{", 
      RowBox[{"1.3621662675160782`", ",", "0.10900950735416227`"}], "}"}], 
     ",", 
     RowBox[{"{", 
      RowBox[{"36.21662675160782`", ",", "9.009507354162269`"}], "}"}]}], 
    "}"}], ",", 
   RowBox[{"{", 
    RowBox[{"554", ",", 
     RowBox[{"{", 
      RowBox[{"0.7760603358844973`", ",", "0.09814861387932627`"}], "}"}], 
     ",", 
     RowBox[{"{", 
      RowBox[{"22.39396641155027`", ",", "1.8513861206737314`"}], "}"}]}], 
    "}"}], ",", 
   RowBox[{"{", 
    RowBox[{"555", ",", 
     RowBox[{"{", 
      RowBox[{"1.2915323644589856`", ",", "0.04819980084953117`"}], "}"}], 
     ",", 
     RowBox[{"{", 
      RowBox[{"29.153236445898557`", ",", "51.80019915046884`"}], "}"}]}], 
    "}"}], ",", 
   RowBox[{"{", 
    RowBox[{"556", ",", 
     RowBox[{"{", 
      RowBox[{"0.7523985674175292`", ",", "0.1141359976620686`"}], "}"}], ",", 
     RowBox[{"{", 
      RowBox[{"24.76014325824708`", ",", "14.135997662068592`"}], "}"}]}], 
    "}"}], ",", 
   RowBox[{"{", 
    RowBox[{"557", ",", 
     RowBox[{"{", 
      RowBox[{"1.70412156826932`", ",", "0.10583784254063022`"}], "}"}], ",", 
     
     RowBox[{"{", 
      RowBox[{"70.412156826932`", ",", "5.837842540630217`"}], "}"}]}], "}"}],
    ",", 
   RowBox[{"{", 
    RowBox[{"558", ",", 
     RowBox[{"{", 
      RowBox[{"0.5116841137507177`", ",", "0.14172777182192317`"}], "}"}], 
     ",", 
     RowBox[{"{", 
      RowBox[{"48.83158862492824`", ",", "41.72777182192316`"}], "}"}]}], 
    "}"}], ",", 
   RowBox[{"{", 
    RowBox[{"559", ",", 
     RowBox[{"{", 
      RowBox[{"0.916071750818293`", ",", "0.01868632419989055`"}], "}"}], ",", 
     RowBox[{"{", 
      RowBox[{"8.392824918170705`", ",", "81.31367580010945`"}], "}"}]}], 
    "}"}], ",", 
   RowBox[{"{", 
    RowBox[{"560", ",", 
     RowBox[{"{", 
      RowBox[{"0.8060211464913425`", ",", "0.20968986891895647`"}], "}"}], 
     ",", 
     RowBox[{"{", 
      RowBox[{"19.39788535086575`", ",", "109.68986891895646`"}], "}"}]}], 
    "}"}], ",", 
   RowBox[{"{", 
    RowBox[{"561", ",", 
     RowBox[{"{", 
      RowBox[{"0.7322181213220156`", ",", "0.21647277932441109`"}], "}"}], 
     ",", 
     RowBox[{"{", 
      RowBox[{"26.778187867798444`", ",", "116.47277932441109`"}], "}"}]}], 
    "}"}], ",", 
   RowBox[{"{", 
    RowBox[{"562", ",", 
     RowBox[{"{", 
      RowBox[{"1.287549240430375`", ",", "0.17893105068889123`"}], "}"}], ",", 
     RowBox[{"{", 
      RowBox[{"28.754924043037498`", ",", "78.93105068889122`"}], "}"}]}], 
    "}"}], ",", 
   RowBox[{"{", 
    RowBox[{"563", ",", 
     RowBox[{"{", 
      RowBox[{"0.9673823817397682`", ",", "0.06324965921124626`"}], "}"}], 
     ",", 
     RowBox[{"{", 
      RowBox[{"3.2617618260231795`", ",", "36.750340788753746`"}], "}"}]}], 
    "}"}], ",", 
   RowBox[{"{", 
    RowBox[{"564", ",", 
     RowBox[{"{", 
      RowBox[{"1.1458547087263353`", ",", "0.07961267221126807`"}], "}"}], 
     ",", 
     RowBox[{"{", 
      RowBox[{"14.585470872633532`", ",", "20.387327788731938`"}], "}"}]}], 
    "}"}], ",", 
   RowBox[{"{", 
    RowBox[{"565", ",", 
     RowBox[{"{", 
      RowBox[{"0.7601221012695281`", ",", "0.07173362720731657`"}], "}"}], 
     ",", 
     RowBox[{"{", 
      RowBox[{"23.987789873047195`", ",", "28.26637279268343`"}], "}"}]}], 
    "}"}], ",", 
   RowBox[{"{", 
    RowBox[{"566", ",", 
     RowBox[{"{", 
      RowBox[{"0.8044295579624838`", ",", "0.06655285397328206`"}], "}"}], 
     ",", 
     RowBox[{"{", 
      RowBox[{"19.557044203751616`", ",", "33.447146026717945`"}], "}"}]}], 
    "}"}], ",", 
   RowBox[{"{", 
    RowBox[{"567", ",", 
     RowBox[{"{", 
      RowBox[{"0.7974121213751688`", ",", "0.10069508806811206`"}], "}"}], 
     ",", 
     RowBox[{"{", 
      RowBox[{"20.258787862483118`", ",", "0.6950880681120541`"}], "}"}]}], 
    "}"}], ",", 
   RowBox[{"{", 
    RowBox[{"568", ",", 
     RowBox[{"{", 
      RowBox[{"0.9123257512269874`", ",", "0.08107475936011177`"}], "}"}], 
     ",", 
     RowBox[{"{", 
      RowBox[{"8.767424877301256`", ",", "18.925240639888237`"}], "}"}]}], 
    "}"}], ",", 
   RowBox[{"{", 
    RowBox[{"569", ",", 
     RowBox[{"{", 
      RowBox[{"1.4384063720323668`", ",", "0.07663712504602642`"}], "}"}], 
     ",", 
     RowBox[{"{", 
      RowBox[{"43.840637203236675`", ",", "23.362874953973588`"}], "}"}]}], 
    "}"}], ",", 
   RowBox[{"{", 
    RowBox[{"570", ",", 
     RowBox[{"{", 
      RowBox[{"1.117945755538615`", ",", "0.11536595937565329`"}], "}"}], ",", 
     RowBox[{"{", 
      RowBox[{"11.794575553861497`", ",", "15.365959375653285`"}], "}"}]}], 
    "}"}], ",", 
   RowBox[{"{", 
    RowBox[{"571", ",", 
     RowBox[{"{", 
      RowBox[{"1.475764154829816`", ",", "0.06696461650045467`"}], "}"}], ",", 
     RowBox[{"{", 
      RowBox[{"47.576415482981595`", ",", "33.03538349954533`"}], "}"}]}], 
    "}"}], ",", 
   RowBox[{"{", 
    RowBox[{"572", ",", 
     RowBox[{"{", 
      RowBox[{"1.642393462353794`", ",", "0.14069598754241147`"}], "}"}], ",", 
     RowBox[{"{", 
      RowBox[{"64.23934623537939`", ",", "40.695987542411466`"}], "}"}]}], 
    "}"}], ",", 
   RowBox[{"{", 
    RowBox[{"573", ",", 
     RowBox[{"{", 
      RowBox[{"1.1893122129935019`", ",", "0.05858866251911252`"}], "}"}], 
     ",", 
     RowBox[{"{", 
      RowBox[{"18.931221299350188`", ",", "41.41133748088749`"}], "}"}]}], 
    "}"}], ",", 
   RowBox[{"{", 
    RowBox[{"574", ",", 
     RowBox[{"{", 
      RowBox[{"0.704658884569737`", ",", "0.06549699399632367`"}], "}"}], ",", 
     RowBox[{"{", 
      RowBox[{"29.5341115430263`", ",", "34.50300600367634`"}], "}"}]}], 
    "}"}], ",", 
   RowBox[{"{", 
    RowBox[{"575", ",", 
     RowBox[{"{", 
      RowBox[{"0.8695951650383296`", ",", "0.10174164238369823`"}], "}"}], 
     ",", 
     RowBox[{"{", 
      RowBox[{"13.040483496167043`", ",", "1.7416423836982275`"}], "}"}]}], 
    "}"}], ",", 
   RowBox[{"{", 
    RowBox[{"576", ",", 
     RowBox[{"{", 
      RowBox[{"0.7324613682847665`", ",", "0.041205643359500006`"}], "}"}], 
     ",", 
     RowBox[{"{", 
      RowBox[{"26.75386317152335`", ",", "58.7943566405`"}], "}"}]}], "}"}], 
   ",", 
   RowBox[{"{", 
    RowBox[{"577", ",", 
     RowBox[{"{", 
      RowBox[{"1.2123014129329754`", ",", "0.10509653447699802`"}], "}"}], 
     ",", 
     RowBox[{"{", 
      RowBox[{"21.230141293297542`", ",", "5.09653447699801`"}], "}"}]}], 
    "}"}], ",", 
   RowBox[{"{", 
    RowBox[{"578", ",", 
     RowBox[{"{", 
      RowBox[{"1.3291379474938976`", ",", "0.11065595834215228`"}], "}"}], 
     ",", 
     RowBox[{"{", 
      RowBox[{"32.91379474938976`", ",", "10.655958342152271`"}], "}"}]}], 
    "}"}], ",", 
   RowBox[{"{", 
    RowBox[{"579", ",", 
     RowBox[{"{", 
      RowBox[{"0.9152067718011676`", ",", "0.12473244032849973`"}], "}"}], 
     ",", 
     RowBox[{"{", 
      RowBox[{"8.47932281988324`", ",", "24.73244032849972`"}], "}"}]}], 
    "}"}], ",", 
   RowBox[{"{", 
    RowBox[{"580", ",", 
     RowBox[{"{", 
      RowBox[{"1.2511559074508203`", ",", "0.08194457928539294`"}], "}"}], 
     ",", 
     RowBox[{"{", 
      RowBox[{"25.115590745082027`", ",", "18.05542071460707`"}], "}"}]}], 
    "}"}], ",", 
   RowBox[{"{", 
    RowBox[{"581", ",", 
     RowBox[{"{", 
      RowBox[{"0.49068923043580764`", ",", "0.08019918217313189`"}], "}"}], 
     ",", 
     RowBox[{"{", 
      RowBox[{"50.93107695641923`", ",", "19.800817826868116`"}], "}"}]}], 
    "}"}], ",", 
   RowBox[{"{", 
    RowBox[{"582", ",", 
     RowBox[{"{", 
      RowBox[{"1.0259558039461207`", ",", "0.12673503285236856`"}], "}"}], 
     ",", 
     RowBox[{"{", 
      RowBox[{"2.5955803946120737`", ",", "26.735032852368555`"}], "}"}]}], 
    "}"}], ",", 
   RowBox[{"{", 
    RowBox[{"583", ",", 
     RowBox[{"{", 
      RowBox[{"1.8014238484985732`", ",", "0.06990721960350892`"}], "}"}], 
     ",", 
     RowBox[{"{", 
      RowBox[{"80.14238484985732`", ",", "30.092780396491094`"}], "}"}]}], 
    "}"}], ",", 
   RowBox[{"{", 
    RowBox[{"584", ",", 
     RowBox[{"{", 
      RowBox[{"0.8980279994003811`", ",", "0.10727467829334754`"}], "}"}], 
     ",", 
     RowBox[{"{", 
      RowBox[{"10.197200059961887`", ",", "7.274678293347534`"}], "}"}]}], 
    "}"}], ",", 
   RowBox[{"{", 
    RowBox[{"585", ",", 
     RowBox[{"{", 
      RowBox[{"0.33020519567942175`", ",", "0.06312990223884356`"}], "}"}], 
     ",", 
     RowBox[{"{", 
      RowBox[{"66.97948043205783`", ",", "36.87009776115645`"}], "}"}]}], 
    "}"}], ",", 
   RowBox[{"{", 
    RowBox[{"586", ",", 
     RowBox[{"{", 
      RowBox[{"0.4382619667094074`", ",", "0.07512440454368774`"}], "}"}], 
     ",", 
     RowBox[{"{", 
      RowBox[{"56.173803329059254`", ",", "24.875595456312265`"}], "}"}]}], 
    "}"}], ",", 
   RowBox[{"{", 
    RowBox[{"587", ",", 
     RowBox[{"{", 
      RowBox[{"0.4988675041343511`", ",", "0.12758187735031543`"}], "}"}], 
     ",", 
     RowBox[{"{", 
      RowBox[{"50.11324958656489`", ",", "27.58187735031542`"}], "}"}]}], 
    "}"}], ",", 
   RowBox[{"{", 
    RowBox[{"588", ",", 
     RowBox[{"{", 
      RowBox[{"0.4662658925544167`", ",", "0.1258777837449853`"}], "}"}], ",", 
     RowBox[{"{", 
      RowBox[{"53.37341074455833`", ",", "25.877783744985283`"}], "}"}]}], 
    "}"}], ",", 
   RowBox[{"{", 
    RowBox[{"589", ",", 
     RowBox[{"{", 
      RowBox[{"1.4121672247561317`", ",", "0.0870684862687333`"}], "}"}], ",", 
     RowBox[{"{", 
      RowBox[{"41.21672247561317`", ",", "12.931513731266705`"}], "}"}]}], 
    "}"}], ",", 
   RowBox[{"{", 
    RowBox[{"590", ",", 
     RowBox[{"{", 
      RowBox[{"0.9508032143226378`", ",", "0.10418004390568199`"}], "}"}], 
     ",", 
     RowBox[{"{", 
      RowBox[{"4.919678567736218`", ",", "4.180043905681982`"}], "}"}]}], 
    "}"}], ",", 
   RowBox[{"{", 
    RowBox[{"591", ",", 
     RowBox[{"{", 
      RowBox[{"0.7906353359485796`", ",", "0.1467728315238642`"}], "}"}], ",", 
     RowBox[{"{", 
      RowBox[{"20.936466405142042`", ",", "46.77283152386419`"}], "}"}]}], 
    "}"}], ",", 
   RowBox[{"{", 
    RowBox[{"592", ",", 
     RowBox[{"{", 
      RowBox[{"0.9512279567043254`", ",", "0.1871339169313274`"}], "}"}], ",", 
     RowBox[{"{", 
      RowBox[{"4.877204329567464`", ",", "87.13391693132738`"}], "}"}]}], 
    "}"}], ",", 
   RowBox[{"{", 
    RowBox[{"593", ",", 
     RowBox[{"{", 
      RowBox[{"0.8279235073332933`", ",", "0.09065324614252473`"}], "}"}], 
     ",", 
     RowBox[{"{", 
      RowBox[{"17.207649266670664`", ",", "9.34675385747527`"}], "}"}]}], 
    "}"}], ",", 
   RowBox[{"{", 
    RowBox[{"594", ",", 
     RowBox[{"{", 
      RowBox[{"0.9978157025374591`", ",", "0.08039531152390925`"}], "}"}], 
     ",", 
     RowBox[{"{", 
      RowBox[{"0.21842974625408962`", ",", "19.604688476090757`"}], "}"}]}], 
    "}"}], ",", 
   RowBox[{"{", 
    RowBox[{"595", ",", 
     RowBox[{"{", 
      RowBox[{"0.552697489027492`", ",", "0.08838637076266628`"}], "}"}], ",", 
     RowBox[{"{", 
      RowBox[{"44.73025109725079`", ",", "11.613629237333722`"}], "}"}]}], 
    "}"}], ",", 
   RowBox[{"{", 
    RowBox[{"596", ",", 
     RowBox[{"{", 
      RowBox[{"0.7295479740338466`", ",", "0.06576854023215575`"}], "}"}], 
     ",", 
     RowBox[{"{", 
      RowBox[{"27.045202596615336`", ",", "34.23145976784425`"}], "}"}]}], 
    "}"}], ",", 
   RowBox[{"{", 
    RowBox[{"597", ",", 
     RowBox[{"{", 
      RowBox[{"1.1018924072884377`", ",", "0.06448072134288903`"}], "}"}], 
     ",", 
     RowBox[{"{", 
      RowBox[{"10.189240728843775`", ",", "35.51927865711097`"}], "}"}]}], 
    "}"}], ",", 
   RowBox[{"{", 
    RowBox[{"598", ",", 
     RowBox[{"{", 
      RowBox[{"0.5581799523754518`", ",", "0.10948421025368658`"}], "}"}], 
     ",", 
     RowBox[{"{", 
      RowBox[{"44.18200476245482`", ",", "9.484210253686578`"}], "}"}]}], 
    "}"}], ",", 
   RowBox[{"{", 
    RowBox[{"599", ",", 
     RowBox[{"{", 
      RowBox[{"1.4401082846277078`", ",", "0.12848245042049997`"}], "}"}], 
     ",", 
     RowBox[{"{", 
      RowBox[{"44.01082846277078`", ",", "28.482450420499962`"}], "}"}]}], 
    "}"}], ",", 
   RowBox[{"{", 
    RowBox[{"600", ",", 
     RowBox[{"{", 
      RowBox[{"0.9151839647015952`", ",", "0.0811667920417437`"}], "}"}], ",", 
     RowBox[{"{", 
      RowBox[{"8.481603529840475`", ",", "18.833207958256313`"}], "}"}]}], 
    "}"}], ",", 
   RowBox[{"{", 
    RowBox[{"601", ",", 
     RowBox[{"{", 
      RowBox[{"1.0519443778002844`", ",", "0.07839842143285063`"}], "}"}], 
     ",", 
     RowBox[{"{", 
      RowBox[{"5.194437780028438`", ",", "21.601578567149378`"}], "}"}]}], 
    "}"}], ",", 
   RowBox[{"{", 
    RowBox[{"602", ",", 
     RowBox[{"{", 
      RowBox[{"0.786683548997813`", ",", "0.1221521005270775`"}], "}"}], ",", 
     
     RowBox[{"{", 
      RowBox[{"21.3316451002187`", ",", "22.1521005270775`"}], "}"}]}], "}"}],
    ",", 
   RowBox[{"{", 
    RowBox[{"603", ",", 
     RowBox[{"{", 
      RowBox[{"1.1381294522974263`", ",", "0.06343326486160837`"}], "}"}], 
     ",", 
     RowBox[{"{", 
      RowBox[{"13.812945229742635`", ",", "36.566735138391635`"}], "}"}]}], 
    "}"}], ",", 
   RowBox[{"{", 
    RowBox[{"604", ",", 
     RowBox[{"{", 
      RowBox[{"0.6052619411321629`", ",", "0.09028456446542757`"}], "}"}], 
     ",", 
     RowBox[{"{", 
      RowBox[{"39.47380588678371`", ",", "9.715435534572435`"}], "}"}]}], 
    "}"}], ",", 
   RowBox[{"{", 
    RowBox[{"605", ",", 
     RowBox[{"{", 
      RowBox[{"1.061277014312715`", ",", "0.10712108979304658`"}], "}"}], ",", 
     RowBox[{"{", 
      RowBox[{"6.127701431271504`", ",", "7.12108979304657`"}], "}"}]}], 
    "}"}], ",", 
   RowBox[{"{", 
    RowBox[{"606", ",", 
     RowBox[{"{", 
      RowBox[{"1.426838390246221`", ",", "0.07989748157749431`"}], "}"}], ",", 
     RowBox[{"{", 
      RowBox[{"42.683839024622095`", ",", "20.102518422505696`"}], "}"}]}], 
    "}"}], ",", 
   RowBox[{"{", 
    RowBox[{"607", ",", 
     RowBox[{"{", 
      RowBox[{"0.5017998866463383`", ",", "0.09595681541806456`"}], "}"}], 
     ",", 
     RowBox[{"{", 
      RowBox[{"49.82001133536617`", ",", "4.043184581935449`"}], "}"}]}], 
    "}"}], ",", 
   RowBox[{"{", 
    RowBox[{"608", ",", 
     RowBox[{"{", 
      RowBox[{"1.3216971150911705`", ",", "0.045972720458792596`"}], "}"}], 
     ",", 
     RowBox[{"{", 
      RowBox[{"32.16971150911705`", ",", "54.027279541207406`"}], "}"}]}], 
    "}"}], ",", 
   RowBox[{"{", 
    RowBox[{"609", ",", 
     RowBox[{"{", 
      RowBox[{"1.7087579445586272`", ",", "0.10140497662388584`"}], "}"}], 
     ",", 
     RowBox[{"{", 
      RowBox[{"70.87579445586272`", ",", "1.404976623885834`"}], "}"}]}], 
    "}"}], ",", 
   RowBox[{"{", 
    RowBox[{"610", ",", 
     RowBox[{"{", 
      RowBox[{"0.7337022768435869`", ",", "0.08794763743770354`"}], "}"}], 
     ",", 
     RowBox[{"{", 
      RowBox[{"26.629772315641308`", ",", "12.05236256229647`"}], "}"}]}], 
    "}"}], ",", 
   RowBox[{"{", 
    RowBox[{"611", ",", 
     RowBox[{"{", 
      RowBox[{"0.7102307870683029`", ",", "0.06680053814860745`"}], "}"}], 
     ",", 
     RowBox[{"{", 
      RowBox[{"28.97692129316971`", ",", "33.199461851392556`"}], "}"}]}], 
    "}"}], ",", 
   RowBox[{"{", 
    RowBox[{"612", ",", 
     RowBox[{"{", 
      RowBox[{"0.466351645560978`", ",", "0.07160453404648554`"}], "}"}], ",", 
     RowBox[{"{", 
      RowBox[{"53.3648354439022`", ",", "28.39546595351447`"}], "}"}]}], 
    "}"}], ",", 
   RowBox[{"{", 
    RowBox[{"613", ",", 
     RowBox[{"{", 
      RowBox[{"0.8910454332297844`", ",", "0.11035576857930526`"}], "}"}], 
     ",", 
     RowBox[{"{", 
      RowBox[{"10.895456677021564`", ",", "10.355768579305257`"}], "}"}]}], 
    "}"}], ",", 
   RowBox[{"{", 
    RowBox[{"614", ",", 
     RowBox[{"{", 
      RowBox[{"1.1075722193455413`", ",", "0.06970239807391622`"}], "}"}], 
     ",", 
     RowBox[{"{", 
      RowBox[{"10.757221934554128`", ",", "30.297601926083782`"}], "}"}]}], 
    "}"}], ",", 
   RowBox[{"{", 
    RowBox[{"615", ",", 
     RowBox[{"{", 
      RowBox[{"1.2348424257203705`", ",", "0.11987714765715216`"}], "}"}], 
     ",", 
     RowBox[{"{", 
      RowBox[{"23.48424257203705`", ",", "19.87714765715215`"}], "}"}]}], 
    "}"}], ",", 
   RowBox[{"{", 
    RowBox[{"616", ",", 
     RowBox[{"{", 
      RowBox[{"1.0686370012219288`", ",", "0.11989878199117382`"}], "}"}], 
     ",", 
     RowBox[{"{", 
      RowBox[{"6.863700122192884`", ",", "19.898781991173813`"}], "}"}]}], 
    "}"}], ",", 
   RowBox[{"{", 
    RowBox[{"617", ",", 
     RowBox[{"{", 
      RowBox[{"1.2129076413166775`", ",", "0.14218709036035262`"}], "}"}], 
     ",", 
     RowBox[{"{", 
      RowBox[{"21.29076413166775`", ",", "42.18709036035262`"}], "}"}]}], 
    "}"}], ",", 
   RowBox[{"{", 
    RowBox[{"618", ",", 
     RowBox[{"{", 
      RowBox[{"1.2500608724668092`", ",", "0.09340993528910031`"}], "}"}], 
     ",", 
     RowBox[{"{", 
      RowBox[{"25.00608724668092`", ",", "6.590064710899693`"}], "}"}]}], 
    "}"}], ",", 
   RowBox[{"{", 
    RowBox[{"619", ",", 
     RowBox[{"{", 
      RowBox[{"1.3059867452251928`", ",", "0.05628010030134029`"}], "}"}], 
     ",", 
     RowBox[{"{", 
      RowBox[{"30.598674522519275`", ",", "43.71989969865972`"}], "}"}]}], 
    "}"}], ",", 
   RowBox[{"{", 
    RowBox[{"620", ",", 
     RowBox[{"{", 
      RowBox[{"0.7998892219846847`", ",", "0.08372941265761244`"}], "}"}], 
     ",", 
     RowBox[{"{", 
      RowBox[{"20.011077801531528`", ",", "16.270587342387564`"}], "}"}]}], 
    "}"}], ",", 
   RowBox[{"{", 
    RowBox[{"621", ",", 
     RowBox[{"{", 
      RowBox[{"1.1109027271897316`", ",", "0.08558743978924263`"}], "}"}], 
     ",", 
     RowBox[{"{", 
      RowBox[{"11.09027271897316`", ",", "14.412560210757375`"}], "}"}]}], 
    "}"}], ",", 
   RowBox[{"{", 
    RowBox[{"622", ",", 
     RowBox[{"{", 
      RowBox[{"1.333640437333563`", ",", "0.10463299560763466`"}], "}"}], ",", 
     RowBox[{"{", 
      RowBox[{"33.36404373335631`", ",", "4.632995607634652`"}], "}"}]}], 
    "}"}], ",", 
   RowBox[{"{", 
    RowBox[{"623", ",", 
     RowBox[{"{", 
      RowBox[{"1.615499559569764`", ",", "0.10002704794196138`"}], "}"}], ",", 
     RowBox[{"{", 
      RowBox[{"61.54995595697641`", ",", "0.02704794196137228`"}], "}"}]}], 
    "}"}], ",", 
   RowBox[{"{", 
    RowBox[{"624", ",", 
     RowBox[{"{", 
      RowBox[{"1.6013185500783857`", ",", "0.1744749296902505`"}], "}"}], ",", 
     RowBox[{"{", 
      RowBox[{"60.131855007838574`", ",", "74.47492969025049`"}], "}"}]}], 
    "}"}], ",", 
   RowBox[{"{", 
    RowBox[{"625", ",", 
     RowBox[{"{", 
      RowBox[{"0.9061010992701616`", ",", "0.10768032546114527`"}], "}"}], 
     ",", 
     RowBox[{"{", 
      RowBox[{"9.389890072983842`", ",", "7.680325461145262`"}], "}"}]}], 
    "}"}], ",", 
   RowBox[{"{", 
    RowBox[{"626", ",", 
     RowBox[{"{", 
      RowBox[{"0.1202493528630879`", ",", "0.10231779786872629`"}], "}"}], 
     ",", 
     RowBox[{"{", 
      RowBox[{"87.97506471369121`", ",", "2.3177978687262817`"}], "}"}]}], 
    "}"}], ",", 
   RowBox[{"{", 
    RowBox[{"627", ",", 
     RowBox[{"{", 
      RowBox[{"0.6420858045811896`", ",", "0.15178967450612982`"}], "}"}], 
     ",", 
     RowBox[{"{", 
      RowBox[{"35.79141954188104`", ",", "51.78967450612981`"}], "}"}]}], 
    "}"}], ",", 
   RowBox[{"{", 
    RowBox[{"628", ",", 
     RowBox[{"{", 
      RowBox[{"0.7795186022363981`", ",", "0.1369947992988109`"}], "}"}], ",", 
     RowBox[{"{", 
      RowBox[{"22.048139776360188`", ",", "36.99479929881089`"}], "}"}]}], 
    "}"}], ",", 
   RowBox[{"{", 
    RowBox[{"629", ",", 
     RowBox[{"{", 
      RowBox[{"0.8950532204540903`", ",", "0.07141614309914358`"}], "}"}], 
     ",", 
     RowBox[{"{", 
      RowBox[{"10.49467795459097`", ",", "28.583856900856418`"}], "}"}]}], 
    "}"}], ",", 
   RowBox[{"{", 
    RowBox[{"630", ",", 
     RowBox[{"{", 
      RowBox[{"0.9966920632216547`", ",", "0.10469334710044473`"}], "}"}], 
     ",", 
     RowBox[{"{", 
      RowBox[{"0.33079367783452884`", ",", "4.693347100444722`"}], "}"}]}], 
    "}"}], ",", 
   RowBox[{"{", 
    RowBox[{"631", ",", 
     RowBox[{"{", 
      RowBox[{"0.42789625235746753`", ",", "0.1053256992516405`"}], "}"}], 
     ",", 
     RowBox[{"{", 
      RowBox[{"57.210374764253245`", ",", "5.325699251640489`"}], "}"}]}], 
    "}"}], ",", 
   RowBox[{"{", 
    RowBox[{"632", ",", 
     RowBox[{"{", 
      RowBox[{"1.0218555036316392`", ",", "0.10628321149633713`"}], "}"}], 
     ",", 
     RowBox[{"{", 
      RowBox[{"2.185550363163924`", ",", "6.283211496337121`"}], "}"}]}], 
    "}"}], ",", 
   RowBox[{"{", 
    RowBox[{"633", ",", 
     RowBox[{"{", 
      RowBox[{"0.8998419794506705`", ",", "0.07444778197243082`"}], "}"}], 
     ",", 
     RowBox[{"{", 
      RowBox[{"10.015802054932955`", ",", "25.552218027569186`"}], "}"}]}], 
    "}"}], ",", 
   RowBox[{"{", 
    RowBox[{"634", ",", 
     RowBox[{"{", 
      RowBox[{"0.9393335078067695`", ",", "0.1094402094881528`"}], "}"}], ",", 
     RowBox[{"{", 
      RowBox[{"6.06664921932305`", ",", "9.440209488152801`"}], "}"}]}], 
    "}"}], ",", 
   RowBox[{"{", 
    RowBox[{"635", ",", 
     RowBox[{"{", 
      RowBox[{"1.02348246553862`", ",", "0.055803817859374855`"}], "}"}], ",", 
     RowBox[{"{", 
      RowBox[{"2.34824655386201`", ",", "44.196182140625154`"}], "}"}]}], 
    "}"}], ",", 
   RowBox[{"{", 
    RowBox[{"636", ",", 
     RowBox[{"{", 
      RowBox[{"1.2908295074779315`", ",", "0.08825253428834741`"}], "}"}], 
     ",", 
     RowBox[{"{", 
      RowBox[{"29.082950747793145`", ",", "11.747465711652596`"}], "}"}]}], 
    "}"}], ",", 
   RowBox[{"{", 
    RowBox[{"637", ",", 
     RowBox[{"{", 
      RowBox[{"0.9385392183560956`", ",", "0.05347328389399023`"}], "}"}], 
     ",", 
     RowBox[{"{", 
      RowBox[{"6.146078164390445`", ",", "46.52671610600977`"}], "}"}]}], 
    "}"}], ",", 
   RowBox[{"{", 
    RowBox[{"638", ",", 
     RowBox[{"{", 
      RowBox[{"0.5935135331780004`", ",", "0.09520215117909739`"}], "}"}], 
     ",", 
     RowBox[{"{", 
      RowBox[{"40.64864668219996`", ",", "4.797848820902617`"}], "}"}]}], 
    "}"}], ",", 
   RowBox[{"{", 
    RowBox[{"639", ",", 
     RowBox[{"{", 
      RowBox[{"1.0136965006623428`", ",", "0.10083581752664876`"}], "}"}], 
     ",", 
     RowBox[{"{", 
      RowBox[{"1.3696500662342848`", ",", "0.835817526648755`"}], "}"}]}], 
    "}"}], ",", 
   RowBox[{"{", 
    RowBox[{"640", ",", 
     RowBox[{"{", 
      RowBox[{"1.0409265077643648`", ",", "0.09667123462348351`"}], "}"}], 
     ",", 
     RowBox[{"{", 
      RowBox[{"4.0926507764364795`", ",", "3.328765376516496`"}], "}"}]}], 
    "}"}], ",", 
   RowBox[{"{", 
    RowBox[{"641", ",", 
     RowBox[{"{", 
      RowBox[{"0.9801095526507144`", ",", "0.0766986364323989`"}], "}"}], ",", 
     RowBox[{"{", 
      RowBox[{"1.9890447349285578`", ",", "23.30136356760111`"}], "}"}]}], 
    "}"}], ",", 
   RowBox[{"{", 
    RowBox[{"642", ",", 
     RowBox[{"{", 
      RowBox[{"1.762057889335534`", ",", "0.11873107832110384`"}], "}"}], ",", 
     RowBox[{"{", 
      RowBox[{"76.2057889335534`", ",", "18.731078321103837`"}], "}"}]}], 
    "}"}], ",", 
   RowBox[{"{", 
    RowBox[{"643", ",", 
     RowBox[{"{", 
      RowBox[{"1.4609196546644139`", ",", "0.13680655636615205`"}], "}"}], 
     ",", 
     RowBox[{"{", 
      RowBox[{"46.09196546644139`", ",", "36.806556366152044`"}], "}"}]}], 
    "}"}], ",", 
   RowBox[{"{", 
    RowBox[{"644", ",", 
     RowBox[{"{", 
      RowBox[{"0.5508613669000341`", ",", "0.10632887340656452`"}], "}"}], 
     ",", 
     RowBox[{"{", 
      RowBox[{"44.91386330999659`", ",", "6.328873406564517`"}], "}"}]}], 
    "}"}], ",", 
   RowBox[{"{", 
    RowBox[{"645", ",", 
     RowBox[{"{", 
      RowBox[{"0.6576950799725806`", ",", "0.12661671543435388`"}], "}"}], 
     ",", 
     RowBox[{"{", 
      RowBox[{"34.23049200274194`", ",", "26.61671543435387`"}], "}"}]}], 
    "}"}], ",", 
   RowBox[{"{", 
    RowBox[{"646", ",", 
     RowBox[{"{", 
      RowBox[{"0.7135901081632035`", ",", "0.07045950875341865`"}], "}"}], 
     ",", 
     RowBox[{"{", 
      RowBox[{"28.640989183679654`", ",", "29.540491246581357`"}], "}"}]}], 
    "}"}], ",", 
   RowBox[{"{", 
    RowBox[{"647", ",", 
     RowBox[{"{", 
      RowBox[{"0.5832134464327234`", ",", "0.10970675079518498`"}], "}"}], 
     ",", 
     RowBox[{"{", 
      RowBox[{"41.67865535672766`", ",", "9.706750795184973`"}], "}"}]}], 
    "}"}], ",", 
   RowBox[{"{", 
    RowBox[{"648", ",", 
     RowBox[{"{", 
      RowBox[{"1.1724811320768755`", ",", "0.0796655435724666`"}], "}"}], ",", 
     RowBox[{"{", 
      RowBox[{"17.248113207687553`", ",", "20.33445642753341`"}], "}"}]}], 
    "}"}], ",", 
   RowBox[{"{", 
    RowBox[{"649", ",", 
     RowBox[{"{", 
      RowBox[{"0.9888473324730044`", ",", "0.11434974134865233`"}], "}"}], 
     ",", 
     RowBox[{"{", 
      RowBox[{"1.1152667526995619`", ",", "14.349741348652328`"}], "}"}]}], 
    "}"}], ",", 
   RowBox[{"{", 
    RowBox[{"650", ",", 
     RowBox[{"{", 
      RowBox[{"0.5664610987805999`", ",", "0.10522090950769206`"}], "}"}], 
     ",", 
     RowBox[{"{", 
      RowBox[{"43.35389012194001`", ",", "5.220909507692051`"}], "}"}]}], 
    "}"}], ",", 
   RowBox[{"{", 
    RowBox[{"651", ",", 
     RowBox[{"{", 
      RowBox[{"0.43106264681959944`", ",", "0.1348281603793405`"}], "}"}], 
     ",", 
     RowBox[{"{", 
      RowBox[{"56.89373531804005`", ",", "34.8281603793405`"}], "}"}]}], 
    "}"}], ",", 
   RowBox[{"{", 
    RowBox[{"652", ",", 
     RowBox[{"{", 
      RowBox[{"0.9310405791916172`", ",", "0.06505958734677186`"}], "}"}], 
     ",", 
     RowBox[{"{", 
      RowBox[{"6.89594208083828`", ",", "34.940412653228144`"}], "}"}]}], 
    "}"}], ",", 
   RowBox[{"{", 
    RowBox[{"653", ",", 
     RowBox[{"{", 
      RowBox[{"1.180840395718854`", ",", "0.10599679025992409`"}], "}"}], ",", 
     RowBox[{"{", 
      RowBox[{"18.084039571885402`", ",", "5.996790259924084`"}], "}"}]}], 
    "}"}], ",", 
   RowBox[{"{", 
    RowBox[{"654", ",", 
     RowBox[{"{", 
      RowBox[{"1.368305053399792`", ",", "0.12208388330963117`"}], "}"}], ",", 
     RowBox[{"{", 
      RowBox[{"36.830505339979204`", ",", "22.083883309631165`"}], "}"}]}], 
    "}"}], ",", 
   RowBox[{"{", 
    RowBox[{"655", ",", 
     RowBox[{"{", 
      RowBox[{"1.7342380509163873`", ",", "0.21234568127538403`"}], "}"}], 
     ",", 
     RowBox[{"{", 
      RowBox[{"73.42380509163873`", ",", "112.34568127538402`"}], "}"}]}], 
    "}"}], ",", 
   RowBox[{"{", 
    RowBox[{"656", ",", 
     RowBox[{"{", 
      RowBox[{"1.0741279168389173`", ",", "0.0887854458352805`"}], "}"}], ",", 
     RowBox[{"{", 
      RowBox[{"7.4127916838917285`", ",", "11.214554164719504`"}], "}"}]}], 
    "}"}], ",", 
   RowBox[{"{", 
    RowBox[{"657", ",", 
     RowBox[{"{", 
      RowBox[{"0.7743236829515959`", ",", "0.11062113575320869`"}], "}"}], 
     ",", 
     RowBox[{"{", 
      RowBox[{"22.56763170484041`", ",", "10.62113575320868`"}], "}"}]}], 
    "}"}], ",", 
   RowBox[{"{", 
    RowBox[{"658", ",", 
     RowBox[{"{", 
      RowBox[{"1.2901364979298078`", ",", "0.08249436811635348`"}], "}"}], 
     ",", 
     RowBox[{"{", 
      RowBox[{"29.01364979298078`", ",", "17.505631883646526`"}], "}"}]}], 
    "}"}], ",", 
   RowBox[{"{", 
    RowBox[{"659", ",", 
     RowBox[{"{", 
      RowBox[{"0.7434952806987363`", ",", "0.10939705954589128`"}], "}"}], 
     ",", 
     RowBox[{"{", 
      RowBox[{"25.650471930126372`", ",", "9.397059545891276`"}], "}"}]}], 
    "}"}], ",", 
   RowBox[{"{", 
    RowBox[{"660", ",", 
     RowBox[{"{", 
      RowBox[{"0.9221513446019388`", ",", "0.09655332014126894`"}], "}"}], 
     ",", 
     RowBox[{"{", 
      RowBox[{"7.784865539806118`", ",", "3.4466798587310663`"}], "}"}]}], 
    "}"}], ",", 
   RowBox[{"{", 
    RowBox[{"661", ",", 
     RowBox[{"{", 
      RowBox[{"1.3733601016427908`", ",", "0.060371702013710234`"}], "}"}], 
     ",", 
     RowBox[{"{", 
      RowBox[{"37.336010164279074`", ",", "39.62829798628977`"}], "}"}]}], 
    "}"}], ",", 
   RowBox[{"{", 
    RowBox[{"662", ",", 
     RowBox[{"{", 
      RowBox[{"0.9362953300822208`", ",", "0.1136172446440987`"}], "}"}], ",", 
     RowBox[{"{", 
      RowBox[{"6.370466991777923`", ",", "13.617244644098692`"}], "}"}]}], 
    "}"}], ",", 
   RowBox[{"{", 
    RowBox[{"663", ",", 
     RowBox[{"{", 
      RowBox[{"1.371586374088742`", ",", "0.08430473693280793`"}], "}"}], ",", 
     RowBox[{"{", 
      RowBox[{"37.1586374088742`", ",", "15.695263067192073`"}], "}"}]}], 
    "}"}], ",", 
   RowBox[{"{", 
    RowBox[{"664", ",", 
     RowBox[{"{", 
      RowBox[{"0.8475984794780496`", ",", "0.11351519337950663`"}], "}"}], 
     ",", 
     RowBox[{"{", 
      RowBox[{"15.240152052195043`", ",", "13.515193379506629`"}], "}"}]}], 
    "}"}], ",", 
   RowBox[{"{", 
    RowBox[{"665", ",", 
     RowBox[{"{", 
      RowBox[{"0.667194639989579`", ",", "0.12647290337014314`"}], "}"}], ",", 
     RowBox[{"{", 
      RowBox[{"33.28053600104211`", ",", "26.47290337014313`"}], "}"}]}], 
    "}"}], ",", 
   RowBox[{"{", 
    RowBox[{"666", ",", 
     RowBox[{"{", 
      RowBox[{"1.3374366877006256`", ",", "0.10562081012254187`"}], "}"}], 
     ",", 
     RowBox[{"{", 
      RowBox[{"33.74366877006256`", ",", "5.62081012254187`"}], "}"}]}], 
    "}"}], ",", 
   RowBox[{"{", 
    RowBox[{"667", ",", 
     RowBox[{"{", 
      RowBox[{"1.2159339395417366`", ",", "0.10823448616189431`"}], "}"}], 
     ",", 
     RowBox[{"{", 
      RowBox[{"21.593393954173656`", ",", "8.234486161894303`"}], "}"}]}], 
    "}"}], ",", 
   RowBox[{"{", 
    RowBox[{"668", ",", 
     RowBox[{"{", 
      RowBox[{"0.8393255592364937`", ",", "0.06319978870107071`"}], "}"}], 
     ",", 
     RowBox[{"{", 
      RowBox[{"16.067444076350633`", ",", "36.8002112989293`"}], "}"}]}], 
    "}"}], ",", 
   RowBox[{"{", 
    RowBox[{"669", ",", 
     RowBox[{"{", 
      RowBox[{"0.9855968864538499`", ",", "0.12617867554890377`"}], "}"}], 
     ",", 
     RowBox[{"{", 
      RowBox[{"1.4403113546150093`", ",", "26.17867554890377`"}], "}"}]}], 
    "}"}], ",", 
   RowBox[{"{", 
    RowBox[{"670", ",", 
     RowBox[{"{", 
      RowBox[{"2.4447727492997835`", ",", "0.16152213731806123`"}], "}"}], 
     ",", 
     RowBox[{"{", 
      RowBox[{"144.47727492997836`", ",", "61.52213731806122`"}], "}"}]}], 
    "}"}], ",", 
   RowBox[{"{", 
    RowBox[{"671", ",", 
     RowBox[{"{", 
      RowBox[{"1.3424418969058356`", ",", "0.11801669200859527`"}], "}"}], 
     ",", 
     RowBox[{"{", 
      RowBox[{"34.24418969058356`", ",", "18.016692008595264`"}], "}"}]}], 
    "}"}], ",", 
   RowBox[{"{", 
    RowBox[{"672", ",", 
     RowBox[{"{", 
      RowBox[{"1.2471155159791627`", ",", "0.09465969359991014`"}], "}"}], 
     ",", 
     RowBox[{"{", 
      RowBox[{"24.71155159791627`", ",", "5.340306400089867`"}], "}"}]}], 
    "}"}], ",", 
   RowBox[{"{", 
    RowBox[{"673", ",", 
     RowBox[{"{", 
      RowBox[{"0.587127657568176`", ",", "0.05662187675978848`"}], "}"}], ",", 
     RowBox[{"{", 
      RowBox[{"41.287234243182404`", ",", "43.37812324021153`"}], "}"}]}], 
    "}"}], ",", 
   RowBox[{"{", 
    RowBox[{"674", ",", 
     RowBox[{"{", 
      RowBox[{"1.2043876910705755`", ",", "0.10536485822565143`"}], "}"}], 
     ",", 
     RowBox[{"{", 
      RowBox[{"20.438769107057553`", ",", "5.364858225651428`"}], "}"}]}], 
    "}"}], ",", 
   RowBox[{"{", 
    RowBox[{"675", ",", 
     RowBox[{"{", 
      RowBox[{"0.8525524568888059`", ",", "0.08644636194591307`"}], "}"}], 
     ",", 
     RowBox[{"{", 
      RowBox[{"14.744754311119411`", ",", "13.553638054086935`"}], "}"}]}], 
    "}"}], ",", 
   RowBox[{"{", 
    RowBox[{"676", ",", 
     RowBox[{"{", 
      RowBox[{"1.0008108132488172`", ",", "0.10155391526654423`"}], "}"}], 
     ",", 
     RowBox[{"{", 
      RowBox[{"0.08108132488171549`", ",", "1.5539152665442202`"}], "}"}]}], 
    "}"}], ",", 
   RowBox[{"{", 
    RowBox[{"677", ",", 
     RowBox[{"{", 
      RowBox[{"1.6942557962364375`", ",", "0.10199698157406958`"}], "}"}], 
     ",", 
     RowBox[{"{", 
      RowBox[{"69.42557962364376`", ",", "1.9969815740695784`"}], "}"}]}], 
    "}"}], ",", 
   RowBox[{"{", 
    RowBox[{"678", ",", 
     RowBox[{"{", 
      RowBox[{"1.215644813621373`", ",", "0.07554721819524116`"}], "}"}], ",", 
     RowBox[{"{", 
      RowBox[{"21.56448136213731`", ",", "24.45278180475885`"}], "}"}]}], 
    "}"}], ",", 
   RowBox[{"{", 
    RowBox[{"679", ",", 
     RowBox[{"{", 
      RowBox[{"0.49601577996428614`", ",", "0.07255148760641757`"}], "}"}], 
     ",", 
     RowBox[{"{", 
      RowBox[{"50.39842200357138`", ",", "27.448512393582437`"}], "}"}]}], 
    "}"}], ",", 
   RowBox[{"{", 
    RowBox[{"680", ",", 
     RowBox[{"{", 
      RowBox[{"0.4413351500935263`", ",", "0.10377252401470181`"}], "}"}], 
     ",", 
     RowBox[{"{", 
      RowBox[{"55.86648499064737`", ",", "3.7725240147018084`"}], "}"}]}], 
    "}"}], ",", 
   RowBox[{"{", 
    RowBox[{"681", ",", 
     RowBox[{"{", 
      RowBox[{"1.3683923648969756`", ",", "0.08909919154259807`"}], "}"}], 
     ",", 
     RowBox[{"{", 
      RowBox[{"36.839236489697555`", ",", "10.900808457401933`"}], "}"}]}], 
    "}"}], ",", 
   RowBox[{"{", 
    RowBox[{"682", ",", 
     RowBox[{"{", 
      RowBox[{"0.6284264549939663`", ",", "0.07315244893849242`"}], "}"}], 
     ",", 
     RowBox[{"{", 
      RowBox[{"37.15735450060337`", ",", "26.84755106150759`"}], "}"}]}], 
    "}"}], ",", 
   RowBox[{"{", 
    RowBox[{"683", ",", 
     RowBox[{"{", 
      RowBox[{"1.0068548287967252`", ",", "0.1462169884869534`"}], "}"}], ",", 
     RowBox[{"{", 
      RowBox[{"0.6854828796725165`", ",", "46.21698848695338`"}], "}"}]}], 
    "}"}], ",", 
   RowBox[{"{", 
    RowBox[{"684", ",", 
     RowBox[{"{", 
      RowBox[{"1.0105969419037282`", ",", "0.07784121703169351`"}], "}"}], 
     ",", 
     RowBox[{"{", 
      RowBox[{"1.0596941903728174`", ",", "22.158782968306493`"}], "}"}]}], 
    "}"}], ",", 
   RowBox[{"{", 
    RowBox[{"685", ",", 
     RowBox[{"{", 
      RowBox[{"0.8781091553800721`", ",", "0.0929297942968738`"}], "}"}], ",", 
     RowBox[{"{", 
      RowBox[{"12.189084461992794`", ",", "7.070205703126206`"}], "}"}]}], 
    "}"}], ",", 
   RowBox[{"{", 
    RowBox[{"686", ",", 
     RowBox[{"{", 
      RowBox[{"0.879944376658317`", ",", "0.07942492112440762`"}], "}"}], ",", 
     RowBox[{"{", 
      RowBox[{"12.005562334168296`", ",", "20.575078875592386`"}], "}"}]}], 
    "}"}], ",", 
   RowBox[{"{", 
    RowBox[{"687", ",", 
     RowBox[{"{", 
      RowBox[{"1.0827396411113264`", ",", "0.05734288544023329`"}], "}"}], 
     ",", 
     RowBox[{"{", 
      RowBox[{"8.273964111132637`", ",", "42.65711455976672`"}], "}"}]}], 
    "}"}], ",", 
   RowBox[{"{", 
    RowBox[{"688", ",", 
     RowBox[{"{", 
      RowBox[{"1.2287680363680826`", ",", "0.0713525493888385`"}], "}"}], ",", 
     RowBox[{"{", 
      RowBox[{"22.876803636808262`", ",", "28.647450611161503`"}], "}"}]}], 
    "}"}], ",", 
   RowBox[{"{", 
    RowBox[{"689", ",", 
     RowBox[{"{", 
      RowBox[{"0.29953585687657547`", ",", "0.1111925814261834`"}], "}"}], 
     ",", 
     RowBox[{"{", 
      RowBox[{"70.04641431234245`", ",", "11.192581426183402`"}], "}"}]}], 
    "}"}], ",", 
   RowBox[{"{", 
    RowBox[{"690", ",", 
     RowBox[{"{", 
      RowBox[{"0.8735101010506068`", ",", "0.08347180700302571`"}], "}"}], 
     ",", 
     RowBox[{"{", 
      RowBox[{"12.648989894939323`", ",", "16.52819299697429`"}], "}"}]}], 
    "}"}], ",", 
   RowBox[{"{", 
    RowBox[{"691", ",", 
     RowBox[{"{", 
      RowBox[{"0.9540728240775299`", ",", "0.06982108230464013`"}], "}"}], 
     ",", 
     RowBox[{"{", 
      RowBox[{"4.592717592247009`", ",", "30.178917695359882`"}], "}"}]}], 
    "}"}], ",", 
   RowBox[{"{", 
    RowBox[{"692", ",", 
     RowBox[{"{", 
      RowBox[{"0.4729522149109723`", ",", "0.09149541308774352`"}], "}"}], 
     ",", 
     RowBox[{"{", 
      RowBox[{"52.70477850890277`", ",", "8.504586912256487`"}], "}"}]}], 
    "}"}], ",", 
   RowBox[{"{", 
    RowBox[{"693", ",", 
     RowBox[{"{", 
      RowBox[{"0.6925912639545908`", ",", "0.11375894131297581`"}], "}"}], 
     ",", 
     RowBox[{"{", 
      RowBox[{"30.74087360454092`", ",", "13.758941312975809`"}], "}"}]}], 
    "}"}], ",", 
   RowBox[{"{", 
    RowBox[{"694", ",", 
     RowBox[{"{", 
      RowBox[{"1.4211039945031798`", ",", "0.08961862262566465`"}], "}"}], 
     ",", 
     RowBox[{"{", 
      RowBox[{"42.110399450317985`", ",", "10.38137737433535`"}], "}"}]}], 
    "}"}], ",", 
   RowBox[{"{", 
    RowBox[{"695", ",", 
     RowBox[{"{", 
      RowBox[{"1.029232888394643`", ",", "0.08633512612339476`"}], "}"}], ",", 
     RowBox[{"{", 
      RowBox[{"2.923288839464311`", ",", "13.66487387660524`"}], "}"}]}], 
    "}"}], ",", 
   RowBox[{"{", 
    RowBox[{"696", ",", 
     RowBox[{"{", 
      RowBox[{"1.1836744012784033`", ",", "0.09569387871518477`"}], "}"}], 
     ",", 
     RowBox[{"{", 
      RowBox[{"18.36744012784033`", ",", "4.306121284815237`"}], "}"}]}], 
    "}"}], ",", 
   RowBox[{"{", 
    RowBox[{"697", ",", 
     RowBox[{"{", 
      RowBox[{"0.8670185524947327`", ",", "0.06072176123001877`"}], "}"}], 
     ",", 
     RowBox[{"{", 
      RowBox[{"13.298144750526731`", ",", "39.278238769981236`"}], "}"}]}], 
    "}"}], ",", 
   RowBox[{"{", 
    RowBox[{"698", ",", 
     RowBox[{"{", 
      RowBox[{"1.224245049706634`", ",", "0.06431610127086541`"}], "}"}], ",", 
     RowBox[{"{", 
      RowBox[{"22.424504970663396`", ",", "35.68389872913459`"}], "}"}]}], 
    "}"}], ",", 
   RowBox[{"{", 
    RowBox[{"699", ",", 
     RowBox[{"{", 
      RowBox[{"1.5100524650252027`", ",", "0.11372815006136901`"}], "}"}], 
     ",", 
     RowBox[{"{", 
      RowBox[{"51.00524650252027`", ",", "13.728150061369002`"}], "}"}]}], 
    "}"}], ",", 
   RowBox[{"{", 
    RowBox[{"700", ",", 
     RowBox[{"{", 
      RowBox[{"1.5235832430713807`", ",", "0.11251291767591684`"}], "}"}], 
     ",", 
     RowBox[{"{", 
      RowBox[{"52.35832430713807`", ",", "12.512917675916835`"}], "}"}]}], 
    "}"}], ",", 
   RowBox[{"{", 
    RowBox[{"701", ",", 
     RowBox[{"{", 
      RowBox[{"0.8686358322854909`", ",", "0.06103960429287337`"}], "}"}], 
     ",", 
     RowBox[{"{", 
      RowBox[{"13.136416771450909`", ",", "38.96039570712664`"}], "}"}]}], 
    "}"}], ",", 
   RowBox[{"{", 
    RowBox[{"702", ",", 
     RowBox[{"{", 
      RowBox[{"0.588793594019281`", ",", "0.2384084008608239`"}], "}"}], ",", 
     
     RowBox[{"{", 
      RowBox[{"41.1206405980719`", ",", "138.40840086082392`"}], "}"}]}], 
    "}"}], ",", 
   RowBox[{"{", 
    RowBox[{"703", ",", 
     RowBox[{"{", 
      RowBox[{"1.2662617042734339`", ",", "0.1520862487560108`"}], "}"}], ",", 
     RowBox[{"{", 
      RowBox[{"26.62617042734339`", ",", "52.086248756010775`"}], "}"}]}], 
    "}"}], ",", 
   RowBox[{"{", 
    RowBox[{"704", ",", 
     RowBox[{"{", 
      RowBox[{"1.2800187832134688`", ",", "0.08515433473483011`"}], "}"}], 
     ",", 
     RowBox[{"{", 
      RowBox[{"28.001878321346886`", ",", "14.845665265169893`"}], "}"}]}], 
    "}"}], ",", 
   RowBox[{"{", 
    RowBox[{"705", ",", 
     RowBox[{"{", 
      RowBox[{"0.8064817088239008`", ",", "0.10091382048038733`"}], "}"}], 
     ",", 
     RowBox[{"{", 
      RowBox[{"19.35182911760992`", ",", "0.9138204803873229`"}], "}"}]}], 
    "}"}], ",", 
   RowBox[{"{", 
    RowBox[{"706", ",", 
     RowBox[{"{", 
      RowBox[{"0.9458791590574717`", ",", "0.11027059007700711`"}], "}"}], 
     ",", 
     RowBox[{"{", 
      RowBox[{"5.412084094252833`", ",", "10.270590077007105`"}], "}"}]}], 
    "}"}], ",", 
   RowBox[{"{", 
    RowBox[{"707", ",", 
     RowBox[{"{", 
      RowBox[{"0.7856744157238761`", ",", "0.13789672958663046`"}], "}"}], 
     ",", 
     RowBox[{"{", 
      RowBox[{"21.432558427612392`", ",", "37.89672958663046`"}], "}"}]}], 
    "}"}], ",", 
   RowBox[{"{", 
    RowBox[{"708", ",", 
     RowBox[{"{", 
      RowBox[{"1.2210583906146515`", ",", "0.1376751242450685`"}], "}"}], ",", 
     RowBox[{"{", 
      RowBox[{"22.105839061465147`", ",", "37.675124245068496`"}], "}"}]}], 
    "}"}], ",", 
   RowBox[{"{", 
    RowBox[{"709", ",", 
     RowBox[{"{", 
      RowBox[{"0.9642656789593805`", ",", "0.07648870510875178`"}], "}"}], 
     ",", 
     RowBox[{"{", 
      RowBox[{"3.5734321040619466`", ",", "23.51129489124823`"}], "}"}]}], 
    "}"}], ",", 
   RowBox[{"{", 
    RowBox[{"710", ",", 
     RowBox[{"{", 
      RowBox[{"1.19807657186965`", ",", "0.09949380667049605`"}], "}"}], ",", 
     
     RowBox[{"{", 
      RowBox[{"19.807657186965`", ",", "0.5061933295039539`"}], "}"}]}], 
    "}"}], ",", 
   RowBox[{"{", 
    RowBox[{"711", ",", 
     RowBox[{"{", 
      RowBox[{"0.5861046940760988`", ",", "0.07825920463831529`"}], "}"}], 
     ",", 
     RowBox[{"{", 
      RowBox[{"41.38953059239012`", ",", "21.740795361684718`"}], "}"}]}], 
    "}"}], ",", 
   RowBox[{"{", 
    RowBox[{"712", ",", 
     RowBox[{"{", 
      RowBox[{"1.4631713506938846`", ",", "0.08739203055224283`"}], "}"}], 
     ",", 
     RowBox[{"{", 
      RowBox[{"46.317135069388456`", ",", "12.607969447757176`"}], "}"}]}], 
    "}"}], ",", 
   RowBox[{"{", 
    RowBox[{"713", ",", 
     RowBox[{"{", 
      RowBox[{"0.8266782247876938`", ",", "0.06005235049400543`"}], "}"}], 
     ",", 
     RowBox[{"{", 
      RowBox[{"17.33217752123062`", ",", "39.947649505994576`"}], "}"}]}], 
    "}"}], ",", 
   RowBox[{"{", 
    RowBox[{"714", ",", 
     RowBox[{"{", 
      RowBox[{"0.23070595846426575`", ",", "0.23089563635405194`"}], "}"}], 
     ",", 
     RowBox[{"{", 
      RowBox[{"76.92940415357342`", ",", "130.89563635405193`"}], "}"}]}], 
    "}"}], ",", 
   RowBox[{"{", 
    RowBox[{"715", ",", 
     RowBox[{"{", 
      RowBox[{"0.8158269285194274`", ",", "0.05704682156177082`"}], "}"}], 
     ",", 
     RowBox[{"{", 
      RowBox[{"18.41730714805726`", ",", "42.95317843822918`"}], "}"}]}], 
    "}"}], ",", 
   RowBox[{"{", 
    RowBox[{"716", ",", 
     RowBox[{"{", 
      RowBox[{"1.1618384487146198`", ",", "0.10039664425128479`"}], "}"}], 
     ",", 
     RowBox[{"{", 
      RowBox[{"16.183844871461982`", ",", "0.3966442512847862`"}], "}"}]}], 
    "}"}], ",", 
   RowBox[{"{", 
    RowBox[{"717", ",", 
     RowBox[{"{", 
      RowBox[{"0.40360905281493903`", ",", "0.16162793071002513`"}], "}"}], 
     ",", 
     RowBox[{"{", 
      RowBox[{"59.6390947185061`", ",", "61.627930710025126`"}], "}"}]}], 
    "}"}], ",", 
   RowBox[{"{", 
    RowBox[{"718", ",", 
     RowBox[{"{", 
      RowBox[{"0.7667925588722455`", ",", "0.08851010269600604`"}], "}"}], 
     ",", 
     RowBox[{"{", 
      RowBox[{"23.32074411277545`", ",", "11.489897303993967`"}], "}"}]}], 
    "}"}], ",", 
   RowBox[{"{", 
    RowBox[{"719", ",", 
     RowBox[{"{", 
      RowBox[{"1.879262248489045`", ",", "0.052304383744005783`"}], "}"}], 
     ",", 
     RowBox[{"{", 
      RowBox[{"87.92622484890451`", ",", "47.695616255994224`"}], "}"}]}], 
    "}"}], ",", 
   RowBox[{"{", 
    RowBox[{"720", ",", 
     RowBox[{"{", 
      RowBox[{"1.4276681458582514`", ",", "0.06479407737858989`"}], "}"}], 
     ",", 
     RowBox[{"{", 
      RowBox[{"42.766814585825145`", ",", "35.20592262141012`"}], "}"}]}], 
    "}"}], ",", 
   RowBox[{"{", 
    RowBox[{"721", ",", 
     RowBox[{"{", 
      RowBox[{"0.82981927959814`", ",", "0.0611110693689613`"}], "}"}], ",", 
     RowBox[{"{", 
      RowBox[{"17.018072040186006`", ",", "38.888930631038704`"}], "}"}]}], 
    "}"}], ",", 
   RowBox[{"{", 
    RowBox[{"722", ",", 
     RowBox[{"{", 
      RowBox[{"1.35634701913718`", ",", "0.12074371099711474`"}], "}"}], ",", 
     
     RowBox[{"{", 
      RowBox[{"35.634701913718004`", ",", "20.743710997114736`"}], "}"}]}], 
    "}"}], ",", 
   RowBox[{"{", 
    RowBox[{"723", ",", 
     RowBox[{"{", 
      RowBox[{"1.1491363437141358`", ",", "0.12633393715851496`"}], "}"}], 
     ",", 
     RowBox[{"{", 
      RowBox[{"14.913634371413576`", ",", "26.333937158514953`"}], "}"}]}], 
    "}"}], ",", 
   RowBox[{"{", 
    RowBox[{"724", ",", 
     RowBox[{"{", 
      RowBox[{"1.5053410268015193`", ",", "0.12752275150377465`"}], "}"}], 
     ",", 
     RowBox[{"{", 
      RowBox[{"50.534102680151925`", ",", "27.522751503774646`"}], "}"}]}], 
    "}"}], ",", 
   RowBox[{"{", 
    RowBox[{"725", ",", 
     RowBox[{"{", 
      RowBox[{"0.9341314971478281`", ",", "0.08953082162574937`"}], "}"}], 
     ",", 
     RowBox[{"{", 
      RowBox[{"6.586850285217194`", ",", "10.46917837425064`"}], "}"}]}], 
    "}"}], ",", 
   RowBox[{"{", 
    RowBox[{"726", ",", 
     RowBox[{"{", 
      RowBox[{"0.8438886733946026`", ",", "0.09512451949738189`"}], "}"}], 
     ",", 
     RowBox[{"{", 
      RowBox[{"15.61113266053974`", ",", "4.875480502618116`"}], "}"}]}], 
    "}"}], ",", 
   RowBox[{"{", 
    RowBox[{"727", ",", 
     RowBox[{"{", 
      RowBox[{"1.1812418495212038`", ",", "0.09647236294087545`"}], "}"}], 
     ",", 
     RowBox[{"{", 
      RowBox[{"18.12418495212038`", ",", "3.5276370591245527`"}], "}"}]}], 
    "}"}], ",", 
   RowBox[{"{", 
    RowBox[{"728", ",", 
     RowBox[{"{", 
      RowBox[{"0.5394251139640965`", ",", "0.11272778694811114`"}], "}"}], 
     ",", 
     RowBox[{"{", 
      RowBox[{"46.05748860359034`", ",", "12.727786948111136`"}], "}"}]}], 
    "}"}], ",", 
   RowBox[{"{", 
    RowBox[{"729", ",", 
     RowBox[{"{", 
      RowBox[{"0.739555494786949`", ",", "0.13148772721190527`"}], "}"}], ",", 
     RowBox[{"{", 
      RowBox[{"26.044450521305095`", ",", "31.487727211905263`"}], "}"}]}], 
    "}"}], ",", 
   RowBox[{"{", 
    RowBox[{"730", ",", 
     RowBox[{"{", 
      RowBox[{"1.0466885967312258`", ",", "0.14160192034393143`"}], "}"}], 
     ",", 
     RowBox[{"{", 
      RowBox[{"4.668859673122583`", ",", "41.601920343931425`"}], "}"}]}], 
    "}"}], ",", 
   RowBox[{"{", 
    RowBox[{"731", ",", 
     RowBox[{"{", 
      RowBox[{"1.1163127444636403`", ",", "0.04245310106164293`"}], "}"}], 
     ",", 
     RowBox[{"{", 
      RowBox[{"11.631274446364026`", ",", "57.54689893835708`"}], "}"}]}], 
    "}"}], ",", 
   RowBox[{"{", 
    RowBox[{"732", ",", 
     RowBox[{"{", 
      RowBox[{"0.9967552909243886`", ",", "0.11529495092874602`"}], "}"}], 
     ",", 
     RowBox[{"{", 
      RowBox[{"0.3244709075611363`", ",", "15.294950928746012`"}], "}"}]}], 
    "}"}], ",", 
   RowBox[{"{", 
    RowBox[{"733", ",", 
     RowBox[{"{", 
      RowBox[{"0.33054635812177463`", ",", "0.08564108770454995`"}], "}"}], 
     ",", 
     RowBox[{"{", 
      RowBox[{"66.94536418782253`", ",", "14.358912295450054`"}], "}"}]}], 
    "}"}], ",", 
   RowBox[{"{", 
    RowBox[{"734", ",", 
     RowBox[{"{", 
      RowBox[{"0.605747133351283`", ",", "0.0861079258854038`"}], "}"}], ",", 
     
     RowBox[{"{", 
      RowBox[{"39.42528666487169`", ",", "13.892074114596213`"}], "}"}]}], 
    "}"}], ",", 
   RowBox[{"{", 
    RowBox[{"735", ",", 
     RowBox[{"{", 
      RowBox[{"1.948857269283318`", ",", "0.22895315267957364`"}], "}"}], ",", 
     RowBox[{"{", 
      RowBox[{"94.88572692833179`", ",", "128.95315267957363`"}], "}"}]}], 
    "}"}], ",", 
   RowBox[{"{", 
    RowBox[{"736", ",", 
     RowBox[{"{", 
      RowBox[{"1.8201654823969484`", ",", "0.14869400150537415`"}], "}"}], 
     ",", 
     RowBox[{"{", 
      RowBox[{"82.01654823969484`", ",", "48.694001505374146`"}], "}"}]}], 
    "}"}], ",", 
   RowBox[{"{", 
    RowBox[{"737", ",", 
     RowBox[{"{", 
      RowBox[{"0.6057249716890238`", ",", "0.039104491901792555`"}], "}"}], 
     ",", 
     RowBox[{"{", 
      RowBox[{"39.42750283109761`", ",", "60.89550809820745`"}], "}"}]}], 
    "}"}], ",", 
   RowBox[{"{", 
    RowBox[{"738", ",", 
     RowBox[{"{", 
      RowBox[{"0.919005619696188`", ",", "0.058999593571475765`"}], "}"}], 
     ",", 
     RowBox[{"{", 
      RowBox[{"8.0994380303812`", ",", "41.000406428524236`"}], "}"}]}], 
    "}"}], ",", 
   RowBox[{"{", 
    RowBox[{"739", ",", 
     RowBox[{"{", 
      RowBox[{"0.7373737543176536`", ",", "0.09167812447465595`"}], "}"}], 
     ",", 
     RowBox[{"{", 
      RowBox[{"26.26262456823464`", ",", "8.321875525344053`"}], "}"}]}], 
    "}"}], ",", 
   RowBox[{"{", 
    RowBox[{"740", ",", 
     RowBox[{"{", 
      RowBox[{"0.9694105055672494`", ",", "0.12062512466158368`"}], "}"}], 
     ",", 
     RowBox[{"{", 
      RowBox[{"3.058949443275061`", ",", "20.625124661583673`"}], "}"}]}], 
    "}"}], ",", 
   RowBox[{"{", 
    RowBox[{"741", ",", 
     RowBox[{"{", 
      RowBox[{"0.603214047645242`", ",", "0.07086818250557281`"}], "}"}], ",", 
     RowBox[{"{", 
      RowBox[{"39.6785952354758`", ",", "29.1318174944272`"}], "}"}]}], "}"}],
    ",", 
   RowBox[{"{", 
    RowBox[{"742", ",", 
     RowBox[{"{", 
      RowBox[{"1.4259591771561437`", ",", "0.18193578397630075`"}], "}"}], 
     ",", 
     RowBox[{"{", 
      RowBox[{"42.59591771561438`", ",", "81.93578397630074`"}], "}"}]}], 
    "}"}], ",", 
   RowBox[{"{", 
    RowBox[{"743", ",", 
     RowBox[{"{", 
      RowBox[{"1.1825249635447677`", ",", "0.11636428216328043`"}], "}"}], 
     ",", 
     RowBox[{"{", 
      RowBox[{"18.252496354476765`", ",", "16.364282163280425`"}], "}"}]}], 
    "}"}], ",", 
   RowBox[{"{", 
    RowBox[{"744", ",", 
     RowBox[{"{", 
      RowBox[{"1.1108072589103897`", ",", "0.07541633647346932`"}], "}"}], 
     ",", 
     RowBox[{"{", 
      RowBox[{"11.080725891038966`", ",", "24.583663526530685`"}], "}"}]}], 
    "}"}], ",", 
   RowBox[{"{", 
    RowBox[{"745", ",", 
     RowBox[{"{", 
      RowBox[{"1.9475097126977026`", ",", "0.12384899964635183`"}], "}"}], 
     ",", 
     RowBox[{"{", 
      RowBox[{"94.75097126977026`", ",", "23.848999646351828`"}], "}"}]}], 
    "}"}], ",", 
   RowBox[{"{", 
    RowBox[{"746", ",", 
     RowBox[{"{", 
      RowBox[{"1.1531491742067201`", ",", "0.11672467930122842`"}], "}"}], 
     ",", 
     RowBox[{"{", 
      RowBox[{"15.314917420672014`", ",", "16.72467930122841`"}], "}"}]}], 
    "}"}], ",", 
   RowBox[{"{", 
    RowBox[{"747", ",", 
     RowBox[{"{", 
      RowBox[{"1.1016927792220175`", ",", "0.07392335071976996`"}], "}"}], 
     ",", 
     RowBox[{"{", 
      RowBox[{"10.169277922201747`", ",", "26.07664928023004`"}], "}"}]}], 
    "}"}], ",", 
   RowBox[{"{", 
    RowBox[{"748", ",", 
     RowBox[{"{", 
      RowBox[{"0.8358005366927461`", ",", "0.09530863839416397`"}], "}"}], 
     ",", 
     RowBox[{"{", 
      RowBox[{"16.419946330725388`", ",", "4.691361605836039`"}], "}"}]}], 
    "}"}], ",", 
   RowBox[{"{", 
    RowBox[{"749", ",", 
     RowBox[{"{", 
      RowBox[{"0.8777435734980721`", ",", "0.12715848354385167`"}], "}"}], 
     ",", 
     RowBox[{"{", 
      RowBox[{"12.225642650192793`", ",", "27.15848354385167`"}], "}"}]}], 
    "}"}], ",", 
   RowBox[{"{", 
    RowBox[{"750", ",", 
     RowBox[{"{", 
      RowBox[{"1.7870474240095637`", ",", "0.17575757397343741`"}], "}"}], 
     ",", 
     RowBox[{"{", 
      RowBox[{"78.70474240095638`", ",", "75.7575739734374`"}], "}"}]}], 
    "}"}], ",", 
   RowBox[{"{", 
    RowBox[{"751", ",", 
     RowBox[{"{", 
      RowBox[{"0.5088059596943846`", ",", "0.12322854348869557`"}], "}"}], 
     ",", 
     RowBox[{"{", 
      RowBox[{"49.11940403056154`", ",", "23.22854348869556`"}], "}"}]}], 
    "}"}], ",", 
   RowBox[{"{", 
    RowBox[{"752", ",", 
     RowBox[{"{", 
      RowBox[{"1.0215013011264322`", ",", "0.06324209133717387`"}], "}"}], 
     ",", 
     RowBox[{"{", 
      RowBox[{"2.1501301126432226`", ",", "36.75790866282613`"}], "}"}]}], 
    "}"}], ",", 
   RowBox[{"{", 
    RowBox[{"753", ",", 
     RowBox[{"{", 
      RowBox[{"0.9864954568684506`", ",", "0.07380356965445731`"}], "}"}], 
     ",", 
     RowBox[{"{", 
      RowBox[{"1.3504543131549362`", ",", "26.196430345542698`"}], "}"}]}], 
    "}"}], ",", 
   RowBox[{"{", 
    RowBox[{"754", ",", 
     RowBox[{"{", 
      RowBox[{"0.21337065464392418`", ",", "0.1127760671696909`"}], "}"}], 
     ",", 
     RowBox[{"{", 
      RowBox[{"78.66293453560758`", ",", "12.776067169690888`"}], "}"}]}], 
    "}"}], ",", 
   RowBox[{"{", 
    RowBox[{"755", ",", 
     RowBox[{"{", 
      RowBox[{"1.0353935978679316`", ",", "0.07621911467460386`"}], "}"}], 
     ",", 
     RowBox[{"{", 
      RowBox[{"3.5393597867931614`", ",", "23.78088532539614`"}], "}"}]}], 
    "}"}], ",", 
   RowBox[{"{", 
    RowBox[{"756", ",", 
     RowBox[{"{", 
      RowBox[{"1.585220090933184`", ",", "0.1860475556375258`"}], "}"}], ",", 
     
     RowBox[{"{", 
      RowBox[{"58.522009093318395`", ",", "86.0475556375258`"}], "}"}]}], 
    "}"}], ",", 
   RowBox[{"{", 
    RowBox[{"757", ",", 
     RowBox[{"{", 
      RowBox[{"1.1659684806897774`", ",", "0.10472751409937545`"}], "}"}], 
     ",", 
     RowBox[{"{", 
      RowBox[{"16.596848068977742`", ",", "4.7275140993754405`"}], "}"}]}], 
    "}"}], ",", 
   RowBox[{"{", 
    RowBox[{"758", ",", 
     RowBox[{"{", 
      RowBox[{"0.5956682643979898`", ",", "0.029229808745120538`"}], "}"}], 
     ",", 
     RowBox[{"{", 
      RowBox[{"40.43317356020102`", ",", "70.77019125487946`"}], "}"}]}], 
    "}"}], ",", 
   RowBox[{"{", 
    RowBox[{"759", ",", 
     RowBox[{"{", 
      RowBox[{"1.4677952713041433`", ",", "0.10179852182955386`"}], "}"}], 
     ",", 
     RowBox[{"{", 
      RowBox[{"46.77952713041434`", ",", "1.7985218295538536`"}], "}"}]}], 
    "}"}], ",", 
   RowBox[{"{", 
    RowBox[{"760", ",", 
     RowBox[{"{", 
      RowBox[{"0.9393178977012132`", ",", "0.08857604530015739`"}], "}"}], 
     ",", 
     RowBox[{"{", 
      RowBox[{"6.068210229878678`", ",", "11.423954699842614`"}], "}"}]}], 
    "}"}], ",", 
   RowBox[{"{", 
    RowBox[{"761", ",", 
     RowBox[{"{", 
      RowBox[{"0.7520300784942584`", ",", "0.11604876122777752`"}], "}"}], 
     ",", 
     RowBox[{"{", 
      RowBox[{"24.79699215057416`", ",", "16.048761227777515`"}], "}"}]}], 
    "}"}], ",", 
   RowBox[{"{", 
    RowBox[{"762", ",", 
     RowBox[{"{", 
      RowBox[{"0.8171156802154781`", ",", "0.15302411898208437`"}], "}"}], 
     ",", 
     RowBox[{"{", 
      RowBox[{"18.28843197845219`", ",", "53.02411898208437`"}], "}"}]}], 
    "}"}], ",", 
   RowBox[{"{", 
    RowBox[{"763", ",", 
     RowBox[{"{", 
      RowBox[{"1.0548264822530542`", ",", "0.1290656688239334`"}], "}"}], ",", 
     RowBox[{"{", 
      RowBox[{"5.48264822530542`", ",", "29.065668823933382`"}], "}"}]}], 
    "}"}], ",", 
   RowBox[{"{", 
    RowBox[{"764", ",", 
     RowBox[{"{", 
      RowBox[{"1.408816784331879`", ",", "0.10675080080610848`"}], "}"}], ",", 
     RowBox[{"{", 
      RowBox[{"40.88167843318791`", ",", "6.750800806108473`"}], "}"}]}], 
    "}"}], ",", 
   RowBox[{"{", 
    RowBox[{"765", ",", 
     RowBox[{"{", 
      RowBox[{"1.5056663808414907`", ",", "0.0729158084930755`"}], "}"}], ",", 
     RowBox[{"{", 
      RowBox[{"50.566638084149076`", ",", "27.08419150692451`"}], "}"}]}], 
    "}"}], ",", 
   RowBox[{"{", 
    RowBox[{"766", ",", 
     RowBox[{"{", 
      RowBox[{"0.534267065155401`", ",", "0.08348182994848133`"}], "}"}], ",", 
     RowBox[{"{", 
      RowBox[{"46.573293484459896`", ",", "16.518170051518677`"}], "}"}]}], 
    "}"}], ",", 
   RowBox[{"{", 
    RowBox[{"767", ",", 
     RowBox[{"{", 
      RowBox[{"1.4309206631286187`", ",", "0.07940261994307143`"}], "}"}], 
     ",", 
     RowBox[{"{", 
      RowBox[{"43.09206631286187`", ",", "20.59738005692857`"}], "}"}]}], 
    "}"}], ",", 
   RowBox[{"{", 
    RowBox[{"768", ",", 
     RowBox[{"{", 
      RowBox[{"0.8469072569544608`", ",", "0.09759299842783484`"}], "}"}], 
     ",", 
     RowBox[{"{", 
      RowBox[{"15.309274304553922`", ",", "2.4070015721651683`"}], "}"}]}], 
    "}"}], ",", 
   RowBox[{"{", 
    RowBox[{"769", ",", 
     RowBox[{"{", 
      RowBox[{"1.055756339404503`", ",", "0.07174270828795089`"}], "}"}], ",", 
     RowBox[{"{", 
      RowBox[{"5.575633940450309`", ",", "28.257291712049117`"}], "}"}]}], 
    "}"}], ",", 
   RowBox[{"{", 
    RowBox[{"770", ",", 
     RowBox[{"{", 
      RowBox[{"0.13657490630312902`", ",", "0.07293056915587105`"}], "}"}], 
     ",", 
     RowBox[{"{", 
      RowBox[{"86.34250936968711`", ",", "27.06943084412895`"}], "}"}]}], 
    "}"}], ",", 
   RowBox[{"{", 
    RowBox[{"771", ",", 
     RowBox[{"{", 
      RowBox[{"0.9437533793870041`", ",", "0.12334634609655591`"}], "}"}], 
     ",", 
     RowBox[{"{", 
      RowBox[{"5.62466206129959`", ",", "23.346346096555905`"}], "}"}]}], 
    "}"}], ",", 
   RowBox[{"{", 
    RowBox[{"772", ",", 
     RowBox[{"{", 
      RowBox[{"0.9750085401895832`", ",", "0.09440570992020077`"}], "}"}], 
     ",", 
     RowBox[{"{", 
      RowBox[{"2.499145981041684`", ",", "5.594290079799238`"}], "}"}]}], 
    "}"}], ",", 
   RowBox[{"{", 
    RowBox[{"773", ",", 
     RowBox[{"{", 
      RowBox[{"0.8337154888762662`", ",", "0.05925360640519022`"}], "}"}], 
     ",", 
     RowBox[{"{", 
      RowBox[{"16.628451112373376`", ",", "40.74639359480978`"}], "}"}]}], 
    "}"}], ",", 
   RowBox[{"{", 
    RowBox[{"774", ",", 
     RowBox[{"{", 
      RowBox[{"1.0306427896002464`", ",", "0.11061343571653406`"}], "}"}], 
     ",", 
     RowBox[{"{", 
      RowBox[{"3.0642789600246356`", ",", "10.61343571653406`"}], "}"}]}], 
    "}"}], ",", 
   RowBox[{"{", 
    RowBox[{"775", ",", 
     RowBox[{"{", 
      RowBox[{"1.0646956817488835`", ",", "0.09262583792103396`"}], "}"}], 
     ",", 
     RowBox[{"{", 
      RowBox[{"6.469568174888352`", ",", "7.374162078966045`"}], "}"}]}], 
    "}"}], ",", 
   RowBox[{"{", 
    RowBox[{"776", ",", 
     RowBox[{"{", 
      RowBox[{"0.6721946563216077`", ",", "0.09082391508770593`"}], "}"}], 
     ",", 
     RowBox[{"{", 
      RowBox[{"32.78053436783923`", ",", "9.176084912294074`"}], "}"}]}], 
    "}"}], ",", 
   RowBox[{"{", 
    RowBox[{"777", ",", 
     RowBox[{"{", 
      RowBox[{"1.0471798219662316`", ",", "0.16285203966005213`"}], "}"}], 
     ",", 
     RowBox[{"{", 
      RowBox[{"4.7179821966231605`", ",", "62.85203966005213`"}], "}"}]}], 
    "}"}], ",", 
   RowBox[{"{", 
    RowBox[{"778", ",", 
     RowBox[{"{", 
      RowBox[{"0.5722879141804623`", ",", "0.10422372469169416`"}], "}"}], 
     ",", 
     RowBox[{"{", 
      RowBox[{"42.771208581953765`", ",", "4.223724691694159`"}], "}"}]}], 
    "}"}], ",", 
   RowBox[{"{", 
    RowBox[{"779", ",", 
     RowBox[{"{", 
      RowBox[{"0.5666726405487967`", ",", "0.1690295827791895`"}], "}"}], ",", 
     RowBox[{"{", 
      RowBox[{"43.33273594512033`", ",", "69.0295827791895`"}], "}"}]}], 
    "}"}], ",", 
   RowBox[{"{", 
    RowBox[{"780", ",", 
     RowBox[{"{", 
      RowBox[{"1.8426554780480529`", ",", "0.1835676185928786`"}], "}"}], ",", 
     RowBox[{"{", 
      RowBox[{"84.26554780480528`", ",", "83.56761859287859`"}], "}"}]}], 
    "}"}], ",", 
   RowBox[{"{", 
    RowBox[{"781", ",", 
     RowBox[{"{", 
      RowBox[{"0.5819887255277272`", ",", "0.1428196259315406`"}], "}"}], ",", 
     RowBox[{"{", 
      RowBox[{"41.80112744722728`", ",", "42.81962593154059`"}], "}"}]}], 
    "}"}], ",", 
   RowBox[{"{", 
    RowBox[{"782", ",", 
     RowBox[{"{", 
      RowBox[{"0.996544140162551`", ",", "0.04007557583337091`"}], "}"}], ",", 
     RowBox[{"{", 
      RowBox[{"0.34558598374490046`", ",", "59.924424166629095`"}], "}"}]}], 
    "}"}], ",", 
   RowBox[{"{", 
    RowBox[{"783", ",", 
     RowBox[{"{", 
      RowBox[{"0.7186321971071821`", ",", "0.0984019802292139`"}], "}"}], ",", 
     RowBox[{"{", 
      RowBox[{"28.136780289281795`", ",", "1.5980197707861077`"}], "}"}]}], 
    "}"}], ",", 
   RowBox[{"{", 
    RowBox[{"784", ",", 
     RowBox[{"{", 
      RowBox[{"0.8213637410552741`", ",", "0.04361432370304191`"}], "}"}], 
     ",", 
     RowBox[{"{", 
      RowBox[{"17.86362589447259`", ",", "56.385676296958096`"}], "}"}]}], 
    "}"}], ",", 
   RowBox[{"{", 
    RowBox[{"785", ",", 
     RowBox[{"{", 
      RowBox[{"1.2224526498687078`", ",", "0.09326751972984369`"}], "}"}], 
     ",", 
     RowBox[{"{", 
      RowBox[{"22.245264986870783`", ",", "6.732480270156313`"}], "}"}]}], 
    "}"}], ",", 
   RowBox[{"{", 
    RowBox[{"786", ",", 
     RowBox[{"{", 
      RowBox[{"0.3866210277342029`", ",", "0.07346901061831772`"}], "}"}], 
     ",", 
     RowBox[{"{", 
      RowBox[{"61.337897226579706`", ",", "26.53098938168229`"}], "}"}]}], 
    "}"}], ",", 
   RowBox[{"{", 
    RowBox[{"787", ",", 
     RowBox[{"{", 
      RowBox[{"0.6750629907180116`", ",", "0.08043092445015029`"}], "}"}], 
     ",", 
     RowBox[{"{", 
      RowBox[{"32.49370092819884`", ",", "19.569075549849714`"}], "}"}]}], 
    "}"}], ",", 
   RowBox[{"{", 
    RowBox[{"788", ",", 
     RowBox[{"{", 
      RowBox[{"0.7542815995134492`", ",", "0.0670166798579065`"}], "}"}], ",", 
     RowBox[{"{", 
      RowBox[{"24.57184004865508`", ",", "32.9833201420935`"}], "}"}]}], 
    "}"}], ",", 
   RowBox[{"{", 
    RowBox[{"789", ",", 
     RowBox[{"{", 
      RowBox[{"1.1902438766911512`", ",", "0.06658933671685244`"}], "}"}], 
     ",", 
     RowBox[{"{", 
      RowBox[{"19.024387669115118`", ",", "33.41066328314757`"}], "}"}]}], 
    "}"}], ",", 
   RowBox[{"{", 
    RowBox[{"790", ",", 
     RowBox[{"{", 
      RowBox[{"0.5113504862096565`", ",", "0.06253100084569767`"}], "}"}], 
     ",", 
     RowBox[{"{", 
      RowBox[{"48.86495137903435`", ",", "37.46899915430234`"}], "}"}]}], 
    "}"}], ",", 
   RowBox[{"{", 
    RowBox[{"791", ",", 
     RowBox[{"{", 
      RowBox[{"1.0167861435754377`", ",", "0.1189207741862141`"}], "}"}], ",", 
     RowBox[{"{", 
      RowBox[{"1.6786143575437729`", ",", "18.9207741862141`"}], "}"}]}], 
    "}"}], ",", 
   RowBox[{"{", 
    RowBox[{"792", ",", 
     RowBox[{"{", 
      RowBox[{"0.9531143274200298`", ",", "0.05753204366837268`"}], "}"}], 
     ",", 
     RowBox[{"{", 
      RowBox[{"4.688567257997023`", ",", "42.46795633162732`"}], "}"}]}], 
    "}"}], ",", 
   RowBox[{"{", 
    RowBox[{"793", ",", 
     RowBox[{"{", 
      RowBox[{"1.0689693602059163`", ",", "0.14803465430571836`"}], "}"}], 
     ",", 
     RowBox[{"{", 
      RowBox[{"6.896936020591626`", ",", "48.03465430571835`"}], "}"}]}], 
    "}"}], ",", 
   RowBox[{"{", 
    RowBox[{"794", ",", 
     RowBox[{"{", 
      RowBox[{"0.9413736931241551`", ",", "0.08645836329452053`"}], "}"}], 
     ",", 
     RowBox[{"{", 
      RowBox[{"5.862630687584492`", ",", "13.541636705479476`"}], "}"}]}], 
    "}"}], ",", 
   RowBox[{"{", 
    RowBox[{"795", ",", 
     RowBox[{"{", 
      RowBox[{"1.2394513831610077`", ",", "0.14889138206539984`"}], "}"}], 
     ",", 
     RowBox[{"{", 
      RowBox[{"23.945138316100767`", ",", "48.89138206539984`"}], "}"}]}], 
    "}"}], ",", 
   RowBox[{"{", 
    RowBox[{"796", ",", 
     RowBox[{"{", 
      RowBox[{"0.6925728195270263`", ",", "0.1703321782448805`"}], "}"}], ",", 
     RowBox[{"{", 
      RowBox[{"30.74271804729737`", ",", "70.3321782448805`"}], "}"}]}], 
    "}"}], ",", 
   RowBox[{"{", 
    RowBox[{"797", ",", 
     RowBox[{"{", 
      RowBox[{"1.3232790507677032`", ",", "0.0632176517969887`"}], "}"}], ",", 
     RowBox[{"{", 
      RowBox[{"32.32790507677032`", ",", "36.7823482030113`"}], "}"}]}], 
    "}"}], ",", 
   RowBox[{"{", 
    RowBox[{"798", ",", 
     RowBox[{"{", 
      RowBox[{"1.0612990567402623`", ",", "0.08332500209707194`"}], "}"}], 
     ",", 
     RowBox[{"{", 
      RowBox[{"6.129905674026226`", ",", "16.674997902928062`"}], "}"}]}], 
    "}"}], ",", 
   RowBox[{"{", 
    RowBox[{"799", ",", 
     RowBox[{"{", 
      RowBox[{"1.288855466113578`", ",", "0.13996993072467345`"}], "}"}], ",", 
     RowBox[{"{", 
      RowBox[{"28.885546611357803`", ",", "39.969930724673446`"}], "}"}]}], 
    "}"}], ",", 
   RowBox[{"{", 
    RowBox[{"800", ",", 
     RowBox[{"{", 
      RowBox[{"0.678875058249534`", ",", "0.13011955913998347`"}], "}"}], ",", 
     RowBox[{"{", 
      RowBox[{"32.1124941750466`", ",", "30.11955913998346`"}], "}"}]}], 
    "}"}], ",", 
   RowBox[{"{", 
    RowBox[{"801", ",", 
     RowBox[{"{", 
      RowBox[{"0.653079438015582`", ",", "0.12369022355072647`"}], "}"}], ",", 
     RowBox[{"{", 
      RowBox[{"34.692056198441804`", ",", "23.69022355072646`"}], "}"}]}], 
    "}"}], ",", 
   RowBox[{"{", 
    RowBox[{"802", ",", 
     RowBox[{"{", 
      RowBox[{"1.1182456294863965`", ",", "0.061186004539259126`"}], "}"}], 
     ",", 
     RowBox[{"{", 
      RowBox[{"11.824562948639649`", ",", "38.81399546074088`"}], "}"}]}], 
    "}"}], ",", 
   RowBox[{"{", 
    RowBox[{"803", ",", 
     RowBox[{"{", 
      RowBox[{"1.0159108426483299`", ",", "0.0649174088716523`"}], "}"}], ",", 
     RowBox[{"{", 
      RowBox[{"1.591084264832987`", ",", "35.08259112834771`"}], "}"}]}], 
    "}"}], ",", 
   RowBox[{"{", 
    RowBox[{"804", ",", 
     RowBox[{"{", 
      RowBox[{"1.7230998071927852`", ",", "0.10472414124485083`"}], "}"}], 
     ",", 
     RowBox[{"{", 
      RowBox[{"72.30998071927853`", ",", "4.724141244850822`"}], "}"}]}], 
    "}"}], ",", 
   RowBox[{"{", 
    RowBox[{"805", ",", 
     RowBox[{"{", 
      RowBox[{"0.8613634486659328`", ",", "0.07732646701810075`"}], "}"}], 
     ",", 
     RowBox[{"{", 
      RowBox[{"13.863655133406716`", ",", "22.673532981899253`"}], "}"}]}], 
    "}"}], ",", 
   RowBox[{"{", 
    RowBox[{"806", ",", 
     RowBox[{"{", 
      RowBox[{"0.6665976275070928`", ",", "0.07859538540886297`"}], "}"}], 
     ",", 
     RowBox[{"{", 
      RowBox[{"33.340237249290716`", ",", "21.40461459113703`"}], "}"}]}], 
    "}"}], ",", 
   RowBox[{"{", 
    RowBox[{"807", ",", 
     RowBox[{"{", 
      RowBox[{"1.2221278450559483`", ",", "0.09041137341903771`"}], "}"}], 
     ",", 
     RowBox[{"{", 
      RowBox[{"22.21278450559483`", ",", "9.588626580962295`"}], "}"}]}], 
    "}"}], ",", 
   RowBox[{"{", 
    RowBox[{"808", ",", 
     RowBox[{"{", 
      RowBox[{"1.0589765315593451`", ",", "0.09448436779886829`"}], "}"}], 
     ",", 
     RowBox[{"{", 
      RowBox[{"5.8976531559345124`", ",", "5.515632201131715`"}], "}"}]}], 
    "}"}], ",", 
   RowBox[{"{", 
    RowBox[{"809", ",", 
     RowBox[{"{", 
      RowBox[{"1.1394870876631198`", ",", "0.07331649769655668`"}], "}"}], 
     ",", 
     RowBox[{"{", 
      RowBox[{"13.948708766311979`", ",", "26.683502303443323`"}], "}"}]}], 
    "}"}], ",", 
   RowBox[{"{", 
    RowBox[{"810", ",", 
     RowBox[{"{", 
      RowBox[{"2.22834668272617`", ",", "0.11091157453618503`"}], "}"}], ",", 
     
     RowBox[{"{", 
      RowBox[{"122.834668272617`", ",", "10.91157453618502`"}], "}"}]}], 
    "}"}], ",", 
   RowBox[{"{", 
    RowBox[{"811", ",", 
     RowBox[{"{", 
      RowBox[{"1.5054879722634442`", ",", "0.16028806541764837`"}], "}"}], 
     ",", 
     RowBox[{"{", 
      RowBox[{"50.54879722634442`", ",", "60.28806541764836`"}], "}"}]}], 
    "}"}], ",", 
   RowBox[{"{", 
    RowBox[{"812", ",", 
     RowBox[{"{", 
      RowBox[{"1.2054222201928944`", ",", "0.094454583037186`"}], "}"}], ",", 
     
     RowBox[{"{", 
      RowBox[{"20.542222019289436`", ",", "5.545416962814007`"}], "}"}]}], 
    "}"}], ",", 
   RowBox[{"{", 
    RowBox[{"813", ",", 
     RowBox[{"{", 
      RowBox[{"0.7228394257195894`", ",", "0.19107722916625164`"}], "}"}], 
     ",", 
     RowBox[{"{", 
      RowBox[{"27.71605742804106`", ",", "91.07722916625163`"}], "}"}]}], 
    "}"}], ",", 
   RowBox[{"{", 
    RowBox[{"814", ",", 
     RowBox[{"{", 
      RowBox[{"1.0546815998579504`", ",", "0.08339492775431824`"}], "}"}], 
     ",", 
     RowBox[{"{", 
      RowBox[{"5.46815998579504`", ",", "16.605072245681765`"}], "}"}]}], 
    "}"}], ",", 
   RowBox[{"{", 
    RowBox[{"815", ",", 
     RowBox[{"{", 
      RowBox[{"0.8685159748467877`", ",", "0.09851753362632562`"}], "}"}], 
     ",", 
     RowBox[{"{", 
      RowBox[{"13.148402515321234`", ",", "1.4824663736743848`"}], "}"}]}], 
    "}"}], ",", 
   RowBox[{"{", 
    RowBox[{"816", ",", 
     RowBox[{"{", 
      RowBox[{"0.8313352393387803`", ",", "0.17229891301563238`"}], "}"}], 
     ",", 
     RowBox[{"{", 
      RowBox[{"16.866476066121972`", ",", "72.29891301563238`"}], "}"}]}], 
    "}"}], ",", 
   RowBox[{"{", 
    RowBox[{"817", ",", 
     RowBox[{"{", 
      RowBox[{"0.8233834715162184`", ",", "0.11243459828220248`"}], "}"}], 
     ",", 
     RowBox[{"{", 
      RowBox[{"17.66165284837816`", ",", "12.434598282202474`"}], "}"}]}], 
    "}"}], ",", 
   RowBox[{"{", 
    RowBox[{"818", ",", 
     RowBox[{"{", 
      RowBox[{"0.9722704646600622`", ",", "0.07230074815224181`"}], "}"}], 
     ",", 
     RowBox[{"{", 
      RowBox[{"2.7729535339937827`", ",", "27.699251847758187`"}], "}"}]}], 
    "}"}], ",", 
   RowBox[{"{", 
    RowBox[{"819", ",", 
     RowBox[{"{", 
      RowBox[{"0.7076986951908907`", ",", "0.13516564293541639`"}], "}"}], 
     ",", 
     RowBox[{"{", 
      RowBox[{"29.230130480910933`", ",", "35.16564293541638`"}], "}"}]}], 
    "}"}], ",", 
   RowBox[{"{", 
    RowBox[{"820", ",", 
     RowBox[{"{", 
      RowBox[{"0.7762203605199973`", ",", "0.08853716206365853`"}], "}"}], 
     ",", 
     RowBox[{"{", 
      RowBox[{"22.377963948000268`", ",", "11.46283793634148`"}], "}"}]}], 
    "}"}], ",", 
   RowBox[{"{", 
    RowBox[{"821", ",", 
     RowBox[{"{", 
      RowBox[{"0.6708139776822255`", ",", "0.07684389984643313`"}], "}"}], 
     ",", 
     RowBox[{"{", 
      RowBox[{"32.91860223177745`", ",", "23.15610015356688`"}], "}"}]}], 
    "}"}], ",", 
   RowBox[{"{", 
    RowBox[{"822", ",", 
     RowBox[{"{", 
      RowBox[{"1.5403316807989293`", ",", "0.06154759559332046`"}], "}"}], 
     ",", 
     RowBox[{"{", 
      RowBox[{"54.03316807989293`", ",", "38.45240440667955`"}], "}"}]}], 
    "}"}], ",", 
   RowBox[{"{", 
    RowBox[{"823", ",", 
     RowBox[{"{", 
      RowBox[{"0.7609816506645498`", ",", "0.035105286939036556`"}], "}"}], 
     ",", 
     RowBox[{"{", 
      RowBox[{"23.901834933545018`", ",", "64.89471306096345`"}], "}"}]}], 
    "}"}], ",", 
   RowBox[{"{", 
    RowBox[{"824", ",", 
     RowBox[{"{", 
      RowBox[{"1.3146691493412521`", ",", "0.1319693364754045`"}], "}"}], ",", 
     RowBox[{"{", 
      RowBox[{"31.466914934125214`", ",", "31.969336475404482`"}], "}"}]}], 
    "}"}], ",", 
   RowBox[{"{", 
    RowBox[{"825", ",", 
     RowBox[{"{", 
      RowBox[{"0.6723398270243011`", ",", "0.057617084535695244`"}], "}"}], 
     ",", 
     RowBox[{"{", 
      RowBox[{"32.766017297569896`", ",", "42.38291546430476`"}], "}"}]}], 
    "}"}], ",", 
   RowBox[{"{", 
    RowBox[{"826", ",", 
     RowBox[{"{", 
      RowBox[{"1.8194835403885095`", ",", "0.09489663534247812`"}], "}"}], 
     ",", 
     RowBox[{"{", 
      RowBox[{"81.94835403885095`", ",", "5.103364657521883`"}], "}"}]}], 
    "}"}], ",", 
   RowBox[{"{", 
    RowBox[{"827", ",", 
     RowBox[{"{", 
      RowBox[{"1.7504495747260547`", ",", "0.13258768818838546`"}], "}"}], 
     ",", 
     RowBox[{"{", 
      RowBox[{"75.04495747260546`", ",", "32.58768818838545`"}], "}"}]}], 
    "}"}], ",", 
   RowBox[{"{", 
    RowBox[{"828", ",", 
     RowBox[{"{", 
      RowBox[{"0.7187214939545752`", ",", "0.1093155839387762`"}], "}"}], ",", 
     RowBox[{"{", 
      RowBox[{"28.12785060454248`", ",", "9.315583938776198`"}], "}"}]}], 
    "}"}], ",", 
   RowBox[{"{", 
    RowBox[{"829", ",", 
     RowBox[{"{", 
      RowBox[{"1.1737716061312835`", ",", "0.052396872628870717`"}], "}"}], 
     ",", 
     RowBox[{"{", 
      RowBox[{"17.37716061312835`", ",", "47.60312737112929`"}], "}"}]}], 
    "}"}], ",", 
   RowBox[{"{", 
    RowBox[{"830", ",", 
     RowBox[{"{", 
      RowBox[{"0.8636181621309926`", ",", "0.12766244621269854`"}], "}"}], 
     ",", 
     RowBox[{"{", 
      RowBox[{"13.638183786900736`", ",", "27.662446212698534`"}], "}"}]}], 
    "}"}], ",", 
   RowBox[{"{", 
    RowBox[{"831", ",", 
     RowBox[{"{", 
      RowBox[{"0.8626818349208311`", ",", "0.0485777353683217`"}], "}"}], ",", 
     RowBox[{"{", 
      RowBox[{"13.731816507916895`", ",", "51.4222646316783`"}], "}"}]}], 
    "}"}], ",", 
   RowBox[{"{", 
    RowBox[{"832", ",", 
     RowBox[{"{", 
      RowBox[{"0.5874860505370062`", ",", "0.0681288395994361`"}], "}"}], ",", 
     RowBox[{"{", 
      RowBox[{"41.25139494629938`", ",", "31.871160400563912`"}], "}"}]}], 
    "}"}], ",", 
   RowBox[{"{", 
    RowBox[{"833", ",", 
     RowBox[{"{", 
      RowBox[{"1.175529919607373`", ",", "0.0772781899279513`"}], "}"}], ",", 
     
     RowBox[{"{", 
      RowBox[{"17.552991960737295`", ",", "22.721810072048708`"}], "}"}]}], 
    "}"}], ",", 
   RowBox[{"{", 
    RowBox[{"834", ",", 
     RowBox[{"{", 
      RowBox[{"1.2198361611717425`", ",", "0.07712724609435215`"}], "}"}], 
     ",", 
     RowBox[{"{", 
      RowBox[{"21.983616117174254`", ",", "22.87275390564786`"}], "}"}]}], 
    "}"}], ",", 
   RowBox[{"{", 
    RowBox[{"835", ",", 
     RowBox[{"{", 
      RowBox[{"1.7760245527182`", ",", "0.10640003322225139`"}], "}"}], ",", 
     RowBox[{"{", 
      RowBox[{"77.60245527181999`", ",", "6.400033222251383`"}], "}"}]}], 
    "}"}], ",", 
   RowBox[{"{", 
    RowBox[{"836", ",", 
     RowBox[{"{", 
      RowBox[{"0.9015139700077004`", ",", "0.09060225256981227`"}], "}"}], 
     ",", 
     RowBox[{"{", 
      RowBox[{"9.84860299922996`", ",", "9.397747430187732`"}], "}"}]}], 
    "}"}], ",", 
   RowBox[{"{", 
    RowBox[{"837", ",", 
     RowBox[{"{", 
      RowBox[{"1.0766079621432154`", ",", "0.09218255449653988`"}], "}"}], 
     ",", 
     RowBox[{"{", 
      RowBox[{"7.660796214321541`", ",", "7.817445503460127`"}], "}"}]}], 
    "}"}], ",", 
   RowBox[{"{", 
    RowBox[{"838", ",", 
     RowBox[{"{", 
      RowBox[{"1.216573818200457`", ",", "0.08198560792930959`"}], "}"}], ",", 
     RowBox[{"{", 
      RowBox[{"21.657381820045707`", ",", "18.014392070690416`"}], "}"}]}], 
    "}"}], ",", 
   RowBox[{"{", 
    RowBox[{"839", ",", 
     RowBox[{"{", 
      RowBox[{"1.2084382178520672`", ",", "0.11699869814171207`"}], "}"}], 
     ",", 
     RowBox[{"{", 
      RowBox[{"20.843821785206718`", ",", "16.998698141712065`"}], "}"}]}], 
    "}"}], ",", 
   RowBox[{"{", 
    RowBox[{"840", ",", 
     RowBox[{"{", 
      RowBox[{"1.563824818530866`", ",", "0.055723678264981556`"}], "}"}], 
     ",", 
     RowBox[{"{", 
      RowBox[{"56.38248185308661`", ",", "44.27632173501845`"}], "}"}]}], 
    "}"}], ",", 
   RowBox[{"{", 
    RowBox[{"841", ",", 
     RowBox[{"{", 
      RowBox[{"0.9797254022538954`", ",", "0.09755544929896527`"}], "}"}], 
     ",", 
     RowBox[{"{", 
      RowBox[{"2.027459774610463`", ",", "2.444550701034734`"}], "}"}]}], 
    "}"}], ",", 
   RowBox[{"{", 
    RowBox[{"842", ",", 
     RowBox[{"{", 
      RowBox[{"0.7390249024985818`", ",", "0.10857959420394535`"}], "}"}], 
     ",", 
     RowBox[{"{", 
      RowBox[{"26.097509750141825`", ",", "8.579594203945343`"}], "}"}]}], 
    "}"}], ",", 
   RowBox[{"{", 
    RowBox[{"843", ",", 
     RowBox[{"{", 
      RowBox[{"0.532161505678392`", ",", "0.06799023248943527`"}], "}"}], ",", 
     RowBox[{"{", 
      RowBox[{"46.78384943216079`", ",", "32.009767510564735`"}], "}"}]}], 
    "}"}], ",", 
   RowBox[{"{", 
    RowBox[{"844", ",", 
     RowBox[{"{", 
      RowBox[{"1.179280308364157`", ",", "0.06662770976965461`"}], "}"}], ",", 
     RowBox[{"{", 
      RowBox[{"17.928030836415697`", ",", "33.37229023034539`"}], "}"}]}], 
    "}"}], ",", 
   RowBox[{"{", 
    RowBox[{"845", ",", 
     RowBox[{"{", 
      RowBox[{"1.1587763630437942`", ",", "0.12759963181120418`"}], "}"}], 
     ",", 
     RowBox[{"{", 
      RowBox[{"15.877636304379417`", ",", "27.599631811204173`"}], "}"}]}], 
    "}"}], ",", 
   RowBox[{"{", 
    RowBox[{"846", ",", 
     RowBox[{"{", 
      RowBox[{"0.5144559038029278`", ",", "0.057755735052448944`"}], "}"}], 
     ",", 
     RowBox[{"{", 
      RowBox[{"48.554409619707215`", ",", "42.244264947551066`"}], "}"}]}], 
    "}"}], ",", 
   RowBox[{"{", 
    RowBox[{"847", ",", 
     RowBox[{"{", 
      RowBox[{"0.4698517452075465`", ",", "0.07199393725615051`"}], "}"}], 
     ",", 
     RowBox[{"{", 
      RowBox[{"53.014825479245346`", ",", "28.00606274384949`"}], "}"}]}], 
    "}"}], ",", 
   RowBox[{"{", 
    RowBox[{"848", ",", 
     RowBox[{"{", 
      RowBox[{"1.1270015733936747`", ",", "0.062232362891418425`"}], "}"}], 
     ",", 
     RowBox[{"{", 
      RowBox[{"12.700157339367468`", ",", "37.76763710858158`"}], "}"}]}], 
    "}"}], ",", 
   RowBox[{"{", 
    RowBox[{"849", ",", 
     RowBox[{"{", 
      RowBox[{"1.171436882397556`", ",", "0.1679471320424234`"}], "}"}], ",", 
     
     RowBox[{"{", 
      RowBox[{"17.143688239755605`", ",", "67.94713204242339`"}], "}"}]}], 
    "}"}], ",", 
   RowBox[{"{", 
    RowBox[{"850", ",", 
     RowBox[{"{", 
      RowBox[{"1.4195399077809674`", ",", "0.11618292903199003`"}], "}"}], 
     ",", 
     RowBox[{"{", 
      RowBox[{"41.95399077809674`", ",", "16.18292903199002`"}], "}"}]}], 
    "}"}], ",", 
   RowBox[{"{", 
    RowBox[{"851", ",", 
     RowBox[{"{", 
      RowBox[{"0.860764704361866`", ",", "0.11330003024512957`"}], "}"}], ",", 
     RowBox[{"{", 
      RowBox[{"13.923529563813396`", ",", "13.30003024512956`"}], "}"}]}], 
    "}"}], ",", 
   RowBox[{"{", 
    RowBox[{"852", ",", 
     RowBox[{"{", 
      RowBox[{"1.2374042695868126`", ",", "0.08976858077918463`"}], "}"}], 
     ",", 
     RowBox[{"{", 
      RowBox[{"23.74042695868126`", ",", "10.231419220815372`"}], "}"}]}], 
    "}"}], ",", 
   RowBox[{"{", 
    RowBox[{"853", ",", 
     RowBox[{"{", 
      RowBox[{"1.3163521863573096`", ",", "0.09829952293984494`"}], "}"}], 
     ",", 
     RowBox[{"{", 
      RowBox[{"31.635218635730954`", ",", "1.7004770601550674`"}], "}"}]}], 
    "}"}], ",", 
   RowBox[{"{", 
    RowBox[{"854", ",", 
     RowBox[{"{", 
      RowBox[{"0.31679720326865385`", ",", "0.12040404894899272`"}], "}"}], 
     ",", 
     RowBox[{"{", 
      RowBox[{"68.3202796731346`", ",", "20.404048948992713`"}], "}"}]}], 
    "}"}], ",", 
   RowBox[{"{", 
    RowBox[{"855", ",", 
     RowBox[{"{", 
      RowBox[{"0.6097204011475943`", ",", "0.11101992375955642`"}], "}"}], 
     ",", 
     RowBox[{"{", 
      RowBox[{"39.02795988524057`", ",", "11.019923759556418`"}], "}"}]}], 
    "}"}], ",", 
   RowBox[{"{", 
    RowBox[{"856", ",", 
     RowBox[{"{", 
      RowBox[{"0.7446071764179173`", ",", "0.12943833269463087`"}], "}"}], 
     ",", 
     RowBox[{"{", 
      RowBox[{"25.539282358208272`", ",", "29.438332694630866`"}], "}"}]}], 
    "}"}], ",", 
   RowBox[{"{", 
    RowBox[{"857", ",", 
     RowBox[{"{", 
      RowBox[{"1.3404928111620624`", ",", "0.13692972588291902`"}], "}"}], 
     ",", 
     RowBox[{"{", 
      RowBox[{"34.049281116206245`", ",", "36.929725882919016`"}], "}"}]}], 
    "}"}], ",", 
   RowBox[{"{", 
    RowBox[{"858", ",", 
     RowBox[{"{", 
      RowBox[{"0.7732814117261906`", ",", "0.11979693920676378`"}], "}"}], 
     ",", 
     RowBox[{"{", 
      RowBox[{"22.67185882738094`", ",", "19.79693920676377`"}], "}"}]}], 
    "}"}], ",", 
   RowBox[{"{", 
    RowBox[{"859", ",", 
     RowBox[{"{", 
      RowBox[{"0.9199635595170648`", ",", "0.07227086011369242`"}], "}"}], 
     ",", 
     RowBox[{"{", 
      RowBox[{"8.003644048293523`", ",", "27.729139886307586`"}], "}"}]}], 
    "}"}], ",", 
   RowBox[{"{", 
    RowBox[{"860", ",", 
     RowBox[{"{", 
      RowBox[{"0.7971186067189091`", ",", "0.07616833222940002`"}], "}"}], 
     ",", 
     RowBox[{"{", 
      RowBox[{"20.28813932810909`", ",", "23.83166777059999`"}], "}"}]}], 
    "}"}], ",", 
   RowBox[{"{", 
    RowBox[{"861", ",", 
     RowBox[{"{", 
      RowBox[{"1.249412494574927`", ",", "0.08374511139135732`"}], "}"}], ",", 
     RowBox[{"{", 
      RowBox[{"24.9412494574927`", ",", "16.254888608642688`"}], "}"}]}], 
    "}"}], ",", 
   RowBox[{"{", 
    RowBox[{"862", ",", 
     RowBox[{"{", 
      RowBox[{"0.8235175255442129`", ",", "0.12576008890183263`"}], "}"}], 
     ",", 
     RowBox[{"{", 
      RowBox[{"17.64824744557871`", ",", "25.760088901832624`"}], "}"}]}], 
    "}"}], ",", 
   RowBox[{"{", 
    RowBox[{"863", ",", 
     RowBox[{"{", 
      RowBox[{"0.7893828734750745`", ",", "0.07418084184869939`"}], "}"}], 
     ",", 
     RowBox[{"{", 
      RowBox[{"21.06171265249255`", ",", "25.81915815130062`"}], "}"}]}], 
    "}"}], ",", 
   RowBox[{"{", 
    RowBox[{"864", ",", 
     RowBox[{"{", 
      RowBox[{"1.1284453617224388`", ",", "0.07623927274490462`"}], "}"}], 
     ",", 
     RowBox[{"{", 
      RowBox[{"12.844536172243881`", ",", "23.760727255095386`"}], "}"}]}], 
    "}"}], ",", 
   RowBox[{"{", 
    RowBox[{"865", ",", 
     RowBox[{"{", 
      RowBox[{"0.8524959678038478`", ",", "0.05554024791698853`"}], "}"}], 
     ",", 
     RowBox[{"{", 
      RowBox[{"14.750403219615215`", ",", "44.45975208301148`"}], "}"}]}], 
    "}"}], ",", 
   RowBox[{"{", 
    RowBox[{"866", ",", 
     RowBox[{"{", 
      RowBox[{"0.6438861380638229`", ",", "0.05941125580015661`"}], "}"}], 
     ",", 
     RowBox[{"{", 
      RowBox[{"35.61138619361771`", ",", "40.5887441998434`"}], "}"}]}], 
    "}"}], ",", 
   RowBox[{"{", 
    RowBox[{"867", ",", 
     RowBox[{"{", 
      RowBox[{"1.4428612160945553`", ",", "0.10659782214311113`"}], "}"}], 
     ",", 
     RowBox[{"{", 
      RowBox[{"44.286121609455535`", ",", "6.597822143111124`"}], "}"}]}], 
    "}"}], ",", 
   RowBox[{"{", 
    RowBox[{"868", ",", 
     RowBox[{"{", 
      RowBox[{"1.1174363180754092`", ",", "0.1037657366267966`"}], "}"}], ",", 
     RowBox[{"{", 
      RowBox[{"11.743631807540922`", ",", "3.7657366267965924`"}], "}"}]}], 
    "}"}], ",", 
   RowBox[{"{", 
    RowBox[{"869", ",", 
     RowBox[{"{", 
      RowBox[{"1.050531998876252`", ",", "0.12970417429495754`"}], "}"}], ",", 
     RowBox[{"{", 
      RowBox[{"5.053199887625204`", ",", "29.704174294957532`"}], "}"}]}], 
    "}"}], ",", 
   RowBox[{"{", 
    RowBox[{"870", ",", 
     RowBox[{"{", 
      RowBox[{"0.9037443791015934`", ",", "0.13445511663555257`"}], "}"}], 
     ",", 
     RowBox[{"{", 
      RowBox[{"9.625562089840656`", ",", "34.455116635552564`"}], "}"}]}], 
    "}"}], ",", 
   RowBox[{"{", 
    RowBox[{"871", ",", 
     RowBox[{"{", 
      RowBox[{"0.7011044118798511`", ",", "0.07292212532018189`"}], "}"}], 
     ",", 
     RowBox[{"{", 
      RowBox[{"29.889558812014894`", ",", "27.07787467981812`"}], "}"}]}], 
    "}"}], ",", 
   RowBox[{"{", 
    RowBox[{"872", ",", 
     RowBox[{"{", 
      RowBox[{"1.0959944672521769`", ",", "0.06419930235649869`"}], "}"}], 
     ",", 
     RowBox[{"{", 
      RowBox[{"9.599446725217685`", ",", "35.80069764350131`"}], "}"}]}], 
    "}"}], ",", 
   RowBox[{"{", 
    RowBox[{"873", ",", 
     RowBox[{"{", 
      RowBox[{"1.3252835030079746`", ",", "0.07094725775499476`"}], "}"}], 
     ",", 
     RowBox[{"{", 
      RowBox[{"32.528350300797456`", ",", "29.05274224500525`"}], "}"}]}], 
    "}"}], ",", 
   RowBox[{"{", 
    RowBox[{"874", ",", 
     RowBox[{"{", 
      RowBox[{"0.7747222953202296`", ",", "0.14715484116689548`"}], "}"}], 
     ",", 
     RowBox[{"{", 
      RowBox[{"22.52777046797704`", ",", "47.15484116689547`"}], "}"}]}], 
    "}"}], ",", 
   RowBox[{"{", 
    RowBox[{"875", ",", 
     RowBox[{"{", 
      RowBox[{"0.4035641270747275`", ",", "0.09722930866356744`"}], "}"}], 
     ",", 
     RowBox[{"{", 
      RowBox[{"59.64358729252726`", ",", "2.7706913364325683`"}], "}"}]}], 
    "}"}], ",", 
   RowBox[{"{", 
    RowBox[{"876", ",", 
     RowBox[{"{", 
      RowBox[{"1.5649799718569777`", ",", "0.11483050923914591`"}], "}"}], 
     ",", 
     RowBox[{"{", 
      RowBox[{"56.49799718569777`", ",", "14.830509239145902`"}], "}"}]}], 
    "}"}], ",", 
   RowBox[{"{", 
    RowBox[{"877", ",", 
     RowBox[{"{", 
      RowBox[{"0.9416027610161433`", ",", "0.14958213154484262`"}], "}"}], 
     ",", 
     RowBox[{"{", 
      RowBox[{"5.839723898385674`", ",", "49.58213154484262`"}], "}"}]}], 
    "}"}], ",", 
   RowBox[{"{", 
    RowBox[{"878", ",", 
     RowBox[{"{", 
      RowBox[{"0.8589844912231659`", ",", "0.1395990182532598`"}], "}"}], ",", 
     RowBox[{"{", 
      RowBox[{"14.101550877683412`", ",", "39.599018253259786`"}], "}"}]}], 
    "}"}], ",", 
   RowBox[{"{", 
    RowBox[{"879", ",", 
     RowBox[{"{", 
      RowBox[{"1.037133996306263`", ",", "0.07685805752034562`"}], "}"}], ",", 
     RowBox[{"{", 
      RowBox[{"3.7133996306262906`", ",", "23.141942479654386`"}], "}"}]}], 
    "}"}], ",", 
   RowBox[{"{", 
    RowBox[{"880", ",", 
     RowBox[{"{", 
      RowBox[{"0.5021820753333534`", ",", "0.1948562054063115`"}], "}"}], ",", 
     RowBox[{"{", 
      RowBox[{"49.78179246666466`", ",", "94.85620540631147`"}], "}"}]}], 
    "}"}], ",", 
   RowBox[{"{", 
    RowBox[{"881", ",", 
     RowBox[{"{", 
      RowBox[{"1.994512439567557`*^-8", ",", "0.10818457230947245`"}], "}"}], 
     ",", 
     RowBox[{"{", 
      RowBox[{"99.99999800548756`", ",", "8.184572309472449`"}], "}"}]}], 
    "}"}], ",", 
   RowBox[{"{", 
    RowBox[{"882", ",", 
     RowBox[{"{", 
      RowBox[{"0.5530474290365277`", ",", "0.06180366399630542`"}], "}"}], 
     ",", 
     RowBox[{"{", 
      RowBox[{"44.69525709634723`", ",", "38.19633600369458`"}], "}"}]}], 
    "}"}], ",", 
   RowBox[{"{", 
    RowBox[{"883", ",", 
     RowBox[{"{", 
      RowBox[{"1.0440875726880645`", ",", "0.10982262522508204`"}], "}"}], 
     ",", 
     RowBox[{"{", 
      RowBox[{"4.408757268806451`", ",", "9.822625225082039`"}], "}"}]}], 
    "}"}], ",", 
   RowBox[{"{", 
    RowBox[{"884", ",", 
     RowBox[{"{", 
      RowBox[{"1.330092166587821`", ",", "0.15500257086257324`"}], "}"}], ",", 
     RowBox[{"{", 
      RowBox[{"33.009216658782094`", ",", "55.00257086257323`"}], "}"}]}], 
    "}"}], ",", 
   RowBox[{"{", 
    RowBox[{"885", ",", 
     RowBox[{"{", 
      RowBox[{"0.932671076215267`", ",", "0.0890068510569174`"}], "}"}], ",", 
     
     RowBox[{"{", 
      RowBox[{"6.732892378473299`", ",", "10.993148943082605`"}], "}"}]}], 
    "}"}], ",", 
   RowBox[{"{", 
    RowBox[{"886", ",", 
     RowBox[{"{", 
      RowBox[{"1.181170389029621`", ",", "0.1106182904908446`"}], "}"}], ",", 
     
     RowBox[{"{", 
      RowBox[{"18.1170389029621`", ",", "10.61829049084459`"}], "}"}]}], 
    "}"}], ",", 
   RowBox[{"{", 
    RowBox[{"887", ",", 
     RowBox[{"{", 
      RowBox[{"1.052998776037635`", ",", "0.07945595169337268`"}], "}"}], ",", 
     RowBox[{"{", 
      RowBox[{"5.299877603763492`", ",", "20.54404830662733`"}], "}"}]}], 
    "}"}], ",", 
   RowBox[{"{", 
    RowBox[{"888", ",", 
     RowBox[{"{", 
      RowBox[{"0.41667473943224964`", ",", "0.14573088434297177`"}], "}"}], 
     ",", 
     RowBox[{"{", 
      RowBox[{"58.33252605677504`", ",", "45.73088434297176`"}], "}"}]}], 
    "}"}], ",", 
   RowBox[{"{", 
    RowBox[{"889", ",", 
     RowBox[{"{", 
      RowBox[{"1.9548276405038154`", ",", "0.12819902058085275`"}], "}"}], 
     ",", 
     RowBox[{"{", 
      RowBox[{"95.48276405038155`", ",", "28.199020580852746`"}], "}"}]}], 
    "}"}], ",", 
   RowBox[{"{", 
    RowBox[{"890", ",", 
     RowBox[{"{", 
      RowBox[{"2.8275416056385693`*^-9", ",", "0.19174042833892257`"}], "}"}],
      ",", 
     RowBox[{"{", 
      RowBox[{"99.99999971724584`", ",", "91.74042833892257`"}], "}"}]}], 
    "}"}], ",", 
   RowBox[{"{", 
    RowBox[{"891", ",", 
     RowBox[{"{", 
      RowBox[{"1.9615567661127338`", ",", "0.15128078761690988`"}], "}"}], 
     ",", 
     RowBox[{"{", 
      RowBox[{"96.15567661127338`", ",", "51.28078761690988`"}], "}"}]}], 
    "}"}], ",", 
   RowBox[{"{", 
    RowBox[{"892", ",", 
     RowBox[{"{", 
      RowBox[{"0.5051519376794229`", ",", "0.07037053636719445`"}], "}"}], 
     ",", 
     RowBox[{"{", 
      RowBox[{"49.48480623205771`", ",", "29.629463632805553`"}], "}"}]}], 
    "}"}], ",", 
   RowBox[{"{", 
    RowBox[{"893", ",", 
     RowBox[{"{", 
      RowBox[{"1.0769281460501854`", ",", "0.11769913558528144`"}], "}"}], 
     ",", 
     RowBox[{"{", 
      RowBox[{"7.692814605018539`", ",", "17.69913558528144`"}], "}"}]}], 
    "}"}], ",", 
   RowBox[{"{", 
    RowBox[{"894", ",", 
     RowBox[{"{", 
      RowBox[{"0.8833349249822495`", ",", "0.11730246737064659`"}], "}"}], 
     ",", 
     RowBox[{"{", 
      RowBox[{"11.666507501775047`", ",", "17.302467370646585`"}], "}"}]}], 
    "}"}], ",", 
   RowBox[{"{", 
    RowBox[{"895", ",", 
     RowBox[{"{", 
      RowBox[{"1.558809793935276`", ",", "0.09329092546022863`"}], "}"}], ",", 
     RowBox[{"{", 
      RowBox[{"55.88097939352761`", ",", "6.709074539771375`"}], "}"}]}], 
    "}"}], ",", 
   RowBox[{"{", 
    RowBox[{"896", ",", 
     RowBox[{"{", 
      RowBox[{"1.7822984522402858`", ",", "0.23497138857580724`"}], "}"}], 
     ",", 
     RowBox[{"{", 
      RowBox[{"78.22984522402858`", ",", "134.97138857580723`"}], "}"}]}], 
    "}"}], ",", 
   RowBox[{"{", 
    RowBox[{"897", ",", 
     RowBox[{"{", 
      RowBox[{"1.3449913182256104`", ",", "0.11085107082892216`"}], "}"}], 
     ",", 
     RowBox[{"{", 
      RowBox[{"34.49913182256103`", ",", "10.851070828922158`"}], "}"}]}], 
    "}"}], ",", 
   RowBox[{"{", 
    RowBox[{"898", ",", 
     RowBox[{"{", 
      RowBox[{"1.3460030268490648`", ",", "0.0794289973708012`"}], "}"}], ",", 
     RowBox[{"{", 
      RowBox[{"34.60030268490648`", ",", "20.57100262919881`"}], "}"}]}], 
    "}"}], ",", 
   RowBox[{"{", 
    RowBox[{"899", ",", 
     RowBox[{"{", 
      RowBox[{"1.6071620380437857`", ",", "0.09235972624011458`"}], "}"}], 
     ",", 
     RowBox[{"{", 
      RowBox[{"60.716203804378566`", ",", "7.640273759885422`"}], "}"}]}], 
    "}"}], ",", 
   RowBox[{"{", 
    RowBox[{"900", ",", 
     RowBox[{"{", 
      RowBox[{"1.4162330237709255`", ",", "0.05383052097747317`"}], "}"}], 
     ",", 
     RowBox[{"{", 
      RowBox[{"41.62330237709255`", ",", "46.16947902252683`"}], "}"}]}], 
    "}"}], ",", 
   RowBox[{"{", 
    RowBox[{"901", ",", 
     RowBox[{"{", 
      RowBox[{"1.0062616850965695`", ",", "0.1271660801838892`"}], "}"}], ",", 
     RowBox[{"{", 
      RowBox[{"0.6261685096569547`", ",", "27.16608018388919`"}], "}"}]}], 
    "}"}], ",", 
   RowBox[{"{", 
    RowBox[{"902", ",", 
     RowBox[{"{", 
      RowBox[{"0.5554099589526453`", ",", "0.2187606887585576`"}], "}"}], ",", 
     RowBox[{"{", 
      RowBox[{"44.45900410473547`", ",", "118.76068875855759`"}], "}"}]}], 
    "}"}], ",", 
   RowBox[{"{", 
    RowBox[{"903", ",", 
     RowBox[{"{", 
      RowBox[{"0.8514101828519545`", ",", "0.09582878820512011`"}], "}"}], 
     ",", 
     RowBox[{"{", 
      RowBox[{"14.858981714804553`", ",", "4.171211794879892`"}], "}"}]}], 
    "}"}], ",", 
   RowBox[{"{", 
    RowBox[{"904", ",", 
     RowBox[{"{", 
      RowBox[{"0.637150851787162`", ",", "0.11522318320515897`"}], "}"}], ",", 
     RowBox[{"{", 
      RowBox[{"36.2849148212838`", ",", "15.22318320515896`"}], "}"}]}], 
    "}"}], ",", 
   RowBox[{"{", 
    RowBox[{"905", ",", 
     RowBox[{"{", 
      RowBox[{"1.1300342456418826`", ",", "0.11206564125591414`"}], "}"}], 
     ",", 
     RowBox[{"{", 
      RowBox[{"13.00342456418826`", ",", "12.065641255914139`"}], "}"}]}], 
    "}"}], ",", 
   RowBox[{"{", 
    RowBox[{"906", ",", 
     RowBox[{"{", 
      RowBox[{"0.9938400515282569`", ",", "0.11905678657137567`"}], "}"}], 
     ",", 
     RowBox[{"{", 
      RowBox[{"0.615994847174306`", ",", "19.05678657137566`"}], "}"}]}], 
    "}"}], ",", 
   RowBox[{"{", 
    RowBox[{"907", ",", 
     RowBox[{"{", 
      RowBox[{"1.3773101516745072`", ",", "0.11755488898374569`"}], "}"}], 
     ",", 
     RowBox[{"{", 
      RowBox[{"37.73101516745072`", ",", "17.554888983745688`"}], "}"}]}], 
    "}"}], ",", 
   RowBox[{"{", 
    RowBox[{"908", ",", 
     RowBox[{"{", 
      RowBox[{"0.7689863029160235`", ",", "0.11616425380911703`"}], "}"}], 
     ",", 
     RowBox[{"{", 
      RowBox[{"23.101369708397645`", ",", "16.164253809117028`"}], "}"}]}], 
    "}"}], ",", 
   RowBox[{"{", 
    RowBox[{"909", ",", 
     RowBox[{"{", 
      RowBox[{"0.99034621171752`", ",", "0.1059868846257003`"}], "}"}], ",", 
     RowBox[{"{", 
      RowBox[{"0.965378828247998`", ",", "5.986884625700295`"}], "}"}]}], 
    "}"}], ",", 
   RowBox[{"{", 
    RowBox[{"910", ",", 
     RowBox[{"{", 
      RowBox[{"0.9257816427724562`", ",", "0.09808171824504948`"}], "}"}], 
     ",", 
     RowBox[{"{", 
      RowBox[{"7.421835722754377`", ",", "1.9182817549505264`"}], "}"}]}], 
    "}"}], ",", 
   RowBox[{"{", 
    RowBox[{"911", ",", 
     RowBox[{"{", 
      RowBox[{"1.6454733497158707`", ",", "0.19128586463096087`"}], "}"}], 
     ",", 
     RowBox[{"{", 
      RowBox[{"64.54733497158706`", ",", "91.28586463096087`"}], "}"}]}], 
    "}"}], ",", 
   RowBox[{"{", 
    RowBox[{"912", ",", 
     RowBox[{"{", 
      RowBox[{"0.8586661614898539`", ",", "0.12972163040469906`"}], "}"}], 
     ",", 
     RowBox[{"{", 
      RowBox[{"14.133383851014614`", ",", "29.721630404699052`"}], "}"}]}], 
    "}"}], ",", 
   RowBox[{"{", 
    RowBox[{"913", ",", 
     RowBox[{"{", 
      RowBox[{"1.154684371648607`", ",", "0.07982963794519363`"}], "}"}], ",", 
     RowBox[{"{", 
      RowBox[{"15.468437164860704`", ",", "20.17036205480638`"}], "}"}]}], 
    "}"}], ",", 
   RowBox[{"{", 
    RowBox[{"914", ",", 
     RowBox[{"{", 
      RowBox[{"1.0674504357447387`", ",", "0.054433072650508944`"}], "}"}], 
     ",", 
     RowBox[{"{", 
      RowBox[{"6.745043574473875`", ",", "45.56692734949106`"}], "}"}]}], 
    "}"}], ",", 
   RowBox[{"{", 
    RowBox[{"915", ",", 
     RowBox[{"{", 
      RowBox[{"1.2829638423775684`", ",", "0.14026129513351937`"}], "}"}], 
     ",", 
     RowBox[{"{", 
      RowBox[{"28.296384237756843`", ",", "40.26129513351936`"}], "}"}]}], 
    "}"}], ",", 
   RowBox[{"{", 
    RowBox[{"916", ",", 
     RowBox[{"{", 
      RowBox[{"1.1445665410217531`", ",", "0.10637243436107838`"}], "}"}], 
     ",", 
     RowBox[{"{", 
      RowBox[{"14.456654102175314`", ",", "6.372434361078372`"}], "}"}]}], 
    "}"}], ",", 
   RowBox[{"{", 
    RowBox[{"917", ",", 
     RowBox[{"{", 
      RowBox[{"0.7163435391751646`", ",", "0.14890930151824794`"}], "}"}], 
     ",", 
     RowBox[{"{", 
      RowBox[{"28.365646082483543`", ",", "48.909301518247936`"}], "}"}]}], 
    "}"}], ",", 
   RowBox[{"{", 
    RowBox[{"918", ",", 
     RowBox[{"{", 
      RowBox[{"0.9967322717749759`", ",", "0.10471831863135435`"}], "}"}], 
     ",", 
     RowBox[{"{", 
      RowBox[{"0.326772822502408`", ",", "4.718318631354343`"}], "}"}]}], 
    "}"}], ",", 
   RowBox[{"{", 
    RowBox[{"919", ",", 
     RowBox[{"{", 
      RowBox[{"0.887848605121923`", ",", "0.06950550738810811`"}], "}"}], ",", 
     RowBox[{"{", 
      RowBox[{"11.2151394878077`", ",", "30.4944926118919`"}], "}"}]}], "}"}],
    ",", 
   RowBox[{"{", 
    RowBox[{"920", ",", 
     RowBox[{"{", 
      RowBox[{"0.897087409134256`", ",", "0.08335806264272165`"}], "}"}], ",", 
     RowBox[{"{", 
      RowBox[{"10.2912590865744`", ",", "16.641937357278355`"}], "}"}]}], 
    "}"}], ",", 
   RowBox[{"{", 
    RowBox[{"921", ",", 
     RowBox[{"{", 
      RowBox[{"0.6776633792758983`", ",", "0.050167555405601624`"}], "}"}], 
     ",", 
     RowBox[{"{", 
      RowBox[{"32.233662072410176`", ",", "49.83244459439838`"}], "}"}]}], 
    "}"}], ",", 
   RowBox[{"{", 
    RowBox[{"922", ",", 
     RowBox[{"{", 
      RowBox[{"0.4871852016782449`", ",", "0.07826906376195449`"}], "}"}], 
     ",", 
     RowBox[{"{", 
      RowBox[{"51.281479832175506`", ",", "21.73093623804552`"}], "}"}]}], 
    "}"}], ",", 
   RowBox[{"{", 
    RowBox[{"923", ",", 
     RowBox[{"{", 
      RowBox[{"0.6214108181898682`", ",", "0.04699188722992209`"}], "}"}], 
     ",", 
     RowBox[{"{", 
      RowBox[{"37.85891818101318`", ",", "53.00811277007791`"}], "}"}]}], 
    "}"}], ",", 
   RowBox[{"{", 
    RowBox[{"924", ",", 
     RowBox[{"{", 
      RowBox[{"0.7909380048886112`", ",", "0.052276715989357354`"}], "}"}], 
     ",", 
     RowBox[{"{", 
      RowBox[{"20.90619951113888`", ",", "47.72328401064265`"}], "}"}]}], 
    "}"}], ",", 
   RowBox[{"{", 
    RowBox[{"925", ",", 
     RowBox[{"{", 
      RowBox[{"0.8367184020291495`", ",", "0.1310372753168258`"}], "}"}], ",", 
     RowBox[{"{", 
      RowBox[{"16.32815979708505`", ",", "31.03727531682579`"}], "}"}]}], 
    "}"}], ",", 
   RowBox[{"{", 
    RowBox[{"926", ",", 
     RowBox[{"{", 
      RowBox[{"1.5751253790342596`", ",", "0.045550757491785325`"}], "}"}], 
     ",", 
     RowBox[{"{", 
      RowBox[{"57.512537903425965`", ",", "54.44924250821468`"}], "}"}]}], 
    "}"}], ",", 
   RowBox[{"{", 
    RowBox[{"927", ",", 
     RowBox[{"{", 
      RowBox[{"0.8332820919038728`", ",", "0.06287801576603338`"}], "}"}], 
     ",", 
     RowBox[{"{", 
      RowBox[{"16.67179080961272`", ",", "37.12198423396662`"}], "}"}]}], 
    "}"}], ",", 
   RowBox[{"{", 
    RowBox[{"928", ",", 
     RowBox[{"{", 
      RowBox[{"0.76668525241806`", ",", "0.07027558703218856`"}], "}"}], ",", 
     
     RowBox[{"{", 
      RowBox[{"23.331474758194005`", ",", "29.724412967811446`"}], "}"}]}], 
    "}"}], ",", 
   RowBox[{"{", 
    RowBox[{"929", ",", 
     RowBox[{"{", 
      RowBox[{"1.3722005146773113`", ",", "0.1639150584096762`"}], "}"}], ",", 
     RowBox[{"{", 
      RowBox[{"37.22005146773113`", ",", "63.915058409676206`"}], "}"}]}], 
    "}"}], ",", 
   RowBox[{"{", 
    RowBox[{"930", ",", 
     RowBox[{"{", 
      RowBox[{"1.1296875132137685`", ",", "0.09926999801634606`"}], "}"}], 
     ",", 
     RowBox[{"{", 
      RowBox[{"12.968751321376848`", ",", "0.730001983653944`"}], "}"}]}], 
    "}"}], ",", 
   RowBox[{"{", 
    RowBox[{"931", ",", 
     RowBox[{"{", 
      RowBox[{"0.6094396020100753`", ",", "0.17656806475495326`"}], "}"}], 
     ",", 
     RowBox[{"{", 
      RowBox[{"39.05603979899247`", ",", "76.56806475495326`"}], "}"}]}], 
    "}"}], ",", 
   RowBox[{"{", 
    RowBox[{"932", ",", 
     RowBox[{"{", 
      RowBox[{"0.7901210466595168`", ",", "0.08749492663867306`"}], "}"}], 
     ",", 
     RowBox[{"{", 
      RowBox[{"20.987895334048325`", ",", "12.505073361326946`"}], "}"}]}], 
    "}"}], ",", 
   RowBox[{"{", 
    RowBox[{"933", ",", 
     RowBox[{"{", 
      RowBox[{"0.4608253939412949`", ",", "0.11060544910828896`"}], "}"}], 
     ",", 
     RowBox[{"{", 
      RowBox[{"53.9174606058705`", ",", "10.60544910828895`"}], "}"}]}], 
    "}"}], ",", 
   RowBox[{"{", 
    RowBox[{"934", ",", 
     RowBox[{"{", 
      RowBox[{"0.8246966544779735`", ",", "0.15694920926936243`"}], "}"}], 
     ",", 
     RowBox[{"{", 
      RowBox[{"17.530334552202653`", ",", "56.94920926936242`"}], "}"}]}], 
    "}"}], ",", 
   RowBox[{"{", 
    RowBox[{"935", ",", 
     RowBox[{"{", 
      RowBox[{"0.979099913778316`", ",", "0.08973327473765615`"}], "}"}], ",", 
     RowBox[{"{", 
      RowBox[{"2.0900086221684044`", ",", "10.26672526234386`"}], "}"}]}], 
    "}"}], ",", 
   RowBox[{"{", 
    RowBox[{"936", ",", 
     RowBox[{"{", 
      RowBox[{"0.5918398944108635`", ",", "0.1146877214318058`"}], "}"}], ",", 
     RowBox[{"{", 
      RowBox[{"40.81601055891365`", ",", "14.6877214318058`"}], "}"}]}], 
    "}"}], ",", 
   RowBox[{"{", 
    RowBox[{"937", ",", 
     RowBox[{"{", 
      RowBox[{"0.9795512023289219`", ",", "0.09324065155506923`"}], "}"}], 
     ",", 
     RowBox[{"{", 
      RowBox[{"2.04487976710781`", ",", "6.7593484449307715`"}], "}"}]}], 
    "}"}], ",", 
   RowBox[{"{", 
    RowBox[{"938", ",", 
     RowBox[{"{", 
      RowBox[{"1.5669214860331928`", ",", "0.08983945991285529`"}], "}"}], 
     ",", 
     RowBox[{"{", 
      RowBox[{"56.69214860331928`", ",", "10.160540087144717`"}], "}"}]}], 
    "}"}], ",", 
   RowBox[{"{", 
    RowBox[{"939", ",", 
     RowBox[{"{", 
      RowBox[{"0.44773346392601104`", ",", "0.13565080955018474`"}], "}"}], 
     ",", 
     RowBox[{"{", 
      RowBox[{"55.22665360739889`", ",", "35.65080955018474`"}], "}"}]}], 
    "}"}], ",", 
   RowBox[{"{", 
    RowBox[{"940", ",", 
     RowBox[{"{", 
      RowBox[{"0.9336697377557029`", ",", "0.0769604544864056`"}], "}"}], ",", 
     RowBox[{"{", 
      RowBox[{"6.633026224429706`", ",", "23.039545513594412`"}], "}"}]}], 
    "}"}], ",", 
   RowBox[{"{", 
    RowBox[{"941", ",", 
     RowBox[{"{", 
      RowBox[{"0.7156742573575295`", ",", "0.07026088590654239`"}], "}"}], 
     ",", 
     RowBox[{"{", 
      RowBox[{"28.432574264247044`", ",", "29.739114093457612`"}], "}"}]}], 
    "}"}], ",", 
   RowBox[{"{", 
    RowBox[{"942", ",", 
     RowBox[{"{", 
      RowBox[{"1.9123090057272731`", ",", "0.16346496339705568`"}], "}"}], 
     ",", 
     RowBox[{"{", 
      RowBox[{"91.23090057272731`", ",", "63.464963397055676`"}], "}"}]}], 
    "}"}], ",", 
   RowBox[{"{", 
    RowBox[{"943", ",", 
     RowBox[{"{", 
      RowBox[{"1.301770244370786`", ",", "0.06059288358578477`"}], "}"}], ",", 
     RowBox[{"{", 
      RowBox[{"30.177024437078593`", ",", "39.40711641421524`"}], "}"}]}], 
    "}"}], ",", 
   RowBox[{"{", 
    RowBox[{"944", ",", 
     RowBox[{"{", 
      RowBox[{"1.27881237198268`", ",", "0.04006945446372092`"}], "}"}], ",", 
     
     RowBox[{"{", 
      RowBox[{"27.881237198268003`", ",", "59.93054553627909`"}], "}"}]}], 
    "}"}], ",", 
   RowBox[{"{", 
    RowBox[{"945", ",", 
     RowBox[{"{", 
      RowBox[{"0.8839424796371318`", ",", "0.040227796183603386`"}], "}"}], 
     ",", 
     RowBox[{"{", 
      RowBox[{"11.60575203628682`", ",", "59.77220381639662`"}], "}"}]}], 
    "}"}], ",", 
   RowBox[{"{", 
    RowBox[{"946", ",", 
     RowBox[{"{", 
      RowBox[{"0.9914521032285619`", ",", "0.09341318687729516`"}], "}"}], 
     ",", 
     RowBox[{"{", 
      RowBox[{"0.8547896771438079`", ",", "6.586813122704843`"}], "}"}]}], 
    "}"}], ",", 
   RowBox[{"{", 
    RowBox[{"947", ",", 
     RowBox[{"{", 
      RowBox[{"1.4052685161638108`", ",", "0.17010249245759818`"}], "}"}], 
     ",", 
     RowBox[{"{", 
      RowBox[{"40.52685161638108`", ",", "70.10249245759816`"}], "}"}]}], 
    "}"}], ",", 
   RowBox[{"{", 
    RowBox[{"948", ",", 
     RowBox[{"{", 
      RowBox[{"0.3774452558013669`", ",", "0.07592841788468109`"}], "}"}], 
     ",", 
     RowBox[{"{", 
      RowBox[{"62.25547441986331`", ",", "24.071582115318915`"}], "}"}]}], 
    "}"}], ",", 
   RowBox[{"{", 
    RowBox[{"949", ",", 
     RowBox[{"{", 
      RowBox[{"1.72127729155158`", ",", "0.11031407758015879`"}], "}"}], ",", 
     
     RowBox[{"{", 
      RowBox[{"72.127729155158`", ",", "10.314077580158788`"}], "}"}]}], 
    "}"}], ",", 
   RowBox[{"{", 
    RowBox[{"950", ",", 
     RowBox[{"{", 
      RowBox[{"0.7995622241694244`", ",", "0.09529996803157527`"}], "}"}], 
     ",", 
     RowBox[{"{", 
      RowBox[{"20.043777583057565`", ",", "4.700031968424737`"}], "}"}]}], 
    "}"}], ",", 
   RowBox[{"{", 
    RowBox[{"951", ",", 
     RowBox[{"{", 
      RowBox[{"1.2009111571047366`", ",", "0.0737071277421088`"}], "}"}], ",", 
     RowBox[{"{", 
      RowBox[{"20.091115710473662`", ",", "26.292872257891204`"}], "}"}]}], 
    "}"}], ",", 
   RowBox[{"{", 
    RowBox[{"952", ",", 
     RowBox[{"{", 
      RowBox[{"1.3654825095220025`", ",", "0.0965612589684656`"}], "}"}], ",", 
     RowBox[{"{", 
      RowBox[{"36.54825095220025`", ",", "3.438741031534409`"}], "}"}]}], 
    "}"}], ",", 
   RowBox[{"{", 
    RowBox[{"953", ",", 
     RowBox[{"{", 
      RowBox[{"0.971633991851687`", ",", "0.06835293652572921`"}], "}"}], ",", 
     RowBox[{"{", 
      RowBox[{"2.8366008148313027`", ",", "31.64706347427079`"}], "}"}]}], 
    "}"}], ",", 
   RowBox[{"{", 
    RowBox[{"954", ",", 
     RowBox[{"{", 
      RowBox[{"1.5008807814152159`", ",", "0.07753185987539957`"}], "}"}], 
     ",", 
     RowBox[{"{", 
      RowBox[{"50.088078141521585`", ",", "22.46814012460044`"}], "}"}]}], 
    "}"}], ",", 
   RowBox[{"{", 
    RowBox[{"955", ",", 
     RowBox[{"{", 
      RowBox[{"0.9035246274865577`", ",", "0.07091408850307739`"}], "}"}], 
     ",", 
     RowBox[{"{", 
      RowBox[{"9.647537251344229`", ",", "29.085911496922623`"}], "}"}]}], 
    "}"}], ",", 
   RowBox[{"{", 
    RowBox[{"956", ",", 
     RowBox[{"{", 
      RowBox[{"0.794862150583359`", ",", "0.11983609198098025`"}], "}"}], ",", 
     RowBox[{"{", 
      RowBox[{"20.513784941664102`", ",", "19.836091980980243`"}], "}"}]}], 
    "}"}], ",", 
   RowBox[{"{", 
    RowBox[{"957", ",", 
     RowBox[{"{", 
      RowBox[{"0.7677528127928648`", ",", "0.05928981451511296`"}], "}"}], 
     ",", 
     RowBox[{"{", 
      RowBox[{"23.224718720713522`", ",", "40.71018548488704`"}], "}"}]}], 
    "}"}], ",", 
   RowBox[{"{", 
    RowBox[{"958", ",", 
     RowBox[{"{", 
      RowBox[{"0.841655665486028`", ",", "0.10102169323227492`"}], "}"}], ",", 
     RowBox[{"{", 
      RowBox[{"15.834433451397201`", ",", "1.0216932322749117`"}], "}"}]}], 
    "}"}], ",", 
   RowBox[{"{", 
    RowBox[{"959", ",", 
     RowBox[{"{", 
      RowBox[{"1.1437667027986997`", ",", "0.11530594819240825`"}], "}"}], 
     ",", 
     RowBox[{"{", 
      RowBox[{"14.376670279869973`", ",", "15.305948192408241`"}], "}"}]}], 
    "}"}], ",", 
   RowBox[{"{", 
    RowBox[{"960", ",", 
     RowBox[{"{", 
      RowBox[{"0.8897660153732805`", ",", "0.17820849553063992`"}], "}"}], 
     ",", 
     RowBox[{"{", 
      RowBox[{"11.023398462671953`", ",", "78.20849553063991`"}], "}"}]}], 
    "}"}], ",", 
   RowBox[{"{", 
    RowBox[{"961", ",", 
     RowBox[{"{", 
      RowBox[{"1.2958570890114027`", ",", "0.09905173971224802`"}], "}"}], 
     ",", 
     RowBox[{"{", 
      RowBox[{"29.585708901140272`", ",", "0.9482602877519813`"}], "}"}]}], 
    "}"}], ",", 
   RowBox[{"{", 
    RowBox[{"962", ",", 
     RowBox[{"{", 
      RowBox[{"1.3392762809439738`", ",", "0.069530178066868`"}], "}"}], ",", 
     
     RowBox[{"{", 
      RowBox[{"33.92762809439738`", ",", "30.469821933132014`"}], "}"}]}], 
    "}"}], ",", 
   RowBox[{"{", 
    RowBox[{"963", ",", 
     RowBox[{"{", 
      RowBox[{"1.089646788742895`", ",", "0.14276307420857584`"}], "}"}], ",", 
     RowBox[{"{", 
      RowBox[{"8.96467887428949`", ",", "42.76307420857584`"}], "}"}]}], 
    "}"}], ",", 
   RowBox[{"{", 
    RowBox[{"964", ",", 
     RowBox[{"{", 
      RowBox[{"1.0219713568995834`", ",", "0.0909890436593197`"}], "}"}], ",", 
     RowBox[{"{", 
      RowBox[{"2.1971356899583405`", ",", "9.010956340680304`"}], "}"}]}], 
    "}"}], ",", 
   RowBox[{"{", 
    RowBox[{"965", ",", 
     RowBox[{"{", 
      RowBox[{"0.8144724545205615`", ",", "0.14355037422352968`"}], "}"}], 
     ",", 
     RowBox[{"{", 
      RowBox[{"18.55275454794385`", ",", "43.55037422352967`"}], "}"}]}], 
    "}"}], ",", 
   RowBox[{"{", 
    RowBox[{"966", ",", 
     RowBox[{"{", 
      RowBox[{"0.6770492799607721`", ",", "0.06023278413182797`"}], "}"}], 
     ",", 
     RowBox[{"{", 
      RowBox[{"32.29507200392278`", ",", "39.76721586817204`"}], "}"}]}], 
    "}"}], ",", 
   RowBox[{"{", 
    RowBox[{"967", ",", 
     RowBox[{"{", 
      RowBox[{"1.3377853904449462`", ",", "0.09897888023548962`"}], "}"}], 
     ",", 
     RowBox[{"{", 
      RowBox[{"33.778539044494615`", ",", "1.0211197645103864`"}], "}"}]}], 
    "}"}], ",", 
   RowBox[{"{", 
    RowBox[{"968", ",", 
     RowBox[{"{", 
      RowBox[{"1.0389172811975742`", ",", "0.10618062736250299`"}], "}"}], 
     ",", 
     RowBox[{"{", 
      RowBox[{"3.8917281197574205`", ",", "6.18062736250298`"}], "}"}]}], 
    "}"}], ",", 
   RowBox[{"{", 
    RowBox[{"969", ",", 
     RowBox[{"{", 
      RowBox[{"0.7705804182049945`", ",", "0.11520983206964222`"}], "}"}], 
     ",", 
     RowBox[{"{", 
      RowBox[{"22.941958179500553`", ",", "15.209832069642214`"}], "}"}]}], 
    "}"}], ",", 
   RowBox[{"{", 
    RowBox[{"970", ",", 
     RowBox[{"{", 
      RowBox[{"0.46835989621342095`", ",", "0.11502579926574039`"}], "}"}], 
     ",", 
     RowBox[{"{", 
      RowBox[{"53.1640103786579`", ",", "15.02579926574038`"}], "}"}]}], 
    "}"}], ",", 
   RowBox[{"{", 
    RowBox[{"971", ",", 
     RowBox[{"{", 
      RowBox[{"0.7186213499876565`", ",", "0.08842628702486112`"}], "}"}], 
     ",", 
     RowBox[{"{", 
      RowBox[{"28.137865001234353`", ",", "11.573712975138886`"}], "}"}]}], 
    "}"}], ",", 
   RowBox[{"{", 
    RowBox[{"972", ",", 
     RowBox[{"{", 
      RowBox[{"0.8406419425595167`", ",", "0.12471304800055136`"}], "}"}], 
     ",", 
     RowBox[{"{", 
      RowBox[{"15.935805744048325`", ",", "24.713048000551353`"}], "}"}]}], 
    "}"}], ",", 
   RowBox[{"{", 
    RowBox[{"973", ",", 
     RowBox[{"{", 
      RowBox[{"0.8137245615488401`", ",", "0.12056414086219278`"}], "}"}], 
     ",", 
     RowBox[{"{", 
      RowBox[{"18.62754384511599`", ",", "20.56414086219277`"}], "}"}]}], 
    "}"}], ",", 
   RowBox[{"{", 
    RowBox[{"974", ",", 
     RowBox[{"{", 
      RowBox[{"0.7040308788859435`", ",", "0.08767877574025026`"}], "}"}], 
     ",", 
     RowBox[{"{", 
      RowBox[{"29.59691211140565`", ",", "12.32122425974974`"}], "}"}]}], 
    "}"}], ",", 
   RowBox[{"{", 
    RowBox[{"975", ",", 
     RowBox[{"{", 
      RowBox[{"0.691029821506452`", ",", "0.10052150051992532`"}], "}"}], ",", 
     RowBox[{"{", 
      RowBox[{"30.897017849354803`", ",", "0.5215005199253192`"}], "}"}]}], 
    "}"}], ",", 
   RowBox[{"{", 
    RowBox[{"976", ",", 
     RowBox[{"{", 
      RowBox[{"0.7178735252051169`", ",", "0.09740872780047521`"}], "}"}], 
     ",", 
     RowBox[{"{", 
      RowBox[{"28.212647479488307`", ",", "2.5912721995247914`"}], "}"}]}], 
    "}"}], ",", 
   RowBox[{"{", 
    RowBox[{"977", ",", 
     RowBox[{"{", 
      RowBox[{"0.8961499264184004`", ",", "0.06717593612179326`"}], "}"}], 
     ",", 
     RowBox[{"{", 
      RowBox[{"10.385007358159958`", ",", "32.82406387820674`"}], "}"}]}], 
    "}"}], ",", 
   RowBox[{"{", 
    RowBox[{"978", ",", 
     RowBox[{"{", 
      RowBox[{"0.654037512870321`", ",", "0.10823621835017765`"}], "}"}], ",", 
     RowBox[{"{", 
      RowBox[{"34.596248712967906`", ",", "8.23621835017764`"}], "}"}]}], 
    "}"}], ",", 
   RowBox[{"{", 
    RowBox[{"979", ",", 
     RowBox[{"{", 
      RowBox[{"1.2280480688971955`", ",", "0.08483005131370092`"}], "}"}], 
     ",", 
     RowBox[{"{", 
      RowBox[{"22.804806889719554`", ",", "15.16994868629909`"}], "}"}]}], 
    "}"}], ",", 
   RowBox[{"{", 
    RowBox[{"980", ",", 
     RowBox[{"{", 
      RowBox[{"1.1034537511704774`", ",", "0.10653229849537231`"}], "}"}], 
     ",", 
     RowBox[{"{", 
      RowBox[{"10.34537511704774`", ",", "6.532298495372305`"}], "}"}]}], 
    "}"}], ",", 
   RowBox[{"{", 
    RowBox[{"981", ",", 
     RowBox[{"{", 
      RowBox[{"1.0918897058882986`", ",", "0.06387569409912765`"}], "}"}], 
     ",", 
     RowBox[{"{", 
      RowBox[{"9.188970588829859`", ",", "36.12430590087236`"}], "}"}]}], 
    "}"}], ",", 
   RowBox[{"{", 
    RowBox[{"982", ",", 
     RowBox[{"{", 
      RowBox[{"0.8528173458779256`", ",", "0.09574645346730425`"}], "}"}], 
     ",", 
     RowBox[{"{", 
      RowBox[{"14.718265412207444`", ",", "4.2535465326957596`"}], "}"}]}], 
    "}"}], ",", 
   RowBox[{"{", 
    RowBox[{"983", ",", 
     RowBox[{"{", 
      RowBox[{"0.6713514688067432`", ",", "0.05014871980056637`"}], "}"}], 
     ",", 
     RowBox[{"{", 
      RowBox[{"32.86485311932567`", ",", "49.85128019943363`"}], "}"}]}], 
    "}"}], ",", 
   RowBox[{"{", 
    RowBox[{"984", ",", 
     RowBox[{"{", 
      RowBox[{"1.200591131163484`", ",", "0.10171569415603761`"}], "}"}], ",", 
     RowBox[{"{", 
      RowBox[{"20.059113116348403`", ",", "1.7156941560376033`"}], "}"}]}], 
    "}"}], ",", 
   RowBox[{"{", 
    RowBox[{"985", ",", 
     RowBox[{"{", 
      RowBox[{"1.0445736377235244`", ",", "0.13526182503340808`"}], "}"}], 
     ",", 
     RowBox[{"{", 
      RowBox[{"4.457363772352441`", ",", "35.26182503340808`"}], "}"}]}], 
    "}"}], ",", 
   RowBox[{"{", 
    RowBox[{"986", ",", 
     RowBox[{"{", 
      RowBox[{"0.9290590289425633`", ",", "0.15889366958302537`"}], "}"}], 
     ",", 
     RowBox[{"{", 
      RowBox[{"7.094097105743669`", ",", "58.89366958302536`"}], "}"}]}], 
    "}"}], ",", 
   RowBox[{"{", 
    RowBox[{"987", ",", 
     RowBox[{"{", 
      RowBox[{"1.488419377609989`", ",", "0.10352545471215163`"}], "}"}], ",", 
     RowBox[{"{", 
      RowBox[{"48.8419377609989`", ",", "3.5254547121516264`"}], "}"}]}], 
    "}"}], ",", 
   RowBox[{"{", 
    RowBox[{"988", ",", 
     RowBox[{"{", 
      RowBox[{"0.7275497743264658`", ",", "0.1273378134289078`"}], "}"}], ",", 
     RowBox[{"{", 
      RowBox[{"27.245022567353416`", ",", "27.337813428907786`"}], "}"}]}], 
    "}"}], ",", 
   RowBox[{"{", 
    RowBox[{"989", ",", 
     RowBox[{"{", 
      RowBox[{"0.9143021779686915`", ",", "0.047446213282572154`"}], "}"}], 
     ",", 
     RowBox[{"{", 
      RowBox[{"8.569782203130849`", ",", "52.553786717427855`"}], "}"}]}], 
    "}"}], ",", 
   RowBox[{"{", 
    RowBox[{"990", ",", 
     RowBox[{"{", 
      RowBox[{"1.0235845346858456`", ",", "0.11204114571420634`"}], "}"}], 
     ",", 
     RowBox[{"{", 
      RowBox[{"2.358453468584565`", ",", "12.041145714206337`"}], "}"}]}], 
    "}"}], ",", 
   RowBox[{"{", 
    RowBox[{"991", ",", 
     RowBox[{"{", 
      RowBox[{"0.9561701034503786`", ",", "0.08927109448789204`"}], "}"}], 
     ",", 
     RowBox[{"{", 
      RowBox[{"4.382989654962143`", ",", "10.728905512107964`"}], "}"}]}], 
    "}"}], ",", 
   RowBox[{"{", 
    RowBox[{"992", ",", 
     RowBox[{"{", 
      RowBox[{"1.6978525690289483`", ",", "0.14799233785701665`"}], "}"}], 
     ",", 
     RowBox[{"{", 
      RowBox[{"69.78525690289483`", ",", "47.99233785701665`"}], "}"}]}], 
    "}"}], ",", 
   RowBox[{"{", 
    RowBox[{"993", ",", 
     RowBox[{"{", 
      RowBox[{"1.6294294184229818`", ",", "0.0824640112208692`"}], "}"}], ",", 
     RowBox[{"{", 
      RowBox[{"62.94294184229818`", ",", "17.535988779130804`"}], "}"}]}], 
    "}"}], ",", 
   RowBox[{"{", 
    RowBox[{"994", ",", 
     RowBox[{"{", 
      RowBox[{"0.8149643941268665`", ",", "0.02132208302034061`"}], "}"}], 
     ",", 
     RowBox[{"{", 
      RowBox[{"18.503560587313352`", ",", "78.6779169796594`"}], "}"}]}], 
    "}"}], ",", 
   RowBox[{"{", 
    RowBox[{"995", ",", 
     RowBox[{"{", 
      RowBox[{"1.801280119012711`", ",", "0.12343507841537218`"}], "}"}], ",", 
     RowBox[{"{", 
      RowBox[{"80.1280119012711`", ",", "23.43507841537218`"}], "}"}]}], 
    "}"}], ",", 
   RowBox[{"{", 
    RowBox[{"996", ",", 
     RowBox[{"{", 
      RowBox[{"0.8937857168255062`", ",", "0.1353133944683713`"}], "}"}], ",", 
     RowBox[{"{", 
      RowBox[{"10.621428317449377`", ",", "35.313394468371285`"}], "}"}]}], 
    "}"}], ",", 
   RowBox[{"{", 
    RowBox[{"997", ",", 
     RowBox[{"{", 
      RowBox[{"1.1064742279798951`", ",", "0.08334898204235255`"}], "}"}], 
     ",", 
     RowBox[{"{", 
      RowBox[{"10.647422797989513`", ",", "16.65101795764745`"}], "}"}]}], 
    "}"}], ",", 
   RowBox[{"{", 
    RowBox[{"998", ",", 
     RowBox[{"{", 
      RowBox[{"1.3386427894197312`", ",", "0.07199825567520844`"}], "}"}], 
     ",", 
     RowBox[{"{", 
      RowBox[{"33.864278941973126`", ",", "28.001744324791566`"}], "}"}]}], 
    "}"}], ",", 
   RowBox[{"{", 
    RowBox[{"999", ",", 
     RowBox[{"{", 
      RowBox[{"0.6601255740029014`", ",", "0.03808586418144505`"}], "}"}], 
     ",", 
     RowBox[{"{", 
      RowBox[{"33.98744259970986`", ",", "61.91413581855496`"}], "}"}]}], 
    "}"}]}], "}"}]], "Output",
 CellChangeTimes->{
  3.60826862634064*^9, 3.608268662855723*^9, 3.6082700944989557`*^9, {
   3.608270179292987*^9, 3.6082702610837927`*^9}, {3.623045277352811*^9, 
   3.623045303975885*^9}, 3.623126222308817*^9, 3.6231263879606323`*^9, 
   3.623126584478244*^9, 3.623126682397355*^9, 3.665746669315288*^9, 
   3.665747416632576*^9, 3.6657495851734962`*^9, 3.666625592421373*^9}]
}, Closed]],

Cell[CellGroupData[{

Cell[BoxData[
 RowBox[{"tab50u03", "=", " ", 
  RowBox[{"calcs", "[", 
   RowBox[{"scan50u03", ",", 
    RowBox[{"{", 
     RowBox[{"1", ",", ".1"}], "}"}], ",", "999"}], "]"}]}]], "Input",
 CellChangeTimes->{{3.607830349882152*^9, 3.607830350298038*^9}, {
   3.607835010760975*^9, 3.607835021934979*^9}, 3.6082702790236053`*^9, {
   3.62304700305028*^9, 3.623047014449383*^9}, {3.623126216678892*^9, 
   3.623126220041945*^9}, {3.62356827337562*^9, 3.6235682735384398`*^9}, 
   3.6657466697698317`*^9, {3.665747214722684*^9, 3.6657472148824244`*^9}}],

Cell[BoxData[
 RowBox[{"{", 
  RowBox[{
   RowBox[{"{", 
    RowBox[{"0", ",", 
     RowBox[{"{", 
      RowBox[{"1.3019398592673765`", ",", "0.11487604030954761`"}], "}"}], 
     ",", 
     RowBox[{"{", 
      RowBox[{"30.193985926737653`", ",", "14.876040309547603`"}], "}"}]}], 
    "}"}], ",", 
   RowBox[{"{", 
    RowBox[{"1", ",", 
     RowBox[{"{", 
      RowBox[{"0.891990425026279`", ",", "0.10329482339672583`"}], "}"}], ",", 
     RowBox[{"{", 
      RowBox[{"10.8009574973721`", ",", "3.294823396725821`"}], "}"}]}], 
    "}"}], ",", 
   RowBox[{"{", 
    RowBox[{"2", ",", 
     RowBox[{"{", 
      RowBox[{"1.5295043996325226`", ",", "0.0968544587523357`"}], "}"}], ",", 
     RowBox[{"{", 
      RowBox[{"52.95043996325226`", ",", "3.1455412476643074`"}], "}"}]}], 
    "}"}], ",", 
   RowBox[{"{", 
    RowBox[{"3", ",", 
     RowBox[{"{", 
      RowBox[{"0.9791083864341613`", ",", "0.0776617686598048`"}], "}"}], ",", 
     RowBox[{"{", 
      RowBox[{"2.0891613565838685`", ",", "22.338231340195204`"}], "}"}]}], 
    "}"}], ",", 
   RowBox[{"{", 
    RowBox[{"4", ",", 
     RowBox[{"{", 
      RowBox[{"0.8484827464536681`", ",", "0.09209924087980852`"}], "}"}], 
     ",", 
     RowBox[{"{", 
      RowBox[{"15.151725354633195`", ",", "7.900759120191489`"}], "}"}]}], 
    "}"}], ",", 
   RowBox[{"{", 
    RowBox[{"5", ",", 
     RowBox[{"{", 
      RowBox[{"0.7942850262169059`", ",", "0.09658773080806887`"}], "}"}], 
     ",", 
     RowBox[{"{", 
      RowBox[{"20.57149737830941`", ",", "3.4122691919311334`"}], "}"}]}], 
    "}"}], ",", 
   RowBox[{"{", 
    RowBox[{"6", ",", 
     RowBox[{"{", 
      RowBox[{"0.7972080246378704`", ",", "0.08285048186675512`"}], "}"}], 
     ",", 
     RowBox[{"{", 
      RowBox[{"20.279197536212955`", ",", "17.14951813324489`"}], "}"}]}], 
    "}"}], ",", 
   RowBox[{"{", 
    RowBox[{"7", ",", 
     RowBox[{"{", 
      RowBox[{"0.9054685585275057`", ",", "0.09103317145267435`"}], "}"}], 
     ",", 
     RowBox[{"{", 
      RowBox[{"9.453144147249425`", ",", "8.966828547325653`"}], "}"}]}], 
    "}"}], ",", 
   RowBox[{"{", 
    RowBox[{"8", ",", 
     RowBox[{"{", 
      RowBox[{"0.9640097261827687`", ",", "0.05942265348090141`"}], "}"}], 
     ",", 
     RowBox[{"{", 
      RowBox[{"3.59902738172313`", ",", "40.5773465190986`"}], "}"}]}], "}"}],
    ",", 
   RowBox[{"{", 
    RowBox[{"9", ",", 
     RowBox[{"{", 
      RowBox[{"1.0661835446248642`", ",", "0.09053615093537991`"}], "}"}], 
     ",", 
     RowBox[{"{", 
      RowBox[{"6.61835446248642`", ",", "9.463849064620097`"}], "}"}]}], 
    "}"}], ",", 
   RowBox[{"{", 
    RowBox[{"10", ",", 
     RowBox[{"{", 
      RowBox[{"0.9274672622011493`", ",", "0.09462399302132064`"}], "}"}], 
     ",", 
     RowBox[{"{", 
      RowBox[{"7.253273779885072`", ",", "5.376006978679363`"}], "}"}]}], 
    "}"}], ",", 
   RowBox[{"{", 
    RowBox[{"11", ",", 
     RowBox[{"{", 
      RowBox[{"0.7294122944462968`", ",", "0.1263551611548087`"}], "}"}], ",", 
     RowBox[{"{", 
      RowBox[{"27.058770555370316`", ",", "26.35516115480868`"}], "}"}]}], 
    "}"}], ",", 
   RowBox[{"{", 
    RowBox[{"12", ",", 
     RowBox[{"{", 
      RowBox[{"0.8745426551519162`", ",", "0.17143369997165736`"}], "}"}], 
     ",", 
     RowBox[{"{", 
      RowBox[{"12.54573448480838`", ",", "71.43369997165736`"}], "}"}]}], 
    "}"}], ",", 
   RowBox[{"{", 
    RowBox[{"13", ",", 
     RowBox[{"{", 
      RowBox[{"0.8156049385442257`", ",", "0.11903092226999457`"}], "}"}], 
     ",", 
     RowBox[{"{", 
      RowBox[{"18.439506145577433`", ",", "19.03092226999456`"}], "}"}]}], 
    "}"}], ",", 
   RowBox[{"{", 
    RowBox[{"14", ",", 
     RowBox[{"{", 
      RowBox[{"1.218080317984268`", ",", "0.11315497741950936`"}], "}"}], ",", 
     RowBox[{"{", 
      RowBox[{"21.808031798426807`", ",", "13.154977419509356`"}], "}"}]}], 
    "}"}], ",", 
   RowBox[{"{", 
    RowBox[{"15", ",", 
     RowBox[{"{", 
      RowBox[{"1.3593075750571868`", ",", "0.1829908472944725`"}], "}"}], ",", 
     RowBox[{"{", 
      RowBox[{"35.93075750571868`", ",", "82.99084729447247`"}], "}"}]}], 
    "}"}], ",", 
   RowBox[{"{", 
    RowBox[{"16", ",", 
     RowBox[{"{", 
      RowBox[{"1.1936601288101647`", ",", "0.12463481354530123`"}], "}"}], 
     ",", 
     RowBox[{"{", 
      RowBox[{"19.36601288101647`", ",", "24.634813545301228`"}], "}"}]}], 
    "}"}], ",", 
   RowBox[{"{", 
    RowBox[{"17", ",", 
     RowBox[{"{", 
      RowBox[{"0.746054307664451`", ",", "0.06758893011159242`"}], "}"}], ",", 
     RowBox[{"{", 
      RowBox[{"25.394569233554897`", ",", "32.41106988840758`"}], "}"}]}], 
    "}"}], ",", 
   RowBox[{"{", 
    RowBox[{"18", ",", 
     RowBox[{"{", 
      RowBox[{"0.6819557867610765`", ",", "0.08162718131200596`"}], "}"}], 
     ",", 
     RowBox[{"{", 
      RowBox[{"31.804421323892353`", ",", "18.372818687994048`"}], "}"}]}], 
    "}"}], ",", 
   RowBox[{"{", 
    RowBox[{"19", ",", 
     RowBox[{"{", 
      RowBox[{"0.9783081780299425`", ",", "0.11879658684405925`"}], "}"}], 
     ",", 
     RowBox[{"{", 
      RowBox[{"2.169182197005748`", ",", "18.79658684405924`"}], "}"}]}], 
    "}"}], ",", 
   RowBox[{"{", 
    RowBox[{"20", ",", 
     RowBox[{"{", 
      RowBox[{"0.6713381404992775`", ",", "0.08043440748923454`"}], "}"}], 
     ",", 
     RowBox[{"{", 
      RowBox[{"32.86618595007225`", ",", "19.565592510765466`"}], "}"}]}], 
    "}"}], ",", 
   RowBox[{"{", 
    RowBox[{"21", ",", 
     RowBox[{"{", 
      RowBox[{"1.384752185138687`", ",", "0.1010143276066806`"}], "}"}], ",", 
     
     RowBox[{"{", 
      RowBox[{"38.475218513868704`", ",", "1.01432760668059`"}], "}"}]}], 
    "}"}], ",", 
   RowBox[{"{", 
    RowBox[{"22", ",", 
     RowBox[{"{", 
      RowBox[{"1.4091200981647187`", ",", "0.09924165776941417`"}], "}"}], 
     ",", 
     RowBox[{"{", 
      RowBox[{"40.91200981647187`", ",", "0.7583422305858373`"}], "}"}]}], 
    "}"}], ",", 
   RowBox[{"{", 
    RowBox[{"23", ",", 
     RowBox[{"{", 
      RowBox[{"1.3063016604450726`", ",", "0.09191034183124723`"}], "}"}], 
     ",", 
     RowBox[{"{", 
      RowBox[{"30.630166044507256`", ",", "8.089658168752775`"}], "}"}]}], 
    "}"}], ",", 
   RowBox[{"{", 
    RowBox[{"24", ",", 
     RowBox[{"{", 
      RowBox[{"1.0965350131536065`", ",", "0.10656029570727837`"}], "}"}], 
     ",", 
     RowBox[{"{", 
      RowBox[{"9.653501315360646`", ",", "6.560295707278368`"}], "}"}]}], 
    "}"}], ",", 
   RowBox[{"{", 
    RowBox[{"25", ",", 
     RowBox[{"{", 
      RowBox[{"0.8098952423450542`", ",", "0.09039235786540663`"}], "}"}], 
     ",", 
     RowBox[{"{", 
      RowBox[{"19.010475765494583`", ",", "9.607642134593378`"}], "}"}]}], 
    "}"}], ",", 
   RowBox[{"{", 
    RowBox[{"26", ",", 
     RowBox[{"{", 
      RowBox[{"1.0931487925388823`", ",", "0.09664011383163236`"}], "}"}], 
     ",", 
     RowBox[{"{", 
      RowBox[{"9.31487925388823`", ",", "3.3598861683676455`"}], "}"}]}], 
    "}"}], ",", 
   RowBox[{"{", 
    RowBox[{"27", ",", 
     RowBox[{"{", 
      RowBox[{"0.8823738135723002`", ",", "0.0977818797958637`"}], "}"}], ",", 
     RowBox[{"{", 
      RowBox[{"11.762618642769985`", ",", "2.218120204136309`"}], "}"}]}], 
    "}"}], ",", 
   RowBox[{"{", 
    RowBox[{"28", ",", 
     RowBox[{"{", 
      RowBox[{"1.321199686529334`", ",", "0.09907132597134696`"}], "}"}], ",", 
     RowBox[{"{", 
      RowBox[{"32.11996865293341`", ",", "0.9286740286530426`"}], "}"}]}], 
    "}"}], ",", 
   RowBox[{"{", 
    RowBox[{"29", ",", 
     RowBox[{"{", 
      RowBox[{"0.9132757971477276`", ",", "0.08025087133591471`"}], "}"}], 
     ",", 
     RowBox[{"{", 
      RowBox[{"8.672420285227245`", ",", "19.74912866408529`"}], "}"}]}], 
    "}"}], ",", 
   RowBox[{"{", 
    RowBox[{"30", ",", 
     RowBox[{"{", 
      RowBox[{"0.8684458722796216`", ",", "0.08866376305020551`"}], "}"}], 
     ",", 
     RowBox[{"{", 
      RowBox[{"13.155412772037845`", ",", "11.336236949794493`"}], "}"}]}], 
    "}"}], ",", 
   RowBox[{"{", 
    RowBox[{"31", ",", 
     RowBox[{"{", 
      RowBox[{"1.052467297690252`", ",", "0.08769872582239979`"}], "}"}], ",", 
     RowBox[{"{", 
      RowBox[{"5.246729769025205`", ",", "12.301274177600213`"}], "}"}]}], 
    "}"}], ",", 
   RowBox[{"{", 
    RowBox[{"32", ",", 
     RowBox[{"{", 
      RowBox[{"0.7751616080432935`", ",", "0.08324287626981436`"}], "}"}], 
     ",", 
     RowBox[{"{", 
      RowBox[{"22.48383919567065`", ",", "16.757123730185647`"}], "}"}]}], 
    "}"}], ",", 
   RowBox[{"{", 
    RowBox[{"33", ",", 
     RowBox[{"{", 
      RowBox[{"1.4021079310797777`", ",", "0.09479210727989958`"}], "}"}], 
     ",", 
     RowBox[{"{", 
      RowBox[{"40.21079310797777`", ",", "5.207892720100429`"}], "}"}]}], 
    "}"}], ",", 
   RowBox[{"{", 
    RowBox[{"34", ",", 
     RowBox[{"{", 
      RowBox[{"1.468773520247813`", ",", "0.11831764234190745`"}], "}"}], ",", 
     RowBox[{"{", 
      RowBox[{"46.877352024781295`", ",", "18.31764234190744`"}], "}"}]}], 
    "}"}], ",", 
   RowBox[{"{", 
    RowBox[{"35", ",", 
     RowBox[{"{", 
      RowBox[{"0.8629702048854027`", ",", "0.0847594447921051`"}], "}"}], ",", 
     RowBox[{"{", 
      RowBox[{"13.702979511459734`", ",", "15.240555207894912`"}], "}"}]}], 
    "}"}], ",", 
   RowBox[{"{", 
    RowBox[{"36", ",", 
     RowBox[{"{", 
      RowBox[{"1.0464303062620144`", ",", "0.11755766378684795`"}], "}"}], 
     ",", 
     RowBox[{"{", 
      RowBox[{"4.643030626201439`", ",", "17.55766378684795`"}], "}"}]}], 
    "}"}], ",", 
   RowBox[{"{", 
    RowBox[{"37", ",", 
     RowBox[{"{", 
      RowBox[{"1.0265033195054099`", ",", "0.11286315459858484`"}], "}"}], 
     ",", 
     RowBox[{"{", 
      RowBox[{"2.650331950540985`", ",", "12.863154598584837`"}], "}"}]}], 
    "}"}], ",", 
   RowBox[{"{", 
    RowBox[{"38", ",", 
     RowBox[{"{", 
      RowBox[{"1.4642622206468647`", ",", "0.1004342375791346`"}], "}"}], ",", 
     RowBox[{"{", 
      RowBox[{"46.42622206468647`", ",", "0.4342375791345915`"}], "}"}]}], 
    "}"}], ",", 
   RowBox[{"{", 
    RowBox[{"39", ",", 
     RowBox[{"{", 
      RowBox[{"0.9672258069577687`", ",", "0.11857617135522927`"}], "}"}], 
     ",", 
     RowBox[{"{", 
      RowBox[{"3.277419304223128`", ",", "18.576171355229263`"}], "}"}]}], 
    "}"}], ",", 
   RowBox[{"{", 
    RowBox[{"40", ",", 
     RowBox[{"{", 
      RowBox[{"0.6552960068132572`", ",", "0.08651894884357723`"}], "}"}], 
     ",", 
     RowBox[{"{", 
      RowBox[{"34.47039931867428`", ",", "13.48105115642277`"}], "}"}]}], 
    "}"}], ",", 
   RowBox[{"{", 
    RowBox[{"41", ",", 
     RowBox[{"{", 
      RowBox[{"0.8144512430576607`", ",", "0.08776865037795037`"}], "}"}], 
     ",", 
     RowBox[{"{", 
      RowBox[{"18.554875694233928`", ",", "12.231349622049636`"}], "}"}]}], 
    "}"}], ",", 
   RowBox[{"{", 
    RowBox[{"42", ",", 
     RowBox[{"{", 
      RowBox[{"0.9163773713741763`", ",", "0.12587084000462959`"}], "}"}], 
     ",", 
     RowBox[{"{", 
      RowBox[{"8.36226286258237`", ",", "25.87084000462958`"}], "}"}]}], 
    "}"}], ",", 
   RowBox[{"{", 
    RowBox[{"43", ",", 
     RowBox[{"{", 
      RowBox[{"0.9532869192272506`", ",", "0.09907339545994076`"}], "}"}], 
     ",", 
     RowBox[{"{", 
      RowBox[{"4.671308077274938`", ",", "0.9266045400592449`"}], "}"}]}], 
    "}"}], ",", 
   RowBox[{"{", 
    RowBox[{"44", ",", 
     RowBox[{"{", 
      RowBox[{"1.176796429015181`", ",", "0.09145020575116443`"}], "}"}], ",", 
     RowBox[{"{", 
      RowBox[{"17.67964290151809`", ",", "8.549794248835576`"}], "}"}]}], 
    "}"}], ",", 
   RowBox[{"{", 
    RowBox[{"45", ",", 
     RowBox[{"{", 
      RowBox[{"0.8062799872967128`", ",", "0.10838669321036687`"}], "}"}], 
     ",", 
     RowBox[{"{", 
      RowBox[{"19.37200127032872`", ",", "8.386693210366863`"}], "}"}]}], 
    "}"}], ",", 
   RowBox[{"{", 
    RowBox[{"46", ",", 
     RowBox[{"{", 
      RowBox[{"1.1201323090152007`", ",", "0.11477463908474984`"}], "}"}], 
     ",", 
     RowBox[{"{", 
      RowBox[{"12.013230901520068`", ",", "14.774639084749838`"}], "}"}]}], 
    "}"}], ",", 
   RowBox[{"{", 
    RowBox[{"47", ",", 
     RowBox[{"{", 
      RowBox[{"0.8603061584701208`", ",", "0.08226431301240107`"}], "}"}], 
     ",", 
     RowBox[{"{", 
      RowBox[{"13.969384152987917`", ",", "17.735686987598935`"}], "}"}]}], 
    "}"}], ",", 
   RowBox[{"{", 
    RowBox[{"48", ",", 
     RowBox[{"{", 
      RowBox[{"1.1456189305331987`", ",", "0.08986530043418797`"}], "}"}], 
     ",", 
     RowBox[{"{", 
      RowBox[{"14.561893053319874`", ",", "10.134699565812033`"}], "}"}]}], 
    "}"}], ",", 
   RowBox[{"{", 
    RowBox[{"49", ",", 
     RowBox[{"{", 
      RowBox[{"0.999616037490527`", ",", "0.06834427740886448`"}], "}"}], ",", 
     RowBox[{"{", 
      RowBox[{"0.03839625094730348`", ",", "31.655722591135525`"}], "}"}]}], 
    "}"}], ",", 
   RowBox[{"{", 
    RowBox[{"50", ",", 
     RowBox[{"{", 
      RowBox[{"1.032653842674969`", ",", "0.15124948349177528`"}], "}"}], ",", 
     RowBox[{"{", 
      RowBox[{"3.265384267496896`", ",", "51.24948349177527`"}], "}"}]}], 
    "}"}], ",", 
   RowBox[{"{", 
    RowBox[{"51", ",", 
     RowBox[{"{", 
      RowBox[{"1.4063802219741783`", ",", "0.10151445259412156`"}], "}"}], 
     ",", 
     RowBox[{"{", 
      RowBox[{"40.63802219741783`", ",", "1.514452594121557`"}], "}"}]}], 
    "}"}], ",", 
   RowBox[{"{", 
    RowBox[{"52", ",", 
     RowBox[{"{", 
      RowBox[{"1.4647621235367065`", ",", "0.109166882203755`"}], "}"}], ",", 
     
     RowBox[{"{", 
      RowBox[{"46.476212353670654`", ",", "9.166882203755`"}], "}"}]}], "}"}],
    ",", 
   RowBox[{"{", 
    RowBox[{"53", ",", 
     RowBox[{"{", 
      RowBox[{"1.2738972638711061`", ",", "0.1292205963175872`"}], "}"}], ",", 
     RowBox[{"{", 
      RowBox[{"27.389726387110613`", ",", "29.220596317587194`"}], "}"}]}], 
    "}"}], ",", 
   RowBox[{"{", 
    RowBox[{"54", ",", 
     RowBox[{"{", 
      RowBox[{"1.6026777345976886`", ",", "0.13021894998108893`"}], "}"}], 
     ",", 
     RowBox[{"{", 
      RowBox[{"60.26777345976886`", ",", "30.218949981088926`"}], "}"}]}], 
    "}"}], ",", 
   RowBox[{"{", 
    RowBox[{"55", ",", 
     RowBox[{"{", 
      RowBox[{"1.0986540014330906`", ",", "0.15252075936093726`"}], "}"}], 
     ",", 
     RowBox[{"{", 
      RowBox[{"9.865400143309056`", ",", "52.520759360937255`"}], "}"}]}], 
    "}"}], ",", 
   RowBox[{"{", 
    RowBox[{"56", ",", 
     RowBox[{"{", 
      RowBox[{"0.8158548023228003`", ",", "0.07253329926565967`"}], "}"}], 
     ",", 
     RowBox[{"{", 
      RowBox[{"18.414519767719973`", ",", "27.466700734340332`"}], "}"}]}], 
    "}"}], ",", 
   RowBox[{"{", 
    RowBox[{"57", ",", 
     RowBox[{"{", 
      RowBox[{"1.3109609373401772`", ",", "0.11486608119982689`"}], "}"}], 
     ",", 
     RowBox[{"{", 
      RowBox[{"31.096093734017714`", ",", "14.86608119982688`"}], "}"}]}], 
    "}"}], ",", 
   RowBox[{"{", 
    RowBox[{"58", ",", 
     RowBox[{"{", 
      RowBox[{"1.070632361385125`", ",", "0.09865180442271988`"}], "}"}], ",", 
     RowBox[{"{", 
      RowBox[{"7.063236138512496`", ",", "1.3481955772801228`"}], "}"}]}], 
    "}"}], ",", 
   RowBox[{"{", 
    RowBox[{"59", ",", 
     RowBox[{"{", 
      RowBox[{"0.7120485810009396`", ",", "0.07566442192487775`"}], "}"}], 
     ",", 
     RowBox[{"{", 
      RowBox[{"28.795141899906042`", ",", "24.335578075122253`"}], "}"}]}], 
    "}"}], ",", 
   RowBox[{"{", 
    RowBox[{"60", ",", 
     RowBox[{"{", 
      RowBox[{"1.337993556099476`", ",", "0.13629132086313853`"}], "}"}], ",", 
     RowBox[{"{", 
      RowBox[{"33.799355609947604`", ",", "36.29132086313852`"}], "}"}]}], 
    "}"}], ",", 
   RowBox[{"{", 
    RowBox[{"61", ",", 
     RowBox[{"{", 
      RowBox[{"1.1964139908856528`", ",", "0.09127538726120273`"}], "}"}], 
     ",", 
     RowBox[{"{", 
      RowBox[{"19.64139908856528`", ",", "8.72461273879728`"}], "}"}]}], 
    "}"}], ",", 
   RowBox[{"{", 
    RowBox[{"62", ",", 
     RowBox[{"{", 
      RowBox[{"1.0701138782324258`", ",", "0.1409771311801068`"}], "}"}], ",", 
     RowBox[{"{", 
      RowBox[{"7.011387823242576`", ",", "40.97713118010679`"}], "}"}]}], 
    "}"}], ",", 
   RowBox[{"{", 
    RowBox[{"63", ",", 
     RowBox[{"{", 
      RowBox[{"0.9332239820409104`", ",", "0.10154769961448377`"}], "}"}], 
     ",", 
     RowBox[{"{", 
      RowBox[{"6.677601795908961`", ",", "1.547699614483769`"}], "}"}]}], 
    "}"}], ",", 
   RowBox[{"{", 
    RowBox[{"64", ",", 
     RowBox[{"{", 
      RowBox[{"0.8785229079866704`", ",", "0.0848929519547795`"}], "}"}], ",", 
     RowBox[{"{", 
      RowBox[{"12.147709201332956`", ",", "15.107048045220505`"}], "}"}]}], 
    "}"}], ",", 
   RowBox[{"{", 
    RowBox[{"65", ",", 
     RowBox[{"{", 
      RowBox[{"0.7512964161488406`", ",", "0.1255032770484606`"}], "}"}], ",", 
     RowBox[{"{", 
      RowBox[{"24.870358385115942`", ",", "25.50327704846059`"}], "}"}]}], 
    "}"}], ",", 
   RowBox[{"{", 
    RowBox[{"66", ",", 
     RowBox[{"{", 
      RowBox[{"0.8709190970195044`", ",", "0.08360360022358133`"}], "}"}], 
     ",", 
     RowBox[{"{", 
      RowBox[{"12.908090298049558`", ",", "16.396399776418672`"}], "}"}]}], 
    "}"}], ",", 
   RowBox[{"{", 
    RowBox[{"67", ",", 
     RowBox[{"{", 
      RowBox[{"1.2945797204984852`", ",", "0.1599840557200179`"}], "}"}], ",", 
     RowBox[{"{", 
      RowBox[{"29.457972049848525`", ",", "59.98405572001788`"}], "}"}]}], 
    "}"}], ",", 
   RowBox[{"{", 
    RowBox[{"68", ",", 
     RowBox[{"{", 
      RowBox[{"0.8177159022761498`", ",", "0.07478519324821041`"}], "}"}], 
     ",", 
     RowBox[{"{", 
      RowBox[{"18.228409772385024`", ",", "25.2148067517896`"}], "}"}]}], 
    "}"}], ",", 
   RowBox[{"{", 
    RowBox[{"69", ",", 
     RowBox[{"{", 
      RowBox[{"1.106426421001782`", ",", "0.09824125203333808`"}], "}"}], ",", 
     RowBox[{"{", 
      RowBox[{"10.6426421001782`", ",", "1.7587479666619221`"}], "}"}]}], 
    "}"}], ",", 
   RowBox[{"{", 
    RowBox[{"70", ",", 
     RowBox[{"{", 
      RowBox[{"1.2051894863502624`", ",", "0.1326256640630388`"}], "}"}], ",", 
     RowBox[{"{", 
      RowBox[{"20.518948635026234`", ",", "32.6256640630388`"}], "}"}]}], 
    "}"}], ",", 
   RowBox[{"{", 
    RowBox[{"71", ",", 
     RowBox[{"{", 
      RowBox[{"0.7162601257205438`", ",", "0.07051246591141733`"}], "}"}], 
     ",", 
     RowBox[{"{", 
      RowBox[{"28.373987427945625`", ",", "29.487534088582677`"}], "}"}]}], 
    "}"}], ",", 
   RowBox[{"{", 
    RowBox[{"72", ",", 
     RowBox[{"{", 
      RowBox[{"1.3880659761765706`", ",", "0.08808491625249373`"}], "}"}], 
     ",", 
     RowBox[{"{", 
      RowBox[{"38.806597617657054`", ",", "11.915083747506273`"}], "}"}]}], 
    "}"}], ",", 
   RowBox[{"{", 
    RowBox[{"73", ",", 
     RowBox[{"{", 
      RowBox[{"1.0443846470792357`", ",", "0.11782730381941059`"}], "}"}], 
     ",", 
     RowBox[{"{", 
      RowBox[{"4.438464707923573`", ",", "17.827303819410584`"}], "}"}]}], 
    "}"}], ",", 
   RowBox[{"{", 
    RowBox[{"74", ",", 
     RowBox[{"{", 
      RowBox[{"1.5210866969031225`", ",", "0.13625578144558986`"}], "}"}], 
     ",", 
     RowBox[{"{", 
      RowBox[{"52.10866969031225`", ",", "36.25578144558986`"}], "}"}]}], 
    "}"}], ",", 
   RowBox[{"{", 
    RowBox[{"75", ",", 
     RowBox[{"{", 
      RowBox[{"0.6908124224702661`", ",", "0.09229872109543884`"}], "}"}], 
     ",", 
     RowBox[{"{", 
      RowBox[{"30.91875775297339`", ",", "7.701278904561168`"}], "}"}]}], 
    "}"}], ",", 
   RowBox[{"{", 
    RowBox[{"76", ",", 
     RowBox[{"{", 
      RowBox[{"1.013424523311994`", ",", "0.07426327137354306`"}], "}"}], ",", 
     RowBox[{"{", 
      RowBox[{"1.3424523311994063`", ",", "25.73672862645694`"}], "}"}]}], 
    "}"}], ",", 
   RowBox[{"{", 
    RowBox[{"77", ",", 
     RowBox[{"{", 
      RowBox[{"1.0435835609467725`", ",", "0.06503066041694956`"}], "}"}], 
     ",", 
     RowBox[{"{", 
      RowBox[{"4.3583560946772515`", ",", "34.96933958305044`"}], "}"}]}], 
    "}"}], ",", 
   RowBox[{"{", 
    RowBox[{"78", ",", 
     RowBox[{"{", 
      RowBox[{"1.135222518879827`", ",", "0.09136197182975715`"}], "}"}], ",", 
     RowBox[{"{", 
      RowBox[{"13.522251887982705`", ",", "8.638028170242853`"}], "}"}]}], 
    "}"}], ",", 
   RowBox[{"{", 
    RowBox[{"79", ",", 
     RowBox[{"{", 
      RowBox[{"0.9748928611413327`", ",", "0.09886815061336884`"}], "}"}], 
     ",", 
     RowBox[{"{", 
      RowBox[{"2.5107138858667333`", ",", "1.1318493866311619`"}], "}"}]}], 
    "}"}], ",", 
   RowBox[{"{", 
    RowBox[{"80", ",", 
     RowBox[{"{", 
      RowBox[{"1.064192004227798`", ",", "0.11656145460579409`"}], "}"}], ",", 
     RowBox[{"{", 
      RowBox[{"6.419200422779792`", ",", "16.561454605794086`"}], "}"}]}], 
    "}"}], ",", 
   RowBox[{"{", 
    RowBox[{"81", ",", 
     RowBox[{"{", 
      RowBox[{"1.464780162571122`", ",", "0.10537346531901383`"}], "}"}], ",", 
     RowBox[{"{", 
      RowBox[{"46.47801625711221`", ",", "5.373465319013823`"}], "}"}]}], 
    "}"}], ",", 
   RowBox[{"{", 
    RowBox[{"82", ",", 
     RowBox[{"{", 
      RowBox[{"0.5166975749222467`", ",", "0.06564633598802765`"}], "}"}], 
     ",", 
     RowBox[{"{", 
      RowBox[{"48.33024250777533`", ",", "34.35366401197236`"}], "}"}]}], 
    "}"}], ",", 
   RowBox[{"{", 
    RowBox[{"83", ",", 
     RowBox[{"{", 
      RowBox[{"0.7828161175306604`", ",", "0.13047991987292182`"}], "}"}], 
     ",", 
     RowBox[{"{", 
      RowBox[{"21.718388246933962`", ",", "30.479919872921812`"}], "}"}]}], 
    "}"}], ",", 
   RowBox[{"{", 
    RowBox[{"84", ",", 
     RowBox[{"{", 
      RowBox[{"1.1387730392232651`", ",", "0.10141349903222065`"}], "}"}], 
     ",", 
     RowBox[{"{", 
      RowBox[{"13.877303922326512`", ",", "1.4134990322206415`"}], "}"}]}], 
    "}"}], ",", 
   RowBox[{"{", 
    RowBox[{"85", ",", 
     RowBox[{"{", 
      RowBox[{"1.4411198093722837`", ",", "0.11401773326742876`"}], "}"}], 
     ",", 
     RowBox[{"{", 
      RowBox[{"44.11198093722837`", ",", "14.017733267428751`"}], "}"}]}], 
    "}"}], ",", 
   RowBox[{"{", 
    RowBox[{"86", ",", 
     RowBox[{"{", 
      RowBox[{"0.9860417444951561`", ",", "0.07421208082317192`"}], "}"}], 
     ",", 
     RowBox[{"{", 
      RowBox[{"1.3958255504843864`", ",", "25.78791917682809`"}], "}"}]}], 
    "}"}], ",", 
   RowBox[{"{", 
    RowBox[{"87", ",", 
     RowBox[{"{", 
      RowBox[{"1.0770071574284223`", ",", "0.06943703328397542`"}], "}"}], 
     ",", 
     RowBox[{"{", 
      RowBox[{"7.700715742842235`", ",", "30.562966716024587`"}], "}"}]}], 
    "}"}], ",", 
   RowBox[{"{", 
    RowBox[{"88", ",", 
     RowBox[{"{", 
      RowBox[{"1.0940817327169765`", ",", "0.12844242614755189`"}], "}"}], 
     ",", 
     RowBox[{"{", 
      RowBox[{"9.40817327169765`", ",", "28.44242614755188`"}], "}"}]}], 
    "}"}], ",", 
   RowBox[{"{", 
    RowBox[{"89", ",", 
     RowBox[{"{", 
      RowBox[{"1.1204332250410436`", ",", "0.11673836079989995`"}], "}"}], 
     ",", 
     RowBox[{"{", 
      RowBox[{"12.04332250410436`", ",", "16.738360799899947`"}], "}"}]}], 
    "}"}], ",", 
   RowBox[{"{", 
    RowBox[{"90", ",", 
     RowBox[{"{", 
      RowBox[{"0.8376563387746954`", ",", "0.06695010718473687`"}], "}"}], 
     ",", 
     RowBox[{"{", 
      RowBox[{"16.234366122530464`", ",", "33.049892815263135`"}], "}"}]}], 
    "}"}], ",", 
   RowBox[{"{", 
    RowBox[{"91", ",", 
     RowBox[{"{", 
      RowBox[{"1.1948919752450038`", ",", "0.10040104178815407`"}], "}"}], 
     ",", 
     RowBox[{"{", 
      RowBox[{"19.48919752450038`", ",", "0.40104178815406066`"}], "}"}]}], 
    "}"}], ",", 
   RowBox[{"{", 
    RowBox[{"92", ",", 
     RowBox[{"{", 
      RowBox[{"1.0098228174409214`", ",", "0.10495605234460756`"}], "}"}], 
     ",", 
     RowBox[{"{", 
      RowBox[{"0.9822817440921394`", ",", "4.956052344607553`"}], "}"}]}], 
    "}"}], ",", 
   RowBox[{"{", 
    RowBox[{"93", ",", 
     RowBox[{"{", 
      RowBox[{"1.0940134597002675`", ",", "0.10282325828068345`"}], "}"}], 
     ",", 
     RowBox[{"{", 
      RowBox[{"9.401345970026753`", ",", "2.8232582806834436`"}], "}"}]}], 
    "}"}], ",", 
   RowBox[{"{", 
    RowBox[{"94", ",", 
     RowBox[{"{", 
      RowBox[{"0.9899759626883184`", ",", "0.09681500576319091`"}], "}"}], 
     ",", 
     RowBox[{"{", 
      RowBox[{"1.0024037311681555`", ",", "3.1849942368090964`"}], "}"}]}], 
    "}"}], ",", 
   RowBox[{"{", 
    RowBox[{"95", ",", 
     RowBox[{"{", 
      RowBox[{"1.1586465701582969`", ",", "0.13963465927400848`"}], "}"}], 
     ",", 
     RowBox[{"{", 
      RowBox[{"15.864657015829685`", ",", "39.63465927400847`"}], "}"}]}], 
    "}"}], ",", 
   RowBox[{"{", 
    RowBox[{"96", ",", 
     RowBox[{"{", 
      RowBox[{"1.5369913167185782`", ",", "0.09807167198613102`"}], "}"}], 
     ",", 
     RowBox[{"{", 
      RowBox[{"53.69913167185783`", ",", "1.9283280138689824`"}], "}"}]}], 
    "}"}], ",", 
   RowBox[{"{", 
    RowBox[{"97", ",", 
     RowBox[{"{", 
      RowBox[{"1.2526679982124589`", ",", "0.09639070349726048`"}], "}"}], 
     ",", 
     RowBox[{"{", 
      RowBox[{"25.26679982124589`", ",", "3.6092965027395287`"}], "}"}]}], 
    "}"}], ",", 
   RowBox[{"{", 
    RowBox[{"98", ",", 
     RowBox[{"{", 
      RowBox[{"1.0730697067077237`", ",", "0.09552856940905011`"}], "}"}], 
     ",", 
     RowBox[{"{", 
      RowBox[{"7.3069706707723725`", ",", "4.471430590949899`"}], "}"}]}], 
    "}"}], ",", 
   RowBox[{"{", 
    RowBox[{"99", ",", 
     RowBox[{"{", 
      RowBox[{"1.1511868776483234`", ",", "0.11161249620002708`"}], "}"}], 
     ",", 
     RowBox[{"{", 
      RowBox[{"15.11868776483234`", ",", "11.612496200027078`"}], "}"}]}], 
    "}"}], ",", 
   RowBox[{"{", 
    RowBox[{"100", ",", 
     RowBox[{"{", 
      RowBox[{"0.9750092212536745`", ",", "0.13092279041389754`"}], "}"}], 
     ",", 
     RowBox[{"{", 
      RowBox[{"2.4990778746325493`", ",", "30.922790413897534`"}], "}"}]}], 
    "}"}], ",", 
   RowBox[{"{", 
    RowBox[{"101", ",", 
     RowBox[{"{", 
      RowBox[{"1.1674658835451752`", ",", "0.11602353096359654`"}], "}"}], 
     ",", 
     RowBox[{"{", 
      RowBox[{"16.74658835451752`", ",", "16.02353096359653`"}], "}"}]}], 
    "}"}], ",", 
   RowBox[{"{", 
    RowBox[{"102", ",", 
     RowBox[{"{", 
      RowBox[{"1.1021555457914431`", ",", "0.09146946748313864`"}], "}"}], 
     ",", 
     RowBox[{"{", 
      RowBox[{"10.215554579144314`", ",", "8.530532516861367`"}], "}"}]}], 
    "}"}], ",", 
   RowBox[{"{", 
    RowBox[{"103", ",", 
     RowBox[{"{", 
      RowBox[{"1.677678157777793`", ",", "0.14941238117735725`"}], "}"}], ",", 
     RowBox[{"{", 
      RowBox[{"67.7678157777793`", ",", "49.41238117735725`"}], "}"}]}], 
    "}"}], ",", 
   RowBox[{"{", 
    RowBox[{"104", ",", 
     RowBox[{"{", 
      RowBox[{"0.9242092438057594`", ",", "0.07857717017575463`"}], "}"}], 
     ",", 
     RowBox[{"{", 
      RowBox[{"7.579075619424058`", ",", "21.42282982424537`"}], "}"}]}], 
    "}"}], ",", 
   RowBox[{"{", 
    RowBox[{"105", ",", 
     RowBox[{"{", 
      RowBox[{"0.9492118317081764`", ",", "0.06089440986458109`"}], "}"}], 
     ",", 
     RowBox[{"{", 
      RowBox[{"5.078816829182364`", ",", "39.105590135418915`"}], "}"}]}], 
    "}"}], ",", 
   RowBox[{"{", 
    RowBox[{"106", ",", 
     RowBox[{"{", 
      RowBox[{"0.7108103547502096`", ",", "0.15766092272889598`"}], "}"}], 
     ",", 
     RowBox[{"{", 
      RowBox[{"28.91896452497904`", ",", "57.66092272889598`"}], "}"}]}], 
    "}"}], ",", 
   RowBox[{"{", 
    RowBox[{"107", ",", 
     RowBox[{"{", 
      RowBox[{"0.663603448778817`", ",", "0.08836456509924025`"}], "}"}], ",", 
     RowBox[{"{", 
      RowBox[{"33.63965512211829`", ",", "11.635434900759758`"}], "}"}]}], 
    "}"}], ",", 
   RowBox[{"{", 
    RowBox[{"108", ",", 
     RowBox[{"{", 
      RowBox[{"0.9294604606686738`", ",", "0.09965946886749276`"}], "}"}], 
     ",", 
     RowBox[{"{", 
      RowBox[{"7.053953933132617`", ",", "0.3405311325072463`"}], "}"}]}], 
    "}"}], ",", 
   RowBox[{"{", 
    RowBox[{"109", ",", 
     RowBox[{"{", 
      RowBox[{"1.0218962847306632`", ",", "0.09688020568394885`"}], "}"}], 
     ",", 
     RowBox[{"{", 
      RowBox[{"2.1896284730663185`", ",", "3.1197943160511525`"}], "}"}]}], 
    "}"}], ",", 
   RowBox[{"{", 
    RowBox[{"110", ",", 
     RowBox[{"{", 
      RowBox[{"0.9976252076113247`", ",", "0.11024601174305149`"}], "}"}], 
     ",", 
     RowBox[{"{", 
      RowBox[{"0.23747923886753286`", ",", "10.246011743051481`"}], "}"}]}], 
    "}"}], ",", 
   RowBox[{"{", 
    RowBox[{"111", ",", 
     RowBox[{"{", 
      RowBox[{"1.152586852189686`", ",", "0.1017871380149463`"}], "}"}], ",", 
     
     RowBox[{"{", 
      RowBox[{"15.258685218968605`", ",", "1.7871380149462879`"}], "}"}]}], 
    "}"}], ",", 
   RowBox[{"{", 
    RowBox[{"112", ",", 
     RowBox[{"{", 
      RowBox[{"1.0101176601731574`", ",", "0.08544095493472809`"}], "}"}], 
     ",", 
     RowBox[{"{", 
      RowBox[{"1.0117660173157406`", ",", "14.559045065271919`"}], "}"}]}], 
    "}"}], ",", 
   RowBox[{"{", 
    RowBox[{"113", ",", 
     RowBox[{"{", 
      RowBox[{"0.6452911167674529`", ",", "0.07073056261469964`"}], "}"}], 
     ",", 
     RowBox[{"{", 
      RowBox[{"35.47088832325471`", ",", "29.269437385300368`"}], "}"}]}], 
    "}"}], ",", 
   RowBox[{"{", 
    RowBox[{"114", ",", 
     RowBox[{"{", 
      RowBox[{"0.7262575119684667`", ",", "0.06343882402477319`"}], "}"}], 
     ",", 
     RowBox[{"{", 
      RowBox[{"27.374248803153336`", ",", "36.56117597522682`"}], "}"}]}], 
    "}"}], ",", 
   RowBox[{"{", 
    RowBox[{"115", ",", 
     RowBox[{"{", 
      RowBox[{"0.7547486547779809`", ",", "0.05426660164716458`"}], "}"}], 
     ",", 
     RowBox[{"{", 
      RowBox[{"24.52513452220191`", ",", "45.73339835283542`"}], "}"}]}], 
    "}"}], ",", 
   RowBox[{"{", 
    RowBox[{"116", ",", 
     RowBox[{"{", 
      RowBox[{"0.9471139756468039`", ",", "0.09845624945393523`"}], "}"}], 
     ",", 
     RowBox[{"{", 
      RowBox[{"5.2886024353196115`", ",", "1.5437505460647731`"}], "}"}]}], 
    "}"}], ",", 
   RowBox[{"{", 
    RowBox[{"117", ",", 
     RowBox[{"{", 
      RowBox[{"0.9458231561738447`", ",", "0.07430445579853205`"}], "}"}], 
     ",", 
     RowBox[{"{", 
      RowBox[{"5.417684382615528`", ",", "25.695544201467957`"}], "}"}]}], 
    "}"}], ",", 
   RowBox[{"{", 
    RowBox[{"118", ",", 
     RowBox[{"{", 
      RowBox[{"1.0073608841983586`", ",", "0.07325005597616167`"}], "}"}], 
     ",", 
     RowBox[{"{", 
      RowBox[{"0.7360884198358564`", ",", "26.749944023838335`"}], "}"}]}], 
    "}"}], ",", 
   RowBox[{"{", 
    RowBox[{"119", ",", 
     RowBox[{"{", 
      RowBox[{"0.8226144165592686`", ",", "0.06592647834126196`"}], "}"}], 
     ",", 
     RowBox[{"{", 
      RowBox[{"17.73855834407314`", ",", "34.073521658738045`"}], "}"}]}], 
    "}"}], ",", 
   RowBox[{"{", 
    RowBox[{"120", ",", 
     RowBox[{"{", 
      RowBox[{"0.9528933954245887`", ",", "0.11045371762530105`"}], "}"}], 
     ",", 
     RowBox[{"{", 
      RowBox[{"4.7106604575411275`", ",", "10.453717625301048`"}], "}"}]}], 
    "}"}], ",", 
   RowBox[{"{", 
    RowBox[{"121", ",", 
     RowBox[{"{", 
      RowBox[{"1.1926502326451278`", ",", "0.11779197736685006`"}], "}"}], 
     ",", 
     RowBox[{"{", 
      RowBox[{"19.26502326451278`", ",", "17.791977366850052`"}], "}"}]}], 
    "}"}], ",", 
   RowBox[{"{", 
    RowBox[{"122", ",", 
     RowBox[{"{", 
      RowBox[{"0.8221956494725607`", ",", "0.09958622747043289`"}], "}"}], 
     ",", 
     RowBox[{"{", 
      RowBox[{"17.780435052743925`", ",", "0.4137725295671191`"}], "}"}]}], 
    "}"}], ",", 
   RowBox[{"{", 
    RowBox[{"123", ",", 
     RowBox[{"{", 
      RowBox[{"0.9668256517995603`", ",", "0.08943368144437902`"}], "}"}], 
     ",", 
     RowBox[{"{", 
      RowBox[{"3.317434820043974`", ",", "10.566318555620985`"}], "}"}]}], 
    "}"}], ",", 
   RowBox[{"{", 
    RowBox[{"124", ",", 
     RowBox[{"{", 
      RowBox[{"1.137420179657663`", ",", "0.08449929756443313`"}], "}"}], ",", 
     RowBox[{"{", 
      RowBox[{"13.742017965766307`", ",", "15.500702435566879`"}], "}"}]}], 
    "}"}], ",", 
   RowBox[{"{", 
    RowBox[{"125", ",", 
     RowBox[{"{", 
      RowBox[{"1.156571029832833`", ",", "0.07331408993268416`"}], "}"}], ",", 
     RowBox[{"{", 
      RowBox[{"15.65710298328331`", ",", "26.685910067315845`"}], "}"}]}], 
    "}"}], ",", 
   RowBox[{"{", 
    RowBox[{"126", ",", 
     RowBox[{"{", 
      RowBox[{"0.5178179094165087`", ",", "0.1505323415779913`"}], "}"}], ",", 
     RowBox[{"{", 
      RowBox[{"48.218209058349125`", ",", "50.5323415779913`"}], "}"}]}], 
    "}"}], ",", 
   RowBox[{"{", 
    RowBox[{"127", ",", 
     RowBox[{"{", 
      RowBox[{"1.1642307385353179`", ",", "0.11987955501068184`"}], "}"}], 
     ",", 
     RowBox[{"{", 
      RowBox[{"16.42307385353179`", ",", "19.879555010681838`"}], "}"}]}], 
    "}"}], ",", 
   RowBox[{"{", 
    RowBox[{"128", ",", 
     RowBox[{"{", 
      RowBox[{"0.9315415229453905`", ",", "0.06846271626531311`"}], "}"}], 
     ",", 
     RowBox[{"{", 
      RowBox[{"6.84584770546095`", ",", "31.537283734686895`"}], "}"}]}], 
    "}"}], ",", 
   RowBox[{"{", 
    RowBox[{"129", ",", 
     RowBox[{"{", 
      RowBox[{"1.0579716859090065`", ",", "0.11009301408554115`"}], "}"}], 
     ",", 
     RowBox[{"{", 
      RowBox[{"5.797168590900648`", ",", "10.09301408554114`"}], "}"}]}], 
    "}"}], ",", 
   RowBox[{"{", 
    RowBox[{"130", ",", 
     RowBox[{"{", 
      RowBox[{"0.9965173673242637`", ",", "0.10428370485541538`"}], "}"}], 
     ",", 
     RowBox[{"{", 
      RowBox[{"0.3482632675736341`", ",", "4.283704855415377`"}], "}"}]}], 
    "}"}], ",", 
   RowBox[{"{", 
    RowBox[{"131", ",", 
     RowBox[{"{", 
      RowBox[{"0.8159198920572112`", ",", "0.14822762400516815`"}], "}"}], 
     ",", 
     RowBox[{"{", 
      RowBox[{"18.408010794278884`", ",", "48.22762400516814`"}], "}"}]}], 
    "}"}], ",", 
   RowBox[{"{", 
    RowBox[{"132", ",", 
     RowBox[{"{", 
      RowBox[{"0.8477425540762658`", ",", "0.08595450005989819`"}], "}"}], 
     ",", 
     RowBox[{"{", 
      RowBox[{"15.225744592373424`", ",", "14.045499940101818`"}], "}"}]}], 
    "}"}], ",", 
   RowBox[{"{", 
    RowBox[{"133", ",", 
     RowBox[{"{", 
      RowBox[{"0.801124139185018`", ",", "0.09133257220253113`"}], "}"}], ",", 
     RowBox[{"{", 
      RowBox[{"19.8875860814982`", ",", "8.667427797468875`"}], "}"}]}], 
    "}"}], ",", 
   RowBox[{"{", 
    RowBox[{"134", ",", 
     RowBox[{"{", 
      RowBox[{"1.2919101254984706`", ",", "0.09706436416348004`"}], "}"}], 
     ",", 
     RowBox[{"{", 
      RowBox[{"29.191012549847063`", ",", "2.93563583651997`"}], "}"}]}], 
    "}"}], ",", 
   RowBox[{"{", 
    RowBox[{"135", ",", 
     RowBox[{"{", 
      RowBox[{"0.7396060443303651`", ",", "0.05573131058208946`"}], "}"}], 
     ",", 
     RowBox[{"{", 
      RowBox[{"26.039395566963485`", ",", "44.268689417910544`"}], "}"}]}], 
    "}"}], ",", 
   RowBox[{"{", 
    RowBox[{"136", ",", 
     RowBox[{"{", 
      RowBox[{"0.7836331071676371`", ",", "0.08947517516740736`"}], "}"}], 
     ",", 
     RowBox[{"{", 
      RowBox[{"21.636689283236286`", ",", "10.52482483259265`"}], "}"}]}], 
    "}"}], ",", 
   RowBox[{"{", 
    RowBox[{"137", ",", 
     RowBox[{"{", 
      RowBox[{"1.0326266920260814`", ",", "0.0843590700843464`"}], "}"}], ",", 
     RowBox[{"{", 
      RowBox[{"3.262669202608137`", ",", "15.640929915653606`"}], "}"}]}], 
    "}"}], ",", 
   RowBox[{"{", 
    RowBox[{"138", ",", 
     RowBox[{"{", 
      RowBox[{"0.7074302699871806`", ",", "0.0831526712663138`"}], "}"}], ",", 
     RowBox[{"{", 
      RowBox[{"29.25697300128194`", ",", "16.847328733686204`"}], "}"}]}], 
    "}"}], ",", 
   RowBox[{"{", 
    RowBox[{"139", ",", 
     RowBox[{"{", 
      RowBox[{"0.8029072610415782`", ",", "0.08034666167316133`"}], "}"}], 
     ",", 
     RowBox[{"{", 
      RowBox[{"19.709273895842184`", ",", "19.653338326838675`"}], "}"}]}], 
    "}"}], ",", 
   RowBox[{"{", 
    RowBox[{"140", ",", 
     RowBox[{"{", 
      RowBox[{"0.8994691844056196`", ",", "0.1110734370190507`"}], "}"}], ",", 
     RowBox[{"{", 
      RowBox[{"10.053081559438038`", ",", "11.073437019050697`"}], "}"}]}], 
    "}"}], ",", 
   RowBox[{"{", 
    RowBox[{"141", ",", 
     RowBox[{"{", 
      RowBox[{"1.065771848799178`", ",", "0.11619376747292562`"}], "}"}], ",", 
     RowBox[{"{", 
      RowBox[{"6.577184879917808`", ",", "16.193767472925614`"}], "}"}]}], 
    "}"}], ",", 
   RowBox[{"{", 
    RowBox[{"142", ",", 
     RowBox[{"{", 
      RowBox[{"0.7416060901150358`", ",", "0.11364944750522629`"}], "}"}], 
     ",", 
     RowBox[{"{", 
      RowBox[{"25.839390988496426`", ",", "13.649447505226286`"}], "}"}]}], 
    "}"}], ",", 
   RowBox[{"{", 
    RowBox[{"143", ",", 
     RowBox[{"{", 
      RowBox[{"0.982920804446087`", ",", "0.09863966927554875`"}], "}"}], ",", 
     RowBox[{"{", 
      RowBox[{"1.7079195553913018`", ",", "1.3603307244512557`"}], "}"}]}], 
    "}"}], ",", 
   RowBox[{"{", 
    RowBox[{"144", ",", 
     RowBox[{"{", 
      RowBox[{"1.1324910452815948`", ",", "0.08144554814829391`"}], "}"}], 
     ",", 
     RowBox[{"{", 
      RowBox[{"13.249104528159483`", ",", "18.554451851706094`"}], "}"}]}], 
    "}"}], ",", 
   RowBox[{"{", 
    RowBox[{"145", ",", 
     RowBox[{"{", 
      RowBox[{"1.1952065152768379`", ",", "0.09119636918638073`"}], "}"}], 
     ",", 
     RowBox[{"{", 
      RowBox[{"19.520651527683786`", ",", "8.803630813619275`"}], "}"}]}], 
    "}"}], ",", 
   RowBox[{"{", 
    RowBox[{"146", ",", 
     RowBox[{"{", 
      RowBox[{"1.2260659347638823`", ",", "0.09685463523453149`"}], "}"}], 
     ",", 
     RowBox[{"{", 
      RowBox[{"22.606593476388227`", ",", "3.1453647654685195`"}], "}"}]}], 
    "}"}], ",", 
   RowBox[{"{", 
    RowBox[{"147", ",", 
     RowBox[{"{", 
      RowBox[{"0.8957855793799268`", ",", "0.11317448929785646`"}], "}"}], 
     ",", 
     RowBox[{"{", 
      RowBox[{"10.421442062007324`", ",", "13.174489297856459`"}], "}"}]}], 
    "}"}], ",", 
   RowBox[{"{", 
    RowBox[{"148", ",", 
     RowBox[{"{", 
      RowBox[{"1.0041535543100677`", ",", "0.0712395481008633`"}], "}"}], ",", 
     RowBox[{"{", 
      RowBox[{"0.41535543100676975`", ",", "28.7604518991367`"}], "}"}]}], 
    "}"}], ",", 
   RowBox[{"{", 
    RowBox[{"149", ",", 
     RowBox[{"{", 
      RowBox[{"1.0554362140687483`", ",", "0.13061036955146077`"}], "}"}], 
     ",", 
     RowBox[{"{", 
      RowBox[{"5.543621406874832`", ",", "30.610369551460764`"}], "}"}]}], 
    "}"}], ",", 
   RowBox[{"{", 
    RowBox[{"150", ",", 
     RowBox[{"{", 
      RowBox[{"1.7109756006660601`", ",", "0.14730373948878508`"}], "}"}], 
     ",", 
     RowBox[{"{", 
      RowBox[{"71.09756006660601`", ",", "47.30373948878508`"}], "}"}]}], 
    "}"}], ",", 
   RowBox[{"{", 
    RowBox[{"151", ",", 
     RowBox[{"{", 
      RowBox[{"1.4118946895280158`", ",", "0.09179114723601876`"}], "}"}], 
     ",", 
     RowBox[{"{", 
      RowBox[{"41.189468952801576`", ",", "8.208852763981241`"}], "}"}]}], 
    "}"}], ",", 
   RowBox[{"{", 
    RowBox[{"152", ",", 
     RowBox[{"{", 
      RowBox[{"1.5269474012742608`", ",", "0.12293009752400069`"}], "}"}], 
     ",", 
     RowBox[{"{", 
      RowBox[{"52.69474012742607`", ",", "22.930097524000686`"}], "}"}]}], 
    "}"}], ",", 
   RowBox[{"{", 
    RowBox[{"153", ",", 
     RowBox[{"{", 
      RowBox[{"0.9649131081839234`", ",", "0.1080802035856414`"}], "}"}], ",", 
     RowBox[{"{", 
      RowBox[{"3.5086891816076604`", ",", "8.08020358564139`"}], "}"}]}], 
    "}"}], ",", 
   RowBox[{"{", 
    RowBox[{"154", ",", 
     RowBox[{"{", 
      RowBox[{"0.9194723536847278`", ",", "0.08521457467488051`"}], "}"}], 
     ",", 
     RowBox[{"{", 
      RowBox[{"8.052764631527221`", ",", "14.785425325119492`"}], "}"}]}], 
    "}"}], ",", 
   RowBox[{"{", 
    RowBox[{"155", ",", 
     RowBox[{"{", 
      RowBox[{"0.973899753658625`", ",", "0.11160316829007247`"}], "}"}], ",", 
     RowBox[{"{", 
      RowBox[{"2.6100246341374977`", ",", "11.603168290072464`"}], "}"}]}], 
    "}"}], ",", 
   RowBox[{"{", 
    RowBox[{"156", ",", 
     RowBox[{"{", 
      RowBox[{"1.0359746684870752`", ",", "0.12793157709008532`"}], "}"}], 
     ",", 
     RowBox[{"{", 
      RowBox[{"3.59746684870752`", ",", "27.931577090085312`"}], "}"}]}], 
    "}"}], ",", 
   RowBox[{"{", 
    RowBox[{"157", ",", 
     RowBox[{"{", 
      RowBox[{"0.9022381896786675`", ",", "0.08822133382188169`"}], "}"}], 
     ",", 
     RowBox[{"{", 
      RowBox[{"9.776181032133247`", ",", "11.77866617811832`"}], "}"}]}], 
    "}"}], ",", 
   RowBox[{"{", 
    RowBox[{"158", ",", 
     RowBox[{"{", 
      RowBox[{"1.1759114562254354`", ",", "0.12257172538529378`"}], "}"}], 
     ",", 
     RowBox[{"{", 
      RowBox[{"17.591145622543536`", ",", "22.57172538529377`"}], "}"}]}], 
    "}"}], ",", 
   RowBox[{"{", 
    RowBox[{"159", ",", 
     RowBox[{"{", 
      RowBox[{"1.2554333046541066`", ",", "0.09447637937448201`"}], "}"}], 
     ",", 
     RowBox[{"{", 
      RowBox[{"25.543330465410662`", ",", "5.523620625517991`"}], "}"}]}], 
    "}"}], ",", 
   RowBox[{"{", 
    RowBox[{"160", ",", 
     RowBox[{"{", 
      RowBox[{"0.9532580572080214`", ",", "0.08308407377919567`"}], "}"}], 
     ",", 
     RowBox[{"{", 
      RowBox[{"4.674194279197863`", ",", "16.91592622080433`"}], "}"}]}], 
    "}"}], ",", 
   RowBox[{"{", 
    RowBox[{"161", ",", 
     RowBox[{"{", 
      RowBox[{"1.0317371251467444`", ",", "0.09068104312059973`"}], "}"}], 
     ",", 
     RowBox[{"{", 
      RowBox[{"3.1737125146744427`", ",", "9.318956879400279`"}], "}"}]}], 
    "}"}], ",", 
   RowBox[{"{", 
    RowBox[{"162", ",", 
     RowBox[{"{", 
      RowBox[{"1.2506238833838534`", ",", "0.08478038134611646`"}], "}"}], 
     ",", 
     RowBox[{"{", 
      RowBox[{"25.062388338385343`", ",", "15.219618653883549`"}], "}"}]}], 
    "}"}], ",", 
   RowBox[{"{", 
    RowBox[{"163", ",", 
     RowBox[{"{", 
      RowBox[{"1.0413637849232296`", ",", "0.11278105646562506`"}], "}"}], 
     ",", 
     RowBox[{"{", 
      RowBox[{"4.136378492322956`", ",", "12.781056465625051`"}], "}"}]}], 
    "}"}], ",", 
   RowBox[{"{", 
    RowBox[{"164", ",", 
     RowBox[{"{", 
      RowBox[{"0.8896542248247086`", ",", "0.11574048143716587`"}], "}"}], 
     ",", 
     RowBox[{"{", 
      RowBox[{"11.034577517529144`", ",", "15.74048143716586`"}], "}"}]}], 
    "}"}], ",", 
   RowBox[{"{", 
    RowBox[{"165", ",", 
     RowBox[{"{", 
      RowBox[{"1.1230320329425598`", ",", "0.11739295545689699`"}], "}"}], 
     ",", 
     RowBox[{"{", 
      RowBox[{"12.303203294255983`", ",", "17.39295545689698`"}], "}"}]}], 
    "}"}], ",", 
   RowBox[{"{", 
    RowBox[{"166", ",", 
     RowBox[{"{", 
      RowBox[{"0.6917484851122924`", ",", "0.09091084877232934`"}], "}"}], 
     ",", 
     RowBox[{"{", 
      RowBox[{"30.825151488770764`", ",", "9.089151227670664`"}], "}"}]}], 
    "}"}], ",", 
   RowBox[{"{", 
    RowBox[{"167", ",", 
     RowBox[{"{", 
      RowBox[{"1.5186520686836316`", ",", "0.13752637492875935`"}], "}"}], 
     ",", 
     RowBox[{"{", 
      RowBox[{"51.86520686836316`", ",", "37.526374928759346`"}], "}"}]}], 
    "}"}], ",", 
   RowBox[{"{", 
    RowBox[{"168", ",", 
     RowBox[{"{", 
      RowBox[{"0.7663613320279078`", ",", "0.06153525087494636`"}], "}"}], 
     ",", 
     RowBox[{"{", 
      RowBox[{"23.36386679720922`", ",", "38.46474912505365`"}], "}"}]}], 
    "}"}], ",", 
   RowBox[{"{", 
    RowBox[{"169", ",", 
     RowBox[{"{", 
      RowBox[{"0.8620642391599511`", ",", "0.10538310014467106`"}], "}"}], 
     ",", 
     RowBox[{"{", 
      RowBox[{"13.793576084004888`", ",", "5.3831001446710545`"}], "}"}]}], 
    "}"}], ",", 
   RowBox[{"{", 
    RowBox[{"170", ",", 
     RowBox[{"{", 
      RowBox[{"1.2382516504784469`", ",", "0.11201151378034745`"}], "}"}], 
     ",", 
     RowBox[{"{", 
      RowBox[{"23.82516504784469`", ",", "12.01151378034744`"}], "}"}]}], 
    "}"}], ",", 
   RowBox[{"{", 
    RowBox[{"171", ",", 
     RowBox[{"{", 
      RowBox[{"0.7767139625810384`", ",", "0.09300992258599292`"}], "}"}], 
     ",", 
     RowBox[{"{", 
      RowBox[{"22.32860374189616`", ",", "6.990077414007089`"}], "}"}]}], 
    "}"}], ",", 
   RowBox[{"{", 
    RowBox[{"172", ",", 
     RowBox[{"{", 
      RowBox[{"1.0791365447987735`", ",", "0.08761271929429448`"}], "}"}], 
     ",", 
     RowBox[{"{", 
      RowBox[{"7.913654479877352`", ",", "12.387280705705523`"}], "}"}]}], 
    "}"}], ",", 
   RowBox[{"{", 
    RowBox[{"173", ",", 
     RowBox[{"{", 
      RowBox[{"0.9186628381664897`", ",", "0.08338763162545058`"}], "}"}], 
     ",", 
     RowBox[{"{", 
      RowBox[{"8.133716183351025`", ",", "16.612368374549423`"}], "}"}]}], 
    "}"}], ",", 
   RowBox[{"{", 
    RowBox[{"174", ",", 
     RowBox[{"{", 
      RowBox[{"1.0970531131858443`", ",", "0.09244818954113468`"}], "}"}], 
     ",", 
     RowBox[{"{", 
      RowBox[{"9.705311318584432`", ",", "7.551810458865327`"}], "}"}]}], 
    "}"}], ",", 
   RowBox[{"{", 
    RowBox[{"175", ",", 
     RowBox[{"{", 
      RowBox[{"1.1206983981702243`", ",", "0.11444257683770659`"}], "}"}], 
     ",", 
     RowBox[{"{", 
      RowBox[{"12.069839817022432`", ",", "14.442576837706584`"}], "}"}]}], 
    "}"}], ",", 
   RowBox[{"{", 
    RowBox[{"176", ",", 
     RowBox[{"{", 
      RowBox[{"0.9231673922378237`", ",", "0.09835238786721016`"}], "}"}], 
     ",", 
     RowBox[{"{", 
      RowBox[{"7.683260776217626`", ",", "1.6476121327898414`"}], "}"}]}], 
    "}"}], ",", 
   RowBox[{"{", 
    RowBox[{"177", ",", 
     RowBox[{"{", 
      RowBox[{"0.8146514067620975`", ",", "0.0836689016817078`"}], "}"}], ",", 
     RowBox[{"{", 
      RowBox[{"18.534859323790254`", ",", "16.3310983182922`"}], "}"}]}], 
    "}"}], ",", 
   RowBox[{"{", 
    RowBox[{"178", ",", 
     RowBox[{"{", 
      RowBox[{"1.1239209549856262`", ",", "0.08149988571577503`"}], "}"}], 
     ",", 
     RowBox[{"{", 
      RowBox[{"12.392095498562616`", ",", "18.500114284224974`"}], "}"}]}], 
    "}"}], ",", 
   RowBox[{"{", 
    RowBox[{"179", ",", 
     RowBox[{"{", 
      RowBox[{"1.057607340708772`", ",", "0.10266179550666286`"}], "}"}], ",", 
     RowBox[{"{", 
      RowBox[{"5.760734070877205`", ",", "2.661795506662859`"}], "}"}]}], 
    "}"}], ",", 
   RowBox[{"{", 
    RowBox[{"180", ",", 
     RowBox[{"{", 
      RowBox[{"0.960231440635422`", ",", "0.11808918558849915`"}], "}"}], ",", 
     RowBox[{"{", 
      RowBox[{"3.9768559364578016`", ",", "18.089185588499145`"}], "}"}]}], 
    "}"}], ",", 
   RowBox[{"{", 
    RowBox[{"181", ",", 
     RowBox[{"{", 
      RowBox[{"1.2264402602278566`", ",", "0.1264218647966703`"}], "}"}], ",", 
     RowBox[{"{", 
      RowBox[{"22.644026022785656`", ",", "26.421864796670302`"}], "}"}]}], 
    "}"}], ",", 
   RowBox[{"{", 
    RowBox[{"182", ",", 
     RowBox[{"{", 
      RowBox[{"0.9705839506653893`", ",", "0.12225881985320691`"}], "}"}], 
     ",", 
     RowBox[{"{", 
      RowBox[{"2.9416049334610728`", ",", "22.25881985320691`"}], "}"}]}], 
    "}"}], ",", 
   RowBox[{"{", 
    RowBox[{"183", ",", 
     RowBox[{"{", 
      RowBox[{"1.193906559959334`", ",", "0.12093111272543484`"}], "}"}], ",", 
     RowBox[{"{", 
      RowBox[{"19.390655995933393`", ",", "20.93111272543484`"}], "}"}]}], 
    "}"}], ",", 
   RowBox[{"{", 
    RowBox[{"184", ",", 
     RowBox[{"{", 
      RowBox[{"0.9001361022476864`", ",", "0.07626736389569934`"}], "}"}], 
     ",", 
     RowBox[{"{", 
      RowBox[{"9.986389775231363`", ",", "23.732636104300667`"}], "}"}]}], 
    "}"}], ",", 
   RowBox[{"{", 
    RowBox[{"185", ",", 
     RowBox[{"{", 
      RowBox[{"0.8451023954035795`", ",", "0.07931355516226697`"}], "}"}], 
     ",", 
     RowBox[{"{", 
      RowBox[{"15.489760459642055`", ",", "20.686444837733035`"}], "}"}]}], 
    "}"}], ",", 
   RowBox[{"{", 
    RowBox[{"186", ",", 
     RowBox[{"{", 
      RowBox[{"0.862815520983433`", ",", "0.11136061497213819`"}], "}"}], ",", 
     RowBox[{"{", 
      RowBox[{"13.718447901656706`", ",", "11.36061497213818`"}], "}"}]}], 
    "}"}], ",", 
   RowBox[{"{", 
    RowBox[{"187", ",", 
     RowBox[{"{", 
      RowBox[{"1.0637845536904433`", ",", "0.1459533670280387`"}], "}"}], ",", 
     RowBox[{"{", 
      RowBox[{"6.3784553690443335`", ",", "45.953367028038706`"}], "}"}]}], 
    "}"}], ",", 
   RowBox[{"{", 
    RowBox[{"188", ",", 
     RowBox[{"{", 
      RowBox[{"1.040230356207213`", ",", "0.08549493742311207`"}], "}"}], ",", 
     RowBox[{"{", 
      RowBox[{"4.023035620721305`", ",", "14.505062576887939`"}], "}"}]}], 
    "}"}], ",", 
   RowBox[{"{", 
    RowBox[{"189", ",", 
     RowBox[{"{", 
      RowBox[{"0.7744852974920123`", ",", "0.08551585900392546`"}], "}"}], 
     ",", 
     RowBox[{"{", 
      RowBox[{"22.551470250798765`", ",", "14.484140996074549`"}], "}"}]}], 
    "}"}], ",", 
   RowBox[{"{", 
    RowBox[{"190", ",", 
     RowBox[{"{", 
      RowBox[{"1.0215581129978266`", ",", "0.14313077174660435`"}], "}"}], 
     ",", 
     RowBox[{"{", 
      RowBox[{"2.1558112997826617`", ",", "43.130771746604346`"}], "}"}]}], 
    "}"}], ",", 
   RowBox[{"{", 
    RowBox[{"191", ",", 
     RowBox[{"{", 
      RowBox[{"0.8404486695253677`", ",", "0.08955561200591404`"}], "}"}], 
     ",", 
     RowBox[{"{", 
      RowBox[{"15.955133047463232`", ",", "10.444387994085966`"}], "}"}]}], 
    "}"}], ",", 
   RowBox[{"{", 
    RowBox[{"192", ",", 
     RowBox[{"{", 
      RowBox[{"1.3916474463789879`", ",", "0.08877309789749953`"}], "}"}], 
     ",", 
     RowBox[{"{", 
      RowBox[{"39.164744637898785`", ",", "11.226902102500476`"}], "}"}]}], 
    "}"}], ",", 
   RowBox[{"{", 
    RowBox[{"193", ",", 
     RowBox[{"{", 
      RowBox[{"0.9841521806522543`", ",", "0.07726622150122985`"}], "}"}], 
     ",", 
     RowBox[{"{", 
      RowBox[{"1.5847819347745706`", ",", "22.73377849877016`"}], "}"}]}], 
    "}"}], ",", 
   RowBox[{"{", 
    RowBox[{"194", ",", 
     RowBox[{"{", 
      RowBox[{"1.2387867039533298`", ",", "0.13535482860813594`"}], "}"}], 
     ",", 
     RowBox[{"{", 
      RowBox[{"23.87867039533298`", ",", "35.35482860813593`"}], "}"}]}], 
    "}"}], ",", 
   RowBox[{"{", 
    RowBox[{"195", ",", 
     RowBox[{"{", 
      RowBox[{"0.863352810850861`", ",", "0.07756070960758156`"}], "}"}], ",", 
     RowBox[{"{", 
      RowBox[{"13.664718914913898`", ",", "22.439290392418446`"}], "}"}]}], 
    "}"}], ",", 
   RowBox[{"{", 
    RowBox[{"196", ",", 
     RowBox[{"{", 
      RowBox[{"1.3122563838753778`", ",", "0.10667041370574071`"}], "}"}], 
     ",", 
     RowBox[{"{", 
      RowBox[{"31.225638387537778`", ",", "6.670413705740702`"}], "}"}]}], 
    "}"}], ",", 
   RowBox[{"{", 
    RowBox[{"197", ",", 
     RowBox[{"{", 
      RowBox[{"1.318046696609978`", ",", "0.12577429604487958`"}], "}"}], ",", 
     RowBox[{"{", 
      RowBox[{"31.804669660997796`", ",", "25.774296044879573`"}], "}"}]}], 
    "}"}], ",", 
   RowBox[{"{", 
    RowBox[{"198", ",", 
     RowBox[{"{", 
      RowBox[{"0.690222226658481`", ",", "0.062293969095138416`"}], "}"}], 
     ",", 
     RowBox[{"{", 
      RowBox[{"30.977777334151902`", ",", "37.706030904861585`"}], "}"}]}], 
    "}"}], ",", 
   RowBox[{"{", 
    RowBox[{"199", ",", 
     RowBox[{"{", 
      RowBox[{"0.5763099059827788`", ",", "0.07698424724309726`"}], "}"}], 
     ",", 
     RowBox[{"{", 
      RowBox[{"42.369009401722124`", ",", "23.01575275690275`"}], "}"}]}], 
    "}"}], ",", 
   RowBox[{"{", 
    RowBox[{"200", ",", 
     RowBox[{"{", 
      RowBox[{"1.1698654903298602`", ",", "0.06714181141440019`"}], "}"}], 
     ",", 
     RowBox[{"{", 
      RowBox[{"16.98654903298602`", ",", "32.85818858559981`"}], "}"}]}], 
    "}"}], ",", 
   RowBox[{"{", 
    RowBox[{"201", ",", 
     RowBox[{"{", 
      RowBox[{"0.9889818354338015`", ",", "0.12249900834006205`"}], "}"}], 
     ",", 
     RowBox[{"{", 
      RowBox[{"1.101816456619853`", ",", "22.499008340062048`"}], "}"}]}], 
    "}"}], ",", 
   RowBox[{"{", 
    RowBox[{"202", ",", 
     RowBox[{"{", 
      RowBox[{"0.6769738808312429`", ",", "0.08028923647798553`"}], "}"}], 
     ",", 
     RowBox[{"{", 
      RowBox[{"32.30261191687571`", ",", "19.710763522014478`"}], "}"}]}], 
    "}"}], ",", 
   RowBox[{"{", 
    RowBox[{"203", ",", 
     RowBox[{"{", 
      RowBox[{"0.9924018025292504`", ",", "0.07082144652715801`"}], "}"}], 
     ",", 
     RowBox[{"{", 
      RowBox[{"0.7598197470749635`", ",", "29.178553472841994`"}], "}"}]}], 
    "}"}], ",", 
   RowBox[{"{", 
    RowBox[{"204", ",", 
     RowBox[{"{", 
      RowBox[{"0.9961879624246086`", ",", "0.11219263334989049`"}], "}"}], 
     ",", 
     RowBox[{"{", 
      RowBox[{"0.38120375753913915`", ",", "12.192633349890485`"}], "}"}]}], 
    "}"}], ",", 
   RowBox[{"{", 
    RowBox[{"205", ",", 
     RowBox[{"{", 
      RowBox[{"0.9364205693393762`", ",", "0.1102409738602158`"}], "}"}], ",", 
     RowBox[{"{", 
      RowBox[{"6.3579430660623775`", ",", "10.240973860215789`"}], "}"}]}], 
    "}"}], ",", 
   RowBox[{"{", 
    RowBox[{"206", ",", 
     RowBox[{"{", 
      RowBox[{"0.7564988919456052`", ",", "0.08244466326141414`"}], "}"}], 
     ",", 
     RowBox[{"{", 
      RowBox[{"24.350110805439485`", ",", "17.555336738585865`"}], "}"}]}], 
    "}"}], ",", 
   RowBox[{"{", 
    RowBox[{"207", ",", 
     RowBox[{"{", 
      RowBox[{"0.9629400638093806`", ",", "0.08878783799255861`"}], "}"}], 
     ",", 
     RowBox[{"{", 
      RowBox[{"3.7059936190619425`", ",", "11.212162007441393`"}], "}"}]}], 
    "}"}], ",", 
   RowBox[{"{", 
    RowBox[{"208", ",", 
     RowBox[{"{", 
      RowBox[{"0.9341725453695778`", ",", "0.11371008744891213`"}], "}"}], 
     ",", 
     RowBox[{"{", 
      RowBox[{"6.582745463042217`", ",", "13.710087448912125`"}], "}"}]}], 
    "}"}], ",", 
   RowBox[{"{", 
    RowBox[{"209", ",", 
     RowBox[{"{", 
      RowBox[{"0.889446497397881`", ",", "0.12424321493294767`"}], "}"}], ",", 
     RowBox[{"{", 
      RowBox[{"11.055350260211904`", ",", "24.243214932947662`"}], "}"}]}], 
    "}"}], ",", 
   RowBox[{"{", 
    RowBox[{"210", ",", 
     RowBox[{"{", 
      RowBox[{"0.8773569385366122`", ",", "0.09796323946022525`"}], "}"}], 
     ",", 
     RowBox[{"{", 
      RowBox[{"12.264306146338777`", ",", "2.0367605397747512`"}], "}"}]}], 
    "}"}], ",", 
   RowBox[{"{", 
    RowBox[{"211", ",", 
     RowBox[{"{", 
      RowBox[{"0.7193019781338807`", ",", "0.07521371362975594`"}], "}"}], 
     ",", 
     RowBox[{"{", 
      RowBox[{"28.069802186611923`", ",", "24.786286370244063`"}], "}"}]}], 
    "}"}], ",", 
   RowBox[{"{", 
    RowBox[{"212", ",", 
     RowBox[{"{", 
      RowBox[{"1.173687107259811`", ",", "0.09100307818762166`"}], "}"}], ",", 
     RowBox[{"{", 
      RowBox[{"17.368710725981096`", ",", "8.99692181237835`"}], "}"}]}], 
    "}"}], ",", 
   RowBox[{"{", 
    RowBox[{"213", ",", 
     RowBox[{"{", 
      RowBox[{"0.65606170200944`", ",", "0.10583874249356783`"}], "}"}], ",", 
     
     RowBox[{"{", 
      RowBox[{"34.393829799056`", ",", "5.838742493567819`"}], "}"}]}], "}"}],
    ",", 
   RowBox[{"{", 
    RowBox[{"214", ",", 
     RowBox[{"{", 
      RowBox[{"0.9391717530182726`", ",", "0.10352615048819584`"}], "}"}], 
     ",", 
     RowBox[{"{", 
      RowBox[{"6.08282469817274`", ",", "3.5261504881958365`"}], "}"}]}], 
    "}"}], ",", 
   RowBox[{"{", 
    RowBox[{"215", ",", 
     RowBox[{"{", 
      RowBox[{"0.8122122143074503`", ",", "0.09325604353204865`"}], "}"}], 
     ",", 
     RowBox[{"{", 
      RowBox[{"18.77877856925497`", ",", "6.743956467951354`"}], "}"}]}], 
    "}"}], ",", 
   RowBox[{"{", 
    RowBox[{"216", ",", 
     RowBox[{"{", 
      RowBox[{"0.6891266337586508`", ",", "0.10799823355086234`"}], "}"}], 
     ",", 
     RowBox[{"{", 
      RowBox[{"31.08733662413492`", ",", "7.998233550862335`"}], "}"}]}], 
    "}"}], ",", 
   RowBox[{"{", 
    RowBox[{"217", ",", 
     RowBox[{"{", 
      RowBox[{"1.3787244067564526`", ",", "0.12494352060212943`"}], "}"}], 
     ",", 
     RowBox[{"{", 
      RowBox[{"37.87244067564526`", ",", "24.943520602129425`"}], "}"}]}], 
    "}"}], ",", 
   RowBox[{"{", 
    RowBox[{"218", ",", 
     RowBox[{"{", 
      RowBox[{"0.9026443517305236`", ",", "0.11369525238725106`"}], "}"}], 
     ",", 
     RowBox[{"{", 
      RowBox[{"9.735564826947641`", ",", "13.695252387251056`"}], "}"}]}], 
    "}"}], ",", 
   RowBox[{"{", 
    RowBox[{"219", ",", 
     RowBox[{"{", 
      RowBox[{"0.9769685935401691`", ",", "0.10165710148509449`"}], "}"}], 
     ",", 
     RowBox[{"{", 
      RowBox[{"2.3031406459830928`", ",", "1.6571014850944865`"}], "}"}]}], 
    "}"}], ",", 
   RowBox[{"{", 
    RowBox[{"220", ",", 
     RowBox[{"{", 
      RowBox[{"1.2041637532411265`", ",", "0.149339523990757`"}], "}"}], ",", 
     
     RowBox[{"{", 
      RowBox[{"20.416375324112646`", ",", "49.339523990757`"}], "}"}]}], 
    "}"}], ",", 
   RowBox[{"{", 
    RowBox[{"221", ",", 
     RowBox[{"{", 
      RowBox[{"0.9411980654802783`", ",", "0.08225284191548132`"}], "}"}], 
     ",", 
     RowBox[{"{", 
      RowBox[{"5.880193451972171`", ",", "17.747158084518684`"}], "}"}]}], 
    "}"}], ",", 
   RowBox[{"{", 
    RowBox[{"222", ",", 
     RowBox[{"{", 
      RowBox[{"0.984349594877607`", ",", "0.06843111788119724`"}], "}"}], ",", 
     RowBox[{"{", 
      RowBox[{"1.5650405122393019`", ",", "31.568882118802765`"}], "}"}]}], 
    "}"}], ",", 
   RowBox[{"{", 
    RowBox[{"223", ",", 
     RowBox[{"{", 
      RowBox[{"0.8730473992989545`", ",", "0.08202135285294836`"}], "}"}], 
     ",", 
     RowBox[{"{", 
      RowBox[{"12.695260070104553`", ",", "17.97864714705165`"}], "}"}]}], 
    "}"}], ",", 
   RowBox[{"{", 
    RowBox[{"224", ",", 
     RowBox[{"{", 
      RowBox[{"1.013640613079755`", ",", "0.1048734673187455`"}], "}"}], ",", 
     
     RowBox[{"{", 
      RowBox[{"1.364061307975506`", ",", "4.873467318745495`"}], "}"}]}], 
    "}"}], ",", 
   RowBox[{"{", 
    RowBox[{"225", ",", 
     RowBox[{"{", 
      RowBox[{"0.9453927197277547`", ",", "0.09321885143095512`"}], "}"}], 
     ",", 
     RowBox[{"{", 
      RowBox[{"5.460728027224526`", ",", "6.781148569044881`"}], "}"}]}], 
    "}"}], ",", 
   RowBox[{"{", 
    RowBox[{"226", ",", 
     RowBox[{"{", 
      RowBox[{"0.5459637551630887`", ",", "0.10950877682988075`"}], "}"}], 
     ",", 
     RowBox[{"{", 
      RowBox[{"45.40362448369113`", ",", "9.508776829880745`"}], "}"}]}], 
    "}"}], ",", 
   RowBox[{"{", 
    RowBox[{"227", ",", 
     RowBox[{"{", 
      RowBox[{"1.256140481576785`", ",", "0.13353499249192036`"}], "}"}], ",", 
     RowBox[{"{", 
      RowBox[{"25.614048157678493`", ",", "33.53499249192035`"}], "}"}]}], 
    "}"}], ",", 
   RowBox[{"{", 
    RowBox[{"228", ",", 
     RowBox[{"{", 
      RowBox[{"0.7198214305540718`", ",", "0.09955335504022736`"}], "}"}], 
     ",", 
     RowBox[{"{", 
      RowBox[{"28.017856944592822`", ",", "0.4466449597726463`"}], "}"}]}], 
    "}"}], ",", 
   RowBox[{"{", 
    RowBox[{"229", ",", 
     RowBox[{"{", 
      RowBox[{"0.9122560442039889`", ",", "0.08604924449340334`"}], "}"}], 
     ",", 
     RowBox[{"{", 
      RowBox[{"8.774395579601112`", ",", "13.950755506596662`"}], "}"}]}], 
    "}"}], ",", 
   RowBox[{"{", 
    RowBox[{"230", ",", 
     RowBox[{"{", 
      RowBox[{"1.0500942610806803`", ",", "0.10093043939191704`"}], "}"}], 
     ",", 
     RowBox[{"{", 
      RowBox[{"5.009426108068027`", ",", "0.9304393919170317`"}], "}"}]}], 
    "}"}], ",", 
   RowBox[{"{", 
    RowBox[{"231", ",", 
     RowBox[{"{", 
      RowBox[{"1.5584022889624296`", ",", "0.12072500381550966`"}], "}"}], 
     ",", 
     RowBox[{"{", 
      RowBox[{"55.84022889624296`", ",", "20.725003815509652`"}], "}"}]}], 
    "}"}], ",", 
   RowBox[{"{", 
    RowBox[{"232", ",", 
     RowBox[{"{", 
      RowBox[{"1.0836175109452892`", ",", "0.09977041196641201`"}], "}"}], 
     ",", 
     RowBox[{"{", 
      RowBox[{"8.361751094528923`", ",", "0.2295880335879963`"}], "}"}]}], 
    "}"}], ",", 
   RowBox[{"{", 
    RowBox[{"233", ",", 
     RowBox[{"{", 
      RowBox[{"1.3879457394332162`", ",", "0.08104616986837351`"}], "}"}], 
     ",", 
     RowBox[{"{", 
      RowBox[{"38.79457394332162`", ",", "18.953830131626493`"}], "}"}]}], 
    "}"}], ",", 
   RowBox[{"{", 
    RowBox[{"234", ",", 
     RowBox[{"{", 
      RowBox[{"0.7747228140924396`", ",", "0.10567521222108724`"}], "}"}], 
     ",", 
     RowBox[{"{", 
      RowBox[{"22.52771859075604`", ",", "5.6752122210872304`"}], "}"}]}], 
    "}"}], ",", 
   RowBox[{"{", 
    RowBox[{"235", ",", 
     RowBox[{"{", 
      RowBox[{"1.1468346058053234`", ",", "0.10720587055939002`"}], "}"}], 
     ",", 
     RowBox[{"{", 
      RowBox[{"14.683460580532337`", ",", "7.20587055939001`"}], "}"}]}], 
    "}"}], ",", 
   RowBox[{"{", 
    RowBox[{"236", ",", 
     RowBox[{"{", 
      RowBox[{"1.473786332606169`", ",", "0.18209947462028084`"}], "}"}], ",", 
     RowBox[{"{", 
      RowBox[{"47.37863326061691`", ",", "82.09947462028083`"}], "}"}]}], 
    "}"}], ",", 
   RowBox[{"{", 
    RowBox[{"237", ",", 
     RowBox[{"{", 
      RowBox[{"0.8695694538277687`", ",", "0.08225116357997343`"}], "}"}], 
     ",", 
     RowBox[{"{", 
      RowBox[{"13.043054617223127`", ",", "17.748836420026574`"}], "}"}]}], 
    "}"}], ",", 
   RowBox[{"{", 
    RowBox[{"238", ",", 
     RowBox[{"{", 
      RowBox[{"0.7517372358528305`", ",", "0.08208609137517427`"}], "}"}], 
     ",", 
     RowBox[{"{", 
      RowBox[{"24.82627641471695`", ",", "17.91390862482574`"}], "}"}]}], 
    "}"}], ",", 
   RowBox[{"{", 
    RowBox[{"239", ",", 
     RowBox[{"{", 
      RowBox[{"1.0382231145591985`", ",", "0.10362056098302788`"}], "}"}], 
     ",", 
     RowBox[{"{", 
      RowBox[{"3.822311455919847`", ",", "3.620560983027876`"}], "}"}]}], 
    "}"}], ",", 
   RowBox[{"{", 
    RowBox[{"240", ",", 
     RowBox[{"{", 
      RowBox[{"0.6092458068031035`", ",", "0.09806838880094827`"}], "}"}], 
     ",", 
     RowBox[{"{", 
      RowBox[{"39.07541931968965`", ",", "1.931611199051733`"}], "}"}]}], 
    "}"}], ",", 
   RowBox[{"{", 
    RowBox[{"241", ",", 
     RowBox[{"{", 
      RowBox[{"0.9457951795477358`", ",", "0.09643140808911`"}], "}"}], ",", 
     RowBox[{"{", 
      RowBox[{"5.420482045226416`", ",", "3.568591910890012`"}], "}"}]}], 
    "}"}], ",", 
   RowBox[{"{", 
    RowBox[{"242", ",", 
     RowBox[{"{", 
      RowBox[{"1.0243970871796764`", ",", "0.08907350126629161`"}], "}"}], 
     ",", 
     RowBox[{"{", 
      RowBox[{"2.439708717967637`", ",", "10.926498733708392`"}], "}"}]}], 
    "}"}], ",", 
   RowBox[{"{", 
    RowBox[{"243", ",", 
     RowBox[{"{", 
      RowBox[{"0.8719485188443797`", ",", "0.08973061116662846`"}], "}"}], 
     ",", 
     RowBox[{"{", 
      RowBox[{"12.805148115562027`", ",", "10.269388833371544`"}], "}"}]}], 
    "}"}], ",", 
   RowBox[{"{", 
    RowBox[{"244", ",", 
     RowBox[{"{", 
      RowBox[{"1.0258692570091967`", ",", "0.08387869125047388`"}], "}"}], 
     ",", 
     RowBox[{"{", 
      RowBox[{"2.5869257009196733`", ",", "16.121308749526122`"}], "}"}]}], 
    "}"}], ",", 
   RowBox[{"{", 
    RowBox[{"245", ",", 
     RowBox[{"{", 
      RowBox[{"1.2226638540495502`", ",", "0.09379333847036574`"}], "}"}], 
     ",", 
     RowBox[{"{", 
      RowBox[{"22.266385404955024`", ",", "6.206661529634269`"}], "}"}]}], 
    "}"}], ",", 
   RowBox[{"{", 
    RowBox[{"246", ",", 
     RowBox[{"{", 
      RowBox[{"1.123935512323434`", ",", "0.08492522428091405`"}], "}"}], ",", 
     RowBox[{"{", 
      RowBox[{"12.393551232343402`", ",", "15.074775719085956`"}], "}"}]}], 
    "}"}], ",", 
   RowBox[{"{", 
    RowBox[{"247", ",", 
     RowBox[{"{", 
      RowBox[{"1.3069710787864077`", ",", "0.10269976462507244`"}], "}"}], 
     ",", 
     RowBox[{"{", 
      RowBox[{"30.69710787864077`", ",", "2.6997646250724316`"}], "}"}]}], 
    "}"}], ",", 
   RowBox[{"{", 
    RowBox[{"248", ",", 
     RowBox[{"{", 
      RowBox[{"0.9819784839983827`", ",", "0.10935646233151188`"}], "}"}], 
     ",", 
     RowBox[{"{", 
      RowBox[{"1.8021516001617277`", ",", "9.35646233151187`"}], "}"}]}], 
    "}"}], ",", 
   RowBox[{"{", 
    RowBox[{"249", ",", 
     RowBox[{"{", 
      RowBox[{"1.1090095535525437`", ",", "0.10882805813049869`"}], "}"}], 
     ",", 
     RowBox[{"{", 
      RowBox[{"10.900955355254371`", ",", "8.82805813049868`"}], "}"}]}], 
    "}"}], ",", 
   RowBox[{"{", 
    RowBox[{"250", ",", 
     RowBox[{"{", 
      RowBox[{"0.9096454410566334`", ",", "0.11886885245149806`"}], "}"}], 
     ",", 
     RowBox[{"{", 
      RowBox[{"9.035455894336664`", ",", "18.868852451498054`"}], "}"}]}], 
    "}"}], ",", 
   RowBox[{"{", 
    RowBox[{"251", ",", 
     RowBox[{"{", 
      RowBox[{"0.8370351284592928`", ",", "0.10275755337758954`"}], "}"}], 
     ",", 
     RowBox[{"{", 
      RowBox[{"16.296487154070714`", ",", "2.757553377589539`"}], "}"}]}], 
    "}"}], ",", 
   RowBox[{"{", 
    RowBox[{"252", ",", 
     RowBox[{"{", 
      RowBox[{"0.8674092877087608`", ",", "0.07979029566273582`"}], "}"}], 
     ",", 
     RowBox[{"{", 
      RowBox[{"13.25907122912392`", ",", "20.209704337264185`"}], "}"}]}], 
    "}"}], ",", 
   RowBox[{"{", 
    RowBox[{"253", ",", 
     RowBox[{"{", 
      RowBox[{"0.9130669662607755`", ",", "0.11777304198959622`"}], "}"}], 
     ",", 
     RowBox[{"{", 
      RowBox[{"8.693303373922445`", ",", "17.773041989596212`"}], "}"}]}], 
    "}"}], ",", 
   RowBox[{"{", 
    RowBox[{"254", ",", 
     RowBox[{"{", 
      RowBox[{"0.8574286144291471`", ",", "0.1162972663957228`"}], "}"}], ",", 
     RowBox[{"{", 
      RowBox[{"14.257138557085291`", ",", "16.297266395722794`"}], "}"}]}], 
    "}"}], ",", 
   RowBox[{"{", 
    RowBox[{"255", ",", 
     RowBox[{"{", 
      RowBox[{"1.0309210176686854`", ",", "0.1409241605974927`"}], "}"}], ",", 
     RowBox[{"{", 
      RowBox[{"3.092101766868538`", ",", "40.92416059749268`"}], "}"}]}], 
    "}"}], ",", 
   RowBox[{"{", 
    RowBox[{"256", ",", 
     RowBox[{"{", 
      RowBox[{"1.2290444042906614`", ",", "0.16245430547484374`"}], "}"}], 
     ",", 
     RowBox[{"{", 
      RowBox[{"22.904440429066142`", ",", "62.45430547484374`"}], "}"}]}], 
    "}"}], ",", 
   RowBox[{"{", 
    RowBox[{"257", ",", 
     RowBox[{"{", 
      RowBox[{"0.9201633485862006`", ",", "0.08385422085993466`"}], "}"}], 
     ",", 
     RowBox[{"{", 
      RowBox[{"7.983665141379936`", ",", "16.145779140065347`"}], "}"}]}], 
    "}"}], ",", 
   RowBox[{"{", 
    RowBox[{"258", ",", 
     RowBox[{"{", 
      RowBox[{"0.9239528441527172`", ",", "0.10077004691827474`"}], "}"}], 
     ",", 
     RowBox[{"{", 
      RowBox[{"7.604715584728283`", ",", "0.7700469182747305`"}], "}"}]}], 
    "}"}], ",", 
   RowBox[{"{", 
    RowBox[{"259", ",", 
     RowBox[{"{", 
      RowBox[{"0.8012571312378162`", ",", "0.099568773491676`"}], "}"}], ",", 
     
     RowBox[{"{", 
      RowBox[{"19.874286876218385`", ",", "0.4312265083240008`"}], "}"}]}], 
    "}"}], ",", 
   RowBox[{"{", 
    RowBox[{"260", ",", 
     RowBox[{"{", 
      RowBox[{"1.2839202225068072`", ",", "0.1377034742876086`"}], "}"}], ",", 
     RowBox[{"{", 
      RowBox[{"28.392022250680714`", ",", "37.70347428760859`"}], "}"}]}], 
    "}"}], ",", 
   RowBox[{"{", 
    RowBox[{"261", ",", 
     RowBox[{"{", 
      RowBox[{"0.9019827603193795`", ",", "0.07564717117754398`"}], "}"}], 
     ",", 
     RowBox[{"{", 
      RowBox[{"9.80172396806205`", ",", "24.352828822456026`"}], "}"}]}], 
    "}"}], ",", 
   RowBox[{"{", 
    RowBox[{"262", ",", 
     RowBox[{"{", 
      RowBox[{"1.3483026705068935`", ",", "0.10712840043851352`"}], "}"}], 
     ",", 
     RowBox[{"{", 
      RowBox[{"34.83026705068934`", ",", "7.12840043851351`"}], "}"}]}], 
    "}"}], ",", 
   RowBox[{"{", 
    RowBox[{"263", ",", 
     RowBox[{"{", 
      RowBox[{"1.6084845954823634`", ",", "0.12021736252110647`"}], "}"}], 
     ",", 
     RowBox[{"{", 
      RowBox[{"60.84845954823634`", ",", "20.217362521106466`"}], "}"}]}], 
    "}"}], ",", 
   RowBox[{"{", 
    RowBox[{"264", ",", 
     RowBox[{"{", 
      RowBox[{"0.8491514972036777`", ",", "0.1218795510020688`"}], "}"}], ",", 
     RowBox[{"{", 
      RowBox[{"15.084850279632233`", ",", "21.8795510020688`"}], "}"}]}], 
    "}"}], ",", 
   RowBox[{"{", 
    RowBox[{"265", ",", 
     RowBox[{"{", 
      RowBox[{"1.4897449640712266`", ",", "0.12976123658757496`"}], "}"}], 
     ",", 
     RowBox[{"{", 
      RowBox[{"48.97449640712266`", ",", "29.761236587574956`"}], "}"}]}], 
    "}"}], ",", 
   RowBox[{"{", 
    RowBox[{"266", ",", 
     RowBox[{"{", 
      RowBox[{"0.8684347004686214`", ",", "0.06693807267551898`"}], "}"}], 
     ",", 
     RowBox[{"{", 
      RowBox[{"13.156529953137863`", ",", "33.06192732448103`"}], "}"}]}], 
    "}"}], ",", 
   RowBox[{"{", 
    RowBox[{"267", ",", 
     RowBox[{"{", 
      RowBox[{"0.9323799109322383`", ",", "0.10397198841809314`"}], "}"}], 
     ",", 
     RowBox[{"{", 
      RowBox[{"6.762008906776174`", ",", "3.9719884180931393`"}], "}"}]}], 
    "}"}], ",", 
   RowBox[{"{", 
    RowBox[{"268", ",", 
     RowBox[{"{", 
      RowBox[{"0.8976296510216585`", ",", "0.09701882762969759`"}], "}"}], 
     ",", 
     RowBox[{"{", 
      RowBox[{"10.237034897834151`", ",", "2.981172370302418`"}], "}"}]}], 
    "}"}], ",", 
   RowBox[{"{", 
    RowBox[{"269", ",", 
     RowBox[{"{", 
      RowBox[{"1.100232508053861`", ",", "0.14306560858595613`"}], "}"}], ",", 
     RowBox[{"{", 
      RowBox[{"10.023250805386109`", ",", "43.06560858595612`"}], "}"}]}], 
    "}"}], ",", 
   RowBox[{"{", 
    RowBox[{"270", ",", 
     RowBox[{"{", 
      RowBox[{"1.1388088844829873`", ",", "0.11521674727670804`"}], "}"}], 
     ",", 
     RowBox[{"{", 
      RowBox[{"13.880888448298734`", ",", "15.216747276708034`"}], "}"}]}], 
    "}"}], ",", 
   RowBox[{"{", 
    RowBox[{"271", ",", 
     RowBox[{"{", 
      RowBox[{"0.8719190628606243`", ",", "0.057515488922473476`"}], "}"}], 
     ",", 
     RowBox[{"{", 
      RowBox[{"12.808093713937573`", ",", "42.484511077526534`"}], "}"}]}], 
    "}"}], ",", 
   RowBox[{"{", 
    RowBox[{"272", ",", 
     RowBox[{"{", 
      RowBox[{"0.7212039495438609`", ",", "0.08342288978579744`"}], "}"}], 
     ",", 
     RowBox[{"{", 
      RowBox[{"27.879605045613907`", ",", "16.577110214202566`"}], "}"}]}], 
    "}"}], ",", 
   RowBox[{"{", 
    RowBox[{"273", ",", 
     RowBox[{"{", 
      RowBox[{"0.7216403415477093`", ",", "0.08149060016585982`"}], "}"}], 
     ",", 
     RowBox[{"{", 
      RowBox[{"27.835965845229072`", ",", "18.509399834140183`"}], "}"}]}], 
    "}"}], ",", 
   RowBox[{"{", 
    RowBox[{"274", ",", 
     RowBox[{"{", 
      RowBox[{"0.8173530185017908`", ",", "0.12203111419305356`"}], "}"}], 
     ",", 
     RowBox[{"{", 
      RowBox[{"18.264698149820923`", ",", "22.03111419305355`"}], "}"}]}], 
    "}"}], ",", 
   RowBox[{"{", 
    RowBox[{"275", ",", 
     RowBox[{"{", 
      RowBox[{"0.5112411196851462`", ",", "0.13063380029538982`"}], "}"}], 
     ",", 
     RowBox[{"{", 
      RowBox[{"48.87588803148538`", ",", "30.63380029538981`"}], "}"}]}], 
    "}"}], ",", 
   RowBox[{"{", 
    RowBox[{"276", ",", 
     RowBox[{"{", 
      RowBox[{"0.8825995884681134`", ",", "0.1311082548518019`"}], "}"}], ",", 
     RowBox[{"{", 
      RowBox[{"11.740041153188663`", ",", "31.10825485180188`"}], "}"}]}], 
    "}"}], ",", 
   RowBox[{"{", 
    RowBox[{"277", ",", 
     RowBox[{"{", 
      RowBox[{"0.7844172548543337`", ",", "0.1169803929169562`"}], "}"}], ",", 
     RowBox[{"{", 
      RowBox[{"21.558274514566634`", ",", "16.980392916956188`"}], "}"}]}], 
    "}"}], ",", 
   RowBox[{"{", 
    RowBox[{"278", ",", 
     RowBox[{"{", 
      RowBox[{"0.7845080118992275`", ",", "0.07918490056276124`"}], "}"}], 
     ",", 
     RowBox[{"{", 
      RowBox[{"21.549198810077254`", ",", "20.815099437238764`"}], "}"}]}], 
    "}"}], ",", 
   RowBox[{"{", 
    RowBox[{"279", ",", 
     RowBox[{"{", 
      RowBox[{"0.7238400591388913`", ",", "0.09139518506940401`"}], "}"}], 
     ",", 
     RowBox[{"{", 
      RowBox[{"27.615994086110874`", ",", "8.60481493059599`"}], "}"}]}], 
    "}"}], ",", 
   RowBox[{"{", 
    RowBox[{"280", ",", 
     RowBox[{"{", 
      RowBox[{"0.9137081824298232`", ",", "0.08255946210298241`"}], "}"}], 
     ",", 
     RowBox[{"{", 
      RowBox[{"8.62918175701768`", ",", "17.44053789701759`"}], "}"}]}], 
    "}"}], ",", 
   RowBox[{"{", 
    RowBox[{"281", ",", 
     RowBox[{"{", 
      RowBox[{"1.0672637943464647`", ",", "0.08975928540507365`"}], "}"}], 
     ",", 
     RowBox[{"{", 
      RowBox[{"6.726379434646468`", ",", "10.240714594926356`"}], "}"}]}], 
    "}"}], ",", 
   RowBox[{"{", 
    RowBox[{"282", ",", 
     RowBox[{"{", 
      RowBox[{"0.9899233260871785`", ",", "0.11197838613180597`"}], "}"}], 
     ",", 
     RowBox[{"{", 
      RowBox[{"1.007667391282152`", ",", "11.978386131805962`"}], "}"}]}], 
    "}"}], ",", 
   RowBox[{"{", 
    RowBox[{"283", ",", 
     RowBox[{"{", 
      RowBox[{"1.1703568676440832`", ",", "0.10674749748657517`"}], "}"}], 
     ",", 
     RowBox[{"{", 
      RowBox[{"17.035686764408318`", ",", "6.74749748657516`"}], "}"}]}], 
    "}"}], ",", 
   RowBox[{"{", 
    RowBox[{"284", ",", 
     RowBox[{"{", 
      RowBox[{"1.1135957061471158`", ",", "0.10670961889825535`"}], "}"}], 
     ",", 
     RowBox[{"{", 
      RowBox[{"11.35957061471158`", ",", "6.7096188982553455`"}], "}"}]}], 
    "}"}], ",", 
   RowBox[{"{", 
    RowBox[{"285", ",", 
     RowBox[{"{", 
      RowBox[{"0.5839738435039272`", ",", "0.06596683064961403`"}], "}"}], 
     ",", 
     RowBox[{"{", 
      RowBox[{"41.60261564960728`", ",", "34.033169350385975`"}], "}"}]}], 
    "}"}], ",", 
   RowBox[{"{", 
    RowBox[{"286", ",", 
     RowBox[{"{", 
      RowBox[{"1.0467092799997741`", ",", "0.14724498774289094`"}], "}"}], 
     ",", 
     RowBox[{"{", 
      RowBox[{"4.6709279999774145`", ",", "47.244987742890935`"}], "}"}]}], 
    "}"}], ",", 
   RowBox[{"{", 
    RowBox[{"287", ",", 
     RowBox[{"{", 
      RowBox[{"1.4359031104511055`", ",", "0.12817425605996233`"}], "}"}], 
     ",", 
     RowBox[{"{", 
      RowBox[{"43.59031104511055`", ",", "28.17425605996232`"}], "}"}]}], 
    "}"}], ",", 
   RowBox[{"{", 
    RowBox[{"288", ",", 
     RowBox[{"{", 
      RowBox[{"0.8243285156730006`", ",", "0.047562556600348777`"}], "}"}], 
     ",", 
     RowBox[{"{", 
      RowBox[{"17.56714843269994`", ",", "52.43744339965123`"}], "}"}]}], 
    "}"}], ",", 
   RowBox[{"{", 
    RowBox[{"289", ",", 
     RowBox[{"{", 
      RowBox[{"1.0945490681558725`", ",", "0.0919827614563413`"}], "}"}], ",", 
     RowBox[{"{", 
      RowBox[{"9.45490681558725`", ",", "8.017238543658712`"}], "}"}]}], 
    "}"}], ",", 
   RowBox[{"{", 
    RowBox[{"290", ",", 
     RowBox[{"{", 
      RowBox[{"1.0554464945532571`", ",", "0.08348556505628281`"}], "}"}], 
     ",", 
     RowBox[{"{", 
      RowBox[{"5.544649455325712`", ",", "16.514434943717195`"}], "}"}]}], 
    "}"}], ",", 
   RowBox[{"{", 
    RowBox[{"291", ",", 
     RowBox[{"{", 
      RowBox[{"0.5767958371267728`", ",", "0.09889333689448242`"}], "}"}], 
     ",", 
     RowBox[{"{", 
      RowBox[{"42.320416287322715`", ",", "1.1066631055175886`"}], "}"}]}], 
    "}"}], ",", 
   RowBox[{"{", 
    RowBox[{"292", ",", 
     RowBox[{"{", 
      RowBox[{"0.8842640291131698`", ",", "0.08800999346787387`"}], "}"}], 
     ",", 
     RowBox[{"{", 
      RowBox[{"11.57359708868302`", ",", "11.990006532126133`"}], "}"}]}], 
    "}"}], ",", 
   RowBox[{"{", 
    RowBox[{"293", ",", 
     RowBox[{"{", 
      RowBox[{"0.9804027418339104`", ",", "0.10372450674812421`"}], "}"}], 
     ",", 
     RowBox[{"{", 
      RowBox[{"1.9597258166089593`", ",", "3.724506748124204`"}], "}"}]}], 
    "}"}], ",", 
   RowBox[{"{", 
    RowBox[{"294", ",", 
     RowBox[{"{", 
      RowBox[{"0.7853547272438591`", ",", "0.08143579448532291`"}], "}"}], 
     ",", 
     RowBox[{"{", 
      RowBox[{"21.46452727561409`", ",", "18.56420551467709`"}], "}"}]}], 
    "}"}], ",", 
   RowBox[{"{", 
    RowBox[{"295", ",", 
     RowBox[{"{", 
      RowBox[{"0.7991626321139927`", ",", "0.08477432104724096`"}], "}"}], 
     ",", 
     RowBox[{"{", 
      RowBox[{"20.083736788600724`", ",", "15.225678952759045`"}], "}"}]}], 
    "}"}], ",", 
   RowBox[{"{", 
    RowBox[{"296", ",", 
     RowBox[{"{", 
      RowBox[{"0.9692917063883933`", ",", "0.16653996697881973`"}], "}"}], 
     ",", 
     RowBox[{"{", 
      RowBox[{"3.070829361160665`", ",", "66.53996697881972`"}], "}"}]}], 
    "}"}], ",", 
   RowBox[{"{", 
    RowBox[{"297", ",", 
     RowBox[{"{", 
      RowBox[{"1.0864085468843054`", ",", "0.0940177925537413`"}], "}"}], ",", 
     RowBox[{"{", 
      RowBox[{"8.640854688430544`", ",", "5.9822074462587`"}], "}"}]}], "}"}],
    ",", 
   RowBox[{"{", 
    RowBox[{"298", ",", 
     RowBox[{"{", 
      RowBox[{"1.1172685429331612`", ",", "0.0905358730177461`"}], "}"}], ",", 
     RowBox[{"{", 
      RowBox[{"11.726854293316125`", ",", "9.464126982253907`"}], "}"}]}], 
    "}"}], ",", 
   RowBox[{"{", 
    RowBox[{"299", ",", 
     RowBox[{"{", 
      RowBox[{"1.0757041980156017`", ",", "0.07238879470874718`"}], "}"}], 
     ",", 
     RowBox[{"{", 
      RowBox[{"7.570419801560169`", ",", "27.611205291252826`"}], "}"}]}], 
    "}"}], ",", 
   RowBox[{"{", 
    RowBox[{"300", ",", 
     RowBox[{"{", 
      RowBox[{"0.8464893095483893`", ",", "0.08613173144485381`"}], "}"}], 
     ",", 
     RowBox[{"{", 
      RowBox[{"15.35106904516107`", ",", "13.868268555146196`"}], "}"}]}], 
    "}"}], ",", 
   RowBox[{"{", 
    RowBox[{"301", ",", 
     RowBox[{"{", 
      RowBox[{"1.127217626026797`", ",", "0.11187493601876668`"}], "}"}], ",", 
     RowBox[{"{", 
      RowBox[{"12.721762602679698`", ",", "11.874936018766672`"}], "}"}]}], 
    "}"}], ",", 
   RowBox[{"{", 
    RowBox[{"302", ",", 
     RowBox[{"{", 
      RowBox[{"1.1225151873294579`", ",", "0.09028767640845561`"}], "}"}], 
     ",", 
     RowBox[{"{", 
      RowBox[{"12.251518732945787`", ",", "9.712323591544392`"}], "}"}]}], 
    "}"}], ",", 
   RowBox[{"{", 
    RowBox[{"303", ",", 
     RowBox[{"{", 
      RowBox[{"0.9467054540940707`", ",", "0.08867618497410074`"}], "}"}], 
     ",", 
     RowBox[{"{", 
      RowBox[{"5.32945459059293`", ",", "11.32381502589927`"}], "}"}]}], 
    "}"}], ",", 
   RowBox[{"{", 
    RowBox[{"304", ",", 
     RowBox[{"{", 
      RowBox[{"1.1805769002543836`", ",", "0.14107137382482748`"}], "}"}], 
     ",", 
     RowBox[{"{", 
      RowBox[{"18.057690025438355`", ",", "41.071373824827475`"}], "}"}]}], 
    "}"}], ",", 
   RowBox[{"{", 
    RowBox[{"305", ",", 
     RowBox[{"{", 
      RowBox[{"0.5676453062706021`", ",", "0.07366211227170469`"}], "}"}], 
     ",", 
     RowBox[{"{", 
      RowBox[{"43.2354693729398`", ",", "26.337887728295318`"}], "}"}]}], 
    "}"}], ",", 
   RowBox[{"{", 
    RowBox[{"306", ",", 
     RowBox[{"{", 
      RowBox[{"0.6808101240698257`", ",", "0.07367235259543192`"}], "}"}], 
     ",", 
     RowBox[{"{", 
      RowBox[{"31.918987593017434`", ",", "26.327647404568083`"}], "}"}]}], 
    "}"}], ",", 
   RowBox[{"{", 
    RowBox[{"307", ",", 
     RowBox[{"{", 
      RowBox[{"0.9325404245982871`", ",", "0.10008609233617288`"}], "}"}], 
     ",", 
     RowBox[{"{", 
      RowBox[{"6.745957540171288`", ",", "0.08609233617287715`"}], "}"}]}], 
    "}"}], ",", 
   RowBox[{"{", 
    RowBox[{"308", ",", 
     RowBox[{"{", 
      RowBox[{"1.0955442261034256`", ",", "0.09945991215894688`"}], "}"}], 
     ",", 
     RowBox[{"{", 
      RowBox[{"9.554422610342561`", ",", "0.5400878410531246`"}], "}"}]}], 
    "}"}], ",", 
   RowBox[{"{", 
    RowBox[{"309", ",", 
     RowBox[{"{", 
      RowBox[{"0.7471742934088698`", ",", "0.09592581354962107`"}], "}"}], 
     ",", 
     RowBox[{"{", 
      RowBox[{"25.282570659113023`", ",", "4.074186450378936`"}], "}"}]}], 
    "}"}], ",", 
   RowBox[{"{", 
    RowBox[{"310", ",", 
     RowBox[{"{", 
      RowBox[{"1.1265555338260587`", ",", "0.10579368947260774`"}], "}"}], 
     ",", 
     RowBox[{"{", 
      RowBox[{"12.655553382605866`", ",", "5.793689472607736`"}], "}"}]}], 
    "}"}], ",", 
   RowBox[{"{", 
    RowBox[{"311", ",", 
     RowBox[{"{", 
      RowBox[{"1.0606962598595626`", ",", "0.08738332338794805`"}], "}"}], 
     ",", 
     RowBox[{"{", 
      RowBox[{"6.069625985956262`", ",", "12.616676612051958`"}], "}"}]}], 
    "}"}], ",", 
   RowBox[{"{", 
    RowBox[{"312", ",", 
     RowBox[{"{", 
      RowBox[{"1.197905701530192`", ",", "0.10162847411532111`"}], "}"}], ",", 
     RowBox[{"{", 
      RowBox[{"19.790570153019193`", ",", "1.6284741153211046`"}], "}"}]}], 
    "}"}], ",", 
   RowBox[{"{", 
    RowBox[{"313", ",", 
     RowBox[{"{", 
      RowBox[{"1.0450983274180636`", ",", "0.11105626886260035`"}], "}"}], 
     ",", 
     RowBox[{"{", 
      RowBox[{"4.509832741806363`", ",", "11.056268862600346`"}], "}"}]}], 
    "}"}], ",", 
   RowBox[{"{", 
    RowBox[{"314", ",", 
     RowBox[{"{", 
      RowBox[{"0.8272101216326199`", ",", "0.11248847516018284`"}], "}"}], 
     ",", 
     RowBox[{"{", 
      RowBox[{"17.278987836738015`", ",", "12.488475160182839`"}], "}"}]}], 
    "}"}], ",", 
   RowBox[{"{", 
    RowBox[{"315", ",", 
     RowBox[{"{", 
      RowBox[{"1.151692536295242`", ",", "0.12686894961470294`"}], "}"}], ",", 
     RowBox[{"{", 
      RowBox[{"15.169253629524192`", ",", "26.86894961470293`"}], "}"}]}], 
    "}"}], ",", 
   RowBox[{"{", 
    RowBox[{"316", ",", 
     RowBox[{"{", 
      RowBox[{"0.961886768282791`", ",", "0.09747973001619314`"}], "}"}], ",", 
     RowBox[{"{", 
      RowBox[{"3.811323171720904`", ",", "2.5202699838068607`"}], "}"}]}], 
    "}"}], ",", 
   RowBox[{"{", 
    RowBox[{"317", ",", 
     RowBox[{"{", 
      RowBox[{"1.4408840012554975`", ",", "0.12137546632908974`"}], "}"}], 
     ",", 
     RowBox[{"{", 
      RowBox[{"44.088400125549754`", ",", "21.375466329089736`"}], "}"}]}], 
    "}"}], ",", 
   RowBox[{"{", 
    RowBox[{"318", ",", 
     RowBox[{"{", 
      RowBox[{"1.2514645082965263`", ",", "0.1339319597438849`"}], "}"}], ",", 
     RowBox[{"{", 
      RowBox[{"25.146450829652633`", ",", "33.93195974388488`"}], "}"}]}], 
    "}"}], ",", 
   RowBox[{"{", 
    RowBox[{"319", ",", 
     RowBox[{"{", 
      RowBox[{"1.111664453179297`", ",", "0.08220153244107761`"}], "}"}], ",", 
     RowBox[{"{", 
      RowBox[{"11.166445317929696`", ",", "17.798467558922393`"}], "}"}]}], 
    "}"}], ",", 
   RowBox[{"{", 
    RowBox[{"320", ",", 
     RowBox[{"{", 
      RowBox[{"1.0607149177540407`", ",", "0.11260385867271445`"}], "}"}], 
     ",", 
     RowBox[{"{", 
      RowBox[{"6.07149177540407`", ",", "12.603858672714448`"}], "}"}]}], 
    "}"}], ",", 
   RowBox[{"{", 
    RowBox[{"321", ",", 
     RowBox[{"{", 
      RowBox[{"1.0355034452985377`", ",", "0.11499954519386599`"}], "}"}], 
     ",", 
     RowBox[{"{", 
      RowBox[{"3.550344529853766`", ",", "14.999545193865982`"}], "}"}]}], 
    "}"}], ",", 
   RowBox[{"{", 
    RowBox[{"322", ",", 
     RowBox[{"{", 
      RowBox[{"1.3724304716257363`", ",", "0.09975764579497572`"}], "}"}], 
     ",", 
     RowBox[{"{", 
      RowBox[{"37.24304716257363`", ",", "0.2423542050242894`"}], "}"}]}], 
    "}"}], ",", 
   RowBox[{"{", 
    RowBox[{"323", ",", 
     RowBox[{"{", 
      RowBox[{"1.08164411557999`", ",", "0.07366397235568711`"}], "}"}], ",", 
     
     RowBox[{"{", 
      RowBox[{"8.164411557999006`", ",", "26.336027644312892`"}], "}"}]}], 
    "}"}], ",", 
   RowBox[{"{", 
    RowBox[{"324", ",", 
     RowBox[{"{", 
      RowBox[{"0.8506616471213059`", ",", "0.09852622506951718`"}], "}"}], 
     ",", 
     RowBox[{"{", 
      RowBox[{"14.933835287869412`", ",", "1.473774930482827`"}], "}"}]}], 
    "}"}], ",", 
   RowBox[{"{", 
    RowBox[{"325", ",", 
     RowBox[{"{", 
      RowBox[{"1.0261283584576866`", ",", "0.14019281145481105`"}], "}"}], 
     ",", 
     RowBox[{"{", 
      RowBox[{"2.6128358457686574`", ",", "40.19281145481104`"}], "}"}]}], 
    "}"}], ",", 
   RowBox[{"{", 
    RowBox[{"326", ",", 
     RowBox[{"{", 
      RowBox[{"0.7875130800906455`", ",", "0.0594057604746066`"}], "}"}], ",", 
     RowBox[{"{", 
      RowBox[{"21.248691990935452`", ",", "40.594239525393405`"}], "}"}]}], 
    "}"}], ",", 
   RowBox[{"{", 
    RowBox[{"327", ",", 
     RowBox[{"{", 
      RowBox[{"0.9109109829844851`", ",", "0.08218908950880975`"}], "}"}], 
     ",", 
     RowBox[{"{", 
      RowBox[{"8.908901701551486`", ",", "17.810910491190253`"}], "}"}]}], 
    "}"}], ",", 
   RowBox[{"{", 
    RowBox[{"328", ",", 
     RowBox[{"{", 
      RowBox[{"0.9763321276342326`", ",", "0.07067847281019`"}], "}"}], ",", 
     RowBox[{"{", 
      RowBox[{"2.3667872365767395`", ",", "29.321527189810006`"}], "}"}]}], 
    "}"}], ",", 
   RowBox[{"{", 
    RowBox[{"329", ",", 
     RowBox[{"{", 
      RowBox[{"1.0330252493286547`", ",", "0.11041554324118766`"}], "}"}], 
     ",", 
     RowBox[{"{", 
      RowBox[{"3.3025249328654693`", ",", "10.415543241187653`"}], "}"}]}], 
    "}"}], ",", 
   RowBox[{"{", 
    RowBox[{"330", ",", 
     RowBox[{"{", 
      RowBox[{"0.9749441533847295`", ",", "0.05855113398309644`"}], "}"}], 
     ",", 
     RowBox[{"{", 
      RowBox[{"2.5055846615270494`", ",", "41.448866016903565`"}], "}"}]}], 
    "}"}], ",", 
   RowBox[{"{", 
    RowBox[{"331", ",", 
     RowBox[{"{", 
      RowBox[{"0.9604409330381897`", ",", "0.1048016275909664`"}], "}"}], ",", 
     RowBox[{"{", 
      RowBox[{"3.955906696181033`", ",", "4.8016275909663895`"}], "}"}]}], 
    "}"}], ",", 
   RowBox[{"{", 
    RowBox[{"332", ",", 
     RowBox[{"{", 
      RowBox[{"0.9664206228979503`", ",", "0.09750912853489739`"}], "}"}], 
     ",", 
     RowBox[{"{", 
      RowBox[{"3.3579377102049723`", ",", "2.490871465102615`"}], "}"}]}], 
    "}"}], ",", 
   RowBox[{"{", 
    RowBox[{"333", ",", 
     RowBox[{"{", 
      RowBox[{"1.0492644170720675`", ",", "0.1074898468234864`"}], "}"}], ",", 
     RowBox[{"{", 
      RowBox[{"4.926441707206752`", ",", "7.489846823486398`"}], "}"}]}], 
    "}"}], ",", 
   RowBox[{"{", 
    RowBox[{"334", ",", 
     RowBox[{"{", 
      RowBox[{"0.8700450332252597`", ",", "0.07121831389711081`"}], "}"}], 
     ",", 
     RowBox[{"{", 
      RowBox[{"12.995496677474028`", ",", "28.781686102889196`"}], "}"}]}], 
    "}"}], ",", 
   RowBox[{"{", 
    RowBox[{"335", ",", 
     RowBox[{"{", 
      RowBox[{"1.5937364943659562`", ",", "0.17248725499259598`"}], "}"}], 
     ",", 
     RowBox[{"{", 
      RowBox[{"59.37364943659562`", ",", "72.48725499259598`"}], "}"}]}], 
    "}"}], ",", 
   RowBox[{"{", 
    RowBox[{"336", ",", 
     RowBox[{"{", 
      RowBox[{"0.6441713208528416`", ",", "0.09759890907042067`"}], "}"}], 
     ",", 
     RowBox[{"{", 
      RowBox[{"35.58286791471584`", ",", "2.401090929579339`"}], "}"}]}], 
    "}"}], ",", 
   RowBox[{"{", 
    RowBox[{"337", ",", 
     RowBox[{"{", 
      RowBox[{"1.3185524219410372`", ",", "0.11149174896710903`"}], "}"}], 
     ",", 
     RowBox[{"{", 
      RowBox[{"31.855242194103717`", ",", "11.491748967109029`"}], "}"}]}], 
    "}"}], ",", 
   RowBox[{"{", 
    RowBox[{"338", ",", 
     RowBox[{"{", 
      RowBox[{"0.8639358097979182`", ",", "0.09176208910454986`"}], "}"}], 
     ",", 
     RowBox[{"{", 
      RowBox[{"13.606419020208183`", ",", "8.237910895450145`"}], "}"}]}], 
    "}"}], ",", 
   RowBox[{"{", 
    RowBox[{"339", ",", 
     RowBox[{"{", 
      RowBox[{"0.902372789359173`", ",", "0.08608717186368617`"}], "}"}], ",", 
     RowBox[{"{", 
      RowBox[{"9.762721064082703`", ",", "13.912828136313838`"}], "}"}]}], 
    "}"}], ",", 
   RowBox[{"{", 
    RowBox[{"340", ",", 
     RowBox[{"{", 
      RowBox[{"0.8419809955532315`", ",", "0.136036184367517`"}], "}"}], ",", 
     
     RowBox[{"{", 
      RowBox[{"15.801900444676853`", ",", "36.03618436751699`"}], "}"}]}], 
    "}"}], ",", 
   RowBox[{"{", 
    RowBox[{"341", ",", 
     RowBox[{"{", 
      RowBox[{"0.9065389003860083`", ",", "0.12515658025690016`"}], "}"}], 
     ",", 
     RowBox[{"{", 
      RowBox[{"9.346109961399174`", ",", "25.156580256900153`"}], "}"}]}], 
    "}"}], ",", 
   RowBox[{"{", 
    RowBox[{"342", ",", 
     RowBox[{"{", 
      RowBox[{"1.1364539481120248`", ",", "0.10571641865678347`"}], "}"}], 
     ",", 
     RowBox[{"{", 
      RowBox[{"13.645394811202483`", ",", "5.716418656783462`"}], "}"}]}], 
    "}"}], ",", 
   RowBox[{"{", 
    RowBox[{"343", ",", 
     RowBox[{"{", 
      RowBox[{"1.0223020890444294`", ",", "0.11176278097296716`"}], "}"}], 
     ",", 
     RowBox[{"{", 
      RowBox[{"2.230208904442943`", ",", "11.762780972967152`"}], "}"}]}], 
    "}"}], ",", 
   RowBox[{"{", 
    RowBox[{"344", ",", 
     RowBox[{"{", 
      RowBox[{"1.0515581840738426`", ",", "0.10765279949101894`"}], "}"}], 
     ",", 
     RowBox[{"{", 
      RowBox[{"5.155818407384261`", ",", "7.652799491018936`"}], "}"}]}], 
    "}"}], ",", 
   RowBox[{"{", 
    RowBox[{"345", ",", 
     RowBox[{"{", 
      RowBox[{"0.597960995599291`", ",", "0.07688036192106426`"}], "}"}], ",", 
     RowBox[{"{", 
      RowBox[{"40.2039004400709`", ",", "23.119638078935743`"}], "}"}]}], 
    "}"}], ",", 
   RowBox[{"{", 
    RowBox[{"346", ",", 
     RowBox[{"{", 
      RowBox[{"0.9660207696170018`", ",", "0.07440654803711598`"}], "}"}], 
     ",", 
     RowBox[{"{", 
      RowBox[{"3.3979230382998216`", ",", "25.59345196288403`"}], "}"}]}], 
    "}"}], ",", 
   RowBox[{"{", 
    RowBox[{"347", ",", 
     RowBox[{"{", 
      RowBox[{"0.7374111709364815`", ",", "0.11156437970367002`"}], "}"}], 
     ",", 
     RowBox[{"{", 
      RowBox[{"26.258882906351854`", ",", "11.56437970367001`"}], "}"}]}], 
    "}"}], ",", 
   RowBox[{"{", 
    RowBox[{"348", ",", 
     RowBox[{"{", 
      RowBox[{"0.6272730553919849`", ",", "0.07072829744285768`"}], "}"}], 
     ",", 
     RowBox[{"{", 
      RowBox[{"37.27269446080152`", ",", "29.271702557142333`"}], "}"}]}], 
    "}"}], ",", 
   RowBox[{"{", 
    RowBox[{"349", ",", 
     RowBox[{"{", 
      RowBox[{"1.094822045839075`", ",", "0.09108247844503563`"}], "}"}], ",", 
     RowBox[{"{", 
      RowBox[{"9.482204583907494`", ",", "8.917521554964377`"}], "}"}]}], 
    "}"}], ",", 
   RowBox[{"{", 
    RowBox[{"350", ",", 
     RowBox[{"{", 
      RowBox[{"1.2231701184619788`", ",", "0.11961127572463798`"}], "}"}], 
     ",", 
     RowBox[{"{", 
      RowBox[{"22.317011846197875`", ",", "19.611275724637974`"}], "}"}]}], 
    "}"}], ",", 
   RowBox[{"{", 
    RowBox[{"351", ",", 
     RowBox[{"{", 
      RowBox[{"1.0987913097923798`", ",", "0.1632887121082123`"}], "}"}], ",", 
     RowBox[{"{", 
      RowBox[{"9.879130979237981`", ",", "63.288712108212295`"}], "}"}]}], 
    "}"}], ",", 
   RowBox[{"{", 
    RowBox[{"352", ",", 
     RowBox[{"{", 
      RowBox[{"0.8249623475853045`", ",", "0.11119341967386114`"}], "}"}], 
     ",", 
     RowBox[{"{", 
      RowBox[{"17.503765241469548`", ",", "11.19341967386113`"}], "}"}]}], 
    "}"}], ",", 
   RowBox[{"{", 
    RowBox[{"353", ",", 
     RowBox[{"{", 
      RowBox[{"0.9828849651818362`", ",", "0.152658645247957`"}], "}"}], ",", 
     
     RowBox[{"{", 
      RowBox[{"1.7115034818163788`", ",", "52.65864524795699`"}], "}"}]}], 
    "}"}], ",", 
   RowBox[{"{", 
    RowBox[{"354", ",", 
     RowBox[{"{", 
      RowBox[{"0.8852352629539406`", ",", "0.07375136191159623`"}], "}"}], 
     ",", 
     RowBox[{"{", 
      RowBox[{"11.476473704605938`", ",", "26.248638088403776`"}], "}"}]}], 
    "}"}], ",", 
   RowBox[{"{", 
    RowBox[{"355", ",", 
     RowBox[{"{", 
      RowBox[{"1.020911522117289`", ",", "0.08113995489440827`"}], "}"}], ",", 
     RowBox[{"{", 
      RowBox[{"2.0911522117289083`", ",", "18.860045105591734`"}], "}"}]}], 
    "}"}], ",", 
   RowBox[{"{",
[truncated: 7,058,822 more chars]
