# Supplementary material for: Experimental Design for Stochastic Models of Nonlinear Signaling Pathways Using an Interval-Wise Linear Noise Approximation and State Estimation
Source: PLoS One. 2016 Sep 1;11(9):e0159902. doi: 10.1371/journal.pone.0159902 (PMC5008843; doi:10.1371/journal.pone.0159902)
Supplement: S1 File — (TGZ) [file pone.0159902.s009.tgz › Online_SI/Immigration-Death_EXACT.nb]

(* Content-type: application/vnd.wolfram.mathematica *)

(*** Wolfram Notebook File ***)
(* http://www.wolfram.com/nb *)

(* CreatedBy='Mathematica 10.3' *)

(*CacheID: 234*)
(* Internal cache information:
NotebookFileLineBreakTest
NotebookFileLineBreakTest
NotebookDataPosition[       158,          7]
NotebookDataLength[  49853271,    1546422]
NotebookOptionsPosition[  44817696,    1434940]
NotebookOutlinePosition[  44818033,    1434955]
CellTagsIndexPosition[  44817990,    1434952]
WindowFrame->Normal*)

(* Beginning of Notebook Content *)
Notebook[{

Cell[CellGroupData[{
Cell["Code", "Subsection",
 CellChangeTimes->{{3.659111653190208*^9, 3.659111656324312*^9}, 
   3.659112124271824*^9}],

Cell[BoxData[
 RowBox[{
  RowBox[{"SetDirectory", "[", 
   RowBox[{"NotebookDirectory", "[", "]"}], "]"}], ";"}]], "Input",
 CellChangeTimes->{{3.6591121268096037`*^9, 3.6591121268107443`*^9}}],

Cell[BoxData[
 RowBox[{
  RowBox[{"CloseKernels", "[", "]"}], ";", 
  RowBox[{"LaunchKernels", "[", "8", "]"}], ";"}]], "Input",
 CellChangeTimes->{{3.663337825774029*^9, 3.663337844520938*^9}, 
   3.665241234528576*^9, 3.666547478151742*^9, {3.66663802714775*^9, 
   3.6666380273080482`*^9}, 3.6671393657701406`*^9}],

Cell[CellGroupData[{

Cell["Load simulated Data", "Subsubsection",
 CellChangeTimes->{{3.623125963534224*^9, 3.623125968384652*^9}, {
  3.665746254713657*^9, 3.665746255817173*^9}, {3.6660232683524523`*^9, 
  3.666023272808524*^9}}],

Cell[BoxData[{
 RowBox[{
  RowBox[{"scan50u01", "=", 
   RowBox[{"Import", "[", " ", 
    RowBox[{"\"\<scan-50-01.txt\>\"", ",", "\"\<Table\>\""}], "]"}]}], 
  ";"}], "\[IndentingNewLine]", 
 RowBox[{
  RowBox[{"scan50u03", "=", 
   RowBox[{"Import", "[", " ", 
    RowBox[{"\"\<scan-50-03.txt\>\"", ",", "\"\<Table\>\""}], "]"}]}], 
  ";"}], "\[IndentingNewLine]", 
 RowBox[{
  RowBox[{"scan50u05", "=", 
   RowBox[{"Import", "[", " ", 
    RowBox[{"\"\<scan-50-05.txt\>\"", ",", "\"\<Table\>\""}], "]"}]}], 
  ";"}], "\[IndentingNewLine]", 
 RowBox[{
  RowBox[{"scan50u1", "=", 
   RowBox[{"Import", "[", " ", 
    RowBox[{"\"\<scan-50-1.txt\>\"", ",", "\"\<Table\>\""}], "]"}]}], 
  ";"}], "\[IndentingNewLine]", 
 RowBox[{
  RowBox[{"scan50u25", "=", 
   RowBox[{"Import", "[", " ", 
    RowBox[{"\"\<scan-50-25.txt\>\"", ",", "\"\<Table\>\""}], "]"}]}], 
  ";"}], "\[IndentingNewLine]", 
 RowBox[{
  RowBox[{"scan50u5", "=", 
   RowBox[{"Import", "[", " ", 
    RowBox[{"\"\<scan-50-5.txt\>\"", ",", "\"\<Table\>\""}], "]"}]}], 
  ";"}], "\[IndentingNewLine]", 
 RowBox[{
  RowBox[{"scan50u75", "=", 
   RowBox[{"Import", "[", " ", 
    RowBox[{"\"\<scan-50-75.txt\>\"", ",", "\"\<Table\>\""}], "]"}]}], 
  ";"}], "\[IndentingNewLine]", 
 RowBox[{
  RowBox[{"scan50u10", "=", 
   RowBox[{"Import", "[", " ", 
    RowBox[{"\"\<scan-50-10.txt\>\"", ",", "\"\<Table\>\""}], "]"}]}], 
  ";"}], "\[IndentingNewLine]", 
 RowBox[{
  RowBox[{"scan50u125", "=", 
   RowBox[{"Import", "[", " ", 
    RowBox[{"\"\<scan-50-125.txt\>\"", ",", "\"\<Table\>\""}], "]"}]}], 
  ";"}], "\[IndentingNewLine]", 
 RowBox[{
  RowBox[{"scan50u15", "=", 
   RowBox[{"Import", "[", " ", 
    RowBox[{"\"\<scan-50-15.txt\>\"", ",", "\"\<Table\>\""}], "]"}]}], 
  ";"}]}], "Input",
 CellChangeTimes->{{3.666023274598925*^9, 3.666023296096951*^9}, {
  3.666023489993217*^9, 3.666023542593707*^9}}]
}, Closed]],

Cell[CellGroupData[{

Cell["Likelihood - with exact transition probabilities", "Subsubsection",
 CellChangeTimes->{{3.482120368730764*^9, 3.482120381334276*^9}, {
  3.658857311512123*^9, 3.658857312271574*^9}, {3.6657476104435043`*^9, 
  3.665747616087907*^9}}],

Cell[BoxData[
 RowBox[{
  RowBox[{"p", "[", 
   RowBox[{"x0_", ",", "a_", ",", "mu_", ",", "t_", ",", "k_"}], "]"}], ":=", 
  
  RowBox[{
   FractionBox["1", 
    RowBox[{"k", "!"}]], 
   RowBox[{
    UnderoverscriptBox["\[Sum]", 
     RowBox[{"j", "=", "0"}], "k"], 
    RowBox[{
     RowBox[{"Binomial", "[", 
      RowBox[{"k", ",", "j"}], "]"}], 
     RowBox[{"(", 
      RowBox[{
       SuperscriptBox[
        RowBox[{"(", 
         FractionBox["a", "mu"], ")"}], "j"], 
       SuperscriptBox["\[ExponentialE]", 
        RowBox[{
         RowBox[{"-", 
          FractionBox["a", "mu"]}], 
         RowBox[{"(", 
          RowBox[{"1", "-", 
           SuperscriptBox["\[ExponentialE]", 
            RowBox[{
             RowBox[{"-", "mu"}], " ", "t"}]]}], ")"}]}]]}], ")"}], 
     RowBox[{"(", 
      RowBox[{
       SuperscriptBox[
        RowBox[{"(", 
         RowBox[{"1", "-", 
          SuperscriptBox["\[ExponentialE]", 
           RowBox[{
            RowBox[{"-", " ", "mu"}], " ", "t"}]]}], ")"}], 
        RowBox[{"x0", "-", 
         RowBox[{"(", 
          RowBox[{"k", "-", "j"}], ")"}], "+", "j"}]], 
       SuperscriptBox[
        RowBox[{"(", 
         SuperscriptBox["\[ExponentialE]", 
          RowBox[{
           RowBox[{"-", " ", "mu"}], " ", "t"}]], ")"}], 
        RowBox[{"k", "-", "j"}]], 
       RowBox[{
        UnderoverscriptBox["\[Product]", 
         RowBox[{"i", "=", "0"}], 
         RowBox[{"k", "-", "j", "-", "1"}]], 
        RowBox[{"(", 
         RowBox[{"x0", "-", "i"}], ")"}]}]}], ")"}]}]}]}]}]], "Input"],

Cell[BoxData[
 RowBox[{
  RowBox[{"anzahlen", "[", "zr_", "]"}], ":=", "\[IndentingNewLine]", 
  RowBox[{
   RowBox[{"{", "\[IndentingNewLine]", 
    RowBox[{
     RowBox[{"a2", "=", 
      RowBox[{"Table", "[", 
       RowBox[{
        RowBox[{"{", 
         RowBox[{
          RowBox[{"zr", "[", 
           RowBox[{"[", 
            RowBox[{"i", ",", "2"}], "]"}], "]"}], ",", 
          RowBox[{"zr", "[", 
           RowBox[{"[", 
            RowBox[{
             RowBox[{"i", "+", "1"}], ",", "2"}], "]"}], "]"}]}], "}"}], ",", 
        
        RowBox[{"{", 
         RowBox[{"i", ",", "1", ",", 
          RowBox[{
           RowBox[{"Length", "[", "zr", "]"}], "-", "1"}]}], "}"}]}], "]"}]}],
      ";", "\[IndentingNewLine]", 
     RowBox[{"Sort", "[", 
      RowBox[{"Tally", "[", "a2", "]"}], "]"}]}], "\[IndentingNewLine]", 
    "}"}], "[", 
   RowBox[{"[", "1", "]"}], "]"}]}]], "Input",
 CellChangeTimes->{{3.481867351920965*^9, 3.481867378923401*^9}, {
  3.4818674395028152`*^9, 3.481867477697196*^9}, {3.481873434878591*^9, 
  3.481873447014152*^9}, {3.4818735121005096`*^9, 3.481873512154578*^9}, {
  3.481873621404043*^9, 3.481873623226864*^9}, {3.4818738661296463`*^9, 
  3.4818738665405607`*^9}, {3.482120553467288*^9, 3.482120555536209*^9}}],

Cell[BoxData[
 RowBox[{
  RowBox[{"likp", "[", 
   RowBox[{"zr_", ",", "a_", ",", "mu_"}], "]"}], ":=", "\[IndentingNewLine]", 
  RowBox[{
   RowBox[{"{", "\[IndentingNewLine]", 
    RowBox[{
     RowBox[{"cc", "=", 
      RowBox[{"anzahlen", "[", "zr", "]"}]}], ";", "\[IndentingNewLine]", 
     RowBox[{"dt", "=", 
      RowBox[{
       RowBox[{"zr", "[", 
        RowBox[{"[", 
         RowBox[{"2", ",", "1"}], "]"}], "]"}], "-", 
       RowBox[{"zr", "[", 
        RowBox[{"[", 
         RowBox[{"1", ",", "1"}], "]"}], "]"}]}]}], ";", 
     "\[IndentingNewLine]", 
     RowBox[{"N", "[", "\[IndentingNewLine]", 
      RowBox[{
       UnderoverscriptBox["\[Sum]", 
        RowBox[{"i", "=", "1"}], 
        RowBox[{"Length", "[", "cc", "]"}]], 
       RowBox[{
        RowBox[{"Log", "[", "   ", 
         RowBox[{"p", "[", 
          RowBox[{
           RowBox[{"cc", "[", 
            RowBox[{"[", 
             RowBox[{"i", ",", "1", ",", "1"}], "]"}], "]"}], ",", "a", ",", 
           "mu", ",", "dt", ",", 
           RowBox[{"cc", "[", 
            RowBox[{"[", 
             RowBox[{"i", ",", "1", ",", "2"}], "]"}], "]"}]}], "   ", "]"}], 
         "  ", "]"}], 
        RowBox[{"cc", "[", 
         RowBox[{"[", 
          RowBox[{"i", ",", "2"}], "]"}], "]"}]}]}], "\[IndentingNewLine]", 
      "]"}]}], "\[IndentingNewLine]", "}"}], "[", 
   RowBox[{"[", "1", "]"}], "]"}]}]], "Input",
 CellChangeTimes->{{3.482120623016781*^9, 3.482120700321875*^9}, {
  3.4952585957639637`*^9, 3.495258596579673*^9}, {3.4952613140721188`*^9, 
  3.495261340254795*^9}, {3.4952626377885303`*^9, 3.495262652853266*^9}, {
  3.658857402922277*^9, 3.6588574055055113`*^9}}]
}, Closed]],

Cell[CellGroupData[{

Cell["Optimization and simulations study", "Subsubsection",
 CellChangeTimes->{{3.658857494011407*^9, 3.658857512019108*^9}, {
  3.6657476274041767`*^9, 3.66574763155654*^9}}],

Cell[BoxData[
 RowBox[{
  RowBox[{"fmex", "[", " ", "zr_", "]"}], ":=", 
  RowBox[{
   RowBox[{"FindMinimum", "[", "  ", "\[IndentingNewLine]", 
    RowBox[{
     RowBox[{"{", 
      RowBox[{
       RowBox[{"-", " ", 
        RowBox[{"likp", "[", "  ", 
         RowBox[{"zr", ",", "pa1", ",", "pa2"}], "]"}]}], ",", 
       "\[IndentingNewLine]", 
       RowBox[{"pa1", ">", "0"}], ",", "\[IndentingNewLine]", 
       RowBox[{"pa2", ">", "0"}]}], "\[IndentingNewLine]", "}"}], ",", 
     RowBox[{"{", 
      RowBox[{"pa1", ",", "1"}], "}"}], ",", 
     RowBox[{"{", 
      RowBox[{"pa2", ",", ".1"}], "}"}]}], "]"}], "[", 
   RowBox[{"[", 
    RowBox[{"2", ",", "All", ",", "2"}], "]"}], "]"}]}]], "Input"],

Cell[BoxData[
 RowBox[{
  RowBox[{
   RowBox[{"calcs", "[", 
    RowBox[{"scan_", ",", "ptrue_", ",", "numb_"}], "]"}], ":=", "  ", 
   RowBox[{"ParallelTable", "[", "\[IndentingNewLine]", 
    RowBox[{
     RowBox[{
      RowBox[{"Print", "[", " ", 
       RowBox[{"i", ",", "\"\<  \>\"", ",", 
        RowBox[{"DateString", "[", "]"}]}], "]"}], ";", "\[IndentingNewLine]", 
      RowBox[{"len", "=", 
       RowBox[{
        RowBox[{"Position", "[", 
         RowBox[{
          RowBox[{"scan", "[", 
           RowBox[{"[", 
            RowBox[{"1", ";;", "250"}], "]"}], "]"}], ",", 
          RowBox[{"{", "}"}]}], "]"}], "[", 
        RowBox[{"[", 
         RowBox[{"1", ",", "1"}], "]"}], "]"}]}], ";", "\[IndentingNewLine]", 
      
      RowBox[{"zri", "=", " ", 
       RowBox[{"scan", "[", 
        RowBox[{"[", " ", 
         RowBox[{
          RowBox[{
           RowBox[{"len", " ", "i"}], "+", "1"}], ";;", 
          RowBox[{
           RowBox[{"len", " ", "i"}], " ", "+", " ", 
           RowBox[{"(", 
            RowBox[{"len", "-", "1"}], ")"}]}]}], "]"}], "]"}]}], ";", 
      "\[IndentingNewLine]", 
      RowBox[{"zw3", "=", 
       RowBox[{"Quiet", "[", " ", 
        RowBox[{"Check", "[", "       ", 
         RowBox[{
          RowBox[{"fmex", "[", " ", "zri", "]"}], "  ", ",", 
          "\[IndentingNewLine]", " ", "\"\<no conv\>\""}], 
         "\[IndentingNewLine]", "]"}], "  ", "]"}]}], ";", 
      "\[IndentingNewLine]", 
      RowBox[{"(*", "*)"}], "\[IndentingNewLine]", 
      RowBox[{"If", "[", " ", 
       RowBox[{
        RowBox[{"ListQ", "[", "zw3", "]"}], ",", "\[IndentingNewLine]", 
        RowBox[{
         RowBox[{"are", "=", 
          RowBox[{"100", 
           RowBox[{
            RowBox[{"Abs", "[", 
             RowBox[{"zw3", "-", "ptrue"}], "]"}], "/", "ptrue"}]}]}], ";", 
         "\[IndentingNewLine]", 
         RowBox[{"{", 
          RowBox[{"i", ",", "zw3", ",", "are"}], "}"}]}], ",", 
        "\[IndentingNewLine]", 
        RowBox[{"{", 
         RowBox[{"i", ",", "\"\<no conv\>\""}], "}"}]}], 
       "\[IndentingNewLine]", "]"}]}], ",", "\[IndentingNewLine]", 
     RowBox[{"{", 
      RowBox[{"i", ",", "0", ",", "numb"}], "}"}]}], "]"}]}], ";"}]], "Input",\

 CellChangeTimes->{{3.658857551426852*^9, 3.658857607882719*^9}, {
  3.65885864376047*^9, 3.658858644799656*^9}}]
}, Closed]],

Cell[CellGroupData[{

Cell["Fisher Informatioin", "Subsubsection",
 CellChangeTimes->{{3.65885763555907*^9, 3.658857639867738*^9}, {
  3.665747643259281*^9, 3.665747644315584*^9}}],

Cell[BoxData[
 RowBox[{"Needs", "[", "\"\<NumericalCalculus`\>\"", "]"}]], "Input"],

Cell[BoxData[
 RowBox[{
  RowBox[{"abl1", "[", 
   RowBox[{"x0_", ",", "a_", ",", "mu_", ",", "t_", ",", "nu1_"}], "]"}], ":=", 
  RowBox[{"ND", "[", "      ", 
   RowBox[{
    RowBox[{"Log", "[", "  ", 
     RowBox[{"p", "[", 
      RowBox[{"x0", ",", "a01", ",", "mu", ",", "t", ",", "nu1"}], "]"}], 
     "   ", "]"}], ",", "    ", "a01", ",", " ", "a"}], "]"}]}]], "Input",
 CellChangeTimes->{{3.556423829261067*^9, 3.556423834695973*^9}, {
   3.5564302904151163`*^9, 3.556430297761551*^9}, {3.5564367671203327`*^9, 
   3.556436787626233*^9}, 3.556436821804817*^9, {3.5564408784282084`*^9, 
   3.556440891710011*^9}, {3.556441426483871*^9, 3.556441432550295*^9}, 
   3.556441482329173*^9, {3.556508588682405*^9, 3.5565086081113234`*^9}, {
   3.5569495463870564`*^9, 3.556949574322589*^9}, {3.55694961177949*^9, 
   3.5569496442674627`*^9}, {3.55694986343778*^9, 3.556949866274343*^9}, {
   3.556966194520463*^9, 3.556966219712216*^9}, {3.5570292832556868`*^9, 
   3.557029317055519*^9}, {3.5570293506342163`*^9, 3.557029351766336*^9}, {
   3.557029416736764*^9, 3.5570294219542*^9}, {3.658857805219864*^9, 
   3.658857809243752*^9}, {3.6588578430277987`*^9, 3.658857879731442*^9}}],

Cell[BoxData[
 RowBox[{
  RowBox[{"abl2", "[", 
   RowBox[{"x0_", ",", "a_", ",", "mu_", ",", "t_", ",", "nu1_"}], "]"}], ":=", 
  RowBox[{"ND", "[", "      ", 
   RowBox[{
    RowBox[{"Log", "[", "  ", 
     RowBox[{"p", "[", 
      RowBox[{"x0", ",", "a", ",", "a02", ",", "t", ",", "nu1"}], "]"}], 
     "   ", "]"}], ",", "    ", "a02", ",", " ", "mu"}], "]"}]}]], "Input",
 CellChangeTimes->{{3.6588578861849117`*^9, 3.65885789532364*^9}}],

Cell[BoxData[
 RowBox[{
  RowBox[{"KP", "[", 
   RowBox[{"abl1_", ",", "abl2_"}], "]"}], ":=", " ", 
  RowBox[{"{", 
   RowBox[{
    RowBox[{"{", 
     RowBox[{
      RowBox[{"abl1", "^", "2"}], ",", 
      RowBox[{"abl2", " ", "abl1"}]}], "}"}], ",", 
    RowBox[{"{", 
     RowBox[{
      RowBox[{"abl2", " ", "abl1"}], ",", 
      RowBox[{"abl2", "^", "2"}]}], "}"}]}], "}"}]}]], "Input"],

Cell[BoxData[
 RowBox[{
  RowBox[{"FIM1", "[", 
   RowBox[{"x0_", ",", "param_", " ", ",", "t_", ",", "dt_"}], "]"}], ":=", 
  " ", "\[IndentingNewLine]", 
  RowBox[{"N", "[", " ", "\[IndentingNewLine]", 
   RowBox[{"Sum", "[", "\[IndentingNewLine]", 
    RowBox[{
     RowBox[{
      RowBox[{"p", "[", 
       RowBox[{"x0", ",", 
        RowBox[{"param", "[", 
         RowBox[{"[", "1", "]"}], "]"}], ",", 
        RowBox[{"param", "[", 
         RowBox[{"[", "2", "]"}], "]"}], ",", "t", ",", "nu0"}], "  ", "]"}], 
      "*", "\[IndentingNewLine]", 
      RowBox[{"p", "[", 
       RowBox[{"nu0", ",", 
        RowBox[{"param", "[", 
         RowBox[{"[", "1", "]"}], "]"}], ",", 
        RowBox[{"param", "[", 
         RowBox[{"[", "2", "]"}], "]"}], ",", "dt", ",", "nu1"}], "]"}], 
      "\[IndentingNewLine]", 
      RowBox[{"(", "\[IndentingNewLine]", "   ", 
       RowBox[{"KP", "[", "\[IndentingNewLine]", 
        RowBox[{
         RowBox[{"abl1", "[", 
          RowBox[{"nu0", ",", 
           RowBox[{"param", "[", 
            RowBox[{"[", "1", "]"}], "]"}], ",", 
           RowBox[{"param", "[", 
            RowBox[{"[", "2", "]"}], "]"}], ",", "dt", ",", "nu1"}], "]"}], 
         ",", "\[IndentingNewLine]", 
         RowBox[{"abl2", "[", 
          RowBox[{"nu0", ",", 
           RowBox[{"param", "[", 
            RowBox[{"[", "1", "]"}], "]"}], ",", 
           RowBox[{"param", "[", 
            RowBox[{"[", "2", "]"}], "]"}], ",", "dt", ",", "nu1"}], "]"}]}], 
        "\[IndentingNewLine]", "]"}], "\[IndentingNewLine]", ")"}]}], 
     "\[IndentingNewLine]", ",", "\[IndentingNewLine]", 
     RowBox[{"{", 
      RowBox[{"nu1", ",", "0", ",", "30"}], "}"}], ",", "\[IndentingNewLine]", 
     RowBox[{"{", 
      RowBox[{"nu0", ",", "0", ",", "30"}], "}"}]}], "\[IndentingNewLine]", 
    "]"}], "\[IndentingNewLine]", "]"}]}]], "Input",
 CellChangeTimes->{{3.65885799064578*^9, 3.6588579987490377`*^9}, {
  3.658858102557995*^9, 3.6588581325666723`*^9}}],

Cell[BoxData[
 RowBox[{
  RowBox[{"FI", "[", " ", 
   RowBox[{"x0_", ",", " ", "param_", ",", " ", "TPs_"}], "]"}], ":=", " ", 
  RowBox[{
   RowBox[{"{", "\[IndentingNewLine]", 
    RowBox[{
     RowBox[{"ta", "=", 
      RowBox[{"Table", "[", "  ", "\[IndentingNewLine]", 
       RowBox[{
        RowBox[{
         RowBox[{"Print", "[", " ", 
          RowBox[{"time1", ",", " ", "\"\<   \>\"", ",", 
           RowBox[{"DateString", "[", "]"}]}], "]"}], ";", 
         "\[IndentingNewLine]", 
         RowBox[{"FIM1", "[", "  ", 
          RowBox[{"x0", ",", "param", ",", " ", "time1", ",", " ", 
           RowBox[{
            RowBox[{"TPs", "[", 
             RowBox[{"[", "2", "]"}], "]"}], "-", 
            RowBox[{"TPs", "[", 
             RowBox[{"[", "1", "]"}], "]"}]}]}], "    ", "]"}]}], ",", 
        "\[IndentingNewLine]", 
        RowBox[{"{", 
         RowBox[{"time1", ",", 
          RowBox[{"TPs", "[", 
           RowBox[{"[", 
            RowBox[{"1", ";;", 
             RowBox[{"-", "2"}]}], "]"}], "]"}]}], "}"}]}], 
       "\[IndentingNewLine]", "]"}]}], ";", "\[IndentingNewLine]", 
     RowBox[{"Total", "[", " ", "ta", " ", "]"}]}], "\[IndentingNewLine]", 
    "}"}], "[", 
   RowBox[{"[", "1", "]"}], "]"}]}]], "Input",
 CellChangeTimes->{{3.658858086944612*^9, 3.658858097540924*^9}, {
   3.6588581396454906`*^9, 3.658858221989916*^9}, {3.658858598272587*^9, 
   3.658858610103663*^9}, {3.6591117142048492`*^9, 3.65911173447663*^9}, {
   3.659111906406596*^9, 3.65911192542517*^9}, {3.6591119985759497`*^9, 
   3.659112057551366*^9}, 3.65911210397668*^9, {3.6591121803774014`*^9, 
   3.659112187223804*^9}, {3.659113218504283*^9, 3.6591132194304647`*^9}, 
   3.659113384514329*^9}]
}, Closed]],

Cell[CellGroupData[{

Cell["Plots", "Subsubsection",
 CellChangeTimes->{{3.659111468607172*^9, 3.659111472603014*^9}}],

Cell[BoxData[{
 RowBox[{
  RowBox[{"Needs", "[", "\"\<MultivariateStatistics`\>\"", "]"}], 
  ";"}], "\[IndentingNewLine]", 
 RowBox[{
  RowBox[{"plot", "[", 
   RowBox[{"fi_", ",", "res_", ",", "ptrue_", ",", "options_"}], "]"}], ":=", 
  
  RowBox[{
   RowBox[{"{", "\[IndentingNewLine]", 
    RowBox[{
     RowBox[{"range", "=", 
      RowBox[{"{", 
       RowBox[{
        RowBox[{"{", 
         RowBox[{"0", ",", "3"}], "}"}], ",", 
        RowBox[{"{", 
         RowBox[{"0", ",", ".3"}], "}"}]}], "}"}]}], ";", 
     "\[IndentingNewLine]", 
     RowBox[{"a", "=", 
      RowBox[{"Graphics", "[", "\[IndentingNewLine]", 
       RowBox[{
        RowBox[{"Point", "[", "     ", "res", "   ", "]"}], ",", 
        "\[IndentingNewLine]", 
        RowBox[{"PlotRange", "\[Rule]", "range"}], ",", 
        RowBox[{"AspectRatio", "\[Rule]", ".5"}], ",", 
        RowBox[{"Axes", "\[Rule]", "True"}], ",", 
        RowBox[{"AxesOrigin", "\[Rule]", 
         RowBox[{"{", 
          RowBox[{".0", ",", ".00"}], "}"}]}], ",", "\[IndentingNewLine]", 
        RowBox[{"AxesStyle", "\[Rule]", 
         RowBox[{"Arrowheads", "[", "0.025", "]"}]}], ",", 
        RowBox[{"AxesLabel", "\[Rule]", 
         RowBox[{"{", 
          RowBox[{
          "\"\<\!\(\*SubscriptBox[\(\[Theta]\), \(1\)]\)\>\"", ",", 
           "\"\<\!\(\*SubscriptBox[\(\[Theta]\), \(2\)]\)\>\""}], "}"}]}], 
        ",", 
        RowBox[{"BaseStyle", "\[Rule]", 
         RowBox[{"FontSize", "\[Rule]", "17"}]}]}], "\[IndentingNewLine]", 
       "]"}]}], ";", "\[IndentingNewLine]", 
     RowBox[{"b", "=", " ", 
      RowBox[{"Graphics", "[", 
       RowBox[{"Text", "[", " ", 
        RowBox[{
         RowBox[{"Style", "[", "  ", 
          RowBox[{
           RowBox[{"StringJoin", "[", 
            RowBox[{"{", 
             RowBox[{"ToString", "[", 
              RowBox[{"options", "[", 
               RowBox[{"[", "1", "]"}], "]"}], "]"}], "   ", "}"}], "]"}], 
           " ", ",", "20"}], "]"}], "  ", ",", 
         RowBox[{"{", 
          RowBox[{"1.5", ",", ".25"}], "}"}]}], "]"}], "]"}]}], ";", 
     "\[IndentingNewLine]", 
     RowBox[{"zw1", "=", " ", 
      RowBox[{"Sum", "[", "  ", 
       RowBox[{
        RowBox[{"Boole", "[", 
         RowBox[{
          RowBox[{
           RowBox[{"res", "[", 
            RowBox[{"[", 
             RowBox[{"i", ",", "1"}], "]"}], "]"}], ">", 
           RowBox[{"range", "[", 
            RowBox[{"[", 
             RowBox[{"1", ",", "2"}], "]"}], "]"}]}], "\[Or]", " ", 
          RowBox[{
           RowBox[{"res", "[", 
            RowBox[{"[", 
             RowBox[{"i", ",", "2"}], "]"}], "]"}], ">", 
           RowBox[{"range", "[", 
            RowBox[{"[", 
             RowBox[{"2", ",", "2"}], "]"}], "]"}]}]}], "]"}], ",", 
        RowBox[{"{", 
         RowBox[{"i", ",", "1", ",", 
          RowBox[{"Length", "[", "res", "]"}]}], "}"}]}], "]"}]}], ";", 
     "\[IndentingNewLine]", 
     RowBox[{"dist1", "=", 
      RowBox[{"MultinormalDistribution", "[", 
       RowBox[{"ptrue", ",", " ", 
        RowBox[{"Round", "[", 
         RowBox[{
          RowBox[{"Inverse", "[", "      ", "fi", "]"}], "       ", ",", 
          RowBox[{"10", "^", 
           RowBox[{"-", "10"}]}]}], "]"}]}], "  ", "]"}]}], ";", 
     "\[IndentingNewLine]", 
     RowBox[{"c1", "=", 
      RowBox[{"Graphics", "[", " ", 
       RowBox[{
        RowBox[{"{", 
         RowBox[{"Red", ",", 
          RowBox[{"Thickness", "[", ".006", "]"}], ",", 
          RowBox[{"EllipsoidQuantile", "[", 
           RowBox[{"dist1", ",", ".95"}], "]"}]}], "}"}], ",", 
        RowBox[{"Axes", "->", "True"}]}], "  ", "]"}]}], ";", 
     "\[IndentingNewLine]", 
     RowBox[{"Show", "[", 
      RowBox[{"a", ",", "b", ",", "c1", ",", 
       RowBox[{"ImageSize", "\[Rule]", "400"}]}], "]"}]}], 
    "\[IndentingNewLine]", "}"}], "[", 
   RowBox[{"[", "1", "]"}], "]"}]}]}], "Input",
 CellChangeTimes->{{3.658683551592607*^9, 3.658683572981657*^9}, {
  3.658683617042699*^9, 3.6586836216410522`*^9}, {3.6591115035626574`*^9, 
  3.659111504379315*^9}, {3.665241915907826*^9, 3.665241929426999*^9}, {
  3.667139387072879*^9, 3.667139387935616*^9}}],

Cell[BoxData[
 RowBox[{
  RowBox[{"ausw", "[", "tab_", "]"}], ":=", " ", 
  RowBox[{
   RowBox[{"{", "\[IndentingNewLine]", 
    RowBox[{
     RowBox[{"tab1", "=", 
      RowBox[{"Select", "[", " ", 
       RowBox[{"tab", ",", 
        RowBox[{
         RowBox[{
          RowBox[{"StringQ", "[", " ", 
           RowBox[{"#", "[", 
            RowBox[{"[", "2", "]"}], "]"}], "  ", "]"}], "\[Equal]", 
          "False"}], "&"}]}], "]"}]}], ";", "\[IndentingNewLine]", 
     RowBox[{"zww1", "=", 
      RowBox[{"Mean", "[", 
       RowBox[{"tab1", "[", 
        RowBox[{"[", 
         RowBox[{"All", ",", "2"}], "]"}], "]"}], "]"}]}], ";", 
     "\[IndentingNewLine]", 
     RowBox[{"zww1b", "=", 
      RowBox[{"Median", "[", 
       RowBox[{"tab1", "[", 
        RowBox[{"[", 
         RowBox[{"All", ",", "2"}], "]"}], "]"}], "]"}]}], ";", 
     "\[IndentingNewLine]", 
     RowBox[{"zww2", "=", 
      RowBox[{"Mean", "[", 
       RowBox[{"tab1", "[", 
        RowBox[{"[", 
         RowBox[{"All", ",", "3"}], "]"}], "]"}], "]"}]}], ";", 
     "\[IndentingNewLine]", 
     RowBox[{"zww2b", "=", 
      RowBox[{"Median", "[", 
       RowBox[{"tab1", "[", 
        RowBox[{"[", 
         RowBox[{"All", ",", "3"}], "]"}], "]"}], "]"}]}], ";", " ", 
     "\[IndentingNewLine]", 
     RowBox[{"arse", "=", " ", 
      RowBox[{"100", 
       RowBox[{"Sqrt", "[", " ", 
        RowBox[{"(", " ", 
         RowBox[{
          RowBox[{"1", "/", 
           RowBox[{"Length", "[", "tab1", "]"}]}], " ", 
          RowBox[{"Sum", "[", " ", 
           RowBox[{
            RowBox[{
             RowBox[{
              RowBox[{"(", 
               RowBox[{
                RowBox[{"tab1", "[", 
                 RowBox[{"[", 
                  RowBox[{"i", ",", "2"}], "]"}], "]"}], "-", 
                RowBox[{"{", 
                 RowBox[{"1", ",", ".1"}], "}"}]}], ")"}], "^", "2"}], " ", 
             "/", " ", 
             RowBox[{
              RowBox[{"{", 
               RowBox[{"1", ",", ".1"}], "}"}], "^", "2"}]}], ",", 
            RowBox[{"{", 
             RowBox[{"i", ",", "1", ",", 
              RowBox[{"Length", "[", "tab1", "]"}]}], "}"}]}], "]"}]}], "   ",
          ")"}], "  ", "]"}]}]}], ";", "\[IndentingNewLine]", 
     RowBox[{"{", 
      RowBox[{
       RowBox[{"Round", "[", 
        RowBox[{
         RowBox[{"{", " ", 
          RowBox[{"zww1", ",", "zww1b"}], "}"}], ",", ".001"}], "]"}], ",", 
       " ", 
       RowBox[{"Round", "[", 
        RowBox[{
         RowBox[{"{", 
          RowBox[{"zww2", ",", "zww2b"}], "}"}], " ", ",", "1"}], "]"}], ",", 
       "arse"}], "}"}]}], "\[IndentingNewLine]", "}"}], "[", 
   RowBox[{"[", "1", "]"}], "]"}]}]], "Input"]
}, Closed]]
}, Open  ]],

Cell[CellGroupData[{

Cell["Calculations  (takes some time...)", "Subsection",
 CellChangeTimes->{{3.6588573903242283`*^9, 3.658857396610387*^9}, {
  3.6657476661392317`*^9, 3.665747674035329*^9}}],

Cell[CellGroupData[{

Cell["Estimation", "Subsubsection",
 CellChangeTimes->{{3.6591122103580837`*^9, 3.659112215607088*^9}}],

Cell[CellGroupData[{

Cell[BoxData[
 RowBox[{"ta01", "=", 
  RowBox[{"calcs", "[", "  ", 
   RowBox[{"scan50u01", ",", " ", 
    RowBox[{"{", 
     RowBox[{"1", ",", ".1"}], "}"}], ",", " ", "999"}], "]"}]}]], "Input",
 CellChangeTimes->{{3.658857563314618*^9, 3.658857574665703*^9}, {
  3.659111334928454*^9, 3.659111334968931*^9}, {3.6591113660838623`*^9, 
  3.659111369848752*^9}, {3.663337821129098*^9, 3.6633378215529013`*^9}}],

Cell[CellGroupData[{

Cell[BoxData[
 InterpretationBox[
  RowBox[{
  "0", "\[InvisibleSpace]", "\<\"  \"\>", 
   "\[InvisibleSpace]", "\<\"Wed 9 Mar 2016 16:27:46\"\>"}],
  SequenceForm[0, "  ", "Wed 9 Mar 2016 16:27:46"],
  Editable->False]], "Print",
 ShowCellLabel->True,
 CellChangeTimes->{3.666547666985156*^9}],

Cell[BoxData[
 InterpretationBox[
  RowBox[{
  "63", "\[InvisibleSpace]", "\<\"  \"\>", 
   "\[InvisibleSpace]", "\<\"Wed 9 Mar 2016 16:27:46\"\>"}],
  SequenceForm[63, "  ", "Wed 9 Mar 2016 16:27:46"],
  Editable->False]], "Print",
 ShowCellLabel->True,
 CellChangeTimes->{3.666547667087525*^9}],

Cell[BoxData[
 InterpretationBox[
  RowBox[{
  "1", "\[InvisibleSpace]", "\<\"  \"\>", 
   "\[InvisibleSpace]", "\<\"Wed 9 Mar 2016 16:27:47\"\>"}],
  SequenceForm[1, "  ", "Wed 9 Mar 2016 16:27:47"],
  Editable->False]], "Print",
 ShowCellLabel->True,
 CellChangeTimes->{3.666547667521332*^9}],

Cell[BoxData[
 InterpretationBox[
  RowBox[{
  "64", "\[InvisibleSpace]", "\<\"  \"\>", 
   "\[InvisibleSpace]", "\<\"Wed 9 Mar 2016 16:27:47\"\>"}],
  SequenceForm[64, "  ", "Wed 9 Mar 2016 16:27:47"],
  Editable->False]], "Print",
 ShowCellLabel->True,
 CellChangeTimes->{3.666547667802968*^9}],

Cell[BoxData[
 InterpretationBox[
  RowBox[{
  "2", "\[InvisibleSpace]", "\<\"  \"\>", 
   "\[InvisibleSpace]", "\<\"Wed 9 Mar 2016 16:27:48\"\>"}],
  SequenceForm[2, "  ", "Wed 9 Mar 2016 16:27:48"],
  Editable->False]], "Print",
 ShowCellLabel->True,
 CellChangeTimes->{3.666547668619965*^9}],

Cell[BoxData[
 InterpretationBox[
  RowBox[{
  "65", "\[InvisibleSpace]", "\<\"  \"\>", 
   "\[InvisibleSpace]", "\<\"Wed 9 Mar 2016 16:27:49\"\>"}],
  SequenceForm[65, "  ", "Wed 9 Mar 2016 16:27:49"],
  Editable->False]], "Print",
 ShowCellLabel->True,
 CellChangeTimes->{3.666547669180521*^9}],

Cell[BoxData[
 InterpretationBox[
  RowBox[{
  "66", "\[InvisibleSpace]", "\<\"  \"\>", 
   "\[InvisibleSpace]", "\<\"Wed 9 Mar 2016 16:27:50\"\>"}],
  SequenceForm[66, "  ", "Wed 9 Mar 2016 16:27:50"],
  Editable->False]], "Print",
 ShowCellLabel->True,
 CellChangeTimes->{3.66654767011099*^9}],

Cell[BoxData[
 InterpretationBox[
  RowBox[{
  "3", "\[InvisibleSpace]", "\<\"  \"\>", 
   "\[InvisibleSpace]", "\<\"Wed 9 Mar 2016 16:27:50\"\>"}],
  SequenceForm[3, "  ", "Wed 9 Mar 2016 16:27:50"],
  Editable->False]], "Print",
 ShowCellLabel->True,
 CellChangeTimes->{3.666547670892982*^9}],

Cell[BoxData[
 InterpretationBox[
  RowBox[{
  "67", "\[InvisibleSpace]", "\<\"  \"\>", 
   "\[InvisibleSpace]", "\<\"Wed 9 Mar 2016 16:27:50\"\>"}],
  SequenceForm[67, "  ", "Wed 9 Mar 2016 16:27:50"],
  Editable->False]], "Print",
 ShowCellLabel->True,
 CellChangeTimes->{3.666547671043681*^9}],

Cell[BoxData[
 InterpretationBox[
  RowBox[{
  "68", "\[InvisibleSpace]", "\<\"  \"\>", 
   "\[InvisibleSpace]", "\<\"Wed 9 Mar 2016 16:27:51\"\>"}],
  SequenceForm[68, "  ", "Wed 9 Mar 2016 16:27:51"],
  Editable->False]], "Print",
 ShowCellLabel->True,
 CellChangeTimes->{3.666547671782763*^9}],

Cell[BoxData[
 InterpretationBox[
  RowBox[{
  "4", "\[InvisibleSpace]", "\<\"  \"\>", 
   "\[InvisibleSpace]", "\<\"Wed 9 Mar 2016 16:27:52\"\>"}],
  SequenceForm[4, "  ", "Wed 9 Mar 2016 16:27:52"],
  Editable->False]], "Print",
 ShowCellLabel->True,
 CellChangeTimes->{3.6665476723386393`*^9}],

Cell[BoxData[
 InterpretationBox[
  RowBox[{
  "69", "\[InvisibleSpace]", "\<\"  \"\>", 
   "\[InvisibleSpace]", "\<\"Wed 9 Mar 2016 16:27:52\"\>"}],
  SequenceForm[69, "  ", "Wed 9 Mar 2016 16:27:52"],
  Editable->False]], "Print",
 ShowCellLabel->True,
 CellChangeTimes->{3.6665476729235086`*^9}],

Cell[BoxData[
 InterpretationBox[
  RowBox[{
  "5", "\[InvisibleSpace]", "\<\"  \"\>", 
   "\[InvisibleSpace]", "\<\"Wed 9 Mar 2016 16:27:53\"\>"}],
  SequenceForm[5, "  ", "Wed 9 Mar 2016 16:27:53"],
  Editable->False]], "Print",
 ShowCellLabel->True,
 CellChangeTimes->{3.666547673217688*^9}],

Cell[BoxData[
 InterpretationBox[
  RowBox[{
  "70", "\[InvisibleSpace]", "\<\"  \"\>", 
   "\[InvisibleSpace]", "\<\"Wed 9 Mar 2016 16:27:54\"\>"}],
  SequenceForm[70, "  ", "Wed 9 Mar 2016 16:27:54"],
  Editable->False]], "Print",
 ShowCellLabel->True,
 CellChangeTimes->{3.666547674498961*^9}],

Cell[BoxData[
 InterpretationBox[
  RowBox[{
  "6", "\[InvisibleSpace]", "\<\"  \"\>", 
   "\[InvisibleSpace]", "\<\"Wed 9 Mar 2016 16:27:54\"\>"}],
  SequenceForm[6, "  ", "Wed 9 Mar 2016 16:27:54"],
  Editable->False]], "Print",
 ShowCellLabel->True,
 CellChangeTimes->{3.6665476748939543`*^9}],

Cell[BoxData[
 InterpretationBox[
  RowBox[{
  "7", "\[InvisibleSpace]", "\<\"  \"\>", 
   "\[InvisibleSpace]", "\<\"Wed 9 Mar 2016 16:27:55\"\>"}],
  SequenceForm[7, "  ", "Wed 9 Mar 2016 16:27:55"],
  Editable->False]], "Print",
 ShowCellLabel->True,
 CellChangeTimes->{3.666547675878628*^9}],

Cell[BoxData[
 InterpretationBox[
  RowBox[{
  "8", "\[InvisibleSpace]", "\<\"  \"\>", 
   "\[InvisibleSpace]", "\<\"Wed 9 Mar 2016 16:27:57\"\>"}],
  SequenceForm[8, "  ", "Wed 9 Mar 2016 16:27:57"],
  Editable->False]], "Print",
 ShowCellLabel->True,
 CellChangeTimes->{3.666547677583921*^9}],

Cell[BoxData[
 InterpretationBox[
  RowBox[{
  "71", "\[InvisibleSpace]", "\<\"  \"\>", 
   "\[InvisibleSpace]", "\<\"Wed 9 Mar 2016 16:27:57\"\>"}],
  SequenceForm[71, "  ", "Wed 9 Mar 2016 16:27:57"],
  Editable->False]], "Print",
 ShowCellLabel->True,
 CellChangeTimes->{3.666547677788699*^9}],

Cell[BoxData[
 InterpretationBox[
  RowBox[{
  "9", "\[InvisibleSpace]", "\<\"  \"\>", 
   "\[InvisibleSpace]", "\<\"Wed 9 Mar 2016 16:27:58\"\>"}],
  SequenceForm[9, "  ", "Wed 9 Mar 2016 16:27:58"],
  Editable->False]], "Print",
 ShowCellLabel->True,
 CellChangeTimes->{3.6665476787917128`*^9}],

Cell[BoxData[
 InterpretationBox[
  RowBox[{
  "72", "\[InvisibleSpace]", "\<\"  \"\>", 
   "\[InvisibleSpace]", "\<\"Wed 9 Mar 2016 16:27:59\"\>"}],
  SequenceForm[72, "  ", "Wed 9 Mar 2016 16:27:59"],
  Editable->False]], "Print",
 ShowCellLabel->True,
 CellChangeTimes->{3.666547679261443*^9}],

Cell[BoxData[
 InterpretationBox[
  RowBox[{
  "10", "\[InvisibleSpace]", "\<\"  \"\>", 
   "\[InvisibleSpace]", "\<\"Wed 9 Mar 2016 16:27:59\"\>"}],
  SequenceForm[10, "  ", "Wed 9 Mar 2016 16:27:59"],
  Editable->False]], "Print",
 ShowCellLabel->True,
 CellChangeTimes->{3.666547679729187*^9}],

Cell[BoxData[
 InterpretationBox[
  RowBox[{
  "11", "\[InvisibleSpace]", "\<\"  \"\>", 
   "\[InvisibleSpace]", "\<\"Wed 9 Mar 2016 16:28:01\"\>"}],
  SequenceForm[11, "  ", "Wed 9 Mar 2016 16:28:01"],
  Editable->False]], "Print",
 ShowCellLabel->True,
 CellChangeTimes->{3.666547681283938*^9}],

Cell[BoxData[
 InterpretationBox[
  RowBox[{
  "73", "\[InvisibleSpace]", "\<\"  \"\>", 
   "\[InvisibleSpace]", "\<\"Wed 9 Mar 2016 16:28:01\"\>"}],
  SequenceForm[73, "  ", "Wed 9 Mar 2016 16:28:01"],
  Editable->False]], "Print",
 ShowCellLabel->True,
 CellChangeTimes->{3.666547681443618*^9}],

Cell[BoxData[
 InterpretationBox[
  RowBox[{
  "12", "\[InvisibleSpace]", "\<\"  \"\>", 
   "\[InvisibleSpace]", "\<\"Wed 9 Mar 2016 16:28:02\"\>"}],
  SequenceForm[12, "  ", "Wed 9 Mar 2016 16:28:02"],
  Editable->False]], "Print",
 ShowCellLabel->True,
 CellChangeTimes->{3.666547682117259*^9}],

Cell[BoxData[
 InterpretationBox[
  RowBox[{
  "74", "\[InvisibleSpace]", "\<\"  \"\>", 
   "\[InvisibleSpace]", "\<\"Wed 9 Mar 2016 16:28:03\"\>"}],
  SequenceForm[74, "  ", "Wed 9 Mar 2016 16:28:03"],
  Editable->False]], "Print",
 ShowCellLabel->True,
 CellChangeTimes->{3.666547683148364*^9}],

Cell[BoxData[
 InterpretationBox[
  RowBox[{
  "13", "\[InvisibleSpace]", "\<\"  \"\>", 
   "\[InvisibleSpace]", "\<\"Wed 9 Mar 2016 16:28:03\"\>"}],
  SequenceForm[13, "  ", "Wed 9 Mar 2016 16:28:03"],
  Editable->False]], "Print",
 ShowCellLabel->True,
 CellChangeTimes->{3.6665476835048437`*^9}],

Cell[BoxData[
 InterpretationBox[
  RowBox[{
  "14", "\[InvisibleSpace]", "\<\"  \"\>", 
   "\[InvisibleSpace]", "\<\"Wed 9 Mar 2016 16:28:04\"\>"}],
  SequenceForm[14, "  ", "Wed 9 Mar 2016 16:28:04"],
  Editable->False]], "Print",
 ShowCellLabel->True,
 CellChangeTimes->{3.666547684519477*^9}],

Cell[BoxData[
 InterpretationBox[
  RowBox[{
  "75", "\[InvisibleSpace]", "\<\"  \"\>", 
   "\[InvisibleSpace]", "\<\"Wed 9 Mar 2016 16:28:04\"\>"}],
  SequenceForm[75, "  ", "Wed 9 Mar 2016 16:28:04"],
  Editable->False]], "Print",
 ShowCellLabel->True,
 CellChangeTimes->{3.666547684999199*^9}],

Cell[BoxData[
 InterpretationBox[
  RowBox[{
  "15", "\[InvisibleSpace]", "\<\"  \"\>", 
   "\[InvisibleSpace]", "\<\"Wed 9 Mar 2016 16:28:05\"\>"}],
  SequenceForm[15, "  ", "Wed 9 Mar 2016 16:28:05"],
  Editable->False]], "Print",
 ShowCellLabel->True,
 CellChangeTimes->{3.666547685545168*^9}],

Cell[BoxData[
 InterpretationBox[
  RowBox[{
  "76", "\[InvisibleSpace]", "\<\"  \"\>", 
   "\[InvisibleSpace]", "\<\"Wed 9 Mar 2016 16:28:06\"\>"}],
  SequenceForm[76, "  ", "Wed 9 Mar 2016 16:28:06"],
  Editable->False]], "Print",
 ShowCellLabel->True,
 CellChangeTimes->{3.666547686039225*^9}],

Cell[BoxData[
 InterpretationBox[
  RowBox[{
  "16", "\[InvisibleSpace]", "\<\"  \"\>", 
   "\[InvisibleSpace]", "\<\"Wed 9 Mar 2016 16:28:06\"\>"}],
  SequenceForm[16, "  ", "Wed 9 Mar 2016 16:28:06"],
  Editable->False]], "Print",
 ShowCellLabel->True,
 CellChangeTimes->{3.666547687001614*^9}],

Cell[BoxData[
 InterpretationBox[
  RowBox[{
  "77", "\[InvisibleSpace]", "\<\"  \"\>", 
   "\[InvisibleSpace]", "\<\"Wed 9 Mar 2016 16:28:07\"\>"}],
  SequenceForm[77, "  ", "Wed 9 Mar 2016 16:28:07"],
  Editable->False]], "Print",
 ShowCellLabel->True,
 CellChangeTimes->{3.666547687332574*^9}],

Cell[BoxData[
 InterpretationBox[
  RowBox[{
  "78", "\[InvisibleSpace]", "\<\"  \"\>", 
   "\[InvisibleSpace]", "\<\"Wed 9 Mar 2016 16:28:08\"\>"}],
  SequenceForm[78, "  ", "Wed 9 Mar 2016 16:28:08"],
  Editable->False]], "Print",
 ShowCellLabel->True,
 CellChangeTimes->{3.6665476884239607`*^9}],

Cell[BoxData[
 InterpretationBox[
  RowBox[{
  "17", "\[InvisibleSpace]", "\<\"  \"\>", 
   "\[InvisibleSpace]", "\<\"Wed 9 Mar 2016 16:28:08\"\>"}],
  SequenceForm[17, "  ", "Wed 9 Mar 2016 16:28:08"],
  Editable->False]], "Print",
 ShowCellLabel->True,
 CellChangeTimes->{3.666547688577943*^9}],

Cell[BoxData[
 InterpretationBox[
  RowBox[{
  "18", "\[InvisibleSpace]", "\<\"  \"\>", 
   "\[InvisibleSpace]", "\<\"Wed 9 Mar 2016 16:28:09\"\>"}],
  SequenceForm[18, "  ", "Wed 9 Mar 2016 16:28:09"],
  Editable->False]], "Print",
 ShowCellLabel->True,
 CellChangeTimes->{3.6665476892945633`*^9}],

Cell[BoxData[
 InterpretationBox[
  RowBox[{
  "79", "\[InvisibleSpace]", "\<\"  \"\>", 
   "\[InvisibleSpace]", "\<\"Wed 9 Mar 2016 16:28:09\"\>"}],
  SequenceForm[79, "  ", "Wed 9 Mar 2016 16:28:09"],
  Editable->False]], "Print",
 ShowCellLabel->True,
 CellChangeTimes->{3.666547689874523*^9}],

Cell[BoxData[
 InterpretationBox[
  RowBox[{
  "19", "\[InvisibleSpace]", "\<\"  \"\>", 
   "\[InvisibleSpace]", "\<\"Wed 9 Mar 2016 16:28:10\"\>"}],
  SequenceForm[19, "  ", "Wed 9 Mar 2016 16:28:10"],
  Editable->False]], "Print",
 ShowCellLabel->True,
 CellChangeTimes->{3.666547690377678*^9}],

Cell[BoxData[
 InterpretationBox[
  RowBox[{
  "80", "\[InvisibleSpace]", "\<\"  \"\>", 
   "\[InvisibleSpace]", "\<\"Wed 9 Mar 2016 16:28:11\"\>"}],
  SequenceForm[80, "  ", "Wed 9 Mar 2016 16:28:11"],
  Editable->False]], "Print",
 ShowCellLabel->True,
 CellChangeTimes->{3.6665476913085327`*^9}],

Cell[BoxData[
 InterpretationBox[
  RowBox[{
  "20", "\[InvisibleSpace]", "\<\"  \"\>", 
   "\[InvisibleSpace]", "\<\"Wed 9 Mar 2016 16:28:11\"\>"}],
  SequenceForm[20, "  ", "Wed 9 Mar 2016 16:28:11"],
  Editable->False]], "Print",
 ShowCellLabel->True,
 CellChangeTimes->{3.666547691862816*^9}],

Cell[BoxData[
 InterpretationBox[
  RowBox[{
  "81", "\[InvisibleSpace]", "\<\"  \"\>", 
   "\[InvisibleSpace]", "\<\"Wed 9 Mar 2016 16:28:12\"\>"}],
  SequenceForm[81, "  ", "Wed 9 Mar 2016 16:28:12"],
  Editable->False]], "Print",
 ShowCellLabel->True,
 CellChangeTimes->{3.666547692781056*^9}],

Cell[BoxData[
 InterpretationBox[
  RowBox[{
  "21", "\[InvisibleSpace]", "\<\"  \"\>", 
   "\[InvisibleSpace]", "\<\"Wed 9 Mar 2016 16:28:13\"\>"}],
  SequenceForm[21, "  ", "Wed 9 Mar 2016 16:28:13"],
  Editable->False]], "Print",
 ShowCellLabel->True,
 CellChangeTimes->{3.666547693554158*^9}],

Cell[BoxData[
 InterpretationBox[
  RowBox[{
  "82", "\[InvisibleSpace]", "\<\"  \"\>", 
   "\[InvisibleSpace]", "\<\"Wed 9 Mar 2016 16:28:13\"\>"}],
  SequenceForm[82, "  ", "Wed 9 Mar 2016 16:28:13"],
  Editable->False]], "Print",
 ShowCellLabel->True,
 CellChangeTimes->{3.666547693776216*^9}],

Cell[BoxData[
 InterpretationBox[
  RowBox[{
  "83", "\[InvisibleSpace]", "\<\"  \"\>", 
   "\[InvisibleSpace]", "\<\"Wed 9 Mar 2016 16:28:14\"\>"}],
  SequenceForm[83, "  ", "Wed 9 Mar 2016 16:28:14"],
  Editable->False]], "Print",
 ShowCellLabel->True,
 CellChangeTimes->{3.6665476944817257`*^9}],

Cell[BoxData[
 InterpretationBox[
  RowBox[{
  "22", "\[InvisibleSpace]", "\<\"  \"\>", 
   "\[InvisibleSpace]", "\<\"Wed 9 Mar 2016 16:28:14\"\>"}],
  SequenceForm[22, "  ", "Wed 9 Mar 2016 16:28:14"],
  Editable->False]], "Print",
 ShowCellLabel->True,
 CellChangeTimes->{3.666547694818624*^9}],

Cell[BoxData[
 InterpretationBox[
  RowBox[{
  "84", "\[InvisibleSpace]", "\<\"  \"\>", 
   "\[InvisibleSpace]", "\<\"Wed 9 Mar 2016 16:28:15\"\>"}],
  SequenceForm[84, "  ", "Wed 9 Mar 2016 16:28:15"],
  Editable->False]], "Print",
 ShowCellLabel->True,
 CellChangeTimes->{3.6665476955853987`*^9}],

Cell[BoxData[
 InterpretationBox[
  RowBox[{
  "23", "\[InvisibleSpace]", "\<\"  \"\>", 
   "\[InvisibleSpace]", "\<\"Wed 9 Mar 2016 16:28:16\"\>"}],
  SequenceForm[23, "  ", "Wed 9 Mar 2016 16:28:16"],
  Editable->False]], "Print",
 ShowCellLabel->True,
 CellChangeTimes->{3.666547696248845*^9}],

Cell[BoxData[
 InterpretationBox[
  RowBox[{
  "85", "\[InvisibleSpace]", "\<\"  \"\>", 
   "\[InvisibleSpace]", "\<\"Wed 9 Mar 2016 16:28:16\"\>"}],
  SequenceForm[85, "  ", "Wed 9 Mar 2016 16:28:16"],
  Editable->False]], "Print",
 ShowCellLabel->True,
 CellChangeTimes->{3.666547696987767*^9}],

Cell[BoxData[
 InterpretationBox[
  RowBox[{
  "24", "\[InvisibleSpace]", "\<\"  \"\>", 
   "\[InvisibleSpace]", "\<\"Wed 9 Mar 2016 16:28:17\"\>"}],
  SequenceForm[24, "  ", "Wed 9 Mar 2016 16:28:17"],
  Editable->False]], "Print",
 ShowCellLabel->True,
 CellChangeTimes->{3.6665476978271017`*^9}],

Cell[BoxData[
 InterpretationBox[
  RowBox[{
  "86", "\[InvisibleSpace]", "\<\"  \"\>", 
   "\[InvisibleSpace]", "\<\"Wed 9 Mar 2016 16:28:18\"\>"}],
  SequenceForm[86, "  ", "Wed 9 Mar 2016 16:28:18"],
  Editable->False]], "Print",
 ShowCellLabel->True,
 CellChangeTimes->{3.666547698356483*^9}],

Cell[BoxData[
 InterpretationBox[
  RowBox[{
  "87", "\[InvisibleSpace]", "\<\"  \"\>", 
   "\[InvisibleSpace]", "\<\"Wed 9 Mar 2016 16:28:19\"\>"}],
  SequenceForm[87, "  ", "Wed 9 Mar 2016 16:28:19"],
  Editable->False]], "Print",
 ShowCellLabel->True,
 CellChangeTimes->{3.6665476991942*^9}],

Cell[BoxData[
 InterpretationBox[
  RowBox[{
  "88", "\[InvisibleSpace]", "\<\"  \"\>", 
   "\[InvisibleSpace]", "\<\"Wed 9 Mar 2016 16:28:20\"\>"}],
  SequenceForm[88, "  ", "Wed 9 Mar 2016 16:28:20"],
  Editable->False]], "Print",
 ShowCellLabel->True,
 CellChangeTimes->{3.6665477001021338`*^9}],

Cell[BoxData[
 InterpretationBox[
  RowBox[{
  "25", "\[InvisibleSpace]", "\<\"  \"\>", 
   "\[InvisibleSpace]", "\<\"Wed 9 Mar 2016 16:28:20\"\>"}],
  SequenceForm[25, "  ", "Wed 9 Mar 2016 16:28:20"],
  Editable->False]], "Print",
 ShowCellLabel->True,
 CellChangeTimes->{3.6665477006653357`*^9}],

Cell[BoxData[
 InterpretationBox[
  RowBox[{
  "89", "\[InvisibleSpace]", "\<\"  \"\>", 
   "\[InvisibleSpace]", "\<\"Wed 9 Mar 2016 16:28:21\"\>"}],
  SequenceForm[89, "  ", "Wed 9 Mar 2016 16:28:21"],
  Editable->False]], "Print",
 ShowCellLabel->True,
 CellChangeTimes->{3.666547701441512*^9}],

Cell[BoxData[
 InterpretationBox[
  RowBox[{
  "26", "\[InvisibleSpace]", "\<\"  \"\>", 
   "\[InvisibleSpace]", "\<\"Wed 9 Mar 2016 16:28:21\"\>"}],
  SequenceForm[26, "  ", "Wed 9 Mar 2016 16:28:21"],
  Editable->False]], "Print",
 ShowCellLabel->True,
 CellChangeTimes->{3.666547701893936*^9}],

Cell[BoxData[
 InterpretationBox[
  RowBox[{
  "90", "\[InvisibleSpace]", "\<\"  \"\>", 
   "\[InvisibleSpace]", "\<\"Wed 9 Mar 2016 16:28:22\"\>"}],
  SequenceForm[90, "  ", "Wed 9 Mar 2016 16:28:22"],
  Editable->False]], "Print",
 ShowCellLabel->True,
 CellChangeTimes->{3.6665477024995623`*^9}],

Cell[BoxData[
 InterpretationBox[
  RowBox[{
  "27", "\[InvisibleSpace]", "\<\"  \"\>", 
   "\[InvisibleSpace]", "\<\"Wed 9 Mar 2016 16:28:23\"\>"}],
  SequenceForm[27, "  ", "Wed 9 Mar 2016 16:28:23"],
  Editable->False]], "Print",
 ShowCellLabel->True,
 CellChangeTimes->{3.666547703078841*^9}],

Cell[BoxData[
 InterpretationBox[
  RowBox[{
  "91", "\[InvisibleSpace]", "\<\"  \"\>", 
   "\[InvisibleSpace]", "\<\"Wed 9 Mar 2016 16:28:23\"\>"}],
  SequenceForm[91, "  ", "Wed 9 Mar 2016 16:28:23"],
  Editable->False]], "Print",
 ShowCellLabel->True,
 CellChangeTimes->{3.666547703520215*^9}],

Cell[BoxData[
 InterpretationBox[
  RowBox[{
  "28", "\[InvisibleSpace]", "\<\"  \"\>", 
   "\[InvisibleSpace]", "\<\"Wed 9 Mar 2016 16:28:23\"\>"}],
  SequenceForm[28, "  ", "Wed 9 Mar 2016 16:28:23"],
  Editable->False]], "Print",
 ShowCellLabel->True,
 CellChangeTimes->{3.6665477038462753`*^9}],

Cell[BoxData[
 InterpretationBox[
  RowBox[{
  "92", "\[InvisibleSpace]", "\<\"  \"\>", 
   "\[InvisibleSpace]", "\<\"Wed 9 Mar 2016 16:28:24\"\>"}],
  SequenceForm[92, "  ", "Wed 9 Mar 2016 16:28:24"],
  Editable->False]], "Print",
 ShowCellLabel->True,
 CellChangeTimes->{3.666547704905137*^9}],

Cell[BoxData[
 InterpretationBox[
  RowBox[{
  "29", "\[InvisibleSpace]", "\<\"  \"\>", 
   "\[InvisibleSpace]", "\<\"Wed 9 Mar 2016 16:28:25\"\>"}],
  SequenceForm[29, "  ", "Wed 9 Mar 2016 16:28:25"],
  Editable->False]], "Print",
 ShowCellLabel->True,
 CellChangeTimes->{3.6665477053391*^9}],

Cell[BoxData[
 InterpretationBox[
  RowBox[{
  "93", "\[InvisibleSpace]", "\<\"  \"\>", 
   "\[InvisibleSpace]", "\<\"Wed 9 Mar 2016 16:28:25\"\>"}],
  SequenceForm[93, "  ", "Wed 9 Mar 2016 16:28:25"],
  Editable->False]], "Print",
 ShowCellLabel->True,
 CellChangeTimes->{3.6665477057805433`*^9}],

Cell[BoxData[
 InterpretationBox[
  RowBox[{
  "94", "\[InvisibleSpace]", "\<\"  \"\>", 
   "\[InvisibleSpace]", "\<\"Wed 9 Mar 2016 16:28:27\"\>"}],
  SequenceForm[94, "  ", "Wed 9 Mar 2016 16:28:27"],
  Editable->False]], "Print",
 ShowCellLabel->True,
 CellChangeTimes->{3.66654770718612*^9}],

Cell[BoxData[
 InterpretationBox[
  RowBox[{
  "30", "\[InvisibleSpace]", "\<\"  \"\>", 
   "\[InvisibleSpace]", "\<\"Wed 9 Mar 2016 16:28:27\"\>"}],
  SequenceForm[30, "  ", "Wed 9 Mar 2016 16:28:27"],
  Editable->False]], "Print",
 ShowCellLabel->True,
 CellChangeTimes->{3.6665477078601847`*^9}],

Cell[BoxData[
 InterpretationBox[
  RowBox[{
  "95", "\[InvisibleSpace]", "\<\"  \"\>", 
   "\[InvisibleSpace]", "\<\"Wed 9 Mar 2016 16:28:28\"\>"}],
  SequenceForm[95, "  ", "Wed 9 Mar 2016 16:28:28"],
  Editable->False]], "Print",
 ShowCellLabel->True,
 CellChangeTimes->{3.666547708330516*^9}],

Cell[BoxData[
 InterpretationBox[
  RowBox[{
  "31", "\[InvisibleSpace]", "\<\"  \"\>", 
   "\[InvisibleSpace]", "\<\"Wed 9 Mar 2016 16:28:29\"\>"}],
  SequenceForm[31, "  ", "Wed 9 Mar 2016 16:28:29"],
  Editable->False]], "Print",
 ShowCellLabel->True,
 CellChangeTimes->{3.666547709228717*^9}],

Cell[BoxData[
 InterpretationBox[
  RowBox[{
  "96", "\[InvisibleSpace]", "\<\"  \"\>", 
   "\[InvisibleSpace]", "\<\"Wed 9 Mar 2016 16:28:29\"\>"}],
  SequenceForm[96, "  ", "Wed 9 Mar 2016 16:28:29"],
  Editable->False]], "Print",
 ShowCellLabel->True,
 CellChangeTimes->{3.6665477098578463`*^9}],

Cell[BoxData[
 InterpretationBox[
  RowBox[{
  "32", "\[InvisibleSpace]", "\<\"  \"\>", 
   "\[InvisibleSpace]", "\<\"Wed 9 Mar 2016 16:28:30\"\>"}],
  SequenceForm[32, "  ", "Wed 9 Mar 2016 16:28:30"],
  Editable->False]], "Print",
 ShowCellLabel->True,
 CellChangeTimes->{3.666547710426515*^9}],

Cell[BoxData[
 InterpretationBox[
  RowBox[{
  "33", "\[InvisibleSpace]", "\<\"  \"\>", 
   "\[InvisibleSpace]", "\<\"Wed 9 Mar 2016 16:28:31\"\>"}],
  SequenceForm[33, "  ", "Wed 9 Mar 2016 16:28:31"],
  Editable->False]], "Print",
 ShowCellLabel->True,
 CellChangeTimes->{3.6665477116165543`*^9}],

Cell[BoxData[
 InterpretationBox[
  RowBox[{
  "97", "\[InvisibleSpace]", "\<\"  \"\>", 
   "\[InvisibleSpace]", "\<\"Wed 9 Mar 2016 16:28:31\"\>"}],
  SequenceForm[97, "  ", "Wed 9 Mar 2016 16:28:31"],
  Editable->False]], "Print",
 ShowCellLabel->True,
 CellChangeTimes->{3.6665477117863894`*^9}],

Cell[BoxData[
 InterpretationBox[
  RowBox[{
  "34", "\[InvisibleSpace]", "\<\"  \"\>", 
   "\[InvisibleSpace]", "\<\"Wed 9 Mar 2016 16:28:32\"\>"}],
  SequenceForm[34, "  ", "Wed 9 Mar 2016 16:28:32"],
  Editable->False]], "Print",
 ShowCellLabel->True,
 CellChangeTimes->{3.666547712591511*^9}],

Cell[BoxData[
 InterpretationBox[
  RowBox[{
  "98", "\[InvisibleSpace]", "\<\"  \"\>", 
   "\[InvisibleSpace]", "\<\"Wed 9 Mar 2016 16:28:32\"\>"}],
  SequenceForm[98, "  ", "Wed 9 Mar 2016 16:28:32"],
  Editable->False]], "Print",
 ShowCellLabel->True,
 CellChangeTimes->{3.666547712904953*^9}],

Cell[BoxData[
 InterpretationBox[
  RowBox[{
  "35", "\[InvisibleSpace]", "\<\"  \"\>", 
   "\[InvisibleSpace]", "\<\"Wed 9 Mar 2016 16:28:33\"\>"}],
  SequenceForm[35, "  ", "Wed 9 Mar 2016 16:28:33"],
  Editable->False]], "Print",
 ShowCellLabel->True,
 CellChangeTimes->{3.6665477139950323`*^9}],

Cell[BoxData[
 InterpretationBox[
  RowBox[{
  "99", "\[InvisibleSpace]", "\<\"  \"\>", 
   "\[InvisibleSpace]", "\<\"Wed 9 Mar 2016 16:28:34\"\>"}],
  SequenceForm[99, "  ", "Wed 9 Mar 2016 16:28:34"],
  Editable->False]], "Print",
 ShowCellLabel->True,
 CellChangeTimes->{3.666547714258741*^9}],

Cell[BoxData[
 InterpretationBox[
  RowBox[{
  "36", "\[InvisibleSpace]", "\<\"  \"\>", 
   "\[InvisibleSpace]", "\<\"Wed 9 Mar 2016 16:28:34\"\>"}],
  SequenceForm[36, "  ", "Wed 9 Mar 2016 16:28:34"],
  Editable->False]], "Print",
 ShowCellLabel->True,
 CellChangeTimes->{3.666547714799529*^9}],

Cell[BoxData[
 InterpretationBox[
  RowBox[{
  "100", "\[InvisibleSpace]", "\<\"  \"\>", 
   "\[InvisibleSpace]", "\<\"Wed 9 Mar 2016 16:28:35\"\>"}],
  SequenceForm[100, "  ", "Wed 9 Mar 2016 16:28:35"],
  Editable->False]], "Print",
 ShowCellLabel->True,
 CellChangeTimes->{3.66654771542944*^9}],

Cell[BoxData[
 InterpretationBox[
  RowBox[{
  "37", "\[InvisibleSpace]", "\<\"  \"\>", 
   "\[InvisibleSpace]", "\<\"Wed 9 Mar 2016 16:28:36\"\>"}],
  SequenceForm[37, "  ", "Wed 9 Mar 2016 16:28:36"],
  Editable->False]], "Print",
 ShowCellLabel->True,
 CellChangeTimes->{3.666547716073822*^9}],

Cell[BoxData[
 InterpretationBox[
  RowBox[{
  "101", "\[InvisibleSpace]", "\<\"  \"\>", 
   "\[InvisibleSpace]", "\<\"Wed 9 Mar 2016 16:28:37\"\>"}],
  SequenceForm[101, "  ", "Wed 9 Mar 2016 16:28:37"],
  Editable->False]], "Print",
 ShowCellLabel->True,
 CellChangeTimes->{3.6665477170522118`*^9}],

Cell[BoxData[
 InterpretationBox[
  RowBox[{
  "38", "\[InvisibleSpace]", "\<\"  \"\>", 
   "\[InvisibleSpace]", "\<\"Wed 9 Mar 2016 16:28:37\"\>"}],
  SequenceForm[38, "  ", "Wed 9 Mar 2016 16:28:37"],
  Editable->False]], "Print",
 ShowCellLabel->True,
 CellChangeTimes->{3.6665477172087927`*^9}],

Cell[BoxData[
 InterpretationBox[
  RowBox[{
  "39", "\[InvisibleSpace]", "\<\"  \"\>", 
   "\[InvisibleSpace]", "\<\"Wed 9 Mar 2016 16:28:37\"\>"}],
  SequenceForm[39, "  ", "Wed 9 Mar 2016 16:28:37"],
  Editable->False]], "Print",
 ShowCellLabel->True,
 CellChangeTimes->{3.6665477177369013`*^9}],

Cell[BoxData[
 InterpretationBox[
  RowBox[{
  "102", "\[InvisibleSpace]", "\<\"  \"\>", 
   "\[InvisibleSpace]", "\<\"Wed 9 Mar 2016 16:28:38\"\>"}],
  SequenceForm[102, "  ", "Wed 9 Mar 2016 16:28:38"],
  Editable->False]], "Print",
 ShowCellLabel->True,
 CellChangeTimes->{3.6665477183363543`*^9}],

Cell[BoxData[
 InterpretationBox[
  RowBox[{
  "40", "\[InvisibleSpace]", "\<\"  \"\>", 
   "\[InvisibleSpace]", "\<\"Wed 9 Mar 2016 16:28:39\"\>"}],
  SequenceForm[40, "  ", "Wed 9 Mar 2016 16:28:39"],
  Editable->False]], "Print",
 ShowCellLabel->True,
 CellChangeTimes->{3.666547719014555*^9}],

Cell[BoxData[
 InterpretationBox[
  RowBox[{
  "103", "\[InvisibleSpace]", "\<\"  \"\>", 
   "\[InvisibleSpace]", "\<\"Wed 9 Mar 2016 16:28:39\"\>"}],
  SequenceForm[103, "  ", "Wed 9 Mar 2016 16:28:39"],
  Editable->False]], "Print",
 ShowCellLabel->True,
 CellChangeTimes->{3.666547719768244*^9}],

Cell[BoxData[
 InterpretationBox[
  RowBox[{
  "41", "\[InvisibleSpace]", "\<\"  \"\>", 
   "\[InvisibleSpace]", "\<\"Wed 9 Mar 2016 16:28:40\"\>"}],
  SequenceForm[41, "  ", "Wed 9 Mar 2016 16:28:40"],
  Editable->False]], "Print",
 ShowCellLabel->True,
 CellChangeTimes->{3.666547720058793*^9}],

Cell[BoxData[
 InterpretationBox[
  RowBox[{
  "104", "\[InvisibleSpace]", "\<\"  \"\>", 
   "\[InvisibleSpace]", "\<\"Wed 9 Mar 2016 16:28:40\"\>"}],
  SequenceForm[104, "  ", "Wed 9 Mar 2016 16:28:40"],
  Editable->False]], "Print",
 ShowCellLabel->True,
 CellChangeTimes->{3.666547720752514*^9}],

Cell[BoxData[
 InterpretationBox[
  RowBox[{
  "42", "\[InvisibleSpace]", "\<\"  \"\>", 
   "\[InvisibleSpace]", "\<\"Wed 9 Mar 2016 16:28:41\"\>"}],
  SequenceForm[42, "  ", "Wed 9 Mar 2016 16:28:41"],
  Editable->False]], "Print",
 ShowCellLabel->True,
 CellChangeTimes->{3.6665477214452868`*^9}],

Cell[BoxData[
 InterpretationBox[
  RowBox[{
  "105", "\[InvisibleSpace]", "\<\"  \"\>", 
   "\[InvisibleSpace]", "\<\"Wed 9 Mar 2016 16:28:41\"\>"}],
  SequenceForm[105, "  ", "Wed 9 Mar 2016 16:28:41"],
  Editable->False]], "Print",
 ShowCellLabel->True,
 CellChangeTimes->{3.66654772160912*^9}],

Cell[BoxData[
 InterpretationBox[
  RowBox[{
  "106", "\[InvisibleSpace]", "\<\"  \"\>", 
   "\[InvisibleSpace]", "\<\"Wed 9 Mar 2016 16:28:42\"\>"}],
  SequenceForm[106, "  ", "Wed 9 Mar 2016 16:28:42"],
  Editable->False]], "Print",
 ShowCellLabel->True,
 CellChangeTimes->{3.66654772271833*^9}],

Cell[BoxData[
 InterpretationBox[
  RowBox[{
  "107", "\[InvisibleSpace]", "\<\"  \"\>", 
   "\[InvisibleSpace]", "\<\"Wed 9 Mar 2016 16:28:43\"\>"}],
  SequenceForm[107, "  ", "Wed 9 Mar 2016 16:28:43"],
  Editable->False]], "Print",
 ShowCellLabel->True,
 CellChangeTimes->{3.666547723293728*^9}],

Cell[BoxData[
 InterpretationBox[
  RowBox[{
  "108", "\[InvisibleSpace]", "\<\"  \"\>", 
   "\[InvisibleSpace]", "\<\"Wed 9 Mar 2016 16:28:44\"\>"}],
  SequenceForm[108, "  ", "Wed 9 Mar 2016 16:28:44"],
  Editable->False]], "Print",
 ShowCellLabel->True,
 CellChangeTimes->{3.666547724659004*^9}],

Cell[BoxData[
 InterpretationBox[
  RowBox[{
  "43", "\[InvisibleSpace]", "\<\"  \"\>", 
   "\[InvisibleSpace]", "\<\"Wed 9 Mar 2016 16:28:45\"\>"}],
  SequenceForm[43, "  ", "Wed 9 Mar 2016 16:28:45"],
  Editable->False]], "Print",
 ShowCellLabel->True,
 CellChangeTimes->{3.666547725113676*^9}],

Cell[BoxData[
 InterpretationBox[
  RowBox[{
  "109", "\[InvisibleSpace]", "\<\"  \"\>", 
   "\[InvisibleSpace]", "\<\"Wed 9 Mar 2016 16:28:46\"\>"}],
  SequenceForm[109, "  ", "Wed 9 Mar 2016 16:28:46"],
  Editable->False]], "Print",
 ShowCellLabel->True,
 CellChangeTimes->{3.666547726055409*^9}],

Cell[BoxData[
 InterpretationBox[
  RowBox[{
  "44", "\[InvisibleSpace]", "\<\"  \"\>", 
   "\[InvisibleSpace]", "\<\"Wed 9 Mar 2016 16:28:46\"\>"}],
  SequenceForm[44, "  ", "Wed 9 Mar 2016 16:28:46"],
  Editable->False]], "Print",
 ShowCellLabel->True,
 CellChangeTimes->{3.666547726829342*^9}],

Cell[BoxData[
 InterpretationBox[
  RowBox[{
  "110", "\[InvisibleSpace]", "\<\"  \"\>", 
   "\[InvisibleSpace]", "\<\"Wed 9 Mar 2016 16:28:47\"\>"}],
  SequenceForm[110, "  ", "Wed 9 Mar 2016 16:28:47"],
  Editable->False]], "Print",
 ShowCellLabel->True,
 CellChangeTimes->{3.6665477278157787`*^9}],

Cell[BoxData[
 InterpretationBox[
  RowBox[{
  "45", "\[InvisibleSpace]", "\<\"  \"\>", 
   "\[InvisibleSpace]", "\<\"Wed 9 Mar 2016 16:28:49\"\>"}],
  SequenceForm[45, "  ", "Wed 9 Mar 2016 16:28:49"],
  Editable->False]], "Print",
 ShowCellLabel->True,
 CellChangeTimes->{3.666547729286956*^9}],

Cell[BoxData[
 InterpretationBox[
  RowBox[{
  "111", "\[InvisibleSpace]", "\<\"  \"\>", 
   "\[InvisibleSpace]", "\<\"Wed 9 Mar 2016 16:28:49\"\>"}],
  SequenceForm[111, "  ", "Wed 9 Mar 2016 16:28:49"],
  Editable->False]], "Print",
 ShowCellLabel->True,
 CellChangeTimes->{3.666547729435499*^9}],

Cell[BoxData[
 InterpretationBox[
  RowBox[{
  "46", "\[InvisibleSpace]", "\<\"  \"\>", 
   "\[InvisibleSpace]", "\<\"Wed 9 Mar 2016 16:28:51\"\>"}],
  SequenceForm[46, "  ", "Wed 9 Mar 2016 16:28:51"],
  Editable->False]], "Print",
 ShowCellLabel->True,
 CellChangeTimes->{3.666547731083783*^9}],

Cell[BoxData[
 InterpretationBox[
  RowBox[{
  "112", "\[InvisibleSpace]", "\<\"  \"\>", 
   "\[InvisibleSpace]", "\<\"Wed 9 Mar 2016 16:28:51\"\>"}],
  SequenceForm[112, "  ", "Wed 9 Mar 2016 16:28:51"],
  Editable->False]], "Print",
 ShowCellLabel->True,
 CellChangeTimes->{3.666547731225795*^9}],

Cell[BoxData[
 InterpretationBox[
  RowBox[{
  "47", "\[InvisibleSpace]", "\<\"  \"\>", 
   "\[InvisibleSpace]", "\<\"Wed 9 Mar 2016 16:28:52\"\>"}],
  SequenceForm[47, "  ", "Wed 9 Mar 2016 16:28:52"],
  Editable->False]], "Print",
 ShowCellLabel->True,
 CellChangeTimes->{3.666547732140256*^9}],

Cell[BoxData[
 InterpretationBox[
  RowBox[{
  "113", "\[InvisibleSpace]", "\<\"  \"\>", 
   "\[InvisibleSpace]", "\<\"Wed 9 Mar 2016 16:28:52\"\>"}],
  SequenceForm[113, "  ", "Wed 9 Mar 2016 16:28:52"],
  Editable->False]], "Print",
 ShowCellLabel->True,
 CellChangeTimes->{3.666547732828409*^9}],

Cell[BoxData[
 InterpretationBox[
  RowBox[{
  "48", "\[InvisibleSpace]", "\<\"  \"\>", 
   "\[InvisibleSpace]", "\<\"Wed 9 Mar 2016 16:28:53\"\>"}],
  SequenceForm[48, "  ", "Wed 9 Mar 2016 16:28:53"],
  Editable->False]], "Print",
 ShowCellLabel->True,
 CellChangeTimes->{3.6665477332234077`*^9}],

Cell[BoxData[
 InterpretationBox[
  RowBox[{
  "49", "\[InvisibleSpace]", "\<\"  \"\>", 
   "\[InvisibleSpace]", "\<\"Wed 9 Mar 2016 16:28:54\"\>"}],
  SequenceForm[49, "  ", "Wed 9 Mar 2016 16:28:54"],
  Editable->False]], "Print",
 ShowCellLabel->True,
 CellChangeTimes->{3.666547734277318*^9}],

Cell[BoxData[
 InterpretationBox[
  RowBox[{
  "114", "\[InvisibleSpace]", "\<\"  \"\>", 
   "\[InvisibleSpace]", "\<\"Wed 9 Mar 2016 16:28:54\"\>"}],
  SequenceForm[114, "  ", "Wed 9 Mar 2016 16:28:54"],
  Editable->False]], "Print",
 ShowCellLabel->True,
 CellChangeTimes->{3.666547734436496*^9}],

Cell[BoxData[
 InterpretationBox[
  RowBox[{
  "115", "\[InvisibleSpace]", "\<\"  \"\>", 
   "\[InvisibleSpace]", "\<\"Wed 9 Mar 2016 16:28:55\"\>"}],
  SequenceForm[115, "  ", "Wed 9 Mar 2016 16:28:55"],
  Editable->False]], "Print",
 ShowCellLabel->True,
 CellChangeTimes->{3.6665477356591463`*^9}],

Cell[BoxData[
 InterpretationBox[
  RowBox[{
  "50", "\[InvisibleSpace]", "\<\"  \"\>", 
   "\[InvisibleSpace]", "\<\"Wed 9 Mar 2016 16:28:55\"\>"}],
  SequenceForm[50, "  ", "Wed 9 Mar 2016 16:28:55"],
  Editable->False]], "Print",
 ShowCellLabel->True,
 CellChangeTimes->{3.666547735833591*^9}],

Cell[BoxData[
 InterpretationBox[
  RowBox[{
  "116", "\[InvisibleSpace]", "\<\"  \"\>", 
   "\[InvisibleSpace]", "\<\"Wed 9 Mar 2016 16:28:56\"\>"}],
  SequenceForm[116, "  ", "Wed 9 Mar 2016 16:28:56"],
  Editable->False]], "Print",
 ShowCellLabel->True,
 CellChangeTimes->{3.666547736945157*^9}],

Cell[BoxData[
 InterpretationBox[
  RowBox[{
  "51", "\[InvisibleSpace]", "\<\"  \"\>", 
   "\[InvisibleSpace]", "\<\"Wed 9 Mar 2016 16:28:57\"\>"}],
  SequenceForm[51, "  ", "Wed 9 Mar 2016 16:28:57"],
  Editable->False]], "Print",
 ShowCellLabel->True,
 CellChangeTimes->{3.666547737126108*^9}],

Cell[BoxData[
 InterpretationBox[
  RowBox[{
  "52", "\[InvisibleSpace]", "\<\"  \"\>", 
   "\[InvisibleSpace]", "\<\"Wed 9 Mar 2016 16:28:57\"\>"}],
  SequenceForm[52, "  ", "Wed 9 Mar 2016 16:28:57"],
  Editable->False]], "Print",
 ShowCellLabel->True,
 CellChangeTimes->{3.666547737966384*^9}],

Cell[BoxData[
 InterpretationBox[
  RowBox[{
  "117", "\[InvisibleSpace]", "\<\"  \"\>", 
   "\[InvisibleSpace]", "\<\"Wed 9 Mar 2016 16:28:58\"\>"}],
  SequenceForm[117, "  ", "Wed 9 Mar 2016 16:28:58"],
  Editable->False]], "Print",
 ShowCellLabel->True,
 CellChangeTimes->{3.6665477381542*^9}],

Cell[BoxData[
 InterpretationBox[
  RowBox[{
  "118", "\[InvisibleSpace]", "\<\"  \"\>", 
   "\[InvisibleSpace]", "\<\"Wed 9 Mar 2016 16:28:59\"\>"}],
  SequenceForm[118, "  ", "Wed 9 Mar 2016 16:28:59"],
  Editable->False]], "Print",
 ShowCellLabel->True,
 CellChangeTimes->{3.6665477397489767`*^9}],

Cell[BoxData[
 InterpretationBox[
  RowBox[{
  "53", "\[InvisibleSpace]", "\<\"  \"\>", 
   "\[InvisibleSpace]", "\<\"Wed 9 Mar 2016 16:28:59\"\>"}],
  SequenceForm[53, "  ", "Wed 9 Mar 2016 16:28:59"],
  Editable->False]], "Print",
 ShowCellLabel->True,
 CellChangeTimes->{3.666547739919799*^9}],

Cell[BoxData[
 InterpretationBox[
  RowBox[{
  "119", "\[InvisibleSpace]", "\<\"  \"\>", 
   "\[InvisibleSpace]", "\<\"Wed 9 Mar 2016 16:29:00\"\>"}],
  SequenceForm[119, "  ", "Wed 9 Mar 2016 16:29:00"],
  Editable->False]], "Print",
 ShowCellLabel->True,
 CellChangeTimes->{3.666547740651977*^9}],

Cell[BoxData[
 InterpretationBox[
  RowBox[{
  "54", "\[InvisibleSpace]", "\<\"  \"\>", 
   "\[InvisibleSpace]", "\<\"Wed 9 Mar 2016 16:29:02\"\>"}],
  SequenceForm[54, "  ", "Wed 9 Mar 2016 16:29:02"],
  Editable->False]], "Print",
 ShowCellLabel->True,
 CellChangeTimes->{3.666547742050598*^9}],

Cell[BoxData[
 InterpretationBox[
  RowBox[{
  "120", "\[InvisibleSpace]", "\<\"  \"\>", 
   "\[InvisibleSpace]", "\<\"Wed 9 Mar 2016 16:29:02\"\>"}],
  SequenceForm[120, "  ", "Wed 9 Mar 2016 16:29:02"],
  Editable->False]], "Print",
 ShowCellLabel->True,
 CellChangeTimes->{3.66654774221562*^9}],

Cell[BoxData[
 InterpretationBox[
  RowBox[{
  "55", "\[InvisibleSpace]", "\<\"  \"\>", 
   "\[InvisibleSpace]", "\<\"Wed 9 Mar 2016 16:29:02\"\>"}],
  SequenceForm[55, "  ", "Wed 9 Mar 2016 16:29:02"],
  Editable->False]], "Print",
 ShowCellLabel->True,
 CellChangeTimes->{3.666547742980113*^9}],

Cell[BoxData[
 InterpretationBox[
  RowBox[{
  "121", "\[InvisibleSpace]", "\<\"  \"\>", 
   "\[InvisibleSpace]", "\<\"Wed 9 Mar 2016 16:29:03\"\>"}],
  SequenceForm[121, "  ", "Wed 9 Mar 2016 16:29:03"],
  Editable->False]], "Print",
 ShowCellLabel->True,
 CellChangeTimes->{3.6665477434761133`*^9}],

Cell[BoxData[
 InterpretationBox[
  RowBox[{
  "56", "\[InvisibleSpace]", "\<\"  \"\>", 
   "\[InvisibleSpace]", "\<\"Wed 9 Mar 2016 16:29:03\"\>"}],
  SequenceForm[56, "  ", "Wed 9 Mar 2016 16:29:03"],
  Editable->False]], "Print",
 ShowCellLabel->True,
 CellChangeTimes->{3.666547744007112*^9}],

Cell[BoxData[
 InterpretationBox[
  RowBox[{
  "122", "\[InvisibleSpace]", "\<\"  \"\>", 
   "\[InvisibleSpace]", "\<\"Wed 9 Mar 2016 16:29:04\"\>"}],
  SequenceForm[122, "  ", "Wed 9 Mar 2016 16:29:04"],
  Editable->False]], "Print",
 ShowCellLabel->True,
 CellChangeTimes->{3.666547744575323*^9}],

Cell[BoxData[
 InterpretationBox[
  RowBox[{
  "57", "\[InvisibleSpace]", "\<\"  \"\>", 
   "\[InvisibleSpace]", "\<\"Wed 9 Mar 2016 16:29:04\"\>"}],
  SequenceForm[57, "  ", "Wed 9 Mar 2016 16:29:04"],
  Editable->False]], "Print",
 ShowCellLabel->True,
 CellChangeTimes->{3.666547744766547*^9}],

Cell[BoxData[
 InterpretationBox[
  RowBox[{
  "123", "\[InvisibleSpace]", "\<\"  \"\>", 
   "\[InvisibleSpace]", "\<\"Wed 9 Mar 2016 16:29:05\"\>"}],
  SequenceForm[123, "  ", "Wed 9 Mar 2016 16:29:05"],
  Editable->False]], "Print",
 ShowCellLabel->True,
 CellChangeTimes->{3.666547745753447*^9}],

Cell[BoxData[
 InterpretationBox[
  RowBox[{
  "58", "\[InvisibleSpace]", "\<\"  \"\>", 
   "\[InvisibleSpace]", "\<\"Wed 9 Mar 2016 16:29:05\"\>"}],
  SequenceForm[58, "  ", "Wed 9 Mar 2016 16:29:05"],
  Editable->False]], "Print",
 ShowCellLabel->True,
 CellChangeTimes->{3.666547745905147*^9}],

Cell[BoxData[
 InterpretationBox[
  RowBox[{
  "59", "\[InvisibleSpace]", "\<\"  \"\>", 
   "\[InvisibleSpace]", "\<\"Wed 9 Mar 2016 16:29:06\"\>"}],
  SequenceForm[59, "  ", "Wed 9 Mar 2016 16:29:06"],
  Editable->False]], "Print",
 ShowCellLabel->True,
 CellChangeTimes->{3.666547746489451*^9}],

Cell[BoxData[
 InterpretationBox[
  RowBox[{
  "124", "\[InvisibleSpace]", "\<\"  \"\>", 
   "\[InvisibleSpace]", "\<\"Wed 9 Mar 2016 16:29:06\"\>"}],
  SequenceForm[124, "  ", "Wed 9 Mar 2016 16:29:06"],
  Editable->False]], "Print",
 ShowCellLabel->True,
 CellChangeTimes->{3.6665477468101273`*^9}],

Cell[BoxData[
 InterpretationBox[
  RowBox[{
  "125", "\[InvisibleSpace]", "\<\"  \"\>", 
   "\[InvisibleSpace]", "\<\"Wed 9 Mar 2016 16:29:07\"\>"}],
  SequenceForm[125, "  ", "Wed 9 Mar 2016 16:29:07"],
  Editable->False]], "Print",
 ShowCellLabel->True,
 CellChangeTimes->{3.666547747703226*^9}],

Cell[BoxData[
 InterpretationBox[
  RowBox[{
  "60", "\[InvisibleSpace]", "\<\"  \"\>", 
   "\[InvisibleSpace]", "\<\"Wed 9 Mar 2016 16:29:08\"\>"}],
  SequenceForm[60, "  ", "Wed 9 Mar 2016 16:29:08"],
  Editable->False]], "Print",
 ShowCellLabel->True,
 CellChangeTimes->{3.66654774804533*^9}],

Cell[BoxData[
 InterpretationBox[
  RowBox[{
  "61", "\[InvisibleSpace]", "\<\"  \"\>", 
   "\[InvisibleSpace]", "\<\"Wed 9 Mar 2016 16:29:09\"\>"}],
  SequenceForm[61, "  ", "Wed 9 Mar 2016 16:29:09"],
  Editable->False]], "Print",
 ShowCellLabel->True,
 CellChangeTimes->{3.666547749308586*^9}],

Cell[BoxData[
 InterpretationBox[
  RowBox[{
  "126", "\[InvisibleSpace]", "\<\"  \"\>", 
   "\[InvisibleSpace]", "\<\"Wed 9 Mar 2016 16:29:09\"\>"}],
  SequenceForm[126, "  ", "Wed 9 Mar 2016 16:29:09"],
  Editable->False]], "Print",
 ShowCellLabel->True,
 CellChangeTimes->{3.666547749484305*^9}],

Cell[BoxData[
 InterpretationBox[
  RowBox[{
  "62", "\[InvisibleSpace]", "\<\"  \"\>", 
   "\[InvisibleSpace]", "\<\"Wed 9 Mar 2016 16:29:10\"\>"}],
  SequenceForm[62, "  ", "Wed 9 Mar 2016 16:29:10"],
  Editable->False]], "Print",
 ShowCellLabel->True,
 CellChangeTimes->{3.6665477503127937`*^9}],

Cell[BoxData[
 InterpretationBox[
  RowBox[{
  "127", "\[InvisibleSpace]", "\<\"  \"\>", 
   "\[InvisibleSpace]", "\<\"Wed 9 Mar 2016 16:29:10\"\>"}],
  SequenceForm[127, "  ", "Wed 9 Mar 2016 16:29:10"],
  Editable->False]], "Print",
 ShowCellLabel->True,
 CellChangeTimes->{3.666547750822587*^9}],

Cell[BoxData[
 InterpretationBox[
  RowBox[{
  "128", "\[InvisibleSpace]", "\<\"  \"\>", 
   "\[InvisibleSpace]", "\<\"Wed 9 Mar 2016 16:29:11\"\>"}],
  SequenceForm[128, "  ", "Wed 9 Mar 2016 16:29:11"],
  Editable->False]], "Print",
 ShowCellLabel->True,
 CellChangeTimes->{3.666547752228005*^9}],

Cell[BoxData[
 InterpretationBox[
  RowBox[{
  "189", "\[InvisibleSpace]", "\<\"  \"\>", 
   "\[InvisibleSpace]", "\<\"Wed 9 Mar 2016 16:29:12\"\>"}],
  SequenceForm[189, "  ", "Wed 9 Mar 2016 16:29:12"],
  Editable->False]], "Print",
 ShowCellLabel->True,
 CellChangeTimes->{3.666547752381271*^9}],

Cell[BoxData[
 InterpretationBox[
  RowBox[{
  "129", "\[InvisibleSpace]", "\<\"  \"\>", 
   "\[InvisibleSpace]", "\<\"Wed 9 Mar 2016 16:29:12\"\>"}],
  SequenceForm[129, "  ", "Wed 9 Mar 2016 16:29:12"],
  Editable->False]], "Print",
 ShowCellLabel->True,
 CellChangeTimes->{3.666547752676984*^9}],

Cell[BoxData[
 InterpretationBox[
  RowBox[{
  "190", "\[InvisibleSpace]", "\<\"  \"\>", 
   "\[InvisibleSpace]", "\<\"Wed 9 Mar 2016 16:29:13\"\>"}],
  SequenceForm[190, "  ", "Wed 9 Mar 2016 16:29:13"],
  Editable->False]], "Print",
 ShowCellLabel->True,
 CellChangeTimes->{3.6665477533741817`*^9}],

Cell[BoxData[
 InterpretationBox[
  RowBox[{
  "130", "\[InvisibleSpace]", "\<\"  \"\>", 
   "\[InvisibleSpace]", "\<\"Wed 9 Mar 2016 16:29:14\"\>"}],
  SequenceForm[130, "  ", "Wed 9 Mar 2016 16:29:14"],
  Editable->False]], "Print",
 ShowCellLabel->True,
 CellChangeTimes->{3.666547754275764*^9}],

Cell[BoxData[
 InterpretationBox[
  RowBox[{
  "191", "\[InvisibleSpace]", "\<\"  \"\>", 
   "\[InvisibleSpace]", "\<\"Wed 9 Mar 2016 16:29:14\"\>"}],
  SequenceForm[191, "  ", "Wed 9 Mar 2016 16:29:14"],
  Editable->False]], "Print",
 ShowCellLabel->True,
 CellChangeTimes->{3.66654775487648*^9}],

Cell[BoxData[
 InterpretationBox[
  RowBox[{
  "131", "\[InvisibleSpace]", "\<\"  \"\>", 
   "\[InvisibleSpace]", "\<\"Wed 9 Mar 2016 16:29:15\"\>"}],
  SequenceForm[131, "  ", "Wed 9 Mar 2016 16:29:15"],
  Editable->False]], "Print",
 ShowCellLabel->True,
 CellChangeTimes->{3.666547755126783*^9}],

Cell[BoxData[
 InterpretationBox[
  RowBox[{
  "192", "\[InvisibleSpace]", "\<\"  \"\>", 
   "\[InvisibleSpace]", "\<\"Wed 9 Mar 2016 16:29:15\"\>"}],
  SequenceForm[192, "  ", "Wed 9 Mar 2016 16:29:15"],
  Editable->False]], "Print",
 ShowCellLabel->True,
 CellChangeTimes->{3.666547755936973*^9}],

Cell[BoxData[
 InterpretationBox[
  RowBox[{
  "132", "\[InvisibleSpace]", "\<\"  \"\>", 
   "\[InvisibleSpace]", "\<\"Wed 9 Mar 2016 16:29:16\"\>"}],
  SequenceForm[132, "  ", "Wed 9 Mar 2016 16:29:16"],
  Editable->False]], "Print",
 ShowCellLabel->True,
 CellChangeTimes->{3.666547756383713*^9}],

Cell[BoxData[
 InterpretationBox[
  RowBox[{
  "193", "\[InvisibleSpace]", "\<\"  \"\>", 
   "\[InvisibleSpace]", "\<\"Wed 9 Mar 2016 16:29:17\"\>"}],
  SequenceForm[193, "  ", "Wed 9 Mar 2016 16:29:17"],
  Editable->False]], "Print",
 ShowCellLabel->True,
 CellChangeTimes->{3.666547757709516*^9}],

Cell[BoxData[
 InterpretationBox[
  RowBox[{
  "133", "\[InvisibleSpace]", "\<\"  \"\>", 
   "\[InvisibleSpace]", "\<\"Wed 9 Mar 2016 16:29:17\"\>"}],
  SequenceForm[133, "  ", "Wed 9 Mar 2016 16:29:17"],
  Editable->False]], "Print",
 ShowCellLabel->True,
 CellChangeTimes->{3.666547757863111*^9}],

Cell[BoxData[
 InterpretationBox[
  RowBox[{
  "194", "\[InvisibleSpace]", "\<\"  \"\>", 
   "\[InvisibleSpace]", "\<\"Wed 9 Mar 2016 16:29:19\"\>"}],
  SequenceForm[194, "  ", "Wed 9 Mar 2016 16:29:19"],
  Editable->False]], "Print",
 ShowCellLabel->True,
 CellChangeTimes->{3.666547759482827*^9}],

Cell[BoxData[
 InterpretationBox[
  RowBox[{
  "134", "\[InvisibleSpace]", "\<\"  \"\>", 
   "\[InvisibleSpace]", "\<\"Wed 9 Mar 2016 16:29:20\"\>"}],
  SequenceForm[134, "  ", "Wed 9 Mar 2016 16:29:20"],
  Editable->False]], "Print",
 ShowCellLabel->True,
 CellChangeTimes->{3.666547760248423*^9}],

Cell[BoxData[
 InterpretationBox[
  RowBox[{
  "195", "\[InvisibleSpace]", "\<\"  \"\>", 
   "\[InvisibleSpace]", "\<\"Wed 9 Mar 2016 16:29:20\"\>"}],
  SequenceForm[195, "  ", "Wed 9 Mar 2016 16:29:20"],
  Editable->False]], "Print",
 ShowCellLabel->True,
 CellChangeTimes->{3.666547760432967*^9}],

Cell[BoxData[
 InterpretationBox[
  RowBox[{
  "135", "\[InvisibleSpace]", "\<\"  \"\>", 
   "\[InvisibleSpace]", "\<\"Wed 9 Mar 2016 16:29:21\"\>"}],
  SequenceForm[135, "  ", "Wed 9 Mar 2016 16:29:21"],
  Editable->False]], "Print",
 ShowCellLabel->True,
 CellChangeTimes->{3.666547761259759*^9}],

Cell[BoxData[
 InterpretationBox[
  RowBox[{
  "196", "\[InvisibleSpace]", "\<\"  \"\>", 
   "\[InvisibleSpace]", "\<\"Wed 9 Mar 2016 16:29:21\"\>"}],
  SequenceForm[196, "  ", "Wed 9 Mar 2016 16:29:21"],
  Editable->False]], "Print",
 ShowCellLabel->True,
 CellChangeTimes->{3.666547761584469*^9}],

Cell[BoxData[
 InterpretationBox[
  RowBox[{
  "136", "\[InvisibleSpace]", "\<\"  \"\>", 
   "\[InvisibleSpace]", "\<\"Wed 9 Mar 2016 16:29:22\"\>"}],
  SequenceForm[136, "  ", "Wed 9 Mar 2016 16:29:22"],
  Editable->False]], "Print",
 ShowCellLabel->True,
 CellChangeTimes->{3.66654776219385*^9}],

Cell[BoxData[
 InterpretationBox[
  RowBox[{
  "137", "\[InvisibleSpace]", "\<\"  \"\>", 
   "\[InvisibleSpace]", "\<\"Wed 9 Mar 2016 16:29:22\"\>"}],
  SequenceForm[137, "  ", "Wed 9 Mar 2016 16:29:22"],
  Editable->False]], "Print",
 ShowCellLabel->True,
 CellChangeTimes->{3.6665477628750143`*^9}],

Cell[BoxData[
 InterpretationBox[
  RowBox[{
  "197", "\[InvisibleSpace]", "\<\"  \"\>", 
   "\[InvisibleSpace]", "\<\"Wed 9 Mar 2016 16:29:22\"\>"}],
  SequenceForm[197, "  ", "Wed 9 Mar 2016 16:29:22"],
  Editable->False]], "Print",
 ShowCellLabel->True,
 CellChangeTimes->{3.6665477630124397`*^9}],

Cell[BoxData[
 InterpretationBox[
  RowBox[{
  "198", "\[InvisibleSpace]", "\<\"  \"\>", 
   "\[InvisibleSpace]", "\<\"Wed 9 Mar 2016 16:29:23\"\>"}],
  SequenceForm[198, "  ", "Wed 9 Mar 2016 16:29:23"],
  Editable->False]], "Print",
 ShowCellLabel->True,
 CellChangeTimes->{3.666547763805024*^9}],

Cell[BoxData[
 InterpretationBox[
  RowBox[{
  "138", "\[InvisibleSpace]", "\<\"  \"\>", 
   "\[InvisibleSpace]", "\<\"Wed 9 Mar 2016 16:29:24\"\>"}],
  SequenceForm[138, "  ", "Wed 9 Mar 2016 16:29:24"],
  Editable->False]], "Print",
 ShowCellLabel->True,
 CellChangeTimes->{3.666547764228427*^9}],

Cell[BoxData[
 InterpretationBox[
  RowBox[{
  "199", "\[InvisibleSpace]", "\<\"  \"\>", 
   "\[InvisibleSpace]", "\<\"Wed 9 Mar 2016 16:29:24\"\>"}],
  SequenceForm[199, "  ", "Wed 9 Mar 2016 16:29:24"],
  Editable->False]], "Print",
 ShowCellLabel->True,
 CellChangeTimes->{3.6665477646320667`*^9}],

Cell[BoxData[
 InterpretationBox[
  RowBox[{
  "200", "\[InvisibleSpace]", "\<\"  \"\>", 
   "\[InvisibleSpace]", "\<\"Wed 9 Mar 2016 16:29:25\"\>"}],
  SequenceForm[200, "  ", "Wed 9 Mar 2016 16:29:25"],
  Editable->False]], "Print",
 ShowCellLabel->True,
 CellChangeTimes->{3.666547765323264*^9}],

Cell[BoxData[
 InterpretationBox[
  RowBox[{
  "139", "\[InvisibleSpace]", "\<\"  \"\>", 
   "\[InvisibleSpace]", "\<\"Wed 9 Mar 2016 16:29:25\"\>"}],
  SequenceForm[139, "  ", "Wed 9 Mar 2016 16:29:25"],
  Editable->False]], "Print",
 ShowCellLabel->True,
 CellChangeTimes->{3.666547765526722*^9}],

Cell[BoxData[
 InterpretationBox[
  RowBox[{
  "201", "\[InvisibleSpace]", "\<\"  \"\>", 
   "\[InvisibleSpace]", "\<\"Wed 9 Mar 2016 16:29:26\"\>"}],
  SequenceForm[201, "  ", "Wed 9 Mar 2016 16:29:26"],
  Editable->False]], "Print",
 ShowCellLabel->True,
 CellChangeTimes->{3.666547766321884*^9}],

Cell[BoxData[
 InterpretationBox[
  RowBox[{
  "140", "\[InvisibleSpace]", "\<\"  \"\>", 
   "\[InvisibleSpace]", "\<\"Wed 9 Mar 2016 16:29:26\"\>"}],
  SequenceForm[140, "  ", "Wed 9 Mar 2016 16:29:26"],
  Editable->False]], "Print",
 ShowCellLabel->True,
 CellChangeTimes->{3.6665477668720617`*^9}],

Cell[BoxData[
 InterpretationBox[
  RowBox[{
  "202", "\[InvisibleSpace]", "\<\"  \"\>", 
   "\[InvisibleSpace]", "\<\"Wed 9 Mar 2016 16:29:26\"\>"}],
  SequenceForm[202, "  ", "Wed 9 Mar 2016 16:29:26"],
  Editable->False]], "Print",
 ShowCellLabel->True,
 CellChangeTimes->{3.6665477670208607`*^9}],

Cell[BoxData[
 InterpretationBox[
  RowBox[{
  "141", "\[InvisibleSpace]", "\<\"  \"\>", 
   "\[InvisibleSpace]", "\<\"Wed 9 Mar 2016 16:29:28\"\>"}],
  SequenceForm[141, "  ", "Wed 9 Mar 2016 16:29:28"],
  Editable->False]], "Print",
 ShowCellLabel->True,
 CellChangeTimes->{3.666547768063651*^9}],

Cell[BoxData[
 InterpretationBox[
  RowBox[{
  "203", "\[InvisibleSpace]", "\<\"  \"\>", 
   "\[InvisibleSpace]", "\<\"Wed 9 Mar 2016 16:29:28\"\>"}],
  SequenceForm[203, "  ", "Wed 9 Mar 2016 16:29:28"],
  Editable->False]], "Print",
 ShowCellLabel->True,
 CellChangeTimes->{3.666547768751169*^9}],

Cell[BoxData[
 InterpretationBox[
  RowBox[{
  "142", "\[InvisibleSpace]", "\<\"  \"\>", 
   "\[InvisibleSpace]", "\<\"Wed 9 Mar 2016 16:29:29\"\>"}],
  SequenceForm[142, "  ", "Wed 9 Mar 2016 16:29:29"],
  Editable->False]], "Print",
 ShowCellLabel->True,
 CellChangeTimes->{3.666547769347397*^9}],

Cell[BoxData[
 InterpretationBox[
  RowBox[{
  "204", "\[InvisibleSpace]", "\<\"  \"\>", 
   "\[InvisibleSpace]", "\<\"Wed 9 Mar 2016 16:29:30\"\>"}],
  SequenceForm[204, "  ", "Wed 9 Mar 2016 16:29:30"],
  Editable->False]], "Print",
 ShowCellLabel->True,
 CellChangeTimes->{3.666547770861438*^9}],

Cell[BoxData[
 InterpretationBox[
  RowBox[{
  "143", "\[InvisibleSpace]", "\<\"  \"\>", 
   "\[InvisibleSpace]", "\<\"Wed 9 Mar 2016 16:29:31\"\>"}],
  SequenceForm[143, "  ", "Wed 9 Mar 2016 16:29:31"],
  Editable->False]], "Print",
 ShowCellLabel->True,
 CellChangeTimes->{3.66654777133644*^9}],

Cell[BoxData[
 InterpretationBox[
  RowBox[{
  "205", "\[InvisibleSpace]", "\<\"  \"\>", 
   "\[InvisibleSpace]", "\<\"Wed 9 Mar 2016 16:29:32\"\>"}],
  SequenceForm[205, "  ", "Wed 9 Mar 2016 16:29:32"],
  Editable->False]], "Print",
 ShowCellLabel->True,
 CellChangeTimes->{3.6665477720926123`*^9}],

Cell[BoxData[
 InterpretationBox[
  RowBox[{
  "144", "\[InvisibleSpace]", "\<\"  \"\>", 
   "\[InvisibleSpace]", "\<\"Wed 9 Mar 2016 16:29:32\"\>"}],
  SequenceForm[144, "  ", "Wed 9 Mar 2016 16:29:32"],
  Editable->False]], "Print",
 ShowCellLabel->True,
 CellChangeTimes->{3.666547772533925*^9}],

Cell[BoxData[
 InterpretationBox[
  RowBox[{
  "206", "\[InvisibleSpace]", "\<\"  \"\>", 
   "\[InvisibleSpace]", "\<\"Wed 9 Mar 2016 16:29:33\"\>"}],
  SequenceForm[206, "  ", "Wed 9 Mar 2016 16:29:33"],
  Editable->False]], "Print",
 ShowCellLabel->True,
 CellChangeTimes->{3.666547773448028*^9}],

Cell[BoxData[
 InterpretationBox[
  RowBox[{
  "145", "\[InvisibleSpace]", "\<\"  \"\>", 
   "\[InvisibleSpace]", "\<\"Wed 9 Mar 2016 16:29:34\"\>"}],
  SequenceForm[145, "  ", "Wed 9 Mar 2016 16:29:34"],
  Editable->False]], "Print",
 ShowCellLabel->True,
 CellChangeTimes->{3.6665477743470373`*^9}],

Cell[BoxData[
 InterpretationBox[
  RowBox[{
  "207", "\[InvisibleSpace]", "\<\"  \"\>", 
   "\[InvisibleSpace]", "\<\"Wed 9 Mar 2016 16:29:34\"\>"}],
  SequenceForm[207, "  ", "Wed 9 Mar 2016 16:29:34"],
  Editable->False]], "Print",
 ShowCellLabel->True,
 CellChangeTimes->{3.6665477748545847`*^9}],

Cell[BoxData[
 InterpretationBox[
  RowBox[{
  "146", "\[InvisibleSpace]", "\<\"  \"\>", 
   "\[InvisibleSpace]", "\<\"Wed 9 Mar 2016 16:29:35\"\>"}],
  SequenceForm[146, "  ", "Wed 9 Mar 2016 16:29:35"],
  Editable->False]], "Print",
 ShowCellLabel->True,
 CellChangeTimes->{3.666547775047909*^9}],

Cell[BoxData[
 InterpretationBox[
  RowBox[{
  "147", "\[InvisibleSpace]", "\<\"  \"\>", 
   "\[InvisibleSpace]", "\<\"Wed 9 Mar 2016 16:29:35\"\>"}],
  SequenceForm[147, "  ", "Wed 9 Mar 2016 16:29:35"],
  Editable->False]], "Print",
 ShowCellLabel->True,
 CellChangeTimes->{3.666547775741535*^9}],

Cell[BoxData[
 InterpretationBox[
  RowBox[{
  "208", "\[InvisibleSpace]", "\<\"  \"\>", 
   "\[InvisibleSpace]", "\<\"Wed 9 Mar 2016 16:29:35\"\>"}],
  SequenceForm[208, "  ", "Wed 9 Mar 2016 16:29:35"],
  Editable->False]], "Print",
 ShowCellLabel->True,
 CellChangeTimes->{3.66654777589211*^9}],

Cell[BoxData[
 InterpretationBox[
  RowBox[{
  "148", "\[InvisibleSpace]", "\<\"  \"\>", 
   "\[InvisibleSpace]", "\<\"Wed 9 Mar 2016 16:29:36\"\>"}],
  SequenceForm[148, "  ", "Wed 9 Mar 2016 16:29:36"],
  Editable->False]], "Print",
 ShowCellLabel->True,
 CellChangeTimes->{3.6665477764851027`*^9}],

Cell[BoxData[
 InterpretationBox[
  RowBox[{
  "209", "\[InvisibleSpace]", "\<\"  \"\>", 
   "\[InvisibleSpace]", "\<\"Wed 9 Mar 2016 16:29:37\"\>"}],
  SequenceForm[209, "  ", "Wed 9 Mar 2016 16:29:37"],
  Editable->False]], "Print",
 ShowCellLabel->True,
 CellChangeTimes->{3.666547777710281*^9}],

Cell[BoxData[
 InterpretationBox[
  RowBox[{
  "210", "\[InvisibleSpace]", "\<\"  \"\>", 
   "\[InvisibleSpace]", "\<\"Wed 9 Mar 2016 16:29:39\"\>"}],
  SequenceForm[210, "  ", "Wed 9 Mar 2016 16:29:39"],
  Editable->False]], "Print",
 ShowCellLabel->True,
 CellChangeTimes->{3.666547779236195*^9}],

Cell[BoxData[
 InterpretationBox[
  RowBox[{
  "149", "\[InvisibleSpace]", "\<\"  \"\>", 
   "\[InvisibleSpace]", "\<\"Wed 9 Mar 2016 16:29:39\"\>"}],
  SequenceForm[149, "  ", "Wed 9 Mar 2016 16:29:39"],
  Editable->False]], "Print",
 ShowCellLabel->True,
 CellChangeTimes->{3.666547779936945*^9}],

Cell[BoxData[
 InterpretationBox[
  RowBox[{
  "211", "\[InvisibleSpace]", "\<\"  \"\>", 
   "\[InvisibleSpace]", "\<\"Wed 9 Mar 2016 16:29:40\"\>"}],
  SequenceForm[211, "  ", "Wed 9 Mar 2016 16:29:40"],
  Editable->False]], "Print",
 ShowCellLabel->True,
 CellChangeTimes->{3.6665477806155376`*^9}],

Cell[BoxData[
 InterpretationBox[
  RowBox[{
  "150", "\[InvisibleSpace]", "\<\"  \"\>", 
   "\[InvisibleSpace]", "\<\"Wed 9 Mar 2016 16:29:41\"\>"}],
  SequenceForm[150, "  ", "Wed 9 Mar 2016 16:29:41"],
  Editable->False]], "Print",
 ShowCellLabel->True,
 CellChangeTimes->{3.666547781667465*^9}],

Cell[BoxData[
 InterpretationBox[
  RowBox[{
  "212", "\[InvisibleSpace]", "\<\"  \"\>", 
   "\[InvisibleSpace]", "\<\"Wed 9 Mar 2016 16:29:41\"\>"}],
  SequenceForm[212, "  ", "Wed 9 Mar 2016 16:29:41"],
  Editable->False]], "Print",
 ShowCellLabel->True,
 CellChangeTimes->{3.6665477818537617`*^9}],

Cell[BoxData[
 InterpretationBox[
  RowBox[{
  "213", "\[InvisibleSpace]", "\<\"  \"\>", 
   "\[InvisibleSpace]", "\<\"Wed 9 Mar 2016 16:29:42\"\>"}],
  SequenceForm[213, "  ", "Wed 9 Mar 2016 16:29:42"],
  Editable->False]], "Print",
 ShowCellLabel->True,
 CellChangeTimes->{3.666547782418648*^9}],

Cell[BoxData[
 InterpretationBox[
  RowBox[{
  "151", "\[InvisibleSpace]", "\<\"  \"\>", 
   "\[InvisibleSpace]", "\<\"Wed 9 Mar 2016 16:29:43\"\>"}],
  SequenceForm[151, "  ", "Wed 9 Mar 2016 16:29:43"],
  Editable->False]], "Print",
 ShowCellLabel->True,
 CellChangeTimes->{3.66654778316432*^9}],

Cell[BoxData[
 InterpretationBox[
  RowBox[{
  "214", "\[InvisibleSpace]", "\<\"  \"\>", 
   "\[InvisibleSpace]", "\<\"Wed 9 Mar 2016 16:29:43\"\>"}],
  SequenceForm[214, "  ", "Wed 9 Mar 2016 16:29:43"],
  Editable->False]], "Print",
 ShowCellLabel->True,
 CellChangeTimes->{3.666547783736805*^9}],

Cell[BoxData[
 InterpretationBox[
  RowBox[{
  "152", "\[InvisibleSpace]", "\<\"  \"\>", 
   "\[InvisibleSpace]", "\<\"Wed 9 Mar 2016 16:29:44\"\>"}],
  SequenceForm[152, "  ", "Wed 9 Mar 2016 16:29:44"],
  Editable->False]], "Print",
 ShowCellLabel->True,
 CellChangeTimes->{3.66654778467806*^9}],

Cell[BoxData[
 InterpretationBox[
  RowBox[{
  "215", "\[InvisibleSpace]", "\<\"  \"\>", 
   "\[InvisibleSpace]", "\<\"Wed 9 Mar 2016 16:29:44\"\>"}],
  SequenceForm[215, "  ", "Wed 9 Mar 2016 16:29:44"],
  Editable->False]], "Print",
 ShowCellLabel->True,
 CellChangeTimes->{3.6665477848938723`*^9}],

Cell[BoxData[
 InterpretationBox[
  RowBox[{
  "153", "\[InvisibleSpace]", "\<\"  \"\>", 
   "\[InvisibleSpace]", "\<\"Wed 9 Mar 2016 16:29:45\"\>"}],
  SequenceForm[153, "  ", "Wed 9 Mar 2016 16:29:45"],
  Editable->False]], "Print",
 ShowCellLabel->True,
 CellChangeTimes->{3.666547785621232*^9}],

Cell[BoxData[
 InterpretationBox[
  RowBox[{
  "216", "\[InvisibleSpace]", "\<\"  \"\>", 
   "\[InvisibleSpace]", "\<\"Wed 9 Mar 2016 16:29:46\"\>"}],
  SequenceForm[216, "  ", "Wed 9 Mar 2016 16:29:46"],
  Editable->False]], "Print",
 ShowCellLabel->True,
 CellChangeTimes->{3.666547786353238*^9}],

Cell[BoxData[
 InterpretationBox[
  RowBox[{
  "154", "\[InvisibleSpace]", "\<\"  \"\>", 
   "\[InvisibleSpace]", "\<\"Wed 9 Mar 2016 16:29:46\"\>"}],
  SequenceForm[154, "  ", "Wed 9 Mar 2016 16:29:46"],
  Editable->False]], "Print",
 ShowCellLabel->True,
 CellChangeTimes->{3.6665477865095*^9}],

Cell[BoxData[
 InterpretationBox[
  RowBox[{
  "155", "\[InvisibleSpace]", "\<\"  \"\>", 
   "\[InvisibleSpace]", "\<\"Wed 9 Mar 2016 16:29:47\"\>"}],
  SequenceForm[155, "  ", "Wed 9 Mar 2016 16:29:47"],
  Editable->False]], "Print",
 ShowCellLabel->True,
 CellChangeTimes->{3.666547787671358*^9}],

Cell[BoxData[
 InterpretationBox[
  RowBox[{
  "217", "\[InvisibleSpace]", "\<\"  \"\>", 
   "\[InvisibleSpace]", "\<\"Wed 9 Mar 2016 16:29:47\"\>"}],
  SequenceForm[217, "  ", "Wed 9 Mar 2016 16:29:47"],
  Editable->False]], "Print",
 ShowCellLabel->True,
 CellChangeTimes->{3.666547787870042*^9}],

Cell[BoxData[
 InterpretationBox[
  RowBox[{
  "156", "\[InvisibleSpace]", "\<\"  \"\>", 
   "\[InvisibleSpace]", "\<\"Wed 9 Mar 2016 16:29:48\"\>"}],
  SequenceForm[156, "  ", "Wed 9 Mar 2016 16:29:48"],
  Editable->False]], "Print",
 ShowCellLabel->True,
 CellChangeTimes->{3.6665477888173437`*^9}],

Cell[BoxData[
 InterpretationBox[
  RowBox[{
  "218", "\[InvisibleSpace]", "\<\"  \"\>", 
   "\[InvisibleSpace]", "\<\"Wed 9 Mar 2016 16:29:49\"\>"}],
  SequenceForm[218, "  ", "Wed 9 Mar 2016 16:29:49"],
  Editable->False]], "Print",
 ShowCellLabel->True,
 CellChangeTimes->{3.666547789361783*^9}],

Cell[BoxData[
 InterpretationBox[
  RowBox[{
  "157", "\[InvisibleSpace]", "\<\"  \"\>", 
   "\[InvisibleSpace]", "\<\"Wed 9 Mar 2016 16:29:50\"\>"}],
  SequenceForm[157, "  ", "Wed 9 Mar 2016 16:29:50"],
  Editable->False]], "Print",
 ShowCellLabel->True,
 CellChangeTimes->{3.666547790582881*^9}],

Cell[BoxData[
 InterpretationBox[
  RowBox[{
  "219", "\[InvisibleSpace]", "\<\"  \"\>", 
   "\[InvisibleSpace]", "\<\"Wed 9 Mar 2016 16:29:50\"\>"}],
  SequenceForm[219, "  ", "Wed 9 Mar 2016 16:29:50"],
  Editable->False]], "Print",
 ShowCellLabel->True,
 CellChangeTimes->{3.6665477907818537`*^9}],

Cell[BoxData[
 InterpretationBox[
  RowBox[{
  "220", "\[InvisibleSpace]", "\<\"  \"\>", 
   "\[InvisibleSpace]", "\<\"Wed 9 Mar 2016 16:29:52\"\>"}],
  SequenceForm[220, "  ", "Wed 9 Mar 2016 16:29:52"],
  Editable->False]], "Print",
 ShowCellLabel->True,
 CellChangeTimes->{3.6665477921783123`*^9}],

Cell[BoxData[
 InterpretationBox[
  RowBox[{
  "158", "\[InvisibleSpace]", "\<\"  \"\>", 
   "\[InvisibleSpace]", "\<\"Wed 9 Mar 2016 16:29:52\"\>"}],
  SequenceForm[158, "  ", "Wed 9 Mar 2016 16:29:52"],
  Editable->False]], "Print",
 ShowCellLabel->True,
 CellChangeTimes->{3.6665477923409863`*^9}],

Cell[BoxData[
 InterpretationBox[
  RowBox[{
  "221", "\[InvisibleSpace]", "\<\"  \"\>", 
   "\[InvisibleSpace]", "\<\"Wed 9 Mar 2016 16:29:53\"\>"}],
  SequenceForm[221, "  ", "Wed 9 Mar 2016 16:29:53"],
  Editable->False]], "Print",
 ShowCellLabel->True,
 CellChangeTimes->{3.666547793091599*^9}],

Cell[BoxData[
 InterpretationBox[
  RowBox[{
  "159", "\[InvisibleSpace]", "\<\"  \"\>", 
   "\[InvisibleSpace]", "\<\"Wed 9 Mar 2016 16:29:53\"\>"}],
  SequenceForm[159, "  ", "Wed 9 Mar 2016 16:29:53"],
  Editable->False]], "Print",
 ShowCellLabel->True,
 CellChangeTimes->{3.6665477937400846`*^9}],

Cell[BoxData[
 InterpretationBox[
  RowBox[{
  "222", "\[InvisibleSpace]", "\<\"  \"\>", 
   "\[InvisibleSpace]", "\<\"Wed 9 Mar 2016 16:29:53\"\>"}],
  SequenceForm[222, "  ", "Wed 9 Mar 2016 16:29:53"],
  Editable->False]], "Print",
 ShowCellLabel->True,
 CellChangeTimes->{3.666547793972394*^9}],

Cell[BoxData[
 InterpretationBox[
  RowBox[{
  "160", "\[InvisibleSpace]", "\<\"  \"\>", 
   "\[InvisibleSpace]", "\<\"Wed 9 Mar 2016 16:29:54\"\>"}],
  SequenceForm[160, "  ", "Wed 9 Mar 2016 16:29:54"],
  Editable->False]], "Print",
 ShowCellLabel->True,
 CellChangeTimes->{3.666547794899231*^9}],

Cell[BoxData[
 InterpretationBox[
  RowBox[{
  "223", "\[InvisibleSpace]", "\<\"  \"\>", 
   "\[InvisibleSpace]", "\<\"Wed 9 Mar 2016 16:29:55\"\>"}],
  SequenceForm[223, "  ", "Wed 9 Mar 2016 16:29:55"],
  Editable->False]], "Print",
 ShowCellLabel->True,
 CellChangeTimes->{3.666547795129156*^9}],

Cell[BoxData[
 InterpretationBox[
  RowBox[{
  "161", "\[InvisibleSpace]", "\<\"  \"\>", 
   "\[InvisibleSpace]", "\<\"Wed 9 Mar 2016 16:29:55\"\>"}],
  SequenceForm[161, "  ", "Wed 9 Mar 2016 16:29:55"],
  Editable->False]], "Print",
 ShowCellLabel->True,
 CellChangeTimes->{3.6665477955148373`*^9}],

Cell[BoxData[
 InterpretationBox[
  RowBox[{
  "162", "\[InvisibleSpace]", "\<\"  \"\>", 
   "\[InvisibleSpace]", "\<\"Wed 9 Mar 2016 16:29:56\"\>"}],
  SequenceForm[162, "  ", "Wed 9 Mar 2016 16:29:56"],
  Editable->False]], "Print",
 ShowCellLabel->True,
 CellChangeTimes->{3.666547796253475*^9}],

Cell[BoxData[
 InterpretationBox[
  RowBox[{
  "224", "\[InvisibleSpace]", "\<\"  \"\>", 
   "\[InvisibleSpace]", "\<\"Wed 9 Mar 2016 16:29:56\"\>"}],
  SequenceForm[224, "  ", "Wed 9 Mar 2016 16:29:56"],
  Editable->False]], "Print",
 ShowCellLabel->True,
 CellChangeTimes->{3.6665477965514183`*^9}],

Cell[BoxData[
 InterpretationBox[
  RowBox[{
  "225", "\[InvisibleSpace]", "\<\"  \"\>", 
   "\[InvisibleSpace]", "\<\"Wed 9 Mar 2016 16:29:58\"\>"}],
  SequenceForm[225, "  ", "Wed 9 Mar 2016 16:29:58"],
  Editable->False]], "Print",
 ShowCellLabel->True,
 CellChangeTimes->{3.6665477980319033`*^9}],

Cell[BoxData[
 InterpretationBox[
  RowBox[{
  "163", "\[InvisibleSpace]", "\<\"  \"\>", 
   "\[InvisibleSpace]", "\<\"Wed 9 Mar 2016 16:29:58\"\>"}],
  SequenceForm[163, "  ", "Wed 9 Mar 2016 16:29:58"],
  Editable->False]], "Print",
 ShowCellLabel->True,
 CellChangeTimes->{3.6665477982843037`*^9}],

Cell[BoxData[
 InterpretationBox[
  RowBox[{
  "226", "\[InvisibleSpace]", "\<\"  \"\>", 
   "\[InvisibleSpace]", "\<\"Wed 9 Mar 2016 16:29:59\"\>"}],
  SequenceForm[226, "  ", "Wed 9 Mar 2016 16:29:59"],
  Editable->False]], "Print",
 ShowCellLabel->True,
 CellChangeTimes->{3.666547799755231*^9}],

Cell[BoxData[
 InterpretationBox[
  RowBox[{
  "164", "\[InvisibleSpace]", "\<\"  \"\>", 
   "\[InvisibleSpace]", "\<\"Wed 9 Mar 2016 16:30:00\"\>"}],
  SequenceForm[164, "  ", "Wed 9 Mar 2016 16:30:00"],
  Editable->False]], "Print",
 ShowCellLabel->True,
 CellChangeTimes->{3.666547800562134*^9}],

Cell[BoxData[
 InterpretationBox[
  RowBox[{
  "227", "\[InvisibleSpace]", "\<\"  \"\>", 
   "\[InvisibleSpace]", "\<\"Wed 9 Mar 2016 16:30:00\"\>"}],
  SequenceForm[227, "  ", "Wed 9 Mar 2016 16:30:00"],
  Editable->False]], "Print",
 ShowCellLabel->True,
 CellChangeTimes->{3.666547800752667*^9}],

Cell[BoxData[
 InterpretationBox[
  RowBox[{
  "165", "\[InvisibleSpace]", "\<\"  \"\>", 
   "\[InvisibleSpace]", "\<\"Wed 9 Mar 2016 16:30:01\"\>"}],
  SequenceForm[165, "  ", "Wed 9 Mar 2016 16:30:01"],
  Editable->False]], "Print",
 ShowCellLabel->True,
 CellChangeTimes->{3.666547801560498*^9}],

Cell[BoxData[
 InterpretationBox[
  RowBox[{
  "228", "\[InvisibleSpace]", "\<\"  \"\>", 
   "\[InvisibleSpace]", "\<\"Wed 9 Mar 2016 16:30:02\"\>"}],
  SequenceForm[228, "  ", "Wed 9 Mar 2016 16:30:02"],
  Editable->False]], "Print",
 ShowCellLabel->True,
 CellChangeTimes->{3.666547802270578*^9}],

Cell[BoxData[
 InterpretationBox[
  RowBox[{
  "166", "\[InvisibleSpace]", "\<\"  \"\>", 
   "\[InvisibleSpace]", "\<\"Wed 9 Mar 2016 16:30:02\"\>"}],
  SequenceForm[166, "  ", "Wed 9 Mar 2016 16:30:02"],
  Editable->False]], "Print",
 ShowCellLabel->True,
 CellChangeTimes->{3.6665478026273108`*^9}],

Cell[BoxData[
 InterpretationBox[
  RowBox[{
  "229", "\[InvisibleSpace]", "\<\"  \"\>", 
   "\[InvisibleSpace]", "\<\"Wed 9 Mar 2016 16:30:03\"\>"}],
  SequenceForm[229, "  ", "Wed 9 Mar 2016 16:30:03"],
  Editable->False]], "Print",
 ShowCellLabel->True,
 CellChangeTimes->{3.6665478034513273`*^9}],

Cell[BoxData[
 InterpretationBox[
  RowBox[{
  "167", "\[InvisibleSpace]", "\<\"  \"\>", 
   "\[InvisibleSpace]", "\<\"Wed 9 Mar 2016 16:30:03\"\>"}],
  SequenceForm[167, "  ", "Wed 9 Mar 2016 16:30:03"],
  Editable->False]], "Print",
 ShowCellLabel->True,
 CellChangeTimes->{3.666547803612987*^9}],

Cell[BoxData[
 InterpretationBox[
  RowBox[{
  "230", "\[InvisibleSpace]", "\<\"  \"\>", 
   "\[InvisibleSpace]", "\<\"Wed 9 Mar 2016 16:30:04\"\>"}],
  SequenceForm[230, "  ", "Wed 9 Mar 2016 16:30:04"],
  Editable->False]], "Print",
 ShowCellLabel->True,
 CellChangeTimes->{3.6665478043105793`*^9}],

Cell[BoxData[
 InterpretationBox[
  RowBox[{
  "168", "\[InvisibleSpace]", "\<\"  \"\>", 
   "\[InvisibleSpace]", "\<\"Wed 9 Mar 2016 16:30:04\"\>"}],
  SequenceForm[168, "  ", "Wed 9 Mar 2016 16:30:04"],
  Editable->False]], "Print",
 ShowCellLabel->True,
 CellChangeTimes->{3.666547804503511*^9}],

Cell[BoxData[
 InterpretationBox[
  RowBox[{
  "231", "\[InvisibleSpace]", "\<\"  \"\>", 
   "\[InvisibleSpace]", "\<\"Wed 9 Mar 2016 16:30:04\"\>"}],
  SequenceForm[231, "  ", "Wed 9 Mar 2016 16:30:04"],
  Editable->False]], "Print",
 ShowCellLabel->True,
 CellChangeTimes->{3.666547804874453*^9}],

Cell[BoxData[
 InterpretationBox[
  RowBox[{
  "232", "\[InvisibleSpace]", "\<\"  \"\>", 
   "\[InvisibleSpace]", "\<\"Wed 9 Mar 2016 16:30:05\"\>"}],
  SequenceForm[232, "  ", "Wed 9 Mar 2016 16:30:05"],
  Editable->False]], "Print",
 ShowCellLabel->True,
 CellChangeTimes->{3.666547805566619*^9}],

Cell[BoxData[
 InterpretationBox[
  RowBox[{
  "169", "\[InvisibleSpace]", "\<\"  \"\>", 
   "\[InvisibleSpace]", "\<\"Wed 9 Mar 2016 16:30:05\"\>"}],
  SequenceForm[169, "  ", "Wed 9 Mar 2016 16:30:05"],
  Editable->False]], "Print",
 ShowCellLabel->True,
 CellChangeTimes->{3.666547805851286*^9}],

Cell[BoxData[
 InterpretationBox[
  RowBox[{
  "233", "\[InvisibleSpace]", "\<\"  \"\>", 
   "\[InvisibleSpace]", "\<\"Wed 9 Mar 2016 16:30:06\"\>"}],
  SequenceForm[233, "  ", "Wed 9 Mar 2016 16:30:06"],
  Editable->False]], "Print",
 ShowCellLabel->True,
 CellChangeTimes->{3.666547806780375*^9}],

Cell[BoxData[
 InterpretationBox[
  RowBox[{
  "170", "\[InvisibleSpace]", "\<\"  \"\>", 
   "\[InvisibleSpace]", "\<\"Wed 9 Mar 2016 16:30:07\"\>"}],
  SequenceForm[170, "  ", "Wed 9 Mar 2016 16:30:07"],
  Editable->False]], "Print",
 ShowCellLabel->True,
 CellChangeTimes->{3.6665478071559277`*^9}],

Cell[BoxData[
 InterpretationBox[
  RowBox[{
  "234", "\[InvisibleSpace]", "\<\"  \"\>", 
   "\[InvisibleSpace]", "\<\"Wed 9 Mar 2016 16:30:08\"\>"}],
  SequenceForm[234, "  ", "Wed 9 Mar 2016 16:30:08"],
  Editable->False]], "Print",
 ShowCellLabel->True,
 CellChangeTimes->{3.6665478080330887`*^9}],

Cell[BoxData[
 InterpretationBox[
  RowBox[{
  "171", "\[InvisibleSpace]", "\<\"  \"\>", 
   "\[InvisibleSpace]", "\<\"Wed 9 Mar 2016 16:30:08\"\>"}],
  SequenceForm[171, "  ", "Wed 9 Mar 2016 16:30:08"],
  Editable->False]], "Print",
 ShowCellLabel->True,
 CellChangeTimes->{3.6665478081826763`*^9}],

Cell[BoxData[
 InterpretationBox[
  RowBox[{
  "172", "\[InvisibleSpace]", "\<\"  \"\>", 
   "\[InvisibleSpace]", "\<\"Wed 9 Mar 2016 16:30:09\"\>"}],
  SequenceForm[172, "  ", "Wed 9 Mar 2016 16:30:09"],
  Editable->False]], "Print",
 ShowCellLabel->True,
 CellChangeTimes->{3.666547809257448*^9}],

Cell[BoxData[
 InterpretationBox[
  RowBox[{
  "235", "\[InvisibleSpace]", "\<\"  \"\>", 
   "\[InvisibleSpace]", "\<\"Wed 9 Mar 2016 16:30:09\"\>"}],
  SequenceForm[235, "  ", "Wed 9 Mar 2016 16:30:09"],
  Editable->False]], "Print",
 ShowCellLabel->True,
 CellChangeTimes->{3.666547809407333*^9}],

Cell[BoxData[
 InterpretationBox[
  RowBox[{
  "236", "\[InvisibleSpace]", "\<\"  \"\>", 
   "\[InvisibleSpace]", "\<\"Wed 9 Mar 2016 16:30:10\"\>"}],
  SequenceForm[236, "  ", "Wed 9 Mar 2016 16:30:10"],
  Editable->False]], "Print",
 ShowCellLabel->True,
 CellChangeTimes->{3.666547810240788*^9}],

Cell[BoxData[
 InterpretationBox[
  RowBox[{
  "173", "\[InvisibleSpace]", "\<\"  \"\>", 
   "\[InvisibleSpace]", "\<\"Wed 9 Mar 2016 16:30:11\"\>"}],
  SequenceForm[173, "  ", "Wed 9 Mar 2016 16:30:11"],
  Editable->False]], "Print",
 ShowCellLabel->True,
 CellChangeTimes->{3.6665478110756493`*^9}],

Cell[BoxData[
 InterpretationBox[
  RowBox[{
  "237", "\[InvisibleSpace]", "\<\"  \"\>", 
   "\[InvisibleSpace]", "\<\"Wed 9 Mar 2016 16:30:11\"\>"}],
  SequenceForm[237, "  ", "Wed 9 Mar 2016 16:30:11"],
  Editable->False]], "Print",
 ShowCellLabel->True,
 CellChangeTimes->{3.6665478113206463`*^9}],

Cell[BoxData[
 InterpretationBox[
  RowBox[{
  "238", "\[InvisibleSpace]", "\<\"  \"\>", 
   "\[InvisibleSpace]", "\<\"Wed 9 Mar 2016 16:30:12\"\>"}],
  SequenceForm[238, "  ", "Wed 9 Mar 2016 16:30:12"],
  Editable->False]], "Print",
 ShowCellLabel->True,
 CellChangeTimes->{3.666547812658351*^9}],

Cell[BoxData[
 InterpretationBox[
  RowBox[{
  "174", "\[InvisibleSpace]", "\<\"  \"\>", 
   "\[InvisibleSpace]", "\<\"Wed 9 Mar 2016 16:30:12\"\>"}],
  SequenceForm[174, "  ", "Wed 9 Mar 2016 16:30:12"],
  Editable->False]], "Print",
 ShowCellLabel->True,
 CellChangeTimes->{3.666547812818749*^9}],

Cell[BoxData[
 InterpretationBox[
  RowBox[{
  "239", "\[InvisibleSpace]", "\<\"  \"\>", 
   "\[InvisibleSpace]", "\<\"Wed 9 Mar 2016 16:30:13\"\>"}],
  SequenceForm[239, "  ", "Wed 9 Mar 2016 16:30:13"],
  Editable->False]], "Print",
 ShowCellLabel->True,
 CellChangeTimes->{3.666547813319606*^9}],

Cell[BoxData[
 InterpretationBox[
  RowBox[{
  "175", "\[InvisibleSpace]", "\<\"  \"\>", 
   "\[InvisibleSpace]", "\<\"Wed 9 Mar 2016 16:30:14\"\>"}],
  SequenceForm[175, "  ", "Wed 9 Mar 2016 16:30:14"],
  Editable->False]], "Print",
 ShowCellLabel->True,
 CellChangeTimes->{3.666547814058736*^9}],

Cell[BoxData[
 InterpretationBox[
  RowBox[{
  "240", "\[InvisibleSpace]", "\<\"  \"\>", 
   "\[InvisibleSpace]", "\<\"Wed 9 Mar 2016 16:30:14\"\>"}],
  SequenceForm[240, "  ", "Wed 9 Mar 2016 16:30:14"],
  Editable->False]], "Print",
 ShowCellLabel->True,
 CellChangeTimes->{3.666547814224752*^9}],

Cell[BoxData[
 InterpretationBox[
  RowBox[{
  "241", "\[InvisibleSpace]", "\<\"  \"\>", 
   "\[InvisibleSpace]", "\<\"Wed 9 Mar 2016 16:30:15\"\>"}],
  SequenceForm[241, "  ", "Wed 9 Mar 2016 16:30:15"],
  Editable->False]], "Print",
 ShowCellLabel->True,
 CellChangeTimes->{3.6665478159060297`*^9}],

Cell[BoxData[
 InterpretationBox[
  RowBox[{
  "176", "\[InvisibleSpace]", "\<\"  \"\>", 
   "\[InvisibleSpace]", "\<\"Wed 9 Mar 2016 16:30:16\"\>"}],
  SequenceForm[176, "  ", "Wed 9 Mar 2016 16:30:16"],
  Editable->False]], "Print",
 ShowCellLabel->True,
 CellChangeTimes->{3.666547816184922*^9}],

Cell[BoxData[
 InterpretationBox[
  RowBox[{
  "242", "\[InvisibleSpace]", "\<\"  \"\>", 
   "\[InvisibleSpace]", "\<\"Wed 9 Mar 2016 16:30:17\"\>"}],
  SequenceForm[242, "  ", "Wed 9 Mar 2016 16:30:17"],
  Editable->False]], "Print",
 ShowCellLabel->True,
 CellChangeTimes->{3.666547817053978*^9}],

Cell[BoxData[
 InterpretationBox[
  RowBox[{
  "177", "\[InvisibleSpace]", "\<\"  \"\>", 
   "\[InvisibleSpace]", "\<\"Wed 9 Mar 2016 16:30:17\"\>"}],
  SequenceForm[177, "  ", "Wed 9 Mar 2016 16:30:17"],
  Editable->False]], "Print",
 ShowCellLabel->True,
 CellChangeTimes->{3.6665478174807053`*^9}],

Cell[BoxData[
 InterpretationBox[
  RowBox[{
  "243", "\[InvisibleSpace]", "\<\"  \"\>", 
   "\[InvisibleSpace]", "\<\"Wed 9 Mar 2016 16:30:18\"\>"}],
  SequenceForm[243, "  ", "Wed 9 Mar 2016 16:30:18"],
  Editable->False]], "Print",
 ShowCellLabel->True,
 CellChangeTimes->{3.666547818520969*^9}],

Cell[BoxData[
 InterpretationBox[
  RowBox[{
  "178", "\[InvisibleSpace]", "\<\"  \"\>", 
   "\[InvisibleSpace]", "\<\"Wed 9 Mar 2016 16:30:18\"\>"}],
  SequenceForm[178, "  ", "Wed 9 Mar 2016 16:30:18"],
  Editable->False]], "Print",
 ShowCellLabel->True,
 CellChangeTimes->{3.6665478187029257`*^9}],

Cell[BoxData[
 InterpretationBox[
  RowBox[{
  "179", "\[InvisibleSpace]", "\<\"  \"\>", 
   "\[InvisibleSpace]", "\<\"Wed 9 Mar 2016 16:30:20\"\>"}],
  SequenceForm[179, "  ", "Wed 9 Mar 2016 16:30:20"],
  Editable->False]], "Print",
 ShowCellLabel->True,
 CellChangeTimes->{3.666547820388731*^9}],

Cell[BoxData[
 InterpretationBox[
  RowBox[{
  "244", "\[InvisibleSpace]", "\<\"  \"\>", 
   "\[InvisibleSpace]", "\<\"Wed 9 Mar 2016 16:30:20\"\>"}],
  SequenceForm[244, "  ", "Wed 9 Mar 2016 16:30:20"],
  Editable->False]], "Print",
 ShowCellLabel->True,
 CellChangeTimes->{3.666547820650779*^9}],

Cell[BoxData[
 InterpretationBox[
  RowBox[{
  "180", "\[InvisibleSpace]", "\<\"  \"\>", 
   "\[InvisibleSpace]", "\<\"Wed 9 Mar 2016 16:30:21\"\>"}],
  SequenceForm[180, "  ", "Wed 9 Mar 2016 16:30:21"],
  Editable->False]], "Print",
 ShowCellLabel->True,
 CellChangeTimes->{3.666547821626051*^9}],

Cell[BoxData[
 InterpretationBox[
  RowBox[{
  "245", "\[InvisibleSpace]", "\<\"  \"\>", 
   "\[InvisibleSpace]", "\<\"Wed 9 Mar 2016 16:30:22\"\>"}],
  SequenceForm[245, "  ", "Wed 9 Mar 2016 16:30:22"],
  Editable->False]], "Print",
 ShowCellLabel->True,
 CellChangeTimes->{3.666547822273155*^9}],

Cell[BoxData[
 InterpretationBox[
  RowBox[{
  "181", "\[InvisibleSpace]", "\<\"  \"\>", 
   "\[InvisibleSpace]", "\<\"Wed 9 Mar 2016 16:30:22\"\>"}],
  SequenceForm[181, "  ", "Wed 9 Mar 2016 16:30:22"],
  Editable->False]], "Print",
 ShowCellLabel->True,
 CellChangeTimes->{3.666547822680423*^9}],

Cell[BoxData[
 InterpretationBox[
  RowBox[{
  "246", "\[InvisibleSpace]", "\<\"  \"\>", 
   "\[InvisibleSpace]", "\<\"Wed 9 Mar 2016 16:30:23\"\>"}],
  SequenceForm[246, "  ", "Wed 9 Mar 2016 16:30:23"],
  Editable->False]], "Print",
 ShowCellLabel->True,
 CellChangeTimes->{3.666547823810692*^9}],

Cell[BoxData[
 InterpretationBox[
  RowBox[{
  "182", "\[InvisibleSpace]", "\<\"  \"\>", 
   "\[InvisibleSpace]", "\<\"Wed 9 Mar 2016 16:30:24\"\>"}],
  SequenceForm[182, "  ", "Wed 9 Mar 2016 16:30:24"],
  Editable->False]], "Print",
 ShowCellLabel->True,
 CellChangeTimes->{3.6665478249334383`*^9}],

Cell[BoxData[
 InterpretationBox[
  RowBox[{
  "247", "\[InvisibleSpace]", "\<\"  \"\>", 
   "\[InvisibleSpace]", "\<\"Wed 9 Mar 2016 16:30:25\"\>"}],
  SequenceForm[247, "  ", "Wed 9 Mar 2016 16:30:25"],
  Editable->False]], "Print",
 ShowCellLabel->True,
 CellChangeTimes->{3.666547825200259*^9}],

Cell[BoxData[
 InterpretationBox[
  RowBox[{
  "248", "\[InvisibleSpace]", "\<\"  \"\>", 
   "\[InvisibleSpace]", "\<\"Wed 9 Mar 2016 16:30:26\"\>"}],
  SequenceForm[248, "  ", "Wed 9 Mar 2016 16:30:26"],
  Editable->False]], "Print",
 ShowCellLabel->True,
 CellChangeTimes->{3.666547826408215*^9}],

Cell[BoxData[
 InterpretationBox[
  RowBox[{
  "183", "\[InvisibleSpace]", "\<\"  \"\>", 
   "\[InvisibleSpace]", "\<\"Wed 9 Mar 2016 16:30:26\"\>"}],
  SequenceForm[183, "  ", "Wed 9 Mar 2016 16:30:26"],
  Editable->False]], "Print",
 ShowCellLabel->True,
 CellChangeTimes->{3.666547826713437*^9}],

Cell[BoxData[
 InterpretationBox[
  RowBox[{
  "249", "\[InvisibleSpace]", "\<\"  \"\>", 
   "\[InvisibleSpace]", "\<\"Wed 9 Mar 2016 16:30:27\"\>"}],
  SequenceForm[249, "  ", "Wed 9 Mar 2016 16:30:27"],
  Editable->False]], "Print",
 ShowCellLabel->True,
 CellChangeTimes->{3.666547827672728*^9}],

Cell[BoxData[
 InterpretationBox[
  RowBox[{
  "184", "\[InvisibleSpace]", "\<\"  \"\>", 
   "\[InvisibleSpace]", "\<\"Wed 9 Mar 2016 16:30:27\"\>"}],
  SequenceForm[184, "  ", "Wed 9 Mar 2016 16:30:27"],
  Editable->False]], "Print",
 ShowCellLabel->True,
 CellChangeTimes->{3.666547827865149*^9}],

Cell[BoxData[
 InterpretationBox[
  RowBox[{
  "185", "\[InvisibleSpace]", "\<\"  \"\>", 
   "\[InvisibleSpace]", "\<\"Wed 9 Mar 2016 16:30:29\"\>"}],
  SequenceForm[185, "  ", "Wed 9 Mar 2016 16:30:29"],
  Editable->False]], "Print",
 ShowCellLabel->True,
 CellChangeTimes->{3.666547829065894*^9}],

Cell[BoxData[
 InterpretationBox[
  RowBox[{
  "250", "\[InvisibleSpace]", "\<\"  \"\>", 
   "\[InvisibleSpace]", "\<\"Wed 9 Mar 2016 16:30:29\"\>"}],
  SequenceForm[250, "  ", "Wed 9 Mar 2016 16:30:29"],
  Editable->False]], "Print",
 ShowCellLabel->True,
 CellChangeTimes->{3.666547829888955*^9}],

Cell[BoxData[
 InterpretationBox[
  RowBox[{
  "186", "\[InvisibleSpace]", "\<\"  \"\>", 
   "\[InvisibleSpace]", "\<\"Wed 9 Mar 2016 16:30:29\"\>"}],
  SequenceForm[186, "  ", "Wed 9 Mar 2016 16:30:29"],
  Editable->False]], "Print",
 ShowCellLabel->True,
 CellChangeTimes->{3.666547830027178*^9}],

Cell[BoxData[
 InterpretationBox[
  RowBox[{
  "187", "\[InvisibleSpace]", "\<\"  \"\>", 
   "\[InvisibleSpace]", "\<\"Wed 9 Mar 2016 16:30:30\"\>"}],
  SequenceForm[187, "  ", "Wed 9 Mar 2016 16:30:30"],
  Editable->False]], "Print",
 ShowCellLabel->True,
 CellChangeTimes->{3.6665478305370197`*^9}],

Cell[BoxData[
 InterpretationBox[
  RowBox[{
  "251", "\[InvisibleSpace]", "\<\"  \"\>", 
   "\[InvisibleSpace]", "\<\"Wed 9 Mar 2016 16:30:30\"\>"}],
  SequenceForm[251, "  ", "Wed 9 Mar 2016 16:30:30"],
  Editable->False]], "Print",
 ShowCellLabel->True,
 CellChangeTimes->{3.66654783078977*^9}],

Cell[BoxData[
 InterpretationBox[
  RowBox[{
  "188", "\[InvisibleSpace]", "\<\"  \"\>", 
   "\[InvisibleSpace]", "\<\"Wed 9 Mar 2016 16:30:31\"\>"}],
  SequenceForm[188, "  ", "Wed 9 Mar 2016 16:30:31"],
  Editable->False]], "Print",
 ShowCellLabel->True,
 CellChangeTimes->{3.666547831958364*^9}],

Cell[BoxData[
 InterpretationBox[
  RowBox[{
  "252", "\[InvisibleSpace]", "\<\"  \"\>", 
   "\[InvisibleSpace]", "\<\"Wed 9 Mar 2016 16:30:31\"\>"}],
  SequenceForm[252, "  ", "Wed 9 Mar 2016 16:30:31"],
  Editable->False]], "Print",
 ShowCellLabel->True,
 CellChangeTimes->{3.666547832112214*^9}],

Cell[BoxData[
 InterpretationBox[
  RowBox[{
  "315", "\[InvisibleSpace]", "\<\"  \"\>", 
   "\[InvisibleSpace]", "\<\"Wed 9 Mar 2016 16:30:33\"\>"}],
  SequenceForm[315, "  ", "Wed 9 Mar 2016 16:30:33"],
  Editable->False]], "Print",
 ShowCellLabel->True,
 CellChangeTimes->{3.666547833607559*^9}],

Cell[BoxData[
 InterpretationBox[
  RowBox[{
  "253", "\[InvisibleSpace]", "\<\"  \"\>", 
   "\[InvisibleSpace]", "\<\"Wed 9 Mar 2016 16:30:33\"\>"}],
  SequenceForm[253, "  ", "Wed 9 Mar 2016 16:30:33"],
  Editable->False]], "Print",
 ShowCellLabel->True,
 CellChangeTimes->{3.666547833766567*^9}],

Cell[BoxData[
 InterpretationBox[
  RowBox[{
  "254", "\[InvisibleSpace]", "\<\"  \"\>", 
   "\[InvisibleSpace]", "\<\"Wed 9 Mar 2016 16:30:34\"\>"}],
  SequenceForm[254, "  ", "Wed 9 Mar 2016 16:30:34"],
  Editable->False]], "Print",
 ShowCellLabel->True,
 CellChangeTimes->{3.6665478348280287`*^9}],

Cell[BoxData[
 InterpretationBox[
  RowBox[{
  "316", "\[InvisibleSpace]", "\<\"  \"\>", 
   "\[InvisibleSpace]", "\<\"Wed 9 Mar 2016 16:30:34\"\>"}],
  SequenceForm[316, "  ", "Wed 9 Mar 2016 16:30:34"],
  Editable->False]], "Print",
 ShowCellLabel->True,
 CellChangeTimes->{3.666547834985211*^9}],

Cell[BoxData[
 InterpretationBox[
  RowBox[{
  "317", "\[InvisibleSpace]", "\<\"  \"\>", 
   "\[InvisibleSpace]", "\<\"Wed 9 Mar 2016 16:30:35\"\>"}],
  SequenceForm[317, "  ", "Wed 9 Mar 2016 16:30:35"],
  Editable->False]], "Print",
 ShowCellLabel->True,
 CellChangeTimes->{3.6665478357471247`*^9}],

Cell[BoxData[
 InterpretationBox[
  RowBox[{
  "255", "\[InvisibleSpace]", "\<\"  \"\>", 
   "\[InvisibleSpace]", "\<\"Wed 9 Mar 2016 16:30:36\"\>"}],
  SequenceForm[255, "  ", "Wed 9 Mar 2016 16:30:36"],
  Editable->False]], "Print",
 ShowCellLabel->True,
 CellChangeTimes->{3.666547836486384*^9}],

Cell[BoxData[
 InterpretationBox[
  RowBox[{
  "318", "\[InvisibleSpace]", "\<\"  \"\>", 
   "\[InvisibleSpace]", "\<\"Wed 9 Mar 2016 16:30:37\"\>"}],
  SequenceForm[318, "  ", "Wed 9 Mar 2016 16:30:37"],
  Editable->False]], "Print",
 ShowCellLabel->True,
 CellChangeTimes->{3.6665478377695436`*^9}],

Cell[BoxData[
 InterpretationBox[
  RowBox[{
  "256", "\[InvisibleSpace]", "\<\"  \"\>", 
   "\[InvisibleSpace]", "\<\"Wed 9 Mar 2016 16:30:38\"\>"}],
  SequenceForm[256, "  ", "Wed 9 Mar 2016 16:30:38"],
  Editable->False]], "Print",
 ShowCellLabel->True,
 CellChangeTimes->{3.66654783806253*^9}],

Cell[BoxData[
 InterpretationBox[
  RowBox[{
  "257", "\[InvisibleSpace]", "\<\"  \"\>", 
   "\[InvisibleSpace]", "\<\"Wed 9 Mar 2016 16:30:39\"\>"}],
  SequenceForm[257, "  ", "Wed 9 Mar 2016 16:30:39"],
  Editable->False]], "Print",
 ShowCellLabel->True,
 CellChangeTimes->{3.666547839275115*^9}],

Cell[BoxData[
 InterpretationBox[
  RowBox[{
  "319", "\[InvisibleSpace]", "\<\"  \"\>", 
   "\[InvisibleSpace]", "\<\"Wed 9 Mar 2016 16:30:39\"\>"}],
  SequenceForm[319, "  ", "Wed 9 Mar 2016 16:30:39"],
  Editable->False]], "Print",
 ShowCellLabel->True,
 CellChangeTimes->{3.66654783947117*^9}],

Cell[BoxData[
 InterpretationBox[
  RowBox[{
  "320", "\[InvisibleSpace]", "\<\"  \"\>", 
   "\[InvisibleSpace]", "\<\"Wed 9 Mar 2016 16:30:40\"\>"}],
  SequenceForm[320, "  ", "Wed 9 Mar 2016 16:30:40"],
  Editable->False]], "Print",
 ShowCellLabel->True,
 CellChangeTimes->{3.666547840587244*^9}],

Cell[BoxData[
 InterpretationBox[
  RowBox[{
  "258", "\[InvisibleSpace]", "\<\"  \"\>", 
   "\[InvisibleSpace]", "\<\"Wed 9 Mar 2016 16:30:40\"\>"}],
  SequenceForm[258, "  ", "Wed 9 Mar 2016 16:30:40"],
  Editable->False]], "Print",
 ShowCellLabel->True,
 CellChangeTimes->{3.666547840854822*^9}],

Cell[BoxData[
 InterpretationBox[
  RowBox[{
  "321", "\[InvisibleSpace]", "\<\"  \"\>", 
   "\[InvisibleSpace]", "\<\"Wed 9 Mar 2016 16:30:41\"\>"}],
  SequenceForm[321, "  ", "Wed 9 Mar 2016 16:30:41"],
  Editable->False]], "Print",
 ShowCellLabel->True,
 CellChangeTimes->{3.666547841554056*^9}],

Cell[BoxData[
 InterpretationBox[
  RowBox[{
  "259", "\[InvisibleSpace]", "\<\"  \"\>", 
   "\[InvisibleSpace]", "\<\"Wed 9 Mar 2016 16:30:41\"\>"}],
  SequenceForm[259, "  ", "Wed 9 Mar 2016 16:30:41"],
  Editable->False]], "Print",
 ShowCellLabel->True,
 CellChangeTimes->{3.6665478417059317`*^9}],

Cell[BoxData[
 InterpretationBox[
  RowBox[{
  "260", "\[InvisibleSpace]", "\<\"  \"\>", 
   "\[InvisibleSpace]", "\<\"Wed 9 Mar 2016 16:30:42\"\>"}],
  SequenceForm[260, "  ", "Wed 9 Mar 2016 16:30:42"],
  Editable->False]], "Print",
 ShowCellLabel->True,
 CellChangeTimes->{3.6665478425037737`*^9}],

Cell[BoxData[
 InterpretationBox[
  RowBox[{
  "261", "\[InvisibleSpace]", "\<\"  \"\>", 
   "\[InvisibleSpace]", "\<\"Wed 9 Mar 2016 16:30:43\"\>"}],
  SequenceForm[261, "  ", "Wed 9 Mar 2016 16:30:43"],
  Editable->False]], "Print",
 ShowCellLabel->True,
 CellChangeTimes->{3.666547843378932*^9}],

Cell[BoxData[
 InterpretationBox[
  RowBox[{
  "322", "\[InvisibleSpace]", "\<\"  \"\>", 
   "\[InvisibleSpace]", "\<\"Wed 9 Mar 2016 16:30:43\"\>"}],
  SequenceForm[322, "  ", "Wed 9 Mar 2016 16:30:43"],
  Editable->False]], "Print",
 ShowCellLabel->True,
 CellChangeTimes->{3.666547843554242*^9}],

Cell[BoxData[
 InterpretationBox[
  RowBox[{
  "262", "\[InvisibleSpace]", "\<\"  \"\>", 
   "\[InvisibleSpace]", "\<\"Wed 9 Mar 2016 16:30:44\"\>"}],
  SequenceForm[262, "  ", "Wed 9 Mar 2016 16:30:44"],
  Editable->False]], "Print",
 ShowCellLabel->True,
 CellChangeTimes->{3.666547844164806*^9}],

Cell[BoxData[
 InterpretationBox[
  RowBox[{
  "323", "\[InvisibleSpace]", "\<\"  \"\>", 
   "\[InvisibleSpace]", "\<\"Wed 9 Mar 2016 16:30:45\"\>"}],
  SequenceForm[323, "  ", "Wed 9 Mar 2016 16:30:45"],
  Editable->False]], "Print",
 ShowCellLabel->True,
 CellChangeTimes->{3.666547845293092*^9}],

Cell[BoxData[
 InterpretationBox[
  RowBox[{
  "263", "\[InvisibleSpace]", "\<\"  \"\>", 
   "\[InvisibleSpace]", "\<\"Wed 9 Mar 2016 16:30:45\"\>"}],
  SequenceForm[263, "  ", "Wed 9 Mar 2016 16:30:45"],
  Editable->False]], "Print",
 ShowCellLabel->True,
 CellChangeTimes->{3.6665478454584827`*^9}],

Cell[BoxData[
 InterpretationBox[
  RowBox[{
  "264", "\[InvisibleSpace]", "\<\"  \"\>", 
   "\[InvisibleSpace]", "\<\"Wed 9 Mar 2016 16:30:46\"\>"}],
  SequenceForm[264, "  ", "Wed 9 Mar 2016 16:30:46"],
  Editable->False]], "Print",
 ShowCellLabel->True,
 CellChangeTimes->{3.6665478463677464`*^9}],

Cell[BoxData[
 InterpretationBox[
  RowBox[{
  "324", "\[InvisibleSpace]", "\<\"  \"\>", 
   "\[InvisibleSpace]", "\<\"Wed 9 Mar 2016 16:30:46\"\>"}],
  SequenceForm[324, "  ", "Wed 9 Mar 2016 16:30:46"],
  Editable->False]], "Print",
 ShowCellLabel->True,
 CellChangeTimes->{3.6665478466451817`*^9}],

Cell[BoxData[
 InterpretationBox[
  RowBox[{
  "265", "\[InvisibleSpace]", "\<\"  \"\>", 
   "\[InvisibleSpace]", "\<\"Wed 9 Mar 2016 16:30:47\"\>"}],
  SequenceForm[265, "  ", "Wed 9 Mar 2016 16:30:47"],
  Editable->False]], "Print",
 ShowCellLabel->True,
 CellChangeTimes->{3.666547847617206*^9}],

Cell[BoxData[
 InterpretationBox[
  RowBox[{
  "325", "\[InvisibleSpace]", "\<\"  \"\>", 
   "\[InvisibleSpace]", "\<\"Wed 9 Mar 2016 16:30:47\"\>"}],
  SequenceForm[325, "  ", "Wed 9 Mar 2016 16:30:47"],
  Editable->False]], "Print",
 ShowCellLabel->True,
 CellChangeTimes->{3.6665478477712307`*^9}],

Cell[BoxData[
 InterpretationBox[
  RowBox[{
  "326", "\[InvisibleSpace]", "\<\"  \"\>", 
   "\[InvisibleSpace]", "\<\"Wed 9 Mar 2016 16:30:48\"\>"}],
  SequenceForm[326, "  ", "Wed 9 Mar 2016 16:30:48"],
  Editable->False]], "Print",
 ShowCellLabel->True,
 CellChangeTimes->{3.666547848681609*^9}],

Cell[BoxData[
 InterpretationBox[
  RowBox[{
  "266", "\[InvisibleSpace]", "\<\"  \"\>", 
   "\[InvisibleSpace]", "\<\"Wed 9 Mar 2016 16:30:49\"\>"}],
  SequenceForm[266, "  ", "Wed 9 Mar 2016 16:30:49"],
  Editable->False]], "Print",
 ShowCellLabel->True,
 CellChangeTimes->{3.666547849031394*^9}],

Cell[BoxData[
 InterpretationBox[
  RowBox[{
  "327", "\[InvisibleSpace]", "\<\"  \"\>", 
   "\[InvisibleSpace]", "\<\"Wed 9 Mar 2016 16:30:50\"\>"}],
  SequenceForm[327, "  ", "Wed 9 Mar 2016 16:30:50"],
  Editable->False]], "Print",
 ShowCellLabel->True,
 CellChangeTimes->{3.666547850759967*^9}],

Cell[BoxData[
 InterpretationBox[
  RowBox[{
  "267", "\[InvisibleSpace]", "\<\"  \"\>", 
   "\[InvisibleSpace]", "\<\"Wed 9 Mar 2016 16:30:50\"\>"}],
  SequenceForm[267, "  ", "Wed 9 Mar 2016 16:30:50"],
  Editable->False]], "Print",
 ShowCellLabel->True,
 CellChangeTimes->{3.66654785090523*^9}],

Cell[BoxData[
 InterpretationBox[
  RowBox[{
  "268", "\[InvisibleSpace]", "\<\"  \"\>", 
   "\[InvisibleSpace]", "\<\"Wed 9 Mar 2016 16:30:51\"\>"}],
  SequenceForm[268, "  ", "Wed 9 Mar 2016 16:30:51"],
  Editable->False]], "Print",
 ShowCellLabel->True,
 CellChangeTimes->{3.666547851814213*^9}],

Cell[BoxData[
 InterpretationBox[
  RowBox[{
  "328", "\[InvisibleSpace]", "\<\"  \"\>", 
   "\[InvisibleSpace]", "\<\"Wed 9 Mar 2016 16:30:52\"\>"}],
  SequenceForm[328, "  ", "Wed 9 Mar 2016 16:30:52"],
  Editable->False]], "Print",
 ShowCellLabel->True,
 CellChangeTimes->{3.6665478526448717`*^9}],

Cell[BoxData[
 InterpretationBox[
  RowBox[{
  "269", "\[InvisibleSpace]", "\<\"  \"\>", 
   "\[InvisibleSpace]", "\<\"Wed 9 Mar 2016 16:30:53\"\>"}],
  SequenceForm[269, "  ", "Wed 9 Mar 2016 16:30:53"],
  Editable->False]], "Print",
 ShowCellLabel->True,
 CellChangeTimes->{3.666547853494186*^9}],

Cell[BoxData[
 InterpretationBox[
  RowBox[{
  "329", "\[InvisibleSpace]", "\<\"  \"\>", 
   "\[InvisibleSpace]", "\<\"Wed 9 Mar 2016 16:30:54\"\>"}],
  SequenceForm[329, "  ", "Wed 9 Mar 2016 16:30:54"],
  Editable->False]], "Print",
 ShowCellLabel->True,
 CellChangeTimes->{3.666547854380721*^9}],

Cell[BoxData[
 InterpretationBox[
  RowBox[{
  "270", "\[InvisibleSpace]", "\<\"  \"\>", 
   "\[InvisibleSpace]", "\<\"Wed 9 Mar 2016 16:30:54\"\>"}],
  SequenceForm[270, "  ", "Wed 9 Mar 2016 16:30:54"],
  Editable->False]], "Print",
 ShowCellLabel->True,
 CellChangeTimes->{3.666547854640697*^9}],

Cell[BoxData[
 InterpretationBox[
  RowBox[{
  "330", "\[InvisibleSpace]", "\<\"  \"\>", 
   "\[InvisibleSpace]", "\<\"Wed 9 Mar 2016 16:30:55\"\>"}],
  SequenceForm[330, "  ", "Wed 9 Mar 2016 16:30:55"],
  Editable->False]], "Print",
 ShowCellLabel->True,
 CellChangeTimes->{3.666547855633898*^9}],

Cell[BoxData[
 InterpretationBox[
  RowBox[{
  "271", "\[InvisibleSpace]", "\<\"  \"\>", 
   "\[InvisibleSpace]", "\<\"Wed 9 Mar 2016 16:30:56\"\>"}],
  SequenceForm[271, "  ", "Wed 9 Mar 2016 16:30:56"],
  Editable->False]], "Print",
 ShowCellLabel->True,
 CellChangeTimes->{3.666547856029111*^9}],

Cell[BoxData[
 InterpretationBox[
  RowBox[{
  "331", "\[InvisibleSpace]", "\<\"  \"\>", 
   "\[InvisibleSpace]", "\<\"Wed 9 Mar 2016 16:30:56\"\>"}],
  SequenceForm[331, "  ", "Wed 9 Mar 2016 16:30:56"],
  Editable->False]], "Print",
 ShowCellLabel->True,
 CellChangeTimes->{3.666547856343837*^9}],

Cell[BoxData[
 InterpretationBox[
  RowBox[{
  "332", "\[InvisibleSpace]", "\<\"  \"\>", 
   "\[InvisibleSpace]", "\<\"Wed 9 Mar 2016 16:30:57\"\>"}],
  SequenceForm[332, "  ", "Wed 9 Mar 2016 16:30:57"],
  Editable->False]], "Print",
 ShowCellLabel->True,
 CellChangeTimes->{3.666547857356635*^9}],

Cell[BoxData[
 InterpretationBox[
  RowBox[{
  "272", "\[InvisibleSpace]", "\<\"  \"\>", 
   "\[InvisibleSpace]", "\<\"Wed 9 Mar 2016 16:30:57\"\>"}],
  SequenceForm[272, "  ", "Wed 9 Mar 2016 16:30:57"],
  Editable->False]], "Print",
 ShowCellLabel->True,
 CellChangeTimes->{3.666547857960938*^9}],

Cell[BoxData[
 InterpretationBox[
  RowBox[{
  "273", "\[InvisibleSpace]", "\<\"  \"\>", 
   "\[InvisibleSpace]", "\<\"Wed 9 Mar 2016 16:30:58\"\>"}],
  SequenceForm[273, "  ", "Wed 9 Mar 2016 16:30:58"],
  Editable->False]], "Print",
 ShowCellLabel->True,
 CellChangeTimes->{3.666547858709126*^9}],

Cell[BoxData[
 InterpretationBox[
  RowBox[{
  "333", "\[InvisibleSpace]", "\<\"  \"\>", 
   "\[InvisibleSpace]", "\<\"Wed 9 Mar 2016 16:30:59\"\>"}],
  SequenceForm[333, "  ", "Wed 9 Mar 2016 16:30:59"],
  Editable->False]], "Print",
 ShowCellLabel->True,
 CellChangeTimes->{3.6665478593681593`*^9}],

Cell[BoxData[
 InterpretationBox[
  RowBox[{
  "334", "\[InvisibleSpace]", "\<\"  \"\>", 
   "\[InvisibleSpace]", "\<\"Wed 9 Mar 2016 16:31:00\"\>"}],
  SequenceForm[334, "  ", "Wed 9 Mar 2016 16:31:00"],
  Editable->False]], "Print",
 ShowCellLabel->True,
 CellChangeTimes->{3.666547860546411*^9}],

Cell[BoxData[
 InterpretationBox[
  RowBox[{
  "274", "\[InvisibleSpace]", "\<\"  \"\>", 
   "\[InvisibleSpace]", "\<\"Wed 9 Mar 2016 16:31:00\"\>"}],
  SequenceForm[274, "  ", "Wed 9 Mar 2016 16:31:00"],
  Editable->False]], "Print",
 ShowCellLabel->True,
 CellChangeTimes->{3.666547861010234*^9}],

Cell[BoxData[
 InterpretationBox[
  RowBox[{
  "335", "\[InvisibleSpace]", "\<\"  \"\>", 
   "\[InvisibleSpace]", "\<\"Wed 9 Mar 2016 16:31:01\"\>"}],
  SequenceForm[335, "  ", "Wed 9 Mar 2016 16:31:01"],
  Editable->False]], "Print",
 ShowCellLabel->True,
 CellChangeTimes->{3.666547861946597*^9}],

Cell[BoxData[
 InterpretationBox[
  RowBox[{
  "275", "\[InvisibleSpace]", "\<\"  \"\>", 
   "\[InvisibleSpace]", "\<\"Wed 9 Mar 2016 16:31:02\"\>"}],
  SequenceForm[275, "  ", "Wed 9 Mar 2016 16:31:02"],
  Editable->False]], "Print",
 ShowCellLabel->True,
 CellChangeTimes->{3.666547862409844*^9}],

Cell[BoxData[
 InterpretationBox[
  RowBox[{
  "336", "\[InvisibleSpace]", "\<\"  \"\>", 
   "\[InvisibleSpace]", "\<\"Wed 9 Mar 2016 16:31:03\"\>"}],
  SequenceForm[336, "  ", "Wed 9 Mar 2016 16:31:03"],
  Editable->False]], "Print",
 ShowCellLabel->True,
 CellChangeTimes->{3.666547863841722*^9}],

Cell[BoxData[
 InterpretationBox[
  RowBox[{
  "276", "\[InvisibleSpace]", "\<\"  \"\>", 
   "\[InvisibleSpace]", "\<\"Wed 9 Mar 2016 16:31:04\"\>"}],
  SequenceForm[276, "  ", "Wed 9 Mar 2016 16:31:04"],
  Editable->False]], "Print",
 ShowCellLabel->True,
 CellChangeTimes->{3.666547864082315*^9}],

Cell[BoxData[
 InterpretationBox[
  RowBox[{
  "337", "\[InvisibleSpace]", "\<\"  \"\>", 
   "\[InvisibleSpace]", "\<\"Wed 9 Mar 2016 16:31:05\"\>"}],
  SequenceForm[337, "  ", "Wed 9 Mar 2016 16:31:05"],
  Editable->False]], "Print",
 ShowCellLabel->True,
 CellChangeTimes->{3.666547865114461*^9}],

Cell[BoxData[
 InterpretationBox[
  RowBox[{
  "277", "\[InvisibleSpace]", "\<\"  \"\>", 
   "\[InvisibleSpace]", "\<\"Wed 9 Mar 2016 16:31:05\"\>"}],
  SequenceForm[277, "  ", "Wed 9 Mar 2016 16:31:05"],
  Editable->False]], "Print",
 ShowCellLabel->True,
 CellChangeTimes->{3.666547865750475*^9}],

Cell[BoxData[
 InterpretationBox[
  RowBox[{
  "338", "\[InvisibleSpace]", "\<\"  \"\>", 
   "\[InvisibleSpace]", "\<\"Wed 9 Mar 2016 16:31:06\"\>"}],
  SequenceForm[338, "  ", "Wed 9 Mar 2016 16:31:06"],
  Editable->False]], "Print",
 ShowCellLabel->True,
 CellChangeTimes->{3.666547866581972*^9}],

Cell[BoxData[
 InterpretationBox[
  RowBox[{
  "278", "\[InvisibleSpace]", "\<\"  \"\>", 
   "\[InvisibleSpace]", "\<\"Wed 9 Mar 2016 16:31:07\"\>"}],
  SequenceForm[278, "  ", "Wed 9 Mar 2016 16:31:07"],
  Editable->False]], "Print",
 ShowCellLabel->True,
 CellChangeTimes->{3.6665478670747557`*^9}],

Cell[BoxData[
 InterpretationBox[
  RowBox[{
  "339", "\[InvisibleSpace]", "\<\"  \"\>", 
   "\[InvisibleSpace]", "\<\"Wed 9 Mar 2016 16:31:07\"\>"}],
  SequenceForm[339, "  ", "Wed 9 Mar 2016 16:31:07"],
  Editable->False]], "Print",
 ShowCellLabel->True,
 CellChangeTimes->{3.6665478679256907`*^9}],

Cell[BoxData[
 InterpretationBox[
  RowBox[{
  "279", "\[InvisibleSpace]", "\<\"  \"\>", 
   "\[InvisibleSpace]", "\<\"Wed 9 Mar 2016 16:31:08\"\>"}],
  SequenceForm[279, "  ", "Wed 9 Mar 2016 16:31:08"],
  Editable->False]], "Print",
 ShowCellLabel->True,
 CellChangeTimes->{3.666547868268093*^9}],

Cell[BoxData[
 InterpretationBox[
  RowBox[{
  "340", "\[InvisibleSpace]", "\<\"  \"\>", 
   "\[InvisibleSpace]", "\<\"Wed 9 Mar 2016 16:31:08\"\>"}],
  SequenceForm[340, "  ", "Wed 9 Mar 2016 16:31:08"],
  Editable->False]], "Print",
 ShowCellLabel->True,
 CellChangeTimes->{3.666547868847934*^9}],

Cell[BoxData[
 InterpretationBox[
  RowBox[{
  "341", "\[InvisibleSpace]", "\<\"  \"\>", 
   "\[InvisibleSpace]", "\<\"Wed 9 Mar 2016 16:31:10\"\>"}],
  SequenceForm[341, "  ", "Wed 9 Mar 2016 16:31:10"],
  Editable->False]], "Print",
 ShowCellLabel->True,
 CellChangeTimes->{3.66654787015806*^9}],

Cell[BoxData[
 InterpretationBox[
  RowBox[{
  "280", "\[InvisibleSpace]", "\<\"  \"\>", 
   "\[InvisibleSpace]", "\<\"Wed 9 Mar 2016 16:31:10\"\>"}],
  SequenceForm[280, "  ", "Wed 9 Mar 2016 16:31:10"],
  Editable->False]], "Print",
 ShowCellLabel->True,
 CellChangeTimes->{3.6665478703671227`*^9}],

Cell[BoxData[
 InterpretationBox[
  RowBox[{
  "281", "\[InvisibleSpace]", "\<\"  \"\>", 
   "\[InvisibleSpace]", "\<\"Wed 9 Mar 2016 16:31:11\"\>"}],
  SequenceForm[281, "  ", "Wed 9 Mar 2016 16:31:11"],
  Editable->False]], "Print",
 ShowCellLabel->True,
 CellChangeTimes->{3.6665478712426043`*^9}],

Cell[BoxData[
 InterpretationBox[
  RowBox[{
  "342", "\[InvisibleSpace]", "\<\"  \"\>", 
   "\[InvisibleSpace]", "\<\"Wed 9 Mar 2016 16:31:11\"\>"}],
  SequenceForm[342, "  ", "Wed 9 Mar 2016 16:31:11"],
  Editable->False]], "Print",
 ShowCellLabel->True,
 CellChangeTimes->{3.666547871438252*^9}],

Cell[BoxData[
 InterpretationBox[
  RowBox[{
  "282", "\[InvisibleSpace]", "\<\"  \"\>", 
   "\[InvisibleSpace]", "\<\"Wed 9 Mar 2016 16:31:11\"\>"}],
  SequenceForm[282, "  ", "Wed 9 Mar 2016 16:31:11"],
  Editable->False]], "Print",
 ShowCellLabel->True,
 CellChangeTimes->{3.66654787186655*^9}],

Cell[BoxData[
 InterpretationBox[
  RowBox[{
  "343", "\[InvisibleSpace]", "\<\"  \"\>", 
   "\[InvisibleSpace]", "\<\"Wed 9 Mar 2016 16:31:12\"\>"}],
  SequenceForm[343, "  ", "Wed 9 Mar 2016 16:31:12"],
  Editable->False]], "Print",
 ShowCellLabel->True,
 CellChangeTimes->{3.666547872581373*^9}],

Cell[BoxData[
 InterpretationBox[
  RowBox[{
  "283", "\[InvisibleSpace]", "\<\"  \"\>", 
   "\[InvisibleSpace]", "\<\"Wed 9 Mar 2016 16:31:13\"\>"}],
  SequenceForm[283, "  ", "Wed 9 Mar 2016 16:31:13"],
  Editable->False]], "Print",
 ShowCellLabel->True,
 CellChangeTimes->{3.666547873062999*^9}],

Cell[BoxData[
 InterpretationBox[
  RowBox[{
  "284", "\[InvisibleSpace]", "\<\"  \"\>", 
   "\[InvisibleSpace]", "\<\"Wed 9 Mar 2016 16:31:13\"\>"}],
  SequenceForm[284, "  ", "Wed 9 Mar 2016 16:31:13"],
  Editable->False]], "Print",
 ShowCellLabel->True,
 CellChangeTimes->{3.6665478739703836`*^9}],

Cell[BoxData[
 InterpretationBox[
  RowBox[{
  "344", "\[InvisibleSpace]", "\<\"  \"\>", 
   "\[InvisibleSpace]", "\<\"Wed 9 Mar 2016 16:31:13\"\>"}],
  SequenceForm[344, "  ", "Wed 9 Mar 2016 16:31:13"],
  Editable->False]], "Print",
 ShowCellLabel->True,
 CellChangeTimes->{3.666547874142592*^9}],

Cell[BoxData[
 InterpretationBox[
  RowBox[{
  "285", "\[InvisibleSpace]", "\<\"  \"\>", 
   "\[InvisibleSpace]", "\<\"Wed 9 Mar 2016 16:31:15\"\>"}],
  SequenceForm[285, "  ", "Wed 9 Mar 2016 16:31:15"],
  Editable->False]], "Print",
 ShowCellLabel->True,
 CellChangeTimes->{3.666547875032474*^9}],

Cell[BoxData[
 InterpretationBox[
  RowBox[{
  "345", "\[InvisibleSpace]", "\<\"  \"\>", 
   "\[InvisibleSpace]", "\<\"Wed 9 Mar 2016 16:31:16\"\>"}],
  SequenceForm[345, "  ", "Wed 9 Mar 2016 16:31:16"],
  Editable->False]], "Print",
 ShowCellLabel->True,
 CellChangeTimes->{3.666547876280813*^9}],

Cell[BoxData[
 InterpretationBox[
  RowBox[{
  "286", "\[InvisibleSpace]", "\<\"  \"\>", 
   "\[InvisibleSpace]", "\<\"Wed 9 Mar 2016 16:31:16\"\>"}],
  SequenceForm[286, "  ", "Wed 9 Mar 2016 16:31:16"],
  Editable->False]], "Print",
 ShowCellLabel->True,
 CellChangeTimes->{3.666547876625217*^9}],

Cell[BoxData[
 InterpretationBox[
  RowBox[{
  "346", "\[InvisibleSpace]", "\<\"  \"\>", 
   "\[InvisibleSpace]", "\<\"Wed 9 Mar 2016 16:31:17\"\>"}],
  SequenceForm[346, "  ", "Wed 9 Mar 2016 16:31:17"],
  Editable->False]], "Print",
 ShowCellLabel->True,
 CellChangeTimes->{3.666547877230221*^9}],

Cell[BoxData[
 InterpretationBox[
  RowBox[{
  "347", "\[InvisibleSpace]", "\<\"  \"\>", 
   "\[InvisibleSpace]", "\<\"Wed 9 Mar 2016 16:31:18\"\>"}],
  SequenceForm[347, "  ", "Wed 9 Mar 2016 16:31:18"],
  Editable->False]], "Print",
 ShowCellLabel->True,
 CellChangeTimes->{3.6665478785984364`*^9}],

Cell[BoxData[
 InterpretationBox[
  RowBox[{
  "287", "\[InvisibleSpace]", "\<\"  \"\>", 
   "\[InvisibleSpace]", "\<\"Wed 9 Mar 2016 16:31:18\"\>"}],
  SequenceForm[287, "  ", "Wed 9 Mar 2016 16:31:18"],
  Editable->False]], "Print",
 ShowCellLabel->True,
 CellChangeTimes->{3.666547878764616*^9}],

Cell[BoxData[
 InterpretationBox[
  RowBox[{
  "348", "\[InvisibleSpace]", "\<\"  \"\>", 
   "\[InvisibleSpace]", "\<\"Wed 9 Mar 2016 16:31:20\"\>"}],
  SequenceForm[348, "  ", "Wed 9 Mar 2016 16:31:20"],
  Editable->False]], "Print",
 ShowCellLabel->True,
 CellChangeTimes->{3.6665478800704613`*^9}],

Cell[BoxData[
 InterpretationBox[
  RowBox[{
  "288", "\[InvisibleSpace]", "\<\"  \"\>", 
   "\[InvisibleSpace]", "\<\"Wed 9 Mar 2016 16:31:20\"\>"}],
  SequenceForm[288, "  ", "Wed 9 Mar 2016 16:31:20"],
  Editable->False]], "Print",
 ShowCellLabel->True,
 CellChangeTimes->{3.666547880974094*^9}],

Cell[BoxData[
 InterpretationBox[
  RowBox[{
  "349", "\[InvisibleSpace]", "\<\"  \"\>", 
   "\[InvisibleSpace]", "\<\"Wed 9 Mar 2016 16:31:22\"\>"}],
  SequenceForm[349, "  ", "Wed 9 Mar 2016 16:31:22"],
  Editable->False]], "Print",
 ShowCellLabel->True,
 CellChangeTimes->{3.666547882250825*^9}],

Cell[BoxData[
 InterpretationBox[
  RowBox[{
  "289", "\[InvisibleSpace]", "\<\"  \"\>", 
   "\[InvisibleSpace]", "\<\"Wed 9 Mar 2016 16:31:22\"\>"}],
  SequenceForm[289, "  ", "Wed 9 Mar 2016 16:31:22"],
  Editable->False]], "Print",
 ShowCellLabel->True,
 CellChangeTimes->{3.666547882783799*^9}],

Cell[BoxData[
 InterpretationBox[
  RowBox[{
  "290", "\[InvisibleSpace]", "\<\"  \"\>", 
   "\[InvisibleSpace]", "\<\"Wed 9 Mar 2016 16:31:23\"\>"}],
  SequenceForm[290, "  ", "Wed 9 Mar 2016 16:31:23"],
  Editable->False]], "Print",
 ShowCellLabel->True,
 CellChangeTimes->{3.6665478839258013`*^9}],

Cell[BoxData[
 InterpretationBox[
  RowBox[{
  "350", "\[InvisibleSpace]", "\<\"  \"\>", 
   "\[InvisibleSpace]", "\<\"Wed 9 Mar 2016 16:31:24\"\>"}],
  SequenceForm[350, "  ", "Wed 9 Mar 2016 16:31:24"],
  Editable->False]], "Print",
 ShowCellLabel->True,
 CellChangeTimes->{3.666547884592*^9}],

Cell[BoxData[
 InterpretationBox[
  RowBox[{
  "291", "\[InvisibleSpace]", "\<\"  \"\>", 
   "\[InvisibleSpace]", "\<\"Wed 9 Mar 2016 16:31:25\"\>"}],
  SequenceForm[291, "  ", "Wed 9 Mar 2016 16:31:25"],
  Editable->False]], "Print",
 ShowCellLabel->True,
 CellChangeTimes->{3.666547885038205*^9}],

Cell[BoxData[
 InterpretationBox[
  RowBox[{
  "351", "\[InvisibleSpace]", "\<\"  \"\>", 
   "\[InvisibleSpace]", "\<\"Wed 9 Mar 2016 16:31:25\"\>"}],
  SequenceForm[351, "  ", "Wed 9 Mar 2016 16:31:25"],
  Editable->False]], "Print",
 ShowCellLabel->True,
 CellChangeTimes->{3.6665478856264153`*^9}],

Cell[BoxData[
 InterpretationBox[
  RowBox[{
  "292", "\[InvisibleSpace]", "\<\"  \"\>", 
   "\[InvisibleSpace]", "\<\"Wed 9 Mar 2016 16:31:25\"\>"}],
  SequenceForm[292, "  ", "Wed 9 Mar 2016 16:31:25"],
  Editable->False]], "Print",
 ShowCellLabel->True,
 CellChangeTimes->{3.6665478860014067`*^9}],

Cell[BoxData[
 InterpretationBox[
  RowBox[{
  "352", "\[InvisibleSpace]", "\<\"  \"\>", 
   "\[InvisibleSpace]", "\<\"Wed 9 Mar 2016 16:31:26\"\>"}],
  SequenceForm[352, "  ", "Wed 9 Mar 2016 16:31:26"],
  Editable->False]], "Print",
 ShowCellLabel->True,
 CellChangeTimes->{3.666547886648507*^9}],

Cell[BoxData[
 InterpretationBox[
  RowBox[{
  "353", "\[InvisibleSpace]", "\<\"  \"\>", 
   "\[InvisibleSpace]", "\<\"Wed 9 Mar 2016 16:31:27\"\>"}],
  SequenceForm[353, "  ", "Wed 9 Mar 2016 16:31:27"],
  Editable->False]], "Print",
 ShowCellLabel->True,
 CellChangeTimes->{3.66654788772686*^9}],

Cell[BoxData[
 InterpretationBox[
  RowBox[{
  "354", "\[InvisibleSpace]", "\<\"  \"\>", 
   "\[InvisibleSpace]", "\<\"Wed 9 Mar 2016 16:31:28\"\>"}],
  SequenceForm[354, "  ", "Wed 9 Mar 2016 16:31:28"],
  Editable->False]], "Print",
 ShowCellLabel->True,
 CellChangeTimes->{3.666547888665799*^9}],

Cell[BoxData[
 InterpretationBox[
  RowBox[{
  "293", "\[InvisibleSpace]", "\<\"  \"\>", 
   "\[InvisibleSpace]", "\<\"Wed 9 Mar 2016 16:31:28\"\>"}],
  SequenceForm[293, "  ", "Wed 9 Mar 2016 16:31:28"],
  Editable->False]], "Print",
 ShowCellLabel->True,
 CellChangeTimes->{3.666547888785906*^9}],

Cell[BoxData[
 InterpretationBox[
  RowBox[{
  "294", "\[InvisibleSpace]", "\<\"  \"\>", 
   "\[InvisibleSpace]", "\<\"Wed 9 Mar 2016 16:31:29\"\>"}],
  SequenceForm[294, "  ", "Wed 9 Mar 2016 16:31:29"],
  Editable->False]], "Print",
 ShowCellLabel->True,
 CellChangeTimes->{3.666547889830114*^9}],

Cell[BoxData[
 InterpretationBox[
  RowBox[{
  "355", "\[InvisibleSpace]", "\<\"  \"\>", 
   "\[InvisibleSpace]", "\<\"Wed 9 Mar 2016 16:31:30\"\>"}],
  SequenceForm[355, "  ", "Wed 9 Mar 2016 16:31:30"],
  Editable->False]], "Print",
 ShowCellLabel->True,
 CellChangeTimes->{3.666547890169312*^9}],

Cell[BoxData[
 InterpretationBox[
  RowBox[{
  "295", "\[InvisibleSpace]", "\<\"  \"\>", 
   "\[InvisibleSpace]", "\<\"Wed 9 Mar 2016 16:31:30\"\>"}],
  SequenceForm[295, "  ", "Wed 9 Mar 2016 16:31:30"],
  Editable->False]], "Print",
 ShowCellLabel->True,
 CellChangeTimes->{3.666547890790893*^9}],

Cell[BoxData[
 InterpretationBox[
  RowBox[{
  "356", "\[InvisibleSpace]", "\<\"  \"\>", 
   "\[InvisibleSpace]", "\<\"Wed 9 Mar 2016 16:31:31\"\>"}],
  SequenceForm[356, "  ", "Wed 9 Mar 2016 16:31:31"],
  Editable->False]], "Print",
 ShowCellLabel->True,
 CellChangeTimes->{3.666547891718849*^9}],

Cell[BoxData[
 InterpretationBox[
  RowBox[{
  "296", "\[InvisibleSpace]", "\<\"  \"\>", 
   "\[InvisibleSpace]", "\<\"Wed 9 Mar 2016 16:31:32\"\>"}],
  SequenceForm[296, "  ", "Wed 9 Mar 2016 16:31:32"],
  Editable->False]], "Print",
 ShowCellLabel->True,
 CellChangeTimes->{3.6665478924762297`*^9}],

Cell[BoxData[
 InterpretationBox[
  RowBox[{
  "357", "\[InvisibleSpace]", "\<\"  \"\>", 
   "\[InvisibleSpace]", "\<\"Wed 9 Mar 2016 16:31:33\"\>"}],
  SequenceForm[357, "  ", "Wed 9 Mar 2016 16:31:33"],
  Editable->False]], "Print",
 ShowCellLabel->True,
 CellChangeTimes->{3.666547893207863*^9}],

Cell[BoxData[
 InterpretationBox[
  RowBox[{
  "297", "\[InvisibleSpace]", "\<\"  \"\>", 
   "\[InvisibleSpace]", "\<\"Wed 9 Mar 2016 16:31:33\"\>"}],
  SequenceForm[297, "  ", "Wed 9 Mar 2016 16:31:33"],
  Editable->False]], "Print",
 ShowCellLabel->True,
 CellChangeTimes->{3.666547893717889*^9}],

Cell[BoxData[
 InterpretationBox[
  RowBox[{
  "298", "\[InvisibleSpace]", "\<\"  \"\>", 
   "\[InvisibleSpace]", "\<\"Wed 9 Mar 2016 16:31:34\"\>"}],
  SequenceForm[298, "  ", "Wed 9 Mar 2016 16:31:34"],
  Editable->False]], "Print",
 ShowCellLabel->True,
 CellChangeTimes->{3.6665478945303802`*^9}],

Cell[BoxData[
 InterpretationBox[
  RowBox[{
  "358", "\[InvisibleSpace]", "\<\"  \"\>", 
   "\[InvisibleSpace]", "\<\"Wed 9 Mar 2016 16:31:34\"\>"}],
  SequenceForm[358, "  ", "Wed 9 Mar 2016 16:31:34"],
  Editable->False]], "Print",
 ShowCellLabel->True,
 CellChangeTimes->{3.66654789465933*^9}],

Cell[BoxData[
 InterpretationBox[
  RowBox[{
  "299", "\[InvisibleSpace]", "\<\"  \"\>", 
   "\[InvisibleSpace]", "\<\"Wed 9 Mar 2016 16:31:35\"\>"}],
  SequenceForm[299, "  ", "Wed 9 Mar 2016 16:31:35"],
  Editable->False]], "Print",
 ShowCellLabel->True,
 CellChangeTimes->{3.666547895568349*^9}],

Cell[BoxData[
 InterpretationBox[
  RowBox[{
  "359", "\[InvisibleSpace]", "\<\"  \"\>", 
   "\[InvisibleSpace]", "\<\"Wed 9 Mar 2016 16:31:35\"\>"}],
  SequenceForm[359, "  ", "Wed 9 Mar 2016 16:31:35"],
  Editable->False]], "Print",
 ShowCellLabel->True,
 CellChangeTimes->{3.666547895998402*^9}],

Cell[BoxData[
 InterpretationBox[
  RowBox[{
  "300", "\[InvisibleSpace]", "\<\"  \"\>", 
   "\[InvisibleSpace]", "\<\"Wed 9 Mar 2016 16:31:36\"\>"}],
  SequenceForm[300, "  ", "Wed 9 Mar 2016 16:31:36"],
  Editable->False]], "Print",
 ShowCellLabel->True,
 CellChangeTimes->{3.666547896762601*^9}],

Cell[BoxData[
 InterpretationBox[
  RowBox[{
  "360", "\[InvisibleSpace]", "\<\"  \"\>", 
   "\[InvisibleSpace]", "\<\"Wed 9 Mar 2016 16:31:37\"\>"}],
  SequenceForm[360, "  ", "Wed 9 Mar 2016 16:31:37"],
  Editable->False]], "Print",
 ShowCellLabel->True,
 CellChangeTimes->{3.666547897414085*^9}],

Cell[BoxData[
 InterpretationBox[
  RowBox[{
  "301", "\[InvisibleSpace]", "\<\"  \"\>", 
   "\[InvisibleSpace]", "\<\"Wed 9 Mar 2016 16:31:37\"\>"}],
  SequenceForm[301, "  ", "Wed 9 Mar 2016 16:31:37"],
  Editable->False]], "Print",
 ShowCellLabel->True,
 CellChangeTimes->{3.6665478977775183`*^9}],

Cell[BoxData[
 InterpretationBox[
  RowBox[{
  "361", "\[InvisibleSpace]", "\<\"  \"\>", 
   "\[InvisibleSpace]", "\<\"Wed 9 Mar 2016 16:31:38\"\>"}],
  SequenceForm[361, "  ", "Wed 9 Mar 2016 16:31:38"],
  Editable->False]], "Print",
 ShowCellLabel->True,
 CellChangeTimes->{3.666547898759746*^9}],

Cell[BoxData[
 InterpretationBox[
  RowBox[{
  "302", "\[InvisibleSpace]", "\<\"  \"\>", 
   "\[InvisibleSpace]", "\<\"Wed 9 Mar 2016 16:31:39\"\>"}],
  SequenceForm[302, "  ", "Wed 9 Mar 2016 16:31:39"],
  Editable->False]], "Print",
 ShowCellLabel->True,
 CellChangeTimes->{3.666547899120776*^9}],

Cell[BoxData[
 InterpretationBox[
  RowBox[{
  "362", "\[InvisibleSpace]", "\<\"  \"\>", 
   "\[InvisibleSpace]", "\<\"Wed 9 Mar 2016 16:31:39\"\>"}],
  SequenceForm[362, "  ", "Wed 9 Mar 2016 16:31:39"],
  Editable->False]], "Print",
 ShowCellLabel->True,
 CellChangeTimes->{3.666547899505416*^9}],

Cell[BoxData[
 InterpretationBox[
  RowBox[{
  "363", "\[InvisibleSpace]", "\<\"  \"\>", 
   "\[InvisibleSpace]", "\<\"Wed 9 Mar 2016 16:31:40\"\>"}],
  SequenceForm[363, "  ", "Wed 9 Mar 2016 16:31:40"],
  Editable->False]], "Print",
 ShowCellLabel->True,
 CellChangeTimes->{3.666547900709646*^9}],

Cell[BoxData[
 InterpretationBox[
  RowBox[{
  "303", "\[InvisibleSpace]", "\<\"  \"\>", 
   "\[InvisibleSpace]", "\<\"Wed 9 Mar 2016 16:31:40\"\>"}],
  SequenceForm[303, "  ", "Wed 9 Mar 2016 16:31:40"],
  Editable->False]], "Print",
 ShowCellLabel->True,
 CellChangeTimes->{3.666547900918667*^9}],

Cell[BoxData[
 InterpretationBox[
  RowBox[{
  "364", "\[InvisibleSpace]", "\<\"  \"\>", 
   "\[InvisibleSpace]", "\<\"Wed 9 Mar 2016 16:31:41\"\>"}],
  SequenceForm[364, "  ", "Wed 9 Mar 2016 16:31:41"],
  Editable->False]], "Print",
 ShowCellLabel->True,
 CellChangeTimes->{3.666547901760395*^9}],

Cell[BoxData[
 InterpretationBox[
  RowBox[{
  "304", "\[InvisibleSpace]", "\<\"  \"\>", 
   "\[InvisibleSpace]", "\<\"Wed 9 Mar 2016 16:31:42\"\>"}],
  SequenceForm[304, "  ", "Wed 9 Mar 2016 16:31:42"],
  Editable->False]], "Print",
 ShowCellLabel->True,
 CellChangeTimes->{3.666547902386362*^9}],

Cell[BoxData[
 InterpretationBox[
  RowBox[{
  "365", "\[InvisibleSpace]", "\<\"  \"\>", 
   "\[InvisibleSpace]", "\<\"Wed 9 Mar 2016 16:31:43\"\>"}],
  SequenceForm[365, "  ", "Wed 9 Mar 2016 16:31:43"],
  Editable->False]], "Print",
 ShowCellLabel->True,
 CellChangeTimes->{3.666547903121236*^9}],

Cell[BoxData[
 InterpretationBox[
  RowBox[{
  "305", "\[InvisibleSpace]", "\<\"  \"\>", 
   "\[InvisibleSpace]", "\<\"Wed 9 Mar 2016 16:31:44\"\>"}],
  SequenceForm[305, "  ", "Wed 9 Mar 2016 16:31:44"],
  Editable->False]], "Print",
 ShowCellLabel->True,
 CellChangeTimes->{3.666547904084672*^9}],

Cell[BoxData[
 InterpretationBox[
  RowBox[{
  "366", "\[InvisibleSpace]", "\<\"  \"\>", 
   "\[InvisibleSpace]", "\<\"Wed 9 Mar 2016 16:31:44\"\>"}],
  SequenceForm[366, "  ", "Wed 9 Mar 2016 16:31:44"],
  Editable->False]], "Print",
 ShowCellLabel->True,
 CellChangeTimes->{3.666547904687158*^9}],

Cell[BoxData[
 InterpretationBox[
  RowBox[{
  "367", "\[InvisibleSpace]", "\<\"  \"\>", 
   "\[InvisibleSpace]", "\<\"Wed 9 Mar 2016 16:31:45\"\>"}],
  SequenceForm[367, "  ", "Wed 9 Mar 2016 16:31:45"],
  Editable->False]], "Print",
 ShowCellLabel->True,
 CellChangeTimes->{3.666547905615594*^9}],

Cell[BoxData[
 InterpretationBox[
  RowBox[{
  "368", "\[InvisibleSpace]", "\<\"  \"\>", 
   "\[InvisibleSpace]", "\<\"Wed 9 Mar 2016 16:31:46\"\>"}],
  SequenceForm[368, "  ", "Wed 9 Mar 2016 16:31:46"],
  Editable->False]], "Print",
 ShowCellLabel->True,
 CellChangeTimes->{3.666547906681676*^9}],

Cell[BoxData[
 InterpretationBox[
  RowBox[{
  "369", "\[InvisibleSpace]", "\<\"  \"\>", 
   "\[InvisibleSpace]", "\<\"Wed 9 Mar 2016 16:31:48\"\>"}],
  SequenceForm[369, "  ", "Wed 9 Mar 2016 16:31:48"],
  Editable->False]], "Print",
 ShowCellLabel->True,
 CellChangeTimes->{3.666547908419379*^9}],

Cell[BoxData[
 InterpretationBox[
  RowBox[{
  "306", "\[InvisibleSpace]", "\<\"  \"\>", 
   "\[InvisibleSpace]", "\<\"Wed 9 Mar 2016 16:31:49\"\>"}],
  SequenceForm[306, "  ", "Wed 9 Mar 2016 16:31:49"],
  Editable->False]], "Print",
 ShowCellLabel->True,
 CellChangeTimes->{3.6665479092434397`*^9}],

Cell[BoxData[
 InterpretationBox[
  RowBox[{
  "370", "\[InvisibleSpace]", "\<\"  \"\>", 
   "\[InvisibleSpace]", "\<\"Wed 9 Mar 2016 16:31:50\"\>"}],
  SequenceForm[370, "  ", "Wed 9 Mar 2016 16:31:50"],
  Editable->False]], "Print",
 ShowCellLabel->True,
 CellChangeTimes->{3.666547910421351*^9}],

Cell[BoxData[
 InterpretationBox[
  RowBox[{
  "307", "\[InvisibleSpace]", "\<\"  \"\>", 
   "\[InvisibleSpace]", "\<\"Wed 9 Mar 2016 16:31:51\"\>"}],
  SequenceForm[307, "  ", "Wed 9 Mar 2016 16:31:51"],
  Editable->False]], "Print",
 ShowCellLabel->True,
 CellChangeTimes->{3.666547911095932*^9}],

Cell[BoxData[
 InterpretationBox[
  RowBox[{
  "371", "\[InvisibleSpace]", "\<\"  \"\>", 
   "\[InvisibleSpace]", "\<\"Wed 9 Mar 2016 16:31:51\"\>"}],
  SequenceForm[371, "  ", "Wed 9 Mar 2016 16:31:51"],
  Editable->False]], "Print",
 ShowCellLabel->True,
 CellChangeTimes->{3.666547911498176*^9}],

Cell[BoxData[
 InterpretationBox[
  RowBox[{
  "308", "\[InvisibleSpace]", "\<\"  \"\>", 
   "\[InvisibleSpace]", "\<\"Wed 9 Mar 2016 16:31:52\"\>"}],
  SequenceForm[308, "  ", "Wed 9 Mar 2016 16:31:52"],
  Editable->False]], "Print",
 ShowCellLabel->True,
 CellChangeTimes->{3.66654791228475*^9}],

Cell[BoxData[
 InterpretationBox[
  RowBox[{
  "372", "\[InvisibleSpace]", "\<\"  \"\>", 
   "\[InvisibleSpace]", "\<\"Wed 9 Mar 2016 16:31:52\"\>"}],
  SequenceForm[372, "  ", "Wed 9 Mar 2016 16:31:52"],
  Editable->False]], "Print",
 ShowCellLabel->True,
 CellChangeTimes->{3.666547912615149*^9}],

Cell[BoxData[
 InterpretationBox[
  RowBox[{
  "309", "\[InvisibleSpace]", "\<\"  \"\>", 
   "\[InvisibleSpace]", "\<\"Wed 9 Mar 2016 16:31:53\"\>"}],
  SequenceForm[309, "  ", "Wed 9 Mar 2016 16:31:53"],
  Editable->False]], "Print",
 ShowCellLabel->True,
 CellChangeTimes->{3.666547913535542*^9}],

Cell[BoxData[
 InterpretationBox[
  RowBox[{
  "373", "\[InvisibleSpace]", "\<\"  \"\>", 
   "\[InvisibleSpace]", "\<\"Wed 9 Mar 2016 16:31:53\"\>"}],
  SequenceForm[373, "  ", "Wed 9 Mar 2016 16:31:53"],
  Editable->False]], "Print",
 ShowCellLabel->True,
 CellChangeTimes->{3.6665479139004393`*^9}],

Cell[BoxData[
 InterpretationBox[
  RowBox[{
  "310", "\[InvisibleSpace]", "\<\"  \"\>", 
   "\[InvisibleSpace]", "\<\"Wed 9 Mar 2016 16:31:54\"\>"}],
  SequenceForm[310, "  ", "Wed 9 Mar 2016 16:31:54"],
  Editable->False]], "Print",
 ShowCellLabel->True,
 CellChangeTimes->{3.666547914638031*^9}],

Cell[BoxData[
 InterpretationBox[
  RowBox[{
  "374", "\[InvisibleSpace]", "\<\"  \"\>", 
   "\[InvisibleSpace]", "\<\"Wed 9 Mar 2016 16:31:55\"\>"}],
  SequenceForm[374, "  ", "Wed 9 Mar 2016 16:31:55"],
  Editable->False]], "Print",
 ShowCellLabel->True,
 CellChangeTimes->{3.6665479153747673`*^9}],

Cell[BoxData[
 InterpretationBox[
  RowBox[{
  "311", "\[InvisibleSpace]", "\<\"  \"\>", 
   "\[InvisibleSpace]", "\<\"Wed 9 Mar 2016 16:31:55\"\>"}],
  SequenceForm[311, "  ", "Wed 9 Mar 2016 16:31:55"],
  Editable->False]], "Print",
 ShowCellLabel->True,
 CellChangeTimes->{3.666547915766007*^9}],

Cell[BoxData[
 InterpretationBox[
  RowBox[{
  "375", "\[InvisibleSpace]", "\<\"  \"\>", 
   "\[InvisibleSpace]", "\<\"Wed 9 Mar 2016 16:31:56\"\>"}],
  SequenceForm[375, "  ", "Wed 9 Mar 2016 16:31:56"],
  Editable->False]], "Print",
 ShowCellLabel->True,
 CellChangeTimes->{3.666547916640607*^9}],

Cell[BoxData[
 InterpretationBox[
  RowBox[{
  "376", "\[InvisibleSpace]", "\<\"  \"\>", 
   "\[InvisibleSpace]", "\<\"Wed 9 Mar 2016 16:31:57\"\>"}],
  SequenceForm[376, "  ", "Wed 9 Mar 2016 16:31:57"],
  Editable->False]], "Print",
 ShowCellLabel->True,
 CellChangeTimes->{3.6665479175145607`*^9}],

Cell[BoxData[
 InterpretationBox[
  RowBox[{
  "312", "\[InvisibleSpace]", "\<\"  \"\>", 
   "\[InvisibleSpace]", "\<\"Wed 9 Mar 2016 16:31:57\"\>"}],
  SequenceForm[312, "  ", "Wed 9 Mar 2016 16:31:57"],
  Editable->False]], "Print",
 ShowCellLabel->True,
 CellChangeTimes->{3.6665479179557877`*^9}],

Cell[BoxData[
 InterpretationBox[
  RowBox[{
  "377", "\[InvisibleSpace]", "\<\"  \"\>", 
   "\[InvisibleSpace]", "\<\"Wed 9 Mar 2016 16:31:58\"\>"}],
  SequenceForm[377, "  ", "Wed 9 Mar 2016 16:31:58"],
  Editable->False]], "Print",
 ShowCellLabel->True,
 CellChangeTimes->{3.666547918766768*^9}],

Cell[BoxData[
 InterpretationBox[
  RowBox[{
  "313", "\[InvisibleSpace]", "\<\"  \"\>", 
   "\[InvisibleSpace]", "\<\"Wed 9 Mar 2016 16:31:59\"\>"}],
  SequenceForm[313, "  ", "Wed 9 Mar 2016 16:31:59"],
  Editable->False]], "Print",
 ShowCellLabel->True,
 CellChangeTimes->{3.66654791919138*^9}],

Cell[BoxData[
 InterpretationBox[
  RowBox[{
  "314", "\[InvisibleSpace]", "\<\"  \"\>", 
   "\[InvisibleSpace]", "\<\"Wed 9 Mar 2016 16:32:00\"\>"}],
  SequenceForm[314, "  ", "Wed 9 Mar 2016 16:32:00"],
  Editable->False]], "Print",
 ShowCellLabel->True,
 CellChangeTimes->{3.666547920719263*^9}],

Cell[BoxData[
 InterpretationBox[
  RowBox[{
  "378", "\[InvisibleSpace]", "\<\"  \"\>", 
   "\[InvisibleSpace]", "\<\"Wed 9 Mar 2016 16:32:00\"\>"}],
  SequenceForm[378, "  ", "Wed 9 Mar 2016 16:32:00"],
  Editable->False]], "Print",
 ShowCellLabel->True,
 CellChangeTimes->{3.666547920840438*^9}],

Cell[BoxData[
 InterpretationBox[
  RowBox[{
  "379", "\[InvisibleSpace]", "\<\"  \"\>", 
   "\[InvisibleSpace]", "\<\"Wed 9 Mar 2016 16:32:02\"\>"}],
  SequenceForm[379, "  ", "Wed 9 Mar 2016 16:32:02"],
  Editable->False]], "Print",
 ShowCellLabel->True,
 CellChangeTimes->{3.666547922248211*^9}],

Cell[BoxData[
 InterpretationBox[
  RowBox[{
  "441", "\[InvisibleSpace]", "\<\"  \"\>", 
   "\[InvisibleSpace]", "\<\"Wed 9 Mar 2016 16:32:02\"\>"}],
  SequenceForm[441, "  ", "Wed 9 Mar 2016 16:32:02"],
  Editable->False]], "Print",
 ShowCellLabel->True,
 CellChangeTimes->{3.666547922414421*^9}],

Cell[BoxData[
 InterpretationBox[
  RowBox[{
  "380", "\[InvisibleSpace]", "\<\"  \"\>", 
   "\[InvisibleSpace]", "\<\"Wed 9 Mar 2016 16:32:03\"\>"}],
  SequenceForm[380, "  ", "Wed 9 Mar 2016 16:32:03"],
  Editable->False]], "Print",
 ShowCellLabel->True,
 CellChangeTimes->{3.6665479236189127`*^9}],

Cell[BoxData[
 InterpretationBox[
  RowBox[{
  "381", "\[InvisibleSpace]", "\<\"  \"\>", 
   "\[InvisibleSpace]", "\<\"Wed 9 Mar 2016 16:32:04\"\>"}],
  SequenceForm[381, "  ", "Wed 9 Mar 2016 16:32:04"],
  Editable->False]], "Print",
 ShowCellLabel->True,
 CellChangeTimes->{3.666547924668539*^9}],

Cell[BoxData[
 InterpretationBox[
  RowBox[{
  "442", "\[InvisibleSpace]", "\<\"  \"\>", 
   "\[InvisibleSpace]", "\<\"Wed 9 Mar 2016 16:32:05\"\>"}],
  SequenceForm[442, "  ", "Wed 9 Mar 2016 16:32:05"],
  Editable->False]], "Print",
 ShowCellLabel->True,
 CellChangeTimes->{3.666547925400105*^9}],

Cell[BoxData[
 InterpretationBox[
  RowBox[{
  "382", "\[InvisibleSpace]", "\<\"  \"\>", 
   "\[InvisibleSpace]", "\<\"Wed 9 Mar 2016 16:32:05\"\>"}],
  SequenceForm[382, "  ", "Wed 9 Mar 2016 16:32:05"],
  Editable->False]], "Print",
 ShowCellLabel->True,
 CellChangeTimes->{3.666547925896372*^9}],

Cell[BoxData[
 InterpretationBox[
  RowBox[{
  "443", "\[InvisibleSpace]", "\<\"  \"\>", 
   "\[InvisibleSpace]", "\<\"Wed 9 Mar 2016 16:32:06\"\>"}],
  SequenceForm[443, "  ", "Wed 9 Mar 2016 16:32:06"],
  Editable->False]], "Print",
 ShowCellLabel->True,
 CellChangeTimes->{3.666547926787696*^9}],

Cell[BoxData[
 InterpretationBox[
  RowBox[{
  "383", "\[InvisibleSpace]", "\<\"  \"\>", 
   "\[InvisibleSpace]", "\<\"Wed 9 Mar 2016 16:32:06\"\>"}],
  SequenceForm[383, "  ", "Wed 9 Mar 2016 16:32:06"],
  Editable->False]], "Print",
 ShowCellLabel->True,
 CellChangeTimes->{3.6665479269154797`*^9}],

Cell[BoxData[
 InterpretationBox[
  RowBox[{
  "444", "\[InvisibleSpace]", "\<\"  \"\>", 
   "\[InvisibleSpace]", "\<\"Wed 9 Mar 2016 16:32:07\"\>"}],
  SequenceForm[444, "  ", "Wed 9 Mar 2016 16:32:07"],
  Editable->False]], "Print",
 ShowCellLabel->True,
 CellChangeTimes->{3.666547927816895*^9}],

Cell[BoxData[
 InterpretationBox[
  RowBox[{
  "384", "\[InvisibleSpace]", "\<\"  \"\>", 
   "\[InvisibleSpace]", "\<\"Wed 9 Mar 2016 16:32:08\"\>"}],
  SequenceForm[384, "  ", "Wed 9 Mar 2016 16:32:08"],
  Editable->False]], "Print",
 ShowCellLabel->True,
 CellChangeTimes->{3.666547928416422*^9}],

Cell[BoxData[
 InterpretationBox[
  RowBox[{
  "445", "\[InvisibleSpace]", "\<\"  \"\>", 
   "\[InvisibleSpace]", "\<\"Wed 9 Mar 2016 16:32:09\"\>"}],
  SequenceForm[445, "  ", "Wed 9 Mar 2016 16:32:09"],
  Editable->False]], "Print",
 ShowCellLabel->True,
 CellChangeTimes->{3.6665479291342573`*^9}],

Cell[BoxData[
 InterpretationBox[
  RowBox[{
  "385", "\[InvisibleSpace]", "\<\"  \"\>", 
   "\[InvisibleSpace]", "\<\"Wed 9 Mar 2016 16:32:09\"\>"}],
  SequenceForm[385, "  ", "Wed 9 Mar 2016 16:32:09"],
  Editable->False]], "Print",
 ShowCellLabel->True,
 CellChangeTimes->{3.666547929276683*^9}],

Cell[BoxData[
 InterpretationBox[
  RowBox[{
  "446", "\[InvisibleSpace]", "\<\"  \"\>", 
   "\[InvisibleSpace]", "\<\"Wed 9 Mar 2016 16:32:09\"\>"}],
  SequenceForm[446, "  ", "Wed 9 Mar 2016 16:32:09"],
  Editable->False]], "Print",
 ShowCellLabel->True,
 CellChangeTimes->{3.666547929937709*^9}],

Cell[BoxData[
 InterpretationBox[
  RowBox[{
  "386", "\[InvisibleSpace]", "\<\"  \"\>", 
   "\[InvisibleSpace]", "\<\"Wed 9 Mar 2016 16:32:10\"\>"}],
  SequenceForm[386, "  ", "Wed 9 Mar 2016 16:32:10"],
  Editable->False]], "Print",
 ShowCellLabel->True,
 CellChangeTimes->{3.666547930621451*^9}],

Cell[BoxData[
 InterpretationBox[
  RowBox[{
  "447", "\[InvisibleSpace]", "\<\"  \"\>", 
   "\[InvisibleSpace]", "\<\"Wed 9 Mar 2016 16:32:10\"\>"}],
  SequenceForm[447, "  ", "Wed 9 Mar 2016 16:32:10"],
  Editable->False]], "Print",
 ShowCellLabel->True,
 CellChangeTimes->{3.666547930830557*^9}],

Cell[BoxData[
 InterpretationBox[
  RowBox[{
  "387", "\[InvisibleSpace]", "\<\"  \"\>", 
   "\[InvisibleSpace]", "\<\"Wed 9 Mar 2016 16:32:11\"\>"}],
  SequenceForm[387, "  ", "Wed 9 Mar 2016 16:32:11"],
  Editable->False]], "Print",
 ShowCellLabel->True,
 CellChangeTimes->{3.666547931946656*^9}],

Cell[BoxData[
 InterpretationBox[
  RowBox[{
  "448", "\[InvisibleSpace]", "\<\"  \"\>", 
   "\[InvisibleSpace]", "\<\"Wed 9 Mar 2016 16:32:12\"\>"}],
  SequenceForm[448, "  ", "Wed 9 Mar 2016 16:32:12"],
  Editable->False]], "Print",
 ShowCellLabel->True,
 CellChangeTimes->{3.666547932326791*^9}],

Cell[BoxData[
 InterpretationBox[
  RowBox[{
  "388", "\[InvisibleSpace]", "\<\"  \"\>", 
   "\[InvisibleSpace]", "\<\"Wed 9 Mar 2016 16:32:12\"\>"}],
  SequenceForm[388, "  ", "Wed 9 Mar 2016 16:32:12"],
  Editable->False]], "Print",
 ShowCellLabel->True,
 CellChangeTimes->{3.6665479329825974`*^9}],

Cell[BoxData[
 InterpretationBox[
  RowBox[{
  "449", "\[InvisibleSpace]", "\<\"  \"\>", 
   "\[InvisibleSpace]", "\<\"Wed 9 Mar 2016 16:32:13\"\>"}],
  SequenceForm[449, "  ", "Wed 9 Mar 2016 16:32:13"],
  Editable->False]], "Print",
 ShowCellLabel->True,
 CellChangeTimes->{3.666547933279551*^9}],

Cell[BoxData[
 InterpretationBox[
  RowBox[{
  "389", "\[InvisibleSpace]", "\<\"  \"\>", 
   "\[InvisibleSpace]", "\<\"Wed 9 Mar 2016 16:32:13\"\>"}],
  SequenceForm[389, "  ", "Wed 9 Mar 2016 16:32:13"],
  Editable->False]], "Print",
 ShowCellLabel->True,
 CellChangeTimes->{3.666547933811535*^9}],

Cell[BoxData[
 InterpretationBox[
  RowBox[{
  "450", "\[InvisibleSpace]", "\<\"  \"\>", 
   "\[InvisibleSpace]", "\<\"Wed 9 Mar 2016 16:32:14\"\>"}],
  SequenceForm[450, "  ", "Wed 9 Mar 2016 16:32:14"],
  Editable->False]], "Print",
 ShowCellLabel->True,
 CellChangeTimes->{3.666547934420445*^9}],

Cell[BoxData[
 InterpretationBox[
  RowBox[{
  "390", "\[InvisibleSpace]", "\<\"  \"\>", 
   "\[InvisibleSpace]", "\<\"Wed 9 Mar 2016 16:32:15\"\>"}],
  SequenceForm[390, "  ", "Wed 9 Mar 2016 16:32:15"],
  Editable->False]], "Print",
 ShowCellLabel->True,
 CellChangeTimes->{3.666547935334852*^9}],

Cell[BoxData[
 InterpretationBox[
  RowBox[{
  "451", "\[InvisibleSpace]", "\<\"  \"\>", 
   "\[InvisibleSpace]", "\<\"Wed 9 Mar 2016 16:32:15\"\>"}],
  SequenceForm[451, "  ", "Wed 9 Mar 2016 16:32:15"],
  Editable->False]], "Print",
 ShowCellLabel->True,
 CellChangeTimes->{3.666547935562439*^9}],

Cell[BoxData[
 InterpretationBox[
  RowBox[{
  "452", "\[InvisibleSpace]", "\<\"  \"\>", 
   "\[InvisibleSpace]", "\<\"Wed 9 Mar 2016 16:32:16\"\>"}],
  SequenceForm[452, "  ", "Wed 9 Mar 2016 16:32:16"],
  Editable->False]], "Print",
 ShowCellLabel->True,
 CellChangeTimes->{3.6665479367716513`*^9}],

Cell[BoxData[
 InterpretationBox[
  RowBox[{
  "391", "\[InvisibleSpace]", "\<\"  \"\>", 
   "\[InvisibleSpace]", "\<\"Wed 9 Mar 2016 16:32:17\"\>"}],
  SequenceForm[391, "  ", "Wed 9 Mar 2016 16:32:17"],
  Editable->False]], "Print",
 ShowCellLabel->True,
 CellChangeTimes->{3.666547937112825*^9}],

Cell[BoxData[
 InterpretationBox[
  RowBox[{
  "453", "\[InvisibleSpace]", "\<\"  \"\>", 
   "\[InvisibleSpace]", "\<\"Wed 9 Mar 2016 16:32:18\"\>"}],
  SequenceForm[453, "  ", "Wed 9 Mar 2016 16:32:18"],
  Editable->False]], "Print",
 ShowCellLabel->True,
 CellChangeTimes->{3.666547938168056*^9}],

Cell[BoxData[
 InterpretationBox[
  RowBox[{
  "392", "\[InvisibleSpace]", "\<\"  \"\>", 
   "\[InvisibleSpace]", "\<\"Wed 9 Mar 2016 16:32:18\"\>"}],
  SequenceForm[392, "  ", "Wed 9 Mar 2016 16:32:18"],
  Editable->False]], "Print",
 ShowCellLabel->True,
 CellChangeTimes->{3.6665479386437387`*^9}],

Cell[BoxData[
 InterpretationBox[
  RowBox[{
  "393", "\[InvisibleSpace]", "\<\"  \"\>", 
   "\[InvisibleSpace]", "\<\"Wed 9 Mar 2016 16:32:19\"\>"}],
  SequenceForm[393, "  ", "Wed 9 Mar 2016 16:32:19"],
  Editable->False]], "Print",
 ShowCellLabel->True,
 CellChangeTimes->{3.666547939761776*^9}],

Cell[BoxData[
 InterpretationBox[
  RowBox[{
  "454", "\[InvisibleSpace]", "\<\"  \"\>", 
   "\[InvisibleSpace]", "\<\"Wed 9 Mar 2016 16:32:19\"\>"}],
  SequenceForm[454, "  ", "Wed 9 Mar 2016 16:32:19"],
  Editable->False]], "Print",
 ShowCellLabel->True,
 CellChangeTimes->{3.666547939899352*^9}],

Cell[BoxData[
 InterpretationBox[
  RowBox[{
  "394", "\[InvisibleSpace]", "\<\"  \"\>", 
   "\[InvisibleSpace]", "\<\"Wed 9 Mar 2016 16:32:20\"\>"}],
  SequenceForm[394, "  ", "Wed 9 Mar 2016 16:32:20"],
  Editable->False]], "Print",
 ShowCellLabel->True,
 CellChangeTimes->{3.6665479408343697`*^9}],

Cell[BoxData[
 InterpretationBox[
  RowBox[{
  "455", "\[InvisibleSpace]", "\<\"  \"\>", 
   "\[InvisibleSpace]", "\<\"Wed 9 Mar 2016 16:32:21\"\>"}],
  SequenceForm[455, "  ", "Wed 9 Mar 2016 16:32:21"],
  Editable->False]], "Print",
 ShowCellLabel->True,
 CellChangeTimes->{3.666547941052647*^9}],

Cell[BoxData[
 InterpretationBox[
  RowBox[{
  "395", "\[InvisibleSpace]", "\<\"  \"\>", 
   "\[InvisibleSpace]", "\<\"Wed 9 Mar 2016 16:32:22\"\>"}],
  SequenceForm[395, "  ", "Wed 9 Mar 2016 16:32:22"],
  Editable->False]], "Print",
 ShowCellLabel->True,
 CellChangeTimes->{3.666547942109173*^9}],

Cell[BoxData[
 InterpretationBox[
  RowBox[{
  "456", "\[InvisibleSpace]", "\<\"  \"\>", 
   "\[InvisibleSpace]", "\<\"Wed 9 Mar 2016 16:32:22\"\>"}],
  SequenceForm[456, "  ", "Wed 9 Mar 2016 16:32:22"],
  Editable->False]], "Print",
 ShowCellLabel->True,
 CellChangeTimes->{3.666547942810161*^9}],

Cell[BoxData[
 InterpretationBox[
  RowBox[{
  "396", "\[InvisibleSpace]", "\<\"  \"\>", 
   "\[InvisibleSpace]", "\<\"Wed 9 Mar 2016 16:32:23\"\>"}],
  SequenceForm[396, "  ", "Wed 9 Mar 2016 16:32:23"],
  Editable->False]], "Print",
 ShowCellLabel->True,
 CellChangeTimes->{3.666547943388844*^9}],

Cell[BoxData[
 InterpretationBox[
  RowBox[{
  "397", "\[InvisibleSpace]", "\<\"  \"\>", 
   "\[InvisibleSpace]", "\<\"Wed 9 Mar 2016 16:32:24\"\>"}],
  SequenceForm[397, "  ", "Wed 9 Mar 2016 16:32:24"],
  Editable->False]], "Print",
 ShowCellLabel->True,
 CellChangeTimes->{3.666547944255541*^9}],

Cell[BoxData[
 InterpretationBox[
  RowBox[{
  "457", "\[InvisibleSpace]", "\<\"  \"\>", 
   "\[InvisibleSpace]", "\<\"Wed 9 Mar 2016 16:32:24\"\>"}],
  SequenceForm[457, "  ", "Wed 9 Mar 2016 16:32:24"],
  Editable->False]], "Print",
 ShowCellLabel->True,
 CellChangeTimes->{3.6665479443624697`*^9}],

Cell[BoxData[
 InterpretationBox[
  RowBox[{
  "398", "\[InvisibleSpace]", "\<\"  \"\>", 
   "\[InvisibleSpace]", "\<\"Wed 9 Mar 2016 16:32:25\"\>"}],
  SequenceForm[398, "  ", "Wed 9 Mar 2016 16:32:25"],
  Editable->False]], "Print",
 ShowCellLabel->True,
 CellChangeTimes->{3.666547945167787*^9}],

Cell[BoxData[
 InterpretationBox[
  RowBox[{
  "458", "\[InvisibleSpace]", "\<\"  \"\>", 
   "\[InvisibleSpace]", "\<\"Wed 9 Mar 2016 16:32:25\"\>"}],
  SequenceForm[458, "  ", "Wed 9 Mar 2016 16:32:25"],
  Editable->False]], "Print",
 ShowCellLabel->True,
 CellChangeTimes->{3.6665479453111887`*^9}],

Cell[BoxData[
 InterpretationBox[
  RowBox[{
  "459", "\[InvisibleSpace]", "\<\"  \"\>", 
   "\[InvisibleSpace]", "\<\"Wed 9 Mar 2016 16:32:26\"\>"}],
  SequenceForm[459, "  ", "Wed 9 Mar 2016 16:32:26"],
  Editable->False]], "Print",
 ShowCellLabel->True,
 CellChangeTimes->{3.6665479464171886`*^9}],

Cell[BoxData[
 InterpretationBox[
  RowBox[{
  "399", "\[InvisibleSpace]", "\<\"  \"\>", 
   "\[InvisibleSpace]", "\<\"Wed 9 Mar 2016 16:32:26\"\>"}],
  SequenceForm[399, "  ", "Wed 9 Mar 2016 16:32:26"],
  Editable->False]], "Print",
 ShowCellLabel->True,
 CellChangeTimes->{3.666547946702959*^9}],

Cell[BoxData[
 InterpretationBox[
  RowBox[{
  "460", "\[InvisibleSpace]", "\<\"  \"\>", 
   "\[InvisibleSpace]", "\<\"Wed 9 Mar 2016 16:32:27\"\>"}],
  SequenceForm[460, "  ", "Wed 9 Mar 2016 16:32:27"],
  Editable->False]], "Print",
 ShowCellLabel->True,
 CellChangeTimes->{3.666547947707979*^9}],

Cell[BoxData[
 InterpretationBox[
  RowBox[{
  "400", "\[InvisibleSpace]", "\<\"  \"\>", 
   "\[InvisibleSpace]", "\<\"Wed 9 Mar 2016 16:32:28\"\>"}],
  SequenceForm[400, "  ", "Wed 9 Mar 2016 16:32:28"],
  Editable->False]], "Print",
 ShowCellLabel->True,
 CellChangeTimes->{3.666547948337286*^9}],

Cell[BoxData[
 InterpretationBox[
  RowBox[{
  "461", "\[InvisibleSpace]", "\<\"  \"\>", 
   "\[InvisibleSpace]", "\<\"Wed 9 Mar 2016 16:32:29\"\>"}],
  SequenceForm[461, "  ", "Wed 9 Mar 2016 16:32:29"],
  Editable->False]], "Print",
 ShowCellLabel->True,
 CellChangeTimes->{3.666547949867236*^9}],

Cell[BoxData[
 InterpretationBox[
  RowBox[{
  "401", "\[InvisibleSpace]", "\<\"  \"\>", 
   "\[InvisibleSpace]", "\<\"Wed 9 Mar 2016 16:32:30\"\>"}],
  SequenceForm[401, "  ", "Wed 9 Mar 2016 16:32:30"],
  Editable->False]], "Print",
 ShowCellLabel->True,
 CellChangeTimes->{3.666547950234839*^9}],

Cell[BoxData[
 InterpretationBox[
  RowBox[{
  "462", "\[InvisibleSpace]", "\<\"  \"\>", 
   "\[InvisibleSpace]", "\<\"Wed 9 Mar 2016 16:32:31\"\>"}],
  SequenceForm[462, "  ", "Wed 9 Mar 2016 16:32:31"],
  Editable->False]], "Print",
 ShowCellLabel->True,
 CellChangeTimes->{3.666547951463811*^9}],

Cell[BoxData[
 InterpretationBox[
  RowBox[{
  "402", "\[InvisibleSpace]", "\<\"  \"\>", 
   "\[InvisibleSpace]", "\<\"Wed 9 Mar 2016 16:32:31\"\>"}],
  SequenceForm[402, "  ", "Wed 9 Mar 2016 16:32:31"],
  Editable->False]], "Print",
 ShowCellLabel->True,
 CellChangeTimes->{3.666547951930317*^9}],

Cell[BoxData[
 InterpretationBox[
  RowBox[{
  "463", "\[InvisibleSpace]", "\<\"  \"\>", 
   "\[InvisibleSpace]", "\<\"Wed 9 Mar 2016 16:32:33\"\>"}],
  SequenceForm[463, "  ", "Wed 9 Mar 2016 16:32:33"],
  Editable->False]], "Print",
 ShowCellLabel->True,
 CellChangeTimes->{3.6665479535413523`*^9}],

Cell[BoxData[
 InterpretationBox[
  RowBox[{
  "403", "\[InvisibleSpace]", "\<\"  \"\>", 
   "\[InvisibleSpace]", "\<\"Wed 9 Mar 2016 16:32:34\"\>"}],
  SequenceForm[403, "  ", "Wed 9 Mar 2016 16:32:34"],
  Editable->False]], "Print",
 ShowCellLabel->True,
 CellChangeTimes->{3.6665479544646997`*^9}],

Cell[BoxData[
 InterpretationBox[
  RowBox[{
  "404", "\[InvisibleSpace]", "\<\"  \"\>", 
   "\[InvisibleSpace]", "\<\"Wed 9 Mar 2016 16:32:35\"\>"}],
  SequenceForm[404, "  ", "Wed 9 Mar 2016 16:32:35"],
  Editable->False]], "Print",
 ShowCellLabel->True,
 CellChangeTimes->{3.666547955542293*^9}],

Cell[BoxData[
 InterpretationBox[
  RowBox[{
  "464", "\[InvisibleSpace]", "\<\"  \"\>", 
   "\[InvisibleSpace]", "\<\"Wed 9 Mar 2016 16:32:35\"\>"}],
  SequenceForm[464, "  ", "Wed 9 Mar 2016 16:32:35"],
  Editable->False]], "Print",
 ShowCellLabel->True,
 CellChangeTimes->{3.666547955768216*^9}],

Cell[BoxData[
 InterpretationBox[
  RowBox[{
  "405", "\[InvisibleSpace]", "\<\"  \"\>", 
   "\[InvisibleSpace]", "\<\"Wed 9 Mar 2016 16:32:36\"\>"}],
  SequenceForm[405, "  ", "Wed 9 Mar 2016 16:32:36"],
  Editable->False]], "Print",
 ShowCellLabel->True,
 CellChangeTimes->{3.6665479568764877`*^9}],

Cell[BoxData[
 InterpretationBox[
  RowBox[{
  "465", "\[InvisibleSpace]", "\<\"  \"\>", 
   "\[InvisibleSpace]", "\<\"Wed 9 Mar 2016 16:32:36\"\>"}],
  SequenceForm[465, "  ", "Wed 9 Mar 2016 16:32:36"],
  Editable->False]], "Print",
 ShowCellLabel->True,
 CellChangeTimes->{3.666547956997168*^9}],

Cell[BoxData[
 InterpretationBox[
  RowBox[{
  "406", "\[InvisibleSpace]", "\<\"  \"\>", 
   "\[InvisibleSpace]", "\<\"Wed 9 Mar 2016 16:32:37\"\>"}],
  SequenceForm[406, "  ", "Wed 9 Mar 2016 16:32:37"],
  Editable->False]], "Print",
 ShowCellLabel->True,
 CellChangeTimes->{3.666547957734063*^9}],

Cell[BoxData[
 InterpretationBox[
  RowBox[{
  "466", "\[InvisibleSpace]", "\<\"  \"\>", 
   "\[InvisibleSpace]", "\<\"Wed 9 Mar 2016 16:32:37\"\>"}],
  SequenceForm[466, "  ", "Wed 9 Mar 2016 16:32:37"],
  Editable->False]], "Print",
 ShowCellLabel->True,
 CellChangeTimes->{3.6665479578779697`*^9}],

Cell[BoxData[
 InterpretationBox[
  RowBox[{
  "467", "\[InvisibleSpace]", "\<\"  \"\>", 
   "\[InvisibleSpace]", "\<\"Wed 9 Mar 2016 16:32:38\"\>"}],
  SequenceForm[467, "  ", "Wed 9 Mar 2016 16:32:38"],
  Editable->False]], "Print",
 ShowCellLabel->True,
 CellChangeTimes->{3.6665479586623497`*^9}],

Cell[BoxData[
 InterpretationBox[
  RowBox[{
  "468", "\[InvisibleSpace]", "\<\"  \"\>", 
   "\[InvisibleSpace]", "\<\"Wed 9 Mar 2016 16:32:40\"\>"}],
  SequenceForm[468, "  ", "Wed 9 Mar 2016 16:32:40"],
  Editable->False]], "Print",
 ShowCellLabel->True,
 CellChangeTimes->{3.6665479600573673`*^9}],

Cell[BoxData[
 InterpretationBox[
  RowBox[{
  "407", "\[InvisibleSpace]", "\<\"  \"\>", 
   "\[InvisibleSpace]", "\<\"Wed 9 Mar 2016 16:32:40\"\>"}],
  SequenceForm[407, "  ", "Wed 9 Mar 2016 16:32:40"],
  Editable->False]], "Print",
 ShowCellLabel->True,
 CellChangeTimes->{3.666547960504074*^9}],

Cell[BoxData[
 InterpretationBox[
  RowBox[{
  "469", "\[InvisibleSpace]", "\<\"  \"\>", 
   "\[InvisibleSpace]", "\<\"Wed 9 Mar 2016 16:32:40\"\>"}],
  SequenceForm[469, "  ", "Wed 9 Mar 2016 16:32:40"],
  Editable->False]], "Print",
 ShowCellLabel->True,
 CellChangeTimes->{3.666547960862566*^9}],

Cell[BoxData[
 InterpretationBox[
  RowBox[{
  "408", "\[InvisibleSpace]", "\<\"  \"\>", 
   "\[InvisibleSpace]", "\<\"Wed 9 Mar 2016 16:32:41\"\>"}],
  SequenceForm[408, "  ", "Wed 9 Mar 2016 16:32:41"],
  Editable->False]], "Print",
 ShowCellLabel->True,
 CellChangeTimes->{3.666547961568345*^9}],

Cell[BoxData[
 InterpretationBox[
  RowBox[{
  "470", "\[InvisibleSpace]", "\<\"  \"\>", 
   "\[InvisibleSpace]", "\<\"Wed 9 Mar 2016 16:32:41\"\>"}],
  SequenceForm[470, "  ", "Wed 9 Mar 2016 16:32:41"],
  Editable->False]], "Print",
 ShowCellLabel->True,
 CellChangeTimes->{3.66654796182277*^9}],

Cell[BoxData[
 InterpretationBox[
  RowBox[{
  "409", "\[InvisibleSpace]", "\<\"  \"\>", 
   "\[InvisibleSpace]", "\<\"Wed 9 Mar 2016 16:32:43\"\>"}],
  SequenceForm[409, "  ", "Wed 9 Mar 2016 16:32:43"],
  Editable->False]], "Print",
 ShowCellLabel->True,
 CellChangeTimes->{3.666547963208069*^9}],

Cell[BoxData[
 InterpretationBox[
  RowBox[{
  "471", "\[InvisibleSpace]", "\<\"  \"\>", 
   "\[InvisibleSpace]", "\<\"Wed 9 Mar 2016 16:32:43\"\>"}],
  SequenceForm[471, "  ", "Wed 9 Mar 2016 16:32:43"],
  Editable->False]], "Print",
 ShowCellLabel->True,
 CellChangeTimes->{3.666547963633325*^9}],

Cell[BoxData[
 InterpretationBox[
  RowBox[{
  "472", "\[InvisibleSpace]", "\<\"  \"\>", 
   "\[InvisibleSpace]", "\<\"Wed 9 Mar 2016 16:32:44\"\>"}],
  SequenceForm[472, "  ", "Wed 9 Mar 2016 16:32:44"],
  Editable->False]], "Print",
 ShowCellLabel->True,
 CellChangeTimes->{3.66654796461535*^9}],

Cell[BoxData[
 InterpretationBox[
  RowBox[{
  "410", "\[InvisibleSpace]", "\<\"  \"\>", 
   "\[InvisibleSpace]", "\<\"Wed 9 Mar 2016 16:32:44\"\>"}],
  SequenceForm[410, "  ", "Wed 9 Mar 2016 16:32:44"],
  Editable->False]], "Print",
 ShowCellLabel->True,
 CellChangeTimes->{3.666547964773416*^9}],

Cell[BoxData[
 InterpretationBox[
  RowBox[{
  "411", "\[InvisibleSpace]", "\<\"  \"\>", 
   "\[InvisibleSpace]", "\<\"Wed 9 Mar 2016 16:32:45\"\>"}],
  SequenceForm[411, "  ", "Wed 9 Mar 2016 16:32:45"],
  Editable->False]], "Print",
 ShowCellLabel->True,
 CellChangeTimes->{3.666547965971327*^9}],

Cell[BoxData[
 InterpretationBox[
  RowBox[{
  "473", "\[InvisibleSpace]", "\<\"  \"\>", 
   "\[InvisibleSpace]", "\<\"Wed 9 Mar 2016 16:32:46\"\>"}],
  SequenceForm[473, "  ", "Wed 9 Mar 2016 16:32:46"],
  Editable->False]], "Print",
 ShowCellLabel->True,
 CellChangeTimes->{3.6665479661234703`*^9}],

Cell[BoxData[
 InterpretationBox[
  RowBox[{
  "412", "\[InvisibleSpace]", "\<\"  \"\>", 
   "\[InvisibleSpace]", "\<\"Wed 9 Mar 2016 16:32:47\"\>"}],
  SequenceForm[412, "  ", "Wed 9 Mar 2016 16:32:47"],
  Editable->False]], "Print",
 ShowCellLabel->True,
 CellChangeTimes->{3.666547967237713*^9}],

Cell[BoxData[
 InterpretationBox[
  RowBox[{
  "474", "\[InvisibleSpace]", "\<\"  \"\>", 
   "\[InvisibleSpace]", "\<\"Wed 9 Mar 2016 16:32:47\"\>"}],
  SequenceForm[474, "  ", "Wed 9 Mar 2016 16:32:47"],
  Editable->False]], "Print",
 ShowCellLabel->True,
 CellChangeTimes->{3.6665479677671747`*^9}],

Cell[BoxData[
 InterpretationBox[
  RowBox[{
  "413", "\[InvisibleSpace]", "\<\"  \"\>", 
   "\[InvisibleSpace]", "\<\"Wed 9 Mar 2016 16:32:48\"\>"}],
  SequenceForm[413, "  ", "Wed 9 Mar 2016 16:32:48"],
  Editable->False]], "Print",
 ShowCellLabel->True,
 CellChangeTimes->{3.6665479680229063`*^9}],

Cell[BoxData[
 InterpretationBox[
  RowBox[{
  "475", "\[InvisibleSpace]", "\<\"  \"\>", 
   "\[InvisibleSpace]", "\<\"Wed 9 Mar 2016 16:32:48\"\>"}],
  SequenceForm[475, "  ", "Wed 9 Mar 2016 16:32:48"],
  Editable->False]], "Print",
 ShowCellLabel->True,
 CellChangeTimes->{3.666547968679349*^9}],

Cell[BoxData[
 InterpretationBox[
  RowBox[{
  "414", "\[InvisibleSpace]", "\<\"  \"\>", 
   "\[InvisibleSpace]", "\<\"Wed 9 Mar 2016 16:32:49\"\>"}],
  SequenceForm[414, "  ", "Wed 9 Mar 2016 16:32:49"],
  Editable->False]], "Print",
 ShowCellLabel->True,
 CellChangeTimes->{3.666547969193177*^9}],

Cell[BoxData[
 InterpretationBox[
  RowBox[{
  "476", "\[InvisibleSpace]", "\<\"  \"\>", 
   "\[InvisibleSpace]", "\<\"Wed 9 Mar 2016 16:32:49\"\>"}],
  SequenceForm[476, "  ", "Wed 9 Mar 2016 16:32:49"],
  Editable->False]], "Print",
 ShowCellLabel->True,
 CellChangeTimes->{3.6665479699538794`*^9}],

Cell[BoxData[
 InterpretationBox[
  RowBox[{
  "415", "\[InvisibleSpace]", "\<\"  \"\>", 
   "\[InvisibleSpace]", "\<\"Wed 9 Mar 2016 16:32:50\"\>"}],
  SequenceForm[415, "  ", "Wed 9 Mar 2016 16:32:50"],
  Editable->False]], "Print",
 ShowCellLabel->True,
 CellChangeTimes->{3.666547970486655*^9}],

Cell[BoxData[
 InterpretationBox[
  RowBox[{
  "416", "\[InvisibleSpace]", "\<\"  \"\>", 
   "\[InvisibleSpace]", "\<\"Wed 9 Mar 2016 16:32:52\"\>"}],
  SequenceForm[416, "  ", "Wed 9 Mar 2016 16:32:52"],
  Editable->False]], "Print",
 ShowCellLabel->True,
 CellChangeTimes->{3.6665479722872667`*^9}],

Cell[BoxData[
 InterpretationBox[
  RowBox[{
  "477", "\[InvisibleSpace]", "\<\"  \"\>", 
   "\[InvisibleSpace]", "\<\"Wed 9 Mar 2016 16:32:52\"\>"}],
  SequenceForm[477, "  ", "Wed 9 Mar 2016 16:32:52"],
  Editable->False]], "Print",
 ShowCellLabel->True,
 CellChangeTimes->{3.666547972841526*^9}],

Cell[BoxData[
 InterpretationBox[
  RowBox[{
  "417", "\[InvisibleSpace]", "\<\"  \"\>", 
   "\[InvisibleSpace]", "\<\"Wed 9 Mar 2016 16:32:53\"\>"}],
  SequenceForm[417, "  ", "Wed 9 Mar 2016 16:32:53"],
  Editable->False]], "Print",
 ShowCellLabel->True,
 CellChangeTimes->{3.6665479732485113`*^9}],

Cell[BoxData[
 InterpretationBox[
  RowBox[{
  "478", "\[InvisibleSpace]", "\<\"  \"\>", 
   "\[InvisibleSpace]", "\<\"Wed 9 Mar 2016 16:32:54\"\>"}],
  SequenceForm[478, "  ", "Wed 9 Mar 2016 16:32:54"],
  Editable->False]], "Print",
 ShowCellLabel->True,
 CellChangeTimes->{3.6665479742120037`*^9}],

Cell[BoxData[
 InterpretationBox[
  RowBox[{
  "418", "\[InvisibleSpace]", "\<\"  \"\>", 
   "\[InvisibleSpace]", "\<\"Wed 9 Mar 2016 16:32:54\"\>"}],
  SequenceForm[418, "  ", "Wed 9 Mar 2016 16:32:54"],
  Editable->False]], "Print",
 ShowCellLabel->True,
 CellChangeTimes->{3.666547974387836*^9}],

Cell[BoxData[
 InterpretationBox[
  RowBox[{
  "479", "\[InvisibleSpace]", "\<\"  \"\>", 
   "\[InvisibleSpace]", "\<\"Wed 9 Mar 2016 16:32:55\"\>"}],
  SequenceForm[479, "  ", "Wed 9 Mar 2016 16:32:55"],
  Editable->False]], "Print",
 ShowCellLabel->True,
 CellChangeTimes->{3.6665479750500927`*^9}],

Cell[BoxData[
 InterpretationBox[
  RowBox[{
  "419", "\[InvisibleSpace]", "\<\"  \"\>", 
   "\[InvisibleSpace]", "\<\"Wed 9 Mar 2016 16:32:55\"\>"}],
  SequenceForm[419, "  ", "Wed 9 Mar 2016 16:32:55"],
  Editable->False]], "Print",
 ShowCellLabel->True,
 CellChangeTimes->{3.666547975193426*^9}],

Cell[BoxData[
 InterpretationBox[
  RowBox[{
  "480", "\[InvisibleSpace]", "\<\"  \"\>", 
   "\[InvisibleSpace]", "\<\"Wed 9 Mar 2016 16:32:55\"\>"}],
  SequenceForm[480, "  ", "Wed 9 Mar 2016 16:32:55"],
  Editable->False]], "Print",
 ShowCellLabel->True,
 CellChangeTimes->{3.6665479759097233`*^9}],

Cell[BoxData[
 InterpretationBox[
  RowBox[{
  "420", "\[InvisibleSpace]", "\<\"  \"\>", 
   "\[InvisibleSpace]", "\<\"Wed 9 Mar 2016 16:32:57\"\>"}],
  SequenceForm[420, "  ", "Wed 9 Mar 2016 16:32:57"],
  Editable->False]], "Print",
 ShowCellLabel->True,
 CellChangeTimes->{3.666547977104128*^9}],

Cell[BoxData[
 InterpretationBox[
  RowBox[{
  "481", "\[InvisibleSpace]", "\<\"  \"\>", 
   "\[InvisibleSpace]", "\<\"Wed 9 Mar 2016 16:32:57\"\>"}],
  SequenceForm[481, "  ", "Wed 9 Mar 2016 16:32:57"],
  Editable->False]], "Print",
 ShowCellLabel->True,
 CellChangeTimes->{3.666547977275694*^9}],

Cell[BoxData[
 InterpretationBox[
  RowBox[{
  "421", "\[InvisibleSpace]", "\<\"  \"\>", 
   "\[InvisibleSpace]", "\<\"Wed 9 Mar 2016 16:32:58\"\>"}],
  SequenceForm[421, "  ", "Wed 9 Mar 2016 16:32:58"],
  Editable->False]], "Print",
 ShowCellLabel->True,
 CellChangeTimes->{3.666547978466567*^9}],

Cell[BoxData[
 InterpretationBox[
  RowBox[{
  "482", "\[InvisibleSpace]", "\<\"  \"\>", 
   "\[InvisibleSpace]", "\<\"Wed 9 Mar 2016 16:32:58\"\>"}],
  SequenceForm[482, "  ", "Wed 9 Mar 2016 16:32:58"],
  Editable->False]], "Print",
 ShowCellLabel->True,
 CellChangeTimes->{3.666547978595662*^9}],

Cell[BoxData[
 InterpretationBox[
  RowBox[{
  "422", "\[InvisibleSpace]", "\<\"  \"\>", 
   "\[InvisibleSpace]", "\<\"Wed 9 Mar 2016 16:33:00\"\>"}],
  SequenceForm[422, "  ", "Wed 9 Mar 2016 16:33:00"],
  Editable->False]], "Print",
 ShowCellLabel->True,
 CellChangeTimes->{3.666547980071175*^9}],

Cell[BoxData[
 InterpretationBox[
  RowBox[{
  "483", "\[InvisibleSpace]", "\<\"  \"\>", 
   "\[InvisibleSpace]", "\<\"Wed 9 Mar 2016 16:33:00\"\>"}],
  SequenceForm[483, "  ", "Wed 9 Mar 2016 16:33:00"],
  Editable->False]], "Print",
 ShowCellLabel->True,
 CellChangeTimes->{3.666547980207251*^9}],

Cell[BoxData[
 InterpretationBox[
  RowBox[{
  "423", "\[InvisibleSpace]", "\<\"  \"\>", 
   "\[InvisibleSpace]", "\<\"Wed 9 Mar 2016 16:33:01\"\>"}],
  SequenceForm[423, "  ", "Wed 9 Mar 2016 16:33:01"],
  Editable->False]], "Print",
 ShowCellLabel->True,
 CellChangeTimes->{3.666547981148951*^9}],

Cell[BoxData[
 InterpretationBox[
  RowBox[{
  "484", "\[InvisibleSpace]", "\<\"  \"\>", 
   "\[InvisibleSpace]", "\<\"Wed 9 Mar 2016 16:33:01\"\>"}],
  SequenceForm[484, "  ", "Wed 9 Mar 2016 16:33:01"],
  Editable->False]], "Print",
 ShowCellLabel->True,
 CellChangeTimes->{3.6665479816445*^9}],

Cell[BoxData[
 InterpretationBox[
  RowBox[{
  "424", "\[InvisibleSpace]", "\<\"  \"\>", 
   "\[InvisibleSpace]", "\<\"Wed 9 Mar 2016 16:33:02\"\>"}],
  SequenceForm[424, "  ", "Wed 9 Mar 2016 16:33:02"],
  Editable->False]], "Print",
 ShowCellLabel->True,
 CellChangeTimes->{3.666547982197023*^9}],

Cell[BoxData[
 InterpretationBox[
  RowBox[{
  "485", "\[InvisibleSpace]", "\<\"  \"\>", 
   "\[InvisibleSpace]", "\<\"Wed 9 Mar 2016 16:33:02\"\>"}],
  SequenceForm[485, "  ", "Wed 9 Mar 2016 16:33:02"],
  Editable->False]], "Print",
 ShowCellLabel->True,
 CellChangeTimes->{3.666547982987157*^9}],

Cell[BoxData[
 InterpretationBox[
  RowBox[{
  "425", "\[InvisibleSpace]", "\<\"  \"\>", 
   "\[InvisibleSpace]", "\<\"Wed 9 Mar 2016 16:33:03\"\>"}],
  SequenceForm[425, "  ", "Wed 9 Mar 2016 16:33:03"],
  Editable->False]], "Print",
 ShowCellLabel->True,
 CellChangeTimes->{3.666547983137343*^9}],

Cell[BoxData[
 InterpretationBox[
  RowBox[{
  "426", "\[InvisibleSpace]", "\<\"  \"\>", 
   "\[InvisibleSpace]", "\<\"Wed 9 Mar 2016 16:33:04\"\>"}],
  SequenceForm[426, "  ", "Wed 9 Mar 2016 16:33:04"],
  Editable->False]], "Print",
 ShowCellLabel->True,
 CellChangeTimes->{3.6665479844539127`*^9}],

Cell[BoxData[
 InterpretationBox[
  RowBox[{
  "486", "\[InvisibleSpace]", "\<\"  \"\>", 
   "\[InvisibleSpace]", "\<\"Wed 9 Mar 2016 16:33:05\"\>"}],
  SequenceForm[486, "  ", "Wed 9 Mar 2016 16:33:05"],
  Editable->False]], "Print",
 ShowCellLabel->True,
 CellChangeTimes->{3.666547985310462*^9}],

Cell[BoxData[
 InterpretationBox[
  RowBox[{
  "427", "\[InvisibleSpace]", "\<\"  \"\>", 
   "\[InvisibleSpace]", "\<\"Wed 9 Mar 2016 16:33:05\"\>"}],
  SequenceForm[427, "  ", "Wed 9 Mar 2016 16:33:05"],
  Editable->False]], "Print",
 ShowCellLabel->True,
 CellChangeTimes->{3.6665479854947166`*^9}],

Cell[BoxData[
 InterpretationBox[
  RowBox[{
  "487", "\[InvisibleSpace]", "\<\"  \"\>", 
   "\[InvisibleSpace]", "\<\"Wed 9 Mar 2016 16:33:06\"\>"}],
  SequenceForm[487, "  ", "Wed 9 Mar 2016 16:33:06"],
  Editable->False]], "Print",
 ShowCellLabel->True,
 CellChangeTimes->{3.666547986774918*^9}],

Cell[BoxData[
 InterpretationBox[
  RowBox[{
  "428", "\[InvisibleSpace]", "\<\"  \"\>", 
   "\[InvisibleSpace]", "\<\"Wed 9 Mar 2016 16:33:07\"\>"}],
  SequenceForm[428, "  ", "Wed 9 Mar 2016 16:33:07"],
  Editable->False]], "Print",
 ShowCellLabel->True,
 CellChangeTimes->{3.666547987029159*^9}],

Cell[BoxData[
 InterpretationBox[
  RowBox[{
  "488", "\[InvisibleSpace]", "\<\"  \"\>", 
   "\[InvisibleSpace]", "\<\"Wed 9 Mar 2016 16:33:08\"\>"}],
  SequenceForm[488, "  ", "Wed 9 Mar 2016 16:33:08"],
  Editable->False]], "Print",
 ShowCellLabel->True,
 CellChangeTimes->{3.666547988221998*^9}],

Cell[BoxData[
 InterpretationBox[
  RowBox[{
  "429", "\[InvisibleSpace]", "\<\"  \"\>", 
   "\[InvisibleSpace]", "\<\"Wed 9 Mar 2016 16:33:08\"\>"}],
  SequenceForm[429, "  ", "Wed 9 Mar 2016 16:33:08"],
  Editable->False]], "Print",
 ShowCellLabel->True,
 CellChangeTimes->{3.666547988377071*^9}],

Cell[BoxData[
 InterpretationBox[
  RowBox[{
  "489", "\[InvisibleSpace]", "\<\"  \"\>", 
   "\[InvisibleSpace]", "\<\"Wed 9 Mar 2016 16:33:09\"\>"}],
  SequenceForm[489, "  ", "Wed 9 Mar 2016 16:33:09"],
  Editable->False]], "Print",
 ShowCellLabel->True,
 CellChangeTimes->{3.666547989362355*^9}],

Cell[BoxData[
 InterpretationBox[
  RowBox[{
  "430", "\[InvisibleSpace]", "\<\"  \"\>", 
   "\[InvisibleSpace]", "\<\"Wed 9 Mar 2016 16:33:09\"\>"}],
  SequenceForm[430, "  ", "Wed 9 Mar 2016 16:33:09"],
  Editable->False]], "Print",
 ShowCellLabel->True,
 CellChangeTimes->{3.6665479898345537`*^9}],

Cell[BoxData[
 InterpretationBox[
  RowBox[{
  "490", "\[InvisibleSpace]", "\<\"  \"\>", 
   "\[InvisibleSpace]", "\<\"Wed 9 Mar 2016 16:33:10\"\>"}],
  SequenceForm[490, "  ", "Wed 9 Mar 2016 16:33:10"],
  Editable->False]], "Print",
 ShowCellLabel->True,
 CellChangeTimes->{3.6665479903470087`*^9}],

Cell[BoxData[
 InterpretationBox[
  RowBox[{
  "431", "\[InvisibleSpace]", "\<\"  \"\>", 
   "\[InvisibleSpace]", "\<\"Wed 9 Mar 2016 16:33:10\"\>"}],
  SequenceForm[431, "  ", "Wed 9 Mar 2016 16:33:10"],
  Editable->False]], "Print",
 ShowCellLabel->True,
 CellChangeTimes->{3.666547990995245*^9}],

Cell[BoxData[
 InterpretationBox[
  RowBox[{
  "491", "\[InvisibleSpace]", "\<\"  \"\>", 
   "\[InvisibleSpace]", "\<\"Wed 9 Mar 2016 16:33:12\"\>"}],
  SequenceForm[491, "  ", "Wed 9 Mar 2016 16:33:12"],
  Editable->False]], "Print",
 ShowCellLabel->True,
 CellChangeTimes->{3.666547992128557*^9}],

Cell[BoxData[
 InterpretationBox[
  RowBox[{
  "432", "\[InvisibleSpace]", "\<\"  \"\>", 
   "\[InvisibleSpace]", "\<\"Wed 9 Mar 2016 16:33:12\"\>"}],
  SequenceForm[432, "  ", "Wed 9 Mar 2016 16:33:12"],
  Editable->False]], "Print",
 ShowCellLabel->True,
 CellChangeTimes->{3.66654799243014*^9}],

Cell[BoxData[
 InterpretationBox[
  RowBox[{
  "492", "\[InvisibleSpace]", "\<\"  \"\>", 
   "\[InvisibleSpace]", "\<\"Wed 9 Mar 2016 16:33:13\"\>"}],
  SequenceForm[492, "  ", "Wed 9 Mar 2016 16:33:13"],
  Editable->False]], "Print",
 ShowCellLabel->True,
 CellChangeTimes->{3.6665479933875513`*^9}],

Cell[BoxData[
 InterpretationBox[
  RowBox[{
  "433", "\[InvisibleSpace]", "\<\"  \"\>", 
   "\[InvisibleSpace]", "\<\"Wed 9 Mar 2016 16:33:14\"\>"}],
  SequenceForm[433, "  ", "Wed 9 Mar 2016 16:33:14"],
  Editable->False]], "Print",
 ShowCellLabel->True,
 CellChangeTimes->{3.6665479946186533`*^9}],

Cell[BoxData[
 InterpretationBox[
  RowBox[{
  "493", "\[InvisibleSpace]", "\<\"  \"\>", 
   "\[InvisibleSpace]", "\<\"Wed 9 Mar 2016 16:33:14\"\>"}],
  SequenceForm[493, "  ", "Wed 9 Mar 2016 16:33:14"],
  Editable->False]], "Print",
 ShowCellLabel->True,
 CellChangeTimes->{3.666547994746812*^9}],

Cell[BoxData[
 InterpretationBox[
  RowBox[{
  "434", "\[InvisibleSpace]", "\<\"  \"\>", 
   "\[InvisibleSpace]", "\<\"Wed 9 Mar 2016 16:33:16\"\>"}],
  SequenceForm[434, "  ", "Wed 9 Mar 2016 16:33:16"],
  Editable->False]], "Print",
 ShowCellLabel->True,
 CellChangeTimes->{3.666547996298656*^9}],

Cell[BoxData[
 InterpretationBox[
  RowBox[{
  "494", "\[InvisibleSpace]", "\<\"  \"\>", 
   "\[InvisibleSpace]", "\<\"Wed 9 Mar 2016 16:33:16\"\>"}],
  SequenceForm[494, "  ", "Wed 9 Mar 2016 16:33:16"],
  Editable->False]], "Print",
 ShowCellLabel->True,
 CellChangeTimes->{3.666547996509261*^9}],

Cell[BoxData[
 InterpretationBox[
  RowBox[{
  "435", "\[InvisibleSpace]", "\<\"  \"\>", 
   "\[InvisibleSpace]", "\<\"Wed 9 Mar 2016 16:33:17\"\>"}],
  SequenceForm[435, "  ", "Wed 9 Mar 2016 16:33:17"],
  Editable->False]], "Print",
 ShowCellLabel->True,
 CellChangeTimes->{3.6665479970331097`*^9}],

Cell[BoxData[
 InterpretationBox[
  RowBox[{
  "495", "\[InvisibleSpace]", "\<\"  \"\>", 
   "\[InvisibleSpace]", "\<\"Wed 9 Mar 2016 16:33:17\"\>"}],
  SequenceForm[495, "  ", "Wed 9 Mar 2016 16:33:17"],
  Editable->False]], "Print",
 ShowCellLabel->True,
 CellChangeTimes->{3.6665479975074663`*^9}],

Cell[BoxData[
 InterpretationBox[
  RowBox[{
  "436", "\[InvisibleSpace]", "\<\"  \"\>", 
   "\[InvisibleSpace]", "\<\"Wed 9 Mar 2016 16:33:18\"\>"}],
  SequenceForm[436, "  ", "Wed 9 Mar 2016 16:33:18"],
  Editable->False]], "Print",
 ShowCellLabel->True,
 CellChangeTimes->{3.666547998352215*^9}],

Cell[BoxData[
 InterpretationBox[
  RowBox[{
  "496", "\[InvisibleSpace]", "\<\"  \"\>", 
   "\[InvisibleSpace]", "\<\"Wed 9 Mar 2016 16:33:18\"\>"}],
  SequenceForm[496, "  ", "Wed 9 Mar 2016 16:33:18"],
  Editable->False]], "Print",
 ShowCellLabel->True,
 CellChangeTimes->{3.6665479987218018`*^9}],

Cell[BoxData[
 InterpretationBox[
  RowBox[{
  "437", "\[InvisibleSpace]", "\<\"  \"\>", 
   "\[InvisibleSpace]", "\<\"Wed 9 Mar 2016 16:33:19\"\>"}],
  SequenceForm[437, "  ", "Wed 9 Mar 2016 16:33:19"],
  Editable->False]], "Print",
 ShowCellLabel->True,
 CellChangeTimes->{3.666547999093318*^9}],

Cell[BoxData[
 InterpretationBox[
  RowBox[{
  "497", "\[InvisibleSpace]", "\<\"  \"\>", 
   "\[InvisibleSpace]", "\<\"Wed 9 Mar 2016 16:33:20\"\>"}],
  SequenceForm[497, "  ", "Wed 9 Mar 2016 16:33:20"],
  Editable->False]], "Print",
 ShowCellLabel->True,
 CellChangeTimes->{3.666548000248928*^9}],

Cell[BoxData[
 InterpretationBox[
  RowBox[{
  "438", "\[InvisibleSpace]", "\<\"  \"\>", 
   "\[InvisibleSpace]", "\<\"Wed 9 Mar 2016 16:33:20\"\>"}],
  SequenceForm[438, "  ", "Wed 9 Mar 2016 16:33:20"],
  Editable->False]], "Print",
 ShowCellLabel->True,
 CellChangeTimes->{3.6665480003575363`*^9}],

Cell[BoxData[
 InterpretationBox[
  RowBox[{
  "439", "\[InvisibleSpace]", "\<\"  \"\>", 
   "\[InvisibleSpace]", "\<\"Wed 9 Mar 2016 16:33:21\"\>"}],
  SequenceForm[439, "  ", "Wed 9 Mar 2016 16:33:21"],
  Editable->False]], "Print",
 ShowCellLabel->True,
 CellChangeTimes->{3.66654800120299*^9}],

Cell[BoxData[
 InterpretationBox[
  RowBox[{
  "440", "\[InvisibleSpace]", "\<\"  \"\>", 
   "\[InvisibleSpace]", "\<\"Wed 9 Mar 2016 16:33:23\"\>"}],
  SequenceForm[440, "  ", "Wed 9 Mar 2016 16:33:23"],
  Editable->False]], "Print",
 ShowCellLabel->True,
 CellChangeTimes->{3.66654800303261*^9}],

Cell[BoxData[
 InterpretationBox[
  RowBox[{
  "498", "\[InvisibleSpace]", "\<\"  \"\>", 
   "\[InvisibleSpace]", "\<\"Wed 9 Mar 2016 16:33:23\"\>"}],
  SequenceForm[498, "  ", "Wed 9 Mar 2016 16:33:23"],
  Editable->False]], "Print",
 ShowCellLabel->True,
 CellChangeTimes->{3.666548003226239*^9}],

Cell[BoxData[
 InterpretationBox[
  RowBox[{
  "499", "\[InvisibleSpace]", "\<\"  \"\>", 
   "\[InvisibleSpace]", "\<\"Wed 9 Mar 2016 16:33:24\"\>"}],
  SequenceForm[499, "  ", "Wed 9 Mar 2016 16:33:24"],
  Editable->False]], "Print",
 ShowCellLabel->True,
 CellChangeTimes->{3.666548004895467*^9}],

Cell[BoxData[
 InterpretationBox[
  RowBox[{
  "504", "\[InvisibleSpace]", "\<\"  \"\>", 
   "\[InvisibleSpace]", "\<\"Wed 9 Mar 2016 16:33:24\"\>"}],
  SequenceForm[504, "  ", "Wed 9 Mar 2016 16:33:24"],
  Editable->False]], "Print",
 ShowCellLabel->True,
 CellChangeTimes->{3.666548005036776*^9}],

Cell[BoxData[
 InterpretationBox[
  RowBox[{
  "505", "\[InvisibleSpace]", "\<\"  \"\>", 
   "\[InvisibleSpace]", "\<\"Wed 9 Mar 2016 16:33:26\"\>"}],
  SequenceForm[505, "  ", "Wed 9 Mar 2016 16:33:26"],
  Editable->False]], "Print",
 ShowCellLabel->True,
 CellChangeTimes->{3.666548006091114*^9}],

Cell[BoxData[
 InterpretationBox[
  RowBox[{
  "506", "\[InvisibleSpace]", "\<\"  \"\>", 
   "\[InvisibleSpace]", "\<\"Wed 9 Mar 2016 16:33:27\"\>"}],
  SequenceForm[506, "  ", "Wed 9 Mar 2016 16:33:27"],
  Editable->False]], "Print",
 ShowCellLabel->True,
 CellChangeTimes->{3.666548007285584*^9}],

Cell[BoxData[
 InterpretationBox[
  RowBox[{
  "500", "\[InvisibleSpace]", "\<\"  \"\>", 
   "\[InvisibleSpace]", "\<\"Wed 9 Mar 2016 16:33:27\"\>"}],
  SequenceForm[500, "  ", "Wed 9 Mar 2016 16:33:27"],
  Editable->False]], "Print",
 ShowCellLabel->True,
 CellChangeTimes->{3.666548007788842*^9}],

Cell[BoxData[
 InterpretationBox[
  RowBox[{
  "501", "\[InvisibleSpace]", "\<\"  \"\>", 
   "\[InvisibleSpace]", "\<\"Wed 9 Mar 2016 16:33:28\"\>"}],
  SequenceForm[501, "  ", "Wed 9 Mar 2016 16:33:28"],
  Editable->False]], "Print",
 ShowCellLabel->True,
 CellChangeTimes->{3.666548008937991*^9}],

Cell[BoxData[
 InterpretationBox[
  RowBox[{
  "507", "\[InvisibleSpace]", "\<\"  \"\>", 
   "\[InvisibleSpace]", "\<\"Wed 9 Mar 2016 16:33:29\"\>"}],
  SequenceForm[507, "  ", "Wed 9 Mar 2016 16:33:29"],
  Editable->False]], "Print",
 ShowCellLabel->True,
 CellChangeTimes->{3.666548009504607*^9}],

Cell[BoxData[
 InterpretationBox[
  RowBox[{
  "502", "\[InvisibleSpace]", "\<\"  \"\>", 
   "\[InvisibleSpace]", "\<\"Wed 9 Mar 2016 16:33:29\"\>"}],
  SequenceForm[502, "  ", "Wed 9 Mar 2016 16:33:29"],
  Editable->False]], "Print",
 ShowCellLabel->True,
 CellChangeTimes->{3.666548009772686*^9}],

Cell[BoxData[
 InterpretationBox[
  RowBox[{
  "508", "\[InvisibleSpace]", "\<\"  \"\>", 
   "\[InvisibleSpace]", "\<\"Wed 9 Mar 2016 16:33:30\"\>"}],
  SequenceForm[508, "  ", "Wed 9 Mar 2016 16:33:30"],
  Editable->False]], "Print",
 ShowCellLabel->True,
 CellChangeTimes->{3.666548010273966*^9}],

Cell[BoxData[
 InterpretationBox[
  RowBox[{
  "509", "\[InvisibleSpace]", "\<\"  \"\>", 
   "\[InvisibleSpace]", "\<\"Wed 9 Mar 2016 16:33:31\"\>"}],
  SequenceForm[509, "  ", "Wed 9 Mar 2016 16:33:31"],
  Editable->False]], "Print",
 ShowCellLabel->True,
 CellChangeTimes->{3.666548011563889*^9}],

Cell[BoxData[
 InterpretationBox[
  RowBox[{
  "503", "\[InvisibleSpace]", "\<\"  \"\>", 
   "\[InvisibleSpace]", "\<\"Wed 9 Mar 2016 16:33:31\"\>"}],
  SequenceForm[503, "  ", "Wed 9 Mar 2016 16:33:31"],
  Editable->False]], "Print",
 ShowCellLabel->True,
 CellChangeTimes->{3.666548011907316*^9}],

Cell[BoxData[
 InterpretationBox[
  RowBox[{
  "510", "\[InvisibleSpace]", "\<\"  \"\>", 
   "\[InvisibleSpace]", "\<\"Wed 9 Mar 2016 16:33:32\"\>"}],
  SequenceForm[510, "  ", "Wed 9 Mar 2016 16:33:32"],
  Editable->False]], "Print",
 ShowCellLabel->True,
 CellChangeTimes->{3.6665480126285753`*^9}],

Cell[BoxData[
 InterpretationBox[
  RowBox[{
  "511", "\[InvisibleSpace]", "\<\"  \"\>", 
   "\[InvisibleSpace]", "\<\"Wed 9 Mar 2016 16:33:33\"\>"}],
  SequenceForm[511, "  ", "Wed 9 Mar 2016 16:33:33"],
  Editable->False]], "Print",
 ShowCellLabel->True,
 CellChangeTimes->{3.6665480135369167`*^9}],

Cell[BoxData[
 InterpretationBox[
  RowBox[{
  "566", "\[InvisibleSpace]", "\<\"  \"\>", 
   "\[InvisibleSpace]", "\<\"Wed 9 Mar 2016 16:33:34\"\>"}],
  SequenceForm[566, "  ", "Wed 9 Mar 2016 16:33:34"],
  Editable->False]], "Print",
 ShowCellLabel->True,
 CellChangeTimes->{3.6665480147089443`*^9}],

Cell[BoxData[
 InterpretationBox[
  RowBox[{
  "512", "\[InvisibleSpace]", "\<\"  \"\>", 
   "\[InvisibleSpace]", "\<\"Wed 9 Mar 2016 16:33:35\"\>"}],
  SequenceForm[512, "  ", "Wed 9 Mar 2016 16:33:35"],
  Editable->False]], "Print",
 ShowCellLabel->True,
 CellChangeTimes->{3.666548015247508*^9}],

Cell[BoxData[
 InterpretationBox[
  RowBox[{
  "567", "\[InvisibleSpace]", "\<\"  \"\>", 
   "\[InvisibleSpace]", "\<\"Wed 9 Mar 2016 16:33:36\"\>"}],
  SequenceForm[567, "  ", "Wed 9 Mar 2016 16:33:36"],
  Editable->False]], "Print",
 ShowCellLabel->True,
 CellChangeTimes->{3.6665480160513973`*^9}],

Cell[BoxData[
 InterpretationBox[
  RowBox[{
  "513", "\[InvisibleSpace]", "\<\"  \"\>", 
   "\[InvisibleSpace]", "\<\"Wed 9 Mar 2016 16:33:36\"\>"}],
  SequenceForm[513, "  ", "Wed 9 Mar 2016 16:33:36"],
  Editable->False]], "Print",
 ShowCellLabel->True,
 CellChangeTimes->{3.666548016688766*^9}],

Cell[BoxData[
 InterpretationBox[
  RowBox[{
  "568", "\[InvisibleSpace]", "\<\"  \"\>", 
   "\[InvisibleSpace]", "\<\"Wed 9 Mar 2016 16:33:37\"\>"}],
  SequenceForm[568, "  ", "Wed 9 Mar 2016 16:33:37"],
  Editable->False]], "Print",
 ShowCellLabel->True,
 CellChangeTimes->{3.666548017226112*^9}],

Cell[BoxData[
 InterpretationBox[
  RowBox[{
  "514", "\[InvisibleSpace]", "\<\"  \"\>", 
   "\[InvisibleSpace]", "\<\"Wed 9 Mar 2016 16:33:37\"\>"}],
  SequenceForm[514, "  ", "Wed 9 Mar 2016 16:33:37"],
  Editable->False]], "Print",
 ShowCellLabel->True,
 CellChangeTimes->{3.666548017668963*^9}],

Cell[BoxData[
 InterpretationBox[
  RowBox[{
  "569", "\[InvisibleSpace]", "\<\"  \"\>", 
   "\[InvisibleSpace]", "\<\"Wed 9 Mar 2016 16:33:38\"\>"}],
  SequenceForm[569, "  ", "Wed 9 Mar 2016 16:33:38"],
  Editable->False]], "Print",
 ShowCellLabel->True,
 CellChangeTimes->{3.666548018456562*^9}],

Cell[BoxData[
 InterpretationBox[
  RowBox[{
  "515", "\[InvisibleSpace]", "\<\"  \"\>", 
   "\[InvisibleSpace]", "\<\"Wed 9 Mar 2016 16:33:38\"\>"}],
  SequenceForm[515, "  ", "Wed 9 Mar 2016 16:33:38"],
  Editable->False]], "Print",
 ShowCellLabel->True,
 CellChangeTimes->{3.66654801884167*^9}],

Cell[BoxData[
 InterpretationBox[
  RowBox[{
  "516", "\[InvisibleSpace]", "\<\"  \"\>", 
   "\[InvisibleSpace]", "\<\"Wed 9 Mar 2016 16:33:40\"\>"}],
  SequenceForm[516, "  ", "Wed 9 Mar 2016 16:33:40"],
  Editable->False]], "Print",
 ShowCellLabel->True,
 CellChangeTimes->{3.666548020449519*^9}],

Cell[BoxData[
 InterpretationBox[
  RowBox[{
  "570", "\[InvisibleSpace]", "\<\"  \"\>", 
   "\[InvisibleSpace]", "\<\"Wed 9 Mar 2016 16:33:41\"\>"}],
  SequenceForm[570, "  ", "Wed 9 Mar 2016 16:33:41"],
  Editable->False]], "Print",
 ShowCellLabel->True,
 CellChangeTimes->{3.666548021096178*^9}],

Cell[BoxData[
 InterpretationBox[
  RowBox[{
  "517", "\[InvisibleSpace]", "\<\"  \"\>", 
   "\[InvisibleSpace]", "\<\"Wed 9 Mar 2016 16:33:41\"\>"}],
  SequenceForm[517, "  ", "Wed 9 Mar 2016 16:33:41"],
  Editable->False]], "Print",
 ShowCellLabel->True,
 CellChangeTimes->{3.666548021520002*^9}],

Cell[BoxData[
 InterpretationBox[
  RowBox[{
  "571", "\[InvisibleSpace]", "\<\"  \"\>", 
   "\[InvisibleSpace]", "\<\"Wed 9 Mar 2016 16:33:42\"\>"}],
  SequenceForm[571, "  ", "Wed 9 Mar 2016 16:33:42"],
  Editable->False]], "Print",
 ShowCellLabel->True,
 CellChangeTimes->{3.666548022218893*^9}],

Cell[BoxData[
 InterpretationBox[
  RowBox[{
  "518", "\[InvisibleSpace]", "\<\"  \"\>", 
   "\[InvisibleSpace]", "\<\"Wed 9 Mar 2016 16:33:42\"\>"}],
  SequenceForm[518, "  ", "Wed 9 Mar 2016 16:33:42"],
  Editable->False]], "Print",
 ShowCellLabel->True,
 CellChangeTimes->{3.666548022885298*^9}],

Cell[BoxData[
 InterpretationBox[
  RowBox[{
  "519", "\[InvisibleSpace]", "\<\"  \"\>", 
   "\[InvisibleSpace]", "\<\"Wed 9 Mar 2016 16:33:44\"\>"}],
  SequenceForm[519, "  ", "Wed 9 Mar 2016 16:33:44"],
  Editable->False]], "Print",
 ShowCellLabel->True,
 CellChangeTimes->{3.6665480241035957`*^9}],

Cell[BoxData[
 InterpretationBox[
  RowBox[{
  "572", "\[InvisibleSpace]", "\<\"  \"\>", 
   "\[InvisibleSpace]", "\<\"Wed 9 Mar 2016 16:33:44\"\>"}],
  SequenceForm[572, "  ", "Wed 9 Mar 2016 16:33:44"],
  Editable->False]], "Print",
 ShowCellLabel->True,
 CellChangeTimes->{3.666548024367437*^9}],

Cell[BoxData[
 InterpretationBox[
  RowBox[{
  "573", "\[InvisibleSpace]", "\<\"  \"\>", 
   "\[InvisibleSpace]", "\<\"Wed 9 Mar 2016 16:33:46\"\>"}],
  SequenceForm[573, "  ", "Wed 9 Mar 2016 16:33:46"],
  Editable->False]], "Print",
 ShowCellLabel->True,
 CellChangeTimes->{3.66654802608991*^9}],

Cell[BoxData[
 InterpretationBox[
  RowBox[{
  "520", "\[InvisibleSpace]", "\<\"  \"\>", 
   "\[InvisibleSpace]", "\<\"Wed 9 Mar 2016 16:33:46\"\>"}],
  SequenceForm[520, "  ", "Wed 9 Mar 2016 16:33:46"],
  Editable->False]], "Print",
 ShowCellLabel->True,
 CellChangeTimes->{3.666548026305624*^9}],

Cell[BoxData[
 InterpretationBox[
  RowBox[{
  "574", "\[InvisibleSpace]", "\<\"  \"\>", 
   "\[InvisibleSpace]", "\<\"Wed 9 Mar 2016 16:33:47\"\>"}],
  SequenceForm[574, "  ", "Wed 9 Mar 2016 16:33:47"],
  Editable->False]], "Print",
 ShowCellLabel->True,
 CellChangeTimes->{3.6665480276284924`*^9}],

Cell[BoxData[
 InterpretationBox[
  RowBox[{
  "521", "\[InvisibleSpace]", "\<\"  \"\>", 
   "\[InvisibleSpace]", "\<\"Wed 9 Mar 2016 16:33:48\"\>"}],
  SequenceForm[521, "  ", "Wed 9 Mar 2016 16:33:48"],
  Editable->False]], "Print",
 ShowCellLabel->True,
 CellChangeTimes->{3.666548028040251*^9}],

Cell[BoxData[
 InterpretationBox[
  RowBox[{
  "575", "\[InvisibleSpace]", "\<\"  \"\>", 
   "\[InvisibleSpace]", "\<\"Wed 9 Mar 2016 16:33:48\"\>"}],
  SequenceForm[575, "  ", "Wed 9 Mar 2016 16:33:48"],
  Editable->False]], "Print",
 ShowCellLabel->True,
 CellChangeTimes->{3.666548028370593*^9}],

Cell[BoxData[
 InterpretationBox[
  RowBox[{
  "522", "\[InvisibleSpace]", "\<\"  \"\>", 
   "\[InvisibleSpace]", "\<\"Wed 9 Mar 2016 16:33:48\"\>"}],
  SequenceForm[522, "  ", "Wed 9 Mar 2016 16:33:48"],
  Editable->False]], "Print",
 ShowCellLabel->True,
 CellChangeTimes->{3.6665480289429493`*^9}],

Cell[BoxData[
 InterpretationBox[
  RowBox[{
  "576", "\[InvisibleSpace]", "\<\"  \"\>", 
   "\[InvisibleSpace]", "\<\"Wed 9 Mar 2016 16:33:49\"\>"}],
  SequenceForm[576, "  ", "Wed 9 Mar 2016 16:33:49"],
  Editable->False]], "Print",
 ShowCellLabel->True,
 CellChangeTimes->{3.6665480294053917`*^9}],

Cell[BoxData[
 InterpretationBox[
  RowBox[{
  "577", "\[InvisibleSpace]", "\<\"  \"\>", 
   "\[InvisibleSpace]", "\<\"Wed 9 Mar 2016 16:33:50\"\>"}],
  SequenceForm[577, "  ", "Wed 9 Mar 2016 16:33:50"],
  Editable->False]], "Print",
 ShowCellLabel->True,
 CellChangeTimes->{3.666548030157793*^9}],

Cell[BoxData[
 InterpretationBox[
  RowBox[{
  "523", "\[InvisibleSpace]", "\<\"  \"\>", 
   "\[InvisibleSpace]", "\<\"Wed 9 Mar 2016 16:33:51\"\>"}],
  SequenceForm[523, "  ", "Wed 9 Mar 2016 16:33:51"],
  Editable->False]], "Print",
 ShowCellLabel->True,
 CellChangeTimes->{3.666548031377489*^9}],

Cell[BoxData[
 InterpretationBox[
  RowBox[{
  "578", "\[InvisibleSpace]", "\<\"  \"\>", 
   "\[InvisibleSpace]", "\<\"Wed 9 Mar 2016 16:33:52\"\>"}],
  SequenceForm[578, "  ", "Wed 9 Mar 2016 16:33:52"],
  Editable->False]], "Print",
 ShowCellLabel->True,
 CellChangeTimes->{3.666548032145*^9}],

Cell[BoxData[
 InterpretationBox[
  RowBox[{
  "524", "\[InvisibleSpace]", "\<\"  \"\>", 
   "\[InvisibleSpace]", "\<\"Wed 9 Mar 2016 16:33:53\"\>"}],
  SequenceForm[524, "  ", "Wed 9 Mar 2016 16:33:53"],
  Editable->False]], "Print",
 ShowCellLabel->True,
 CellChangeTimes->{3.666548033244747*^9}],

Cell[BoxData[
 InterpretationBox[
  RowBox[{
  "579", "\[InvisibleSpace]", "\<\"  \"\>", 
   "\[InvisibleSpace]", "\<\"Wed 9 Mar 2016 16:33:53\"\>"}],
  SequenceForm[579, "  ", "Wed 9 Mar 2016 16:33:53"],
  Editable->False]], "Print",
 ShowCellLabel->True,
 CellChangeTimes->{3.666548033743465*^9}],

Cell[BoxData[
 InterpretationBox[
  RowBox[{
  "525", "\[InvisibleSpace]", "\<\"  \"\>", 
   "\[InvisibleSpace]", "\<\"Wed 9 Mar 2016 16:33:54\"\>"}],
  SequenceForm[525, "  ", "Wed 9 Mar 2016 16:33:54"],
  Editable->False]], "Print",
 ShowCellLabel->True,
 CellChangeTimes->{3.666548034586069*^9}],

Cell[BoxData[
 InterpretationBox[
  RowBox[{
  "580", "\[InvisibleSpace]", "\<\"  \"\>", 
   "\[InvisibleSpace]", "\<\"Wed 9 Mar 2016 16:33:54\"\>"}],
  SequenceForm[580, "  ", "Wed 9 Mar 2016 16:33:54"],
  Editable->False]], "Print",
 ShowCellLabel->True,
 CellChangeTimes->{3.666548034748993*^9}],

Cell[BoxData[
 InterpretationBox[
  RowBox[{
  "526", "\[InvisibleSpace]", "\<\"  \"\>", 
   "\[InvisibleSpace]", "\<\"Wed 9 Mar 2016 16:33:55\"\>"}],
  SequenceForm[526, "  ", "Wed 9 Mar 2016 16:33:55"],
  Editable->False]], "Print",
 ShowCellLabel->True,
 CellChangeTimes->{3.666548035940189*^9}],

Cell[BoxData[
 InterpretationBox[
  RowBox[{
  "581", "\[InvisibleSpace]", "\<\"  \"\>", 
   "\[InvisibleSpace]", "\<\"Wed 9 Mar 2016 16:33:56\"\>"}],
  SequenceForm[581, "  ", "Wed 9 Mar 2016 16:33:56"],
  Editable->False]], "Print",
 ShowCellLabel->True,
 CellChangeTimes->{3.666548036169714*^9}],

Cell[BoxData[
 InterpretationBox[
  RowBox[{
  "582", "\[InvisibleSpace]", "\<\"  \"\>", 
   "\[InvisibleSpace]", "\<\"Wed 9 Mar 2016 16:33:56\"\>"}],
  SequenceForm[582, "  ", "Wed 9 Mar 2016 16:33:56"],
  Editable->False]], "Print",
 ShowCellLabel->True,
 CellChangeTimes->{3.66654803696313*^9}],

Cell[BoxData[
 InterpretationBox[
  RowBox[{
  "527", "\[InvisibleSpace]", "\<\"  \"\>", 
   "\[InvisibleSpace]", "\<\"Wed 9 Mar 2016 16:33:57\"\>"}],
  SequenceForm[527, "  ", "Wed 9 Mar 2016 16:33:57"],
  Editable->False]], "Print",
 ShowCellLabel->True,
 CellChangeTimes->{3.666548037848584*^9}],

Cell[BoxData[
 InterpretationBox[
  RowBox[{
  "583", "\[InvisibleSpace]", "\<\"  \"\>", 
   "\[InvisibleSpace]", "\<\"Wed 9 Mar 2016 16:33:58\"\>"}],
  SequenceForm[583, "  ", "Wed 9 Mar 2016 16:33:58"],
  Editable->False]], "Print",
 ShowCellLabel->True,
 CellChangeTimes->{3.666548038069352*^9}],

Cell[BoxData[
 InterpretationBox[
  RowBox[{
  "528", "\[InvisibleSpace]", "\<\"  \"\>", 
   "\[InvisibleSpace]", "\<\"Wed 9 Mar 2016 16:33:58\"\>"}],
  SequenceForm[528, "  ", "Wed 9 Mar 2016 16:33:58"],
  Editable->False]], "Print",
 ShowCellLabel->True,
 CellChangeTimes->{3.6665480390133677`*^9}],

Cell[BoxData[
 InterpretationBox[
  RowBox[{
  "529", "\[InvisibleSpace]", "\<\"  \"\>", 
   "\[InvisibleSpace]", "\<\"Wed 9 Mar 2016 16:34:00\"\>"}],
  SequenceForm[529, "  ", "Wed 9 Mar 2016 16:34:00"],
  Editable->False]], "Print",
 ShowCellLabel->True,
 CellChangeTimes->{3.666548040361063*^9}],

Cell[BoxData[
 InterpretationBox[
  RowBox[{
  "584", "\[InvisibleSpace]", "\<\"  \"\>", 
   "\[InvisibleSpace]", "\<\"Wed 9 Mar 2016 16:34:01\"\>"}],
  SequenceForm[584, "  ", "Wed 9 Mar 2016 16:34:01"],
  Editable->False]], "Print",
 ShowCellLabel->True,
 CellChangeTimes->{3.6665480418424377`*^9}],

Cell[BoxData[
 InterpretationBox[
  RowBox[{
  "530", "\[InvisibleSpace]", "\<\"  \"\>", 
   "\[InvisibleSpace]", "\<\"Wed 9 Mar 2016 16:34:02\"\>"}],
  SequenceForm[530, "  ", "Wed 9 Mar 2016 16:34:02"],
  Editable->False]], "Print",
 ShowCellLabel->True,
 CellChangeTimes->{3.666548042215385*^9}],

Cell[BoxData[
 InterpretationBox[
  RowBox[{
  "585", "\[InvisibleSpace]", "\<\"  \"\>", 
   "\[InvisibleSpace]", "\<\"Wed 9 Mar 2016 16:34:03\"\>"}],
  SequenceForm[585, "  ", "Wed 9 Mar 2016 16:34:03"],
  Editable->False]], "Print",
 ShowCellLabel->True,
 CellChangeTimes->{3.666548043709621*^9}],

Cell[BoxData[
 InterpretationBox[
  RowBox[{
  "531", "\[InvisibleSpace]", "\<\"  \"\>", 
   "\[InvisibleSpace]", "\<\"Wed 9 Mar 2016 16:34:04\"\>"}],
  SequenceForm[531, "  ", "Wed 9 Mar 2016 16:34:04"],
  Editable->False]], "Print",
 ShowCellLabel->True,
 CellChangeTimes->{3.666548044160612*^9}],

Cell[BoxData[
 InterpretationBox[
  RowBox[{
  "586", "\[InvisibleSpace]", "\<\"  \"\>", 
   "\[InvisibleSpace]", "\<\"Wed 9 Mar 2016 16:34:04\"\>"}],
  SequenceForm[586, "  ", "Wed 9 Mar 2016 16:34:04"],
  Editable->False]], "Print",
 ShowCellLabel->True,
 CellChangeTimes->{3.6665480447742043`*^9}],

Cell[BoxData[
 InterpretationBox[
  RowBox[{
  "532", "\[InvisibleSpace]", "\<\"  \"\>", 
   "\[InvisibleSpace]", "\<\"Wed 9 Mar 2016 16:34:05\"\>"}],
  SequenceForm[532, "  ", "Wed 9 Mar 2016 16:34:05"],
  Editable->False]], "Print",
 ShowCellLabel->True,
 CellChangeTimes->{3.666548045542714*^9}],

Cell[BoxData[
 InterpretationBox[
  RowBox[{
  "587", "\[InvisibleSpace]", "\<\"  \"\>", 
   "\[InvisibleSpace]", "\<\"Wed 9 Mar 2016 16:34:05\"\>"}],
  SequenceForm[587, "  ", "Wed 9 Mar 2016 16:34:05"],
  Editable->False]], "Print",
 ShowCellLabel->True,
 CellChangeTimes->{3.666548045697565*^9}],

Cell[BoxData[
 InterpretationBox[
  RowBox[{
  "533", "\[InvisibleSpace]", "\<\"  \"\>", 
   "\[InvisibleSpace]", "\<\"Wed 9 Mar 2016 16:34:06\"\>"}],
  SequenceForm[533, "  ", "Wed 9 Mar 2016 16:34:06"],
  Editable->False]], "Print",
 ShowCellLabel->True,
 CellChangeTimes->{3.666548046375169*^9}],

Cell[BoxData[
 InterpretationBox[
  RowBox[{
  "588", "\[InvisibleSpace]", "\<\"  \"\>", 
   "\[InvisibleSpace]", "\<\"Wed 9 Mar 2016 16:34:06\"\>"}],
  SequenceForm[588, "  ", "Wed 9 Mar 2016 16:34:06"],
  Editable->False]], "Print",
 ShowCellLabel->True,
 CellChangeTimes->{3.666548046696598*^9}],

Cell[BoxData[
 InterpretationBox[
  RowBox[{
  "534", "\[InvisibleSpace]", "\<\"  \"\>", 
   "\[InvisibleSpace]", "\<\"Wed 9 Mar 2016 16:34:07\"\>"}],
  SequenceForm[534, "  ", "Wed 9 Mar 2016 16:34:07"],
  Editable->False]], "Print",
 ShowCellLabel->True,
 CellChangeTimes->{3.666548047620657*^9}],

Cell[BoxData[
 InterpretationBox[
  RowBox[{
  "589", "\[InvisibleSpace]", "\<\"  \"\>", 
   "\[InvisibleSpace]", "\<\"Wed 9 Mar 2016 16:34:07\"\>"}],
  SequenceForm[589, "  ", "Wed 9 Mar 2016 16:34:07"],
  Editable->False]], "Print",
 ShowCellLabel->True,
 CellChangeTimes->{3.666548047902927*^9}],

Cell[BoxData[
 InterpretationBox[
  RowBox[{
  "535", "\[InvisibleSpace]", "\<\"  \"\>", 
   "\[InvisibleSpace]", "\<\"Wed 9 Mar 2016 16:34:09\"\>"}],
  SequenceForm[535, "  ", "Wed 9 Mar 2016 16:34:09"],
  Editable->False]], "Print",
 ShowCellLabel->True,
 CellChangeTimes->{3.666548049277527*^9}],

Cell[BoxData[
 InterpretationBox[
  RowBox[{
  "590", "\[InvisibleSpace]", "\<\"  \"\>", 
   "\[InvisibleSpace]", "\<\"Wed 9 Mar 2016 16:34:10\"\>"}],
  SequenceForm[590, "  ", "Wed 9 Mar 2016 16:34:10"],
  Editable->False]], "Print",
 ShowCellLabel->True,
 CellChangeTimes->{3.6665480503407307`*^9}],

Cell[BoxData[
 InterpretationBox[
  RowBox[{
  "536", "\[InvisibleSpace]", "\<\"  \"\>", 
   "\[InvisibleSpace]", "\<\"Wed 9 Mar 2016 16:34:10\"\>"}],
  SequenceForm[536, "  ", "Wed 9 Mar 2016 16:34:10"],
  Editable->False]], "Print",
 ShowCellLabel->True,
 CellChangeTimes->{3.666548050462759*^9}],

Cell[BoxData[
 InterpretationBox[
  RowBox[{
  "591", "\[InvisibleSpace]", "\<\"  \"\>", 
   "\[InvisibleSpace]", "\<\"Wed 9 Mar 2016 16:34:11\"\>"}],
  SequenceForm[591, "  ", "Wed 9 Mar 2016 16:34:11"],
  Editable->False]], "Print",
 ShowCellLabel->True,
 CellChangeTimes->{3.6665480513918743`*^9}],

Cell[BoxData[
 InterpretationBox[
  RowBox[{
  "592", "\[InvisibleSpace]", "\<\"  \"\>", 
   "\[InvisibleSpace]", "\<\"Wed 9 Mar 2016 16:34:12\"\>"}],
  SequenceForm[592, "  ", "Wed 9 Mar 2016 16:34:12"],
  Editable->False]], "Print",
 ShowCellLabel->True,
 CellChangeTimes->{3.666548052778429*^9}],

Cell[BoxData[
 InterpretationBox[
  RowBox[{
  "537", "\[InvisibleSpace]", "\<\"  \"\>", 
   "\[InvisibleSpace]", "\<\"Wed 9 Mar 2016 16:34:12\"\>"}],
  SequenceForm[537, "  ", "Wed 9 Mar 2016 16:34:12"],
  Editable->False]], "Print",
 ShowCellLabel->True,
 CellChangeTimes->{3.666548052917869*^9}],

Cell[BoxData[
 InterpretationBox[
  RowBox[{
  "593", "\[InvisibleSpace]", "\<\"  \"\>", 
   "\[InvisibleSpace]", "\<\"Wed 9 Mar 2016 16:34:14\"\>"}],
  SequenceForm[593, "  ", "Wed 9 Mar 2016 16:34:14"],
  Editable->False]], "Print",
 ShowCellLabel->True,
 CellChangeTimes->{3.666548054162265*^9}],

Cell[BoxData[
 InterpretationBox[
  RowBox[{
  "538", "\[InvisibleSpace]", "\<\"  \"\>", 
   "\[InvisibleSpace]", "\<\"Wed 9 Mar 2016 16:34:14\"\>"}],
  SequenceForm[538, "  ", "Wed 9 Mar 2016 16:34:14"],
  Editable->False]], "Print",
 ShowCellLabel->True,
 CellChangeTimes->{3.666548054317107*^9}],

Cell[BoxData[
 InterpretationBox[
  RowBox[{
  "539", "\[InvisibleSpace]", "\<\"  \"\>", 
   "\[InvisibleSpace]", "\<\"Wed 9 Mar 2016 16:34:15\"\>"}],
  SequenceForm[539, "  ", "Wed 9 Mar 2016 16:34:15"],
  Editable->False]], "Print",
 ShowCellLabel->True,
 CellChangeTimes->{3.666548055437145*^9}],

Cell[BoxData[
 InterpretationBox[
  RowBox[{
  "594", "\[InvisibleSpace]", "\<\"  \"\>", 
   "\[InvisibleSpace]", "\<\"Wed 9 Mar 2016 16:34:15\"\>"}],
  SequenceForm[594, "  ", "Wed 9 Mar 2016 16:34:15"],
  Editable->False]], "Print",
 ShowCellLabel->True,
 CellChangeTimes->{3.666548055821415*^9}],

Cell[BoxData[
 InterpretationBox[
  RowBox[{
  "540", "\[InvisibleSpace]", "\<\"  \"\>", 
   "\[InvisibleSpace]", "\<\"Wed 9 Mar 2016 16:34:16\"\>"}],
  SequenceForm[540, "  ", "Wed 9 Mar 2016 16:34:16"],
  Editable->False]], "Print",
 ShowCellLabel->True,
 CellChangeTimes->{3.6665480565243893`*^9}],

Cell[BoxData[
 InterpretationBox[
  RowBox[{
  "595", "\[InvisibleSpace]", "\<\"  \"\>", 
   "\[InvisibleSpace]", "\<\"Wed 9 Mar 2016 16:34:17\"\>"}],
  SequenceForm[595, "  ", "Wed 9 Mar 2016 16:34:17"],
  Editable->False]], "Print",
 ShowCellLabel->True,
 CellChangeTimes->{3.666548057666773*^9}],

Cell[BoxData[
 InterpretationBox[
  RowBox[{
  "541", "\[InvisibleSpace]", "\<\"  \"\>", 
   "\[InvisibleSpace]", "\<\"Wed 9 Mar 2016 16:34:18\"\>"}],
  SequenceForm[541, "  ", "Wed 9 Mar 2016 16:34:18"],
  Editable->False]], "Print",
 ShowCellLabel->True,
 CellChangeTimes->{3.666548058043498*^9}],

Cell[BoxData[
 InterpretationBox[
  RowBox[{
  "596", "\[InvisibleSpace]", "\<\"  \"\>", 
   "\[InvisibleSpace]", "\<\"Wed 9 Mar 2016 16:34:18\"\>"}],
  SequenceForm[596, "  ", "Wed 9 Mar 2016 16:34:18"],
  Editable->False]], "Print",
 ShowCellLabel->True,
 CellChangeTimes->{3.666548058640205*^9}],

Cell[BoxData[
 InterpretationBox[
  RowBox[{
  "542", "\[InvisibleSpace]", "\<\"  \"\>", 
   "\[InvisibleSpace]", "\<\"Wed 9 Mar 2016 16:34:19\"\>"}],
  SequenceForm[542, "  ", "Wed 9 Mar 2016 16:34:19"],
  Editable->False]], "Print",
 ShowCellLabel->True,
 CellChangeTimes->{3.666548059488545*^9}],

Cell[BoxData[
 InterpretationBox[
  RowBox[{
  "597", "\[InvisibleSpace]", "\<\"  \"\>", 
   "\[InvisibleSpace]", "\<\"Wed 9 Mar 2016 16:34:20\"\>"}],
  SequenceForm[597, "  ", "Wed 9 Mar 2016 16:34:20"],
  Editable->False]], "Print",
 ShowCellLabel->True,
 CellChangeTimes->{3.666548060052412*^9}],

Cell[BoxData[
 InterpretationBox[
  RowBox[{
  "543", "\[InvisibleSpace]", "\<\"  \"\>", 
   "\[InvisibleSpace]", "\<\"Wed 9 Mar 2016 16:34:21\"\>"}],
  SequenceForm[543, "  ", "Wed 9 Mar 2016 16:34:21"],
  Editable->False]], "Print",
 ShowCellLabel->True,
 CellChangeTimes->{3.666548061876697*^9}],

Cell[BoxData[
 InterpretationBox[
  RowBox[{
  "598", "\[InvisibleSpace]", "\<\"  \"\>", 
   "\[InvisibleSpace]", "\<\"Wed 9 Mar 2016 16:34:22\"\>"}],
  SequenceForm[598, "  ", "Wed 9 Mar 2016 16:34:22"],
  Editable->False]], "Print",
 ShowCellLabel->True,
 CellChangeTimes->{3.6665480620721397`*^9}],

Cell[BoxData[
 InterpretationBox[
  RowBox[{
  "544", "\[InvisibleSpace]", "\<\"  \"\>", 
   "\[InvisibleSpace]", "\<\"Wed 9 Mar 2016 16:34:23\"\>"}],
  SequenceForm[544, "  ", "Wed 9 Mar 2016 16:34:23"],
  Editable->False]], "Print",
 ShowCellLabel->True,
 CellChangeTimes->{3.666548063039147*^9}],

Cell[BoxData[
 InterpretationBox[
  RowBox[{
  "599", "\[InvisibleSpace]", "\<\"  \"\>", 
   "\[InvisibleSpace]", "\<\"Wed 9 Mar 2016 16:34:23\"\>"}],
  SequenceForm[599, "  ", "Wed 9 Mar 2016 16:34:23"],
  Editable->False]], "Print",
 ShowCellLabel->True,
 CellChangeTimes->{3.666548063171336*^9}],

Cell[BoxData[
 InterpretationBox[
  RowBox[{
  "545", "\[InvisibleSpace]", "\<\"  \"\>", 
   "\[InvisibleSpace]", "\<\"Wed 9 Mar 2016 16:34:24\"\>"}],
  SequenceForm[545, "  ", "Wed 9 Mar 2016 16:34:24"],
  Editable->False]], "Print",
 ShowCellLabel->True,
 CellChangeTimes->{3.666548064429324*^9}],

Cell[BoxData[
 InterpretationBox[
  RowBox[{
  "600", "\[InvisibleSpace]", "\<\"  \"\>", 
   "\[InvisibleSpace]", "\<\"Wed 9 Mar 2016 16:34:24\"\>"}],
  SequenceForm[600, "  ", "Wed 9 Mar 2016 16:34:24"],
  Editable->False]], "Print",
 ShowCellLabel->True,
 CellChangeTimes->{3.6665480646401787`*^9}],

Cell[BoxData[
 InterpretationBox[
  RowBox[{
  "546", "\[InvisibleSpace]", "\<\"  \"\>", 
   "\[InvisibleSpace]", "\<\"Wed 9 Mar 2016 16:34:25\"\>"}],
  SequenceForm[546, "  ", "Wed 9 Mar 2016 16:34:25"],
  Editable->False]], "Print",
 ShowCellLabel->True,
 CellChangeTimes->{3.666548065326301*^9}],

Cell[BoxData[
 InterpretationBox[
  RowBox[{
  "601", "\[InvisibleSpace]", "\<\"  \"\>", 
   "\[InvisibleSpace]", "\<\"Wed 9 Mar 2016 16:34:26\"\>"}],
  SequenceForm[601, "  ", "Wed 9 Mar 2016 16:34:26"],
  Editable->False]], "Print",
 ShowCellLabel->True,
 CellChangeTimes->{3.666548066151079*^9}],

Cell[BoxData[
 InterpretationBox[
  RowBox[{
  "547", "\[InvisibleSpace]", "\<\"  \"\>", 
   "\[InvisibleSpace]", "\<\"Wed 9 Mar 2016 16:34:26\"\>"}],
  SequenceForm[547, "  ", "Wed 9 Mar 2016 16:34:26"],
  Editable->False]], "Print",
 ShowCellLabel->True,
 CellChangeTimes->{3.666548066768771*^9}],

Cell[BoxData[
 InterpretationBox[
  RowBox[{
  "602", "\[InvisibleSpace]", "\<\"  \"\>", 
   "\[InvisibleSpace]", "\<\"Wed 9 Mar 2016 16:34:27\"\>"}],
  SequenceForm[602, "  ", "Wed 9 Mar 2016 16:34:27"],
  Editable->False]], "Print",
 ShowCellLabel->True,
 CellChangeTimes->{3.666548067574263*^9}],

Cell[BoxData[
 InterpretationBox[
  RowBox[{
  "548", "\[InvisibleSpace]", "\<\"  \"\>", 
   "\[InvisibleSpace]", "\<\"Wed 9 Mar 2016 16:34:28\"\>"}],
  SequenceForm[548, "  ", "Wed 9 Mar 2016 16:34:28"],
  Editable->False]], "Print",
 ShowCellLabel->True,
 CellChangeTimes->{3.6665480683549023`*^9}],

Cell[BoxData[
 InterpretationBox[
  RowBox[{
  "603", "\[InvisibleSpace]", "\<\"  \"\>", 
   "\[InvisibleSpace]", "\<\"Wed 9 Mar 2016 16:34:29\"\>"}],
  SequenceForm[603, "  ", "Wed 9 Mar 2016 16:34:29"],
  Editable->False]], "Print",
 ShowCellLabel->True,
 CellChangeTimes->{3.6665480693480062`*^9}],

Cell[BoxData[
 InterpretationBox[
  RowBox[{
  "549", "\[InvisibleSpace]", "\<\"  \"\>", 
   "\[InvisibleSpace]", "\<\"Wed 9 Mar 2016 16:34:30\"\>"}],
  SequenceForm[549, "  ", "Wed 9 Mar 2016 16:34:30"],
  Editable->False]], "Print",
 ShowCellLabel->True,
 CellChangeTimes->{3.666548070331163*^9}],

Cell[BoxData[
 InterpretationBox[
  RowBox[{
  "604", "\[InvisibleSpace]", "\<\"  \"\>", 
   "\[InvisibleSpace]", "\<\"Wed 9 Mar 2016 16:34:31\"\>"}],
  SequenceForm[604, "  ", "Wed 9 Mar 2016 16:34:31"],
  Editable->False]], "Print",
 ShowCellLabel->True,
 CellChangeTimes->{3.666548071270884*^9}],

Cell[BoxData[
 InterpretationBox[
  RowBox[{
  "605", "\[InvisibleSpace]", "\<\"  \"\>", 
   "\[InvisibleSpace]", "\<\"Wed 9 Mar 2016 16:34:31\"\>"}],
  SequenceForm[605, "  ", "Wed 9 Mar 2016 16:34:31"],
  Editable->False]], "Print",
 ShowCellLabel->True,
 CellChangeTimes->{3.6665480719526978`*^9}],

Cell[BoxData[
 InterpretationBox[
  RowBox[{
  "606", "\[InvisibleSpace]", "\<\"  \"\>", 
   "\[InvisibleSpace]", "\<\"Wed 9 Mar 2016 16:34:33\"\>"}],
  SequenceForm[606, "  ", "Wed 9 Mar 2016 16:34:33"],
  Editable->False]], "Print",
 ShowCellLabel->True,
 CellChangeTimes->{3.666548073047119*^9}],

Cell[BoxData[
 InterpretationBox[
  RowBox[{
  "550", "\[InvisibleSpace]", "\<\"  \"\>", 
   "\[InvisibleSpace]", "\<\"Wed 9 Mar 2016 16:34:33\"\>"}],
  SequenceForm[550, "  ", "Wed 9 Mar 2016 16:34:33"],
  Editable->False]], "Print",
 ShowCellLabel->True,
 CellChangeTimes->{3.6665480732182293`*^9}],

Cell[BoxData[
 InterpretationBox[
  RowBox[{
  "607", "\[InvisibleSpace]", "\<\"  \"\>", 
   "\[InvisibleSpace]", "\<\"Wed 9 Mar 2016 16:34:34\"\>"}],
  SequenceForm[607, "  ", "Wed 9 Mar 2016 16:34:34"],
  Editable->False]], "Print",
 ShowCellLabel->True,
 CellChangeTimes->{3.6665480745257177`*^9}],

Cell[BoxData[
 InterpretationBox[
  RowBox[{
  "551", "\[InvisibleSpace]", "\<\"  \"\>", 
   "\[InvisibleSpace]", "\<\"Wed 9 Mar 2016 16:34:34\"\>"}],
  SequenceForm[551, "  ", "Wed 9 Mar 2016 16:34:34"],
  Editable->False]], "Print",
 ShowCellLabel->True,
 CellChangeTimes->{3.666548074672851*^9}],

Cell[BoxData[
 InterpretationBox[
  RowBox[{
  "608", "\[InvisibleSpace]", "\<\"  \"\>", 
   "\[InvisibleSpace]", "\<\"Wed 9 Mar 2016 16:34:35\"\>"}],
  SequenceForm[608, "  ", "Wed 9 Mar 2016 16:34:35"],
  Editable->False]], "Print",
 ShowCellLabel->True,
 CellChangeTimes->{3.666548075576478*^9}],

Cell[BoxData[
 InterpretationBox[
  RowBox[{
  "552", "\[InvisibleSpace]", "\<\"  \"\>", 
   "\[InvisibleSpace]", "\<\"Wed 9 Mar 2016 16:34:36\"\>"}],
  SequenceForm[552, "  ", "Wed 9 Mar 2016 16:34:36"],
  Editable->False]], "Print",
 ShowCellLabel->True,
 CellChangeTimes->{3.666548076087014*^9}],

Cell[BoxData[
 InterpretationBox[
  RowBox[{
  "553", "\[InvisibleSpace]", "\<\"  \"\>", 
   "\[InvisibleSpace]", "\<\"Wed 9 Mar 2016 16:34:37\"\>"}],
  SequenceForm[553, "  ", "Wed 9 Mar 2016 16:34:37"],
  Editable->False]], "Print",
 ShowCellLabel->True,
 CellChangeTimes->{3.666548077283537*^9}],

Cell[BoxData[
 InterpretationBox[
  RowBox[{
  "609", "\[InvisibleSpace]", "\<\"  \"\>", 
   "\[InvisibleSpace]", "\<\"Wed 9 Mar 2016 16:34:37\"\>"}],
  SequenceForm[609, "  ", "Wed 9 Mar 2016 16:34:37"],
  Editable->False]], "Print",
 ShowCellLabel->True,
 CellChangeTimes->{3.666548077826029*^9}],

Cell[BoxData[
 InterpretationBox[
  RowBox[{
  "554", "\[InvisibleSpace]", "\<\"  \"\>", 
   "\[InvisibleSpace]", "\<\"Wed 9 Mar 2016 16:34:38\"\>"}],
  SequenceForm[554, "  ", "Wed 9 Mar 2016 16:34:38"],
  Editable->False]], "Print",
 ShowCellLabel->True,
 CellChangeTimes->{3.666548078878262*^9}],

Cell[BoxData[
 InterpretationBox[
  RowBox[{
  "610", "\[InvisibleSpace]", "\<\"  \"\>", 
   "\[InvisibleSpace]", "\<\"Wed 9 Mar 2016 16:34:39\"\>"}],
  SequenceForm[610, "  ", "Wed 9 Mar 2016 16:34:39"],
  Editable->False]], "Print",
 ShowCellLabel->True,
 CellChangeTimes->{3.66654807928098*^9}],

Cell[BoxData[
 InterpretationBox[
  RowBox[{
  "555", "\[InvisibleSpace]", "\<\"  \"\>", 
   "\[InvisibleSpace]", "\<\"Wed 9 Mar 2016 16:34:40\"\>"}],
  SequenceForm[555, "  ", "Wed 9 Mar 2016 16:34:40"],
  Editable->False]], "Print",
 ShowCellLabel->True,
 CellChangeTimes->{3.66654808008469*^9}],

Cell[BoxData[
 InterpretationBox[
  RowBox[{
  "611", "\[InvisibleSpace]", "\<\"  \"\>", 
   "\[InvisibleSpace]", "\<\"Wed 9 Mar 2016 16:34:40\"\>"}],
  SequenceForm[611, "  ", "Wed 9 Mar 2016 16:34:40"],
  Editable->False]], "Print",
 ShowCellLabel->True,
 CellChangeTimes->{3.66654808021559*^9}],

Cell[BoxData[
 InterpretationBox[
  RowBox[{
  "612", "\[InvisibleSpace]", "\<\"  \"\>", 
   "\[InvisibleSpace]", "\<\"Wed 9 Mar 2016 16:34:41\"\>"}],
  SequenceForm[612, "  ", "Wed 9 Mar 2016 16:34:41"],
  Editable->False]], "Print",
 ShowCellLabel->True,
 CellChangeTimes->{3.6665480812020197`*^9}],

Cell[BoxData[
 InterpretationBox[
  RowBox[{
  "556", "\[InvisibleSpace]", "\<\"  \"\>", 
   "\[InvisibleSpace]", "\<\"Wed 9 Mar 2016 16:34:41\"\>"}],
  SequenceForm[556, "  ", "Wed 9 Mar 2016 16:34:41"],
  Editable->False]], "Print",
 ShowCellLabel->True,
 CellChangeTimes->{3.666548081787575*^9}],

Cell[BoxData[
 InterpretationBox[
  RowBox[{
  "613", "\[InvisibleSpace]", "\<\"  \"\>", 
   "\[InvisibleSpace]", "\<\"Wed 9 Mar 2016 16:34:42\"\>"}],
  SequenceForm[613, "  ", "Wed 9 Mar 2016 16:34:42"],
  Editable->False]], "Print",
 ShowCellLabel->True,
 CellChangeTimes->{3.666548082291153*^9}],

Cell[BoxData[
 InterpretationBox[
  RowBox[{
  "557", "\[InvisibleSpace]", "\<\"  \"\>", 
   "\[InvisibleSpace]", "\<\"Wed 9 Mar 2016 16:34:42\"\>"}],
  SequenceForm[557, "  ", "Wed 9 Mar 2016 16:34:42"],
  Editable->False]], "Print",
 ShowCellLabel->True,
 CellChangeTimes->{3.666548082606258*^9}],

Cell[BoxData[
 InterpretationBox[
  RowBox[{
  "614", "\[InvisibleSpace]", "\<\"  \"\>", 
   "\[InvisibleSpace]", "\<\"Wed 9 Mar 2016 16:34:43\"\>"}],
  SequenceForm[614, "  ", "Wed 9 Mar 2016 16:34:43"],
  Editable->False]], "Print",
 ShowCellLabel->True,
 CellChangeTimes->{3.666548083738002*^9}],

Cell[BoxData[
 InterpretationBox[
  RowBox[{
  "615", "\[InvisibleSpace]", "\<\"  \"\>", 
   "\[InvisibleSpace]", "\<\"Wed 9 Mar 2016 16:34:45\"\>"}],
  SequenceForm[615, "  ", "Wed 9 Mar 2016 16:34:45"],
  Editable->False]], "Print",
 ShowCellLabel->True,
 CellChangeTimes->{3.6665480850437813`*^9}],

Cell[BoxData[
 InterpretationBox[
  RowBox[{
  "558", "\[InvisibleSpace]", "\<\"  \"\>", 
   "\[InvisibleSpace]", "\<\"Wed 9 Mar 2016 16:34:45\"\>"}],
  SequenceForm[558, "  ", "Wed 9 Mar 2016 16:34:45"],
  Editable->False]], "Print",
 ShowCellLabel->True,
 CellChangeTimes->{3.666548085389369*^9}],

Cell[BoxData[
 InterpretationBox[
  RowBox[{
  "616", "\[InvisibleSpace]", "\<\"  \"\>", 
   "\[InvisibleSpace]", "\<\"Wed 9 Mar 2016 16:34:46\"\>"}],
  SequenceForm[616, "  ", "Wed 9 Mar 2016 16:34:46"],
  Editable->False]], "Print",
 ShowCellLabel->True,
 CellChangeTimes->{3.666548086097118*^9}],

Cell[BoxData[
 InterpretationBox[
  RowBox[{
  "559", "\[InvisibleSpace]", "\<\"  \"\>", 
   "\[InvisibleSpace]", "\<\"Wed 9 Mar 2016 16:34:46\"\>"}],
  SequenceForm[559, "  ", "Wed 9 Mar 2016 16:34:46"],
  Editable->False]], "Print",
 ShowCellLabel->True,
 CellChangeTimes->{3.666548086283436*^9}],

Cell[BoxData[
 InterpretationBox[
  RowBox[{
  "617", "\[InvisibleSpace]", "\<\"  \"\>", 
   "\[InvisibleSpace]", "\<\"Wed 9 Mar 2016 16:34:47\"\>"}],
  SequenceForm[617, "  ", "Wed 9 Mar 2016 16:34:47"],
  Editable->False]], "Print",
 ShowCellLabel->True,
 CellChangeTimes->{3.6665480870390263`*^9}],

Cell[BoxData[
 InterpretationBox[
  RowBox[{
  "560", "\[InvisibleSpace]", "\<\"  \"\>", 
   "\[InvisibleSpace]", "\<\"Wed 9 Mar 2016 16:34:47\"\>"}],
  SequenceForm[560, "  ", "Wed 9 Mar 2016 16:34:47"],
  Editable->False]], "Print",
 ShowCellLabel->True,
 CellChangeTimes->{3.666548087792408*^9}],

Cell[BoxData[
 InterpretationBox[
  RowBox[{
  "618", "\[InvisibleSpace]", "\<\"  \"\>", 
   "\[InvisibleSpace]", "\<\"Wed 9 Mar 2016 16:34:48\"\>"}],
  SequenceForm[618, "  ", "Wed 9 Mar 2016 16:34:48"],
  Editable->False]], "Print",
 ShowCellLabel->True,
 CellChangeTimes->{3.666548088219208*^9}],

Cell[BoxData[
 InterpretationBox[
  RowBox[{
  "561", "\[InvisibleSpace]", "\<\"  \"\>", 
   "\[InvisibleSpace]", "\<\"Wed 9 Mar 2016 16:34:48\"\>"}],
  SequenceForm[561, "  ", "Wed 9 Mar 2016 16:34:48"],
  Editable->False]], "Print",
 ShowCellLabel->True,
 CellChangeTimes->{3.666548088827976*^9}],

Cell[BoxData[
 InterpretationBox[
  RowBox[{
  "619", "\[InvisibleSpace]", "\<\"  \"\>", 
   "\[InvisibleSpace]", "\<\"Wed 9 Mar 2016 16:34:50\"\>"}],
  SequenceForm[619, "  ", "Wed 9 Mar 2016 16:34:50"],
  Editable->False]], "Print",
 ShowCellLabel->True,
 CellChangeTimes->{3.6665480901162*^9}],

Cell[BoxData[
 InterpretationBox[
  RowBox[{
  "562", "\[InvisibleSpace]", "\<\"  \"\>", 
   "\[InvisibleSpace]", "\<\"Wed 9 Mar 2016 16:34:50\"\>"}],
  SequenceForm[562, "  ", "Wed 9 Mar 2016 16:34:50"],
  Editable->False]], "Print",
 ShowCellLabel->True,
 CellChangeTimes->{3.666548090822377*^9}],

Cell[BoxData[
 InterpretationBox[
  RowBox[{
  "620", "\[InvisibleSpace]", "\<\"  \"\>", 
   "\[InvisibleSpace]", "\<\"Wed 9 Mar 2016 16:34:52\"\>"}],
  SequenceForm[620, "  ", "Wed 9 Mar 2016 16:34:52"],
  Editable->False]], "Print",
 ShowCellLabel->True,
 CellChangeTimes->{3.666548092049461*^9}],

Cell[BoxData[
 InterpretationBox[
  RowBox[{
  "563", "\[InvisibleSpace]", "\<\"  \"\>", 
   "\[InvisibleSpace]", "\<\"Wed 9 Mar 2016 16:34:52\"\>"}],
  SequenceForm[563, "  ", "Wed 9 Mar 2016 16:34:52"],
  Editable->False]], "Print",
 ShowCellLabel->True,
 CellChangeTimes->{3.666548092277367*^9}],

Cell[BoxData[
 InterpretationBox[
  RowBox[{
  "621", "\[InvisibleSpace]", "\<\"  \"\>", 
   "\[InvisibleSpace]", "\<\"Wed 9 Mar 2016 16:34:52\"\>"}],
  SequenceForm[621, "  ", "Wed 9 Mar 2016 16:34:52"],
  Editable->False]], "Print",
 ShowCellLabel->True,
 CellChangeTimes->{3.666548092890284*^9}],

Cell[BoxData[
 InterpretationBox[
  RowBox[{
  "622", "\[InvisibleSpace]", "\<\"  \"\>", 
   "\[InvisibleSpace]", "\<\"Wed 9 Mar 2016 16:34:54\"\>"}],
  SequenceForm[622, "  ", "Wed 9 Mar 2016 16:34:54"],
  Editable->False]], "Print",
 ShowCellLabel->True,
 CellChangeTimes->{3.6665480944168053`*^9}],

Cell[BoxData[
 InterpretationBox[
  RowBox[{
  "564", "\[InvisibleSpace]", "\<\"  \"\>", 
   "\[InvisibleSpace]", "\<\"Wed 9 Mar 2016 16:34:54\"\>"}],
  SequenceForm[564, "  ", "Wed 9 Mar 2016 16:34:54"],
  Editable->False]], "Print",
 ShowCellLabel->True,
 CellChangeTimes->{3.666548094723424*^9}],

Cell[BoxData[
 InterpretationBox[
  RowBox[{
  "623", "\[InvisibleSpace]", "\<\"  \"\>", 
   "\[InvisibleSpace]", "\<\"Wed 9 Mar 2016 16:34:55\"\>"}],
  SequenceForm[623, "  ", "Wed 9 Mar 2016 16:34:55"],
  Editable->False]], "Print",
 ShowCellLabel->True,
 CellChangeTimes->{3.666548095637829*^9}],

Cell[BoxData[
 InterpretationBox[
  RowBox[{
  "565", "\[InvisibleSpace]", "\<\"  \"\>", 
   "\[InvisibleSpace]", "\<\"Wed 9 Mar 2016 16:34:56\"\>"}],
  SequenceForm[565, "  ", "Wed 9 Mar 2016 16:34:56"],
  Editable->False]], "Print",
 ShowCellLabel->True,
 CellChangeTimes->{3.6665480963218317`*^9}],

Cell[BoxData[
 InterpretationBox[
  RowBox[{
  "624", "\[InvisibleSpace]", "\<\"  \"\>", 
   "\[InvisibleSpace]", "\<\"Wed 9 Mar 2016 16:34:57\"\>"}],
  SequenceForm[624, "  ", "Wed 9 Mar 2016 16:34:57"],
  Editable->False]], "Print",
 ShowCellLabel->True,
 CellChangeTimes->{3.666548097531013*^9}],

Cell[BoxData[
 InterpretationBox[
  RowBox[{
  "628", "\[InvisibleSpace]", "\<\"  \"\>", 
   "\[InvisibleSpace]", "\<\"Wed 9 Mar 2016 16:34:57\"\>"}],
  SequenceForm[628, "  ", "Wed 9 Mar 2016 16:34:57"],
  Editable->False]], "Print",
 ShowCellLabel->True,
 CellChangeTimes->{3.6665480977083397`*^9}],

Cell[BoxData[
 InterpretationBox[
  RowBox[{
  "625", "\[InvisibleSpace]", "\<\"  \"\>", 
   "\[InvisibleSpace]", "\<\"Wed 9 Mar 2016 16:34:58\"\>"}],
  SequenceForm[625, "  ", "Wed 9 Mar 2016 16:34:58"],
  Editable->False]], "Print",
 ShowCellLabel->True,
 CellChangeTimes->{3.66654809879889*^9}],

Cell[BoxData[
 InterpretationBox[
  RowBox[{
  "629", "\[InvisibleSpace]", "\<\"  \"\>", 
   "\[InvisibleSpace]", "\<\"Wed 9 Mar 2016 16:34:59\"\>"}],
  SequenceForm[629, "  ", "Wed 9 Mar 2016 16:34:59"],
  Editable->False]], "Print",
 ShowCellLabel->True,
 CellChangeTimes->{3.666548099368586*^9}],

Cell[BoxData[
 InterpretationBox[
  RowBox[{
  "626", "\[InvisibleSpace]", "\<\"  \"\>", 
   "\[InvisibleSpace]", "\<\"Wed 9 Mar 2016 16:34:59\"\>"}],
  SequenceForm[626, "  ", "Wed 9 Mar 2016 16:34:59"],
  Editable->False]], "Print",
 ShowCellLabel->True,
 CellChangeTimes->{3.6665481000097303`*^9}],

Cell[BoxData[
 InterpretationBox[
  RowBox[{
  "630", "\[InvisibleSpace]", "\<\"  \"\>", 
   "\[InvisibleSpace]", "\<\"Wed 9 Mar 2016 16:35:00\"\>"}],
  SequenceForm[630, "  ", "Wed 9 Mar 2016 16:35:00"],
  Editable->False]], "Print",
 ShowCellLabel->True,
 CellChangeTimes->{3.666548100228806*^9}],

Cell[BoxData[
 InterpretationBox[
  RowBox[{
  "627", "\[InvisibleSpace]", "\<\"  \"\>", 
   "\[InvisibleSpace]", "\<\"Wed 9 Mar 2016 16:35:00\"\>"}],
  SequenceForm[627, "  ", "Wed 9 Mar 2016 16:35:00"],
  Editable->False]], "Print",
 ShowCellLabel->True,
 CellChangeTimes->{3.6665481008451557`*^9}],

Cell[BoxData[
 InterpretationBox[
  RowBox[{
  "631", "\[InvisibleSpace]", "\<\"  \"\>", 
   "\[InvisibleSpace]", "\<\"Wed 9 Mar 2016 16:35:01\"\>"}],
  SequenceForm[631, "  ", "Wed 9 Mar 2016 16:35:01"],
  Editable->False]], "Print",
 ShowCellLabel->True,
 CellChangeTimes->{3.666548101176149*^9}],

Cell[BoxData[
 InterpretationBox[
  RowBox[{
  "632", "\[InvisibleSpace]", "\<\"  \"\>", 
   "\[InvisibleSpace]", "\<\"Wed 9 Mar 2016 16:35:01\"\>"}],
  SequenceForm[632, "  ", "Wed 9 Mar 2016 16:35:01"],
  Editable->False]], "Print",
 ShowCellLabel->True,
 CellChangeTimes->{3.666548102191915*^9}],

Cell[BoxData[
 InterpretationBox[
  RowBox[{
  "690", "\[InvisibleSpace]", "\<\"  \"\>", 
   "\[InvisibleSpace]", "\<\"Wed 9 Mar 2016 16:35:02\"\>"}],
  SequenceForm[690, "  ", "Wed 9 Mar 2016 16:35:02"],
  Editable->False]], "Print",
 ShowCellLabel->True,
 CellChangeTimes->{3.666548102373418*^9}],

Cell[BoxData[
 InterpretationBox[
  RowBox[{
  "691", "\[InvisibleSpace]", "\<\"  \"\>", 
   "\[InvisibleSpace]", "\<\"Wed 9 Mar 2016 16:35:03\"\>"}],
  SequenceForm[691, "  ", "Wed 9 Mar 2016 16:35:03"],
  Editable->False]], "Print",
 ShowCellLabel->True,
 CellChangeTimes->{3.666548103178214*^9}],

Cell[BoxData[
 InterpretationBox[
  RowBox[{
  "633", "\[InvisibleSpace]", "\<\"  \"\>", 
   "\[InvisibleSpace]", "\<\"Wed 9 Mar 2016 16:35:03\"\>"}],
  SequenceForm[633, "  ", "Wed 9 Mar 2016 16:35:03"],
  Editable->False]], "Print",
 ShowCellLabel->True,
 CellChangeTimes->{3.666548103424982*^9}],

Cell[BoxData[
 InterpretationBox[
  RowBox[{
  "634", "\[InvisibleSpace]", "\<\"  \"\>", 
   "\[InvisibleSpace]", "\<\"Wed 9 Mar 2016 16:35:04\"\>"}],
  SequenceForm[634, "  ", "Wed 9 Mar 2016 16:35:04"],
  Editable->False]], "Print",
 ShowCellLabel->True,
 CellChangeTimes->{3.6665481044571323`*^9}],

Cell[BoxData[
 InterpretationBox[
  RowBox[{
  "692", "\[InvisibleSpace]", "\<\"  \"\>", 
   "\[InvisibleSpace]", "\<\"Wed 9 Mar 2016 16:35:04\"\>"}],
  SequenceForm[692, "  ", "Wed 9 Mar 2016 16:35:04"],
  Editable->False]], "Print",
 ShowCellLabel->True,
 CellChangeTimes->{3.6665481045955553`*^9}],

Cell[BoxData[
 InterpretationBox[
  RowBox[{
  "635", "\[InvisibleSpace]", "\<\"  \"\>", 
   "\[InvisibleSpace]", "\<\"Wed 9 Mar 2016 16:35:05\"\>"}],
  SequenceForm[635, "  ", "Wed 9 Mar 2016 16:35:05"],
  Editable->False]], "Print",
 ShowCellLabel->True,
 CellChangeTimes->{3.666548105308736*^9}],

Cell[BoxData[
 InterpretationBox[
  RowBox[{
  "693", "\[InvisibleSpace]", "\<\"  \"\>", 
   "\[InvisibleSpace]", "\<\"Wed 9 Mar 2016 16:35:05\"\>"}],
  SequenceForm[693, "  ", "Wed 9 Mar 2016 16:35:05"],
  Editable->False]], "Print",
 ShowCellLabel->True,
 CellChangeTimes->{3.666548105448917*^9}],

Cell[BoxData[
 InterpretationBox[
  RowBox[{
  "694", "\[InvisibleSpace]", "\<\"  \"\>", 
   "\[InvisibleSpace]", "\<\"Wed 9 Mar 2016 16:35:06\"\>"}],
  SequenceForm[694, "  ", "Wed 9 Mar 2016 16:35:06"],
  Editable->False]], "Print",
 ShowCellLabel->True,
 CellChangeTimes->{3.666548106691148*^9}],

Cell[BoxData[
 InterpretationBox[
  RowBox[{
  "636", "\[InvisibleSpace]", "\<\"  \"\>", 
   "\[InvisibleSpace]", "\<\"Wed 9 Mar 2016 16:35:06\"\>"}],
  SequenceForm[636, "  ", "Wed 9 Mar 2016 16:35:06"],
  Editable->False]], "Print",
 ShowCellLabel->True,
 CellChangeTimes->{3.666548106841922*^9}],

Cell[BoxData[
 InterpretationBox[
  RowBox[{
  "695", "\[InvisibleSpace]", "\<\"  \"\>", 
   "\[InvisibleSpace]", "\<\"Wed 9 Mar 2016 16:35:08\"\>"}],
  SequenceForm[695, "  ", "Wed 9 Mar 2016 16:35:08"],
  Editable->False]], "Print",
 ShowCellLabel->True,
 CellChangeTimes->{3.666548108390731*^9}],

Cell[BoxData[
 InterpretationBox[
  RowBox[{
  "637", "\[InvisibleSpace]", "\<\"  \"\>", 
   "\[InvisibleSpace]", "\<\"Wed 9 Mar 2016 16:35:09\"\>"}],
  SequenceForm[637, "  ", "Wed 9 Mar 2016 16:35:09"],
  Editable->False]], "Print",
 ShowCellLabel->True,
 CellChangeTimes->{3.666548109288303*^9}],

Cell[BoxData[
 InterpretationBox[
  RowBox[{
  "696", "\[InvisibleSpace]", "\<\"  \"\>", 
   "\[InvisibleSpace]", "\<\"Wed 9 Mar 2016 16:35:10\"\>"}],
  SequenceForm[696, "  ", "Wed 9 Mar 2016 16:35:10"],
  Editable->False]], "Print",
 ShowCellLabel->True,
 CellChangeTimes->{3.666548110830886*^9}],

Cell[BoxData[
 InterpretationBox[
  RowBox[{
  "638", "\[InvisibleSpace]", "\<\"  \"\>", 
   "\[InvisibleSpace]", "\<\"Wed 9 Mar 2016 16:35:10\"\>"}],
  SequenceForm[638, "  ", "Wed 9 Mar 2016 16:35:10"],
  Editable->False]], "Print",
 ShowCellLabel->True,
 CellChangeTimes->{3.6665481109971046`*^9}],

Cell[BoxData[
 InterpretationBox[
  RowBox[{
  "639", "\[InvisibleSpace]", "\<\"  \"\>", 
   "\[InvisibleSpace]", "\<\"Wed 9 Mar 2016 16:35:13\"\>"}],
  SequenceForm[639, "  ", "Wed 9 Mar 2016 16:35:13"],
  Editable->False]], "Print",
 ShowCellLabel->True,
 CellChangeTimes->{3.666548113338091*^9}],

Cell[BoxData[
 InterpretationBox[
  RowBox[{
  "697", "\[InvisibleSpace]", "\<\"  \"\>", 
   "\[InvisibleSpace]", "\<\"Wed 9 Mar 2016 16:35:13\"\>"}],
  SequenceForm[697, "  ", "Wed 9 Mar 2016 16:35:13"],
  Editable->False]], "Print",
 ShowCellLabel->True,
 CellChangeTimes->{3.666548113454525*^9}],

Cell[BoxData[
 InterpretationBox[
  RowBox[{
  "698", "\[InvisibleSpace]", "\<\"  \"\>", 
   "\[InvisibleSpace]", "\<\"Wed 9 Mar 2016 16:35:14\"\>"}],
  SequenceForm[698, "  ", "Wed 9 Mar 2016 16:35:14"],
  Editable->False]], "Print",
 ShowCellLabel->True,
 CellChangeTimes->{3.6665481144834127`*^9}],

Cell[BoxData[
 InterpretationBox[
  RowBox[{
  "640", "\[InvisibleSpace]", "\<\"  \"\>", 
   "\[InvisibleSpace]", "\<\"Wed 9 Mar 2016 16:35:14\"\>"}],
  SequenceForm[640, "  ", "Wed 9 Mar 2016 16:35:14"],
  Editable->False]], "Print",
 ShowCellLabel->True,
 CellChangeTimes->{3.6665481146333523`*^9}],

Cell[BoxData[
 InterpretationBox[
  RowBox[{
  "641", "\[InvisibleSpace]", "\<\"  \"\>", 
   "\[InvisibleSpace]", "\<\"Wed 9 Mar 2016 16:35:15\"\>"}],
  SequenceForm[641, "  ", "Wed 9 Mar 2016 16:35:15"],
  Editable->False]], "Print",
 ShowCellLabel->True,
 CellChangeTimes->{3.666548115904354*^9}],

Cell[BoxData[
 InterpretationBox[
  RowBox[{
  "699", "\[InvisibleSpace]", "\<\"  \"\>", 
   "\[InvisibleSpace]", "\<\"Wed 9 Mar 2016 16:35:16\"\>"}],
  SequenceForm[699, "  ", "Wed 9 Mar 2016 16:35:16"],
  Editable->False]], "Print",
 ShowCellLabel->True,
 CellChangeTimes->{3.6665481160498533`*^9}],

Cell[BoxData[
 InterpretationBox[
  RowBox[{
  "700", "\[InvisibleSpace]", "\<\"  \"\>", 
   "\[InvisibleSpace]", "\<\"Wed 9 Mar 2016 16:35:17\"\>"}],
  SequenceForm[700, "  ", "Wed 9 Mar 2016 16:35:17"],
  Editable->False]], "Print",
 ShowCellLabel->True,
 CellChangeTimes->{3.66654811793915*^9}],

Cell[BoxData[
 InterpretationBox[
  RowBox[{
  "642", "\[InvisibleSpace]", "\<\"  \"\>", 
   "\[InvisibleSpace]", "\<\"Wed 9 Mar 2016 16:35:18\"\>"}],
  SequenceForm[642, "  ", "Wed 9 Mar 2016 16:35:18"],
  Editable->False]], "Print",
 ShowCellLabel->True,
 CellChangeTimes->{3.66654811830546*^9}],

Cell[BoxData[
 InterpretationBox[
  RowBox[{
  "701", "\[InvisibleSpace]", "\<\"  \"\>", 
   "\[InvisibleSpace]", "\<\"Wed 9 Mar 2016 16:35:20\"\>"}],
  SequenceForm[701, "  ", "Wed 9 Mar 2016 16:35:20"],
  Editable->False]], "Print",
 ShowCellLabel->True,
 CellChangeTimes->{3.666548120134748*^9}],

Cell[BoxData[
 InterpretationBox[
  RowBox[{
  "643", "\[InvisibleSpace]", "\<\"  \"\>", 
   "\[InvisibleSpace]", "\<\"Wed 9 Mar 2016 16:35:20\"\>"}],
  SequenceForm[643, "  ", "Wed 9 Mar 2016 16:35:20"],
  Editable->False]], "Print",
 ShowCellLabel->True,
 CellChangeTimes->{3.6665481205833893`*^9}],

Cell[BoxData[
 InterpretationBox[
  RowBox[{
  "702", "\[InvisibleSpace]", "\<\"  \"\>", 
   "\[InvisibleSpace]", "\<\"Wed 9 Mar 2016 16:35:21\"\>"}],
  SequenceForm[702, "  ", "Wed 9 Mar 2016 16:35:21"],
  Editable->False]], "Print",
 ShowCellLabel->True,
 CellChangeTimes->{3.6665481220136557`*^9}],

Cell[BoxData[
 InterpretationBox[
  RowBox[{
  "644", "\[InvisibleSpace]", "\<\"  \"\>", 
   "\[InvisibleSpace]", "\<\"Wed 9 Mar 2016 16:35:22\"\>"}],
  SequenceForm[644, "  ", "Wed 9 Mar 2016 16:35:22"],
  Editable->False]], "Print",
 ShowCellLabel->True,
 CellChangeTimes->{3.666548122337184*^9}],

Cell[BoxData[
 InterpretationBox[
  RowBox[{
  "645", "\[InvisibleSpace]", "\<\"  \"\>", 
   "\[InvisibleSpace]", "\<\"Wed 9 Mar 2016 16:35:22\"\>"}],
  SequenceForm[645, "  ", "Wed 9 Mar 2016 16:35:22"],
  Editable->False]], "Print",
 ShowCellLabel->True,
 CellChangeTimes->{3.666548122991935*^9}],

Cell[BoxData[
 InterpretationBox[
  RowBox[{
  "703", "\[InvisibleSpace]", "\<\"  \"\>", 
   "\[InvisibleSpace]", "\<\"Wed 9 Mar 2016 16:35:23\"\>"}],
  SequenceForm[703, "  ", "Wed 9 Mar 2016 16:35:23"],
  Editable->False]], "Print",
 ShowCellLabel->True,
 CellChangeTimes->{3.66654812329311*^9}],

Cell[BoxData[
 InterpretationBox[
  RowBox[{
  "646", "\[InvisibleSpace]", "\<\"  \"\>", 
   "\[InvisibleSpace]", "\<\"Wed 9 Mar 2016 16:35:23\"\>"}],
  SequenceForm[646, "  ", "Wed 9 Mar 2016 16:35:23"],
  Editable->False]], "Print",
 ShowCellLabel->True,
 CellChangeTimes->{3.666548123772793*^9}],

Cell[BoxData[
 InterpretationBox[
  RowBox[{
  "704", "\[InvisibleSpace]", "\<\"  \"\>", 
   "\[InvisibleSpace]", "\<\"Wed 9 Mar 2016 16:35:24\"\>"}],
  SequenceForm[704, "  ", "Wed 9 Mar 2016 16:35:24"],
  Editable->False]], "Print",
 ShowCellLabel->True,
 CellChangeTimes->{3.6665481245702333`*^9}],

Cell[BoxData[
 InterpretationBox[
  RowBox[{
  "647", "\[InvisibleSpace]", "\<\"  \"\>", 
   "\[InvisibleSpace]", "\<\"Wed 9 Mar 2016 16:35:24\"\>"}],
  SequenceForm[647, "  ", "Wed 9 Mar 2016 16:35:24"],
  Editable->False]], "Print",
 ShowCellLabel->True,
 CellChangeTimes->{3.666548124745229*^9}],

Cell[BoxData[
 InterpretationBox[
  RowBox[{
  "648", "\[InvisibleSpace]", "\<\"  \"\>", 
   "\[InvisibleSpace]", "\<\"Wed 9 Mar 2016 16:35:25\"\>"}],
  SequenceForm[648, "  ", "Wed 9 Mar 2016 16:35:25"],
  Editable->False]], "Print",
 ShowCellLabel->True,
 CellChangeTimes->{3.666548125556657*^9}],

Cell[BoxData[
 InterpretationBox[
  RowBox[{
  "705", "\[InvisibleSpace]", "\<\"  \"\>", 
   "\[InvisibleSpace]", "\<\"Wed 9 Mar 2016 16:35:26\"\>"}],
  SequenceForm[705, "  ", "Wed 9 Mar 2016 16:35:26"],
  Editable->False]], "Print",
 ShowCellLabel->True,
 CellChangeTimes->{3.666548126053391*^9}],

Cell[BoxData[
 InterpretationBox[
  RowBox[{
  "649", "\[InvisibleSpace]", "\<\"  \"\>", 
   "\[InvisibleSpace]", "\<\"Wed 9 Mar 2016 16:35:27\"\>"}],
  SequenceForm[649, "  ", "Wed 9 Mar 2016 16:35:27"],
  Editable->False]], "Print",
 ShowCellLabel->True,
 CellChangeTimes->{3.666548127063715*^9}],

Cell[BoxData[
 InterpretationBox[
  RowBox[{
  "706", "\[InvisibleSpace]", "\<\"  \"\>", 
   "\[InvisibleSpace]", "\<\"Wed 9 Mar 2016 16:35:27\"\>"}],
  SequenceForm[706, "  ", "Wed 9 Mar 2016 16:35:27"],
  Editable->False]], "Print",
 ShowCellLabel->True,
 CellChangeTimes->{3.666548127212531*^9}],

Cell[BoxData[
 InterpretationBox[
  RowBox[{
  "650", "\[InvisibleSpace]", "\<\"  \"\>", 
   "\[InvisibleSpace]", "\<\"Wed 9 Mar 2016 16:35:28\"\>"}],
  SequenceForm[650, "  ", "Wed 9 Mar 2016 16:35:28"],
  Editable->False]], "Print",
 ShowCellLabel->True,
 CellChangeTimes->{3.6665481283603373`*^9}],

Cell[BoxData[
 InterpretationBox[
  RowBox[{
  "707", "\[InvisibleSpace]", "\<\"  \"\>", 
   "\[InvisibleSpace]", "\<\"Wed 9 Mar 2016 16:35:28\"\>"}],
  SequenceForm[707, "  ", "Wed 9 Mar 2016 16:35:28"],
  Editable->False]], "Print",
 ShowCellLabel->True,
 CellChangeTimes->{3.666548128534253*^9}],

Cell[BoxData[
 InterpretationBox[
  RowBox[{
  "651", "\[InvisibleSpace]", "\<\"  \"\>", 
   "\[InvisibleSpace]", "\<\"Wed 9 Mar 2016 16:35:29\"\>"}],
  SequenceForm[651, "  ", "Wed 9 Mar 2016 16:35:29"],
  Editable->False]], "Print",
 ShowCellLabel->True,
 CellChangeTimes->{3.666548129342539*^9}],

Cell[BoxData[
 InterpretationBox[
  RowBox[{
  "708", "\[InvisibleSpace]", "\<\"  \"\>", 
   "\[InvisibleSpace]", "\<\"Wed 9 Mar 2016 16:35:29\"\>"}],
  SequenceForm[708, "  ", "Wed 9 Mar 2016 16:35:29"],
  Editable->False]], "Print",
 ShowCellLabel->True,
 CellChangeTimes->{3.666548129489004*^9}],

Cell[BoxData[
 InterpretationBox[
  RowBox[{
  "652", "\[InvisibleSpace]", "\<\"  \"\>", 
   "\[InvisibleSpace]", "\<\"Wed 9 Mar 2016 16:35:30\"\>"}],
  SequenceForm[652, "  ", "Wed 9 Mar 2016 16:35:30"],
  Editable->False]], "Print",
 ShowCellLabel->True,
 CellChangeTimes->{3.666548130181312*^9}],

Cell[BoxData[
 InterpretationBox[
  RowBox[{
  "709", "\[InvisibleSpace]", "\<\"  \"\>", 
   "\[InvisibleSpace]", "\<\"Wed 9 Mar 2016 16:35:30\"\>"}],
  SequenceForm[709, "  ", "Wed 9 Mar 2016 16:35:30"],
  Editable->False]], "Print",
 ShowCellLabel->True,
 CellChangeTimes->{3.66654813089034*^9}],

Cell[BoxData[
 InterpretationBox[
  RowBox[{
  "653", "\[InvisibleSpace]", "\<\"  \"\>", 
   "\[InvisibleSpace]", "\<\"Wed 9 Mar 2016 16:35:31\"\>"}],
  SequenceForm[653, "  ", "Wed 9 Mar 2016 16:35:31"],
  Editable->False]], "Print",
 ShowCellLabel->True,
 CellChangeTimes->{3.66654813120922*^9}],

Cell[BoxData[
 InterpretationBox[
  RowBox[{
  "710", "\[InvisibleSpace]", "\<\"  \"\>", 
   "\[InvisibleSpace]", "\<\"Wed 9 Mar 2016 16:35:32\"\>"}],
  SequenceForm[710, "  ", "Wed 9 Mar 2016 16:35:32"],
  Editable->False]], "Print",
 ShowCellLabel->True,
 CellChangeTimes->{3.666548132417324*^9}],

Cell[BoxData[
 InterpretationBox[
  RowBox[{
  "654", "\[InvisibleSpace]", "\<\"  \"\>", 
   "\[InvisibleSpace]", "\<\"Wed 9 Mar 2016 16:35:32\"\>"}],
  SequenceForm[654, "  ", "Wed 9 Mar 2016 16:35:32"],
  Editable->False]], "Print",
 ShowCellLabel->True,
 CellChangeTimes->{3.666548132658845*^9}],

Cell[BoxData[
 InterpretationBox[
  RowBox[{
  "711", "\[InvisibleSpace]", "\<\"  \"\>", 
   "\[InvisibleSpace]", "\<\"Wed 9 Mar 2016 16:35:33\"\>"}],
  SequenceForm[711, "  ", "Wed 9 Mar 2016 16:35:33"],
  Editable->False]], "Print",
 ShowCellLabel->True,
 CellChangeTimes->{3.6665481339353647`*^9}],

Cell[BoxData[
 InterpretationBox[
  RowBox[{
  "655", "\[InvisibleSpace]", "\<\"  \"\>", 
   "\[InvisibleSpace]", "\<\"Wed 9 Mar 2016 16:35:34\"\>"}],
  SequenceForm[655, "  ", "Wed 9 Mar 2016 16:35:34"],
  Editable->False]], "Print",
 ShowCellLabel->True,
 CellChangeTimes->{3.6665481341558247`*^9}],

Cell[BoxData[
 InterpretationBox[
  RowBox[{
  "712", "\[InvisibleSpace]", "\<\"  \"\>", 
   "\[InvisibleSpace]", "\<\"Wed 9 Mar 2016 16:35:35\"\>"}],
  SequenceForm[712, "  ", "Wed 9 Mar 2016 16:35:35"],
  Editable->False]], "Print",
 ShowCellLabel->True,
 CellChangeTimes->{3.666548135232738*^9}],

Cell[BoxData[
 InterpretationBox[
  RowBox[{
  "656", "\[InvisibleSpace]", "\<\"  \"\>", 
   "\[InvisibleSpace]", "\<\"Wed 9 Mar 2016 16:35:35\"\>"}],
  SequenceForm[656, "  ", "Wed 9 Mar 2016 16:35:35"],
  Editable->False]], "Print",
 ShowCellLabel->True,
 CellChangeTimes->{3.66654813554556*^9}],

Cell[BoxData[
 InterpretationBox[
  RowBox[{
  "657", "\[InvisibleSpace]", "\<\"  \"\>", 
   "\[InvisibleSpace]", "\<\"Wed 9 Mar 2016 16:35:36\"\>"}],
  SequenceForm[657, "  ", "Wed 9 Mar 2016 16:35:36"],
  Editable->False]], "Print",
 ShowCellLabel->True,
 CellChangeTimes->{3.666548136901567*^9}],

Cell[BoxData[
 InterpretationBox[
  RowBox[{
  "713", "\[InvisibleSpace]", "\<\"  \"\>", 
   "\[InvisibleSpace]", "\<\"Wed 9 Mar 2016 16:35:37\"\>"}],
  SequenceForm[713, "  ", "Wed 9 Mar 2016 16:35:37"],
  Editable->False]], "Print",
 ShowCellLabel->True,
 CellChangeTimes->{3.666548137191038*^9}],

Cell[BoxData[
 InterpretationBox[
  RowBox[{
  "658", "\[InvisibleSpace]", "\<\"  \"\>", 
   "\[InvisibleSpace]", "\<\"Wed 9 Mar 2016 16:35:37\"\>"}],
  SequenceForm[658, "  ", "Wed 9 Mar 2016 16:35:37"],
  Editable->False]], "Print",
 ShowCellLabel->True,
 CellChangeTimes->{3.666548138008834*^9}],

Cell[BoxData[
 InterpretationBox[
  RowBox[{
  "714", "\[InvisibleSpace]", "\<\"  \"\>", 
   "\[InvisibleSpace]", "\<\"Wed 9 Mar 2016 16:35:38\"\>"}],
  SequenceForm[714, "  ", "Wed 9 Mar 2016 16:35:38"],
  Editable->False]], "Print",
 ShowCellLabel->True,
 CellChangeTimes->{3.666548138382887*^9}],

Cell[BoxData[
 InterpretationBox[
  RowBox[{
  "715", "\[InvisibleSpace]", "\<\"  \"\>", 
   "\[InvisibleSpace]", "\<\"Wed 9 Mar 2016 16:35:39\"\>"}],
  SequenceForm[715, "  ", "Wed 9 Mar 2016 16:35:39"],
  Editable->False]], "Print",
 ShowCellLabel->True,
 CellChangeTimes->{3.666548139330154*^9}],

Cell[BoxData[
 InterpretationBox[
  RowBox[{
  "659", "\[InvisibleSpace]", "\<\"  \"\>", 
   "\[InvisibleSpace]", "\<\"Wed 9 Mar 2016 16:35:40\"\>"}],
  SequenceForm[659, "  ", "Wed 9 Mar 2016 16:35:40"],
  Editable->False]], "Print",
 ShowCellLabel->True,
 CellChangeTimes->{3.666548140649225*^9}],

Cell[BoxData[
 InterpretationBox[
  RowBox[{
  "716", "\[InvisibleSpace]", "\<\"  \"\>", 
   "\[InvisibleSpace]", "\<\"Wed 9 Mar 2016 16:35:40\"\>"}],
  SequenceForm[716, "  ", "Wed 9 Mar 2016 16:35:40"],
  Editable->False]], "Print",
 ShowCellLabel->True,
 CellChangeTimes->{3.666548140814342*^9}],

Cell[BoxData[
 InterpretationBox[
  RowBox[{
  "660", "\[InvisibleSpace]", "\<\"  \"\>", 
   "\[InvisibleSpace]", "\<\"Wed 9 Mar 2016 16:35:41\"\>"}],
  SequenceForm[660, "  ", "Wed 9 Mar 2016 16:35:41"],
  Editable->False]], "Print",
 ShowCellLabel->True,
 CellChangeTimes->{3.666548141906777*^9}],

Cell[BoxData[
 InterpretationBox[
  RowBox[{
  "717", "\[InvisibleSpace]", "\<\"  \"\>", 
   "\[InvisibleSpace]", "\<\"Wed 9 Mar 2016 16:35:42\"\>"}],
  SequenceForm[717, "  ", "Wed 9 Mar 2016 16:35:42"],
  Editable->False]], "Print",
 ShowCellLabel->True,
 CellChangeTimes->{3.666548142096821*^9}],

Cell[BoxData[
 InterpretationBox[
  RowBox[{
  "718", "\[InvisibleSpace]", "\<\"  \"\>", 
   "\[InvisibleSpace]", "\<\"Wed 9 Mar 2016 16:35:43\"\>"}],
  SequenceForm[718, "  ", "Wed 9 Mar 2016 16:35:43"],
  Editable->False]], "Print",
 ShowCellLabel->True,
 CellChangeTimes->{3.666548143402038*^9}],

Cell[BoxData[
 InterpretationBox[
  RowBox[{
  "661", "\[InvisibleSpace]", "\<\"  \"\>", 
   "\[InvisibleSpace]", "\<\"Wed 9 Mar 2016 16:35:43\"\>"}],
  SequenceForm[661, "  ", "Wed 9 Mar 2016 16:35:43"],
  Editable->False]], "Print",
 ShowCellLabel->True,
 CellChangeTimes->{3.666548143571645*^9}],

Cell[BoxData[
 InterpretationBox[
  RowBox[{
  "719", "\[InvisibleSpace]", "\<\"  \"\>", 
   "\[InvisibleSpace]", "\<\"Wed 9 Mar 2016 16:35:45\"\>"}],
  SequenceForm[719, "  ", "Wed 9 Mar 2016 16:35:45"],
  Editable->False]], "Print",
 ShowCellLabel->True,
 CellChangeTimes->{3.666548145549758*^9}],

Cell[BoxData[
 InterpretationBox[
  RowBox[{
  "662", "\[InvisibleSpace]", "\<\"  \"\>", 
   "\[InvisibleSpace]", "\<\"Wed 9 Mar 2016 16:35:45\"\>"}],
  SequenceForm[662, "  ", "Wed 9 Mar 2016 16:35:45"],
  Editable->False]], "Print",
 ShowCellLabel->True,
 CellChangeTimes->{3.6665481457178097`*^9}],

Cell[BoxData[
 InterpretationBox[
  RowBox[{
  "663", "\[InvisibleSpace]", "\<\"  \"\>", 
   "\[InvisibleSpace]", "\<\"Wed 9 Mar 2016 16:35:46\"\>"}],
  SequenceForm[663, "  ", "Wed 9 Mar 2016 16:35:46"],
  Editable->False]], "Print",
 ShowCellLabel->True,
 CellChangeTimes->{3.666548146934268*^9}],

Cell[BoxData[
 InterpretationBox[
  RowBox[{
  "664", "\[InvisibleSpace]", "\<\"  \"\>", 
   "\[InvisibleSpace]", "\<\"Wed 9 Mar 2016 16:35:48\"\>"}],
  SequenceForm[664, "  ", "Wed 9 Mar 2016 16:35:48"],
  Editable->False]], "Print",
 ShowCellLabel->True,
 CellChangeTimes->{3.666548148653482*^9}],

Cell[BoxData[
 InterpretationBox[
  RowBox[{
  "720", "\[InvisibleSpace]", "\<\"  \"\>", 
   "\[InvisibleSpace]", "\<\"Wed 9 Mar 2016 16:35:49\"\>"}],
  SequenceForm[720, "  ", "Wed 9 Mar 2016 16:35:49"],
  Editable->False]], "Print",
 ShowCellLabel->True,
 CellChangeTimes->{3.666548149571484*^9}],

Cell[BoxData[
 InterpretationBox[
  RowBox[{
  "665", "\[InvisibleSpace]", "\<\"  \"\>", 
   "\[InvisibleSpace]", "\<\"Wed 9 Mar 2016 16:35:49\"\>"}],
  SequenceForm[665, "  ", "Wed 9 Mar 2016 16:35:49"],
  Editable->False]], "Print",
 ShowCellLabel->True,
 CellChangeTimes->{3.6665481499986067`*^9}],

Cell[BoxData[
 InterpretationBox[
  RowBox[{
  "666", "\[InvisibleSpace]", "\<\"  \"\>", 
   "\[InvisibleSpace]", "\<\"Wed 9 Mar 2016 16:35:51\"\>"}],
  SequenceForm[666, "  ", "Wed 9 Mar 2016 16:35:51"],
  Editable->False]], "Print",
 ShowCellLabel->True,
 CellChangeTimes->{3.666548151016418*^9}],

Cell[BoxData[
 InterpretationBox[
  RowBox[{
  "721", "\[InvisibleSpace]", "\<\"  \"\>", 
   "\[InvisibleSpace]", "\<\"Wed 9 Mar 2016 16:35:52\"\>"}],
  SequenceForm[721, "  ", "Wed 9 Mar 2016 16:35:52"],
  Editable->False]], "Print",
 ShowCellLabel->True,
 CellChangeTimes->{3.666548152277719*^9}],

Cell[BoxData[
 InterpretationBox[
  RowBox[{
  "667", "\[InvisibleSpace]", "\<\"  \"\>", 
   "\[InvisibleSpace]", "\<\"Wed 9 Mar 2016 16:35:52\"\>"}],
  SequenceForm[667, "  ", "Wed 9 Mar 2016 16:35:52"],
  Editable->False]], "Print",
 ShowCellLabel->True,
 CellChangeTimes->{3.666548152842553*^9}],

Cell[BoxData[
 InterpretationBox[
  RowBox[{
  "722", "\[InvisibleSpace]", "\<\"  \"\>", 
   "\[InvisibleSpace]", "\<\"Wed 9 Mar 2016 16:35:53\"\>"}],
  SequenceForm[722, "  ", "Wed 9 Mar 2016 16:35:53"],
  Editable->False]], "Print",
 ShowCellLabel->True,
 CellChangeTimes->{3.666548153612769*^9}],

Cell[BoxData[
 InterpretationBox[
  RowBox[{
  "668", "\[InvisibleSpace]", "\<\"  \"\>", 
   "\[InvisibleSpace]", "\<\"Wed 9 Mar 2016 16:35:54\"\>"}],
  SequenceForm[668, "  ", "Wed 9 Mar 2016 16:35:54"],
  Editable->False]], "Print",
 ShowCellLabel->True,
 CellChangeTimes->{3.66654815441857*^9}],

Cell[BoxData[
 InterpretationBox[
  RowBox[{
  "669", "\[InvisibleSpace]", "\<\"  \"\>", 
   "\[InvisibleSpace]", "\<\"Wed 9 Mar 2016 16:35:55\"\>"}],
  SequenceForm[669, "  ", "Wed 9 Mar 2016 16:35:55"],
  Editable->False]], "Print",
 ShowCellLabel->True,
 CellChangeTimes->{3.666548155315939*^9}],

Cell[BoxData[
 InterpretationBox[
  RowBox[{
  "670", "\[InvisibleSpace]", "\<\"  \"\>", 
   "\[InvisibleSpace]", "\<\"Wed 9 Mar 2016 16:35:56\"\>"}],
  SequenceForm[670, "  ", "Wed 9 Mar 2016 16:35:56"],
  Editable->False]], "Print",
 ShowCellLabel->True,
 CellChangeTimes->{3.666548156680274*^9}],

Cell[BoxData[
 InterpretationBox[
  RowBox[{
  "723", "\[InvisibleSpace]", "\<\"  \"\>", 
   "\[InvisibleSpace]", "\<\"Wed 9 Mar 2016 16:35:57\"\>"}],
  SequenceForm[723, "  ", "Wed 9 Mar 2016 16:35:57"],
  Editable->False]], "Print",
 ShowCellLabel->True,
 CellChangeTimes->{3.6665481570339203`*^9}],

Cell[BoxData[
 InterpretationBox[
  RowBox[{
  "671", "\[InvisibleSpace]", "\<\"  \"\>", 
   "\[InvisibleSpace]", "\<\"Wed 9 Mar 2016 16:35:58\"\>"}],
  SequenceForm[671, "  ", "Wed 9 Mar 2016 16:35:58"],
  Editable->False]], "Print",
 ShowCellLabel->True,
 CellChangeTimes->{3.666548158689081*^9}],

Cell[BoxData[
 InterpretationBox[
  RowBox[{
  "724", "\[InvisibleSpace]", "\<\"  \"\>", 
   "\[InvisibleSpace]", "\<\"Wed 9 Mar 2016 16:35:59\"\>"}],
  SequenceForm[724, "  ", "Wed 9 Mar 2016 16:35:59"],
  Editable->False]], "Print",
 ShowCellLabel->True,
 CellChangeTimes->{3.6665481597566*^9}],

Cell[BoxData[
 InterpretationBox[
  RowBox[{
  "672", "\[InvisibleSpace]", "\<\"  \"\>", 
   "\[InvisibleSpace]", "\<\"Wed 9 Mar 2016 16:36:00\"\>"}],
  SequenceForm[672, "  ", "Wed 9 Mar 2016 16:36:00"],
  Editable->False]], "Print",
 ShowCellLabel->True,
 CellChangeTimes->{3.666548160111006*^9}],

Cell[BoxData[
 InterpretationBox[
  RowBox[{
  "673", "\[InvisibleSpace]", "\<\"  \"\>", 
   "\[InvisibleSpace]", "\<\"Wed 9 Mar 2016 16:36:01\"\>"}],
  SequenceForm[673, "  ", "Wed 9 Mar 2016 16:36:01"],
  Editable->False]], "Print",
 ShowCellLabel->True,
 CellChangeTimes->{3.666548161602047*^9}],

Cell[BoxData[
 InterpretationBox[
  RowBox[{
  "674", "\[InvisibleSpace]", "\<\"  \"\>", 
   "\[InvisibleSpace]", "\<\"Wed 9 Mar 2016 16:36:02\"\>"}],
  SequenceForm[674, "  ", "Wed 9 Mar 2016 16:36:02"],
  Editable->False]], "Print",
 ShowCellLabel->True,
 CellChangeTimes->{3.666548162410014*^9}],

Cell[BoxData[
 InterpretationBox[
  RowBox[{
  "725", "\[InvisibleSpace]", "\<\"  \"\>", 
   "\[InvisibleSpace]", "\<\"Wed 9 Mar 2016 16:36:02\"\>"}],
  SequenceForm[725, "  ", "Wed 9 Mar 2016 16:36:02"],
  Editable->False]], "Print",
 ShowCellLabel->True,
 CellChangeTimes->{3.666548162653463*^9}],

Cell[BoxData[
 InterpretationBox[
  RowBox[{
  "675", "\[InvisibleSpace]", "\<\"  \"\>", 
   "\[InvisibleSpace]", "\<\"Wed 9 Mar 2016 16:36:03\"\>"}],
  SequenceForm[675, "  ", "Wed 9 Mar 2016 16:36:03"],
  Editable->False]], "Print",
 ShowCellLabel->True,
 CellChangeTimes->{3.666548163708496*^9}],

Cell[BoxData[
 InterpretationBox[
  RowBox[{
  "726", "\[InvisibleSpace]", "\<\"  \"\>", 
   "\[InvisibleSpace]", "\<\"Wed 9 Mar 2016 16:36:03\"\>"}],
  SequenceForm[726, "  ", "Wed 9 Mar 2016 16:36:03"],
  Editable->False]], "Print",
 ShowCellLabel->True,
 CellChangeTimes->{3.666548163891301*^9}],

Cell[BoxData[
 InterpretationBox[
  RowBox[{
  "676", "\[InvisibleSpace]", "\<\"  \"\>", 
   "\[InvisibleSpace]", "\<\"Wed 9 Mar 2016 16:36:04\"\>"}],
  SequenceForm[676, "  ", "Wed 9 Mar 2016 16:36:04"],
  Editable->False]], "Print",
 ShowCellLabel->True,
 CellChangeTimes->{3.666548164983663*^9}],

Cell[BoxData[
 InterpretationBox[
  RowBox[{
  "727", "\[InvisibleSpace]", "\<\"  \"\>", 
   "\[InvisibleSpace]", "\<\"Wed 9 Mar 2016 16:36:05\"\>"}],
  SequenceForm[727, "  ", "Wed 9 Mar 2016 16:36:05"],
  Editable->False]], "Print",
 ShowCellLabel->True,
 CellChangeTimes->{3.6665481651785507`*^9}],

Cell[BoxData[
 InterpretationBox[
  RowBox[{
  "677", "\[InvisibleSpace]", "\<\"  \"\>", 
   "\[InvisibleSpace]", "\<\"Wed 9 Mar 2016 16:36:05\"\>"}],
  SequenceForm[677, "  ", "Wed 9 Mar 2016 16:36:05"],
  Editable->False]], "Print",
 ShowCellLabel->True,
 CellChangeTimes->{3.666548165665045*^9}],

Cell[BoxData[
 InterpretationBox[
  RowBox[{
  "728", "\[InvisibleSpace]", "\<\"  \"\>", 
   "\[InvisibleSpace]", "\<\"Wed 9 Mar 2016 16:36:06\"\>"}],
  SequenceForm[728, "  ", "Wed 9 Mar 2016 16:36:06"],
  Editable->False]], "Print",
 ShowCellLabel->True,
 CellChangeTimes->{3.666548166557115*^9}],

Cell[BoxData[
 InterpretationBox[
  RowBox[{
  "678", "\[InvisibleSpace]", "\<\"  \"\>", 
   "\[InvisibleSpace]", "\<\"Wed 9 Mar 2016 16:36:06\"\>"}],
  SequenceForm[678, "  ", "Wed 9 Mar 2016 16:36:06"],
  Editable->False]], "Print",
 ShowCellLabel->True,
 CellChangeTimes->{3.666548166977947*^9}],

Cell[BoxData[
 InterpretationBox[
  RowBox[{
  "729", "\[InvisibleSpace]", "\<\"  \"\>", 
   "\[InvisibleSpace]", "\<\"Wed 9 Mar 2016 16:36:07\"\>"}],
  SequenceForm[729, "  ", "Wed 9 Mar 2016 16:36:07"],
  Editable->False]], "Print",
 ShowCellLabel->True,
 CellChangeTimes->{3.666548167589398*^9}],

Cell[BoxData[
 InterpretationBox[
  RowBox[{
  "730", "\[InvisibleSpace]", "\<\"  \"\>", 
   "\[InvisibleSpace]", "\<\"Wed 9 Mar 2016 16:36:08\"\>"}],
  SequenceForm[730, "  ", "Wed 9 Mar 2016 16:36:08"],
  Editable->False]], "Print",
 ShowCellLabel->True,
 CellChangeTimes->{3.6665481681523542`*^9}],

Cell[BoxData[
 InterpretationBox[
  RowBox[{
  "679", "\[InvisibleSpace]", "\<\"  \"\>", 
   "\[InvisibleSpace]", "\<\"Wed 9 Mar 2016 16:36:08\"\>"}],
  SequenceForm[679, "  ", "Wed 9 Mar 2016 16:36:08"],
  Editable->False]], "Print",
 ShowCellLabel->True,
 CellChangeTimes->{3.666548168677754*^9}],

Cell[BoxData[
 InterpretationBox[
  RowBox[{
  "731", "\[InvisibleSpace]", "\<\"  \"\>", 
   "\[InvisibleSpace]", "\<\"Wed 9 Mar 2016 16:36:08\"\>"}],
  SequenceForm[731, "  ", "Wed 9 Mar 2016 16:36:08"],
  Editable->False]], "Print",
 ShowCellLabel->True,
 CellChangeTimes->{3.666548168820497*^9}],

Cell[BoxData[
 InterpretationBox[
  RowBox[{
  "680", "\[InvisibleSpace]", "\<\"  \"\>", 
   "\[InvisibleSpace]", "\<\"Wed 9 Mar 2016 16:36:09\"\>"}],
  SequenceForm[680, "  ", "Wed 9 Mar 2016 16:36:09"],
  Editable->False]], "Print",
 ShowCellLabel->True,
 CellChangeTimes->{3.666548169480403*^9}],

Cell[BoxData[
 InterpretationBox[
  RowBox[{
  "732", "\[InvisibleSpace]", "\<\"  \"\>", 
   "\[InvisibleSpace]", "\<\"Wed 9 Mar 2016 16:36:10\"\>"}],
  SequenceForm[732, "  ", "Wed 9 Mar 2016 16:36:10"],
  Editable->False]], "Print",
 ShowCellLabel->True,
 CellChangeTimes->{3.666548170033567*^9}],

Cell[BoxData[
 InterpretationBox[
  RowBox[{
  "681", "\[InvisibleSpace]", "\<\"  \"\>", 
   "\[InvisibleSpace]", "\<\"Wed 9 Mar 2016 16:36:10\"\>"}],
  SequenceForm[681, "  ", "Wed 9 Mar 2016 16:36:10"],
  Editable->False]], "Print",
 ShowCellLabel->True,
 CellChangeTimes->{3.666548170560156*^9}],

Cell[BoxData[
 InterpretationBox[
  RowBox[{
  "733", "\[InvisibleSpace]", "\<\"  \"\>", 
   "\[InvisibleSpace]", "\<\"Wed 9 Mar 2016 16:36:11\"\>"}],
  SequenceForm[733, "  ", "Wed 9 Mar 2016 16:36:11"],
  Editable->False]], "Print",
 ShowCellLabel->True,
 CellChangeTimes->{3.666548171241111*^9}],

Cell[BoxData[
 InterpretationBox[
  RowBox[{
  "682", "\[InvisibleSpace]", "\<\"  \"\>", 
   "\[InvisibleSpace]", "\<\"Wed 9 Mar 2016 16:36:12\"\>"}],
  SequenceForm[682, "  ", "Wed 9 Mar 2016 16:36:12"],
  Editable->False]], "Print",
 ShowCellLabel->True,
 CellChangeTimes->{3.666548172060397*^9}],

Cell[BoxData[
 InterpretationBox[
  RowBox[{
  "734", "\[InvisibleSpace]", "\<\"  \"\>", 
   "\[InvisibleSpace]", "\<\"Wed 9 Mar 2016 16:36:12\"\>"}],
  SequenceForm[734, "  ", "Wed 9 Mar 2016 16:36:12"],
  Editable->False]], "Print",
 ShowCellLabel->True,
 CellChangeTimes->{3.666548172288404*^9}],

Cell[BoxData[
 InterpretationBox[
  RowBox[{
  "735", "\[InvisibleSpace]", "\<\"  \"\>", 
   "\[InvisibleSpace]", "\<\"Wed 9 Mar 2016 16:36:13\"\>"}],
  SequenceForm[735, "  ", "Wed 9 Mar 2016 16:36:13"],
  Editable->False]], "Print",
 ShowCellLabel->True,
 CellChangeTimes->{3.6665481731931963`*^9}],

Cell[BoxData[
 InterpretationBox[
  RowBox[{
  "683", "\[InvisibleSpace]", "\<\"  \"\>", 
   "\[InvisibleSpace]", "\<\"Wed 9 Mar 2016 16:36:13\"\>"}],
  SequenceForm[683, "  ", "Wed 9 Mar 2016 16:36:13"],
  Editable->False]], "Print",
 ShowCellLabel->True,
 CellChangeTimes->{3.666548173667408*^9}],

Cell[BoxData[
 InterpretationBox[
  RowBox[{
  "736", "\[InvisibleSpace]", "\<\"  \"\>", 
   "\[InvisibleSpace]", "\<\"Wed 9 Mar 2016 16:36:14\"\>"}],
  SequenceForm[736, "  ", "Wed 9 Mar 2016 16:36:14"],
  Editable->False]], "Print",
 ShowCellLabel->True,
 CellChangeTimes->{3.666548174563274*^9}],

Cell[BoxData[
 InterpretationBox[
  RowBox[{
  "684", "\[InvisibleSpace]", "\<\"  \"\>", 
   "\[InvisibleSpace]", "\<\"Wed 9 Mar 2016 16:36:15\"\>"}],
  SequenceForm[684, "  ", "Wed 9 Mar 2016 16:36:15"],
  Editable->False]], "Print",
 ShowCellLabel->True,
 CellChangeTimes->{3.6665481752030888`*^9}],

Cell[BoxData[
 InterpretationBox[
  RowBox[{
  "737", "\[InvisibleSpace]", "\<\"  \"\>", 
   "\[InvisibleSpace]", "\<\"Wed 9 Mar 2016 16:36:15\"\>"}],
  SequenceForm[737, "  ", "Wed 9 Mar 2016 16:36:15"],
  Editable->False]], "Print",
 ShowCellLabel->True,
 CellChangeTimes->{3.666548175781364*^9}],

Cell[BoxData[
 InterpretationBox[
  RowBox[{
  "685", "\[InvisibleSpace]", "\<\"  \"\>", 
   "\[InvisibleSpace]", "\<\"Wed 9 Mar 2016 16:36:16\"\>"}],
  SequenceForm[685, "  ", "Wed 9 Mar 2016 16:36:16"],
  Editable->False]], "Print",
 ShowCellLabel->True,
 CellChangeTimes->{3.6665481763532543`*^9}],

Cell[BoxData[
 InterpretationBox[
  RowBox[{
  "738", "\[InvisibleSpace]", "\<\"  \"\>", 
   "\[InvisibleSpace]", "\<\"Wed 9 Mar 2016 16:36:16\"\>"}],
  SequenceForm[738, "  ", "Wed 9 Mar 2016 16:36:16"],
  Editable->False]], "Print",
 ShowCellLabel->True,
 CellChangeTimes->{3.666548176770193*^9}],

Cell[BoxData[
 InterpretationBox[
  RowBox[{
  "686", "\[InvisibleSpace]", "\<\"  \"\>", 
   "\[InvisibleSpace]", "\<\"Wed 9 Mar 2016 16:36:17\"\>"}],
  SequenceForm[686, "  ", "Wed 9 Mar 2016 16:36:17"],
  Editable->False]], "Print",
 ShowCellLabel->True,
 CellChangeTimes->{3.666548177497978*^9}],

Cell[BoxData[
 InterpretationBox[
  RowBox[{
  "739", "\[InvisibleSpace]", "\<\"  \"\>", 
   "\[InvisibleSpace]", "\<\"Wed 9 Mar 2016 16:36:17\"\>"}],
  SequenceForm[739, "  ", "Wed 9 Mar 2016 16:36:17"],
  Editable->False]], "Print",
 ShowCellLabel->True,
 CellChangeTimes->{3.666548177913093*^9}],

Cell[BoxData[
 InterpretationBox[
  RowBox[{
  "687", "\[InvisibleSpace]", "\<\"  \"\>", 
   "\[InvisibleSpace]", "\<\"Wed 9 Mar 2016 16:36:19\"\>"}],
  SequenceForm[687, "  ", "Wed 9 Mar 2016 16:36:19"],
  Editable->False]], "Print",
 ShowCellLabel->True,
 CellChangeTimes->{3.666548179032135*^9}],

Cell[BoxData[
 InterpretationBox[
  RowBox[{
  "740", "\[InvisibleSpace]", "\<\"  \"\>", 
   "\[InvisibleSpace]", "\<\"Wed 9 Mar 2016 16:36:19\"\>"}],
  SequenceForm[740, "  ", "Wed 9 Mar 2016 16:36:19"],
  Editable->False]], "Print",
 ShowCellLabel->True,
 CellChangeTimes->{3.666548179267991*^9}],

Cell[BoxData[
 InterpretationBox[
  RowBox[{
  "741", "\[InvisibleSpace]", "\<\"  \"\>", 
   "\[InvisibleSpace]", "\<\"Wed 9 Mar 2016 16:36:20\"\>"}],
  SequenceForm[741, "  ", "Wed 9 Mar 2016 16:36:20"],
  Editable->False]], "Print",
 ShowCellLabel->True,
 CellChangeTimes->{3.666548180423438*^9}],

Cell[BoxData[
 InterpretationBox[
  RowBox[{
  "688", "\[InvisibleSpace]", "\<\"  \"\>", 
   "\[InvisibleSpace]", "\<\"Wed 9 Mar 2016 16:36:20\"\>"}],
  SequenceForm[688, "  ", "Wed 9 Mar 2016 16:36:20"],
  Editable->False]], "Print",
 ShowCellLabel->True,
 CellChangeTimes->{3.6665481806129637`*^9}],

Cell[BoxData[
 InterpretationBox[
  RowBox[{
  "742", "\[InvisibleSpace]", "\<\"  \"\>", 
   "\[InvisibleSpace]", "\<\"Wed 9 Mar 2016 16:36:21\"\>"}],
  SequenceForm[742, "  ", "Wed 9 Mar 2016 16:36:21"],
  Editable->False]], "Print",
 ShowCellLabel->True,
 CellChangeTimes->{3.666548181629224*^9}],

Cell[BoxData[
 InterpretationBox[
  RowBox[{
  "689", "\[InvisibleSpace]", "\<\"  \"\>", 
   "\[InvisibleSpace]", "\<\"Wed 9 Mar 2016 16:36:22\"\>"}],
  SequenceForm[689, "  ", "Wed 9 Mar 2016 16:36:22"],
  Editable->False]], "Print",
 ShowCellLabel->True,
 CellChangeTimes->{3.666548182447156*^9}],

Cell[BoxData[
 InterpretationBox[
  RowBox[{
  "743", "\[InvisibleSpace]", "\<\"  \"\>", 
   "\[InvisibleSpace]", "\<\"Wed 9 Mar 2016 16:36:22\"\>"}],
  SequenceForm[743, "  ", "Wed 9 Mar 2016 16:36:22"],
  Editable->False]], "Print",
 ShowCellLabel->True,
 CellChangeTimes->{3.666548182857333*^9}],

Cell[BoxData[
 InterpretationBox[
  RowBox[{
  "752", "\[InvisibleSpace]", "\<\"  \"\>", 
   "\[InvisibleSpace]", "\<\"Wed 9 Mar 2016 16:36:24\"\>"}],
  SequenceForm[752, "  ", "Wed 9 Mar 2016 16:36:24"],
  Editable->False]], "Print",
 ShowCellLabel->True,
 CellChangeTimes->{3.666548184096904*^9}],

Cell[BoxData[
 InterpretationBox[
  RowBox[{
  "744", "\[InvisibleSpace]", "\<\"  \"\>", 
   "\[InvisibleSpace]", "\<\"Wed 9 Mar 2016 16:36:24\"\>"}],
  SequenceForm[744, "  ", "Wed 9 Mar 2016 16:36:24"],
  Editable->False]], "Print",
 ShowCellLabel->True,
 CellChangeTimes->{3.666548184266243*^9}],

Cell[BoxData[
 InterpretationBox[
  RowBox[{
  "745", "\[InvisibleSpace]", "\<\"  \"\>", 
   "\[InvisibleSpace]", "\<\"Wed 9 Mar 2016 16:36:25\"\>"}],
  SequenceForm[745, "  ", "Wed 9 Mar 2016 16:36:25"],
  Editable->False]], "Print",
 ShowCellLabel->True,
 CellChangeTimes->{3.666548185844739*^9}],

Cell[BoxData[
 InterpretationBox[
  RowBox[{
  "753", "\[InvisibleSpace]", "\<\"  \"\>", 
   "\[InvisibleSpace]", "\<\"Wed 9 Mar 2016 16:36:26\"\>"}],
  SequenceForm[753, "  ", "Wed 9 Mar 2016 16:36:26"],
  Editable->False]], "Print",
 ShowCellLabel->True,
 CellChangeTimes->{3.666548186019416*^9}],

Cell[BoxData[
 InterpretationBox[
  RowBox[{
  "754", "\[InvisibleSpace]", "\<\"  \"\>", 
   "\[InvisibleSpace]", "\<\"Wed 9 Mar 2016 16:36:27\"\>"}],
  SequenceForm[754, "  ", "Wed 9 Mar 2016 16:36:27"],
  Editable->False]], "Print",
 ShowCellLabel->True,
 CellChangeTimes->{3.666548187306491*^9}],

Cell[BoxData[
 InterpretationBox[
  RowBox[{
  "755", "\[InvisibleSpace]", "\<\"  \"\>", 
   "\[InvisibleSpace]", "\<\"Wed 9 Mar 2016 16:36:28\"\>"}],
  SequenceForm[755, "  ", "Wed 9 Mar 2016 16:36:28"],
  Editable->False]], "Print",
 ShowCellLabel->True,
 CellChangeTimes->{3.666548188177896*^9}],

Cell[BoxData[
 InterpretationBox[
  RowBox[{
  "746", "\[InvisibleSpace]", "\<\"  \"\>", 
   "\[InvisibleSpace]", "\<\"Wed 9 Mar 2016 16:36:28\"\>"}],
  SequenceForm[746, "  ", "Wed 9 Mar 2016 16:36:28"],
  Editable->False]], "Print",
 ShowCellLabel->True,
 CellChangeTimes->{3.666548188320776*^9}],

Cell[BoxData[
 InterpretationBox[
  RowBox[{
  "756", "\[InvisibleSpace]", "\<\"  \"\>", 
   "\[InvisibleSpace]", "\<\"Wed 9 Mar 2016 16:36:29\"\>"}],
  SequenceForm[756, "  ", "Wed 9 Mar 2016 16:36:29"],
  Editable->False]], "Print",
 ShowCellLabel->True,
 CellChangeTimes->{3.666548189462027*^9}],

Cell[BoxData[
 InterpretationBox[
  RowBox[{
  "747", "\[InvisibleSpace]", "\<\"  \"\>", 
   "\[InvisibleSpace]", "\<\"Wed 9 Mar 2016 16:36:29\"\>"}],
  SequenceForm[747, "  ", "Wed 9 Mar 2016 16:36:29"],
  Editable->False]], "Print",
 ShowCellLabel->True,
 CellChangeTimes->{3.666548189686082*^9}],

Cell[BoxData[
 InterpretationBox[
  RowBox[{
  "757", "\[InvisibleSpace]", "\<\"  \"\>", 
   "\[InvisibleSpace]", "\<\"Wed 9 Mar 2016 16:36:30\"\>"}],
  SequenceForm[757, "  ", "Wed 9 Mar 2016 16:36:30"],
  Editable->False]], "Print",
 ShowCellLabel->True,
 CellChangeTimes->{3.666548190917317*^9}],

Cell[BoxData[
 InterpretationBox[
  RowBox[{
  "748", "\[InvisibleSpace]", "\<\"  \"\>", 
   "\[InvisibleSpace]", "\<\"Wed 9 Mar 2016 16:36:30\"\>"}],
  SequenceForm[748, "  ", "Wed 9 Mar 2016 16:36:30"],
  Editable->False]], "Print",
 ShowCellLabel->True,
 CellChangeTimes->{3.6665481910638638`*^9}],

Cell[BoxData[
 InterpretationBox[
  RowBox[{
  "749", "\[InvisibleSpace]", "\<\"  \"\>", 
   "\[InvisibleSpace]", "\<\"Wed 9 Mar 2016 16:36:32\"\>"}],
  SequenceForm[749, "  ", "Wed 9 Mar 2016 16:36:32"],
  Editable->False]], "Print",
 ShowCellLabel->True,
 CellChangeTimes->{3.6665481921018867`*^9}],

Cell[BoxData[
 InterpretationBox[
  RowBox[{
  "758", "\[InvisibleSpace]", "\<\"  \"\>", 
   "\[InvisibleSpace]", "\<\"Wed 9 Mar 2016 16:36:32\"\>"}],
  SequenceForm[758, "  ", "Wed 9 Mar 2016 16:36:32"],
  Editable->False]], "Print",
 ShowCellLabel->True,
 CellChangeTimes->{3.666548192412545*^9}],

Cell[BoxData[
 InterpretationBox[
  RowBox[{
  "759", "\[InvisibleSpace]", "\<\"  \"\>", 
   "\[InvisibleSpace]", "\<\"Wed 9 Mar 2016 16:36:33\"\>"}],
  SequenceForm[759, "  ", "Wed 9 Mar 2016 16:36:33"],
  Editable->False]], "Print",
 ShowCellLabel->True,
 CellChangeTimes->{3.6665481934811497`*^9}],

Cell[BoxData[
 InterpretationBox[
  RowBox[{
  "750", "\[InvisibleSpace]", "\<\"  \"\>", 
   "\[InvisibleSpace]", "\<\"Wed 9 Mar 2016 16:36:33\"\>"}],
  SequenceForm[750, "  ", "Wed 9 Mar 2016 16:36:33"],
  Editable->False]], "Print",
 ShowCellLabel->True,
 CellChangeTimes->{3.666548193890414*^9}],

Cell[BoxData[
 InterpretationBox[
  RowBox[{
  "760", "\[InvisibleSpace]", "\<\"  \"\>", 
   "\[InvisibleSpace]", "\<\"Wed 9 Mar 2016 16:36:34\"\>"}],
  SequenceForm[760, "  ", "Wed 9 Mar 2016 16:36:34"],
  Editable->False]], "Print",
 ShowCellLabel->True,
 CellChangeTimes->{3.666548194711031*^9}],

Cell[BoxData[
 InterpretationBox[
  RowBox[{
  "751", "\[InvisibleSpace]", "\<\"  \"\>", 
   "\[InvisibleSpace]", "\<\"Wed 9 Mar 2016 16:36:35\"\>"}],
  SequenceForm[751, "  ", "Wed 9 Mar 2016 16:36:35"],
  Editable->False]], "Print",
 ShowCellLabel->True,
 CellChangeTimes->{3.6665481951692677`*^9}],

Cell[BoxData[
 InterpretationBox[
  RowBox[{
  "761", "\[InvisibleSpace]", "\<\"  \"\>", 
   "\[InvisibleSpace]", "\<\"Wed 9 Mar 2016 16:36:36\"\>"}],
  SequenceForm[761, "  ", "Wed 9 Mar 2016 16:36:36"],
  Editable->False]], "Print",
 ShowCellLabel->True,
 CellChangeTimes->{3.6665481965723047`*^9}],

Cell[BoxData[
 InterpretationBox[
  RowBox[{
  "814", "\[InvisibleSpace]", "\<\"  \"\>", 
   "\[InvisibleSpace]", "\<\"Wed 9 Mar 2016 16:36:36\"\>"}],
  SequenceForm[814, "  ", "Wed 9 Mar 2016 16:36:36"],
  Editable->False]], "Print",
 ShowCellLabel->True,
 CellChangeTimes->{3.666548196714711*^9}],

Cell[BoxData[
 InterpretationBox[
  RowBox[{
  "762", "\[InvisibleSpace]", "\<\"  \"\>", 
   "\[InvisibleSpace]", "\<\"Wed 9 Mar 2016 16:36:37\"\>"}],
  SequenceForm[762, "  ", "Wed 9 Mar 2016 16:36:37"],
  Editable->False]], "Print",
 ShowCellLabel->True,
 CellChangeTimes->{3.6665481973221073`*^9}],

Cell[BoxData[
 InterpretationBox[
  RowBox[{
  "815", "\[InvisibleSpace]", "\<\"  \"\>", 
   "\[InvisibleSpace]", "\<\"Wed 9 Mar 2016 16:36:37\"\>"}],
  SequenceForm[815, "  ", "Wed 9 Mar 2016 16:36:37"],
  Editable->False]], "Print",
 ShowCellLabel->True,
 CellChangeTimes->{3.666548197601199*^9}],

Cell[BoxData[
 InterpretationBox[
  RowBox[{
  "763", "\[InvisibleSpace]", "\<\"  \"\>", 
   "\[InvisibleSpace]", "\<\"Wed 9 Mar 2016 16:36:38\"\>"}],
  SequenceForm[763, "  ", "Wed 9 Mar 2016 16:36:38"],
  Editable->False]], "Print",
 ShowCellLabel->True,
 CellChangeTimes->{3.6665481980253687`*^9}],

Cell[BoxData[
 InterpretationBox[
  RowBox[{
  "764", "\[InvisibleSpace]", "\<\"  \"\>", 
   "\[InvisibleSpace]", "\<\"Wed 9 Mar 2016 16:36:38\"\>"}],
  SequenceForm[764, "  ", "Wed 9 Mar 2016 16:36:38"],
  Editable->False]], "Print",
 ShowCellLabel->True,
 CellChangeTimes->{3.666548198963829*^9}],

Cell[BoxData[
 InterpretationBox[
  RowBox[{
  "816", "\[InvisibleSpace]", "\<\"  \"\>", 
   "\[InvisibleSpace]", "\<\"Wed 9 Mar 2016 16:36:39\"\>"}],
  SequenceForm[816, "  ", "Wed 9 Mar 2016 16:36:39"],
  Editable->False]], "Print",
 ShowCellLabel->True,
 CellChangeTimes->{3.666548199093343*^9}],

Cell[BoxData[
 InterpretationBox[
  RowBox[{
  "817", "\[InvisibleSpace]", "\<\"  \"\>", 
   "\[InvisibleSpace]", "\<\"Wed 9 Mar 2016 16:36:40\"\>"}],
  SequenceForm[817, "  ", "Wed 9 Mar 2016 16:36:40"],
  Editable->False]], "Print",
 ShowCellLabel->True,
 CellChangeTimes->{3.666548200578774*^9}],

Cell[BoxData[
 InterpretationBox[
  RowBox[{
  "765", "\[InvisibleSpace]", "\<\"  \"\>", 
   "\[InvisibleSpace]", "\<\"Wed 9 Mar 2016 16:36:40\"\>"}],
  SequenceForm[765, "  ", "Wed 9 Mar 2016 16:36:40"],
  Editable->False]], "Print",
 ShowCellLabel->True,
 CellChangeTimes->{3.666548200732472*^9}],

Cell[BoxData[
 InterpretationBox[
  RowBox[{
  "818", "\[InvisibleSpace]", "\<\"  \"\>", 
   "\[InvisibleSpace]", "\<\"Wed 9 Mar 2016 16:36:42\"\>"}],
  SequenceForm[818, "  ", "Wed 9 Mar 2016 16:36:42"],
  Editable->False]], "Print",
 ShowCellLabel->True,
 CellChangeTimes->{3.66654820203258*^9}],

Cell[BoxData[
 InterpretationBox[
  RowBox[{
  "766", "\[InvisibleSpace]", "\<\"  \"\>", 
   "\[InvisibleSpace]", "\<\"Wed 9 Mar 2016 16:36:42\"\>"}],
  SequenceForm[766, "  ", "Wed 9 Mar 2016 16:36:42"],
  Editable->False]], "Print",
 ShowCellLabel->True,
 CellChangeTimes->{3.6665482029429502`*^9}],

Cell[BoxData[
 InterpretationBox[
  RowBox[{
  "819", "\[InvisibleSpace]", "\<\"  \"\>", 
   "\[InvisibleSpace]", "\<\"Wed 9 Mar 2016 16:36:43\"\>"}],
  SequenceForm[819, "  ", "Wed 9 Mar 2016 16:36:43"],
  Editable->False]], "Print",
 ShowCellLabel->True,
 CellChangeTimes->{3.6665482032607603`*^9}],

Cell[BoxData[
 InterpretationBox[
  RowBox[{
  "767", "\[InvisibleSpace]", "\<\"  \"\>", 
   "\[InvisibleSpace]", "\<\"Wed 9 Mar 2016 16:36:43\"\>"}],
  SequenceForm[767, "  ", "Wed 9 Mar 2016 16:36:43"],
  Editable->False]], "Print",
 ShowCellLabel->True,
 CellChangeTimes->{3.666548203949462*^9}],

Cell[BoxData[
 InterpretationBox[
  RowBox[{
  "820", "\[InvisibleSpace]", "\<\"  \"\>", 
   "\[InvisibleSpace]", "\<\"Wed 9 Mar 2016 16:36:44\"\>"}],
  SequenceForm[820, "  ", "Wed 9 Mar 2016 16:36:44"],
  Editable->False]], "Print",
 ShowCellLabel->True,
 CellChangeTimes->{3.666548204589241*^9}],

Cell[BoxData[
 InterpretationBox[
  RowBox[{
  "821", "\[InvisibleSpace]", "\<\"  \"\>", 
   "\[InvisibleSpace]", "\<\"Wed 9 Mar 2016 16:36:45\"\>"}],
  SequenceForm[821, "  ", "Wed 9 Mar 2016 16:36:45"],
  Editable->False]], "Print",
 ShowCellLabel->True,
 CellChangeTimes->{3.66654820553187*^9}],

Cell[BoxData[
 InterpretationBox[
  RowBox[{
  "768", "\[InvisibleSpace]", "\<\"  \"\>", 
   "\[InvisibleSpace]", "\<\"Wed 9 Mar 2016 16:36:45\"\>"}],
  SequenceForm[768, "  ", "Wed 9 Mar 2016 16:36:45"],
  Editable->False]], "Print",
 ShowCellLabel->True,
 CellChangeTimes->{3.6665482058652143`*^9}],

Cell[BoxData[
 InterpretationBox[
  RowBox[{
  "769", "\[InvisibleSpace]", "\<\"  \"\>", 
   "\[InvisibleSpace]", "\<\"Wed 9 Mar 2016 16:36:46\"\>"}],
  SequenceForm[769, "  ", "Wed 9 Mar 2016 16:36:46"],
  Editable->False]], "Print",
 ShowCellLabel->True,
 CellChangeTimes->{3.666548206534513*^9}],

Cell[BoxData[
 InterpretationBox[
  RowBox[{
  "822", "\[InvisibleSpace]", "\<\"  \"\>", 
   "\[InvisibleSpace]", "\<\"Wed 9 Mar 2016 16:36:46\"\>"}],
  SequenceForm[822, "  ", "Wed 9 Mar 2016 16:36:46"],
  Editable->False]], "Print",
 ShowCellLabel->True,
 CellChangeTimes->{3.666548206859785*^9}],

Cell[BoxData[
 InterpretationBox[
  RowBox[{
  "770", "\[InvisibleSpace]", "\<\"  \"\>", 
   "\[InvisibleSpace]", "\<\"Wed 9 Mar 2016 16:36:47\"\>"}],
  SequenceForm[770, "  ", "Wed 9 Mar 2016 16:36:47"],
  Editable->False]], "Print",
 ShowCellLabel->True,
 CellChangeTimes->{3.666548207731195*^9}],

Cell[BoxData[
 InterpretationBox[
  RowBox[{
  "771", "\[InvisibleSpace]", "\<\"  \"\>", 
   "\[InvisibleSpace]", "\<\"Wed 9 Mar 2016 16:36:48\"\>"}],
  SequenceForm[771, "  ", "Wed 9 Mar 2016 16:36:48"],
  Editable->False]], "Print",
 ShowCellLabel->True,
 CellChangeTimes->{3.666548208538849*^9}],

Cell[BoxData[
 InterpretationBox[
  RowBox[{
  "823", "\[InvisibleSpace]", "\<\"  \"\>", 
   "\[InvisibleSpace]", "\<\"Wed 9 Mar 2016 16:36:49\"\>"}],
  SequenceForm[823, "  ", "Wed 9 Mar 2016 16:36:49"],
  Editable->False]], "Print",
 ShowCellLabel->True,
 CellChangeTimes->{3.6665482097136307`*^9}],

Cell[BoxData[
 InterpretationBox[
  RowBox[{
  "772", "\[InvisibleSpace]", "\<\"  \"\>", 
   "\[InvisibleSpace]", "\<\"Wed 9 Mar 2016 16:36:49\"\>"}],
  SequenceForm[772, "  ", "Wed 9 Mar 2016 16:36:49"],
  Editable->False]], "Print",
 ShowCellLabel->True,
 CellChangeTimes->{3.666548209856948*^9}],

Cell[BoxData[
 InterpretationBox[
  RowBox[{
  "824", "\[InvisibleSpace]", "\<\"  \"\>", 
   "\[InvisibleSpace]", "\<\"Wed 9 Mar 2016 16:36:50\"\>"}],
  SequenceForm[824, "  ", "Wed 9 Mar 2016 16:36:50"],
  Editable->False]], "Print",
 ShowCellLabel->True,
 CellChangeTimes->{3.666548210676162*^9}],

Cell[BoxData[
 InterpretationBox[
  RowBox[{
  "773", "\[InvisibleSpace]", "\<\"  \"\>", 
   "\[InvisibleSpace]", "\<\"Wed 9 Mar 2016 16:36:51\"\>"}],
  SequenceForm[773, "  ", "Wed 9 Mar 2016 16:36:51"],
  Editable->False]], "Print",
 ShowCellLabel->True,
 CellChangeTimes->{3.6665482113552*^9}],

Cell[BoxData[
 InterpretationBox[
  RowBox[{
  "774", "\[InvisibleSpace]", "\<\"  \"\>", 
   "\[InvisibleSpace]", "\<\"Wed 9 Mar 2016 16:36:52\"\>"}],
  SequenceForm[774, "  ", "Wed 9 Mar 2016 16:36:52"],
  Editable->False]], "Print",
 ShowCellLabel->True,
 CellChangeTimes->{3.666548212620116*^9}],

Cell[BoxData[
 InterpretationBox[
  RowBox[{
  "825", "\[InvisibleSpace]", "\<\"  \"\>", 
   "\[InvisibleSpace]", "\<\"Wed 9 Mar 2016 16:36:52\"\>"}],
  SequenceForm[825, "  ", "Wed 9 Mar 2016 16:36:52"],
  Editable->False]], "Print",
 ShowCellLabel->True,
 CellChangeTimes->{3.666548212743169*^9}],

Cell[BoxData[
 InterpretationBox[
  RowBox[{
  "826", "\[InvisibleSpace]", "\<\"  \"\>", 
   "\[InvisibleSpace]", "\<\"Wed 9 Mar 2016 16:36:53\"\>"}],
  SequenceForm[826, "  ", "Wed 9 Mar 2016 16:36:53"],
  Editable->False]], "Print",
 ShowCellLabel->True,
 CellChangeTimes->{3.666548213557498*^9}],

Cell[BoxData[
 InterpretationBox[
  RowBox[{
  "775", "\[InvisibleSpace]", "\<\"  \"\>", 
   "\[InvisibleSpace]", "\<\"Wed 9 Mar 2016 16:36:53\"\>"}],
  SequenceForm[775, "  ", "Wed 9 Mar 2016 16:36:53"],
  Editable->False]], "Print",
 ShowCellLabel->True,
 CellChangeTimes->{3.6665482137939262`*^9}],

Cell[BoxData[
 InterpretationBox[
  RowBox[{
  "776", "\[InvisibleSpace]", "\<\"  \"\>", 
   "\[InvisibleSpace]", "\<\"Wed 9 Mar 2016 16:36:54\"\>"}],
  SequenceForm[776, "  ", "Wed 9 Mar 2016 16:36:54"],
  Editable->False]], "Print",
 ShowCellLabel->True,
 CellChangeTimes->{3.666548214813868*^9}],

Cell[BoxData[
 InterpretationBox[
  RowBox[{
  "827", "\[InvisibleSpace]", "\<\"  \"\>", 
   "\[InvisibleSpace]", "\<\"Wed 9 Mar 2016 16:36:55\"\>"}],
  SequenceForm[827, "  ", "Wed 9 Mar 2016 16:36:55"],
  Editable->False]], "Print",
 ShowCellLabel->True,
 CellChangeTimes->{3.6665482156095037`*^9}],

Cell[BoxData[
 InterpretationBox[
  RowBox[{
  "777", "\[InvisibleSpace]", "\<\"  \"\>", 
   "\[InvisibleSpace]", "\<\"Wed 9 Mar 2016 16:36:55\"\>"}],
  SequenceForm[777, "  ", "Wed 9 Mar 2016 16:36:55"],
  Editable->False]], "Print",
 ShowCellLabel->True,
 CellChangeTimes->{3.6665482157670403`*^9}],

Cell[BoxData[
 InterpretationBox[
  RowBox[{
  "778", "\[InvisibleSpace]", "\<\"  \"\>", 
   "\[InvisibleSpace]", "\<\"Wed 9 Mar 2016 16:36:57\"\>"}],
  SequenceForm[778, "  ", "Wed 9 Mar 2016 16:36:57"],
  Editable->False]], "Print",
 ShowCellLabel->True,
 CellChangeTimes->{3.666548217677824*^9}],

Cell[BoxData[
 InterpretationBox[
  RowBox[{
  "828", "\[InvisibleSpace]", "\<\"  \"\>", 
   "\[InvisibleSpace]", "\<\"Wed 9 Mar 2016 16:36:57\"\>"}],
  SequenceForm[828, "  ", "Wed 9 Mar 2016 16:36:57"],
  Editable->False]], "Print",
 ShowCellLabel->True,
 CellChangeTimes->{3.666548217839408*^9}],

Cell[BoxData[
 InterpretationBox[
  RowBox[{
  "779", "\[InvisibleSpace]", "\<\"  \"\>", 
   "\[InvisibleSpace]", "\<\"Wed 9 Mar 2016 16:36:58\"\>"}],
  SequenceForm[779, "  ", "Wed 9 Mar 2016 16:36:58"],
  Editable->False]], "Print",
 ShowCellLabel->True,
 CellChangeTimes->{3.6665482186406937`*^9}],

Cell[BoxData[
 InterpretationBox[
  RowBox[{
  "780", "\[InvisibleSpace]", "\<\"  \"\>", 
   "\[InvisibleSpace]", "\<\"Wed 9 Mar 2016 16:36:59\"\>"}],
  SequenceForm[780, "  ", "Wed 9 Mar 2016 16:36:59"],
  Editable->False]], "Print",
 ShowCellLabel->True,
 CellChangeTimes->{3.6665482197561913`*^9}],

Cell[BoxData[
 InterpretationBox[
  RowBox[{
  "829", "\[InvisibleSpace]", "\<\"  \"\>", 
   "\[InvisibleSpace]", "\<\"Wed 9 Mar 2016 16:36:59\"\>"}],
  SequenceForm[829, "  ", "Wed 9 Mar 2016 16:36:59"],
  Editable->False]], "Print",
 ShowCellLabel->True,
 CellChangeTimes->{3.66654821993034*^9}],

Cell[BoxData[
 InterpretationBox[
  RowBox[{
  "781", "\[InvisibleSpace]", "\<\"  \"\>", 
   "\[InvisibleSpace]", "\<\"Wed 9 Mar 2016 16:37:01\"\>"}],
  SequenceForm[781, "  ", "Wed 9 Mar 2016 16:37:01"],
  Editable->False]], "Print",
 ShowCellLabel->True,
 CellChangeTimes->{3.6665482213184137`*^9}],

Cell[BoxData[
 InterpretationBox[
  RowBox[{
  "782", "\[InvisibleSpace]", "\<\"  \"\>", 
   "\[InvisibleSpace]", "\<\"Wed 9 Mar 2016 16:37:02\"\>"}],
  SequenceForm[782, "  ", "Wed 9 Mar 2016 16:37:02"],
  Editable->False]], "Print",
 ShowCellLabel->True,
 CellChangeTimes->{3.666548222364565*^9}],

Cell[BoxData[
 InterpretationBox[
  RowBox[{
  "830", "\[InvisibleSpace]", "\<\"  \"\>", 
   "\[InvisibleSpace]", "\<\"Wed 9 Mar 2016 16:37:02\"\>"}],
  SequenceForm[830, "  ", "Wed 9 Mar 2016 16:37:02"],
  Editable->False]], "Print",
 ShowCellLabel->True,
 CellChangeTimes->{3.666548222486186*^9}],

Cell[BoxData[
 InterpretationBox[
  RowBox[{
  "831", "\[InvisibleSpace]", "\<\"  \"\>", 
   "\[InvisibleSpace]", "\<\"Wed 9 Mar 2016 16:37:03\"\>"}],
  SequenceForm[831, "  ", "Wed 9 Mar 2016 16:37:03"],
  Editable->False]], "Print",
 ShowCellLabel->True,
 CellChangeTimes->{3.666548223650172*^9}],

Cell[BoxData[
 InterpretationBox[
  RowBox[{
  "783", "\[InvisibleSpace]", "\<\"  \"\>", 
   "\[InvisibleSpace]", "\<\"Wed 9 Mar 2016 16:37:04\"\>"}],
  SequenceForm[783, "  ", "Wed 9 Mar 2016 16:37:04"],
  Editable->False]], "Print",
 ShowCellLabel->True,
 CellChangeTimes->{3.666548224436932*^9}],

Cell[BoxData[
 InterpretationBox[
  RowBox[{
  "784", "\[InvisibleSpace]", "\<\"  \"\>", 
   "\[InvisibleSpace]", "\<\"Wed 9 Mar 2016 16:37:05\"\>"}],
  SequenceForm[784, "  ", "Wed 9 Mar 2016 16:37:05"],
  Editable->False]], "Print",
 ShowCellLabel->True,
 CellChangeTimes->{3.6665482254239807`*^9}],

Cell[BoxData[
 InterpretationBox[
  RowBox[{
  "832", "\[InvisibleSpace]", "\<\"  \"\>", 
   "\[InvisibleSpace]", "\<\"Wed 9 Mar 2016 16:37:05\"\>"}],
  SequenceForm[832, "  ", "Wed 9 Mar 2016 16:37:05"],
  Editable->False]], "Print",
 ShowCellLabel->True,
 CellChangeTimes->{3.66654822556494*^9}],

Cell[BoxData[
 InterpretationBox[
  RowBox[{
  "833", "\[InvisibleSpace]", "\<\"  \"\>", 
   "\[InvisibleSpace]", "\<\"Wed 9 Mar 2016 16:37:06\"\>"}],
  SequenceForm[833, "  ", "Wed 9 Mar 2016 16:37:06"],
  Editable->False]], "Print",
 ShowCellLabel->True,
 CellChangeTimes->{3.6665482264486637`*^9}],

Cell[BoxData[
 InterpretationBox[
  RowBox[{
  "785", "\[InvisibleSpace]", "\<\"  \"\>", 
   "\[InvisibleSpace]", "\<\"Wed 9 Mar 2016 16:37:07\"\>"}],
  SequenceForm[785, "  ", "Wed 9 Mar 2016 16:37:07"],
  Editable->False]], "Print",
 ShowCellLabel->True,
 CellChangeTimes->{3.666548227085256*^9}],

Cell[BoxData[
 InterpretationBox[
  RowBox[{
  "834", "\[InvisibleSpace]", "\<\"  \"\>", 
   "\[InvisibleSpace]", "\<\"Wed 9 Mar 2016 16:37:08\"\>"}],
  SequenceForm[834, "  ", "Wed 9 Mar 2016 16:37:08"],
  Editable->False]], "Print",
 ShowCellLabel->True,
 CellChangeTimes->{3.666548228191531*^9}],

Cell[BoxData[
 InterpretationBox[
  RowBox[{
  "786", "\[InvisibleSpace]", "\<\"  \"\>", 
   "\[InvisibleSpace]", "\<\"Wed 9 Mar 2016 16:37:08\"\>"}],
  SequenceForm[786, "  ", "Wed 9 Mar 2016 16:37:08"],
  Editable->False]], "Print",
 ShowCellLabel->True,
 CellChangeTimes->{3.6665482287819433`*^9}],

Cell[BoxData[
 InterpretationBox[
  RowBox[{
  "787", "\[InvisibleSpace]", "\<\"  \"\>", 
   "\[InvisibleSpace]", "\<\"Wed 9 Mar 2016 16:37:09\"\>"}],
  SequenceForm[787, "  ", "Wed 9 Mar 2016 16:37:09"],
  Editable->False]], "Print",
 ShowCellLabel->True,
 CellChangeTimes->{3.6665482297900333`*^9}],

Cell[BoxData[
 InterpretationBox[
  RowBox[{
  "835", "\[InvisibleSpace]", "\<\"  \"\>", 
   "\[InvisibleSpace]", "\<\"Wed 9 Mar 2016 16:37:09\"\>"}],
  SequenceForm[835, "  ", "Wed 9 Mar 2016 16:37:09"],
  Editable->False]], "Print",
 ShowCellLabel->True,
 CellChangeTimes->{3.6665482300652523`*^9}],

Cell[BoxData[
 InterpretationBox[
  RowBox[{
  "788", "\[InvisibleSpace]", "\<\"  \"\>", 
   "\[InvisibleSpace]", "\<\"Wed 9 Mar 2016 16:37:10\"\>"}],
  SequenceForm[788, "  ", "Wed 9 Mar 2016 16:37:10"],
  Editable->False]], "Print",
 ShowCellLabel->True,
 CellChangeTimes->{3.666548230846231*^9}],

Cell[BoxData[
 InterpretationBox[
  RowBox[{
  "789", "\[InvisibleSpace]", "\<\"  \"\>", 
   "\[InvisibleSpace]", "\<\"Wed 9 Mar 2016 16:37:11\"\>"}],
  SequenceForm[789, "  ", "Wed 9 Mar 2016 16:37:11"],
  Editable->False]], "Print",
 ShowCellLabel->True,
 CellChangeTimes->{3.666548231528921*^9}],

Cell[BoxData[
 InterpretationBox[
  RowBox[{
  "836", "\[InvisibleSpace]", "\<\"  \"\>", 
   "\[InvisibleSpace]", "\<\"Wed 9 Mar 2016 16:37:13\"\>"}],
  SequenceForm[836, "  ", "Wed 9 Mar 2016 16:37:13"],
  Editable->False]], "Print",
 ShowCellLabel->True,
 CellChangeTimes->{3.6665482330529203`*^9}],

Cell[BoxData[
 InterpretationBox[
  RowBox[{
  "790", "\[InvisibleSpace]", "\<\"  \"\>", 
   "\[InvisibleSpace]", "\<\"Wed 9 Mar 2016 16:37:13\"\>"}],
  SequenceForm[790, "  ", "Wed 9 Mar 2016 16:37:13"],
  Editable->False]], "Print",
 ShowCellLabel->True,
 CellChangeTimes->{3.666548233209144*^9}],

Cell[BoxData[
 InterpretationBox[
  RowBox[{
  "791", "\[InvisibleSpace]", "\<\"  \"\>", 
   "\[InvisibleSpace]", "\<\"Wed 9 Mar 2016 16:37:14\"\>"}],
  SequenceForm[791, "  ", "Wed 9 Mar 2016 16:37:14"],
  Editable->False]], "Print",
 ShowCellLabel->True,
 CellChangeTimes->{3.6665482340425663`*^9}],

Cell[BoxData[
 InterpretationBox[
  RowBox[{
  "837", "\[InvisibleSpace]", "\<\"  \"\>", 
   "\[InvisibleSpace]", "\<\"Wed 9 Mar 2016 16:37:14\"\>"}],
  SequenceForm[837, "  ", "Wed 9 Mar 2016 16:37:14"],
  Editable->False]], "Print",
 ShowCellLabel->True,
 CellChangeTimes->{3.666548234829287*^9}],

Cell[BoxData[
 InterpretationBox[
  RowBox[{
  "792", "\[InvisibleSpace]", "\<\"  \"\>", 
   "\[InvisibleSpace]", "\<\"Wed 9 Mar 2016 16:37:14\"\>"}],
  SequenceForm[792, "  ", "Wed 9 Mar 2016 16:37:14"],
  Editable->False]], "Print",
 ShowCellLabel->True,
 CellChangeTimes->{3.66654823497253*^9}],

Cell[BoxData[
 InterpretationBox[
  RowBox[{
  "838", "\[InvisibleSpace]", "\<\"  \"\>", 
   "\[InvisibleSpace]", "\<\"Wed 9 Mar 2016 16:37:16\"\>"}],
  SequenceForm[838, "  ", "Wed 9 Mar 2016 16:37:16"],
  Editable->False]], "Print",
 ShowCellLabel->True,
 CellChangeTimes->{3.666548236336411*^9}],

Cell[BoxData[
 InterpretationBox[
  RowBox[{
  "793", "\[InvisibleSpace]", "\<\"  \"\>", 
   "\[InvisibleSpace]", "\<\"Wed 9 Mar 2016 16:37:16\"\>"}],
  SequenceForm[793, "  ", "Wed 9 Mar 2016 16:37:16"],
  Editable->False]], "Print",
 ShowCellLabel->True,
 CellChangeTimes->{3.6665482364880943`*^9}],

Cell[BoxData[
 InterpretationBox[
  RowBox[{
  "794", "\[InvisibleSpace]", "\<\"  \"\>", 
   "\[InvisibleSpace]", "\<\"Wed 9 Mar 2016 16:37:17\"\>"}],
  SequenceForm[794, "  ", "Wed 9 Mar 2016 16:37:17"],
  Editable->False]], "Print",
 ShowCellLabel->True,
 CellChangeTimes->{3.666548237900094*^9}],

Cell[BoxData[
 InterpretationBox[
  RowBox[{
  "839", "\[InvisibleSpace]", "\<\"  \"\>", 
   "\[InvisibleSpace]", "\<\"Wed 9 Mar 2016 16:37:18\"\>"}],
  SequenceForm[839, "  ", "Wed 9 Mar 2016 16:37:18"],
  Editable->False]], "Print",
 ShowCellLabel->True,
 CellChangeTimes->{3.666548238103896*^9}],

Cell[BoxData[
 InterpretationBox[
  RowBox[{
  "795", "\[InvisibleSpace]", "\<\"  \"\>", 
   "\[InvisibleSpace]", "\<\"Wed 9 Mar 2016 16:37:19\"\>"}],
  SequenceForm[795, "  ", "Wed 9 Mar 2016 16:37:19"],
  Editable->False]], "Print",
 ShowCellLabel->True,
 CellChangeTimes->{3.666548239176403*^9}],

Cell[BoxData[
 InterpretationBox[
  RowBox[{
  "840", "\[InvisibleSpace]", "\<\"  \"\>", 
   "\[InvisibleSpace]", "\<\"Wed 9 Mar 2016 16:37:20\"\>"}],
  SequenceForm[840, "  ", "Wed 9 Mar 2016 16:37:20"],
  Editable->False]], "Print",
 ShowCellLabel->True,
 CellChangeTimes->{3.666548240149437*^9}],

Cell[BoxData[
 InterpretationBox[
  RowBox[{
  "796", "\[InvisibleSpace]", "\<\"  \"\>", 
   "\[InvisibleSpace]", "\<\"Wed 9 Mar 2016 16:37:20\"\>"}],
  SequenceForm[796, "  ", "Wed 9 Mar 2016 16:37:20"],
  Editable->False]], "Print",
 ShowCellLabel->True,
 CellChangeTimes->{3.6665482405410967`*^9}],

Cell[BoxData[
 InterpretationBox[
  RowBox[{
  "797", "\[InvisibleSpace]", "\<\"  \"\>", 
   "\[InvisibleSpace]", "\<\"Wed 9 Mar 2016 16:37:22\"\>"}],
  SequenceForm[797, "  ", "Wed 9 Mar 2016 16:37:22"],
  Editable->False]], "Print",
 ShowCellLabel->True,
 CellChangeTimes->{3.6665482421783648`*^9}],

Cell[BoxData[
 InterpretationBox[
  RowBox[{
  "841", "\[InvisibleSpace]", "\<\"  \"\>", 
   "\[InvisibleSpace]", "\<\"Wed 9 Mar 2016 16:37:23\"\>"}],
  SequenceForm[841, "  ", "Wed 9 Mar 2016 16:37:23"],
  Editable->False]], "Print",
 ShowCellLabel->True,
 CellChangeTimes->{3.666548243313924*^9}],

Cell[BoxData[
 InterpretationBox[
  RowBox[{
  "798", "\[InvisibleSpace]", "\<\"  \"\>", 
   "\[InvisibleSpace]", "\<\"Wed 9 Mar 2016 16:37:24\"\>"}],
  SequenceForm[798, "  ", "Wed 9 Mar 2016 16:37:24"],
  Editable->False]], "Print",
 ShowCellLabel->True,
 CellChangeTimes->{3.6665482443444853`*^9}],

Cell[BoxData[
 InterpretationBox[
  RowBox[{
  "842", "\[InvisibleSpace]", "\<\"  \"\>", 
   "\[InvisibleSpace]", "\<\"Wed 9 Mar 2016 16:37:24\"\>"}],
  SequenceForm[842, "  ", "Wed 9 Mar 2016 16:37:24"],
  Editable->False]], "Print",
 ShowCellLabel->True,
 CellChangeTimes->{3.6665482445292473`*^9}],

Cell[BoxData[
 InterpretationBox[
  RowBox[{
  "799", "\[InvisibleSpace]", "\<\"  \"\>", 
   "\[InvisibleSpace]", "\<\"Wed 9 Mar 2016 16:37:25\"\>"}],
  SequenceForm[799, "  ", "Wed 9 Mar 2016 16:37:25"],
  Editable->False]], "Print",
 ShowCellLabel->True,
 CellChangeTimes->{3.66654824573571*^9}],

Cell[BoxData[
 InterpretationBox[
  RowBox[{
  "843", "\[InvisibleSpace]", "\<\"  \"\>", 
   "\[InvisibleSpace]", "\<\"Wed 9 Mar 2016 16:37:25\"\>"}],
  SequenceForm[843, "  ", "Wed 9 Mar 2016 16:37:25"],
  Editable->False]], "Print",
 ShowCellLabel->True,
 CellChangeTimes->{3.666548245901387*^9}],

Cell[BoxData[
 InterpretationBox[
  RowBox[{
  "844", "\[InvisibleSpace]", "\<\"  \"\>", 
   "\[InvisibleSpace]", "\<\"Wed 9 Mar 2016 16:37:26\"\>"}],
  SequenceForm[844, "  ", "Wed 9 Mar 2016 16:37:26"],
  Editable->False]], "Print",
 ShowCellLabel->True,
 CellChangeTimes->{3.666548246911583*^9}],

Cell[BoxData[
 InterpretationBox[
  RowBox[{
  "800", "\[InvisibleSpace]", "\<\"  \"\>", 
   "\[InvisibleSpace]", "\<\"Wed 9 Mar 2016 16:37:27\"\>"}],
  SequenceForm[800, "  ", "Wed 9 Mar 2016 16:37:27"],
  Editable->False]], "Print",
 ShowCellLabel->True,
 CellChangeTimes->{3.666548247289765*^9}],

Cell[BoxData[
 InterpretationBox[
  RowBox[{
  "801", "\[InvisibleSpace]", "\<\"  \"\>", 
   "\[InvisibleSpace]", "\<\"Wed 9 Mar 2016 16:37:28\"\>"}],
  SequenceForm[801, "  ", "Wed 9 Mar 2016 16:37:28"],
  Editable->False]], "Print",
 ShowCellLabel->True,
 CellChangeTimes->{3.666548248211802*^9}],

Cell[BoxData[
 InterpretationBox[
  RowBox[{
  "845", "\[InvisibleSpace]", "\<\"  \"\>", 
   "\[InvisibleSpace]", "\<\"Wed 9 Mar 2016 16:37:28\"\>"}],
  SequenceForm[845, "  ", "Wed 9 Mar 2016 16:37:28"],
  Editable->False]], "Print",
 ShowCellLabel->True,
 CellChangeTimes->{3.6665482488083153`*^9}],

Cell[BoxData[
 InterpretationBox[
  RowBox[{
  "802", "\[InvisibleSpace]", "\<\"  \"\>", 
   "\[InvisibleSpace]", "\<\"Wed 9 Mar 2016 16:37:29\"\>"}],
  SequenceForm[802, "  ", "Wed 9 Mar 2016 16:37:29"],
  Editable->False]], "Print",
 ShowCellLabel->True,
 CellChangeTimes->{3.666548249166368*^9}],

Cell[BoxData[
 InterpretationBox[
  RowBox[{
  "846", "\[InvisibleSpace]", "\<\"  \"\>", 
   "\[InvisibleSpace]", "\<\"Wed 9 Mar 2016 16:37:30\"\>"}],
  SequenceForm[846, "  ", "Wed 9 Mar 2016 16:37:30"],
  Editable->False]], "Print",
 ShowCellLabel->True,
 CellChangeTimes->{3.666548250155411*^9}],

Cell[BoxData[
 InterpretationBox[
  RowBox[{
  "803", "\[InvisibleSpace]", "\<\"  \"\>", 
   "\[InvisibleSpace]", "\<\"Wed 9 Mar 2016 16:37:30\"\>"}],
  SequenceForm[803, "  ", "Wed 9 Mar 2016 16:37:30"],
  Editable->False]], "Print",
 ShowCellLabel->True,
 CellChangeTimes->{3.6665482506306047`*^9}],

Cell[BoxData[
 InterpretationBox[
  RowBox[{
  "847", "\[InvisibleSpace]", "\<\"  \"\>", 
   "\[InvisibleSpace]", "\<\"Wed 9 Mar 2016 16:37:31\"\>"}],
  SequenceForm[847, "  ", "Wed 9 Mar 2016 16:37:31"],
  Editable->False]], "Print",
 ShowCellLabel->True,
 CellChangeTimes->{3.6665482511609573`*^9}],

Cell[BoxData[
 InterpretationBox[
  RowBox[{
  "804", "\[InvisibleSpace]", "\<\"  \"\>", 
   "\[InvisibleSpace]", "\<\"Wed 9 Mar 2016 16:37:31\"\>"}],
  SequenceForm[804, "  ", "Wed 9 Mar 2016 16:37:31"],
  Editable->False]], "Print",
 ShowCellLabel->True,
 CellChangeTimes->{3.666548252015131*^9}],

Cell[BoxData[
 InterpretationBox[
  RowBox[{
  "848", "\[InvisibleSpace]", "\<\"  \"\>", 
   "\[InvisibleSpace]", "\<\"Wed 9 Mar 2016 16:37:32\"\>"}],
  SequenceForm[848, "  ", "Wed 9 Mar 2016 16:37:32"],
  Editable->False]], "Print",
 ShowCellLabel->True,
 CellChangeTimes->{3.666548252739585*^9}],

Cell[BoxData[
 InterpretationBox[
  RowBox[{
  "805", "\[InvisibleSpace]", "\<\"  \"\>", 
   "\[InvisibleSpace]", "\<\"Wed 9 Mar 2016 16:37:34\"\>"}],
  SequenceForm[805, "  ", "Wed 9 Mar 2016 16:37:34"],
  Editable->False]], "Print",
 ShowCellLabel->True,
 CellChangeTimes->{3.6665482542762213`*^9}],

Cell[BoxData[
 InterpretationBox[
  RowBox[{
  "849", "\[InvisibleSpace]", "\<\"  \"\>", 
   "\[InvisibleSpace]", "\<\"Wed 9 Mar 2016 16:37:34\"\>"}],
  SequenceForm[849, "  ", "Wed 9 Mar 2016 16:37:34"],
  Editable->False]], "Print",
 ShowCellLabel->True,
 CellChangeTimes->{3.6665482544535837`*^9}],

Cell[BoxData[
 InterpretationBox[
  RowBox[{
  "850", "\[InvisibleSpace]", "\<\"  \"\>", 
   "\[InvisibleSpace]", "\<\"Wed 9 Mar 2016 16:37:35\"\>"}],
  SequenceForm[850, "  ", "Wed 9 Mar 2016 16:37:35"],
  Editable->False]], "Print",
 ShowCellLabel->True,
 CellChangeTimes->{3.666548255658288*^9}],

Cell[BoxData[
 InterpretationBox[
  RowBox[{
  "806", "\[InvisibleSpace]", "\<\"  \"\>", 
   "\[InvisibleSpace]", "\<\"Wed 9 Mar 2016 16:37:35\"\>"}],
  SequenceForm[806, "  ", "Wed 9 Mar 2016 16:37:35"],
  Editable->False]], "Print",
 ShowCellLabel->True,
 CellChangeTimes->{3.666548255831532*^9}],

Cell[BoxData[
 InterpretationBox[
  RowBox[{
  "807", "\[InvisibleSpace]", "\<\"  \"\>", 
   "\[InvisibleSpace]", "\<\"Wed 9 Mar 2016 16:37:36\"\>"}],
  SequenceForm[807, "  ", "Wed 9 Mar 2016 16:37:36"],
  Editable->False]], "Print",
 ShowCellLabel->True,
 CellChangeTimes->{3.6665482567390327`*^9}],

Cell[BoxData[
 InterpretationBox[
  RowBox[{
  "851", "\[InvisibleSpace]", "\<\"  \"\>", 
   "\[InvisibleSpace]", "\<\"Wed 9 Mar 2016 16:37:37\"\>"}],
  SequenceForm[851, "  ", "Wed 9 Mar 2016 16:37:37"],
  Editable->False]], "Print",
 ShowCellLabel->True,
 CellChangeTimes->{3.66654825728129*^9}],

Cell[BoxData[
 InterpretationBox[
  RowBox[{
  "808", "\[InvisibleSpace]", "\<\"  \"\>", 
   "\[InvisibleSpace]", "\<\"Wed 9 Mar 2016 16:37:37\"\>"}],
  SequenceForm[808, "  ", "Wed 9 Mar 2016 16:37:37"],
  Editable->False]], "Print",
 ShowCellLabel->True,
 CellChangeTimes->{3.666548257865584*^9}],

Cell[BoxData[
 InterpretationBox[
  RowBox[{
  "852", "\[InvisibleSpace]", "\<\"  \"\>", 
   "\[InvisibleSpace]", "\<\"Wed 9 Mar 2016 16:37:38\"\>"}],
  SequenceForm[852, "  ", "Wed 9 Mar 2016 16:37:38"],
  Editable->False]], "Print",
 ShowCellLabel->True,
 CellChangeTimes->{3.666548258507968*^9}],

Cell[BoxData[
 InterpretationBox[
  RowBox[{
  "809", "\[InvisibleSpace]", "\<\"  \"\>", 
   "\[InvisibleSpace]", "\<\"Wed 9 Mar 2016 16:37:38\"\>"}],
  SequenceForm[809, "  ", "Wed 9 Mar 2016 16:37:38"],
  Editable->False]], "Print",
 ShowCellLabel->True,
 CellChangeTimes->{3.6665482588562813`*^9}],

Cell[BoxData[
 InterpretationBox[
  RowBox[{
  "810", "\[InvisibleSpace]", "\<\"  \"\>", 
   "\[InvisibleSpace]", "\<\"Wed 9 Mar 2016 16:37:40\"\>"}],
  SequenceForm[810, "  ", "Wed 9 Mar 2016 16:37:40"],
  Editable->False]], "Print",
 ShowCellLabel->True,
 CellChangeTimes->{3.666548260087928*^9}],

Cell[BoxData[
 InterpretationBox[
  RowBox[{
  "853", "\[InvisibleSpace]", "\<\"  \"\>", 
   "\[InvisibleSpace]", "\<\"Wed 9 Mar 2016 16:37:40\"\>"}],
  SequenceForm[853, "  ", "Wed 9 Mar 2016 16:37:40"],
  Editable->False]], "Print",
 ShowCellLabel->True,
 CellChangeTimes->{3.6665482606817636`*^9}],

Cell[BoxData[
 InterpretationBox[
  RowBox[{
  "854", "\[InvisibleSpace]", "\<\"  \"\>", 
   "\[InvisibleSpace]", "\<\"Wed 9 Mar 2016 16:37:42\"\>"}],
  SequenceForm[854, "  ", "Wed 9 Mar 2016 16:37:42"],
  Editable->False]], "Print",
 ShowCellLabel->True,
 CellChangeTimes->{3.6665482621645117`*^9}],

Cell[BoxData[
 InterpretationBox[
  RowBox[{
  "811", "\[InvisibleSpace]", "\<\"  \"\>", 
   "\[InvisibleSpace]", "\<\"Wed 9 Mar 2016 16:37:43\"\>"}],
  SequenceForm[811, "  ", "Wed 9 Mar 2016 16:37:43"],
  Editable->False]], "Print",
 ShowCellLabel->True,
 CellChangeTimes->{3.6665482630751963`*^9}],

Cell[BoxData[
 InterpretationBox[
  RowBox[{
  "855", "\[InvisibleSpace]", "\<\"  \"\>", 
   "\[InvisibleSpace]", "\<\"Wed 9 Mar 2016 16:37:43\"\>"}],
  SequenceForm[855, "  ", "Wed 9 Mar 2016 16:37:43"],
  Editable->False]], "Print",
 ShowCellLabel->True,
 CellChangeTimes->{3.666548263210597*^9}],

Cell[BoxData[
 InterpretationBox[
  RowBox[{
  "856", "\[InvisibleSpace]", "\<\"  \"\>", 
   "\[InvisibleSpace]", "\<\"Wed 9 Mar 2016 16:37:44\"\>"}],
  SequenceForm[856, "  ", "Wed 9 Mar 2016 16:37:44"],
  Editable->False]], "Print",
 ShowCellLabel->True,
 CellChangeTimes->{3.666548264075515*^9}],

Cell[BoxData[
 InterpretationBox[
  RowBox[{
  "812", "\[InvisibleSpace]", "\<\"  \"\>", 
   "\[InvisibleSpace]", "\<\"Wed 9 Mar 2016 16:37:44\"\>"}],
  SequenceForm[812, "  ", "Wed 9 Mar 2016 16:37:44"],
  Editable->False]], "Print",
 ShowCellLabel->True,
 CellChangeTimes->{3.6665482643832417`*^9}],

Cell[BoxData[
 InterpretationBox[
  RowBox[{
  "857", "\[InvisibleSpace]", "\<\"  \"\>", 
   "\[InvisibleSpace]", "\<\"Wed 9 Mar 2016 16:37:45\"\>"}],
  SequenceForm[857, "  ", "Wed 9 Mar 2016 16:37:45"],
  Editable->False]], "Print",
 ShowCellLabel->True,
 CellChangeTimes->{3.666548265329195*^9}],

Cell[BoxData[
 InterpretationBox[
  RowBox[{
  "813", "\[InvisibleSpace]", "\<\"  \"\>", 
   "\[InvisibleSpace]", "\<\"Wed 9 Mar 2016 16:37:45\"\>"}],
  SequenceForm[813, "  ", "Wed 9 Mar 2016 16:37:45"],
  Editable->False]], "Print",
 ShowCellLabel->True,
 CellChangeTimes->{3.6665482654635763`*^9}],

Cell[BoxData[
 InterpretationBox[
  RowBox[{
  "858", "\[InvisibleSpace]", "\<\"  \"\>", 
   "\[InvisibleSpace]", "\<\"Wed 9 Mar 2016 16:37:46\"\>"}],
  SequenceForm[858, "  ", "Wed 9 Mar 2016 16:37:46"],
  Editable->False]], "Print",
 ShowCellLabel->True,
 CellChangeTimes->{3.666548267151235*^9}],

Cell[BoxData[
 InterpretationBox[
  RowBox[{
  "876", "\[InvisibleSpace]", "\<\"  \"\>", 
   "\[InvisibleSpace]", "\<\"Wed 9 Mar 2016 16:37:47\"\>"}],
  SequenceForm[876, "  ", "Wed 9 Mar 2016 16:37:47"],
  Editable->False]], "Print",
 ShowCellLabel->True,
 CellChangeTimes->{3.66654826728481*^9}],

Cell[BoxData[
 InterpretationBox[
  RowBox[{
  "859", "\[InvisibleSpace]", "\<\"  \"\>", 
   "\[InvisibleSpace]", "\<\"Wed 9 Mar 2016 16:37:48\"\>"}],
  SequenceForm[859, "  ", "Wed 9 Mar 2016 16:37:48"],
  Editable->False]], "Print",
 ShowCellLabel->True,
 CellChangeTimes->{3.666548268234552*^9}],

Cell[BoxData[
 InterpretationBox[
  RowBox[{
  "877", "\[InvisibleSpace]", "\<\"  \"\>", 
   "\[InvisibleSpace]", "\<\"Wed 9 Mar 2016 16:37:48\"\>"}],
  SequenceForm[877, "  ", "Wed 9 Mar 2016 16:37:48"],
  Editable->False]], "Print",
 ShowCellLabel->True,
 CellChangeTimes->{3.6665482687148952`*^9}],

Cell[BoxData[
 InterpretationBox[
  RowBox[{
  "860", "\[InvisibleSpace]", "\<\"  \"\>", 
   "\[InvisibleSpace]", "\<\"Wed 9 Mar 2016 16:37:49\"\>"}],
  SequenceForm[860, "  ", "Wed 9 Mar 2016 16:37:49"],
  Editable->False]], "Print",
 ShowCellLabel->True,
 CellChangeTimes->{3.6665482695460663`*^9}],

Cell[BoxData[
 InterpretationBox[
  RowBox[{
  "878", "\[InvisibleSpace]", "\<\"  \"\>", 
   "\[InvisibleSpace]", "\<\"Wed 9 Mar 2016 16:37:50\"\>"}],
  SequenceForm[878, "  ", "Wed 9 Mar 2016 16:37:50"],
  Editable->False]], "Print",
 ShowCellLabel->True,
 CellChangeTimes->{3.6665482704901237`*^9}],

Cell[BoxData[
 InterpretationBox[
  RowBox[{
  "861", "\[InvisibleSpace]", "\<\"  \"\>", 
   "\[InvisibleSpace]", "\<\"Wed 9 Mar 2016 16:37:50\"\>"}],
  SequenceForm[861, "  ", "Wed 9 Mar 2016 16:37:50"],
  Editable->False]], "Print",
 ShowCellLabel->True,
 CellChangeTimes->{3.6665482707983923`*^9}],

Cell[BoxData[
 InterpretationBox[
  RowBox[{
  "879", "\[InvisibleSpace]", "\<\"  \"\>", 
   "\[InvisibleSpace]", "\<\"Wed 9 Mar 2016 16:37:51\"\>"}],
  SequenceForm[879, "  ", "Wed 9 Mar 2016 16:37:51"],
  Editable->False]], "Print",
 ShowCellLabel->True,
 CellChangeTimes->{3.666548271848971*^9}],

Cell[BoxData[
 InterpretationBox[
  RowBox[{
  "862", "\[InvisibleSpace]", "\<\"  \"\>", 
   "\[InvisibleSpace]", "\<\"Wed 9 Mar 2016 16:37:52\"\>"}],
  SequenceForm[862, "  ", "Wed 9 Mar 2016 16:37:52"],
  Editable->False]], "Print",
 ShowCellLabel->True,
 CellChangeTimes->{3.6665482723286963`*^9}],

Cell[BoxData[
 InterpretationBox[
  RowBox[{
  "880", "\[InvisibleSpace]", "\<\"  \"\>", 
   "\[InvisibleSpace]", "\<\"Wed 9 Mar 2016 16:37:53\"\>"}],
  SequenceForm[880, "  ", "Wed 9 Mar 2016 16:37:53"],
  Editable->False]], "Print",
 ShowCellLabel->True,
 CellChangeTimes->{3.666548273062808*^9}],

Cell[BoxData[
 InterpretationBox[
  RowBox[{
  "863", "\[InvisibleSpace]", "\<\"  \"\>", 
   "\[InvisibleSpace]", "\<\"Wed 9 Mar 2016 16:37:53\"\>"}],
  SequenceForm[863, "  ", "Wed 9 Mar 2016 16:37:53"],
  Editable->False]], "Print",
 ShowCellLabel->True,
 CellChangeTimes->{3.6665482735277576`*^9}],

Cell[BoxData[
 InterpretationBox[
  RowBox[{
  "881", "\[InvisibleSpace]", "\<\"  \"\>", 
   "\[InvisibleSpace]", "\<\"Wed 9 Mar 2016 16:37:54\"\>"}],
  SequenceForm[881, "  ", "Wed 9 Mar 2016 16:37:54"],
  Editable->False]], "Print",
 ShowCellLabel->True,
 CellChangeTimes->{3.666548274506921*^9}],

Cell[BoxData[
 InterpretationBox[
  RowBox[{
  "864", "\[InvisibleSpace]", "\<\"  \"\>", 
   "\[InvisibleSpace]", "\<\"Wed 9 Mar 2016 16:37:54\"\>"}],
  SequenceForm[864, "  ", "Wed 9 Mar 2016 16:37:54"],
  Editable->False]], "Print",
 ShowCellLabel->True,
 CellChangeTimes->{3.666548274858493*^9}],

Cell[BoxData[
 InterpretationBox[
  RowBox[{
  "882", "\[InvisibleSpace]", "\<\"  \"\>", 
   "\[InvisibleSpace]", "\<\"Wed 9 Mar 2016 16:37:55\"\>"}],
  SequenceForm[882, "  ", "Wed 9 Mar 2016 16:37:55"],
  Editable->False]], "Print",
 ShowCellLabel->True,
 CellChangeTimes->{3.666548275802019*^9}],

Cell[BoxData[
 InterpretationBox[
  RowBox[{
  "865", "\[InvisibleSpace]", "\<\"  \"\>", 
   "\[InvisibleSpace]", "\<\"Wed 9 Mar 2016 16:37:56\"\>"}],
  SequenceForm[865, "  ", "Wed 9 Mar 2016 16:37:56"],
  Editable->False]], "Print",
 ShowCellLabel->True,
 CellChangeTimes->{3.666548276430341*^9}],

Cell[BoxData[
 InterpretationBox[
  RowBox[{
  "883", "\[InvisibleSpace]", "\<\"  \"\>", 
   "\[InvisibleSpace]", "\<\"Wed 9 Mar 2016 16:37:57\"\>"}],
  SequenceForm[883, "  ", "Wed 9 Mar 2016 16:37:57"],
  Editable->False]], "Print",
 ShowCellLabel->True,
 CellChangeTimes->{3.666548277225799*^9}],

Cell[BoxData[
 InterpretationBox[
  RowBox[{
  "866", "\[InvisibleSpace]", "\<\"  \"\>", 
   "\[InvisibleSpace]", "\<\"Wed 9 Mar 2016 16:37:57\"\>"}],
  SequenceForm[866, "  ", "Wed 9 Mar 2016 16:37:57"],
  Editable->False]], "Print",
 ShowCellLabel->True,
 CellChangeTimes->{3.666548277894186*^9}],

Cell[BoxData[
 InterpretationBox[
  RowBox[{
  "884", "\[InvisibleSpace]", "\<\"  \"\>", 
   "\[InvisibleSpace]", "\<\"Wed 9 Mar 2016 16:37:58\"\>"}],
  SequenceForm[884, "  ", "Wed 9 Mar 2016 16:37:58"],
  Editable->False]], "Print",
 ShowCellLabel->True,
 CellChangeTimes->{3.6665482785772877`*^9}],

Cell[BoxData[
 InterpretationBox[
  RowBox[{
  "867", "\[InvisibleSpace]", "\<\"  \"\>", 
   "\[InvisibleSpace]", "\<\"Wed 9 Mar 2016 16:37:58\"\>"}],
  SequenceForm[867, "  ", "Wed 9 Mar 2016 16:37:58"],
  Editable->False]], "Print",
 ShowCellLabel->True,
 CellChangeTimes->{3.666548278871004*^9}],

Cell[BoxData[
 InterpretationBox[
  RowBox[{
  "885", "\[InvisibleSpace]", "\<\"  \"\>", 
   "\[InvisibleSpace]", "\<\"Wed 9 Mar 2016 16:38:00\"\>"}],
  SequenceForm[885, "  ", "Wed 9 Mar 2016 16:38:00"],
  Editable->False]], "Print",
 ShowCellLabel->True,
 CellChangeTimes->{3.6665482802017183`*^9}],

Cell[BoxData[
 InterpretationBox[
  RowBox[{
  "868", "\[InvisibleSpace]", "\<\"  \"\>", 
   "\[InvisibleSpace]", "\<\"Wed 9 Mar 2016 16:38:01\"\>"}],
  SequenceForm[868, "  ", "Wed 9 Mar 2016 16:38:01"],
  Editable->False]], "Print",
 ShowCellLabel->True,
 CellChangeTimes->{3.666548281137144*^9}],

Cell[BoxData[
 InterpretationBox[
  RowBox[{
  "886", "\[InvisibleSpace]", "\<\"  \"\>", 
   "\[InvisibleSpace]", "\<\"Wed 9 Mar 2016 16:38:01\"\>"}],
  SequenceForm[886, "  ", "Wed 9 Mar 2016 16:38:01"],
  Editable->False]], "Print",
 ShowCellLabel->True,
 CellChangeTimes->{3.666548281307798*^9}],

Cell[BoxData[
 InterpretationBox[
  RowBox[{
  "869", "\[InvisibleSpace]", "\<\"  \"\>", 
   "\[InvisibleSpace]", "\<\"Wed 9 Mar 2016 16:38:02\"\>"}],
  SequenceForm[869, "  ", "Wed 9 Mar 2016 16:38:02"],
  Editable->False]], "Print",
 ShowCellLabel->True,
 CellChangeTimes->{3.666548282053605*^9}],

Cell[BoxData[
 InterpretationBox[
  RowBox[{
  "887", "\[InvisibleSpace]", "\<\"  \"\>", 
   "\[InvisibleSpace]", "\<\"Wed 9 Mar 2016 16:38:02\"\>"}],
  SequenceForm[887, "  ", "Wed 9 Mar 2016 16:38:02"],
  Editable->False]], "Print",
 ShowCellLabel->True,
 CellChangeTimes->{3.666548282803314*^9}],

Cell[BoxData[
 InterpretationBox[
  RowBox[{
  "870", "\[InvisibleSpace]", "\<\"  \"\>", 
   "\[InvisibleSpace]", "\<\"Wed 9 Mar 2016 16:38:03\"\>"}],
  SequenceForm[870, "  ", "Wed 9 Mar 2016 16:38:03"],
  Editable->False]], "Print",
 ShowCellLabel->True,
 CellChangeTimes->{3.666548283467599*^9}],

Cell[BoxData[
 InterpretationBox[
  RowBox[{
  "888", "\[InvisibleSpace]", "\<\"  \"\>", 
   "\[InvisibleSpace]", "\<\"Wed 9 Mar 2016 16:38:04\"\>"}],
  SequenceForm[888, "  ", "Wed 9 Mar 2016 16:38:04"],
  Editable->False]], "Print",
 ShowCellLabel->True,
 CellChangeTimes->{3.666548284249617*^9}],

Cell[BoxData[
 InterpretationBox[
  RowBox[{
  "871", "\[InvisibleSpace]", "\<\"  \"\>", 
   "\[InvisibleSpace]", "\<\"Wed 9 Mar 2016 16:38:04\"\>"}],
  SequenceForm[871, "  ", "Wed 9 Mar 2016 16:38:04"],
  Editable->False]], "Print",
 ShowCellLabel->True,
 CellChangeTimes->{3.666548284898778*^9}],

Cell[BoxData[
 InterpretationBox[
  RowBox[{
  "889", "\[InvisibleSpace]", "\<\"  \"\>", 
   "\[InvisibleSpace]", "\<\"Wed 9 Mar 2016 16:38:05\"\>"}],
  SequenceForm[889, "  ", "Wed 9 Mar 2016 16:38:05"],
  Editable->False]], "Print",
 ShowCellLabel->True,
 CellChangeTimes->{3.666548286007469*^9}],

Cell[BoxData[
 InterpretationBox[
  RowBox[{
  "872", "\[InvisibleSpace]", "\<\"  \"\>", 
   "\[InvisibleSpace]", "\<\"Wed 9 Mar 2016 16:38:06\"\>"}],
  SequenceForm[872, "  ", "Wed 9 Mar 2016 16:38:06"],
  Editable->False]], "Print",
 ShowCellLabel->True,
 CellChangeTimes->{3.666548286177807*^9}],

Cell[BoxData[
 InterpretationBox[
  RowBox[{
  "873", "\[InvisibleSpace]", "\<\"  \"\>", 
   "\[InvisibleSpace]", "\<\"Wed 9 Mar 2016 16:38:07\"\>"}],
  SequenceForm[873, "  ", "Wed 9 Mar 2016 16:38:07"],
  Editable->False]], "Print",
 ShowCellLabel->True,
 CellChangeTimes->{3.666548287599268*^9}],

Cell[BoxData[
 InterpretationBox[
  RowBox[{
  "890", "\[InvisibleSpace]", "\<\"  \"\>", 
   "\[InvisibleSpace]", "\<\"Wed 9 Mar 2016 16:38:08\"\>"}],
  SequenceForm[890, "  ", "Wed 9 Mar 2016 16:38:08"],
  Editable->False]], "Print",
 ShowCellLabel->True,
 CellChangeTimes->{3.666548288180416*^9}],

Cell[BoxData[
 InterpretationBox[
  RowBox[{
  "891", "\[InvisibleSpace]", "\<\"  \"\>", 
   "\[InvisibleSpace]", "\<\"Wed 9 Mar 2016 16:38:09\"\>"}],
  SequenceForm[891, "  ", "Wed 9 Mar 2016 16:38:09"],
  Editable->False]], "Print",
 ShowCellLabel->True,
 CellChangeTimes->{3.6665482890448236`*^9}],

Cell[BoxData[
 InterpretationBox[
  RowBox[{
  "874", "\[InvisibleSpace]", "\<\"  \"\>", 
   "\[InvisibleSpace]", "\<\"Wed 9 Mar 2016 16:38:09\"\>"}],
  SequenceForm[874, "  ", "Wed 9 Mar 2016 16:38:09"],
  Editable->False]], "Print",
 ShowCellLabel->True,
 CellChangeTimes->{3.666548289417841*^9}],

Cell[BoxData[
 InterpretationBox[
  RowBox[{
  "875", "\[InvisibleSpace]", "\<\"  \"\>", 
   "\[InvisibleSpace]", "\<\"Wed 9 Mar 2016 16:38:10\"\>"}],
  SequenceForm[875, "  ", "Wed 9 Mar 2016 16:38:10"],
  Editable->False]], "Print",
 ShowCellLabel->True,
 CellChangeTimes->{3.666548290604916*^9}],

Cell[BoxData[
 InterpretationBox[
  RowBox[{
  "892", "\[InvisibleSpace]", "\<\"  \"\>", 
   "\[InvisibleSpace]", "\<\"Wed 9 Mar 2016 16:38:11\"\>"}],
  SequenceForm[892, "  ", "Wed 9 Mar 2016 16:38:11"],
  Editable->False]], "Print",
 ShowCellLabel->True,
 CellChangeTimes->{3.666548291100494*^9}],

Cell[BoxData[
 InterpretationBox[
  RowBox[{
  "893", "\[InvisibleSpace]", "\<\"  \"\>", 
   "\[InvisibleSpace]", "\<\"Wed 9 Mar 2016 16:38:12\"\>"}],
  SequenceForm[893, "  ", "Wed 9 Mar 2016 16:38:12"],
  Editable->False]], "Print",
 ShowCellLabel->True,
 CellChangeTimes->{3.666548292358985*^9}],

Cell[BoxData[
 InterpretationBox[
  RowBox[{
  "938", "\[InvisibleSpace]", "\<\"  \"\>", 
   "\[InvisibleSpace]", "\<\"Wed 9 Mar 2016 16:38:12\"\>"}],
  SequenceForm[938, "  ", "Wed 9 Mar 2016 16:38:12"],
  Editable->False]], "Print",
 ShowCellLabel->True,
 CellChangeTimes->{3.666548292595944*^9}],

Cell[BoxData[
 InterpretationBox[
  RowBox[{
  "894", "\[InvisibleSpace]", "\<\"  \"\>", 
   "\[InvisibleSpace]", "\<\"Wed 9 Mar 2016 16:38:13\"\>"}],
  SequenceForm[894, "  ", "Wed 9 Mar 2016 16:38:13"],
  Editable->False]], "Print",
 ShowCellLabel->True,
 CellChangeTimes->{3.666548293451659*^9}],

Cell[BoxData[
 InterpretationBox[
  RowBox[{
  "939", "\[InvisibleSpace]", "\<\"  \"\>", 
   "\[InvisibleSpace]", "\<\"Wed 9 Mar 2016 16:38:14\"\>"}],
  SequenceForm[939, "  ", "Wed 9 Mar 2016 16:38:14"],
  Editable->False]], "Print",
 ShowCellLabel->True,
 CellChangeTimes->{3.666548294412734*^9}],

Cell[BoxData[
 InterpretationBox[
  RowBox[{
  "895", "\[InvisibleSpace]", "\<\"  \"\>", 
   "\[InvisibleSpace]", "\<\"Wed 9 Mar 2016 16:38:14\"\>"}],
  SequenceForm[895, "  ", "Wed 9 Mar 2016 16:38:14"],
  Editable->False]], "Print",
 ShowCellLabel->True,
 CellChangeTimes->{3.66654829461889*^9}],

Cell[BoxData[
 InterpretationBox[
  RowBox[{
  "940", "\[InvisibleSpace]", "\<\"  \"\>", 
   "\[InvisibleSpace]", "\<\"Wed 9 Mar 2016 16:38:15\"\>"}],
  SequenceForm[940, "  ", "Wed 9 Mar 2016 16:38:15"],
  Editable->False]], "Print",
 ShowCellLabel->True,
 CellChangeTimes->{3.666548295465538*^9}],

Cell[BoxData[
 InterpretationBox[
  RowBox[{
  "896", "\[InvisibleSpace]", "\<\"  \"\>", 
   "\[InvisibleSpace]", "\<\"Wed 9 Mar 2016 16:38:16\"\>"}],
  SequenceForm[896, "  ", "Wed 9 Mar 2016 16:38:16"],
  Editable->False]], "Print",
 ShowCellLabel->True,
 CellChangeTimes->{3.6665482967791224`*^9}],

Cell[BoxData[
 InterpretationBox[
  RowBox[{
  "941", "\[InvisibleSpace]", "\<\"  \"\>", 
   "\[InvisibleSpace]", "\<\"Wed 9 Mar 2016 16:38:16\"\>"}],
  SequenceForm[941, "  ", "Wed 9 Mar 2016 16:38:16"],
  Editable->False]], "Print",
 ShowCellLabel->True,
 CellChangeTimes->{3.666548296917224*^9}],

Cell[BoxData[
 InterpretationBox[
  RowBox[{
  "897", "\[InvisibleSpace]", "\<\"  \"\>", 
   "\[InvisibleSpace]", "\<\"Wed 9 Mar 2016 16:38:18\"\>"}],
  SequenceForm[897, "  ", "Wed 9 Mar 2016 16:38:18"],
  Editable->False]], "Print",
 ShowCellLabel->True,
 CellChangeTimes->{3.66654829808142*^9}],

Cell[BoxData[
 InterpretationBox[
  RowBox[{
  "942", "\[InvisibleSpace]", "\<\"  \"\>", 
   "\[InvisibleSpace]", "\<\"Wed 9 Mar 2016 16:38:18\"\>"}],
  SequenceForm[942, "  ", "Wed 9 Mar 2016 16:38:18"],
  Editable->False]], "Print",
 ShowCellLabel->True,
 CellChangeTimes->{3.666548298247521*^9}],

Cell[BoxData[
 InterpretationBox[
  RowBox[{
  "898", "\[InvisibleSpace]", "\<\"  \"\>", 
   "\[InvisibleSpace]", "\<\"Wed 9 Mar 2016 16:38:19\"\>"}],
  SequenceForm[898, "  ", "Wed 9 Mar 2016 16:38:19"],
  Editable->False]], "Print",
 ShowCellLabel->True,
 CellChangeTimes->{3.6665482995164747`*^9}],

Cell[BoxData[
 InterpretationBox[
  RowBox[{
  "943", "\[InvisibleSpace]", "\<\"  \"\>", 
   "\[InvisibleSpace]", "\<\"Wed 9 Mar 2016 16:38:19\"\>"}],
  SequenceForm[943, "  ", "Wed 9 Mar 2016 16:38:19"],
  Editable->False]], "Print",
 ShowCellLabel->True,
 CellChangeTimes->{3.666548299850403*^9}],

Cell[BoxData[
 InterpretationBox[
  RowBox[{
  "899", "\[InvisibleSpace]", "\<\"  \"\>", 
   "\[InvisibleSpace]", "\<\"Wed 9 Mar 2016 16:38:21\"\>"}],
  SequenceForm[899, "  ", "Wed 9 Mar 2016 16:38:21"],
  Editable->False]], "Print",
 ShowCellLabel->True,
 CellChangeTimes->{3.666548301469573*^9}],

Cell[BoxData[
 InterpretationBox[
  RowBox[{
  "944", "\[InvisibleSpace]", "\<\"  \"\>", 
   "\[InvisibleSpace]", "\<\"Wed 9 Mar 2016 16:38:21\"\>"}],
  SequenceForm[944, "  ", "Wed 9 Mar 2016 16:38:21"],
  Editable->False]], "Print",
 ShowCellLabel->True,
 CellChangeTimes->{3.6665483017878637`*^9}],

Cell[BoxData[
 InterpretationBox[
  RowBox[{
  "900", "\[InvisibleSpace]", "\<\"  \"\>", 
   "\[InvisibleSpace]", "\<\"Wed 9 Mar 2016 16:38:23\"\>"}],
  SequenceForm[900, "  ", "Wed 9 Mar 2016 16:38:23"],
  Editable->False]], "Print",
 ShowCellLabel->True,
 CellChangeTimes->{3.666548303651229*^9}],

Cell[BoxData[
 InterpretationBox[
  RowBox[{
  "945", "\[InvisibleSpace]", "\<\"  \"\>", 
   "\[InvisibleSpace]", "\<\"Wed 9 Mar 2016 16:38:24\"\>"}],
  SequenceForm[945, "  ", "Wed 9 Mar 2016 16:38:24"],
  Editable->False]], "Print",
 ShowCellLabel->True,
 CellChangeTimes->{3.666548304250595*^9}],

Cell[BoxData[
 InterpretationBox[
  RowBox[{
  "946", "\[InvisibleSpace]", "\<\"  \"\>", 
   "\[InvisibleSpace]", "\<\"Wed 9 Mar 2016 16:38:25\"\>"}],
  SequenceForm[946, "  ", "Wed 9 Mar 2016 16:38:25"],
  Editable->False]], "Print",
 ShowCellLabel->True,
 CellChangeTimes->{3.666548305555008*^9}],

Cell[BoxData[
 InterpretationBox[
  RowBox[{
  "901", "\[InvisibleSpace]", "\<\"  \"\>", 
   "\[InvisibleSpace]", "\<\"Wed 9 Mar 2016 16:38:25\"\>"}],
  SequenceForm[901, "  ", "Wed 9 Mar 2016 16:38:25"],
  Editable->False]], "Print",
 ShowCellLabel->True,
 CellChangeTimes->{3.666548305916402*^9}],

Cell[BoxData[
 InterpretationBox[
  RowBox[{
  "947", "\[InvisibleSpace]", "\<\"  \"\>", 
   "\[InvisibleSpace]", "\<\"Wed 9 Mar 2016 16:38:26\"\>"}],
  SequenceForm[947, "  ", "Wed 9 Mar 2016 16:38:26"],
  Editable->False]], "Print",
 ShowCellLabel->True,
 CellChangeTimes->{3.666548306679522*^9}],

Cell[BoxData[
 InterpretationBox[
  RowBox[{
  "902", "\[InvisibleSpace]", "\<\"  \"\>", 
   "\[InvisibleSpace]", "\<\"Wed 9 Mar 2016 16:38:27\"\>"}],
  SequenceForm[902, "  ", "Wed 9 Mar 2016 16:38:27"],
  Editable->False]], "Print",
 ShowCellLabel->True,
 CellChangeTimes->{3.666548307387601*^9}],

Cell[BoxData[
 InterpretationBox[
  RowBox[{
  "948", "\[InvisibleSpace]", "\<\"  \"\>", 
   "\[InvisibleSpace]", "\<\"Wed 9 Mar 2016 16:38:28\"\>"}],
  SequenceForm[948, "  ", "Wed 9 Mar 2016 16:38:28"],
  Editable->False]], "Print",
 ShowCellLabel->True,
 CellChangeTimes->{3.6665483084570417`*^9}],

Cell[BoxData[
 InterpretationBox[
  RowBox[{
  "903", "\[InvisibleSpace]", "\<\"  \"\>", 
   "\[InvisibleSpace]", "\<\"Wed 9 Mar 2016 16:38:28\"\>"}],
  SequenceForm[903, "  ", "Wed 9 Mar 2016 16:38:28"],
  Editable->False]], "Print",
 ShowCellLabel->True,
 CellChangeTimes->{3.666548308694985*^9}],

Cell[BoxData[
 InterpretationBox[
  RowBox[{
  "949", "\[InvisibleSpace]", "\<\"  \"\>", 
   "\[InvisibleSpace]", "\<\"Wed 9 Mar 2016 16:38:29\"\>"}],
  SequenceForm[949, "  ", "Wed 9 Mar 2016 16:38:29"],
  Editable->False]], "Print",
 ShowCellLabel->True,
 CellChangeTimes->{3.666548309307296*^9}],

Cell[BoxData[
 InterpretationBox[
  RowBox[{
  "904", "\[InvisibleSpace]", "\<\"  \"\>", 
   "\[InvisibleSpace]", "\<\"Wed 9 Mar 2016 16:38:29\"\>"}],
  SequenceForm[904, "  ", "Wed 9 Mar 2016 16:38:29"],
  Editable->False]], "Print",
 ShowCellLabel->True,
 CellChangeTimes->{3.666548309463934*^9}],

Cell[BoxData[
 InterpretationBox[
  RowBox[{
  "905", "\[InvisibleSpace]", "\<\"  \"\>", 
   "\[InvisibleSpace]", "\<\"Wed 9 Mar 2016 16:38:29\"\>"}],
  SequenceForm[905, "  ", "Wed 9 Mar 2016 16:38:29"],
  Editable->False]], "Print",
 ShowCellLabel->True,
 CellChangeTimes->{3.6665483100087137`*^9}],

Cell[BoxData[
 InterpretationBox[
  RowBox[{
  "906", "\[InvisibleSpace]", "\<\"  \"\>", 
   "\[InvisibleSpace]", "\<\"Wed 9 Mar 2016 16:38:31\"\>"}],
  SequenceForm[906, "  ", "Wed 9 Mar 2016 16:38:31"],
  Editable->False]], "Print",
 ShowCellLabel->True,
 CellChangeTimes->{3.666548311544282*^9}],

Cell[BoxData[
 InterpretationBox[
  RowBox[{
  "950", "\[InvisibleSpace]", "\<\"  \"\>", 
   "\[InvisibleSpace]", "\<\"Wed 9 Mar 2016 16:38:31\"\>"}],
  SequenceForm[950, "  ", "Wed 9 Mar 2016 16:38:31"],
  Editable->False]], "Print",
 ShowCellLabel->True,
 CellChangeTimes->{3.6665483116971807`*^9}],

Cell[BoxData[
 InterpretationBox[
  RowBox[{
  "951", "\[InvisibleSpace]", "\<\"  \"\>", 
   "\[InvisibleSpace]", "\<\"Wed 9 Mar 2016 16:38:32\"\>"}],
  SequenceForm[951, "  ", "Wed 9 Mar 2016 16:38:32"],
  Editable->False]], "Print",
 ShowCellLabel->True,
 CellChangeTimes->{3.6665483125704203`*^9}],

Cell[BoxData[
 InterpretationBox[
  RowBox[{
  "907", "\[InvisibleSpace]", "\<\"  \"\>", 
   "\[InvisibleSpace]", "\<\"Wed 9 Mar 2016 16:38:33\"\>"}],
  SequenceForm[907, "  ", "Wed 9 Mar 2016 16:38:33"],
  Editable->False]], "Print",
 ShowCellLabel->True,
 CellChangeTimes->{3.6665483132617893`*^9}],

Cell[BoxData[
 InterpretationBox[
  RowBox[{
  "952", "\[InvisibleSpace]", "\<\"  \"\>", 
   "\[InvisibleSpace]", "\<\"Wed 9 Mar 2016 16:38:34\"\>"}],
  SequenceForm[952, "  ", "Wed 9 Mar 2016 16:38:34"],
  Editable->False]], "Print",
 ShowCellLabel->True,
 CellChangeTimes->{3.666548314287133*^9}],

Cell[BoxData[
 InterpretationBox[
  RowBox[{
  "908", "\[InvisibleSpace]", "\<\"  \"\>", 
   "\[InvisibleSpace]", "\<\"Wed 9 Mar 2016 16:38:35\"\>"}],
  SequenceForm[908, "  ", "Wed 9 Mar 2016 16:38:35"],
  Editable->False]], "Print",
 ShowCellLabel->True,
 CellChangeTimes->{3.666548315231923*^9}],

Cell[BoxData[
 InterpretationBox[
  RowBox[{
  "953", "\[InvisibleSpace]", "\<\"  \"\>", 
   "\[InvisibleSpace]", "\<\"Wed 9 Mar 2016 16:38:36\"\>"}],
  SequenceForm[953, "  ", "Wed 9 Mar 2016 16:38:36"],
  Editable->False]], "Print",
 ShowCellLabel->True,
 CellChangeTimes->{3.666548316271577*^9}],

Cell[BoxData[
 InterpretationBox[
  RowBox[{
  "909", "\[InvisibleSpace]", "\<\"  \"\>", 
   "\[InvisibleSpace]", "\<\"Wed 9 Mar 2016 16:38:36\"\>"}],
  SequenceForm[909, "  ", "Wed 9 Mar 2016 16:38:36"],
  Editable->False]], "Print",
 ShowCellLabel->True,
 CellChangeTimes->{3.6665483164180317`*^9}],

Cell[BoxData[
 InterpretationBox[
  RowBox[{
  "954", "\[InvisibleSpace]", "\<\"  \"\>", 
   "\[InvisibleSpace]", "\<\"Wed 9 Mar 2016 16:38:37\"\>"}],
  SequenceForm[954, "  ", "Wed 9 Mar 2016 16:38:37"],
  Editable->False]], "Print",
 ShowCellLabel->True,
 CellChangeTimes->{3.666548317710581*^9}],

Cell[BoxData[
 InterpretationBox[
  RowBox[{
  "910", "\[InvisibleSpace]", "\<\"  \"\>", 
   "\[InvisibleSpace]", "\<\"Wed 9 Mar 2016 16:38:37\"\>"}],
  SequenceForm[910, "  ", "Wed 9 Mar 2016 16:38:37"],
  Editable->False]], "Print",
 ShowCellLabel->True,
 CellChangeTimes->{3.6665483179228773`*^9}],

Cell[BoxData[
 InterpretationBox[
  RowBox[{
  "911", "\[InvisibleSpace]", "\<\"  \"\>", 
   "\[InvisibleSpace]", "\<\"Wed 9 Mar 2016 16:38:38\"\>"}],
  SequenceForm[911, "  ", "Wed 9 Mar 2016 16:38:38"],
  Editable->False]], "Print",
 ShowCellLabel->True,
 CellChangeTimes->{3.666548318841572*^9}],

Cell[BoxData[
 InterpretationBox[
  RowBox[{
  "955", "\[InvisibleSpace]", "\<\"  \"\>", 
   "\[InvisibleSpace]", "\<\"Wed 9 Mar 2016 16:38:39\"\>"}],
  SequenceForm[955, "  ", "Wed 9 Mar 2016 16:38:39"],
  Editable->False]], "Print",
 ShowCellLabel->True,
 CellChangeTimes->{3.666548319657992*^9}],

Cell[BoxData[
 InterpretationBox[
  RowBox[{
  "956", "\[InvisibleSpace]", "\<\"  \"\>", 
   "\[InvisibleSpace]", "\<\"Wed 9 Mar 2016 16:38:40\"\>"}],
  SequenceForm[956, "  ", "Wed 9 Mar 2016 16:38:40"],
  Editable->False]], "Print",
 ShowCellLabel->True,
 CellChangeTimes->{3.666548320687008*^9}],

Cell[BoxData[
 InterpretationBox[
  RowBox[{
  "912", "\[InvisibleSpace]", "\<\"  \"\>", 
   "\[InvisibleSpace]", "\<\"Wed 9 Mar 2016 16:38:40\"\>"}],
  SequenceForm[912, "  ", "Wed 9 Mar 2016 16:38:40"],
  Editable->False]], "Print",
 ShowCellLabel->True,
 CellChangeTimes->{3.666548320904372*^9}],

Cell[BoxData[
 InterpretationBox[
  RowBox[{
  "957", "\[InvisibleSpace]", "\<\"  \"\>", 
   "\[InvisibleSpace]", "\<\"Wed 9 Mar 2016 16:38:41\"\>"}],
  SequenceForm[957, "  ", "Wed 9 Mar 2016 16:38:41"],
  Editable->False]], "Print",
 ShowCellLabel->True,
 CellChangeTimes->{3.666548321702403*^9}],

Cell[BoxData[
 InterpretationBox[
  RowBox[{
  "913", "\[InvisibleSpace]", "\<\"  \"\>", 
   "\[InvisibleSpace]", "\<\"Wed 9 Mar 2016 16:38:42\"\>"}],
  SequenceForm[913, "  ", "Wed 9 Mar 2016 16:38:42"],
  Editable->False]], "Print",
 ShowCellLabel->True,
 CellChangeTimes->{3.666548322543769*^9}],

Cell[BoxData[
 InterpretationBox[
  RowBox[{
  "958", "\[InvisibleSpace]", "\<\"  \"\>", 
   "\[InvisibleSpace]", "\<\"Wed 9 Mar 2016 16:38:42\"\>"}],
  SequenceForm[958, "  ", "Wed 9 Mar 2016 16:38:42"],
  Editable->False]], "Print",
 ShowCellLabel->True,
 CellChangeTimes->{3.666548322763351*^9}],

Cell[BoxData[
 InterpretationBox[
  RowBox[{
  "959", "\[InvisibleSpace]", "\<\"  \"\>", 
   "\[InvisibleSpace]", "\<\"Wed 9 Mar 2016 16:38:43\"\>"}],
  SequenceForm[959, "  ", "Wed 9 Mar 2016 16:38:43"],
  Editable->False]], "Print",
 ShowCellLabel->True,
 CellChangeTimes->{3.666548323820402*^9}],

Cell[BoxData[
 InterpretationBox[
  RowBox[{
  "914", "\[InvisibleSpace]", "\<\"  \"\>", 
   "\[InvisibleSpace]", "\<\"Wed 9 Mar 2016 16:38:44\"\>"}],
  SequenceForm[914, "  ", "Wed 9 Mar 2016 16:38:44"],
  Editable->False]], "Print",
 ShowCellLabel->True,
 CellChangeTimes->{3.666548324527155*^9}],

Cell[BoxData[
 InterpretationBox[
  RowBox[{
  "960", "\[InvisibleSpace]", "\<\"  \"\>", 
   "\[InvisibleSpace]", "\<\"Wed 9 Mar 2016 16:38:45\"\>"}],
  SequenceForm[960, "  ", "Wed 9 Mar 2016 16:38:45"],
  Editable->False]], "Print",
 ShowCellLabel->True,
 CellChangeTimes->{3.6665483250860977`*^9}],

Cell[BoxData[
 InterpretationBox[
  RowBox[{
  "915", "\[InvisibleSpace]", "\<\"  \"\>", 
   "\[InvisibleSpace]", "\<\"Wed 9 Mar 2016 16:38:46\"\>"}],
  SequenceForm[915, "  ", "Wed 9 Mar 2016 16:38:46"],
  Editable->False]], "Print",
 ShowCellLabel->True,
 CellChangeTimes->{3.666548326231447*^9}],

Cell[BoxData[
 InterpretationBox[
  RowBox[{
  "961", "\[InvisibleSpace]", "\<\"  \"\>", 
   "\[InvisibleSpace]", "\<\"Wed 9 Mar 2016 16:38:46\"\>"}],
  SequenceForm[961, "  ", "Wed 9 Mar 2016 16:38:46"],
  Editable->False]], "Print",
 ShowCellLabel->True,
 CellChangeTimes->{3.666548326574089*^9}],

Cell[BoxData[
 InterpretationBox[
  RowBox[{
  "962", "\[InvisibleSpace]", "\<\"  \"\>", 
   "\[InvisibleSpace]", "\<\"Wed 9 Mar 2016 16:38:48\"\>"}],
  SequenceForm[962, "  ", "Wed 9 Mar 2016 16:38:48"],
  Editable->False]], "Print",
 ShowCellLabel->True,
 CellChangeTimes->{3.666548328234926*^9}],

Cell[BoxData[
 InterpretationBox[
  RowBox[{
  "916", "\[InvisibleSpace]", "\<\"  \"\>", 
   "\[InvisibleSpace]", "\<\"Wed 9 Mar 2016 16:38:48\"\>"}],
  SequenceForm[916, "  ", "Wed 9 Mar 2016 16:38:48"],
  Editable->False]], "Print",
 ShowCellLabel->True,
 CellChangeTimes->{3.666548328835207*^9}],

Cell[BoxData[
 InterpretationBox[
  RowBox[{
  "917", "\[InvisibleSpace]", "\<\"  \"\>", 
   "\[InvisibleSpace]", "\<\"Wed 9 Mar 2016 16:38:50\"\>"}],
  SequenceForm[917, "  ", "Wed 9 Mar 2016 16:38:50"],
  Editable->False]], "Print",
 ShowCellLabel->True,
 CellChangeTimes->{3.66654833011386*^9}],

Cell[BoxData[
 InterpretationBox[
  RowBox[{
  "963", "\[InvisibleSpace]", "\<\"  \"\>", 
   "\[InvisibleSpace]", "\<\"Wed 9 Mar 2016 16:38:50\"\>"}],
  SequenceForm[963, "  ", "Wed 9 Mar 2016 16:38:50"],
  Editable->False]], "Print",
 ShowCellLabel->True,
 CellChangeTimes->{3.666548330660015*^9}],

Cell[BoxData[
 InterpretationBox[
  RowBox[{
  "918", "\[InvisibleSpace]", "\<\"  \"\>", 
   "\[InvisibleSpace]", "\<\"Wed 9 Mar 2016 16:38:51\"\>"}],
  SequenceForm[918, "  ", "Wed 9 Mar 2016 16:38:51"],
  Editable->False]], "Print",
 ShowCellLabel->True,
 CellChangeTimes->{3.666548331676434*^9}],

Cell[BoxData[
 InterpretationBox[
  RowBox[{
  "964", "\[InvisibleSpace]", "\<\"  \"\>", 
   "\[InvisibleSpace]", "\<\"Wed 9 Mar 2016 16:38:52\"\>"}],
  SequenceForm[964, "  ", "Wed 9 Mar 2016 16:38:52"],
  Editable->False]], "Print",
 ShowCellLabel->True,
 CellChangeTimes->{3.6665483327163363`*^9}],

Cell[BoxData[
 InterpretationBox[
  RowBox[{
  "919", "\[InvisibleSpace]", "\<\"  \"\>", 
   "\[InvisibleSpace]", "\<\"Wed 9 Mar 2016 16:38:53\"\>"}],
  SequenceForm[919, "  ", "Wed 9 Mar 2016 16:38:53"],
  Editable->False]], "Print",
 ShowCellLabel->True,
 CellChangeTimes->{3.666548333665319*^9}],

Cell[BoxData[
 InterpretationBox[
  RowBox[{
  "965", "\[InvisibleSpace]", "\<\"  \"\>", 
   "\[InvisibleSpace]", "\<\"Wed 9 Mar 2016 16:38:54\"\>"}],
  SequenceForm[965, "  ", "Wed 9 Mar 2016 16:38:54"],
  Editable->False]], "Print",
 ShowCellLabel->True,
 CellChangeTimes->{3.6665483344054937`*^9}],

Cell[BoxData[
 InterpretationBox[
  RowBox[{
  "920", "\[InvisibleSpace]", "\<\"  \"\>", 
   "\[InvisibleSpace]", "\<\"Wed 9 Mar 2016 16:38:55\"\>"}],
  SequenceForm[920, "  ", "Wed 9 Mar 2016 16:38:55"],
  Editable->False]], "Print",
 ShowCellLabel->True,
 CellChangeTimes->{3.666548335030692*^9}],

Cell[BoxData[
 InterpretationBox[
  RowBox[{
  "966", "\[InvisibleSpace]", "\<\"  \"\>", 
   "\[InvisibleSpace]", "\<\"Wed 9 Mar 2016 16:38:55\"\>"}],
  SequenceForm[966, "  ", "Wed 9 Mar 2016 16:38:55"],
  Editable->False]], "Print",
 ShowCellLabel->True,
 CellChangeTimes->{3.6665483355530024`*^9}],

Cell[BoxData[
 InterpretationBox[
  RowBox[{
  "921", "\[InvisibleSpace]", "\<\"  \"\>", 
   "\[InvisibleSpace]", "\<\"Wed 9 Mar 2016 16:38:56\"\>"}],
  SequenceForm[921, "  ", "Wed 9 Mar 2016 16:38:56"],
  Editable->False]], "Print",
 ShowCellLabel->True,
 CellChangeTimes->{3.6665483363774223`*^9}],

Cell[BoxData[
 InterpretationBox[
  RowBox[{
  "967", "\[InvisibleSpace]", "\<\"  \"\>", 
   "\[InvisibleSpace]", "\<\"Wed 9 Mar 2016 16:38:56\"\>"}],
  SequenceForm[967, "  ", "Wed 9 Mar 2016 16:38:56"],
  Editable->False]], "Print",
 ShowCellLabel->True,
 CellChangeTimes->{3.666548336525015*^9}],

Cell[BoxData[
 InterpretationBox[
  RowBox[{
  "922", "\[InvisibleSpace]", "\<\"  \"\>", 
   "\[InvisibleSpace]", "\<\"Wed 9 Mar 2016 16:38:57\"\>"}],
  SequenceForm[922, "  ", "Wed 9 Mar 2016 16:38:57"],
  Editable->False]], "Print",
 ShowCellLabel->True,
 CellChangeTimes->{3.666548337419671*^9}],

Cell[BoxData[
 InterpretationBox[
  RowBox[{
  "968", "\[InvisibleSpace]", "\<\"  \"\>", 
   "\[InvisibleSpace]", "\<\"Wed 9 Mar 2016 16:38:58\"\>"}],
  SequenceForm[968, "  ", "Wed 9 Mar 2016 16:38:58"],
  Editable->False]], "Print",
 ShowCellLabel->True,
 CellChangeTimes->{3.666548338075725*^9}],

Cell[BoxData[
 InterpretationBox[
  RowBox[{
  "923", "\[InvisibleSpace]", "\<\"  \"\>", 
   "\[InvisibleSpace]", "\<\"Wed 9 Mar 2016 16:38:58\"\>"}],
  SequenceForm[923, "  ", "Wed 9 Mar 2016 16:38:58"],
  Editable->False]], "Print",
 ShowCellLabel->True,
 CellChangeTimes->{3.666548338659431*^9}],

Cell[BoxData[
 InterpretationBox[
  RowBox[{
  "924", "\[InvisibleSpace]", "\<\"  \"\>", 
   "\[InvisibleSpace]", "\<\"Wed 9 Mar 2016 16:38:59\"\>"}],
  SequenceForm[924, "  ", "Wed 9 Mar 2016 16:38:59"],
  Editable->False]], "Print",
 ShowCellLabel->True,
 CellChangeTimes->{3.666548339352405*^9}],

Cell[BoxData[
 InterpretationBox[
  RowBox[{
  "969", "\[InvisibleSpace]", "\<\"  \"\>", 
   "\[InvisibleSpace]", "\<\"Wed 9 Mar 2016 16:38:59\"\>"}],
  SequenceForm[969, "  ", "Wed 9 Mar 2016 16:38:59"],
  Editable->False]], "Print",
 ShowCellLabel->True,
 CellChangeTimes->{3.666548339686881*^9}],

Cell[BoxData[
 InterpretationBox[
  RowBox[{
  "925", "\[InvisibleSpace]", "\<\"  \"\>", 
   "\[InvisibleSpace]", "\<\"Wed 9 Mar 2016 16:39:00\"\>"}],
  SequenceForm[925, "  ", "Wed 9 Mar 2016 16:39:00"],
  Editable->False]], "Print",
 ShowCellLabel->True,
 CellChangeTimes->{3.66654834087682*^9}],

Cell[BoxData[
 InterpretationBox[
  RowBox[{
  "970", "\[InvisibleSpace]", "\<\"  \"\>", 
   "\[InvisibleSpace]", "\<\"Wed 9 Mar 2016 16:39:01\"\>"}],
  SequenceForm[970, "  ", "Wed 9 Mar 2016 16:39:01"],
  Editable->False]], "Print",
 ShowCellLabel->True,
 CellChangeTimes->{3.666548341393444*^9}],

Cell[BoxData[
 InterpretationBox[
  RowBox[{
  "926", "\[InvisibleSpace]", "\<\"  \"\>", 
   "\[InvisibleSpace]", "\<\"Wed 9 Mar 2016 16:39:01\"\>"}],
  SequenceForm[926, "  ", "Wed 9 Mar 2016 16:39:01"],
  Editable->False]], "Print",
 ShowCellLabel->True,
 CellChangeTimes->{3.666548341839222*^9}],

Cell[BoxData[
 InterpretationBox[
  RowBox[{
  "971", "\[InvisibleSpace]", "\<\"  \"\>", 
   "\[InvisibleSpace]", "\<\"Wed 9 Mar 2016 16:39:02\"\>"}],
  SequenceForm[971, "  ", "Wed 9 Mar 2016 16:39:02"],
  Editable->False]], "Print",
 ShowCellLabel->True,
 CellChangeTimes->{3.666548342264778*^9}],

Cell[BoxData[
 InterpretationBox[
  RowBox[{
  "972", "\[InvisibleSpace]", "\<\"  \"\>", 
   "\[InvisibleSpace]", "\<\"Wed 9 Mar 2016 16:39:03\"\>"}],
  SequenceForm[972, "  ", "Wed 9 Mar 2016 16:39:03"],
  Editable->False]], "Print",
 ShowCellLabel->True,
 CellChangeTimes->{3.666548343060405*^9}],

Cell[BoxData[
 InterpretationBox[
  RowBox[{
  "973", "\[InvisibleSpace]", "\<\"  \"\>", 
   "\[InvisibleSpace]", "\<\"Wed 9 Mar 2016 16:39:04\"\>"}],
  SequenceForm[973, "  ", "Wed 9 Mar 2016 16:39:04"],
  Editable->False]], "Print",
 ShowCellLabel->True,
 CellChangeTimes->{3.666548344045289*^9}],

Cell[BoxData[
 InterpretationBox[
  RowBox[{
  "927", "\[InvisibleSpace]", "\<\"  \"\>", 
   "\[InvisibleSpace]", "\<\"Wed 9 Mar 2016 16:39:04\"\>"}],
  SequenceForm[927, "  ", "Wed 9 Mar 2016 16:39:04"],
  Editable->False]], "Print",
 ShowCellLabel->True,
 CellChangeTimes->{3.6665483442937107`*^9}],

Cell[BoxData[
 InterpretationBox[
  RowBox[{
  "974", "\[InvisibleSpace]", "\<\"  \"\>", 
   "\[InvisibleSpace]", "\<\"Wed 9 Mar 2016 16:39:05\"\>"}],
  SequenceForm[974, "  ", "Wed 9 Mar 2016 16:39:05"],
  Editable->False]], "Print",
 ShowCellLabel->True,
 CellChangeTimes->{3.6665483452434797`*^9}],

Cell[BoxData[
 InterpretationBox[
  RowBox[{
  "975", "\[InvisibleSpace]", "\<\"  \"\>", 
   "\[InvisibleSpace]", "\<\"Wed 9 Mar 2016 16:39:06\"\>"}],
  SequenceForm[975, "  ", "Wed 9 Mar 2016 16:39:06"],
  Editable->False]], "Print",
 ShowCellLabel->True,
 CellChangeTimes->{3.6665483461922903`*^9}],

Cell[BoxData[
 InterpretationBox[
  RowBox[{
  "928", "\[InvisibleSpace]", "\<\"  \"\>", 
   "\[InvisibleSpace]", "\<\"Wed 9 Mar 2016 16:39:06\"\>"}],
  SequenceForm[928, "  ", "Wed 9 Mar 2016 16:39:06"],
  Editable->False]], "Print",
 ShowCellLabel->True,
 CellChangeTimes->{3.666548346345132*^9}],

Cell[BoxData[
 InterpretationBox[
  RowBox[{
  "929", "\[InvisibleSpace]", "\<\"  \"\>", 
   "\[InvisibleSpace]", "\<\"Wed 9 Mar 2016 16:39:07\"\>"}],
  SequenceForm[929, "  ", "Wed 9 Mar 2016 16:39:07"],
  Editable->False]], "Print",
 ShowCellLabel->True,
 CellChangeTimes->{3.666548347225792*^9}],

Cell[BoxData[
 InterpretationBox[
  RowBox[{
  "976", "\[InvisibleSpace]", "\<\"  \"\>", 
   "\[InvisibleSpace]", "\<\"Wed 9 Mar 2016 16:39:07\"\>"}],
  SequenceForm[976, "  ", "Wed 9 Mar 2016 16:39:07"],
  Editable->False]], "Print",
 ShowCellLabel->True,
 CellChangeTimes->{3.6665483474841433`*^9}],

Cell[BoxData[
 InterpretationBox[
  RowBox[{
  "930", "\[InvisibleSpace]", "\<\"  \"\>", 
   "\[InvisibleSpace]", "\<\"Wed 9 Mar 2016 16:39:08\"\>"}],
  SequenceForm[930, "  ", "Wed 9 Mar 2016 16:39:08"],
  Editable->False]], "Print",
 ShowCellLabel->True,
 CellChangeTimes->{3.666548348533169*^9}],

Cell[BoxData[
 InterpretationBox[
  RowBox[{
  "977", "\[InvisibleSpace]", "\<\"  \"\>", 
   "\[InvisibleSpace]", "\<\"Wed 9 Mar 2016 16:39:08\"\>"}],
  SequenceForm[977, "  ", "Wed 9 Mar 2016 16:39:08"],
  Editable->False]], "Print",
 ShowCellLabel->True,
 CellChangeTimes->{3.666548348685951*^9}],

Cell[BoxData[
 InterpretationBox[
  RowBox[{
  "931", "\[InvisibleSpace]", "\<\"  \"\>", 
   "\[InvisibleSpace]", "\<\"Wed 9 Mar 2016 16:39:09\"\>"}],
  SequenceForm[931, "  ", "Wed 9 Mar 2016 16:39:09"],
  Editable->False]], "Print",
 ShowCellLabel->True,
 CellChangeTimes->{3.666548349879037*^9}],

Cell[BoxData[
 InterpretationBox[
  RowBox[{
  "978", "\[InvisibleSpace]", "\<\"  \"\>", 
   "\[InvisibleSpace]", "\<\"Wed 9 Mar 2016 16:39:09\"\>"}],
  SequenceForm[978, "  ", "Wed 9 Mar 2016 16:39:09"],
  Editable->False]], "Print",
 ShowCellLabel->True,
 CellChangeTimes->{3.66654835003714*^9}],

Cell[BoxData[
 InterpretationBox[
  RowBox[{
  "932", "\[InvisibleSpace]", "\<\"  \"\>", 
   "\[InvisibleSpace]", "\<\"Wed 9 Mar 2016 16:39:10\"\>"}],
  SequenceForm[932, "  ", "Wed 9 Mar 2016 16:39:10"],
  Editable->False]], "Print",
 ShowCellLabel->True,
 CellChangeTimes->{3.6665483509316483`*^9}],

Cell[BoxData[
 InterpretationBox[
  RowBox[{
  "979", "\[InvisibleSpace]", "\<\"  \"\>", 
   "\[InvisibleSpace]", "\<\"Wed 9 Mar 2016 16:39:11\"\>"}],
  SequenceForm[979, "  ", "Wed 9 Mar 2016 16:39:11"],
  Editable->False]], "Print",
 ShowCellLabel->True,
 CellChangeTimes->{3.666548351341552*^9}],

Cell[BoxData[
 InterpretationBox[
  RowBox[{
  "933", "\[InvisibleSpace]", "\<\"  \"\>", 
   "\[InvisibleSpace]", "\<\"Wed 9 Mar 2016 16:39:12\"\>"}],
  SequenceForm[933, "  ", "Wed 9 Mar 2016 16:39:12"],
  Editable->False]], "Print",
 ShowCellLabel->True,
 CellChangeTimes->{3.6665483522651577`*^9}],

Cell[BoxData[
 InterpretationBox[
  RowBox[{
  "934", "\[InvisibleSpace]", "\<\"  \"\>", 
   "\[InvisibleSpace]", "\<\"Wed 9 Mar 2016 16:39:13\"\>"}],
  SequenceForm[934, "  ", "Wed 9 Mar 2016 16:39:13"],
  Editable->False]], "Print",
 ShowCellLabel->True,
 CellChangeTimes->{3.666548353110886*^9}],

Cell[BoxData[
 InterpretationBox[
  RowBox[{
  "980", "\[InvisibleSpace]", "\<\"  \"\>", 
   "\[InvisibleSpace]", "\<\"Wed 9 Mar 2016 16:39:13\"\>"}],
  SequenceForm[980, "  ", "Wed 9 Mar 2016 16:39:13"],
  Editable->False]], "Print",
 ShowCellLabel->True,
 CellChangeTimes->{3.6665483532983837`*^9}],

Cell[BoxData[
 InterpretationBox[
  RowBox[{
  "935", "\[InvisibleSpace]", "\<\"  \"\>", 
   "\[InvisibleSpace]", "\<\"Wed 9 Mar 2016 16:39:14\"\>"}],
  SequenceForm[935, "  ", "Wed 9 Mar 2016 16:39:14"],
  Editable->False]], "Print",
 ShowCellLabel->True,
 CellChangeTimes->{3.666548354080024*^9}],

Cell[BoxData[
 InterpretationBox[
  RowBox[{
  "981", "\[InvisibleSpace]", "\<\"  \"\>", 
   "\[InvisibleSpace]", "\<\"Wed 9 Mar 2016 16:39:14\"\>"}],
  SequenceForm[981, "  ", "Wed 9 Mar 2016 16:39:14"],
  Editable->False]], "Print",
 ShowCellLabel->True,
 CellChangeTimes->{3.66654835496096*^9}],

Cell[BoxData[
 InterpretationBox[
  RowBox[{
  "936", "\[InvisibleSpace]", "\<\"  \"\>", 
   "\[InvisibleSpace]", "\<\"Wed 9 Mar 2016 16:39:15\"\>"}],
  SequenceForm[936, "  ", "Wed 9 Mar 2016 16:39:15"],
  Editable->False]], "Print",
 ShowCellLabel->True,
 CellChangeTimes->{3.666548355197301*^9}],

Cell[BoxData[
 InterpretationBox[
  RowBox[{
  "982", "\[InvisibleSpace]", "\<\"  \"\>", 
   "\[InvisibleSpace]", "\<\"Wed 9 Mar 2016 16:39:16\"\>"}],
  SequenceForm[982, "  ", "Wed 9 Mar 2016 16:39:16"],
  Editable->False]], "Print",
 ShowCellLabel->True,
 CellChangeTimes->{3.666548356324605*^9}],

Cell[BoxData[
 InterpretationBox[
  RowBox[{
  "937", "\[InvisibleSpace]", "\<\"  \"\>", 
   "\[InvisibleSpace]", "\<\"Wed 9 Mar 2016 16:39:16\"\>"}],
  SequenceForm[937, "  ", "Wed 9 Mar 2016 16:39:16"],
  Editable->False]], "Print",
 ShowCellLabel->True,
 CellChangeTimes->{3.6665483567122498`*^9}],

Cell[BoxData[
 InterpretationBox[
  RowBox[{
  "983", "\[InvisibleSpace]", "\<\"  \"\>", 
   "\[InvisibleSpace]", "\<\"Wed 9 Mar 2016 16:39:17\"\>"}],
  SequenceForm[983, "  ", "Wed 9 Mar 2016 16:39:17"],
  Editable->False]], "Print",
 ShowCellLabel->True,
 CellChangeTimes->{3.6665483575743923`*^9}],

Cell[BoxData[
 InterpretationBox[
  RowBox[{
  "984", "\[InvisibleSpace]", "\<\"  \"\>", 
   "\[InvisibleSpace]", "\<\"Wed 9 Mar 2016 16:39:18\"\>"}],
  SequenceForm[984, "  ", "Wed 9 Mar 2016 16:39:18"],
  Editable->False]], "Print",
 ShowCellLabel->True,
 CellChangeTimes->{3.666548358926218*^9}],

Cell[BoxData[
 InterpretationBox[
  RowBox[{
  "985", "\[InvisibleSpace]", "\<\"  \"\>", 
   "\[InvisibleSpace]", "\<\"Wed 9 Mar 2016 16:39:19\"\>"}],
  SequenceForm[985, "  ", "Wed 9 Mar 2016 16:39:19"],
  Editable->False]], "Print",
 ShowCellLabel->True,
 CellChangeTimes->{3.666548359941671*^9}],

Cell[BoxData[
 InterpretationBox[
  RowBox[{
  "986", "\[InvisibleSpace]", "\<\"  \"\>", 
   "\[InvisibleSpace]", "\<\"Wed 9 Mar 2016 16:39:21\"\>"}],
  SequenceForm[986, "  ", "Wed 9 Mar 2016 16:39:21"],
  Editable->False]], "Print",
 ShowCellLabel->True,
 CellChangeTimes->{3.6665483612496033`*^9}],

Cell[BoxData[
 InterpretationBox[
  RowBox[{
  "987", "\[InvisibleSpace]", "\<\"  \"\>", 
   "\[InvisibleSpace]", "\<\"Wed 9 Mar 2016 16:39:22\"\>"}],
  SequenceForm[987, "  ", "Wed 9 Mar 2016 16:39:22"],
  Editable->False]], "Print",
 ShowCellLabel->True,
 CellChangeTimes->{3.666548362095091*^9}],

Cell[BoxData[
 InterpretationBox[
  RowBox[{
  "988", "\[InvisibleSpace]", "\<\"  \"\>", 
   "\[InvisibleSpace]", "\<\"Wed 9 Mar 2016 16:39:25\"\>"}],
  SequenceForm[988, "  ", "Wed 9 Mar 2016 16:39:25"],
  Editable->False]], "Print",
 ShowCellLabel->True,
 CellChangeTimes->{3.666548365378318*^9}],

Cell[BoxData[
 InterpretationBox[
  RowBox[{
  "989", "\[InvisibleSpace]", "\<\"  \"\>", 
   "\[InvisibleSpace]", "\<\"Wed 9 Mar 2016 16:39:26\"\>"}],
  SequenceForm[989, "  ", "Wed 9 Mar 2016 16:39:26"],
  Editable->False]], "Print",
 ShowCellLabel->True,
 CellChangeTimes->{3.66654836653773*^9}],

Cell[BoxData[
 InterpretationBox[
  RowBox[{
  "990", "\[InvisibleSpace]", "\<\"  \"\>", 
   "\[InvisibleSpace]", "\<\"Wed 9 Mar 2016 16:39:28\"\>"}],
  SequenceForm[990, "  ", "Wed 9 Mar 2016 16:39:28"],
  Editable->False]], "Print",
 ShowCellLabel->True,
 CellChangeTimes->{3.66654836821347*^9}],

Cell[BoxData[
 InterpretationBox[
  RowBox[{
  "991", "\[InvisibleSpace]", "\<\"  \"\>", 
   "\[InvisibleSpace]", "\<\"Wed 9 Mar 2016 16:39:29\"\>"}],
  SequenceForm[991, "  ", "Wed 9 Mar 2016 16:39:29"],
  Editable->False]], "Print",
 ShowCellLabel->True,
 CellChangeTimes->{3.6665483697032223`*^9}],

Cell[BoxData[
 InterpretationBox[
  RowBox[{
  "992", "\[InvisibleSpace]", "\<\"  \"\>", 
   "\[InvisibleSpace]", "\<\"Wed 9 Mar 2016 16:39:30\"\>"}],
  SequenceForm[992, "  ", "Wed 9 Mar 2016 16:39:30"],
  Editable->False]], "Print",
 ShowCellLabel->True,
 CellChangeTimes->{3.666548370369342*^9}],

Cell[BoxData[
 InterpretationBox[
  RowBox[{
  "993", "\[InvisibleSpace]", "\<\"  \"\>", 
   "\[InvisibleSpace]", "\<\"Wed 9 Mar 2016 16:39:31\"\>"}],
  SequenceForm[993, "  ", "Wed 9 Mar 2016 16:39:31"],
  Editable->False]], "Print",
 ShowCellLabel->True,
 CellChangeTimes->{3.66654837151917*^9}],

Cell[BoxData[
 InterpretationBox[
  RowBox[{
  "994", "\[InvisibleSpace]", "\<\"  \"\>", 
   "\[InvisibleSpace]", "\<\"Wed 9 Mar 2016 16:39:33\"\>"}],
  SequenceForm[994, "  ", "Wed 9 Mar 2016 16:39:33"],
  Editable->False]], "Print",
 ShowCellLabel->True,
 CellChangeTimes->{3.6665483736744833`*^9}],

Cell[BoxData[
 InterpretationBox[
  RowBox[{
  "995", "\[InvisibleSpace]", "\<\"  \"\>", 
   "\[InvisibleSpace]", "\<\"Wed 9 Mar 2016 16:39:34\"\>"}],
  SequenceForm[995, "  ", "Wed 9 Mar 2016 16:39:34"],
  Editable->False]], "Print",
 ShowCellLabel->True,
 CellChangeTimes->{3.666548374787684*^9}],

Cell[BoxData[
 InterpretationBox[
  RowBox[{
  "996", "\[InvisibleSpace]", "\<\"  \"\>", 
   "\[InvisibleSpace]", "\<\"Wed 9 Mar 2016 16:39:36\"\>"}],
  SequenceForm[996, "  ", "Wed 9 Mar 2016 16:39:36"],
  Editable->False]], "Print",
 ShowCellLabel->True,
 CellChangeTimes->{3.666548376327118*^9}],

Cell[BoxData[
 InterpretationBox[
  RowBox[{
  "997", "\[InvisibleSpace]", "\<\"  \"\>", 
   "\[InvisibleSpace]", "\<\"Wed 9 Mar 2016 16:39:37\"\>"}],
  SequenceForm[997, "  ", "Wed 9 Mar 2016 16:39:37"],
  Editable->False]], "Print",
 ShowCellLabel->True,
 CellChangeTimes->{3.6665483774523067`*^9}],

Cell[BoxData[
 InterpretationBox[
  RowBox[{
  "998", "\[InvisibleSpace]", "\<\"  \"\>", 
   "\[InvisibleSpace]", "\<\"Wed 9 Mar 2016 16:39:38\"\>"}],
  SequenceForm[998, "  ", "Wed 9 Mar 2016 16:39:38"],
  Editable->False]], "Print",
 ShowCellLabel->True,
 CellChangeTimes->{3.666548378374263*^9}],

Cell[BoxData[
 InterpretationBox[
  RowBox[{
  "999", "\[InvisibleSpace]", "\<\"  \"\>", 
   "\[InvisibleSpace]", "\<\"Wed 9 Mar 2016 16:39:39\"\>"}],
  SequenceForm[999, "  ", "Wed 9 Mar 2016 16:39:39"],
  Editable->False]], "Print",
 ShowCellLabel->True,
 CellChangeTimes->{3.6665483798271837`*^9}]
}, Closed]],

Cell[BoxData[
 RowBox[{"{", 
  RowBox[{
   RowBox[{"{", 
    RowBox[{"0", ",", 
     RowBox[{"{", 
      RowBox[{"0.7393754987931982`", ",", "0.05161483721401583`"}], "}"}], 
     ",", 
     RowBox[{"{", 
      RowBox[{"26.062450120680182`", ",", "48.38516278598418`"}], "}"}]}], 
    "}"}], ",", 
   RowBox[{"{", 
    RowBox[{"1", ",", 
     RowBox[{"{", 
      RowBox[{"1.0288488529500532`", ",", "0.1627502106114816`"}], "}"}], ",", 
     RowBox[{"{", 
      RowBox[{"2.884885295005324`", ",", "62.750210611481585`"}], "}"}]}], 
    "}"}], ",", 
   RowBox[{"{", 
    RowBox[{"2", ",", 
     RowBox[{"{", 
      RowBox[{"1.3539863759138404`", ",", "0.09808256525512851`"}], "}"}], 
     ",", 
     RowBox[{"{", 
      RowBox[{"35.398637591384045`", ",", "1.9174347448714935`"}], "}"}]}], 
    "}"}], ",", 
   RowBox[{"{", 
    RowBox[{"3", ",", 
     RowBox[{"{", 
      RowBox[{"0.8638323666838671`", ",", "0.07062708743747538`"}], "}"}], 
     ",", 
     RowBox[{"{", 
      RowBox[{"13.61676333161329`", ",", "29.372912562524622`"}], "}"}]}], 
    "}"}], ",", 
   RowBox[{"{", 
    RowBox[{"4", ",", 
     RowBox[{"{", 
      RowBox[{"0.8637709562805349`", ",", "0.07291365279144497`"}], "}"}], 
     ",", 
     RowBox[{"{", 
      RowBox[{"13.62290437194651`", ",", "27.08634720855503`"}], "}"}]}], 
    "}"}], ",", 
   RowBox[{"{", 
    RowBox[{"5", ",", 
     RowBox[{"{", 
      RowBox[{"1.243550553426139`", ",", "0.10711029955888801`"}], "}"}], ",", 
     RowBox[{"{", 
      RowBox[{"24.35505534261391`", ",", "7.110299558888006`"}], "}"}]}], 
    "}"}], ",", 
   RowBox[{"{", 
    RowBox[{"6", ",", 
     RowBox[{"{", 
      RowBox[{"0.6623084560565092`", ",", "0.12538272072030984`"}], "}"}], 
     ",", 
     RowBox[{"{", 
      RowBox[{"33.76915439434908`", ",", "25.382720720309838`"}], "}"}]}], 
    "}"}], ",", 
   RowBox[{"{", 
    RowBox[{"7", ",", 
     RowBox[{"{", 
      RowBox[{"1.7765474432920572`", ",", "0.14694354382669192`"}], "}"}], 
     ",", 
     RowBox[{"{", 
      RowBox[{"77.65474432920571`", ",", "46.943543826691915`"}], "}"}]}], 
    "}"}], ",", 
   RowBox[{"{", 
    RowBox[{"8", ",", 
     RowBox[{"{", 
      RowBox[{"1.105648163794296`", ",", "0.10470039777391126`"}], "}"}], ",", 
     RowBox[{"{", 
      RowBox[{"10.564816379429608`", ",", "4.7003977739112495`"}], "}"}]}], 
    "}"}], ",", 
   RowBox[{"{", 
    RowBox[{"9", ",", 
     RowBox[{"{", 
      RowBox[{"0.3349880111039236`", ",", "0.18498801904212045`"}], "}"}], 
     ",", 
     RowBox[{"{", 
      RowBox[{"66.50119888960764`", ",", "84.98801904212044`"}], "}"}]}], 
    "}"}], ",", 
   RowBox[{"{", 
    RowBox[{"10", ",", 
     RowBox[{"{", 
      RowBox[{"1.1302111605809557`", ",", "0.12162257887217444`"}], "}"}], 
     ",", 
     RowBox[{"{", 
      RowBox[{"13.021116058095572`", ",", "21.622578872174433`"}], "}"}]}], 
    "}"}], ",", 
   RowBox[{"{", 
    RowBox[{"11", ",", 
     RowBox[{"{", 
      RowBox[{"0.31646659961567397`", ",", "0.051034292148792765`"}], "}"}], 
     ",", 
     RowBox[{"{", 
      RowBox[{"68.3533400384326`", ",", "48.96570785120724`"}], "}"}]}], 
    "}"}], ",", 
   RowBox[{"{", 
    RowBox[{"12", ",", 
     RowBox[{"{", 
      RowBox[{"1.3126928464153826`", ",", "0.08818263385061086`"}], "}"}], 
     ",", 
     RowBox[{"{", 
      RowBox[{"31.269284641538263`", ",", "11.81736614938915`"}], "}"}]}], 
    "}"}], ",", 
   RowBox[{"{", 
    RowBox[{"13", ",", 
     RowBox[{"{", 
      RowBox[{"0.7644360461420167`", ",", "0.09056435210835627`"}], "}"}], 
     ",", 
     RowBox[{"{", 
      RowBox[{"23.556395385798336`", ",", "9.435647891643736`"}], "}"}]}], 
    "}"}], ",", 
   RowBox[{"{", 
    RowBox[{"14", ",", 
     RowBox[{"{", 
      RowBox[{"0.8542195896954577`", ",", "0.05825636887278939`"}], "}"}], 
     ",", 
     RowBox[{"{", 
      RowBox[{"14.578041030454225`", ",", "41.74363112721061`"}], "}"}]}], 
    "}"}], ",", 
   RowBox[{"{", 
    RowBox[{"15", ",", 
     RowBox[{"{", 
      RowBox[{"1.3130779883928114`", ",", "0.0896050362126866`"}], "}"}], ",", 
     RowBox[{"{", 
      RowBox[{"31.30779883928114`", ",", "10.394963787313403`"}], "}"}]}], 
    "}"}], ",", 
   RowBox[{"{", 
    RowBox[{"16", ",", 
     RowBox[{"{", 
      RowBox[{"0.5452439665274574`", ",", "0.09172502124882288`"}], "}"}], 
     ",", 
     RowBox[{"{", 
      RowBox[{"45.47560334725426`", ",", "8.274978751177123`"}], "}"}]}], 
    "}"}], ",", 
   RowBox[{"{", 
    RowBox[{"17", ",", 
     RowBox[{"{", 
      RowBox[{"0.6627653650357325`", ",", "0.13036826090495757`"}], "}"}], 
     ",", 
     RowBox[{"{", 
      RowBox[{"33.72346349642675`", ",", "30.368260904957562`"}], "}"}]}], 
    "}"}], ",", 
   RowBox[{"{", 
    RowBox[{"18", ",", 
     RowBox[{"{", 
      RowBox[{"0.5516260849611593`", ",", "0.10863356190100226`"}], "}"}], 
     ",", 
     RowBox[{"{", 
      RowBox[{"44.83739150388407`", ",", "8.633561901002256`"}], "}"}]}], 
    "}"}], ",", 
   RowBox[{"{", 
    RowBox[{"19", ",", 
     RowBox[{"{", 
      RowBox[{"1.1165625101201717`", ",", "0.10050067972257642`"}], "}"}], 
     ",", 
     RowBox[{"{", 
      RowBox[{"11.656251012017172`", ",", "0.5006797225764192`"}], "}"}]}], 
    "}"}], ",", 
   RowBox[{"{", 
    RowBox[{"20", ",", 
     RowBox[{"{", 
      RowBox[{"1.3115669887564185`", ",", "0.07327694541716169`"}], "}"}], 
     ",", 
     RowBox[{"{", 
      RowBox[{"31.15669887564185`", ",", "26.723054582838312`"}], "}"}]}], 
    "}"}], ",", 
   RowBox[{"{", 
    RowBox[{"21", ",", 
     RowBox[{"{", 
      RowBox[{"0.9506789314156331`", ",", "0.046826377642216165`"}], "}"}], 
     ",", 
     RowBox[{"{", 
      RowBox[{"4.932106858436692`", ",", "53.17362235778384`"}], "}"}]}], 
    "}"}], ",", 
   RowBox[{"{", 
    RowBox[{"22", ",", 
     RowBox[{"{", 
      RowBox[{"1.1437848722598225`", ",", "0.13518993133527288`"}], "}"}], 
     ",", 
     RowBox[{"{", 
      RowBox[{"14.378487225982251`", ",", "35.189931335272874`"}], "}"}]}], 
    "}"}], ",", 
   RowBox[{"{", 
    RowBox[{"23", ",", 
     RowBox[{"{", 
      RowBox[{"1.2017880023877618`", ",", "0.07613225420502129`"}], "}"}], 
     ",", 
     RowBox[{"{", 
      RowBox[{"20.178800238776184`", ",", "23.867745794978717`"}], "}"}]}], 
    "}"}], ",", 
   RowBox[{"{", 
    RowBox[{"24", ",", 
     RowBox[{"{", 
      RowBox[{"1.6029452476746253`", ",", "0.09027954710749429`"}], "}"}], 
     ",", 
     RowBox[{"{", 
      RowBox[{"60.29452476746253`", ",", "9.720452892505712`"}], "}"}]}], 
    "}"}], ",", 
   RowBox[{"{", 
    RowBox[{"25", ",", 
     RowBox[{"{", 
      RowBox[{"0.5338556158558341`", ",", "0.07678450759466471`"}], "}"}], 
     ",", 
     RowBox[{"{", 
      RowBox[{"46.61443841441659`", ",", "23.215492405335297`"}], "}"}]}], 
    "}"}], ",", 
   RowBox[{"{", 
    RowBox[{"26", ",", 
     RowBox[{"{", 
      RowBox[{"0.8650941627326446`", ",", "0.09313371163012024`"}], "}"}], 
     ",", 
     RowBox[{"{", 
      RowBox[{"13.490583726735538`", ",", "6.866288369879764`"}], "}"}]}], 
    "}"}], ",", 
   RowBox[{"{", 
    RowBox[{"27", ",", 
     RowBox[{"{", 
      RowBox[{"0.9947730232599759`", ",", "0.11265832337143311`"}], "}"}], 
     ",", 
     RowBox[{"{", 
      RowBox[{"0.5226976740024147`", ",", "12.658323371433106`"}], "}"}]}], 
    "}"}], ",", 
   RowBox[{"{", 
    RowBox[{"28", ",", 
     RowBox[{"{", 
      RowBox[{"0.9611679924155723`", ",", "0.05347086759970762`"}], "}"}], 
     ",", 
     RowBox[{"{", 
      RowBox[{"3.883200758442773`", ",", "46.52913240029238`"}], "}"}]}], 
    "}"}], ",", 
   RowBox[{"{", 
    RowBox[{"29", ",", 
     RowBox[{"{", 
      RowBox[{"1.5834830283358552`", ",", "0.11673302803010177`"}], "}"}], 
     ",", 
     RowBox[{"{", 
      RowBox[{"58.34830283358552`", ",", "16.733028030101764`"}], "}"}]}], 
    "}"}], ",", 
   RowBox[{"{", 
    RowBox[{"30", ",", 
     RowBox[{"{", 
      RowBox[{"0.8542357711247649`", ",", "0.06357969840108996`"}], "}"}], 
     ",", 
     RowBox[{"{", 
      RowBox[{"14.57642288752351`", ",", "36.42030159891005`"}], "}"}]}], 
    "}"}], ",", 
   RowBox[{"{", 
    RowBox[{"31", ",", 
     RowBox[{"{", 
      RowBox[{"1.202003273000815`", ",", "0.0752608973321616`"}], "}"}], ",", 
     
     RowBox[{"{", 
      RowBox[{"20.2003273000815`", ",", "24.73910266783841`"}], "}"}]}], 
    "}"}], ",", 
   RowBox[{"{", 
    RowBox[{"32", ",", 
     RowBox[{"{", 
      RowBox[{"0.9840453690709398`", ",", "0.10840519798331447`"}], "}"}], 
     ",", 
     RowBox[{"{", 
      RowBox[{"1.5954630929060243`", ",", "8.40519798331446`"}], "}"}]}], 
    "}"}], ",", 
   RowBox[{"{", 
    RowBox[{"33", ",", 
     RowBox[{"{", 
      RowBox[{"0.4508863512601795`", ",", "0.16691843408876322`"}], "}"}], 
     ",", 
     RowBox[{"{", 
      RowBox[{"54.91136487398205`", ",", "66.9184340887632`"}], "}"}]}], 
    "}"}], ",", 
   RowBox[{"{", 
    RowBox[{"34", ",", 
     RowBox[{"{", 
      RowBox[{"1.4731152988622815`", ",", "0.1420883859438341`"}], "}"}], ",", 
     RowBox[{"{", 
      RowBox[{"47.31152988622816`", ",", "42.0883859438341`"}], "}"}]}], 
    "}"}], ",", 
   RowBox[{"{", 
    RowBox[{"35", ",", 
     RowBox[{"{", 
      RowBox[{"0.7740097163968427`", ",", "0.13416153100812736`"}], "}"}], 
     ",", 
     RowBox[{"{", 
      RowBox[{"22.59902836031573`", ",", "34.161531008127355`"}], "}"}]}], 
    "}"}], ",", 
   RowBox[{"{", 
    RowBox[{"36", ",", 
     RowBox[{"{", 
      RowBox[{"1.4381323731078792`", ",", "0.0862234164022991`"}], "}"}], ",", 
     RowBox[{"{", 
      RowBox[{"43.813237310787926`", ",", "13.776583597700911`"}], "}"}]}], 
    "}"}], ",", 
   RowBox[{"{", 
    RowBox[{"37", ",", 
     RowBox[{"{", 
      RowBox[{"1.0277650736821504`", ",", "0.12748623391518055`"}], "}"}], 
     ",", 
     RowBox[{"{", 
      RowBox[{"2.776507368215042`", ",", "27.48623391518054`"}], "}"}]}], 
    "}"}], ",", 
   RowBox[{"{", 
    RowBox[{"38", ",", 
     RowBox[{"{", 
      RowBox[{"0.7640370944452275`", ",", "0.09196783491864316`"}], "}"}], 
     ",", 
     RowBox[{"{", 
      RowBox[{"23.59629055547725`", ",", "8.032165081356846`"}], "}"}]}], 
    "}"}], ",", 
   RowBox[{"{", 
    RowBox[{"39", ",", 
     RowBox[{"{", 
      RowBox[{"1.0170337238823621`", ",", "0.13829964442169398`"}], "}"}], 
     ",", 
     RowBox[{"{", 
      RowBox[{"1.7033723882362128`", ",", "38.299644421693976`"}], "}"}]}], 
    "}"}], ",", 
   RowBox[{"{", 
    RowBox[{"40", ",", 
     RowBox[{"{", 
      RowBox[{"0.9508193870033446`", ",", "0.048831435522016506`"}], "}"}], 
     ",", 
     RowBox[{"{", 
      RowBox[{"4.918061299665544`", ",", "51.1685644779835`"}], "}"}]}], 
    "}"}], ",", 
   RowBox[{"{", 
    RowBox[{"41", ",", 
     RowBox[{"{", 
      RowBox[{"0.7904526627526132`", ",", "0.14918045501920074`"}], "}"}], 
     ",", 
     RowBox[{"{", 
      RowBox[{"20.954733724738684`", ",", "49.180455019200735`"}], "}"}]}], 
    "}"}], ",", 
   RowBox[{"{", 
    RowBox[{"42", ",", 
     RowBox[{"{", 
      RowBox[{"1.5128091235900438`", ",", "0.050500629828486084`"}], "}"}], 
     ",", 
     RowBox[{"{", 
      RowBox[{"51.28091235900438`", ",", "49.499370171513924`"}], "}"}]}], 
    "}"}], ",", 
   RowBox[{"{", 
    RowBox[{"43", ",", 
     RowBox[{"{", 
      RowBox[{"1.6603492482743816`", ",", "0.17132376582511463`"}], "}"}], 
     ",", 
     RowBox[{"{", 
      RowBox[{"66.03492482743816`", ",", "71.32376582511462`"}], "}"}]}], 
    "}"}], ",", 
   RowBox[{"{", 
    RowBox[{"44", ",", 
     RowBox[{"{", 
      RowBox[{"1.2154280796573356`", ",", "0.07560886989939407`"}], "}"}], 
     ",", 
     RowBox[{"{", 
      RowBox[{"21.54280796573356`", ",", "24.39113010060594`"}], "}"}]}], 
    "}"}], ",", 
   RowBox[{"{", 
    RowBox[{"45", ",", 
     RowBox[{"{", 
      RowBox[{"1.2159547728430937`", ",", "0.09477176092621084`"}], "}"}], 
     ",", 
     RowBox[{"{", 
      RowBox[{"21.59547728430937`", ",", "5.228239073789165`"}], "}"}]}], 
    "}"}], ",", 
   RowBox[{"{", 
    RowBox[{"46", ",", 
     RowBox[{"{", 
      RowBox[{"0.8953204206840216`", ",", "0.1454613418137272`"}], "}"}], ",", 
     RowBox[{"{", 
      RowBox[{"10.467957931597837`", ",", "45.46134181372719`"}], "}"}]}], 
    "}"}], ",", 
   RowBox[{"{", 
    RowBox[{"47", ",", 
     RowBox[{"{", 
      RowBox[{"0.8933340454678204`", ",", "0.12538264503569607`"}], "}"}], 
     ",", 
     RowBox[{"{", 
      RowBox[{"10.666595453217964`", ",", "25.382645035696065`"}], "}"}]}], 
    "}"}], ",", 
   RowBox[{"{", 
    RowBox[{"48", ",", 
     RowBox[{"{", 
      RowBox[{"1.0064697273879921`", ",", "0.11929605515373408`"}], "}"}], 
     ",", 
     RowBox[{"{", 
      RowBox[{"0.6469727387992119`", ",", "19.296055153734073`"}], "}"}]}], 
    "}"}], ",", 
   RowBox[{"{", 
    RowBox[{"49", ",", 
     RowBox[{"{", 
      RowBox[{"0.7642566879596965`", ",", "0.09208922794971268`"}], "}"}], 
     ",", 
     RowBox[{"{", 
      RowBox[{"23.57433120403035`", ",", "7.910772050287326`"}], "}"}]}], 
    "}"}], ",", 
   RowBox[{"{", 
    RowBox[{"50", ",", 
     RowBox[{"{", 
      RowBox[{"0.7643405144940254`", ",", "0.09259145559705405`"}], "}"}], 
     ",", 
     RowBox[{"{", 
      RowBox[{"23.56594855059746`", ",", "7.4085444029459575`"}], "}"}]}], 
    "}"}], ",", 
   RowBox[{"{", 
    RowBox[{"51", ",", 
     RowBox[{"{", 
      RowBox[{"0.7647079665168871`", ",", "0.09030899818812599`"}], "}"}], 
     ",", 
     RowBox[{"{", 
      RowBox[{"23.529203348311288`", ",", "9.691001811874017`"}], "}"}]}], 
    "}"}], ",", 
   RowBox[{"{", 
    RowBox[{"52", ",", 
     RowBox[{"{", 
      RowBox[{"0.9617382864340543`", ",", "0.07324149920184671`"}], "}"}], 
     ",", 
     RowBox[{"{", 
      RowBox[{"3.8261713565945654`", ",", "26.758500798153296`"}], "}"}]}], 
    "}"}], ",", 
   RowBox[{"{", 
    RowBox[{"53", ",", 
     RowBox[{"{", 
      RowBox[{"1.0928921897955124`", ",", "0.09478669768863385`"}], "}"}], 
     ",", 
     RowBox[{"{", 
      RowBox[{"9.28921897955124`", ",", "5.213302311366158`"}], "}"}]}], 
    "}"}], ",", 
   RowBox[{"{", 
    RowBox[{"54", ",", 
     RowBox[{"{", 
      RowBox[{"1.1412782503764087`", ",", "0.12629763529516494`"}], "}"}], 
     ",", 
     RowBox[{"{", 
      RowBox[{"14.127825037640873`", ",", "26.297635295164934`"}], "}"}]}], 
    "}"}], ",", 
   RowBox[{"{", 
    RowBox[{"55", ",", 
     RowBox[{"{", 
      RowBox[{"1.2165673181246426`", ",", "0.1000557089117747`"}], "}"}], ",", 
     RowBox[{"{", 
      RowBox[{"21.65673181246426`", ",", "0.055708911774698944`"}], "}"}]}], 
    "}"}], ",", 
   RowBox[{"{", 
    RowBox[{"56", ",", 
     RowBox[{"{", 
      RowBox[{"0.854315123189932`", ",", "0.06549693769288435`"}], "}"}], ",", 
     RowBox[{"{", 
      RowBox[{"14.568487681006804`", ",", "34.50306230711565`"}], "}"}]}], 
    "}"}], ",", 
   RowBox[{"{", 
    RowBox[{"57", ",", 
     RowBox[{"{", 
      RowBox[{"1.0921399690931939`", ",", "0.0764472144343884`"}], "}"}], ",", 
     RowBox[{"{", 
      RowBox[{"9.213996909319388`", ",", "23.552785565611607`"}], "}"}]}], 
    "}"}], ",", 
   RowBox[{"{", 
    RowBox[{"58", ",", 
     RowBox[{"{", 
      RowBox[{"0.6627250407458934`", ",", "0.12318986962593119`"}], "}"}], 
     ",", 
     RowBox[{"{", 
      RowBox[{"33.72749592541066`", ",", "23.189869625931184`"}], "}"}]}], 
    "}"}], ",", 
   RowBox[{"{", 
    RowBox[{"59", ",", 
     RowBox[{"{", 
      RowBox[{"1.5680441535028482`", ",", "0.1140663899659704`"}], "}"}], ",", 
     RowBox[{"{", 
      RowBox[{"56.80441535028482`", ",", "14.0663899659704`"}], "}"}]}], 
    "}"}], ",", 
   RowBox[{"{", 
    RowBox[{"60", ",", 
     RowBox[{"{", 
      RowBox[{"0.8636839103842536`", ",", "0.07564967145298966`"}], "}"}], 
     ",", 
     RowBox[{"{", 
      RowBox[{"13.631608961574637`", ",", "24.350328547010346`"}], "}"}]}], 
    "}"}], ",", 
   RowBox[{"{", 
    RowBox[{"61", ",", 
     RowBox[{"{", 
      RowBox[{"1.1444174092839807`", ",", "0.1559653660806783`"}], "}"}], ",", 
     RowBox[{"{", 
      RowBox[{"14.441740928398072`", ",", "55.96536608067828`"}], "}"}]}], 
    "}"}], ",", 
   RowBox[{"{", 
    RowBox[{"62", ",", 
     RowBox[{"{", 
      RowBox[{"0.8925034378054827`", ",", "0.10946948252296258`"}], "}"}], 
     ",", 
     RowBox[{"{", 
      RowBox[{"10.749656219451731`", ",", "9.469482522962577`"}], "}"}]}], 
    "}"}], ",", 
   RowBox[{"{", 
    RowBox[{"63", ",", 
     RowBox[{"{", 
      RowBox[{"1.2463705310139563`", ",", "0.12463705310252987`"}], "}"}], 
     ",", 
     RowBox[{"{", 
      RowBox[{"24.637053101395633`", ",", "24.637053102529865`"}], "}"}]}], 
    "}"}], ",", 
   RowBox[{"{", 
    RowBox[{"64", ",", 
     RowBox[{"{", 
      RowBox[{"1.0815622705387464`", ",", "0.08886416099988063`"}], "}"}], 
     ",", 
     RowBox[{"{", 
      RowBox[{"8.156227053874643`", ",", "11.135839000119372`"}], "}"}]}], 
    "}"}], ",", 
   RowBox[{"{", 
    RowBox[{"65", ",", 
     RowBox[{"{", 
      RowBox[{"0.8634071621842081`", ",", "0.06899292951249082`"}], "}"}], 
     ",", 
     RowBox[{"{", 
      RowBox[{"13.659283781579191`", ",", "31.007070487509182`"}], "}"}]}], 
    "}"}], ",", 
   RowBox[{"{", 
    RowBox[{"66", ",", 
     RowBox[{"{", 
      RowBox[{"0.6553805823208977`", ",", "0.11831022347078882`"}], "}"}], 
     ",", 
     RowBox[{"{", 
      RowBox[{"34.46194176791023`", ",", "18.310223470788813`"}], "}"}]}], 
    "}"}], ",", 
   RowBox[{"{", 
    RowBox[{"67", ",", 
     RowBox[{"{", 
      RowBox[{"0.9132077483354709`", ",", "0.1605398944219023`"}], "}"}], ",", 
     RowBox[{"{", 
      RowBox[{"8.679225166452909`", ",", "60.539894421902304`"}], "}"}]}], 
    "}"}], ",", 
   RowBox[{"{", 
    RowBox[{"68", ",", 
     RowBox[{"{", 
      RowBox[{"1.0437611639591968`", ",", "0.22008800425716404`"}], "}"}], 
     ",", 
     RowBox[{"{", 
      RowBox[{"4.3761163959196825`", ",", "120.08800425716404`"}], "}"}]}], 
    "}"}], ",", 
   RowBox[{"{", 
    RowBox[{"69", ",", 
     RowBox[{"{", 
      RowBox[{"1.0690053121979768`", ",", "0.06408083788204823`"}], "}"}], 
     ",", 
     RowBox[{"{", 
      RowBox[{"6.900531219797679`", ",", "35.91916211795178`"}], "}"}]}], 
    "}"}], ",", 
   RowBox[{"{", 
    RowBox[{"70", ",", 
     RowBox[{"{", 
      RowBox[{"1.7155954224039205`", ",", "0.09207110970137866`"}], "}"}], 
     ",", 
     RowBox[{"{", 
      RowBox[{"71.55954224039205`", ",", "7.928890298621344`"}], "}"}]}], 
    "}"}], ",", 
   RowBox[{"{", 
    RowBox[{"71", ",", 
     RowBox[{"{", 
      RowBox[{"0.6196376666978601`", ",", "0.026514930465427827`"}], "}"}], 
     ",", 
     RowBox[{"{", 
      RowBox[{"38.03623333021399`", ",", "73.48506953457218`"}], "}"}]}], 
    "}"}], ",", 
   RowBox[{"{", 
    RowBox[{"72", ",", 
     RowBox[{"{", 
      RowBox[{"1.32635329324515`", ",", "0.07461664138811726`"}], "}"}], ",", 
     
     RowBox[{"{", 
      RowBox[{"32.635329324515006`", ",", "25.383358611882745`"}], "}"}]}], 
    "}"}], ",", 
   RowBox[{"{", 
    RowBox[{"73", ",", 
     RowBox[{"{", 
      RowBox[{"1.0812829283470644`", ",", "0.08460001499741635`"}], "}"}], 
     ",", 
     RowBox[{"{", 
      RowBox[{"8.128292834706441`", ",", "15.39998500258366`"}], "}"}]}], 
    "}"}], ",", 
   RowBox[{"{", 
    RowBox[{"74", ",", 
     RowBox[{"{", 
      RowBox[{"1.6770139190744622`", ",", "0.09134738829356008`"}], "}"}], 
     ",", 
     RowBox[{"{", 
      RowBox[{"67.70139190744622`", ",", "8.652611706439925`"}], "}"}]}], 
    "}"}], ",", 
   RowBox[{"{", 
    RowBox[{"75", ",", 
     RowBox[{"{", 
      RowBox[{"0.9727806349099668`", ",", "0.08336348171478847`"}], "}"}], 
     ",", 
     RowBox[{"{", 
      RowBox[{"2.72193650900332`", ",", "16.636518285211537`"}], "}"}]}], 
    "}"}], ",", 
   RowBox[{"{", 
    RowBox[{"76", ",", 
     RowBox[{"{", 
      RowBox[{"0.8828573796909024`", ",", "0.10034285030060806`"}], "}"}], 
     ",", 
     RowBox[{"{", 
      RowBox[{"11.714262030909762`", ",", "0.342850300608058`"}], "}"}]}], 
    "}"}], ",", 
   RowBox[{"{", 
    RowBox[{"77", ",", 
     RowBox[{"{", 
      RowBox[{"0.883098251231528`", ",", "0.10245952331048282`"}], "}"}], ",", 
     RowBox[{"{", 
      RowBox[{"11.690174876847204`", ",", "2.4595233104828114`"}], "}"}]}], 
    "}"}], ",", 
   RowBox[{"{", 
    RowBox[{"78", ",", 
     RowBox[{"{", 
      RowBox[{"1.3429633962736913`", ",", "0.12369706138003426`"}], "}"}], 
     ",", 
     RowBox[{"{", 
      RowBox[{"34.296339627369136`", ",", "23.69706138003426`"}], "}"}]}], 
    "}"}], ",", 
   RowBox[{"{", 
    RowBox[{"79", ",", 
     RowBox[{"{", 
      RowBox[{"0.9736873550916649`", ",", "0.0817850146252015`"}], "}"}], ",", 
     RowBox[{"{", 
      RowBox[{"2.631264490833507`", ",", "18.214985374798502`"}], "}"}]}], 
    "}"}], ",", 
   RowBox[{"{", 
    RowBox[{"80", ",", 
     RowBox[{"{", 
      RowBox[{"1.244347566609848`", ",", "0.12081044419710518`"}], "}"}], ",", 
     RowBox[{"{", 
      RowBox[{"24.434756660984803`", ",", "20.810444197105177`"}], "}"}]}], 
    "}"}], ",", 
   RowBox[{"{", 
    RowBox[{"81", ",", 
     RowBox[{"{", 
      RowBox[{"0.6480875922224776`", ",", "0.08544696759330593`"}], "}"}], 
     ",", 
     RowBox[{"{", 
      RowBox[{"35.19124077775224`", ",", "14.553032406694074`"}], "}"}]}], 
    "}"}], ",", 
   RowBox[{"{", 
    RowBox[{"82", ",", 
     RowBox[{"{", 
      RowBox[{"0.9503942894966799`", ",", "0.043578278465984305`"}], "}"}], 
     ",", 
     RowBox[{"{", 
      RowBox[{"4.960571050332008`", ",", "56.4217215340157`"}], "}"}]}], 
    "}"}], ",", 
   RowBox[{"{", 
    RowBox[{"83", ",", 
     RowBox[{"{", 
      RowBox[{"0.6477769695389711`", ",", "0.07320385873933573`"}], "}"}], 
     ",", 
     RowBox[{"{", 
      RowBox[{"35.22230304610289`", ",", "26.796141260664275`"}], "}"}]}], 
    "}"}], ",", 
   RowBox[{"{", 
    RowBox[{"84", ",", 
     RowBox[{"{", 
      RowBox[{"0.8738013990636372`", ",", "0.08282477683101064`"}], "}"}], 
     ",", 
     RowBox[{"{", 
      RowBox[{"12.619860093636282`", ",", "17.17522316898937`"}], "}"}]}], 
    "}"}], ",", 
   RowBox[{"{", 
    RowBox[{"85", ",", 
     RowBox[{"{", 
      RowBox[{"1.08111311318494`", ",", "0.07324067238374755`"}], "}"}], ",", 
     
     RowBox[{"{", 
      RowBox[{"8.111311318494007`", ",", "26.75932761625245`"}], "}"}]}], 
    "}"}], ",", 
   RowBox[{"{", 
    RowBox[{"86", ",", 
     RowBox[{"{", 
      RowBox[{"0.9833922251331116`", ",", "0.09432904256381204`"}], "}"}], 
     ",", 
     RowBox[{"{", 
      RowBox[{"1.6607774866888358`", ",", "5.670957436187965`"}], "}"}]}], 
    "}"}], ",", 
   RowBox[{"{", 
    RowBox[{"87", ",", 
     RowBox[{"{", 
      RowBox[{"0.6549385784888692`", ",", "0.10835748245817325`"}], "}"}], 
     ",", 
     RowBox[{"{", 
      RowBox[{"34.50614215111308`", ",", "8.357482458173248`"}], "}"}]}], 
    "}"}], ",", 
   RowBox[{"{", 
    RowBox[{"88", ",", 
     RowBox[{"{", 
      RowBox[{"0.6543635435781179`", ",", "0.08450689757935527`"}], "}"}], 
     ",", 
     RowBox[{"{", 
      RowBox[{"34.56364564218821`", ",", "15.493102420644735`"}], "}"}]}], 
    "}"}], ",", 
   RowBox[{"{", 
    RowBox[{"89", ",", 
     RowBox[{"{", 
      RowBox[{"0.6548253989823107`", ",", "0.09713942776363392`"}], "}"}], 
     ",", 
     RowBox[{"{", 
      RowBox[{"34.517460101768926`", ",", "2.8605722363660853`"}], "}"}]}], 
    "}"}], ",", 
   RowBox[{"{", 
    RowBox[{"90", ",", 
     RowBox[{"{", 
      RowBox[{"0.8826674184023274`", ",", "0.0874648914589725`"}], "}"}], ",", 
     RowBox[{"{", 
      RowBox[{"11.733258159767257`", ",", "12.535108541027503`"}], "}"}]}], 
    "}"}], ",", 
   RowBox[{"{", 
    RowBox[{"91", ",", 
     RowBox[{"{", 
      RowBox[{"1.1181070360866632`", ",", "0.10679151103808433`"}], "}"}], 
     ",", 
     RowBox[{"{", 
      RowBox[{"11.810703608666318`", ",", "6.7915110380843275`"}], "}"}]}], 
    "}"}], ",", 
   RowBox[{"{", 
    RowBox[{"92", ",", 
     RowBox[{"{", 
      RowBox[{"0.6547209066837234`", ",", "0.09141415365983059`"}], "}"}], 
     ",", 
     RowBox[{"{", 
      RowBox[{"34.52790933162766`", ",", "8.585846340169415`"}], "}"}]}], 
    "}"}], ",", 
   RowBox[{"{", 
    RowBox[{"93", ",", 
     RowBox[{"{", 
      RowBox[{"1.1884577504718157`", ",", "0.06756265891300539`"}], "}"}], 
     ",", 
     RowBox[{"{", 
      RowBox[{"18.84577504718157`", ",", "32.437341086994614`"}], "}"}]}], 
    "}"}], ",", 
   RowBox[{"{", 
    RowBox[{"94", ",", 
     RowBox[{"{", 
      RowBox[{"1.2296343657078619`", ",", "0.11439324446081976`"}], "}"}], 
     ",", 
     RowBox[{"{", 
      RowBox[{"22.96343657078619`", ",", "14.393244460819757`"}], "}"}]}], 
    "}"}], ",", 
   RowBox[{"{", 
    RowBox[{"95", ",", 
     RowBox[{"{", 
      RowBox[{"1.0562536914471576`", ",", "0.04290419782916395`"}], "}"}], 
     ",", 
     RowBox[{"{", 
      RowBox[{"5.625369144715764`", ",", "57.09580217083605`"}], "}"}]}], 
    "}"}], ",", 
   RowBox[{"{", 
    RowBox[{"96", ",", 
     RowBox[{"{", 
      RowBox[{"1.1414106522597018`", ",", "0.12811970946956489`"}], "}"}], 
     ",", 
     RowBox[{"{", 
      RowBox[{"14.141065225970184`", ",", "28.11970946956488`"}], "}"}]}], 
    "}"}], ",", 
   RowBox[{"{", 
    RowBox[{"97", ",", 
     RowBox[{"{", 
      RowBox[{"0.7475186142654454`", ",", "0.07034418268947833`"}], "}"}], 
     ",", 
     RowBox[{"{", 
      RowBox[{"25.24813857345546`", ",", "29.65581731052168`"}], "}"}]}], 
    "}"}], ",", 
   RowBox[{"{", 
    RowBox[{"98", ",", 
     RowBox[{"{", 
      RowBox[{"1.1297826174021932`", ",", "0.12619640074936267`"}], "}"}], 
     ",", 
     RowBox[{"{", 
      RowBox[{"12.97826174021932`", ",", "26.196400749362663`"}], "}"}]}], 
    "}"}], ",", 
   RowBox[{"{", 
    RowBox[{"99", ",", 
     RowBox[{"{", 
      RowBox[{"0.781657949400535`", ",", "0.14260553964317402`"}], "}"}], ",", 
     RowBox[{"{", 
      RowBox[{"21.8342050599465`", ",", "42.60553964317401`"}], "}"}]}], 
    "}"}], ",", 
   RowBox[{"{", 
    RowBox[{"100", ",", 
     RowBox[{"{", 
      RowBox[{"1.6972782547757899`", ",", "0.09783371597350968`"}], "}"}], 
     ",", 
     RowBox[{"{", 
      RowBox[{"69.72782547757899`", ",", "2.1662840264903283`"}], "}"}]}], 
    "}"}], ",", 
   RowBox[{"{", 
    RowBox[{"101", ",", 
     RowBox[{"{", 
      RowBox[{"0.9825395896066416`", ",", "0.07997635318620845`"}], "}"}], 
     ",", 
     RowBox[{"{", 
      RowBox[{"1.7460410393358439`", ",", "20.023646813791554`"}], "}"}]}], 
    "}"}], ",", 
   RowBox[{"{", 
    RowBox[{"102", ",", 
     RowBox[{"{", 
      RowBox[{"1.3263304608089441`", ",", "0.10186877324461195`"}], "}"}], 
     ",", 
     RowBox[{"{", 
      RowBox[{"32.63304608089441`", ",", "1.8687732446119458`"}], "}"}]}], 
    "}"}], ",", 
   RowBox[{"{", 
    RowBox[{"103", ",", 
     RowBox[{"{", 
      RowBox[{"1.0044879273814713`", ",", "0.11241617736558648`"}], "}"}], 
     ",", 
     RowBox[{"{", 
      RowBox[{"0.44879273814713017`", ",", "12.416177365586478`"}], "}"}]}], 
    "}"}], ",", 
   RowBox[{"{", 
    RowBox[{"104", ",", 
     RowBox[{"{", 
      RowBox[{"0.7736317311381857`", ",", "0.10902953123659108`"}], "}"}], 
     ",", 
     RowBox[{"{", 
      RowBox[{"22.636826886181428`", ",", "9.029531236591074`"}], "}"}]}], 
    "}"}], ",", 
   RowBox[{"{", 
    RowBox[{"105", ",", 
     RowBox[{"{", 
      RowBox[{"1.4543446879498314`", ",", "0.10432373689001492`"}], "}"}], 
     ",", 
     RowBox[{"{", 
      RowBox[{"45.43446879498314`", ",", "4.323736890014917`"}], "}"}]}], 
    "}"}], ",", 
   RowBox[{"{", 
    RowBox[{"106", ",", 
     RowBox[{"{", 
      RowBox[{"0.9043114000332948`", ",", "0.1606828355128027`"}], "}"}], ",", 
     RowBox[{"{", 
      RowBox[{"9.56885999667052`", ",", "60.68283551280271`"}], "}"}]}], 
    "}"}], ",", 
   RowBox[{"{", 
    RowBox[{"107", ",", 
     RowBox[{"{", 
      RowBox[{"1.4876552686906688`", ",", "0.12620772626359908`"}], "}"}], 
     ",", 
     RowBox[{"{", 
      RowBox[{"48.765526869066875`", ",", "26.207726263599074`"}], "}"}]}], 
    "}"}], ",", 
   RowBox[{"{", 
    RowBox[{"108", ",", 
     RowBox[{"{", 
      RowBox[{"1.326057499459969`", ",", "0.08019194156929504`"}], "}"}], ",", 
     RowBox[{"{", 
      RowBox[{"32.6057499459969`", ",", "19.80805843070496`"}], "}"}]}], 
    "}"}], ",", 
   RowBox[{"{", 
    RowBox[{"109", ",", 
     RowBox[{"{", 
      RowBox[{"1.472482406553156`", ",", "0.24127024739131986`"}], "}"}], ",", 
     RowBox[{"{", 
      RowBox[{"47.24824065531561`", ",", "141.27024739131986`"}], "}"}]}], 
    "}"}], ",", 
   RowBox[{"{", 
    RowBox[{"110", ",", 
     RowBox[{"{", 
      RowBox[{"0.993855961218475`", ",", "0.10395982851692442`"}], "}"}], ",", 
     RowBox[{"{", 
      RowBox[{"0.614403878152503`", ",", "3.9598285169244187`"}], "}"}]}], 
    "}"}], ",", 
   RowBox[{"{", 
    RowBox[{"111", ",", 
     RowBox[{"{", 
      RowBox[{"1.4409033069979882`", ",", "0.10008654376613182`"}], "}"}], 
     ",", 
     RowBox[{"{", 
      RowBox[{"44.09033069979882`", ",", "0.08654376613181913`"}], "}"}]}], 
    "}"}], ",", 
   RowBox[{"{", 
    RowBox[{"112", ",", 
     RowBox[{"{", 
      RowBox[{"1.3415425657009048`", ",", "0.09481238224648245`"}], "}"}], 
     ",", 
     RowBox[{"{", 
      RowBox[{"34.15425657009048`", ",", "5.187617753517559`"}], "}"}]}], 
    "}"}], ",", 
   RowBox[{"{", 
    RowBox[{"113", ",", 
     RowBox[{"{", 
      RowBox[{"0.9838598187196705`", ",", "0.09728773032218939`"}], "}"}], 
     ",", 
     RowBox[{"{", 
      RowBox[{"1.6140181280329458`", ",", "2.7122696778106166`"}], "}"}]}], 
    "}"}], ",", 
   RowBox[{"{", 
    RowBox[{"114", ",", 
     RowBox[{"{", 
      RowBox[{"0.8354591434791645`", ",", "0.03793193826255555`"}], "}"}], 
     ",", 
     RowBox[{"{", 
      RowBox[{"16.45408565208355`", ",", "62.06806173744446`"}], "}"}]}], 
    "}"}], ",", 
   RowBox[{"{", 
    RowBox[{"115", ",", 
     RowBox[{"{", 
      RowBox[{"0.9833073673318635`", ",", "0.0818255497898673`"}], "}"}], ",", 
     RowBox[{"{", 
      RowBox[{"1.6692632668136476`", ",", "18.17445021013271`"}], "}"}]}], 
    "}"}], ",", 
   RowBox[{"{", 
    RowBox[{"116", ",", 
     RowBox[{"{", 
      RowBox[{"1.104811842874981`", ",", "0.09675599973612965`"}], "}"}], ",", 
     RowBox[{"{", 
      RowBox[{"10.481184287498092`", ",", "3.244000263870353`"}], "}"}]}], 
    "}"}], ",", 
   RowBox[{"{", 
    RowBox[{"117", ",", 
     RowBox[{"{", 
      RowBox[{"0.9039235499329964`", ",", "0.151532950210101`"}], "}"}], ",", 
     
     RowBox[{"{", 
      RowBox[{"9.607645006700361`", ",", "51.53295021010098`"}], "}"}]}], 
    "}"}], ",", 
   RowBox[{"{", 
    RowBox[{"118", ",", 
     RowBox[{"{", 
      RowBox[{"0.5340926640439261`", ",", "0.08031579531253326`"}], "}"}], 
     ",", 
     RowBox[{"{", 
      RowBox[{"46.59073359560739`", ",", "19.684204687466746`"}], "}"}]}], 
    "}"}], ",", 
   RowBox[{"{", 
    RowBox[{"119", ",", 
     RowBox[{"{", 
      RowBox[{"1.215192450056757`", ",", "0.08348612555113068`"}], "}"}], ",", 
     RowBox[{"{", 
      RowBox[{"21.519245005675703`", ",", "16.513874448869327`"}], "}"}]}], 
    "}"}], ",", 
   RowBox[{"{", 
    RowBox[{"120", ",", 
     RowBox[{"{", 
      RowBox[{"1.0935614517729142`", ",", "0.09906428319049501`"}], "}"}], 
     ",", 
     RowBox[{"{", 
      RowBox[{"9.35614517729142`", ",", "0.9357168095049939`"}], "}"}]}], 
    "}"}], ",", 
   RowBox[{"{", 
    RowBox[{"121", ",", 
     RowBox[{"{", 
      RowBox[{"0.8737616608870077`", ",", "0.097084629045448`"}], "}"}], ",", 
     
     RowBox[{"{", 
      RowBox[{"12.623833911299231`", ",", "2.9153709545520075`"}], "}"}]}], 
    "}"}], ",", 
   RowBox[{"{", 
    RowBox[{"122", ",", 
     RowBox[{"{", 
      RowBox[{"1.1189887942453305`", ",", "0.1327388788895635`"}], "}"}], ",", 
     RowBox[{"{", 
      RowBox[{"11.89887942453305`", ",", "32.73887888956351`"}], "}"}]}], 
    "}"}], ",", 
   RowBox[{"{", 
    RowBox[{"123", ",", 
     RowBox[{"{", 
      RowBox[{"0.8646711146316488`", ",", "0.08645228850381778`"}], "}"}], 
     ",", 
     RowBox[{"{", 
      RowBox[{"13.53288853683512`", ",", "13.547711496182224`"}], "}"}]}], 
    "}"}], ",", 
   RowBox[{"{", 
    RowBox[{"124", ",", 
     RowBox[{"{", 
      RowBox[{"0.8738638251413438`", ",", "0.0934613717763904`"}], "}"}], ",", 
     RowBox[{"{", 
      RowBox[{"12.613617485865625`", ",", "6.538628223609607`"}], "}"}]}], 
    "}"}], ",", 
   RowBox[{"{", 
    RowBox[{"125", ",", 
     RowBox[{"{", 
      RowBox[{"0.6474746588745056`", ",", "0.07338979957082489`"}], "}"}], 
     ",", 
     RowBox[{"{", 
      RowBox[{"35.25253411254944`", ",", "26.610200429175112`"}], "}"}]}], 
    "}"}], ",", 
   RowBox[{"{", 
    RowBox[{"126", ",", 
     RowBox[{"{", 
      RowBox[{"1.3265080970513565`", ",", "0.08494052935469963`"}], "}"}], 
     ",", 
     RowBox[{"{", 
      RowBox[{"32.65080970513565`", ",", "15.059470645300374`"}], "}"}]}], 
    "}"}], ",", 
   RowBox[{"{", 
    RowBox[{"127", ",", 
     RowBox[{"{", 
      RowBox[{"0.8642644166429044`", ",", "0.08108900463063796`"}], "}"}], 
     ",", 
     RowBox[{"{", 
      RowBox[{"13.573558335709556`", ",", "18.91099536936204`"}], "}"}]}], 
    "}"}], ",", 
   RowBox[{"{", 
    RowBox[{"128", ",", 
     RowBox[{"{", 
      RowBox[{"0.4272511007136315`", ",", "0.0927888367251437`"}], "}"}], ",", 
     RowBox[{"{", 
      RowBox[{"57.27488992863685`", ",", "7.211163274856311`"}], "}"}]}], 
    "}"}], ",", 
   RowBox[{"{", 
    RowBox[{"129", ",", 
     RowBox[{"{", 
      RowBox[{"1.3745711478050022`", ",", "0.1707541733441812`"}], "}"}], ",", 
     RowBox[{"{", 
      RowBox[{"37.45711478050022`", ",", "70.7541733441812`"}], "}"}]}], 
    "}"}], ",", 
   RowBox[{"{", 
    RowBox[{"130", ",", 
     RowBox[{"{", 
      RowBox[{"1.13229318473248`", ",", "0.14489064455141562`"}], "}"}], ",", 
     
     RowBox[{"{", 
      RowBox[{"13.229318473247996`", ",", "44.89064455141561`"}], "}"}]}], 
    "}"}], ",", 
   RowBox[{"{", 
    RowBox[{"131", ",", 
     RowBox[{"{", 
      RowBox[{"0.8543003880063736`", ",", "0.061206713048641115`"}], "}"}], 
     ",", 
     RowBox[{"{", 
      RowBox[{"14.569961199362636`", ",", "38.793286951358894`"}], "}"}]}], 
    "}"}], ",", 
   RowBox[{"{", 
    RowBox[{"132", ",", 
     RowBox[{"{", 
      RowBox[{"1.4414857786682775`", ",", "0.11649678524483029`"}], "}"}], 
     ",", 
     RowBox[{"{", 
      RowBox[{"44.14857786682775`", ",", "16.49678524483028`"}], "}"}]}], 
    "}"}], ",", 
   RowBox[{"{", 
    RowBox[{"133", ",", 
     RowBox[{"{", 
      RowBox[{"1.311460746069524`", ",", "0.07274213763564848`"}], "}"}], ",", 
     RowBox[{"{", 
      RowBox[{"31.1460746069524`", ",", "27.257862364351524`"}], "}"}]}], 
    "}"}], ",", 
   RowBox[{"{", 
    RowBox[{"134", ",", 
     RowBox[{"{", 
      RowBox[{"1.093351979239814`", ",", "0.09657842451194723`"}], "}"}], ",", 
     RowBox[{"{", 
      RowBox[{"9.335197923981408`", ",", "3.421575488052775`"}], "}"}]}], 
    "}"}], ",", 
   RowBox[{"{", 
    RowBox[{"135", ",", 
     RowBox[{"{", 
      RowBox[{"0.7475463635091969`", ",", "0.061175819547589994`"}], "}"}], 
     ",", 
     RowBox[{"{", 
      RowBox[{"25.24536364908031`", ",", "38.82418045241001`"}], "}"}]}], 
    "}"}], ",", 
   RowBox[{"{", 
    RowBox[{"136", ",", 
     RowBox[{"{", 
      RowBox[{"0.9830783283624529`", ",", "0.08897507993619674`"}], "}"}], 
     ",", 
     RowBox[{"{", 
      RowBox[{"1.6921671637547098`", ",", "11.024920063803261`"}], "}"}]}], 
    "}"}], ",", 
   RowBox[{"{", 
    RowBox[{"137", ",", 
     RowBox[{"{", 
      RowBox[{"1.229237509537636`", ",", "0.0900148930938456`"}], "}"}], ",", 
     
     RowBox[{"{", 
      RowBox[{"22.9237509537636`", ",", "9.985106906154408`"}], "}"}]}], 
    "}"}], ",", 
   RowBox[{"{", 
    RowBox[{"138", ",", 
     RowBox[{"{", 
      RowBox[{"1.1576845499560833`", ",", "0.1661186811142291`"}], "}"}], ",", 
     RowBox[{"{", 
      RowBox[{"15.768454995608327`", ",", "66.11868111422908`"}], "}"}]}], 
    "}"}], ",", 
   RowBox[{"{", 
    RowBox[{"139", ",", 
     RowBox[{"{", 
      RowBox[{"1.006970843773595`", ",", "0.11097462084542381`"}], "}"}], ",", 
     RowBox[{"{", 
      RowBox[{"0.6970843773594915`", ",", "10.974620845423805`"}], "}"}]}], 
    "}"}], ",", 
   RowBox[{"{", 
    RowBox[{"140", ",", 
     RowBox[{"{", 
      RowBox[{"1.2175809014058`", ",", "0.1133161217012445`"}], "}"}], ",", 
     RowBox[{"{", 
      RowBox[{"21.75809014058001`", ",", "13.316121701244493`"}], "}"}]}], 
    "}"}], ",", 
   RowBox[{"{", 
    RowBox[{"141", ",", 
     RowBox[{"{", 
      RowBox[{"0.5452576906062696`", ",", "0.0849080356699226`"}], "}"}], ",", 
     RowBox[{"{", 
      RowBox[{"45.47423093937304`", ",", "15.09196433007741`"}], "}"}]}], 
    "}"}], ",", 
   RowBox[{"{", 
    RowBox[{"142", ",", 
     RowBox[{"{", 
      RowBox[{"1.0450247942269877`", ",", "0.03755477552381816`"}], "}"}], 
     ",", 
     RowBox[{"{", 
      RowBox[{"4.5024794226987686`", ",", "62.44522447618185`"}], "}"}]}], 
    "}"}], ",", 
   RowBox[{"{", 
    RowBox[{"143", ",", 
     RowBox[{"{", 
      RowBox[{"0.7753398584326392`", ",", "0.18756648357745007`"}], "}"}], 
     ",", 
     RowBox[{"{", 
      RowBox[{"22.46601415673608`", ",", "87.56648357745006`"}], "}"}]}], 
    "}"}], ",", 
   RowBox[{"{", 
    RowBox[{"144", ",", 
     RowBox[{"{", 
      RowBox[{"1.7376961123971677`", ",", "0.11544248968252267`"}], "}"}], 
     ",", 
     RowBox[{"{", 
      RowBox[{"73.76961123971677`", ",", "15.442489682522668`"}], "}"}]}], 
    "}"}], ",", 
   RowBox[{"{", 
    RowBox[{"145", ",", 
     RowBox[{"{", 
      RowBox[{"0.7639118129670035`", ",", "0.08416097451180109`"}], "}"}], 
     ",", 
     RowBox[{"{", 
      RowBox[{"23.60881870329965`", ",", "15.839025488198919`"}], "}"}]}], 
    "}"}], ",", 
   RowBox[{"{", 
    RowBox[{"146", ",", 
     RowBox[{"{", 
      RowBox[{"1.2761489486720798`", ",", "0.1677447273025922`"}], "}"}], ",", 
     RowBox[{"{", 
      RowBox[{"27.614894867207983`", ",", "67.7447273025922`"}], "}"}]}], 
    "}"}], ",", 
   RowBox[{"{", 
    RowBox[{"147", ",", 
     RowBox[{"{", 
      RowBox[{"0.6702963040874992`", ",", "0.15556748698806805`"}], "}"}], 
     ",", 
     RowBox[{"{", 
      RowBox[{"32.97036959125008`", ",", "55.56748698806804`"}], "}"}]}], 
    "}"}], ",", 
   RowBox[{"{", 
    RowBox[{"148", ",", 
     RowBox[{"{", 
      RowBox[{"1.566372021080953`", ",", "0.07843779229267483`"}], "}"}], ",", 
     RowBox[{"{", 
      RowBox[{"56.63720210809531`", ",", "21.56220770732517`"}], "}"}]}], 
    "}"}], ",", 
   RowBox[{"{", 
    RowBox[{"149", ",", 
     RowBox[{"{", 
      RowBox[{"0.6697262005361903`", ",", "0.12183726023425312`"}], "}"}], 
     ",", 
     RowBox[{"{", 
      RowBox[{"33.027379946380975`", ",", "21.837260234253115`"}], "}"}]}], 
    "}"}], ",", 
   RowBox[{"{", 
    RowBox[{"150", ",", 
     RowBox[{"{", 
      RowBox[{"1.1290416220960635`", ",", "0.11502505601885656`"}], "}"}], 
     ",", 
     RowBox[{"{", 
      RowBox[{"12.904162209606351`", ",", "15.02505601885655`"}], "}"}]}], 
    "}"}], ",", 
   RowBox[{"{", 
    RowBox[{"151", ",", 
     RowBox[{"{", 
      RowBox[{"1.131153637219351`", ",", "0.1401428881682774`"}], "}"}], ",", 
     
     RowBox[{"{", 
      RowBox[{"13.115363721935092`", ",", "40.14288816827741`"}], "}"}]}], 
    "}"}], ",", 
   RowBox[{"{", 
    RowBox[{"152", ",", 
     RowBox[{"{", 
      RowBox[{"1.0320540743909885`", ",", "0.16374440955608568`"}], "}"}], 
     ",", 
     RowBox[{"{", 
      RowBox[{"3.2054074390988507`", ",", "63.74440955608568`"}], "}"}]}], 
    "}"}], ",", 
   RowBox[{"{", 
    RowBox[{"153", ",", 
     RowBox[{"{", 
      RowBox[{"0.669984995040864`", ",", "0.1345900659209824`"}], "}"}], ",", 
     
     RowBox[{"{", 
      RowBox[{"33.001500495913604`", ",", "34.590065920982404`"}], "}"}]}], 
    "}"}], ",", 
   RowBox[{"{", 
    RowBox[{"154", ",", 
     RowBox[{"{", 
      RowBox[{"0.9942527554121483`", ",", "0.10002542810966294`"}], "}"}], 
     ",", 
     RowBox[{"{", 
      RowBox[{"0.5747244587851696`", ",", "0.025428109662939402`"}], "}"}]}], 
    "}"}], ",", 
   RowBox[{"{", 
    RowBox[{"155", ",", 
     RowBox[{"{", 
      RowBox[{"0.6626836154449205`", ",", "0.1139948920822951`"}], "}"}], ",", 
     RowBox[{"{", 
      RowBox[{"33.73163845550795`", ",", "13.994892082295095`"}], "}"}]}], 
    "}"}], ",", 
   RowBox[{"{", 
    RowBox[{"156", ",", 
     RowBox[{"{", 
      RowBox[{"1.4402009438219427`", ",", "0.10158179744573058`"}], "}"}], 
     ",", 
     RowBox[{"{", 
      RowBox[{"44.02009438219427`", ",", "1.5817974457305732`"}], "}"}]}], 
    "}"}], ",", 
   RowBox[{"{", 
    RowBox[{"157", ",", 
     RowBox[{"{", 
      RowBox[{"1.3582063930115016`", ",", "0.1150622269760777`"}], "}"}], ",", 
     RowBox[{"{", 
      RowBox[{"35.82063930115016`", ",", "15.062226976077689`"}], "}"}]}], 
    "}"}], ",", 
   RowBox[{"{", 
    RowBox[{"158", ",", 
     RowBox[{"{", 
      RowBox[{"1.6433342972820808`", ",", "0.1454278179473194`"}], "}"}], ",", 
     RowBox[{"{", 
      RowBox[{"64.33342972820807`", ",", "45.4278179473194`"}], "}"}]}], 
    "}"}], ",", 
   RowBox[{"{", 
    RowBox[{"159", ",", 
     RowBox[{"{", 
      RowBox[{"1.261326022797032`", ",", "0.1757686938277254`"}], "}"}], ",", 
     
     RowBox[{"{", 
      RowBox[{"26.1326022797032`", ",", "75.76869382772539`"}], "}"}]}], 
    "}"}], ",", 
   RowBox[{"{", 
    RowBox[{"160", ",", 
     RowBox[{"{", 
      RowBox[{"0.6546367635818854`", ",", "0.09485441539855106`"}], "}"}], 
     ",", 
     RowBox[{"{", 
      RowBox[{"34.536323641811464`", ",", "5.145584601448941`"}], "}"}]}], 
    "}"}], ",", 
   RowBox[{"{", 
    RowBox[{"161", ",", 
     RowBox[{"{", 
      RowBox[{"0.422323909272678`", ",", "0.06312075635120865`"}], "}"}], ",", 
     RowBox[{"{", 
      RowBox[{"57.7676090727322`", ",", "36.87924364879136`"}], "}"}]}], 
    "}"}], ",", 
   RowBox[{"{", 
    RowBox[{"162", ",", 
     RowBox[{"{", 
      RowBox[{"1.2971813003942763`", ",", "0.06684942946992985`"}], "}"}], 
     ",", 
     RowBox[{"{", 
      RowBox[{"29.718130039427628`", ",", "33.150570530070155`"}], "}"}]}], 
    "}"}], ",", 
   RowBox[{"{", 
    RowBox[{"163", ",", 
     RowBox[{"{", 
      RowBox[{"1.8802281584249114`", ",", "0.1379495363226306`"}], "}"}], ",", 
     RowBox[{"{", 
      RowBox[{"88.02281584249114`", ",", "37.94953632263059`"}], "}"}]}], 
    "}"}], ",", 
   RowBox[{"{", 
    RowBox[{"164", ",", 
     RowBox[{"{", 
      RowBox[{"0.5589365338849975`", ",", "0.15935997468954385`"}], "}"}], 
     ",", 
     RowBox[{"{", 
      RowBox[{"44.10634661150025`", ",", "59.35997468954385`"}], "}"}]}], 
    "}"}], ",", 
   RowBox[{"{", 
    RowBox[{"165", ",", 
     RowBox[{"{", 
      RowBox[{"1.1050896496867222`", ",", "0.10954644685325259`"}], "}"}], 
     ",", 
     RowBox[{"{", 
      RowBox[{"10.508964968672219`", ",", "9.54644685325258`"}], "}"}]}], 
    "}"}], ",", 
   RowBox[{"{", 
    RowBox[{"166", ",", 
     RowBox[{"{", 
      RowBox[{"0.5639137367882711`", ",", "0.14827066005633724`"}], "}"}], 
     ",", 
     RowBox[{"{", 
      RowBox[{"43.60862632117289`", ",", "48.270660056337235`"}], "}"}]}], 
    "}"}], ",", 
   RowBox[{"{", 
    RowBox[{"167", ",", 
     RowBox[{"{", 
      RowBox[{"1.2441761594500962`", ",", "0.12355274694564325`"}], "}"}], 
     ",", 
     RowBox[{"{", 
      RowBox[{"24.41761594500962`", ",", "23.552746945643243`"}], "}"}]}], 
    "}"}], ",", 
   RowBox[{"{", 
    RowBox[{"168", ",", 
     RowBox[{"{", 
      RowBox[{"1.092854624775907`", ",", "0.08946425754618623`"}], "}"}], ",", 
     RowBox[{"{", 
      RowBox[{"9.2854624775907`", ",", "10.535742453813778`"}], "}"}]}], 
    "}"}], ",", 
   RowBox[{"{", 
    RowBox[{"169", ",", 
     RowBox[{"{", 
      RowBox[{"0.9936130532652645`", ",", "0.09356055115684249`"}], "}"}], 
     ",", 
     RowBox[{"{", 
      RowBox[{"0.6386946734735499`", ",", "6.439448843157517`"}], "}"}]}], 
    "}"}], ",", 
   RowBox[{"{", 
    RowBox[{"170", ",", 
     RowBox[{"{", 
      RowBox[{"0.4316299221559553`", ",", "0.08271697443423363`"}], "}"}], 
     ",", 
     RowBox[{"{", 
      RowBox[{"56.83700778440447`", ",", "17.283025565766373`"}], "}"}]}], 
    "}"}], ",", 
   RowBox[{"{", 
    RowBox[{"171", ",", 
     RowBox[{"{", 
      RowBox[{"0.7634166326325352`", ",", "0.07874301408236103`"}], "}"}], 
     ",", 
     RowBox[{"{", 
      RowBox[{"23.658336736746477`", ",", "21.25698591763897`"}], "}"}]}], 
    "}"}], ",", 
   RowBox[{"{", 
    RowBox[{"172", ",", 
     RowBox[{"{", 
      RowBox[{"1.5114884189028472`", ",", "0.15407629109930623`"}], "}"}], 
     ",", 
     RowBox[{"{", 
      RowBox[{"51.14884189028472`", ",", "54.07629109930623`"}], "}"}]}], 
    "}"}], ",", 
   RowBox[{"{", 
    RowBox[{"173", ",", 
     RowBox[{"{", 
      RowBox[{"1.5239630101104475`", ",", "0.1583583703711907`"}], "}"}], ",", 
     RowBox[{"{", 
      RowBox[{"52.396301011044756`", ",", "58.35837037119068`"}], "}"}]}], 
    "}"}], ",", 
   RowBox[{"{", 
    RowBox[{"174", ",", 
     RowBox[{"{", 
      RowBox[{"0.7733311568921828`", ",", "0.1282389852553677`"}], "}"}], ",", 
     RowBox[{"{", 
      RowBox[{"22.66688431078172`", ",", "28.238985255367695`"}], "}"}]}], 
    "}"}], ",", 
   RowBox[{"{", 
    RowBox[{"175", ",", 
     RowBox[{"{", 
      RowBox[{"1.4384361833276211`", ",", "0.07460016840061981`"}], "}"}], 
     ",", 
     RowBox[{"{", 
      RowBox[{"43.84361833276211`", ",", "25.399831599380196`"}], "}"}]}], 
    "}"}], ",", 
   RowBox[{"{", 
    RowBox[{"176", ",", 
     RowBox[{"{", 
      RowBox[{"0.9134541399790478`", ",", "0.14626516727593997`"}], "}"}], 
     ",", 
     RowBox[{"{", 
      RowBox[{"8.654586002095222`", ",", "46.26516727593996`"}], "}"}]}], 
    "}"}], ",", 
   RowBox[{"{", 
    RowBox[{"177", ",", 
     RowBox[{"{", 
      RowBox[{"1.1041805083409906`", ",", "0.0887476669178978`"}], "}"}], ",", 
     RowBox[{"{", 
      RowBox[{"10.418050834099057`", ",", "11.252333082102203`"}], "}"}]}], 
    "}"}], ",", 
   RowBox[{"{", 
    RowBox[{"178", ",", 
     RowBox[{"{", 
      RowBox[{"0.7632922112345646`", ",", "0.08225752979743264`"}], "}"}], 
     ",", 
     RowBox[{"{", 
      RowBox[{"23.67077887654354`", ",", "17.74247020256736`"}], "}"}]}], 
    "}"}], ",", 
   RowBox[{"{", 
    RowBox[{"179", ",", 
     RowBox[{"{", 
      RowBox[{"1.1169362356239727`", ",", "0.10237730102090403`"}], "}"}], 
     ",", 
     RowBox[{"{", 
      RowBox[{"11.69362356239727`", ",", "2.377301020904027`"}], "}"}]}], 
    "}"}], ",", 
   RowBox[{"{", 
    RowBox[{"180", ",", 
     RowBox[{"{", 
      RowBox[{"0.7822522554911859`", ",", "0.14774848880498373`"}], "}"}], 
     ",", 
     RowBox[{"{", 
      RowBox[{"21.774774450881406`", ",", "47.74848880498372`"}], "}"}]}], 
    "}"}], ",", 
   RowBox[{"{", 
    RowBox[{"181", ",", 
     RowBox[{"{", 
      RowBox[{"1.1034766732067705`", ",", "0.08852898273040852`"}], "}"}], 
     ",", 
     RowBox[{"{", 
      RowBox[{"10.347667320677045`", ",", "11.471017269591488`"}], "}"}]}], 
    "}"}], ",", 
   RowBox[{"{", 
    RowBox[{"182", ",", 
     RowBox[{"{", 
      RowBox[{"1.2715366305145028`", ",", "0.14642191037244928`"}], "}"}], 
     ",", 
     RowBox[{"{", 
      RowBox[{"27.153663051450284`", ",", "46.421910372449275`"}], "}"}]}], 
    "}"}], ",", 
   RowBox[{"{", 
    RowBox[{"183", ",", 
     RowBox[{"{", 
      RowBox[{"1.095290870653635`", ",", "0.11672602322413228`"}], "}"}], ",", 
     RowBox[{"{", 
      RowBox[{"9.529087065363505`", ",", "16.726023224132273`"}], "}"}]}], 
    "}"}], ",", 
   RowBox[{"{", 
    RowBox[{"184", ",", 
     RowBox[{"{", 
      RowBox[{"0.42671701294921877`", ",", "0.06576261852551273`"}], "}"}], 
     ",", 
     RowBox[{"{", 
      RowBox[{"57.32829870507812`", ",", "34.237381474487286`"}], "}"}]}], 
    "}"}], ",", 
   RowBox[{"{", 
    RowBox[{"185", ",", 
     RowBox[{"{", 
      RowBox[{"0.9825250461392219`", ",", "0.08026598545172252`"}], "}"}], 
     ",", 
     RowBox[{"{", 
      RowBox[{"1.747495386077813`", ",", "19.734014548277486`"}], "}"}]}], 
    "}"}], ",", 
   RowBox[{"{", 
    RowBox[{"186", ",", 
     RowBox[{"{", 
      RowBox[{"0.9153731212759547`", ",", "0.18737675259532663`"}], "}"}], 
     ",", 
     RowBox[{"{", 
      RowBox[{"8.462687872404528`", ",", "87.37675259532662`"}], "}"}]}], 
    "}"}], ",", 
   RowBox[{"{", 
    RowBox[{"187", ",", 
     RowBox[{"{", 
      RowBox[{"1.004187071095102`", ",", "0.10314693650069053`"}], "}"}], ",", 
     RowBox[{"{", 
      RowBox[{"0.41870710951019685`", ",", "3.14693650069052`"}], "}"}]}], 
    "}"}], ",", 
   RowBox[{"{", 
    RowBox[{"188", ",", 
     RowBox[{"{", 
      RowBox[{"1.3397714418391908`", ",", "0.08828583652892685`"}], "}"}], 
     ",", 
     RowBox[{"{", 
      RowBox[{"33.97714418391908`", ",", "11.714163471073153`"}], "}"}]}], 
    "}"}], ",", 
   RowBox[{"{", 
    RowBox[{"189", ",", 
     RowBox[{"{", 
      RowBox[{"0.8640521395739185`", ",", "0.0792173785948996`"}], "}"}], ",", 
     RowBox[{"{", 
      RowBox[{"13.594786042608153`", ",", "20.7826214051004`"}], "}"}]}], 
    "}"}], ",", 
   RowBox[{"{", 
    RowBox[{"190", ",", 
     RowBox[{"{", 
      RowBox[{"1.1061609098177883`", ",", "0.12057036469168726`"}], "}"}], 
     ",", 
     RowBox[{"{", 
      RowBox[{"10.616090981778825`", ",", "20.570364691687256`"}], "}"}]}], 
    "}"}], ",", 
   RowBox[{"{", 
    RowBox[{"191", ",", 
     RowBox[{"{", 
      RowBox[{"1.1563774461232033`", ",", "0.16119357249835561`"}], "}"}], 
     ",", 
     RowBox[{"{", 
      RowBox[{"15.637744612320326`", ",", "61.19357249835561`"}], "}"}]}], 
    "}"}], ",", 
   RowBox[{"{", 
    RowBox[{"192", ",", 
     RowBox[{"{", 
      RowBox[{"1.6235430708813374`", ",", "0.1481323555066491`"}], "}"}], ",", 
     RowBox[{"{", 
      RowBox[{"62.354307088133744`", ",", "48.1323555066491`"}], "}"}]}], 
    "}"}], ",", 
   RowBox[{"{", 
    RowBox[{"193", ",", 
     RowBox[{"{", 
      RowBox[{"1.4061331984894574`", ",", "0.0569301996969107`"}], "}"}], ",", 
     RowBox[{"{", 
      RowBox[{"40.613319848945736`", ",", "43.06980030308931`"}], "}"}]}], 
    "}"}], ",", 
   RowBox[{"{", 
    RowBox[{"194", ",", 
     RowBox[{"{", 
      RowBox[{"0.5458599493657733`", ",", "0.10160510681213761`"}], "}"}], 
     ",", 
     RowBox[{"{", 
      RowBox[{"45.41400506342267`", ",", "1.6051068121376022`"}], "}"}]}], 
    "}"}], ",", 
   RowBox[{"{", 
    RowBox[{"195", ",", 
     RowBox[{"{", 
      RowBox[{"0.8355774180872567`", ",", "0.03748510639622751`"}], "}"}], 
     ",", 
     RowBox[{"{", 
      RowBox[{"16.442258191274327`", ",", "62.51489360377249`"}], "}"}]}], 
    "}"}], ",", 
   RowBox[{"{", 
    RowBox[{"196", ",", 
     RowBox[{"{", 
      RowBox[{"0.7736913918562502`", ",", "0.10303631336885613`"}], "}"}], 
     ",", 
     RowBox[{"{", 
      RowBox[{"22.630860814374977`", ",", "3.036313368856125`"}], "}"}]}], 
    "}"}], ",", 
   RowBox[{"{", 
    RowBox[{"197", ",", 
     RowBox[{"{", 
      RowBox[{"0.8938662992469532`", ",", "0.12249370661277517`"}], "}"}], 
     ",", 
     RowBox[{"{", 
      RowBox[{"10.613370075304685`", ",", "22.493706612775167`"}], "}"}]}], 
    "}"}], ",", 
   RowBox[{"{", 
    RowBox[{"198", ",", 
     RowBox[{"{", 
      RowBox[{"0.9830945737490786`", ",", "0.08390441686560102`"}], "}"}], 
     ",", 
     RowBox[{"{", 
      RowBox[{"1.6905426250921396`", ",", "16.09558313439899`"}], "}"}]}], 
    "}"}], ",", 
   RowBox[{"{", 
    RowBox[{"199", ",", 
     RowBox[{"{", 
      RowBox[{"0.5522610511551483`", ",", "0.1511537489663342`"}], "}"}], ",", 
     RowBox[{"{", 
      RowBox[{"44.773894884485166`", ",", "51.1537489663342`"}], "}"}]}], 
    "}"}], ",", 
   RowBox[{"{", 
    RowBox[{"200", ",", 
     RowBox[{"{", 
      RowBox[{"0.8828784929339011`", ",", "0.09294366086246633`"}], "}"}], 
     ",", 
     RowBox[{"{", 
      RowBox[{"11.712150706609892`", ",", "7.056339137533674`"}], "}"}]}], 
    "}"}], ",", 
   RowBox[{"{", 
    RowBox[{"201", ",", 
     RowBox[{"{", 
      RowBox[{"1.2899295963772317`", ",", "0.20449389646389973`"}], "}"}], 
     ",", 
     RowBox[{"{", 
      RowBox[{"28.99295963772317`", ",", "104.49389646389973`"}], "}"}]}], 
    "}"}], ",", 
   RowBox[{"{", 
    RowBox[{"202", ",", 
     RowBox[{"{", 
      RowBox[{"1.1621290076287354`", ",", "0.04360962431245774`"}], "}"}], 
     ",", 
     RowBox[{"{", 
      RowBox[{"16.212900762873538`", ",", "56.39037568754226`"}], "}"}]}], 
    "}"}], ",", 
   RowBox[{"{", 
    RowBox[{"203", ",", 
     RowBox[{"{", 
      RowBox[{"1.3106409461074953`", ",", "0.07136671249451766`"}], "}"}], 
     ",", 
     RowBox[{"{", 
      RowBox[{"31.064094610749528`", ",", "28.63328750548234`"}], "}"}]}], 
    "}"}], ",", 
   RowBox[{"{", 
    RowBox[{"204", ",", 
     RowBox[{"{", 
      RowBox[{"0.739525836100679`", ",", "0.059947248377753115`"}], "}"}], 
     ",", 
     RowBox[{"{", 
      RowBox[{"26.0474163899321`", ",", "40.05275162224689`"}], "}"}]}], 
    "}"}], ",", 
   RowBox[{"{", 
    RowBox[{"205", ",", 
     RowBox[{"{", 
      RowBox[{"0.9833773867077568`", ",", "0.09187485004772909`"}], "}"}], 
     ",", 
     RowBox[{"{", 
      RowBox[{"1.6622613292243238`", ",", "8.125149952270913`"}], "}"}]}], 
    "}"}], ",", 
   RowBox[{"{", 
    RowBox[{"206", ",", 
     RowBox[{"{", 
      RowBox[{"1.472537472966476`", ",", "0.13038264825650894`"}], "}"}], ",", 
     RowBox[{"{", 
      RowBox[{"47.253747296647596`", ",", "30.382648256508936`"}], "}"}]}], 
    "}"}], ",", 
   RowBox[{"{", 
    RowBox[{"207", ",", 
     RowBox[{"{", 
      RowBox[{"0.882994687362541`", ",", "0.09483795828368052`"}], "}"}], ",", 
     RowBox[{"{", 
      RowBox[{"11.700531263745894`", ",", "5.162041716319482`"}], "}"}]}], 
    "}"}], ",", 
   RowBox[{"{", 
    RowBox[{"208", ",", 
     RowBox[{"{", 
      RowBox[{"1.3704828223322114`", ",", "0.10062282357696048`"}], "}"}], 
     ",", 
     RowBox[{"{", 
      RowBox[{"37.048282233221144`", ",", "0.622823576960474`"}], "}"}]}], 
    "}"}], ",", 
   RowBox[{"{", 
    RowBox[{"209", ",", 
     RowBox[{"{", 
      RowBox[{"1.2438127299949924`", ",", "0.13683308350498105`"}], "}"}], 
     ",", 
     RowBox[{"{", 
      RowBox[{"24.381272999499238`", ",", "36.83308350498105`"}], "}"}]}], 
    "}"}], ",", 
   RowBox[{"{", 
    RowBox[{"210", ",", 
     RowBox[{"{", 
      RowBox[{"1.2312218864643962`", ",", "0.13100410316486377`"}], "}"}], 
     ",", 
     RowBox[{"{", 
      RowBox[{"23.122188646439625`", ",", "31.004103164863768`"}], "}"}]}], 
    "}"}], ",", 
   RowBox[{"{", 
    RowBox[{"211", ",", 
     RowBox[{"{", 
      RowBox[{"0.7806706544712444`", ",", "0.11417579662251638`"}], "}"}], 
     ",", 
     RowBox[{"{", 
      RowBox[{"21.93293455287556`", ",", "14.175796622516376`"}], "}"}]}], 
    "}"}], ",", 
   RowBox[{"{", 
    RowBox[{"212", ",", 
     RowBox[{"{", 
      RowBox[{"0.7930491597703888`", ",", "0.18049319392365332`"}], "}"}], 
     ",", 
     RowBox[{"{", 
      RowBox[{"20.69508402296112`", ",", "80.49319392365331`"}], "}"}]}], 
    "}"}], ",", 
   RowBox[{"{", 
    RowBox[{"213", ",", 
     RowBox[{"{", 
      RowBox[{"0.9723756216412796`", ",", "0.09453783745999894`"}], "}"}], 
     ",", 
     RowBox[{"{", 
      RowBox[{"2.7624378358720447`", ",", "5.4621625400010645`"}], "}"}]}], 
    "}"}], ",", 
   RowBox[{"{", 
    RowBox[{"214", ",", 
     RowBox[{"{", 
      RowBox[{"1.2583107305429488`", ",", "0.15970756494205413`"}], "}"}], 
     ",", 
     RowBox[{"{", 
      RowBox[{"25.831073054294883`", ",", "59.70756494205411`"}], "}"}]}], 
    "}"}], ",", 
   RowBox[{"{", 
    RowBox[{"215", ",", 
     RowBox[{"{", 
      RowBox[{"0.9932402499615156`", ",", "0.09062411040297033`"}], "}"}], 
     ",", 
     RowBox[{"{", 
      RowBox[{"0.6759750038484391`", ",", "9.375889597029675`"}], "}"}]}], 
    "}"}], ",", 
   RowBox[{"{", 
    RowBox[{"216", ",", 
     RowBox[{"{", 
      RowBox[{"1.0568063624656885`", ",", "0.04724696077449619`"}], "}"}], 
     ",", 
     RowBox[{"{", 
      RowBox[{"5.680636246568849`", ",", "52.75303922550382`"}], "}"}]}], 
    "}"}], ",", 
   RowBox[{"{", 
    RowBox[{"217", ",", 
     RowBox[{"{", 
      RowBox[{"0.6768525293788877`", ",", "0.1260695389371675`"}], "}"}], ",", 
     RowBox[{"{", 
      RowBox[{"32.31474706211122`", ",", "26.069538937167486`"}], "}"}]}], 
    "}"}], ",", 
   RowBox[{"{", 
    RowBox[{"218", ",", 
     RowBox[{"{", 
      RowBox[{"1.327168923983539`", ",", "0.09014189562955228`"}], "}"}], ",", 
     RowBox[{"{", 
      RowBox[{"32.71689239835389`", ",", "9.858104370447721`"}], "}"}]}], 
    "}"}], ",", 
   RowBox[{"{", 
    RowBox[{"219", ",", 
     RowBox[{"{", 
      RowBox[{"0.9720427642100886`", ",", "0.0728341399343522`"}], "}"}], ",", 
     RowBox[{"{", 
      RowBox[{"2.7957235789911383`", ",", "27.165860065647806`"}], "}"}]}], 
    "}"}], ",", 
   RowBox[{"{", 
    RowBox[{"220", ",", 
     RowBox[{"{", 
      RowBox[{"0.426751567171354`", ",", "0.069716617652678`"}], "}"}], ",", 
     RowBox[{"{", 
      RowBox[{"57.3248432828646`", ",", "30.283382347322004`"}], "}"}]}], 
    "}"}], ",", 
   RowBox[{"{", 
    RowBox[{"221", ",", 
     RowBox[{"{", 
      RowBox[{"0.7733186974271661`", ",", "0.12212310974182204`"}], "}"}], 
     ",", 
     RowBox[{"{", 
      RowBox[{"22.66813025728339`", ",", "22.123109741822038`"}], "}"}]}], 
    "}"}], ",", 
   RowBox[{"{", 
    RowBox[{"222", ",", 
     RowBox[{"{", 
      RowBox[{"0.5584364815410994`", ",", "0.1632147232324463`"}], "}"}], ",", 
     RowBox[{"{", 
      RowBox[{"44.156351845890065`", ",", "63.21472323244628`"}], "}"}]}], 
    "}"}], ",", 
   RowBox[{"{", 
    RowBox[{"223", ",", 
     RowBox[{"{", 
      RowBox[{"0.32366280437528333`", ",", "0.09422731287216796`"}], "}"}], 
     ",", 
     RowBox[{"{", 
      RowBox[{"67.63371956247167`", ",", "5.772687127832049`"}], "}"}]}], 
    "}"}], ",", 
   RowBox[{"{", 
    RowBox[{"224", ",", 
     RowBox[{"{", 
      RowBox[{"1.347321516865957`", ",", "0.16068868318924726`"}], "}"}], ",", 
     RowBox[{"{", 
      RowBox[{"34.73215168659569`", ",", "60.68868318924725`"}], "}"}]}], 
    "}"}], ",", 
   RowBox[{"{", 
    RowBox[{"225", ",", 
     RowBox[{"{", 
      RowBox[{"0.78126282146777`", ",", "0.09979375266858422`"}], "}"}], ",", 
     
     RowBox[{"{", 
      RowBox[{"21.873717853222995`", ",", "0.20624733141579032`"}], "}"}]}], 
    "}"}], ",", 
   RowBox[{"{", 
    RowBox[{"226", ",", 
     RowBox[{"{", 
      RowBox[{"0.7725056459193375`", ",", "0.10258516875262674`"}], "}"}], 
     ",", 
     RowBox[{"{", 
      RowBox[{"22.749435408066255`", ",", "2.5851687526267373`"}], "}"}]}], 
    "}"}], ",", 
   RowBox[{"{", 
    RowBox[{"227", ",", 
     RowBox[{"{", 
      RowBox[{"0.8638723083785848`", ",", "0.07688694671547705`"}], "}"}], 
     ",", 
     RowBox[{"{", 
      RowBox[{"13.612769162141525`", ",", "23.113053284522955`"}], "}"}]}], 
    "}"}], ",", 
   RowBox[{"{", 
    RowBox[{"228", ",", 
     RowBox[{"{", 
      RowBox[{"0.8739887356860139`", ",", "0.09297752517784671`"}], "}"}], 
     ",", 
     RowBox[{"{", 
      RowBox[{"12.601126431398612`", ",", "7.02247482215329`"}], "}"}]}], 
    "}"}], ",", 
   RowBox[{"{", 
    RowBox[{"229", ",", 
     RowBox[{"{", 
      RowBox[{"1.142498061142689`", ",", "0.13492473311036285`"}], "}"}], ",", 
     RowBox[{"{", 
      RowBox[{"14.249806114268893`", ",", "34.924733110362844`"}], "}"}]}], 
    "}"}], ",", 
   RowBox[{"{", 
    RowBox[{"230", ",", 
     RowBox[{"{", 
      RowBox[{"0.893409999719756`", ",", "0.12340999298364731`"}], "}"}], ",", 
     RowBox[{"{", 
      RowBox[{"10.659000028024401`", ",", "23.409992983647307`"}], "}"}]}], 
    "}"}], ",", 
   RowBox[{"{", 
    RowBox[{"231", ",", 
     RowBox[{"{", 
      RowBox[{"1.0055257594857598`", ",", "0.11792287114104333`"}], "}"}], 
     ",", 
     RowBox[{"{", 
      RowBox[{"0.552575948575984`", ",", "17.922871141043323`"}], "}"}]}], 
    "}"}], ",", 
   RowBox[{"{", 
    RowBox[{"232", ",", 
     RowBox[{"{", 
      RowBox[{"1.1284556827680374`", ",", "0.11122288039234239`"}], "}"}], 
     ",", 
     RowBox[{"{", 
      RowBox[{"12.845568276803743`", ",", "11.222880392342386`"}], "}"}]}], 
    "}"}], ",", 
   RowBox[{"{", 
    RowBox[{"233", ",", 
     RowBox[{"{", 
      RowBox[{"0.9507327694740648`", ",", "0.04547746330642939`"}], "}"}], 
     ",", 
     RowBox[{"{", 
      RowBox[{"4.926723052593518`", ",", "54.522536693570615`"}], "}"}]}], 
    "}"}], ",", 
   RowBox[{"{", 
    RowBox[{"234", ",", 
     RowBox[{"{", 
      RowBox[{"0.9118983138285613`", ",", "0.16136617346982493`"}], "}"}], 
     ",", 
     RowBox[{"{", 
      RowBox[{"8.810168617143866`", ",", "61.36617346982492`"}], "}"}]}], 
    "}"}], ",", 
   RowBox[{"{", 
    RowBox[{"235", ",", 
     RowBox[{"{", 
      RowBox[{"1.2300668632524758`", ",", "0.1082957263236083`"}], "}"}], ",", 
     RowBox[{"{", 
      RowBox[{"23.006686325247582`", ",", "8.295726323608296`"}], "}"}]}], 
    "}"}], ",", 
   RowBox[{"{", 
    RowBox[{"236", ",", 
     RowBox[{"{", 
      RowBox[{"0.8830239052296633`", ",", "0.09904531210038925`"}], "}"}], 
     ",", 
     RowBox[{"{", 
      RowBox[{"11.697609477033666`", ",", "0.9546878996107566`"}], "}"}]}], 
    "}"}], ",", 
   RowBox[{"{", 
    RowBox[{"237", ",", 
     RowBox[{"{", 
      RowBox[{"0.7549954458221698`", ",", "0.06436448803479827`"}], "}"}], 
     ",", 
     RowBox[{"{", 
      RowBox[{"24.50045541778302`", ",", "35.63551196520173`"}], "}"}]}], 
    "}"}], ",", 
   RowBox[{"{", 
    RowBox[{"238", ",", 
     RowBox[{"{", 
      RowBox[{"0.20880714451208582`", ",", "0.053932405907074495`"}], "}"}], 
     ",", 
     RowBox[{"{", 
      RowBox[{"79.11928554879142`", ",", "46.06759409292551`"}], "}"}]}], 
    "}"}], ",", 
   RowBox[{"{", 
    RowBox[{"239", ",", 
     RowBox[{"{", 
      RowBox[{"0.5519474744800131`", ",", "0.12916594333606313`"}], "}"}], 
     ",", 
     RowBox[{"{", 
      RowBox[{"44.805252551998684`", ",", "29.165943336063123`"}], "}"}]}], 
    "}"}], ",", 
   RowBox[{"{", 
    RowBox[{"240", ",", 
     RowBox[{"{", 
      RowBox[{"1.2284400500461647`", ",", "0.09648903602065806`"}], "}"}], 
     ",", 
     RowBox[{"{", 
      RowBox[{"22.844005004616474`", ",", "3.5109639793419465`"}], "}"}]}], 
    "}"}], ",", 
   RowBox[{"{", 
    RowBox[{"241", ",", 
     RowBox[{"{", 
      RowBox[{"1.4894202581816314`", ",", "0.1374981385070768`"}], "}"}], ",", 
     RowBox[{"{", 
      RowBox[{"48.94202581816314`", ",", "37.49813850707678`"}], "}"}]}], 
    "}"}], ",", 
   RowBox[{"{", 
    RowBox[{"242", ",", 
     RowBox[{"{", 
      RowBox[{"1.08077524460729`", ",", "0.07835160150211704`"}], "}"}], ",", 
     
     RowBox[{"{", 
      RowBox[{"8.077524460729002`", ",", "21.64839849788297`"}], "}"}]}], 
    "}"}], ",", 
   RowBox[{"{", 
    RowBox[{"243", ",", 
     RowBox[{"{", 
      RowBox[{"1.004923436912198`", ",", "0.09336072355331758`"}], "}"}], ",", 
     RowBox[{"{", 
      RowBox[{"0.4923436912197987`", ",", "6.639276446682427`"}], "}"}]}], 
    "}"}], ",", 
   RowBox[{"{", 
    RowBox[{"244", ",", 
     RowBox[{"{", 
      RowBox[{"1.471974945371272`", ",", "0.10555797954901483`"}], "}"}], ",", 
     RowBox[{"{", 
      RowBox[{"47.197494537127206`", ",", "5.557979549014824`"}], "}"}]}], 
    "}"}], ",", 
   RowBox[{"{", 
    RowBox[{"245", ",", 
     RowBox[{"{", 
      RowBox[{"0.8640933796487379`", ",", "0.07329428601776819`"}], "}"}], 
     ",", 
     RowBox[{"{", 
      RowBox[{"13.590662035126211`", ",", "26.705713982231817`"}], "}"}]}], 
    "}"}], ",", 
   RowBox[{"{", 
    RowBox[{"246", ",", 
     RowBox[{"{", 
      RowBox[{"0.8093321183390298`", ",", "0.174424173705584`"}], "}"}], ",", 
     
     RowBox[{"{", 
      RowBox[{"19.066788166097016`", ",", "74.42417370558398`"}], "}"}]}], 
    "}"}], ",", 
   RowBox[{"{", 
    RowBox[{"247", ",", 
     RowBox[{"{", 
      RowBox[{"1.2308620506144643`", ",", "0.11724841018311057`"}], "}"}], 
     ",", 
     RowBox[{"{", 
      RowBox[{"23.086205061446428`", ",", "17.24841018311056`"}], "}"}]}], 
    "}"}], ",", 
   RowBox[{"{", 
    RowBox[{"248", ",", 
     RowBox[{"{", 
      RowBox[{"1.080905973957583`", ",", "0.07384440752611322`"}], "}"}], ",", 
     RowBox[{"{", 
      RowBox[{"8.090597395758303`", ",", "26.15559247388678`"}], "}"}]}], 
    "}"}], ",", 
   RowBox[{"{", 
    RowBox[{"249", ",", 
     RowBox[{"{", 
      RowBox[{"1.4054893129196735`", ",", "0.06011101044157261`"}], "}"}], 
     ",", 
     RowBox[{"{", 
      RowBox[{"40.54893129196735`", ",", "39.8889895584274`"}], "}"}]}], 
    "}"}], ",", 
   RowBox[{"{", 
    RowBox[{"250", ",", 
     RowBox[{"{", 
      RowBox[{"1.0185239949784206`", ",", "0.14070753345411674`"}], "}"}], 
     ",", 
     RowBox[{"{", 
      RowBox[{"1.852399497842061`", ",", "40.707533454116735`"}], "}"}]}], 
    "}"}], ",", 
   RowBox[{"{", 
    RowBox[{"251", ",", 
     RowBox[{"{", 
      RowBox[{"1.0038639225778756`", ",", "0.09773038677514231`"}], "}"}], 
     ",", 
     RowBox[{"{", 
      RowBox[{"0.38639225778756003`", ",", "2.2696132248576917`"}], "}"}]}], 
    "}"}], ",", 
   RowBox[{"{", 
    RowBox[{"252", ",", 
     RowBox[{"{", 
      RowBox[{"1.8494752083961368`", ",", "0.1061646065325403`"}], "}"}], ",", 
     RowBox[{"{", 
      RowBox[{"84.94752083961367`", ",", "6.164606532540293`"}], "}"}]}], 
    "}"}], ",", 
   RowBox[{"{", 
    RowBox[{"253", ",", 
     RowBox[{"{", 
      RowBox[{"1.0686033988783952`", ",", "0.059116024904390364`"}], "}"}], 
     ",", 
     RowBox[{"{", 
      RowBox[{"6.860339887839517`", ",", "40.88397509560964`"}], "}"}]}], 
    "}"}], ",", 
   RowBox[{"{", 
    RowBox[{"254", ",", 
     RowBox[{"{", 
      RowBox[{"1.2311880210110033`", ",", "0.10977069721036276`"}], "}"}], 
     ",", 
     RowBox[{"{", 
      RowBox[{"23.118802101100332`", ",", "9.77069721036275`"}], "}"}]}], 
    "}"}], ",", 
   RowBox[{"{", 
    RowBox[{"255", ",", 
     RowBox[{"{", 
      RowBox[{"1.5328942428456112`", ",", "0.08063017344083001`"}], "}"}], 
     ",", 
     RowBox[{"{", 
      RowBox[{"53.289424284561115`", ",", "19.369826559169994`"}], "}"}]}], 
    "}"}], ",", 
   RowBox[{"{", 
    RowBox[{"256", ",", 
     RowBox[{"{", 
      RowBox[{"0.6336170025316027`", ",", "0.059522220431279554`"}], "}"}], 
     ",", 
     RowBox[{"{", 
      RowBox[{"36.63829974683973`", ",", "40.47777956872045`"}], "}"}]}], 
    "}"}], ",", 
   RowBox[{"{", 
    RowBox[{"257", ",", 
     RowBox[{"{", 
      RowBox[{"1.0255387705826073`", ",", "0.12313446857702054`"}], "}"}], 
     ",", 
     RowBox[{"{", 
      RowBox[{"2.553877058260734`", ",", "23.134468577020534`"}], "}"}]}], 
    "}"}], ",", 
   RowBox[{"{", 
    RowBox[{"258", ",", 
     RowBox[{"{", 
      RowBox[{"1.0920864383756563`", ",", "0.07784340542851255`"}], "}"}], 
     ",", 
     RowBox[{"{", 
      RowBox[{"9.208643837565633`", ",", "22.156594571487457`"}], "}"}]}], 
    "}"}], ",", 
   RowBox[{"{", 
    RowBox[{"259", ",", 
     RowBox[{"{", 
      RowBox[{"0.7815109333312937`", ",", "0.1128340237561002`"}], "}"}], ",", 
     RowBox[{"{", 
      RowBox[{"21.848906666870626`", ",", "12.834023756100196`"}], "}"}]}], 
    "}"}], ",", 
   RowBox[{"{", 
    RowBox[{"260", ",", 
     RowBox[{"{", 
      RowBox[{"0.6624168646762773`", ",", "0.11017972512381984`"}], "}"}], 
     ",", 
     RowBox[{"{", 
      RowBox[{"33.75831353237228`", ",", "10.17972512381983`"}], "}"}]}], 
    "}"}], ",", 
   RowBox[{"{", 
    RowBox[{"261", ",", 
     RowBox[{"{", 
      RowBox[{"1.0069019767435872`", ",", "0.13984883942356224`"}], "}"}], 
     ",", 
     RowBox[{"{", 
      RowBox[{"0.6901976743587168`", ",", "39.84883942356224`"}], "}"}]}], 
    "}"}], ",", 
   RowBox[{"{", 
    RowBox[{"262", ",", 
     RowBox[{"{", 
      RowBox[{"1.2844706734262714`", ",", "0.1528679696241864`"}], "}"}], ",", 
     RowBox[{"{", 
      RowBox[{"28.447067342627143`", ",", "52.86796962418639`"}], "}"}]}], 
    "}"}], ",", 
   RowBox[{"{", 
    RowBox[{"263", ",", 
     RowBox[{"{", 
      RowBox[{"1.0811046726361366`", ",", "0.07791552658311562`"}], "}"}], 
     ",", 
     RowBox[{"{", 
      RowBox[{"8.110467263613664`", ",", "22.084473416884382`"}], "}"}]}], 
    "}"}], ",", 
   RowBox[{"{", 
    RowBox[{"264", ",", 
     RowBox[{"{", 
      RowBox[{"0.7812440141670312`", ",", "0.1329131443553098`"}], "}"}], ",", 
     RowBox[{"{", 
      RowBox[{"21.875598583296885`", ",", "32.91314435530979`"}], "}"}]}], 
    "}"}], ",", 
   RowBox[{"{", 
    RowBox[{"265", ",", 
     RowBox[{"{", 
      RowBox[{"0.7561544780021445`", ",", "0.09323729792107331`"}], "}"}], 
     ",", 
     RowBox[{"{", 
      RowBox[{"24.384552199785546`", ",", "6.762702078926694`"}], "}"}]}], 
    "}"}], ",", 
   RowBox[{"{", 
    RowBox[{"266", ",", 
     RowBox[{"{", 
      RowBox[{"1.3580410751743084`", ",", "0.12586690906721634`"}], "}"}], 
     ",", 
     RowBox[{"{", 
      RowBox[{"35.804107517430836`", ",", "25.866909067216337`"}], "}"}]}], 
    "}"}], ",", 
   RowBox[{"{", 
    RowBox[{"267", ",", 
     RowBox[{"{", 
      RowBox[{"0.5221739764353966`", ",", "0.042665368817417164`"}], "}"}], 
     ",", 
     RowBox[{"{", 
      RowBox[{"47.78260235646034`", ",", "57.33463118258284`"}], "}"}]}], 
    "}"}], ",", 
   RowBox[{"{", 
    RowBox[{"268", ",", 
     RowBox[{"{", 
      RowBox[{"1.34082758742983`", ",", "0.09538679652358906`"}], "}"}], ",", 
     
     RowBox[{"{", 
      RowBox[{"34.08275874298301`", ",", "4.613203476410948`"}], "}"}]}], 
    "}"}], ",", 
   RowBox[{"{", 
    RowBox[{"269", ",", 
     RowBox[{"{", 
      RowBox[{"0.7644108588903943`", ",", "0.09421379898378827`"}], "}"}], 
     ",", 
     RowBox[{"{", 
      RowBox[{"23.558914110960572`", ",", "5.786201016211731`"}], "}"}]}], 
    "}"}], ",", 
   RowBox[{"{", 
    RowBox[{"270", ",", 
     RowBox[{"{", 
      RowBox[{"0.9822839138447793`", ",", "0.07952081007358183`"}], "}"}], 
     ",", 
     RowBox[{"{", 
      RowBox[{"1.771608615522069`", ",", "20.479189926418172`"}], "}"}]}], 
    "}"}], ",", 
   RowBox[{"{", 
    RowBox[{"271", ",", 
     RowBox[{"{", 
      RowBox[{"1.1410776211718967`", ",", "0.1196324711427083`"}], "}"}], ",", 
     RowBox[{"{", 
      RowBox[{"14.10776211718967`", ",", "19.632471142708287`"}], "}"}]}], 
    "}"}], ",", 
   RowBox[{"{", 
    RowBox[{"272", ",", 
     RowBox[{"{", 
      RowBox[{"0.6335494006395488`", ",", "0.05537614341091214`"}], "}"}], 
     ",", 
     RowBox[{"{", 
      RowBox[{"36.64505993604512`", ",", "44.623856589087865`"}], "}"}]}], 
    "}"}], ",", 
   RowBox[{"{", 
    RowBox[{"273", ",", 
     RowBox[{"{", 
      RowBox[{"1.4535061966156877`", ",", "0.0839217512408024`"}], "}"}], ",", 
     RowBox[{"{", 
      RowBox[{"45.35061966156877`", ",", "16.07824875919761`"}], "}"}]}], 
    "}"}], ",", 
   RowBox[{"{", 
    RowBox[{"274", ",", 
     RowBox[{"{", 
      RowBox[{"1.0068140438835753`", ",", "0.1140458657560691`"}], "}"}], ",", 
     RowBox[{"{", 
      RowBox[{"0.6814043883575316`", ",", "14.045865756069102`"}], "}"}]}], 
    "}"}], ",", 
   RowBox[{"{", 
    RowBox[{"275", ",", 
     RowBox[{"{", 
      RowBox[{"1.2970804150536102`", ",", "0.06940169032086112`"}], "}"}], 
     ",", 
     RowBox[{"{", 
      RowBox[{"29.708041505361017`", ",", "30.59830967913889`"}], "}"}]}], 
    "}"}], ",", 
   RowBox[{"{", 
    RowBox[{"276", ",", 
     RowBox[{"{", 
      RowBox[{"1.3066618581090657`", ",", "0.20078532836428062`"}], "}"}], 
     ",", 
     RowBox[{"{", 
      RowBox[{"30.666185810906565`", ",", "100.7853283642806`"}], "}"}]}], 
    "}"}], ",", 
   RowBox[{"{", 
    RowBox[{"277", ",", 
     RowBox[{"{", 
      RowBox[{"0.3380181117235999`", ",", "0.17242998934685103`"}], "}"}], 
     ",", 
     RowBox[{"{", 
      RowBox[{"66.19818882764001`", ",", "72.42998934685102`"}], "}"}]}], 
    "}"}], ",", 
   RowBox[{"{", 
    RowBox[{"278", ",", 
     RowBox[{"{", 
      RowBox[{"1.2563941665284393`", ",", "0.11903425736510884`"}], "}"}], 
     ",", 
     RowBox[{"{", 
      RowBox[{"25.639416652843927`", ",", "19.034257365108832`"}], "}"}]}], 
    "}"}], ",", 
   RowBox[{"{", 
    RowBox[{"279", ",", 
     RowBox[{"{", 
      RowBox[{"1.5313210868354001`", ",", "0.07671483897815222`"}], "}"}], 
     ",", 
     RowBox[{"{", 
      RowBox[{"53.13210868354001`", ",", "23.285161021847784`"}], "}"}]}], 
    "}"}], ",", 
   RowBox[{"{", 
    RowBox[{"280", ",", 
     RowBox[{"{", 
      RowBox[{"1.2447680539315753`", ",", "0.1226372471585375`"}], "}"}], ",", 
     RowBox[{"{", 
      RowBox[{"24.47680539315753`", ",", "22.637247158537487`"}], "}"}]}], 
    "}"}], ",", 
   RowBox[{"{", 
    RowBox[{"281", ",", 
     RowBox[{"{", 
      RowBox[{"0.5336340417655069`", ",", "0.07287343163197257`"}], "}"}], 
     ",", 
     RowBox[{"{", 
      RowBox[{"46.63659582344931`", ",", "27.12656836802743`"}], "}"}]}], 
    "}"}], ",", 
   RowBox[{"{", 
    RowBox[{"282", ",", 
     RowBox[{"{", 
      RowBox[{"0.9944798060260613`", ",", "0.09778562498571146`"}], "}"}], 
     ",", 
     RowBox[{"{", 
      RowBox[{"0.5520193973938659`", ",", "2.214375014288547`"}], "}"}]}], 
    "}"}], ",", 
   RowBox[{"{", 
    RowBox[{"283", ",", 
     RowBox[{"{", 
      RowBox[{"0.6472641548546743`", ",", "0.07598013592850217`"}], "}"}], 
     ",", 
     RowBox[{"{", 
      RowBox[{"35.27358451453257`", ",", "24.01986407149784`"}], "}"}]}], 
    "}"}], ",", 
   RowBox[{"{", 
    RowBox[{"284", ",", 
     RowBox[{"{", 
      RowBox[{"0.6786308764927436`", ",", "0.18174936583596862`"}], "}"}], 
     ",", 
     RowBox[{"{", 
      RowBox[{"32.136912350725645`", ",", "81.74936583596862`"}], "}"}]}], 
    "}"}], ",", 
   RowBox[{"{", 
    RowBox[{"285", ",", 
     RowBox[{"{",
[truncated: 49,453,543 more chars]
