# Supplementary material for: Experimental Design for Stochastic Models of Nonlinear Signaling Pathways Using an Interval-Wise Linear Noise Approximation and State Estimation
Source: PLoS One. 2016 Sep 1;11(9):e0159902. doi: 10.1371/journal.pone.0159902 (PMC5008843; doi:10.1371/journal.pone.0159902)
Supplement: S1 File — (TGZ) [file pone.0159902.s009.tgz › Online_SI/Calcium-partial.nb]

(* Content-type: application/vnd.wolfram.mathematica *)

(*** Wolfram Notebook File ***)
(* http://www.wolfram.com/nb *)

(* CreatedBy='Mathematica 8.0' *)

(*CacheID: 234*)
(* Internal cache information:
NotebookFileLineBreakTest
NotebookFileLineBreakTest
NotebookDataPosition[       157,          7]
NotebookDataLength[  16922121,     342262]
NotebookOptionsPosition[  16734255,     337905]
NotebookOutlinePosition[  16734689,     337922]
CellTagsIndexPosition[  16734646,     337919]
WindowFrame->Normal*)

(* Beginning of Notebook Content *)
Notebook[{
Cell[BoxData[{
 RowBox[{
  RowBox[{"SetDirectory", "[", 
   RowBox[{"NotebookDirectory", "[", "]"}], "]"}], 
  ";"}], "\[IndentingNewLine]", 
 RowBox[{
  RowBox[{"CloseKernels", "[", "]"}], ";", 
  RowBox[{"LaunchKernels", "[", "8", "]"}], ";"}]}], "Input",
 CellChangeTimes->{{3.632722572041843*^9, 3.632722579221661*^9}, {
   3.665852182134865*^9, 3.665852191638537*^9}, 3.665925690279889*^9, 
   3.666034176350355*^9}],

Cell[CellGroupData[{

Cell[" Load Data", "Subsubsection",
 InitializationCell->True,
 CellChangeTimes->{{3.5989397257192593`*^9, 3.5989397328192673`*^9}, {
  3.6658509750541677`*^9, 3.665850976277646*^9}}],

Cell[BoxData[
 RowBox[{
  RowBox[{"scan", "=", 
   RowBox[{"{", 
    RowBox[{
     RowBox[{"{", 
      RowBox[{"0", ",", "10", ",", "10", ",", "10"}], "}"}], ",", 
     RowBox[{"{", 
      RowBox[{"0.5`", ",", "4", ",", "252", ",", "57"}], "}"}], ",", 
     RowBox[{"{", 
      RowBox[{"1", ",", "17", ",", "1146", ",", "328"}], "}"}], ",", 
     RowBox[{"{", 
      RowBox[{"1.5`", ",", "72", ",", "3841", ",", "1293"}], "}"}], ",", 
     RowBox[{"{", 
      RowBox[{"2", ",", "1868", ",", "11904", ",", "4423"}], "}"}], ",", 
     RowBox[{"{", 
      RowBox[{"2.5`", ",", "6184", ",", "6507", ",", "8575"}], "}"}], ",", 
     RowBox[{"{", 
      RowBox[{"3", ",", "491", ",", "8662", ",", "9188"}], "}"}], ",", 
     RowBox[{"{", 
      RowBox[{"3.5`", ",", "5703", ",", "11723", ",", "11844"}], "}"}], ",", 
     RowBox[{"{", 
      RowBox[{"4", ",", "661", ",", "9262", ",", "12837"}], "}"}], ",", 
     RowBox[{"{", 
      RowBox[{"4.5`", ",", "3256", ",", "10993", ",", "14175"}], "}"}], ",", 
     RowBox[{"{", 
      RowBox[{"5", ",", "1252", ",", "10004", ",", "15219"}], "}"}], ",", 
     RowBox[{"{", 
      RowBox[{"5.5`", ",", "1358", ",", "10071", ",", "15982"}], "}"}], ",", 
     RowBox[{"{", 
      RowBox[{"6", ",", "911", ",", "9715", ",", "16530"}], "}"}], ",", 
     RowBox[{"{", 
      RowBox[{"6.5`", ",", "957", ",", "9505", ",", "16623"}], "}"}], ",", 
     RowBox[{"{", 
      RowBox[{"7", ",", "583", ",", "8836", ",", "16436"}], "}"}], ",", 
     RowBox[{"{", 
      RowBox[{"7.5`", ",", "471", ",", "8019", ",", "15928"}], "}"}], ",", 
     RowBox[{"{", 
      RowBox[{"8", ",", "290", ",", "7408", ",", "15079"}], "}"}], ",", 
     RowBox[{"{", 
      RowBox[{"8.5`", ",", "192", ",", "6468", ",", "14056"}], "}"}], ",", 
     RowBox[{"{", 
      RowBox[{"9", ",", "108", ",", "5049", ",", "12554"}], "}"}], ",", 
     RowBox[{"{", 
      RowBox[{"9.5`", ",", "37", ",", "2149", ",", "10371"}], "}"}], ",", 
     RowBox[{"{", 
      RowBox[{"10", ",", "0", ",", "4", ",", "7006"}], "}"}], ",", 
     RowBox[{"{", 
      RowBox[{"10.5`", ",", "0", ",", "8", ",", "4379"}], "}"}], ",", 
     RowBox[{"{", 
      RowBox[{"11", ",", "0", ",", "8", ",", "2733"}], "}"}], ",", 
     RowBox[{"{", 
      RowBox[{"11.5`", ",", "0", ",", "21", ",", "1619"}], "}"}], ",", 
     RowBox[{"{", 
      RowBox[{"12", ",", "1", ",", "70", ",", "973"}], "}"}], ",", 
     RowBox[{"{", 
      RowBox[{"12.5`", ",", "2", ",", "138", ",", "618"}], "}"}], ",", 
     RowBox[{"{", 
      RowBox[{"13", ",", "8", ",", "419", ",", "504"}], "}"}], ",", 
     RowBox[{"{", 
      RowBox[{"13.5`", ",", "10", ",", "1256", ",", "646"}], "}"}], ",", 
     RowBox[{"{", 
      RowBox[{"14", ",", "118", ",", "4198", ",", "1612"}], "}"}], ",", 
     RowBox[{"{", 
      RowBox[{"14.5`", ",", "2785", ",", "12202", ",", "4900"}], "}"}], ",", 
     RowBox[{"{", 
      RowBox[{"15", ",", "4157", ",", "6660", ",", "8503"}], "}"}], ",", 
     RowBox[{"{", 
      RowBox[{"15.5`", ",", "1318", ",", "10501", ",", "9673"}], "}"}], ",", 
     RowBox[{"{", 
      RowBox[{"16", ",", "6247", ",", "9707", ",", "12223"}], "}"}], ",", 
     RowBox[{"{", 
      RowBox[{"16.5`", ",", "762", ",", "9549", ",", "12670"}], "}"}], ",", 
     RowBox[{"{", 
      RowBox[{"17", ",", "3130", ",", "10617", ",", "14165"}], "}"}], ",", 
     RowBox[{"{", 
      RowBox[{"17.5`", ",", "1477", ",", "10320", ",", "15046"}], "}"}], ",", 
     
     RowBox[{"{", 
      RowBox[{"18", ",", "2195", ",", "10141", ",", "15759"}], "}"}], ",", 
     RowBox[{"{", 
      RowBox[{"18.5`", ",", "962", ",", "9629", ",", "16173"}], "}"}], ",", 
     RowBox[{"{", 
      RowBox[{"19", ",", "874", ",", "9613", ",", "16269"}], "}"}], ",", 
     RowBox[{"{", 
      RowBox[{"19.5`", ",", "990", ",", "9668", ",", "16468"}], "}"}], ",", 
     RowBox[{"{", 
      RowBox[{"20", ",", "793", ",", "9388", ",", "16644"}], "}"}], ",", 
     RowBox[{"{", 
      RowBox[{"20.5`", ",", "716", ",", "9108", ",", "16665"}], "}"}], ",", 
     RowBox[{"{", 
      RowBox[{"21", ",", "558", ",", "8668", ",", "16074"}], "}"}], ",", 
     RowBox[{"{", 
      RowBox[{"21.5`", ",", "543", ",", "8706", ",", "15783"}], "}"}], ",", 
     RowBox[{"{", 
      RowBox[{"22", ",", "570", ",", "8810", ",", "15512"}], "}"}], ",", 
     RowBox[{"{", 
      RowBox[{"22.5`", ",", "651", ",", "9151", ",", "15492"}], "}"}], ",", 
     RowBox[{"{", 
      RowBox[{"23", ",", "706", ",", "9679", ",", "15567"}], "}"}], ",", 
     RowBox[{"{", 
      RowBox[{"23.5`", ",", "1412", ",", "10058", ",", "16048"}], "}"}], ",", 
     
     RowBox[{"{", 
      RowBox[{"24", ",", "1306", ",", "9862", ",", "16578"}], "}"}], ",", 
     RowBox[{"{", 
      RowBox[{"24.5`", ",", "848", ",", "9528", ",", "16911"}], "}"}], ",", 
     RowBox[{"{", 
      RowBox[{"25", ",", "952", ",", "9607", ",", "16966"}], "}"}], ",", 
     RowBox[{"{", 
      RowBox[{"25.5`", ",", "614", ",", "9149", ",", "16904"}], "}"}], ",", 
     RowBox[{"{", 
      RowBox[{"26", ",", "422", ",", "8020", ",", "16405"}], "}"}], ",", 
     RowBox[{"{", 
      RowBox[{"26.5`", ",", "191", ",", "6474", ",", "15103"}], "}"}], ",", 
     RowBox[{"{", 
      RowBox[{"27", ",", "58", ",", "3601", ",", "13051"}], "}"}], ",", 
     RowBox[{"{", 
      RowBox[{"27.5`", ",", "0", ",", "3", ",", "9295"}], "}"}], ",", 
     RowBox[{"{", 
      RowBox[{"28", ",", "0", ",", "4", ",", "6071"}], "}"}], ",", 
     RowBox[{"{", 
      RowBox[{"28.5`", ",", "0", ",", "5", ",", "3773"}], "}"}], ",", 
     RowBox[{"{", 
      RowBox[{"29", ",", "0", ",", "16", ",", "2259"}], "}"}], ",", 
     RowBox[{"{", 
      RowBox[{"29.5`", ",", "0", ",", "20", ",", "1393"}], "}"}], ",", 
     RowBox[{"{", 
      RowBox[{"30", ",", "2", ",", "54", ",", "831"}], "}"}], ",", 
     RowBox[{"{", 
      RowBox[{"30.5`", ",", "4", ",", "109", ",", "534"}], "}"}], ",", 
     RowBox[{"{", 
      RowBox[{"31", ",", "7", ",", "360", ",", "365"}], "}"}], ",", 
     RowBox[{"{", 
      RowBox[{"31.5`", ",", "21", ",", "1445", ",", "604"}], "}"}], ",", 
     RowBox[{"{", 
      RowBox[{"32", ",", "118", ",", "4922", ",", "1767"}], "}"}], ",", 
     RowBox[{"{", 
      RowBox[{"32.5`", ",", "4576", ",", "13475", ",", "5503"}], "}"}], ",", 
     RowBox[{"{", 
      RowBox[{"33", ",", "364", ",", "6086", ",", "8572"}], "}"}], ",", 
     RowBox[{"{", 
      RowBox[{"33.5`", ",", "1089", ",", "10275", ",", "9593"}], "}"}], ",", 
     RowBox[{"{", 
      RowBox[{"34", ",", "4962", ",", "9806", ",", "12202"}], "}"}], ",", 
     RowBox[{"{", 
      RowBox[{"34.5`", ",", "1402", ",", "10678", ",", "13202"}], "}"}], ",", 
     
     RowBox[{"{", 
      RowBox[{"35", ",", "2907", ",", "9853", ",", "14599"}], "}"}], ",", 
     RowBox[{"{", 
      RowBox[{"35.5`", ",", "1502", ",", "10499", ",", "15267"}], "}"}], ",", 
     
     RowBox[{"{", 
      RowBox[{"36", ",", "1668", ",", "10156", ",", "15974"}], "}"}], ",", 
     RowBox[{"{", 
      RowBox[{"36.5`", ",", "1330", ",", "9873", ",", "16449"}], "}"}], ",", 
     RowBox[{"{", 
      RowBox[{"37", ",", "968", ",", "9690", ",", "16664"}], "}"}], ",", 
     RowBox[{"{", 
      RowBox[{"37.5`", ",", "772", ",", "8968", ",", "16709"}], "}"}], ",", 
     RowBox[{"{", 
      RowBox[{"38", ",", "553", ",", "8702", ",", "16221"}], "}"}], ",", 
     RowBox[{"{", 
      RowBox[{"38.5`", ",", "492", ",", "8421", ",", "15882"}], "}"}], ",", 
     RowBox[{"{", 
      RowBox[{"39", ",", "338", ",", "7815", ",", "15434"}], "}"}], ",", 
     RowBox[{"{", 
      RowBox[{"39.5`", ",", "258", ",", "7038", ",", "14530"}], "}"}], ",", 
     RowBox[{"{", 
      RowBox[{"40", ",", "158", ",", "5502", ",", "13356"}], "}"}], ",", 
     RowBox[{"{", 
      RowBox[{"40.5`", ",", "55", ",", "3407", ",", "11241"}], "}"}], ",", 
     RowBox[{"{", 
      RowBox[{"41", ",", "0", ",", "9", ",", "8249"}], "}"}], ",", 
     RowBox[{"{", 
      RowBox[{"41.5`", ",", "0", ",", "8", ",", "5310"}], "}"}], ",", 
     RowBox[{"{", 
      RowBox[{"42", ",", "0", ",", "10", ",", "3261"}], "}"}], ",", 
     RowBox[{"{", 
      RowBox[{"42.5`", ",", "0", ",", "13", ",", "1929"}], "}"}], ",", 
     RowBox[{"{", 
      RowBox[{"43", ",", "0", ",", "31", ",", "1175"}], "}"}], ",", 
     RowBox[{"{", 
      RowBox[{"43.5`", ",", "1", ",", "69", ",", "727"}], "}"}], ",", 
     RowBox[{"{", 
      RowBox[{"44", ",", "2", ",", "140", ",", "485"}], "}"}], ",", 
     RowBox[{"{", 
      RowBox[{"44.5`", ",", "6", ",", "416", ",", "437"}], "}"}], ",", 
     RowBox[{"{", 
      RowBox[{"45", ",", "29", ",", "1418", ",", "683"}], "}"}], ",", 
     RowBox[{"{", 
      RowBox[{"45.5`", ",", "123", ",", "4720", ",", "1809"}], "}"}], ",", 
     RowBox[{"{", 
      RowBox[{"46", ",", "3692", ",", "12908", ",", "5373"}], "}"}], ",", 
     RowBox[{"{", 
      RowBox[{"46.5`", ",", "1631", ",", "5998", ",", "8622"}], "}"}], ",", 
     RowBox[{"{", 
      RowBox[{"47", ",", "860", ",", "9801", ",", "9585"}], "}"}], ",", 
     RowBox[{"{", 
      RowBox[{"47.5`", ",", "5790", ",", "10281", ",", "12321"}], "}"}], ",", 
     
     RowBox[{"{", 
      RowBox[{"48", ",", "1610", ",", "10628", ",", "13307"}], "}"}], ",", 
     RowBox[{"{", 
      RowBox[{"48.5`", ",", "2804", ",", "10237", ",", "14797"}], "}"}], ",", 
     
     RowBox[{"{", 
      RowBox[{"49", ",", "1134", ",", "9835", ",", "15472"}], "}"}], ",", 
     RowBox[{"{", 
      RowBox[{"49.5`", ",", "1342", ",", "10230", ",", "16015"}], "}"}], ",", 
     
     RowBox[{"{", 
      RowBox[{"50", ",", "1185", ",", "10000", ",", "16647"}], "}"}], ",", 
     RowBox[{"{", "}"}], ",", 
     RowBox[{"{", 
      RowBox[{"0", ",", "10", ",", "10", ",", "10"}], "}"}], ",", 
     RowBox[{"{", 
      RowBox[{"0.5`", ",", "5", ",", "249", ",", "50"}], "}"}], ",", 
     RowBox[{"{", 
      RowBox[{"1", ",", "19", ",", "1170", ",", "373"}], "}"}], ",", 
     RowBox[{"{", 
      RowBox[{"1.5`", ",", "91", ",", "4060", ",", "1426"}], "}"}], ",", 
     RowBox[{"{", 
      RowBox[{"2", ",", "1809", ",", "11701", ",", "4530"}], "}"}], ",", 
     RowBox[{"{", 
      RowBox[{"2.5`", ",", "6974", ",", "6281", ",", "8675"}], "}"}], ",", 
     RowBox[{"{", 
      RowBox[{"3", ",", "290", ",", "7024", ",", "8568"}], "}"}], ",", 
     RowBox[{"{", 
      RowBox[{"3.5`", ",", "3151", ",", "11866", ",", "10491"}], "}"}], ",", 
     RowBox[{"{", 
      RowBox[{"4", ",", "1900", ",", "8673", ",", "12425"}], "}"}], ",", 
     RowBox[{"{", 
      RowBox[{"4.5`", ",", "2087", ",", "11056", ",", "13571"}], "}"}], ",", 
     RowBox[{"{", 
      RowBox[{"5", ",", "1901", ",", "9787", ",", "14927"}], "}"}], ",", 
     RowBox[{"{", 
      RowBox[{"5.5`", ",", "1769", ",", "10593", ",", "15591"}], "}"}], ",", 
     RowBox[{"{", 
      RowBox[{"6", ",", "1799", ",", "9943", ",", "16363"}], "}"}], ",", 
     RowBox[{"{", 
      RowBox[{"6.5`", ",", "824", ",", "9429", ",", "16457"}], "}"}], ",", 
     RowBox[{"{", 
      RowBox[{"7", ",", "923", ",", "9679", ",", "16450"}], "}"}], ",", 
     RowBox[{"{", 
      RowBox[{"7.5`", ",", "710", ",", "9555", ",", "16590"}], "}"}], ",", 
     RowBox[{"{", 
      RowBox[{"8", ",", "714", ",", "9335", ",", "16669"}], "}"}], ",", 
     RowBox[{"{", 
      RowBox[{"8.5`", ",", "699", ",", "9161", ",", "16604"}], "}"}], ",", 
     RowBox[{"{", 
      RowBox[{"9", ",", "498", ",", "8419", ",", "16295"}], "}"}], ",", 
     RowBox[{"{", 
      RowBox[{"9.5`", ",", "332", ",", "7642", ",", "15660"}], "}"}], ",", 
     RowBox[{"{", 
      RowBox[{"10", ",", "169", ",", "5791", ",", "14518"}], "}"}], ",", 
     RowBox[{"{", 
      RowBox[{"10.5`", ",", "40", ",", "1950", ",", "12042"}], "}"}], ",", 
     RowBox[{"{", 
      RowBox[{"11", ",", "0", ",", "4", ",", "8130"}], "}"}], ",", 
     RowBox[{"{", 
      RowBox[{"11.5`", ",", "0", ",", "5", ",", "5192"}], "}"}], ",", 
     RowBox[{"{", 
      RowBox[{"12", ",", "0", ",", "8", ",", "3169"}], "}"}], ",", 
     RowBox[{"{", 
      RowBox[{"12.5`", ",", "0", ",", "18", ",", "1889"}], "}"}], ",", 
     RowBox[{"{", 
      RowBox[{"13", ",", "0", ",", "28", ",", "1113"}], "}"}], ",", 
     RowBox[{"{", 
      RowBox[{"13.5`", ",", "0", ",", "66", ",", "666"}], "}"}], ",", 
     RowBox[{"{", 
      RowBox[{"14", ",", "1", ",", "210", ",", "459"}], "}"}], ",", 
     RowBox[{"{", 
      RowBox[{"14.5`", ",", "7", ",", "666", ",", "462"}], "}"}], ",", 
     RowBox[{"{", 
      RowBox[{"15", ",", "30", ",", "2229", ",", "914"}], "}"}], ",", 
     RowBox[{"{", 
      RowBox[{"15.5`", ",", "258", ",", "7182", ",", "2888"}], "}"}], ",", 
     RowBox[{"{", 
      RowBox[{"16", ",", "9519", ",", "12326", ",", "7410"}], "}"}], ",", 
     RowBox[{"{", 
      RowBox[{"16.5`", ",", "410", ",", "8424", ",", "9088"}], "}"}], ",", 
     RowBox[{"{", 
      RowBox[{"17", ",", "5600", ",", "11942", ",", "11620"}], "}"}], ",", 
     RowBox[{"{", 
      RowBox[{"17.5`", ",", "980", ",", "9750", ",", "12686"}], "}"}], ",", 
     RowBox[{"{", 
      RowBox[{"18", ",", "3450", ",", "10842", ",", "14233"}], "}"}], ",", 
     RowBox[{"{", 
      RowBox[{"18.5`", ",", "1129", ",", "9975", ",", "15033"}], "}"}], ",", 
     RowBox[{"{", 
      RowBox[{"19", ",", "2072", ",", "10740", ",", "15887"}], "}"}], ",", 
     RowBox[{"{", 
      RowBox[{"19.5`", ",", "954", ",", "9509", ",", "16641"}], "}"}], ",", 
     RowBox[{"{", 
      RowBox[{"20", ",", "803", ",", "9096", ",", "16500"}], "}"}], ",", 
     RowBox[{"{", 
      RowBox[{"20.5`", ",", "565", ",", "8687", ",", "16540"}], "}"}], ",", 
     RowBox[{"{", 
      RowBox[{"21", ",", "416", ",", "7825", ",", "15869"}], "}"}], ",", 
     RowBox[{"{", 
      RowBox[{"21.5`", ",", "239", ",", "6980", ",", "14842"}], "}"}], ",", 
     RowBox[{"{", 
      RowBox[{"22", ",", "144", ",", "5441", ",", "13427"}], "}"}], ",", 
     RowBox[{"{", 
      RowBox[{"22.5`", ",", "33", ",", "2464", ",", "11125"}], "}"}], ",", 
     RowBox[{"{", 
      RowBox[{"23", ",", "0", ",", "1", ",", "7599"}], "}"}], ",", 
     RowBox[{"{", 
      RowBox[{"23.5`", ",", "1", ",", "12", ",", "4788"}], "}"}], ",", 
     RowBox[{"{", 
      RowBox[{"24", ",", "0", ",", "10", ",", "2910"}], "}"}], ",", 
     RowBox[{"{", 
      RowBox[{"24.5`", ",", "0", ",", "25", ",", "1792"}], "}"}], ",", 
     RowBox[{"{", 
      RowBox[{"25", ",", "1", ",", "43", ",", "1084"}], "}"}], ",", 
     RowBox[{"{", 
      RowBox[{"25.5`", ",", "1", ",", "78", ",", "665"}], "}"}], ",", 
     RowBox[{"{", 
      RowBox[{"26", ",", "5", ",", "271", ",", "472"}], "}"}], ",", 
     RowBox[{"{", 
      RowBox[{"26.5`", ",", "12", ",", "846", ",", "477"}], "}"}], ",", 
     RowBox[{"{", 
      RowBox[{"27", ",", "66", ",", "3069", ",", "1156"}], "}"}], ",", 
     RowBox[{"{", 
      RowBox[{"27.5`", ",", "686", ",", "9686", ",", "3541"}], "}"}], ",", 
     RowBox[{"{", 
      RowBox[{"28", ",", "10262", ",", "9503", ",", "8271"}], "}"}], ",", 
     RowBox[{"{", 
      RowBox[{"28.5`", ",", "446", ",", "8134", ",", "8969"}], "}"}], ",", 
     RowBox[{"{", 
      RowBox[{"29", ",", "5461", ",", "11753", ",", "11603"}], "}"}], ",", 
     RowBox[{"{", 
      RowBox[{"29.5`", ",", "643", ",", "9277", ",", "12780"}], "}"}], ",", 
     RowBox[{"{", 
      RowBox[{"30", ",", "2642", ",", "10606", ",", "14055"}], "}"}], ",", 
     RowBox[{"{", 
      RowBox[{"30.5`", ",", "1772", ",", "10482", ",", "15057"}], "}"}], ",", 
     
     RowBox[{"{", 
      RowBox[{"31", ",", "1856", ",", "10061", ",", "15852"}], "}"}], ",", 
     RowBox[{"{", 
      RowBox[{"31.5`", ",", "1155", ",", "9734", ",", "16279"}], "}"}], ",", 
     RowBox[{"{", 
      RowBox[{"32", ",", "1044", ",", "9939", ",", "16697"}], "}"}], ",", 
     RowBox[{"{", 
      RowBox[{"32.5`", ",", "875", ",", "9459", ",", "16866"}], "}"}], ",", 
     RowBox[{"{", 
      RowBox[{"33", ",", "553", ",", "9106", ",", "16811"}], "}"}], ",", 
     RowBox[{"{", 
      RowBox[{"33.5`", ",", "458", ",", "8466", ",", "16474"}], "}"}], ",", 
     RowBox[{"{", 
      RowBox[{"34", ",", "373", ",", "7555", ",", "15972"}], "}"}], ",", 
     RowBox[{"{", 
      RowBox[{"34.5`", ",", "173", ",", "5706", ",", "14582"}], "}"}], ",", 
     RowBox[{"{", 
      RowBox[{"35", ",", "38", ",", "2343", ",", "12156"}], "}"}], ",", 
     RowBox[{"{", 
      RowBox[{"35.5`", ",", "0", ",", "2", ",", "8385"}], "}"}], ",", 
     RowBox[{"{", 
      RowBox[{"36", ",", "0", ",", "4", ",", "5348"}], "}"}], ",", 
     RowBox[{"{", 
      RowBox[{"36.5`", ",", "0", ",", "10", ",", "3348"}], "}"}], ",", 
     RowBox[{"{", 
      RowBox[{"37", ",", "0", ",", "21", ",", "1975"}], "}"}], ",", 
     RowBox[{"{", 
      RowBox[{"37.5`", ",", "1", ",", "37", ",", "1158"}], "}"}], ",", 
     RowBox[{"{", 
      RowBox[{"38", ",", "4", ",", "74", ",", "709"}], "}"}], ",", 
     RowBox[{"{", 
      RowBox[{"38.5`", ",", "1", ",", "188", ",", "481"}], "}"}], ",", 
     RowBox[{"{", 
      RowBox[{"39", ",", "11", ",", "639", ",", "469"}], "}"}], ",", 
     RowBox[{"{", 
      RowBox[{"39.5`", ",", "40", ",", "2082", ",", "911"}], "}"}], ",", 
     RowBox[{"{", 
      RowBox[{"40", ",", "277", ",", "7011", ",", "2716"}], "}"}], ",", 
     RowBox[{"{", 
      RowBox[{"40.5`", ",", "9522", ",", "12913", ",", "7372"}], "}"}], ",", 
     RowBox[{"{", 
      RowBox[{"41", ",", "244", ",", "7204", ",", "8837"}], "}"}], ",", 
     RowBox[{"{", 
      RowBox[{"41.5`", ",", "2963", ",", "11971", ",", "10631"}], "}"}], ",", 
     
     RowBox[{"{", 
      RowBox[{"42", ",", "1677", ",", "8348", ",", "12531"}], "}"}], ",", 
     RowBox[{"{", 
      RowBox[{"42.5`", ",", "1385", ",", "10438", ",", "13478"}], "}"}], ",", 
     
     RowBox[{"{", 
      RowBox[{"43", ",", "2776", ",", "9824", ",", "14882"}], "}"}], ",", 
     RowBox[{"{", 
      RowBox[{"43.5`", ",", "1224", ",", "9880", ",", "15383"}], "}"}], ",", 
     RowBox[{"{", 
      RowBox[{"44", ",", "1252", ",", "10130", ",", "16178"}], "}"}], ",", 
     RowBox[{"{", 
      RowBox[{"44.5`", ",", "1012", ",", "9560", ",", "16394"}], "}"}], ",", 
     RowBox[{"{", 
      RowBox[{"45", ",", "865", ",", "9523", ",", "16504"}], "}"}], ",", 
     RowBox[{"{", 
      RowBox[{"45.5`", ",", "1100", ",", "9585", ",", "16579"}], "}"}], ",", 
     RowBox[{"{", 
      RowBox[{"46", ",", "789", ",", "9396", ",", "16640"}], "}"}], ",", 
     RowBox[{"{", 
      RowBox[{"46.5`", ",", "615", ",", "9126", ",", "16536"}], "}"}], ",", 
     RowBox[{"{", 
      RowBox[{"47", ",", "885", ",", "9207", ",", "16511"}], "}"}], ",", 
     RowBox[{"{", 
      RowBox[{"47.5`", ",", "597", ",", "8892", ",", "16380"}], "}"}], ",", 
     RowBox[{"{", 
      RowBox[{"48", ",", "575", ",", "8792", ",", "16168"}], "}"}], ",", 
     RowBox[{"{", 
      RowBox[{"48.5`", ",", "464", ",", "8297", ",", "15802"}], "}"}], ",", 
     RowBox[{"{", 
      RowBox[{"49", ",", "388", ",", "7846", ",", "15362"}], "}"}], ",", 
     RowBox[{"{", 
      RowBox[{"49.5`", ",", "239", ",", "7118", ",", "14442"}], "}"}], ",", 
     RowBox[{"{", 
      RowBox[{"50", ",", "235", ",", "6640", ",", "13437"}], "}"}], ",", 
     RowBox[{"{", "}"}], ",", 
     RowBox[{"{", 
      RowBox[{"0", ",", "10", ",", "10", ",", "10"}], "}"}], ",", 
     RowBox[{"{", 
      RowBox[{"0.5`", ",", "1", ",", "239", ",", "52"}], "}"}], ",", 
     RowBox[{"{", 
      RowBox[{"1", ",", "12", ",", "1060", ",", "295"}], "}"}], ",", 
     RowBox[{"{", 
      RowBox[{"1.5`", ",", "91", ",", "4163", ",", "1269"}], "}"}], ",", 
     RowBox[{"{", 
      RowBox[{"2", ",", "2775", ",", "12434", ",", "4729"}], "}"}], ",", 
     RowBox[{"{", 
      RowBox[{"2.5`", ",", "4295", ",", "6104", ",", "8330"}], "}"}], ",", 
     RowBox[{"{", 
      RowBox[{"3", ",", "677", ",", "9109", ",", "9078"}], "}"}], ",", 
     RowBox[{"{", 
      RowBox[{"3.5`", ",", "6363", ",", "10807", ",", "11919"}], "}"}], ",", 
     RowBox[{"{", 
      RowBox[{"4", ",", "971", ",", "9988", ",", "12667"}], "}"}], ",", 
     RowBox[{"{", 
      RowBox[{"4.5`", ",", "3384", ",", "10322", ",", "14269"}], "}"}], ",", 
     RowBox[{"{", 
      RowBox[{"5", ",", "1435", ",", "10226", ",", "14958"}], "}"}], ",", 
     RowBox[{"{", 
      RowBox[{"5.5`", ",", "1525", ",", "10150", ",", "15663"}], "}"}], ",", 
     RowBox[{"{", 
      RowBox[{"6", ",", "1705", ",", "10095", ",", "16306"}], "}"}], ",", 
     RowBox[{"{", 
      RowBox[{"6.5`", ",", "929", ",", "9588", ",", "16549"}], "}"}], ",", 
     RowBox[{"{", 
      RowBox[{"7", ",", "831", ",", "9445", ",", "16636"}], "}"}], ",", 
     RowBox[{"{", 
      RowBox[{"7.5`", ",", "666", ",", "9006", ",", "16610"}], "}"}], ",", 
     RowBox[{"{", 
      RowBox[{"8", ",", "474", ",", "8499", ",", "16270"}], "}"}], ",", 
     RowBox[{"{", 
      RowBox[{"8.5`", ",", "472", ",", "8375", ",", "15749"}], "}"}], ",", 
     RowBox[{"{", 
      RowBox[{"9", ",", "483", ",", "8461", ",", "15342"}], "}"}], ",", 
     RowBox[{"{", 
      RowBox[{"9.5`", ",", "526", ",", "8754", ",", "15121"}], "}"}], ",", 
     RowBox[{"{", 
      RowBox[{"10", ",", "1042", ",", "9839", ",", "15380"}], "}"}], ",", 
     RowBox[{"{", 
      RowBox[{"10.5`", ",", "1982", ",", "10422", ",", "16197"}], "}"}], ",", 
     
     RowBox[{"{", 
      RowBox[{"11", ",", "1075", ",", "9603", ",", "16746"}], "}"}], ",", 
     RowBox[{"{", 
      RowBox[{"11.5`", ",", "869", ",", "9459", ",", "16829"}], "}"}], ",", 
     RowBox[{"{", 
      RowBox[{"12", ",", "697", ",", "8999", ",", "16617"}], "}"}], ",", 
     RowBox[{"{", 
      RowBox[{"12.5`", ",", "493", ",", "8503", ",", "16186"}], "}"}], ",", 
     RowBox[{"{", 
      RowBox[{"13", ",", "430", ",", "8254", ",", "15717"}], "}"}], ",", 
     RowBox[{"{", 
      RowBox[{"13.5`", ",", "358", ",", "7830", ",", "15258"}], "}"}], ",", 
     RowBox[{"{", 
      RowBox[{"14", ",", "373", ",", "7920", ",", "14601"}], "}"}], ",", 
     RowBox[{"{", 
      RowBox[{"14.5`", ",", "417", ",", "8425", ",", "14307"}], "}"}], ",", 
     RowBox[{"{", 
      RowBox[{"15", ",", "973", ",", "9583", ",", "14465"}], "}"}], ",", 
     RowBox[{"{", 
      RowBox[{"15.5`", ",", "2124", ",", "10502", ",", "15338"}], "}"}], ",", 
     
     RowBox[{"{", 
      RowBox[{"16", ",", "1545", ",", "10370", ",", "16081"}], "}"}], ",", 
     RowBox[{"{", 
      RowBox[{"16.5`", ",", "946", ",", "9639", ",", "16582"}], "}"}], ",", 
     RowBox[{"{", 
      RowBox[{"17", ",", "919", ",", "9708", ",", "16711"}], "}"}], ",", 
     RowBox[{"{", 
      RowBox[{"17.5`", ",", "999", ",", "9948", ",", "16961"}], "}"}], ",", 
     RowBox[{"{", 
      RowBox[{"18", ",", "1206", ",", "9741", ",", "17200"}], "}"}], ",", 
     RowBox[{"{", 
      RowBox[{"18.5`", ",", "516", ",", "8762", ",", "16976"}], "}"}], ",", 
     RowBox[{"{", 
      RowBox[{"19", ",", "372", ",", "7687", ",", "16149"}], "}"}], ",", 
     RowBox[{"{", 
      RowBox[{"19.5`", ",", "176", ",", "6076", ",", "14894"}], "}"}], ",", 
     RowBox[{"{", 
      RowBox[{"20", ",", "38", ",", "2716", ",", "12699"}], "}"}], ",", 
     RowBox[{"{", 
      RowBox[{"20.5`", ",", "0", ",", "3", ",", "8746"}], "}"}], ",", 
     RowBox[{"{", 
      RowBox[{"21", ",", "0", ",", "5", ",", "5594"}], "}"}], ",", 
     RowBox[{"{", 
      RowBox[{"21.5`", ",", "0", ",", "8", ",", "3460"}], "}"}], ",", 
     RowBox[{"{", 
      RowBox[{"22", ",", "1", ",", "20", ",", "2067"}], "}"}], ",", 
     RowBox[{"{", 
      RowBox[{"22.5`", ",", "0", ",", "17", ",", "1235"}], "}"}], ",", 
     RowBox[{"{", 
      RowBox[{"23", ",", "0", ",", "65", ",", "756"}], "}"}], ",", 
     RowBox[{"{", 
      RowBox[{"23.5`", ",", "2", ",", "193", ",", "483"}], "}"}], ",", 
     RowBox[{"{", 
      RowBox[{"24", ",", "12", ",", "645", ",", "465"}], "}"}], ",", 
     RowBox[{"{", 
      RowBox[{"24.5`", ",", "40", ",", "2173", ",", "896"}], "}"}], ",", 
     RowBox[{"{", 
      RowBox[{"25", ",", "243", ",", "6999", ",", "2665"}], "}"}], ",", 
     RowBox[{"{", 
      RowBox[{"25.5`", ",", "10356", ",", "12601", ",", "7398"}], "}"}], ",", 
     
     RowBox[{"{", 
      RowBox[{"26", ",", "242", ",", "7298", ",", "8692"}], "}"}], ",", 
     RowBox[{"{", 
      RowBox[{"26.5`", ",", "3204", ",", "11820", ",", "10745"}], "}"}], ",", 
     
     RowBox[{"{", 
      RowBox[{"27", ",", "1343", ",", "8643", ",", "12586"}], "}"}], ",", 
     RowBox[{"{", 
      RowBox[{"27.5`", ",", "2481", ",", "11135", ",", "13877"}], "}"}], ",", 
     
     RowBox[{"{", 
      RowBox[{"28", ",", "1755", ",", "9941", ",", "15086"}], "}"}], ",", 
     RowBox[{"{", 
      RowBox[{"28.5`", ",", "1663", ",", "10345", ",", "15738"}], "}"}], ",", 
     
     RowBox[{"{", 
      RowBox[{"29", ",", "1544", ",", "9862", ",", "16260"}], "}"}], ",", 
     RowBox[{"{", 
      RowBox[{"29.5`", ",", "1124", ",", "9776", ",", "16451"}], "}"}], ",", 
     RowBox[{"{", 
      RowBox[{"30", ",", "836", ",", "9455", ",", "16611"}], "}"}], ",", 
     RowBox[{"{", 
      RowBox[{"30.5`", ",", "617", ",", "9132", ",", "16528"}], "}"}], ",", 
     RowBox[{"{", 
      RowBox[{"31", ",", "541", ",", "8967", ",", "16483"}], "}"}], ",", 
     RowBox[{"{", 
      RowBox[{"31.5`", ",", "690", ",", "9102", ",", "16215"}], "}"}], ",", 
     RowBox[{"{", 
      RowBox[{"32", ",", "501", ",", "8671", ",", "15957"}], "}"}], ",", 
     RowBox[{"{", 
      RowBox[{"32.5`", ",", "517", ",", "8501", ",", "15574"}], "}"}], ",", 
     RowBox[{"{", 
      RowBox[{"33", ",", "649", ",", "8723", ",", "15257"}], "}"}], ",", 
     RowBox[{"{", 
      RowBox[{"33.5`", ",", "646", ",", "8950", ",", "15216"}], "}"}], ",", 
     RowBox[{"{", 
      RowBox[{"34", ",", "1148", ",", "10081", ",", "15535"}], "}"}], ",", 
     RowBox[{"{", 
      RowBox[{"34.5`", ",", "2047", ",", "10311", ",", "16283"}], "}"}], ",", 
     
     RowBox[{"{", 
      RowBox[{"35", ",", "1084", ",", "9764", ",", "16595"}], "}"}], ",", 
     RowBox[{"{", 
      RowBox[{"35.5`", ",", "1062", ",", "9717", ",", "16827"}], "}"}], ",", 
     RowBox[{"{", 
      RowBox[{"36", ",", "808", ",", "9238", ",", "16799"}], "}"}], ",", 
     RowBox[{"{", 
      RowBox[{"36.5`", ",", "659", ",", "8974", ",", "16565"}], "}"}], ",", 
     RowBox[{"{", 
      RowBox[{"37", ",", "628", ",", "8853", ",", "16354"}], "}"}], ",", 
     RowBox[{"{", 
      RowBox[{"37.5`", ",", "517", ",", "8441", ",", "15891"}], "}"}], ",", 
     RowBox[{"{", 
      RowBox[{"38", ",", "478", ",", "8305", ",", "15485"}], "}"}], ",", 
     RowBox[{"{", 
      RowBox[{"38.5`", ",", "384", ",", "8290", ",", "14942"}], "}"}], ",", 
     RowBox[{"{", 
      RowBox[{"39", ",", "607", ",", "9250", ",", "14788"}], "}"}], ",", 
     RowBox[{"{", 
      RowBox[{"39.5`", ",", "1630", ",", "10375", ",", "15496"}], "}"}], ",", 
     
     RowBox[{"{", 
      RowBox[{"40", ",", "1431", ",", "10015", ",", "16000"}], "}"}], ",", 
     RowBox[{"{", 
      RowBox[{"40.5`", ",", "1376", ",", "10006", ",", "16436"}], "}"}], ",", 
     
     RowBox[{"{", 
      RowBox[{"41", ",", "1215", ",", "9967", ",", "16505"}], "}"}], ",", 
     RowBox[{"{", 
      RowBox[{"41.5`", ",", "871", ",", "9753", ",", "16534"}], "}"}], ",", 
     RowBox[{"{", 
      RowBox[{"42", ",", "1053", ",", "9731", ",", "16885"}], "}"}], ",", 
     RowBox[{"{", 
      RowBox[{"42.5`", ",", "871", ",", "9552", ",", "16823"}], "}"}], ",", 
     RowBox[{"{", 
      RowBox[{"43", ",", "758", ",", "9277", ",", "16951"}], "}"}], ",", 
     RowBox[{"{", 
      RowBox[{"43.5`", ",", "508", ",", "8547", ",", "16695"}], "}"}], ",", 
     RowBox[{"{", 
      RowBox[{"44", ",", "370", ",", "7733", ",", "15846"}], "}"}], ",", 
     RowBox[{"{", 
      RowBox[{"44.5`", ",", "213", ",", "6165", ",", "14548"}], "}"}], ",", 
     RowBox[{"{", 
      RowBox[{"45", ",", "85", ",", "3592", ",", "12459"}], "}"}], ",", 
     RowBox[{"{", 
      RowBox[{"45.5`", ",", "0", ",", "4", ",", "8996"}], "}"}], ",", 
     RowBox[{"{", 
      RowBox[{"46", ",", "0", ",", "2", ",", "5824"}], "}"}], ",", 
     RowBox[{"{", 
      RowBox[{"46.5`", ",", "0", ",", "9", ",", "3600"}], "}"}], ",", 
     RowBox[{"{", 
      RowBox[{"47", ",", "0", ",", "16", ",", "2233"}], "}"}], ",", 
     RowBox[{"{", 
      RowBox[{"47.5`", ",", "0", ",", "24", ",", "1348"}], "}"}], ",", 
     RowBox[{"{", 
      RowBox[{"48", ",", "1", ",", "58", ",", "816"}], "}"}], ",", 
     RowBox[{"{", 
      RowBox[{"48.5`", ",", "0", ",", "98", ",", "521"}], "}"}], ",", 
     RowBox[{"{", 
      RowBox[{"49", ",", "3", ",", "335", ",", "418"}], "}"}], ",", 
     RowBox[{"{", 
      RowBox[{"49.5`", ",", "14", ",", "1036", ",", "556"}], "}"}], ",", 
     RowBox[{"{", 
      RowBox[{"50", ",", "67", ",", "3338", ",", "1366"}], "}"}], ",", 
     RowBox[{"{", "}"}], ",", 
     RowBox[{"{", 
      RowBox[{"0", ",", "10", ",", "10", ",", "10"}], "}"}], ",", 
     RowBox[{"{", 
      RowBox[{"0.5`", ",", "5", ",", "246", ",", "65"}], "}"}], ",", 
     RowBox[{"{", 
      RowBox[{"1", ",", "20", ",", "1157", ",", "364"}], "}"}], ",", 
     RowBox[{"{", 
      RowBox[{"1.5`", ",", "84", ",", "3967", ",", "1308"}], "}"}], ",", 
     RowBox[{"{", 
      RowBox[{"2", ",", "1922", ",", "11920", ",", "4669"}], "}"}], ",", 
     RowBox[{"{", 
      RowBox[{"2.5`", ",", "5967", ",", "6667", ",", "8633"}], "}"}], ",", 
     RowBox[{"{", 
      RowBox[{"3", ",", "646", ",", "9203", ",", "9261"}], "}"}], ",", 
     RowBox[{"{", 
      RowBox[{"3.5`", ",", "6479", ",", "10961", ",", "11719"}], "}"}], ",", 
     RowBox[{"{", 
      RowBox[{"4", ",", "1220", ",", "10010", ",", "12553"}], "}"}], ",", 
     RowBox[{"{", 
      RowBox[{"4.5`", ",", "3565", ",", "10540", ",", "14200"}], "}"}], ",", 
     RowBox[{"{", 
      RowBox[{"5", ",", "1524", ",", "10412", ",", "15051"}], "}"}], ",", 
     RowBox[{"{", 
      RowBox[{"5.5`", ",", "1704", ",", "9893", ",", "15888"}], "}"}], ",", 
     RowBox[{"{", 
      RowBox[{"6", ",", "1158", ",", "9843", ",", "16262"}], "}"}], ",", 
     RowBox[{"{", 
      RowBox[{"6.5`", ",", "1217", ",", "9555", ",", "16530"}], "}"}], ",", 
     RowBox[{"{", 
      RowBox[{"7", ",", "633", ",", "9099", ",", "16594"}], "}"}], ",", 
     RowBox[{"{", 
      RowBox[{"7.5`", ",", "553", ",", "8603", ",", "16025"}], "}"}], ",", 
     RowBox[{"{", 
      RowBox[{"8", ",", "342", ",", "7808", ",", "15429"}], "}"}], ",", 
     RowBox[{"{", 
      RowBox[{"8.5`", ",", "227", ",", "6731", ",", "14518"}], "}"}], ",", 
     RowBox[{"{", 
      RowBox[{"9", ",", "150", ",", "4872", ",", "12872"}], "}"}], ",", 
     RowBox[{"{", 
      RowBox[{"9.5`", ",", "33", ",", "1722", ",", "10411"}], "}"}], ",", 
     RowBox[{"{", 
      RowBox[{"10", ",", "0", ",", "2", ",", "7012"}], "}"}], ",", 
     RowBox[{"{", 
      RowBox[{"10.5`", ",", "0", ",", "4", ",", "4401"}], "}"}], ",", 
     RowBox[{"{", 
      RowBox[{"11", ",", "0", ",", "5", ",", "2686"}], "}"}], ",", 
     RowBox[{"{", 
      RowBox[{"11.5`", ",", "0", ",", "23", ",", "1610"}], "}"}], ",", 
     RowBox[{"{", 
      RowBox[{"12", ",", "0", ",", "47", ",", "987"}], "}"}], ",", 
     RowBox[{"{", 
      RowBox[{"12.5`", ",", "0", ",", "101", ",", "588"}], "}"}], ",", 
     RowBox[{"{", 
      RowBox[{"13", ",", "6", ",", "345", ",", "435"}], "}"}], ",", 
     RowBox[{"{", 
      RowBox[{"13.5`", ",", "17", ",", "1147", ",", "567"}], "}"}], ",", 
     RowBox[{"{", 
      RowBox[{"14", ",", "80", ",", "3862", ",", "1413"}], "}"}], ",", 
     RowBox[{"{", 
      RowBox[{"14.5`", ",", "1826", ",", "11827", ",", "4654"}], "}"}], ",", 
     RowBox[{"{", 
      RowBox[{"15", ",", "6466", ",", "6552", ",", "8779"}], "}"}], ",", 
     RowBox[{"{", 
      RowBox[{"15.5`", ",", "378", ",", "8214", ",", "9259"}], "}"}], ",", 
     RowBox[{"{", 
      RowBox[{"16", ",", "5057", ",", "12036", ",", "11417"}], "}"}], ",", 
     RowBox[{"{", 
      RowBox[{"16.5`", ",", "745", ",", "9339", ",", "12832"}], "}"}], ",", 
     RowBox[{"{", 
      RowBox[{"17", ",", "3514", ",", "10947", ",", "14268"}], "}"}], ",", 
     RowBox[{"{", 
      RowBox[{"17.5`", ",", "1451", ",", "10023", ",", "15173"}], "}"}], ",", 
     
     RowBox[{"{", 
      RowBox[{"18", ",", "1538", ",", "10025", ",", "15910"}], "}"}], ",", 
     RowBox[{"{", 
      RowBox[{"18.5`", ",", "1272", ",", "9844", ",", "16411"}], "}"}], ",", 
     RowBox[{"{", 
      RowBox[{"19", ",", "966", ",", "9565", ",", "16519"}], "}"}], ",", 
     RowBox[{"{", 
      RowBox[{"19.5`", ",", "775", ",", "9517", ",", "16580"}], "}"}], ",", 
     RowBox[{"{", 
      RowBox[{"20", ",", "1238", ",", "9695", ",", "16692"}], "}"}], ",", 
     RowBox[{"{", 
      RowBox[{"20.5`", ",", "716", ",", "9020", ",", "16480"}], "}"}], ",", 
     RowBox[{"{", 
      RowBox[{"21", ",", "635", ",", "8887", ",", "16175"}], "}"}], ",", 
     RowBox[{"{", 
      RowBox[{"21.5`", ",", "642", ",", "8946", ",", "15970"}], "}"}], ",", 
     RowBox[{"{", 
      RowBox[{"22", ",", "551", ",", "8837", ",", "15652"}], "}"}], ",", 
     RowBox[{"{", 
      RowBox[{"22.5`", ",", "784", ",", "9072", ",", "15737"}], "}"}], ",", 
     RowBox[{"{", 
      RowBox[{"23", ",", "574", ",", "8938", ",", "15695"}], "}"}], ",", 
     RowBox[{"{", 
      RowBox[{"23.5`", ",", "681", ",", "9249", ",", "15625"}], "}"}], ",", 
     RowBox[{"{", 
      RowBox[{"24", ",", "974", ",", "9916", ",", "16013"}], "}"}], ",", 
     RowBox[{"{", 
      RowBox[{"24.5`", ",", "1231", ",", "10142", ",", "16459"}], "}"}], ",", 
     
     RowBox[{"{", 
      RowBox[{"25", ",", "1325", ",", "9958", ",", "16859"}], "}"}], ",", 
     RowBox[{"{", 
      RowBox[{"25.5`", ",", "801", ",", "9474", ",", "16789"}], "}"}], ",", 
     RowBox[{"{", 
      RowBox[{"26", ",", "626", ",", "8824", ",", "16593"}], "}"}], ",", 
     RowBox[{"{", 
      RowBox[{"26.5`", ",", "523", ",", "8584", ",", "15939"}], "}"}], ",", 
     RowBox[{"{", 
      RowBox[{"27", ",", "462", ",", "8103", ",", "15405"}], "}"}], ",", 
     RowBox[{"{", 
      RowBox[{"27.5`", ",", "447", ",", "8367", ",", "14830"}], "}"}], ",", 
     RowBox[{"{", 
      RowBox[{"28", ",", "747", ",", "9514", ",", "14848"}], "}"}], ",", 
     RowBox[{"{", 
      RowBox[{"28.5`", ",", "1635", ",", "10481", ",", "15694"}], "}"}], ",", 
     
     RowBox[{"{", 
      RowBox[{"29", ",", "1353", ",", "9829", ",", "16233"}], "}"}], ",", 
     RowBox[{"{", 
      RowBox[{"29.5`", ",", "1323", ",", "10054", ",", "16482"}], "}"}], ",", 
     
     RowBox[{"{", 
      RowBox[{"30", ",", "956", ",", "9920", ",", "16679"}], "}"}], ",", 
     RowBox[{"{", 
      RowBox[{"30.5`", ",", "691", ",", "9283", ",", "16774"}], "}"}], ",", 
     RowBox[{"{", 
      RowBox[{"31", ",", "700", ",", "8941", ",", "16458"}], "}"}], ",", 
     RowBox[{"{", 
      RowBox[{"31.5`", ",", "619", ",", "8953", ",", "16090"}], "}"}], ",", 
     RowBox[{"{", 
      RowBox[{"32", ",", "690", ",", "9088", ",", "15791"}], "}"}], ",", 
     RowBox[{"{", 
      RowBox[{"32.5`", ",", "652", ",", "9403", ",", "15841"}], "}"}], ",", 
     RowBox[{"{", 
      RowBox[{"33", ",", "807", ",", "9452", ",", "16022"}], "}"}], ",", 
     RowBox[{"{", 
      RowBox[{"33.5`", ",", "768", ",", "9530", ",", "15921"}], "}"}], ",", 
     RowBox[{"{", 
      RowBox[{"34", ",", "1052", ",", "9890", ",", "16237"}], "}"}], ",", 
     RowBox[{"{", 
      RowBox[{"34.5`", ",", "993", ",", "9768", ",", "16613"}], "}"}], ",", 
     RowBox[{"{", 
      RowBox[{"35", ",", "1204", ",", "10037", ",", "16973"}], "}"}], ",", 
     RowBox[{"{", 
      RowBox[{"35.5`", ",", "606", ",", "9041", ",", "16870"}], "}"}], ",", 
     RowBox[{"{", 
      RowBox[{"36", ",", "571", ",", "8497", ",", "16635"}], "}"}], ",", 
     RowBox[{"{", 
      RowBox[{"36.5`", ",", "302", ",", "7712", ",", "15795"}], "}"}], ",", 
     RowBox[{"{", 
      RowBox[{"37", ",", "214", ",", "6494", ",", "14763"}], "}"}], ",", 
     RowBox[{"{", 
      RowBox[{"37.5`", ",", "81", ",", "3879", ",", "12819"}], "}"}], ",", 
     RowBox[{"{", 
      RowBox[{"38", ",", "1", ",", "5", ",", "9387"}], "}"}], ",", 
     RowBox[{"{", 
      RowBox[{"38.5`", ",", "0", ",", "6", ",", "6009"}], "}"}], ",", 
     RowBox[{"{", 
      RowBox[{"39", ",", "0", ",", "3", ",", "3697"}], "}"}], ",", 
     RowBox[{"{", 
      RowBox[{"39.5`", ",", "0", ",", "18", ",", "2230"}], "}"}], ",", 
     RowBox[{"{", 
      RowBox[{"40", ",", "1", ",", "30", ",", "1355"}], "}"}], ",", 
     RowBox[{"{", 
      RowBox[{"40.5`", ",", "0", ",", "95", ",", "821"}], "}"}], ",", 
     RowBox[{"{", 
      RowBox[{"41", ",", "2", ",", "177", ",", "525"}], "}"}], ",", 
     RowBox[{"{", 
      RowBox[{"41.5`", ",", "10", ",", "466", ",", "446"}], "}"}], ",", 
     RowBox[{"{", 
      RowBox[{"42", ",", "23", ",", "1632", ",", "750"}], "}"}], ",", 
     RowBox[{"{", 
      RowBox[{"42.5`", ",", "173", ",", "5598", ",", "2097"}], "}"}], ",", 
     RowBox[{"{", 
      RowBox[{"43", ",", "7004", ",", "13781", ",", "6355"}], "}"}], ",", 
     RowBox[{"{", 
      RowBox[{"43.5`", ",", "217", ",", "6203", ",", "8535"}], "}"}], ",", 
     RowBox[{"{", 
      RowBox[{"44", ",", "1173", ",", "10582", ",", "9729"}], "}"}], ",", 
     RowBox[{"{", 
      RowBox[{"44.5`", ",", "5687", ",", "9285", ",", "12293"}], "}"}], ",", 
     RowBox[{"{", 
      RowBox[{"45", ",", "946", ",", "9812", ",", "12938"}], "}"}], ",", 
     RowBox[{"{", 
      RowBox[{"45.5`", ",", "2705", ",", "10532", ",", "14277"}], "}"}], ",", 
     
     RowBox[{"{", 
      RowBox[{"46", ",", "1574", ",", "10043", ",", "15359"}], "}"}], ",", 
     RowBox[{"{", 
      RowBox[{"46.5`", ",", "1564", ",", "10045", ",", "16041"}], "}"}], ",", 
     
     RowBox[{"{", 
      RowBox[{"47", ",", "1169", ",", "9699", ",", "16617"}], "}"}], ",", 
     RowBox[{"{", 
      RowBox[{"47.5`", ",", "729", ",", "9347", ",", "16660"}], "}"}], ",", 
     RowBox[{"{", 
      RowBox[{"48", ",", "670", ",", "8932", ",", "16331"}], "}"}], ",", 
     RowBox[{"{", 
      RowBox[{"48.5`", ",", "685", ",", "9138", ",", "16208"}], "}"}], ",", 
     RowBox[{"{", 
      RowBox[{"49", ",", "1000", ",", "9703", ",", "15977"}], "}"}], ",", 
     RowBox[{"{", 
      RowBox[{"49.5`", ",", "1191", ",", "9959", ",", "16284"}], "}"}], ",", 
     RowBox[{"{", 
      RowBox[{"50", ",", "998", ",", "9883", ",", "16764"}], "}"}], ",", 
     RowBox[{"{", "}"}], ",", 
     RowBox[{"{", 
      RowBox[{"0", ",", "10", ",", "10", ",", "10"}], "}"}], ",", 
     RowBox[{"{", 
      RowBox[{"0.5`", ",", "1", ",", "252", ",", "58"}], "}"}], ",", 
     RowBox[{"{", 
      RowBox[{"1", ",", "21", ",", "1176", ",", "332"}], "}"}], ",", 
     RowBox[{"{", 
      RowBox[{"1.5`", ",", "97", ",", "4118", ",", "1398"}], "}"}], ",", 
     RowBox[{"{", 
      RowBox[{"2", ",", "2439", ",", "12293", ",", "4820"}], "}"}], ",", 
     RowBox[{"{", 
      RowBox[{"2.5`", ",", "4573", ",", "6588", ",", "8601"}], "}"}], ",", 
     RowBox[{"{", 
      RowBox[{"3", ",", "773", ",", "9644", ",", "9499"}], "}"}], ",", 
     RowBox[{"{", 
      RowBox[{"3.5`", ",", "5755", ",", "10777", ",", "12121"}], "}"}], ",", 
     RowBox[{"{", 
      RowBox[{"4", ",", "918", ",", "9809", ",", "12956"}], "}"}], ",", 
     RowBox[{"{", 
      RowBox[{"4.5`", ",", "3330", ",", "10812", ",", "14570"}], "}"}], ",", 
     RowBox[{"{", 
      RowBox[{"5", ",", "1358", ",", "10127", ",", "15348"}], "}"}], ",", 
     RowBox[{"{", 
      RowBox[{"5.5`", ",", "1869", ",", "10270", ",", "15985"}], "}"}], ",", 
     RowBox[{"{", 
      RowBox[{"6", ",", "1023", ",", "9566", ",", "16323"}], "}"}], ",", 
     RowBox[{"{", 
      RowBox[{"6.5`", ",", "1120", ",", "9865", ",", "16268"}], "}"}], ",", 
     RowBox[{"{", 
      RowBox[{"7", ",", "1341", ",", "9924", ",", "16627"}], "}"}], ",", 
     RowBox[{"{", 
      RowBox[{"7.5`", ",", "838", ",", "9669", ",", "16761"}], "}"}], ",", 
     RowBox[{"{", 
      RowBox[{"8", ",", "668", ",", "9293", ",", "16569"}], "}"}], ",", 
     RowBox[{"{", 
      RowBox[{"8.5`", ",", "691", ",", "9155", ",", "16480"}], "}"}], ",", 
     RowBox[{"{", 
      RowBox[{"9", ",", "606", ",", "8905", ",", "16378"}], "}"}], ",", 
     RowBox[{"{", 
      RowBox[{"9.5`", ",", "454", ",", "8608", ",", "15992"}], "}"}], ",", 
     RowBox[{"{", 
      RowBox[{"10", ",", "415", ",", "8367", ",", "15636"}], "}"}], ",", 
     RowBox[{"{", 
      RowBox[{"10.5`", ",", "512", ",", "8574", ",", "15375"}], "}"}], ",", 
     RowBox[{"{", 
      RowBox[{"11", ",", "737", ",", "9179", ",", "15294"}], "}"}], ",", 
     RowBox[{"{", 
      RowBox[{"11.5`", ",", "1201", ",", "10070", ",", "15618"}], "}"}], ",", 
     
     RowBox[{"{", 
      RowBox[{"12", ",", "1491", ",", "10091", ",", "16229"}], "}"}], ",", 
     RowBox[{"{", 
      RowBox[{"12.5`", ",", "942", ",", "9755", ",", "16508"}], "}"}], ",", 
     RowBox[{"{", 
      RowBox[{"13", ",", "767", ",", "9383", ",", "16506"}], "}"}], ",", 
     RowBox[{"{", 
      RowBox[{"13.5`", ",", "783", ",", "9342", ",", "16488"}], "}"}], ",", 
     RowBox[{"{", 
      RowBox[{"14", ",", "578", ",", "9060", ",", "16365"}], "}"}], ",", 
     RowBox[{"{", 
      RowBox[{"14.5`", ",", "600", ",", "9139", ",", "16160"}], "}"}], ",", 
     RowBox[{"{", 
      RowBox[{"15", ",", "623", ",", "9100", ",", "16003"}], "}"}], ",", 
     RowBox[{"{", 
      RowBox[{"15.5`", ",", "610", ",", "8862", ",", "16073"}], "}"}], ",", 
     RowBox[{"{", 
      RowBox[{"16", ",", "592", ",", "8988", ",", "15752"}], "}"}], ",", 
     RowBox[{"{", 
      RowBox[{"16.5`", ",", "819", ",", "9561", ",", "15671"}], "}"}], ",", 
     RowBox[{"{", 
      RowBox[{"17", ",", "1195", ",", "10148", ",", "16034"}], "}"}], ",", 
     RowBox[{"{", 
      RowBox[{"17.5`", ",", "1288", ",", "9856", ",", "16533"}], "}"}], ",", 
     RowBox[{"{", 
      RowBox[{"18", ",", "901", ",", "9633", ",", "16736"}], "}"}], ",", 
     RowBox[{"{", 
      RowBox[{"18.5`", ",", "783", ",", "9289", ",", "16736"}], "}"}], ",", 
     RowBox[{"{", 
      RowBox[{"19", ",", "622", ",", "8998", ",", "16409"}], "}"}], ",", 
     RowBox[{"{", 
      RowBox[{"19.5`", ",", "553", ",", "8722", ",", "16159"}], "}"}], ",", 
     RowBox[{"{", 
      RowBox[{"20", ",", "452", ",", "8587", ",", "15880"}], "}"}], ",", 
     RowBox[{"{", 
      RowBox[{"20.5`", ",", "407", ",", "8449", ",", "15468"}], "}"}], ",", 
     RowBox[{"{", 
      RowBox[{"21", ",", "577", ",", "8510", ",", "15199"}], "}"}], ",", 
     RowBox[{"{", 
      RowBox[{"21.5`", ",", "522", ",", "8663", ",", "14913"}], "}"}], ",", 
     RowBox[{"{", 
      RowBox[{"22", ",", "965", ",", "9523", ",", "15130"}], "}"}], ",", 
     RowBox[{"{", 
      RowBox[{"22.5`", ",", "1791", ",", "10211", ",", "15856"}], "}"}], ",", 
     
     RowBox[{"{", 
      RowBox[{"23", ",", "1196", ",", "10106", ",", "16196"}], "}"}], ",", 
     RowBox[{"{", 
      RowBox[{"23.5`", ",", "1223", ",", "9845", ",", "16672"}], "}"}], ",", 
     RowBox[{"{", 
      RowBox[{"24", ",", "978", ",", "9496", ",", "16823"}], "}"}], ",", 
     RowBox[{"{", 
      RowBox[{"24.5`", ",", "774", ",", "9223", ",", "16821"}], "}"}], ",", 
     RowBox[{"{", 
      RowBox[{"25", ",", "419", ",", "8504", ",", "16596"}], "}"}], ",", 
     RowBox[{"{", 
      RowBox[{"25.5`", ",", "316", ",", "7735", ",", "15916"}], "}"}], ",", 
     RowBox[{"{", 
      RowBox[{"26", ",", "167", ",", "6088", ",", "14678"}], "}"}], ",", 
     RowBox[{"{", 
      RowBox[{"26.5`", ",", "42", ",", "2840", ",", "12516"}], "}"}], ",", 
     RowBox[{"{", 
      RowBox[{"27", ",", "0", ",", "4", ",", "8706"}], "}"}], ",", 
     RowBox[{"{", 
      RowBox[{"27.5`", ",", "0", ",", "4", ",", "5634"}], "}"}], ",", 
     RowBox[{"{", 
      RowBox[{"28", ",", "0", ",", "11", ",", "3521"}], "}"}], ",", 
     RowBox[{"{", 
      RowBox[{"28.5`", ",", "1", ",", "16", ",", "2112"}], "}"}], ",", 
     RowBox[{"{", 
      RowBox[{"29", ",", "0", ",", "34", ",", "1293"}], "}"}], ",", 
     RowBox[{"{", 
      RowBox[{"29.5`", ",", "1", ",", "49", ",", "786"}], "}"}], ",", 
     RowBox[{"{", 
      RowBox[{"30", ",", "1", ",", "101", ",", "469"}], "}"}], ",", 
     RowBox[{"{", 
      RowBox[{"30.5`", ",", "10", ",", "468", ",", "400"}], "}"}], ",", 
     RowBox[{"{", 
      RowBox[{"31", ",", "18", ",", "1544", ",", "678"}], "}"}], ",", 
     RowBox[{"{", 
      RowBox[{"31.5`", ",", "117", ",", "5226", ",", "1986"}], "}"}], ",", 
     RowBox[{"{", 
      RowBox[{"32", ",", "5207", ",", "13437", ",", "5980"}], "}"}], ",", 
     RowBox[{"{", 
      RowBox[{"32.5`", ",", "177", ",", "6201", ",", "8704"}], "}"}], ",", 
     RowBox[{"{", 
      RowBox[{"33", ",", "883", ",", "10112", ",", "9621"}], "}"}], ",", 
     RowBox[{"{", 
      RowBox[{"33.5`", ",", "5615", ",", "10294", ",", "12323"}], "}"}], ",", 
     
     RowBox[{"{", 
      RowBox[{"34", ",", "1065", ",", "10074", ",", "13145"}], "}"}], ",", 
     RowBox[{"{", 
      RowBox[{"34.5`", ",", "2645", ",", "10384", ",", "14657"}], "}"}], ",", 
     
     RowBox[{"{", 
      RowBox[{"35", ",", "1352", ",", "10338", ",", "15374"}], "}"}], ",", 
     RowBox[{"{", 
      RowBox[{"35.5`", ",", "1529", ",", "9906", ",", "16055"}], "}"}], ",", 
     RowBox[{"{", 
      RowBox[{"36", ",", "1146", ",", "9759", ",", "16439"}], "}"}], ",", 
     RowBox[{"{", 
      RowBox[{"36.5`", ",", "1228", ",", "10020", ",", "16773"}], "}"}], ",", 
     
     RowBox[{"{", 
      RowBox[{"37", ",", "901", ",", "9599", ",", "16731"}], "}"}], ",", 
     RowBox[{"{", 
      RowBox[{"37.5`", ",", "915", ",", "9402", ",", "16762"}], "}"}], ",", 
     RowBox[{"{", 
      RowBox[{"38", ",", "793", ",", "9462", ",", "16681"}], "}"}], ",", 
     RowBox[{"{", 
      RowBox[{"38.5`", ",", "668", ",", "9083", ",", "16539"}], "}"}], ",", 
     RowBox[{"{", 
      RowBox[{"39", ",", "696", ",", "9288", ",", "16458"}], "}"}], ",", 
     RowBox[{"{", 
      RowBox[{"39.5`", ",", "621", ",", "9190", ",", "16245"}], "}"}], ",", 
     RowBox[{"{", 
      RowBox[{"40", ",", "660", ",", "9275", ",", "16100"}], "}"}], ",", 
     RowBox[{"{", 
      RowBox[{"40.5`", ",", "964", ",", "9376", ",", "16255"}], "}"}], ",", 
     RowBox[{"{", 
      RowBox[{"41", ",", "1047", ",", "9536", ",", "16519"}], "}"}], ",", 
     RowBox[{"{", 
      RowBox[{"41.5`", ",", "866", ",", "9194", ",", "16691"}], "}"}], ",", 
     RowBox[{"{", 
      RowBox[{"42", ",", "489", ",", "8531", ",", "16389"}], "}"}], ",", 
     RowBox[{"{", 
      RowBox[{"42.5`", ",", "396", ",", "7838", ",", "15651"}], "}"}], ",", 
     RowBox[{"{", 
      RowBox[{"43", ",", "241", ",", "6710", ",", "14742"}], "}"}], ",", 
     RowBox[{"{", 
      RowBox[{"43.5`", ",", "95", ",", "4645", ",", "13163"}], "}"}], ",", 
     RowBox[{"{", 
      RowBox[{"44", ",", "3", ",", "489", ",", "10233"}], "}"}], ",", 
     RowBox[{"{", 
      RowBox[{"44.5`", ",", "0", ",", "1", ",", "6680"}], "}"}], ",", 
     RowBox[{"{", 
      RowBox[{"45", ",", "0", ",", "6", ",", "4145"}], "}"}], ",", 
     RowBox[{"{", 
      RowBox[{"45.5`", ",", "0", ",", "15", ",", "2518"}], "}"}], ",", 
     RowBox[{"{", 
      RowBox[{"46", ",", "0", ",", "25", ",", "1515"}], "}"}], ",", 
     RowBox[{"{", 
      RowBox[{"46.5`", ",", "1", ",", "56", ",", "929"}], "}"}], ",", 
     RowBox[{"{", 
      RowBox[{"47", ",", "0", ",", "103", ",", "578"}], "}"}], ",", 
     RowBox[{"{", 
      RowBox[{"47.5`", ",", "2", ",", "296", ",", "405"}], "}"}], ",", 
     RowBox[{"{", 
      RowBox[{"48", ",", "18", ",", "1021", ",", "515"}], "}"}], ",", 
     RowBox[{"{", 
      RowBox[{"48.5`", ",", "67", ",", "3472", ",", "1318"}], "}"}], ",", 
     RowBox[{"{", 
      RowBox[{"49", ",", "1061", ",", "10589", ",", "4025"}], "}"}], ",", 
     RowBox[{"{", 
      RowBox[{"49.5`", ",", "9549", ",", "8067", ",", "8698"}], "}"}], ",", 
     RowBox[{"{", 
      RowBox[{"50", ",", "339", ",", "7697", ",", "8921"}], "}"}], ",", 
     RowBox[{"{", "}"}], ",", 
     RowBox[{"{", 
      RowBox[{"0", ",", "10", ",", "10", ",", "10"}], "}"}], ",", 
     RowBox[{"{", 
      RowBox[{"0.5`", ",", "6", ",", "278", ",", "60"}], "}"}], ",", 
     RowBox[{"{", 
      RowBox[{"1", ",", "27", ",", "1253", ",", "346"}], "}"}], ",", 
     RowBox[{"{", 
      RowBox[{"1.5`", ",", "101", ",", "4565", ",", "1512"}], "}"}], ",", 
     RowBox[{"{", 
      RowBox[{"2", ",", "3910", ",", "13132", ",", "5344"}], "}"}], ",", 
     RowBox[{"{", 
      RowBox[{"2.5`", ",", "1947", ",", "5773", ",", "8683"}], "}"}], ",", 
     RowBox[{"{", 
      RowBox[{"3", ",", "492", ",", "8506", ",", "9150"}], "}"}], ",", 
     RowBox[{"{", 
      RowBox[{"3.5`", ",", "5413", ",", "11993", ",", "11716"}], "}"}], ",", 
     RowBox[{"{", 
      RowBox[{"4", ",", "573", ",", "8794", ",", "12806"}], "}"}], ",", 
     RowBox[{"{", 
      RowBox[{"4.5`", ",", "2410", ",", "11176", ",", "13913"}], "}"}], ",", 
     RowBox[{"{", 
      RowBox[{"5", ",", "1407", ",", "9517", ",", "14982"}], "}"}], ",", 
     RowBox[{"{", 
      RowBox[{"5.5`", ",", "1455", ",", "10337", ",", "15582"}], "}"}], ",", 
     RowBox[{"{", 
      RowBox[{"6", ",", "1348", ",", "9869", ",", "16093"}], "}"}], ",", 
     RowBox[{"{", 
      RowBox[{"6.5`", ",", "1183", ",", "9911", ",", "16542"}], "}"}], ",", 
     RowBox[{"{", 
      RowBox[{"7", ",", "1107", ",", "9781", ",", "16758"}], "}"}], ",", 
     RowBox[{"{", 
      RowBox[{"7.5`", ",", "802", ",", "9246", ",", "16908"}], "}"}], ",", 
     RowBox[{"{", 
      RowBox[{"8", ",", "537", ",", "8790", ",", "16469"}], "}"}], ",", 
     RowBox[{"{", 
      RowBox[{"8.5`", ",", "467", ",", "8354", ",", "16016"}], "}"}], ",", 
     RowBox[{"{", 
      RowBox[{"9", ",", "342", ",", "7728", ",", "15321"}], "}"}], ",", 
     RowBox[{"{", 
      RowBox[{"9.5`", ",", "235", ",", "6870", ",", "14449"}], "}"}], ",", 
     RowBox[{"{", 
      RowBox[{"10", ",", "168", ",", "5457", ",", "13113"}], "}"}], ",", 
     RowBox[{"{", 
      RowBox[{"10.5`", ",", "62", ",", "2704", ",", "10902"}], "}"}], ",", 
     RowBox[{"{", 
      RowBox[{"11", ",", "0", ",", "4", ",", "7625"}], "}"}], ",", 
     RowBox[{"{", 
      RowBox[{"11.5`", ",", "0", ",", "3", ",", "4840"}], "}"}], ",", 
     RowBox[{"{", 
      RowBox[{"12", ",", "0", ",", "18", ",", "3030"}], "}"}], ",", 
     RowBox[{"{", 
      RowBox[{"12.5`", ",", "0", ",", "15", ",", "1857"}], "}"}], ",", 
     RowBox[{"{", 
      RowBox[{"13", ",", "0", ",", "26", ",", "1113"}], "}"}], ",", 
     RowBox[{"{", 
      RowBox[{"13.5`", ",", "0", ",", "96", ",", "647"}], "}"}], ",", 
     RowBox[{"{", 
      RowBox[{"14", ",", "6", ",", "241", ",", "441"}], "}"}], ",", 
     RowBox[{"{", 
      RowBox[{"14.5`", ",", "15", ",", "791", ",", "493"}], "}"}], ",", 
     RowBox[{"{", 
      RowBox[{"15", ",", "58", ",", "2550", ",", "1021"}], "}"}], ",", 
     RowBox[{"{", 
      RowBox[{"15.5`", ",", "376", ",", "8403", ",", "3103"}], "}"}], ",", 
     RowBox[{"{", 
      RowBox[{"16", ",", "10477", ",", "10858", ",", "7883"}], "}"}], ",", 
     RowBox[{"{", 
      RowBox[{"16.5`", ",", "496", ",", "8860", ",", "8988"}], "}"}], ",", 
     RowBox[{"{", 
      RowBox[{"17", ",", "6114", ",", "11472", ",", "11864"}], "}"}], ",", 
     RowBox[{"{", 
      RowBox[{"17.5`", ",", "909", ",", "9658", ",", "12799"}], "}"}], ",", 
     RowBox[{"{", 
      RowBox[{"18", ",", "2836", ",", "10638", ",", "14284"}], "}"}], ",", 
     RowBox[{"{", 
      RowBox[{"18.5`", ",", "1680", ",", "10396", ",", "15072"}], "}"}], ",", 
     
     RowBox[{"{", 
      RowBox[{"19", ",", "1824", ",", "10267", ",", "15908"}], "}"}], ",", 
     RowBox[{"{", 
      RowBox[{"19.5`", ",", "1341", ",", "10080", ",", "16447"}], "}"}], ",", 
     
     RowBox[{"{", 
      RowBox[{"20", ",", "1350", ",", "10035", ",", "16749"}], "}"}], ",", 
     RowBox[{"{", 
      RowBox[{"20.5`", ",", "1147", ",", "10090", ",", "16972"}], "}"}], ",", 
     
     RowBox[{"{", 
      RowBox[{"21", ",", "782", ",", "9307", ",", "16947"}], "}"}], ",", 
     RowBox[{"{", 
      RowBox[{"21.5`", ",", "597", ",", "8901", ",", "16487"}], "}"}], ",", 
     RowBox[{"{", 
      RowBox[{"22", ",", "410", ",", "8279", ",", "16053"}], "}"}], ",", 
     RowBox[{"{", 
      RowBox[{"22.5`", ",", "336", ",", "7463", ",", "15164"}], "}"}], ",", 
     RowBox[{"{", 
      RowBox[{"23", ",", "217", ",", "6343", ",", "13908"}], "}"}], ",", 
     RowBox[{"{", 
      RowBox[{"23.5`", ",", "129", ",", "4558", ",", "12314"}], "}"}], ",", 
     RowBox[{"{", 
      RowBox[{"24", ",", "28", ",", "1292", ",", "9772"}], "}"}], ",", 
     RowBox[{"{", 
      RowBox[{"24.5`", ",", "2", ",", "9", ",", "6286"}], "}"}], ",", 
     RowBox[{"{", 
      RowBox[{"25", ",", "0", ",", "5", ",", "4004"}], "}"}], ",", 
     RowBox[{"{", 
      RowBox[{"25.5`", ",", "0", ",", "13", ",", "2445"}], "}"}], ",", 
     RowBox[{"{", 
      RowBox[{"26", ",", "0", ",", "30", ",", "1459"}], "}"}], ",", 
     RowBox[{"{", 
      RowBox[{"26.5`", ",", "1", ",", "36", ",", "900"}], "}"}], ",", 
     RowBox[{"{", 
      RowBox[{"27", ",", "1", ",", "100", ",", "542"}], "}"}], ",", 
     RowBox[{"{", 
      RowBox[{"27.5`", ",", "4", ",", "320", ",", "396"}], "}"}], ",", 
     RowBox[{"{", 
      RowBox[{"28", ",", "12", ",", "1111", ",", "523"}], "}"}], ",", 
     RowBox[{"{", 
      RowBox[{"28.5`", ",", "75", ",", "3853", ",", "1419"}], "}"}], ",", 
     RowBox[{"{", 
      RowBox[{"29", ",", "1746", ",", "11592", ",", "4607"}], "}"}], ",", 
     RowBox[{"{", 
      RowBox[{"29.5`", ",", "5568", ",", "6809", ",", "8660"}], "}"}], ",", 
     RowBox[{"{", 
      RowBox[{"30", ",", "735", ",", "9393", ",", "9521"}], "}"}], ",", 
     RowBox[{"{", 
      RowBox[{"30.5`", ",", "5721", ",", "10930", ",", "12244"}], "}"}], ",", 
     
     RowBox[{"{", 
      RowBox[{"31", ",", "1132", ",", "10133", ",", "13186"}], "}"}], ",", 
     RowBox[{"{", 
      RowBox[{"31.5`", ",", "2838", ",", "10585", ",", "14469"}], "}"}], ",", 
     
     RowBox[{"{", 
      RowBox[{"32", ",", "1230", ",", "10312", ",", "15349"}], "}"}], ",", 
     RowBox[{"{", 
      RowBox[{"32.5`", ",", "1639", ",", "10099", ",", "15807"}], "}"}], ",", 
     
     RowBox[{"{", 
      RowBox[{"33", ",", "1242", ",", "10037", ",", "16336"}], "}"}], ",", 
     RowBox[{"{", 
      RowBox[{"33.5`", ",", "1061", ",", "9783", ",", "16707"}], "}"}], ",", 
     RowBox[{"{", 
      RowBox[{"34", ",", "912", ",", "9433", ",", "16740"}], "}"}], ",", 
     RowBox[{"{", 
      RowBox[{"34.5`", ",", "722", ",", "9386", ",", "16481"}], "}"}], ",", 
     RowBox[{"{", 
      RowBox[{"35", ",", "765", ",", "9395", ",", "16400"}], "}"}], ",", 
     RowBox[{"{", 
      RowBox[{"35.5`", ",", "1096", ",", "9503", ",", "16640"}], "}"}], ",", 
     RowBox[{"{", 
      RowBox[{"36", ",", "894", ",", "9431", ",", "16576"}], "}"}], ",", 
     RowBox[{"{", 
      RowBox[{"36.5`", ",", "857", ",", "9407", ",", "16407"}], "}"}], ",", 
     RowBox[{"{", 
      RowBox[{"37", ",", "1012", ",", "9694", ",", "16639"}], "}"}], ",", 
     RowBox[{"{", 
      RowBox[{"37.5`", ",", "1095", ",", "9723", ",", "16635"}], "}"}], ",", 
     RowBox[{"{", 
      RowBox[{"38", ",", "757", ",", "9459", ",", "16703"}], "}"}], ",", 
     RowBox[{"{", 
      RowBox[{"38.5`", ",", "675", ",", "9121", ",", "16747"}], "}"}], ",", 
     RowBox[{"{", 
      RowBox[{"39", ",", "471", ",", "8307", ",", "16337"}], "}"}], ",", 
     RowBox[{"{", 
      RowBox[{"39.5`", ",", "308", ",", "7532", ",", "15592"}], "}"}], ",", 
     RowBox[{"{", 
      RowBox[{"40", ",", "249", ",", "6643", ",", "14500"}], "}"}], ",", 
     RowBox[{"{", 
      RowBox[{"40.5`", ",", "140", ",", "5072", ",", "13103"}], "}"}], ",", 
     RowBox[{"{", 
      RowBox[{"41", ",", "14", ",", "1367", ",", "10554"}], "}"}], ",", 
     RowBox[{"{", 
      RowBox[{"41.5`", ",", "1", ",", "4", ",", "6947"}], "}"}], ",", 
     RowBox[{"{", 
      RowBox[{"42", ",", "0", ",", "6", ",", "4408"}], "}"}], ",", 
     RowBox[{"{", 
      RowBox[{"42.5`", ",", "1", ",", "9", ",", "2708"}], "}"}], ",", 
     RowBox[{"{", 
      RowBox[{"43", ",", "0", ",", "20", ",", "1618"}], "}"}], ",", 
     RowBox[{"{", 
      RowBox[{"43.5`", ",", "1", ",", "69", ",", "974"}], "}"}], ",", 
     RowBox[{"{", 
      RowBox[{"44", ",", "2", ",", "114", ",", "620"}], "}"}], ",", 
     RowBox[{"{", 
      RowBox[{"44.5`", ",", "6", ",", "276", ",", "445"}], "}"}], ",", 
     RowBox[{"{", 
      RowBox[{"45", ",", "17", ",", "847", ",", "494"}], "}"}], ",", 
     RowBox[{"{", 
      RowBox[{"45.5`", ",", "55", ",", "3101", ",", "1165"}], "}"}], ",", 
     RowBox[{"{", 
      RowBox[{"46", ",", "702", ",", "9969", ",", "3604"}], "}"}], ",", 
     RowBox[{"{", 
      RowBox[{"46.5`", ",", "9531", ",", "8803", ",", "8274"}], "}"}], ",", 
     RowBox[{"{", 
      RowBox[{"47", ",", "584", ",", "8788", ",", "9082"}], "}"}], ",", 
     RowBox[{"{", 
      RowBox[{"47.5`", ",", "6469", ",", "11715", ",", "11647"}], "}"}], ",", 
     
     RowBox[{"{", 
      RowBox[{"48", ",", "566", ",", "8848", ",", "12645"}], "}"}], ",", 
     RowBox[{"{", 
      RowBox[{"48.5`", ",", "2801", ",", "11069", ",", "13976"}], "}"}], ",", 
     
     RowBox[{"{", 
      RowBox[{"49", ",", "1126", ",", "9777", ",", "14949"}], "}"}], ",", 
     RowBox[{"{", 
      RowBox[{"49.5`", ",", "1841", ",", "10350", ",", "15771"}], "}"}], ",", 
     
     RowBox[{"{", 
      RowBox[{"50", ",", "1221", ",", "9956", ",", "16278"}], "}"}], ",", 
     RowBox[{"{", "}"}], ",", 
     RowBox[{"{", 
      RowBox[{"0", ",", "10", ",", "10", ",", "10"}], "}"}], ",", 
     RowBox[{"{", 
      RowBox[{"0.5`", ",", "4", ",", "272", ",", "75"}], "}"}], ",", 
     RowBox[{"{", 
      RowBox[{"1", ",", "31", ",", "1275", ",", "391"}], "}"}], ",", 
     RowBox[{"{", 
      RowBox[{"1.5`", ",", "92", ",", "4358", ",", "1591"}], "}"}], ",", 
     RowBox[{"{", 
      RowBox[{"2", ",", "2995", ",", "12541", ",", "5180"}], "}"}], ",", 
     RowBox[{"{", 
      RowBox[{"2.5`", ",", "3656", ",", "6990", ",", "8822"}], "}"}], ",", 
     RowBox[{"{", 
      RowBox[{"3", ",", "1615", ",", "11135", ",", "10401"}], "}"}], ",", 
     RowBox[{"{", 
      RowBox[{"3.5`", ",", "4202", ",", "8775", ",", "12569"}], "}"}], ",", 
     RowBox[{"{", 
      RowBox[{"4", ",", "863", ",", "9939", ",", "13111"}], "}"}], ",", 
     RowBox[{"{", 
      RowBox[{"4.5`", ",", "2924", ",", "10804", ",", "14542"}], "}"}], ",", 
     RowBox[{"{", 
      RowBox[{"5", ",", "1183", ",", "9735", ",", "15342"}], "}"}], ",", 
     RowBox[{"{", 
      RowBox[{"5.5`", ",", "1037", ",", "10057", ",", "15857"}], "}"}], ",", 
     RowBox[{"{", 
      RowBox[{"6", ",", "1534", ",", "10015", ",", "16366"}], "}"}], ",", 
     RowBox[{"{", 
      RowBox[{"6.5`", ",", "1178", ",", "9915", ",", "16758"}], "}"}], ",", 
     RowBox[{"{", 
      RowBox[{"7", ",", "788", ",", "9609", ",", "16729"}], "}"}], ",", 
     RowBox[{"{", 
      RowBox[{"7.5`", ",", "873", ",", "9649", ",", "16844"}], "}"}], ",", 
     RowBox[{"{", 
      RowBox[{"8", ",", "729", ",", "9096", ",", "16850"}], "}"}], ",", 
     RowBox[{"{", 
      RowBox[{"8.5`", ",", "522", ",", "8533", ",", "16519"}], "}"}], ",", 
     RowBox[{"{", 
      RowBox[{"9", ",", "411", ",", "7931", ",", "15873"}], "}"}], ",", 
     RowBox[{"{", 
      RowBox[{"9.5`", ",", "330", ",", "7335", ",", "14992"}], "}"}], ",", 
     RowBox[{"{", 
      RowBox[{"10", ",", "230", ",", "6312", ",", "13861"}], "}"}], ",", 
     RowBox[{"{", 
      RowBox[{"10.5`", ",", "110", ",", "4410", ",", "12183"}], "}"}], ",", 
     RowBox[{"{", 
      RowBox[{"11", ",", "11", ",", "877", ",", "9448"}], "}"}], ",", 
     RowBox[{"{", 
      RowBox[{"11.5`", ",", "0", ",", "5", ",", "6047"}], "}"}], ",", 
     RowBox[{"{", 
      RowBox[{"12", ",", "0", ",", "7", ",", "3756"}], "}"}], ",", 
     RowBox[{"{", 
      RowBox[{"12.5`", ",", "1", ",", "17", ",", "2316"}], "}"}], ",", 
     RowBox[{"{", 
      RowBox[{"13", ",", "0", ",", "29", ",", "1384"}], "}"}], ",", 
     RowBox[{"{", 
      RowBox[{"13.5`", ",", "3", ",", "54", ",", "841"}], "}"}], ",", 
     RowBox[{"{", 
      RowBox[{"14", ",", "1", ",", "127", ",", "538"}], "}"}], ",", 
     RowBox[{"{", 
      RowBox[{"14.5`", ",", "4", ",", "387", ",", "444"}], "}"}], ",", 
     RowBox[{"{", 
      RowBox[{"15", ",", "14", ",", "1218", ",", "596"}], "}"}], ",", 
     RowBox[{"{", 
      RowBox[{"15.5`", ",", "63", ",", "4104", ",", "1539"}], "}"}], ",", 
     RowBox[{"{", 
      RowBox[{"16", ",", "2397", ",", "12173", ",", "4712"}], "}"}], ",", 
     RowBox[{"{", 
      RowBox[{"16.5`", ",", "4635", ",", "6308", ",", "8691"}], "}"}], ",", 
     RowBox[{"{", 
      RowBox[{"17", ",", "609", ",", "9013", ",", "9301"}], "}"}], ",", 
     RowBox[{"{", 
      RowBox[{"17.5`", ",", "6225", ",", "11282", ",", "11951"}], "}"}], ",", 
     
     RowBox[{"{", 
      RowBox[{"18", ",", "834", ",", "9421", ",", "12761"}], "}"}], ",", 
     RowBox[{"{", 
      RowBox[{"18.5`", ",", "2713", ",", "10912", ",", "14208"}], "}"}], ",", 
     
     RowBox[{"{", 
      RowBox[{"19", ",", "1474", ",", "10043", ",", "15229"}], "}"}], ",", 
     RowBox[{"{", 
      RowBox[{"19.5`", ",", "1300", ",", "10086", ",", "15892"}], "}"}], ",", 
     
     RowBox[{"{", 
      RowBox[{"20", ",", "1476", ",", "9792", ",", "16480"}], "}"}], ",", 
     RowBox[{"{", 
      RowBox[{"20.5`", ",", "689", ",", "9251", ",", "16432"}], "}"}], ",", 
     RowBox[{"{", 
      RowBox[{"21", ",", "592", ",", "9062", ",", "16365"}], "}"}], ",", 
     RowBox[{"{", 
      RowBox[{"21.5`", ",", "594", ",", "8671", ",", "16106"}], "}"}], ",", 
     RowBox[{"{", 
      RowBox[{"22", ",", "432", ",", "8652", ",", "15869"}], "}"}], ",", 
     RowBox[{"{", 
      RowBox[{"22.5`", ",", "612", ",", "8450", ",", "15470"}], "}"}], ",", 
     RowBox[{"{", 
      RowBox[{"23", ",", "611", ",", "9236", ",", "15155"}], "}"}], ",", 
     RowBox[{"{", 
      RowBox[{"23.5`", ",", "1198", ",", "10080", ",", "15442"}], "}"}], ",", 
     
     RowBox[{"{", 
      RowBox[{"24", ",", "1175", ",", "9936", ",", "15996"}], "}"}], ",", 
     RowBox[{"{", 
      RowBox[{"24.5`", ",", "1269", ",", "9815", ",", "16283"}], "}"}], ",", 
     RowBox[{"{", 
      RowBox[{"25", ",", "981", ",", "9652", ",", "16570"}], "}"}], ",", 
     RowBox[{"{", 
      RowBox[{"25.5`", ",", "944", ",", "9373", ",", "16598"}], "}"}], ",", 
     RowBox[{"{", 
      RowBox[{"26", ",", "852", ",", "9358", ",", "16768"}], "}"}], ",", 
     RowBox[{"{", 
      RowBox[{"26.5`", ",", "704", ",", "8979", ",", "16698"}], "}"}], ",", 
     RowBox[{"{", 
      RowBox[{"27", ",", "559", ",", "8451", ",", "16301"}], "}"}], ",", 
     RowBox[{"{", 
      RowBox[{"27.5`", ",", "337", ",", "7645", ",", "15635"}], "}"}], ",", 
     RowBox[{"{", 
      RowBox[{"28", ",", "212", ",", "6156", ",", "14563"}], "}"}], ",", 
     RowBox[{"{", 
      RowBox[{"28.5`", ",", "62", ",", "3026", ",", "12352"}], "}"}], ",", 
     RowBox[{"{", 
      RowBox[{"29", ",", "0", ",", "4", ",", "8695"}], "}"}], ",", 
     RowBox[{"{", 
      RowBox[{"29.5`", ",", "0", ",", "5", ",", "5590"}], "}"}], ",", 
     RowBox[{"{", 
      RowBox[{"30", ",", "0", ",", "7", ",", "3469"}], "}"}], ",", 
     RowBox[{"{", 
      RowBox[{"30.5`", ",", "0", ",", "9", ",", "2076"}], "}"}], ",", 
     RowBox[{"{", 
      RowBox[{"31", ",", "0", ",", "31", ",", "1262"}], "}"}], ",", 
     RowBox[{"{", 
      RowBox[{"31.5`", ",", "0", ",", "62", ",", "738"}], "}"}], ",", 
     RowBox[{"{", 
      RowBox[{"32", ",", "4", ",", "191", ",", "496"}], "}"}], ",", 
     RowBox[{"{", 
      RowBox[{"32.5`", ",", "10", ",", "615", ",", "472"}], "}"}], ",", 
     RowBox[{"{", 
      RowBox[{"33", ",", "41", ",", "2056", ",", "858"}], "}"}], ",", 
     RowBox[{"{", 
      RowBox[{"33.5`", ",", "249", ",", "6681", ",", "2499"}], "}"}], ",", 
     RowBox[{"{", 
      RowBox[{"34", ",", "8997", ",", "13281", ",", "7211"}], "}"}], ",", 
     RowBox[{"{", 
      RowBox[{"34.5`", ",", "219", ",", "6691", ",", "8924"}], "}"}], ",", 
     RowBox[{"{", 
      RowBox[{"35", ",", "1870", ",", "11206", ",", "10470"}], "}"}], ",", 
     RowBox[{"{", 
      RowBox[{"35.5`", ",", "3336", ",", "9294", ",", "12858"}], "}"}], ",", 
     RowBox[{"{", 
      RowBox[{"36", ",", "2481", ",", "11066", ",", "13969"}], "}"}], ",", 
     RowBox[{"{", 
      RowBox[{"36.5`", ",", "1139", ",", "9676", ",", "14991"}], "}"}], ",", 
     RowBox[{"{", 
      RowBox[{"37", ",", "1376", ",", "10158", ",", "15934"}], "}"}], ",", 
     RowBox[{"{", 
      RowBox[{"37.5`", ",", "1131", ",", "9894", ",", "16420"}], "}"}], ",", 
     RowBox[{"{", 
      RowBox[{"38", ",", "1285", ",", "9839", ",", "16657"}], "}"}], ",", 
     RowBox[{"{", 
      RowBox[{"38.5`", ",", "1202", ",", "9882", ",", "16914"}], "}"}], ",", 
     RowBox[{"{", 
      RowBox[{"39", ",", "716", ",", "9339", ",", "17096"}], "}"}], ",", 
     RowBox[{"{", 
      RowBox[{"39.5`", ",", "468", ",", "8522", ",", "16621"}], "}"}], ",", 
     RowBox[{"{", 
      RowBox[{"40", ",", "352", ",", "7522", ",", "15855"}], "}"}], ",", 
     RowBox[{"{", 
      RowBox[{"40.5`", ",", "208", ",", "6099", ",", "14694"}], "}"}], ",", 
     RowBox[{"{", 
      RowBox[{"41", ",", "73", ",", "3097", ",", "12506"}], "}"}], ",", 
     RowBox[{"{", 
      RowBox[{"41.5`", ",", "0", ",", "2", ",", "8731"}], "}"}], ",", 
     RowBox[{"{", 
      RowBox[{"42", ",", "0", ",", "7", ",", "5533"}], "}"}], ",", 
     RowBox[{"{", 
      RowBox[{"42.5`", ",", "0", ",", "11", ",", "3409"}], "}"}], ",", 
     RowBox[{"{", 
      RowBox[{"43", ",", "0", ",", "25", ",", "2091"}], "}"}], ",", 
     RowBox[{"{", 
      RowBox[{"43.5`", ",", "2", ",", "30", ",", "1240"}], "}"}], ",", 
     RowBox[{"{", 
      RowBox[{"44", ",", "1", ",", "57", ",", "760"}], "}"}], ",", 
     RowBox[{"{", 
      RowBox[{"44.5`", ",", "4", ",", "166", ",", "492"}], "}"}], ",", 
     RowBox[{"{", 
      RowBox[{"45", ",", "4", ",", "564", ",", "448"}], "}"}], ",", 
     RowBox[{"{", 
      RowBox[{"45.5`", ",", "29", ",", "1975", ",", "841"}], "}"}], ",", 
     RowBox[{"{", 
      RowBox[{"46", ",", "221", ",", "6503", ",", "2334"}], "}"}], ",", 
     RowBox[{"{", 
      RowBox[{"46.5`", ",", "8823", ",", "13647", ",", "6955"}], "}"}], ",", 
     RowBox[{"{", 
      RowBox[{"47", ",", "206", ",", "6166", ",", "8808"}], "}"}], ",", 
     RowBox[{"{", 
      RowBox[{"47.5`", ",", "978", ",", "10016", ",", "9991"}], "}"}], ",", 
     RowBox[{"{", 
      RowBox[{"48", ",", "5232", ",", "10014", ",", "12557"}], "}"}], ",", 
     RowBox[{"{", 
      RowBox[{"48.5`", ",", "1265", ",", "10214", ",", "13329"}], "}"}], ",", 
     
     RowBox[{"{", 
      RowBox[{"49", ",", "3804", ",", "10365", ",", "14934"}], "}"}], ",", 
     RowBox[{"{", 
      RowBox[{"49.5`", ",", "1020", ",", "9860", ",", "15340"}], "}"}], ",", 
     RowBox[{"{", 
      RowBox[{"50", ",", "1622", ",", "10118", ",", "15887"}], "}"}], ",", 
     RowBox[{"{", "}"}], ",", 
     RowBox[{"{", 
      RowBox[{"0", ",", "10", ",", "10", ",", "10"}], "}"}], ",", 
     RowBox[{"{", 
      RowBox[{"0.5`", ",", "4", ",", "244", ",", "57"}], "}"}], ",", 
     RowBox[{"{", 
      RowBox[{"1", ",", "13", ",", "1036", ",", "339"}], "}"}], ",", 
     RowBox[{"{", 
      RowBox[{"1.5`", ",", "89", ",", "3794", ",", "1286"}], "}"}], ",", 
     RowBox[{"{", 
      RowBox[{"2", ",", "1577", ",", "11597", ",", "4443"}], "}"}], ",", 
     RowBox[{"{", 
      RowBox[{"2.5`", ",", "5444", ",", "6948", ",", "8387"}], "}"}], ",", 
     RowBox[{"{", 
      RowBox[{"3", ",", "784", ",", "9811", ",", "9524"}], "}"}], ",", 
     RowBox[{"{", 
      RowBox[{"3.5`", ",", "5839", ",", "9991", ",", "12157"}], "}"}], ",", 
     RowBox[{"{", 
      RowBox[{"4", ",", "875", ",", "9951", ",", "13003"}], "}"}], ",", 
     RowBox[{"{", 
      RowBox[{"4.5`", ",", "3493", ",", "10790", ",", "14746"}], "}"}], ",", 
     RowBox[{"{", 
      RowBox[{"5", ",", "938", ",", "9727", ",", "15266"}], "}"}], ",", 
     RowBox[{"{", 
      RowBox[{"5.5`", ",", "1623", ",", "10123", ",", "15911"}], "}"}], ",", 
     RowBox[{"{", 
      RowBox[{"6", ",", "1502", ",", "9986", ",", "16447"}], "}"}], ",", 
     RowBox[{"{", 
      RowBox[{"6.5`", ",", "1106", ",", "9693", ",", "16849"}], "}"}], ",", 
     RowBox[{"{", 
      RowBox[{"7", ",", "749", ",", "9415", ",", "16951"}], "}"}], ",", 
     RowBox[{"{", 
      RowBox[{"7.5`", ",", "699", ",", "8989", ",", "16763"}], "}"}], ",", 
     RowBox[{"{", 
      RowBox[{"8", ",", "457", ",", "8584", ",", "16411"}], "}"}], ",", 
     RowBox[{"{", 
      RowBox[{"8.5`", ",", "348", ",", "7994", ",", "15792"}], "}"}], ",", 
     RowBox[{"{", 
      RowBox[{"9", ",", "282", ",", "7290", ",", "14946"}], "}"}], ",", 
     RowBox[{"{", 
      RowBox[{"9.5`", ",", "191", ",", "6144", ",", "13859"}], "}"}], ",", 
     RowBox[{"{", 
      RowBox[{"10", ",", "88", ",", "4062", ",", "12087"}], "}"}], ",", 
     RowBox[{"{", 
      RowBox[{"10.5`", ",", "1", ",", "167", ",", "9255"}], "}"}], ",", 
     RowBox[{"{", 
      RowBox[{"11", ",", "0", ",", "1", ",", "5907"}], "}"}], ",", 
     RowBox[{"{", 
      RowBox[{"11.5`", ",", "0", ",", "7", ",", "3680"}], "}"}], ",", 
     RowBox[{"{", 
      RowBox[{"12", ",", "0", ",", "12", ",", "2271"}], "}"}], ",", 
     RowBox[{"{", 
      RowBox[{"12.5`", ",", "1", ",", "28", ",", "1332"}], "}"}], ",", 
     RowBox[{"{", 
      RowBox[{"13", ",", "1", ",", "52", ",", "822"}], "}"}], ",", 
     RowBox[{"{", 
      RowBox[{"13.5`", ",", "1", ",", "144", ",", "521"}], "}"}], ",", 
     RowBox[{"{", 
      RowBox[{"14", ",", "1", ",", "449", ",", "400"}], "}"}], ",", 
     RowBox[{"{", 
      RowBox[{"14.5`", ",", "24", ",", "1592", ",", "713"}], "}"}], ",", 
     RowBox[{"{", 
      RowBox[{"15", ",", "108", ",", "5203", ",", "2000"}], "}"}], ",", 
     RowBox[{"{", 
      RowBox[{"15.5`", ",", "5124", ",", "13494", ",", "5992"}], "}"}], ",", 
     RowBox[{"{", 
      RowBox[{"16", ",", "293", ",", "6834", ",", "8941"}], "}"}], ",", 
     RowBox[{"{", 
      RowBox[{"16.5`", ",", "2141", ",", "11213", ",", "10400"}], "}"}], ",", 
     
     RowBox[{"{", 
      RowBox[{"17", ",", "3576", ",", "9423", ",", "12849"}], "}"}], ",", 
     RowBox[{"{", 
      RowBox[{"17.5`", ",", "2125", ",", "10793", ",", "13914"}], "}"}], ",", 
     
     RowBox[{"{", 
      RowBox[{"18", ",", "2612", ",", "10218", ",", "15140"}], "}"}], ",", 
     RowBox[{"{", 
      RowBox[{"18.5`", ",", "1181", ",", "9954", ",", "15664"}], "}"}], ",", 
     RowBox[{"{", 
      RowBox[{"19", ",", "1453", ",", "9935", ",", "16257"}], "}"}], ",", 
     RowBox[{"{", 
      RowBox[{"19.5`", ",", "1108", ",", "9664", ",", "16746"}], "}"}], ",", 
     RowBox[{"{", 
      RowBox[{"20", ",", "841", ",", "9631", ",", "16797"}], "}"}], ",", 
     RowBox[{"{", 
      RowBox[{"20.5`", ",", "652", ",", "9196", ",", "16780"}], "}"}], ",", 
     RowBox[{"{", 
      RowBox[{"21", ",", "573", ",", "8754", ",", "16555"}], "}"}], ",", 
     RowBox[{"{", 
      RowBox[{"21.5`", ",", "392", ",", "8483", ",", "15986"}], "}"}], ",", 
     RowBox[{"{", 
      RowBox[{"22", ",", "458", ",", "8056", ",", "15311"}], "}"}], ",", 
     RowBox[{"{", 
      RowBox[{"22.5`", ",", "369", ",", "7860", ",", "14901"}], "}"}], ",", 
     RowBox[{"{", 
      RowBox[{"23", ",", "330", ",", "7599", ",", "14382"}], "}"}], ",", 
     RowBox[{"{", 
      RowBox[{"23.5`", ",", "393", ",", "8126", ",", "13981"}], "}"}], ",", 
     RowBox[{"{", 
      RowBox[{"24", ",", "710", ",", "9700", ",", "14192"}], "}"}], ",", 
     RowBox[{"{", 
      RowBox[{"24.5`", ",", "2300", ",", "10457", ",", "15203"}], "}"}], ",", 
     
     RowBox[{"{", 
      RowBox[{"25", ",", "1261", ",", "9953", ",", "15650"}], "}"}], ",", 
     RowBox[{"{", 
      RowBox[{"25.5`", ",", "1260", ",", "10169", ",", "16040"}], "}"}], ",", 
     
     RowBox[{"{", 
      RowBox[{"26", ",", "1149", ",", "10162", ",", "16493"}], "}"}], ",", 
     RowBox[{"{", 
      RowBox[{"26.5`", ",", "839", ",", "9584", ",", "16805"}], "}"}], ",", 
     RowBox[{"{", 
      RowBox[{"27", ",", "595", ",", "9341", ",", "16747"}], "}"}], ",", 
     RowBox[{"{", 
      RowBox[{"27.5`", ",", "684", ",", "9155", ",", "16525"}], "}"}], ",", 
     RowBox[{"{", 
      RowBox[{"28", ",", "460", ",", "8655", ",", "16242"}], "}"}], ",", 
     RowBox[{"{", 
      RowBox[{"28.5`", ",", "558", ",", "8559", ",", "15789"}], "}"}], ",", 
     RowBox[{"{", 
      RowBox[{"29", ",", "391", ",", "8137", ",", "15227"}], "}"}], ",", 
     RowBox[{"{", 
      RowBox[{"29.5`", ",", "424", ",", "7821", ",", "14559"}], "}"}], ",", 
     RowBox[{"{", 
      RowBox[{"30", ",", "342", ",", "7713", ",", "14172"}], "}"}], ",", 
     RowBox[{"{", 
      RowBox[{"30.5`", ",", "443", ",", "8235", ",", "13711"}], "}"}], ",", 
     RowBox[{"{", 
      RowBox[{"31", ",", "959", ",", "9832", ",", "14156"}], "}"}], ",", 
     RowBox[{"{", 
      RowBox[{"31.5`", ",", "2347", ",", "10384", ",", "15229"}], "}"}], ",", 
     
     RowBox[{"{", 
      RowBox[{"32", ",", "1803", ",", "10051", ",", "15967"}], "}"}], ",", 
     RowBox[{"{", 
      RowBox[{"32.5`", ",", "912", ",", "9666", ",", "16235"}], "}"}], ",", 
     RowBox[{"{", 
      RowBox[{"33", ",", "1184", ",", "9696", ",", "16533"}], "}"}], ",", 
     RowBox[{"{", 
      RowBox[{"33.5`", ",", "758", ",", "9424", ",", "16489"}], "}"}], ",", 
     RowBox[{"{", 
      RowBox[{"34", ",", "708", ",", "9287", ",", "16470"}], "}"}], ",", 
     RowBox[{"{", 
      RowBox[{"34.5`", ",", "708", ",", "9413", ",", "16430"}], "}"}], ",", 
     RowBox[{"{", 
      RowBox[{"35", ",", "771", ",", "9144", ",", "16361"}], "}"}], ",", 
     RowBox[{"{", 
      RowBox[{"35.5`", ",", "600", ",", "8778", ",", "16118"}], "}"}], ",", 
     RowBox[{"{", 
      RowBox[{"36", ",", "460", ",", "8399", ",", "15541"}], "}"}], ",", 
     RowBox[{"{", 
      RowBox[{"36.5`", ",", "428", ",", "8328", ",", "14993"}], "}"}], ",", 
     RowBox[{"{", 
      RowBox[{"37", ",", "514", ",", "8575", ",", "14860"}], "}"}], ",", 
     RowBox[{"{", 
      RowBox[{"37.5`", ",", "803", ",", "9470", ",", "14938"}], "}"}], ",", 
     RowBox[{"{", 
      RowBox[{"38", ",", "2091", ",", "10614", ",", "15608"}], "}"}], ",", 
     RowBox[{"{", 
      RowBox[{"38.5`", ",", "1347", ",", "10077", ",", "16169"}], "}"}], ",", 
     
     RowBox[{"{", 
      RowBox[{"39", ",", "992", ",", "9694", ",", "16548"}], "}"}], ",", 
     RowBox[{"{", 
      RowBox[{"39.5`", ",", "1024", ",", "9458", ",", "16675"}], "}"}], ",", 
     RowBox[{"{", 
      RowBox[{"40", ",", "600", ",", "9108", ",", "16626"}], "}"}], ",", 
     RowBox[{"{", 
      RowBox[{"40.5`", ",", "616", ",", "8792", ",", "16352"}], "}"}], ",", 
     RowBox[{"{", 
      RowBox[{"41", ",", "493", ",", "8666", ",", "16085"}], "}"}], ",", 
     RowBox[{"{", 
      RowBox[{"41.5`", ",", "593", ",", "8785", ",", "15695"}], "}"}], ",", 
     RowBox[{"{", 
      RowBox[{"42", ",", "740", ",", "9241", ",", "15781"}], "}"}], ",", 
     RowBox[{"{", 
      RowBox[{"42.5`", ",", "1174", ",", "9840", ",", "16229"}], "}"}], ",", 
     RowBox[{"{", 
      RowBox[{"43", ",", "1254", ",", "10161", ",", "16368"}], "}"}], ",", 
     RowBox[{"{", 
      RowBox[{"43.5`", ",", "1178", ",", "9850", ",", "16691"}], "}"}], ",", 
     RowBox[{"{", 
      RowBox[{"44", ",", "784", ",", "9361", ",", "16744"}], "}"}], ",", 
     RowBox[{"{", 
      RowBox[{"44.5`", ",", "580", ",", "9124", ",", "16665"}], "}"}], ",", 
     RowBox[{"{", 
      RowBox[{"45", ",", "562", ",", "9122", ",", "16574"}], "}"}], ",", 
     RowBox[{"{", 
      RowBox[{"45.5`", ",", "642", ",", "9046", ",", "16326"}], "}"}], ",", 
     RowBox[{"{", 
      RowBox[{"46", ",", "590", ",", "8840", ",", "15949"}], "}"}], ",", 
     RowBox[{"{", 
      RowBox[{"46.5`", ",", "622", ",", "9199", ",", "15722"}], "}"}], ",", 
     RowBox[{"{", 
      RowBox[{"47", ",", "831", ",", "9522", ",", "15846"}], "}"}], ",", 
     RowBox[{"{", 
      RowBox[{"47.5`", ",", "1244", ",", "9938", ",", "16191"}], "}"}], ",", 
     RowBox[{"{", 
      RowBox[{"48", ",", "1140", ",", "10131", ",", "16623"}], "}"}], ",", 
     RowBox[{"{", 
      RowBox[{"48.5`", ",", "1104", ",", "9705", ",", "16955"}], "}"}], ",", 
     RowBox[{"{", 
      RowBox[{"49", ",", "790", ",", "9329", ",", "16763"}], "}"}], ",", 
     RowBox[{"{", 
      RowBox[{"49.5`", ",", "625", ",", "9134", ",", "16645"}], "}"}], ",", 
     RowBox[{"{", 
      RowBox[{"50", ",", "498", ",", "8498", ",", "16399"}], "}"}], ",", 
     RowBox[{"{", "}"}], ",", 
     RowBox[{"{", 
      RowBox[{"0", ",", "10", ",", "10", ",", "10"}], "}"}], ",", 
     RowBox[{"{", 
      RowBox[{"0.5`", ",", "6", ",", "251", ",", "71"}], "}"}], ",", 
     RowBox[{"{", 
      RowBox[{"1", ",", "12", ",", "1180", ",", "356"}], "}"}], ",", 
     RowBox[{"{", 
      RowBox[{"1.5`", ",", "104", ",", "4524", ",", "1517"}], "}"}], ",", 
     RowBox[{"{", 
      RowBox[{"2", ",", "3913", ",", "12972", ",", "5366"}], "}"}], ",", 
     RowBox[{"{", 
      RowBox[{"2.5`", ",", "1409", ",", "6407", ",", "8686"}], "}"}], ",", 
     RowBox[{"{", 
      RowBox[{"3", ",", "1473", ",", "10888", ",", "9905"}], "}"}], ",", 
     RowBox[{"{", 
      RowBox[{"3.5`", ",", "4353", ",", "9102", ",", "12309"}], "}"}], ",", 
     RowBox[{"{", 
      RowBox[{"4", ",", "1272", ",", "10501", ",", "13077"}], "}"}], ",", 
     RowBox[{"{", 
      RowBox[{"4.5`", ",", "3210", ",", "10062", ",", "14452"}], "}"}], ",", 
     RowBox[{"{", 
      RowBox[{"5", ",", "1465", ",", "10535", ",", "14970"}], "}"}], ",", 
     RowBox[{"{", 
      RowBox[{"5.5`", ",", "1697", ",", "9968", ",", "15836"}], "}"}], ",", 
     RowBox[{"{", 
      RowBox[{"6", ",", "1367", ",", "10125", ",", "16292"}], "}"}], ",", 
     RowBox[{"{", 
      RowBox[{"6.5`", ",", "1598", ",", "10053", ",", "16689"}], "}"}], ",", 
     RowBox[{"{", 
      RowBox[{"7", ",", "990", ",", "9757", ",", "16993"}], "}"}], ",", 
     RowBox[{"{", 
      RowBox[{"7.5`", ",", "789", ",", "9385", ",", "16949"}], "}"}], ",", 
     RowBox[{"{", 
      RowBox[{"8", ",", "578", ",", "8870", ",", "16768"}], "}"}], ",", 
     RowBox[{"{", 
      RowBox[{"8.5`", ",", "420", ",", "8228", ",", "16303"}], "}"}], ",", 
     RowBox[{"{", 
      RowBox[{"9", ",", "286", ",", "6663", ",", "15278"}], "}"}], ",", 
     RowBox[{"{", 
      RowBox[{"9.5`", ",", "100", ",", "4384", ",", "13407"}], "}"}], ",", 
     RowBox[{"{", 
      RowBox[{"10", ",", "0", ",", "22", ",", "10179"}], "}"}], ",", 
     RowBox[{"{", 
      RowBox[{"10.5`", ",", "0", ",", "5", ",", "6671"}], "}"}], ",", 
     RowBox[{"{", 
      RowBox[{"11", ",", "0", ",", "5", ",", "4192"}], "}"}], ",", 
     RowBox[{"{", 
      RowBox[{"11.5`", ",", "0", ",", "7", ",", "2550"}], "}"}], ",", 
     RowBox[{"{", 
      RowBox[{"12", ",", "1", ",", "17", ",", "1562"}], "}"}], ",", 
     RowBox[{"{", 
      RowBox[{"12.5`", ",", "1", ",", "39", ",", "945"}], "}"}], ",", 
     RowBox[{"{", 
      RowBox[{"13", ",", "2", ",", "109", ",", "578"}], "}"}], ",", 
     RowBox[{"{", 
      RowBox[{"13.5`", ",", "3", ",", "268", ",", "425"}], "}"}], ",", 
     RowBox[{"{", 
      RowBox[{"14", ",", "16", ",", "948", ",", "486"}], "}"}], ",", 
     RowBox[{"{", 
      RowBox[{"14.5`", ",", "54", ",", "3289", ",", "1291"}], "}"}], ",", 
     RowBox[{"{", 
      RowBox[{"15", ",", "945", ",", "10244", ",", "3806"}], "}"}], ",", 
     RowBox[{"{", 
      RowBox[{"15.5`", ",", "9456", ",", "8344", ",", "8441"}], "}"}], ",", 
     RowBox[{"{", 
      RowBox[{"16", ",", "446", ",", "8558", ",", "9012"}], "}"}], ",", 
     RowBox[{"{", 
      RowBox[{"16.5`", ",", "5962", ",", "12100", ",", "11777"}], "}"}], ",", 
     
     RowBox[{"{", 
      RowBox[{"17", ",", "426", ",", "8434", ",", "12852"}], "}"}], ",", 
     RowBox[{"{", 
      RowBox[{"17.5`", ",", "1675", ",", "10857", ",", "13834"}], "}"}], ",", 
     
     RowBox[{"{", 
      RowBox[{"18", ",", "1792", ",", "9844", ",", "15093"}], "}"}], ",", 
     RowBox[{"{", 
      RowBox[{"18.5`", ",", "1783", ",", "10393", ",", "15826"}], "}"}], ",", 
     
     RowBox[{"{", 
      RowBox[{"19", ",", "1675", ",", "10165", ",", "16458"}], "}"}], ",", 
     RowBox[{"{", 
      RowBox[{"19.5`", ",", "897", ",", "9582", ",", "16366"}], "}"}], ",", 
     RowBox[{"{", 
      RowBox[{"20", ",", "923", ",", "9504", ",", "16684"}], "}"}], ",", 
     RowBox[{"{", 
      RowBox[{"20.5`", ",", "680", ",", "9069", ",", "16597"}], "}"}], ",", 
     RowBox[{"{", 
      RowBox[{"21", ",", "518", ",", "8660", ",", "16219"}], "}"}], ",", 
     RowBox[{"{", 
      RowBox[{"21.5`", ",", "462", ",", "8556", ",", "15726"}], "}"}], ",", 
     RowBox[{"{", 
      RowBox[{"22", ",", "484", ",", "8089", ",", "15266"}], "}"}], ",", 
     RowBox[{"{", 
      RowBox[{"22.5`", ",", "407", ",", "7989", ",", "14610"}], "}"}], ",", 
     RowBox[{"{", 
      RowBox[{"23", ",", "544", ",", "8895", ",", "14479"}], "}"}], ",", 
     RowBox[{"{", 
      RowBox[{"23.5`", ",", "1739", ",", "10411", ",", "15134"}], "}"}], ",", 
     
     RowBox[{"{", 
      RowBox[{"24", ",", "1894", ",", "10181", ",", "15953"}], "}"}], ",", 
     RowBox[{"{", 
      RowBox[{"24.5`", ",", "1263", ",", "9954", ",", "16434"}], "}"}], ",", 
     RowBox[{"{", 
      RowBox[{"25", ",", "995", ",", "9794", ",", "16827"}], "}"}], ",", 
     RowBox[{"{", 
      RowBox[{"25.5`", ",", "808", ",", "9475", ",", "16914"}], "}"}], ",", 
     RowBox[{"{", 
      RowBox[{"26", ",", "632", ",", "8848", ",", "16900"}], "}"}], ",", 
     RowBox[{"{", 
      RowBox[{"26.5`", ",", "610", ",", "8546", ",", "16390"}], "}"}], ",", 
     RowBox[{"{", 
      RowBox[{"27", ",", "390", ",", "8031", ",", "15842"}], "}"}], ",", 
     RowBox[{"{", 
      RowBox[{"27.5`", ",", "253", ",", "6618", ",", "14869"}], "}"}], ",", 
     RowBox[{"{", 
      RowBox[{"28", ",", "114", ",", "4251", ",", "13025"}], "}"}], ",", 
     RowBox[{"{", 
      RowBox[{"28.5`", ",", "1", ",", "66", ",", "9732"}], "}"}], ",", 
     RowBox[{"{", 
      RowBox[{"29", ",", "0", ",", "5", ",", "6299"}], "}"}], ",", 
     RowBox[{"{", 
      RowBox[{"29.5`", ",", "0", ",", "8", ",", "3915"}], "}"}], ",", 
     RowBox[{"{", 
      RowBox[{"30", ",", "0", ",", "16", ",", "2382"}], "}"}], ",", 
     RowBox[{"{", 
      RowBox[{"30.5`", ",", "0", ",", "31", ",", "1419"}], "}"}], ",", 
     RowBox[{"{", 
      RowBox[{"31", ",", "1", ",", "36", ",", "837"}], "}"}], ",", 
     RowBox[{"{", 
      RowBox[{"31.5`", ",", "3", ",", "132", ",", "520"}], "}"}], ",", 
     RowBox[{"{", 
      RowBox[{"32", ",", "6", ",", "416", ",", "424"}], "}"}], ",", 
     RowBox[{"{", 
      RowBox[{"32.5`", ",", "15", ",", "1267", ",", "619"}], "}"}], ",", 
     RowBox[{"{", 
      RowBox[{"33", ",", "85", ",", "4138", ",", "1607"}], "}"}], ",", 
     RowBox[{"{", 
      RowBox[{"33.5`", ",", "2645", ",", "12490", ",", "4810"}], "}"}], ",", 
     RowBox[{"{", 
      RowBox[{"34", ",", "3673", ",", "6764", ",", "8591"}], "}"}], ",", 
     RowBox[{"{", 
      RowBox[{"34.5`", ",", "1503", ",", "10790", ",", "9815"}], "}"}], ",", 
     RowBox[{"{", 
      RowBox[{"35", ",", "5191", ",", "9270", ",", "12056"}], "}"}], ",", 
     RowBox[{"{", 
      RowBox[{"35.5`", ",", "1083", ",", "10055", ",", "12787"}], "}"}], ",", 
     
     RowBox[{"{", 
      RowBox[{"36", ",", "2742", ",", "10240", ",", "14297"}], "}"}], ",", 
     RowBox[{"{", 
      RowBox[{"36.5`", ",", "1453", ",", "10380", ",", "14956"}], "}"}], ",", 
     
     RowBox[{"{", 
      RowBox[{"37", ",", "1868", ",", "9844", ",", "15875"}], "}"}], ",", 
     RowBox[{"{", 
      RowBox[{"37.5`", ",", "992", ",", "9797", ",", "16111"}], "}"}], ",", 
     RowBox[{"{", 
      RowBox[{"38", ",", "891", ",", "9502", ",", "16289"}], "}"}], ",", 
     RowBox[{"{", 
      RowBox[{"38.5`", ",", "728", ",", "9375", ",", "16615"}], "}"}], ",", 
     RowBox[{"{", 
      RowBox[{"39", ",", "729", ",", "9309", ",", "16745"}], "}"}], ",", 
     RowBox[{"{", 
      RowBox[{"39.5`", ",", "674", ",", "8933", ",", "16591"}], "}"}], ",", 
     RowBox[{"{", 
      RowBox[{"40", ",", "540", ",", "8567", ",", "16216"}], "}"}], ",", 
     RowBox[{"{", 
      RowBox[{"40.5`", ",", "312", ",", "7726", ",", "15622"}], "}"}], ",", 
     RowBox[{"{", 
      RowBox[{"41", ",", "280", ",", "7114", ",", "14796"}], "}"}], ",", 
     RowBox[{"{", 
      RowBox[{"41.5`", ",", "192", ",", "5887", ",", "13422"}], "}"}], ",", 
     RowBox[{"{", 
      RowBox[{"42", ",", "74", ",", "3526", ",", "11559"}], "}"}], ",", 
     RowBox[{"{", 
      RowBox[{"42.5`", ",", "0", ",", "11", ",", "8457"}], "}"}], ",", 
     RowBox[{"{", 
      RowBox[{"43", ",", "0", ",", "11", ",", "5396"}], "}"}], ",", 
     RowBox[{"{", 
      RowBox[{"43.5`", ",", "1", ",", "7", ",", "3353"}], "}"}], ",", 
     RowBox[{"{", 
      RowBox[{"44", ",", "0", ",", "17", ",", "1986"}], "}"}], ",", 
     RowBox[{"{", 
      RowBox[{"44.5`", ",", "0", ",", "35", ",", "1173"}], "}"}], ",", 
     RowBox[{"{", 
      RowBox[{"45", ",", "1", ",", "82", ",", "717"}], "}"}], ",", 
     RowBox[{"{", 
      RowBox[{"45.5`", ",", "7", ",", "332", ",", "514"}], "}"}], ",", 
     RowBox[{"{", 
      RowBox[{"46", ",", "13", ",", "982", ",", "585"}], "}"}], ",", 
     RowBox[{"{", 
      RowBox[{"46.5`", ",", "57", ",", "3043", ",", "1343"}], "}"}], ",", 
     RowBox[{"{", 
      RowBox[{"47", ",", "518", ",", "9058", ",", "3603"}], "}"}], ",", 
     RowBox[{"{", 
      RowBox[{"47.5`", ",", "10479", ",", "10245", ",", "8153"}], "}"}], ",", 
     
     RowBox[{"{", 
      RowBox[{"48", ",", "539", ",", "8720", ",", "9257"}], "}"}], ",", 
     RowBox[{"{", 
      RowBox[{"48.5`", ",", "5693", ",", "11600", ",", "11859"}], "}"}], ",", 
     
     RowBox[{"{", 
      RowBox[{"49", ",", "871", ",", "9717", ",", "12940"}], "}"}], ",", 
     RowBox[{"{", 
      RowBox[{"49.5`", ",", "3238", ",", "10677", ",", "14334"}], "}"}], ",", 
     
     RowBox[{"{", 
      RowBox[{"50", ",", "1486", ",", "10237", ",", "15107"}], "}"}], ",", 
     RowBox[{"{", "}"}], ",", 
     RowBox[{"{", 
      RowBox[{"0", ",", "10", ",", "10", ",", "10"}], "}"}], ",", 
     RowBox[{"{", 
      RowBox[{"0.5`", ",", "3", ",", "235", ",", "66"}], "}"}], ",", 
     RowBox[{"{", 
      RowBox[{"1", ",", "16", ",", "1074", ",", "304"}], "}"}], ",", 
     RowBox[{"{", 
      RowBox[{"1.5`", ",", "79", ",", "3840", ",", "1314"}], "}"}], ",", 
     RowBox[{"{", 
      RowBox[{"2", ",", "1794", ",", "11473", ",", "4518"}], "}"}], ",", 
     RowBox[{"{", 
      RowBox[{"2.5`", ",", "7483", ",", "7047", ",", "8556"}], "}"}], ",", 
     RowBox[{"{", 
      RowBox[{"3", ",", "576", ",", "8741", ",", "9091"}], "}"}], ",", 
     RowBox[{"{", 
      RowBox[{"3.5`", ",", "5516", ",", "11437", ",", "11757"}], "}"}], ",", 
     RowBox[{"{", 
      RowBox[{"4", ",", "783", ",", "9783", ",", "12909"}], "}"}], ",", 
     RowBox[{"{", 
      RowBox[{"4.5`", ",", "3161", ",", "10992", ",", "14288"}], "}"}], ",", 
     RowBox[{"{", 
      RowBox[{"5", ",", "1558", ",", "10168", ",", "15127"}], "}"}], ",", 
     RowBox[{"{", 
      RowBox[{"5.5`", ",", "1568", ",", "10006", ",", "15848"}], "}"}], ",", 
     RowBox[{"{", 
      RowBox[{"6", ",", "1191", ",", "9907", ",", "16233"}], "}"}], ",", 
     RowBox[{"{", 
      RowBox[{"6.5`", ",", "1130", ",", "9700", ",", "16632"}], "}"}], ",", 
     RowBox[{"{", 
      RowBox[{"7", ",", "683", ",", "9288", ",", "16738"}], "}"}], ",", 
     RowBox[{"{", 
      RowBox[{"7.5`", ",", "725", ",", "9079", ",", "16453"}], "}"}], ",", 
     RowBox[{"{", 
      RowBox[{"8", ",", "604", ",", "8950", ",", "16173"}], "}"}], ",", 
     RowBox[{"{", 
      RowBox[{"8.5`", ",", "655", ",", "8914", ",", "15930"}], "}"}], ",", 
     RowBox[{"{", 
      RowBox[{"9", ",", "551", ",", "8687", ",", "15721"}], "}"}], ",", 
     RowBox[{"{", 
      RowBox[{"9.5`", ",", "503", ",", "8963", ",", "15665"}], "}"}], ",", 
     RowBox[{"{", 
      RowBox[{"10", ",", "910", ",", "9735", ",", "15773"}], "}"}], ",", 
     RowBox[{"{", 
      RowBox[{"10.5`", ",", "1445", ",", "9899", ",", "16159"}], "}"}], ",", 
     RowBox[{"{", 
      RowBox[{"11", ",", "1128", ",", "10069", ",", "16281"}], "}"}], ",", 
     RowBox[{"{", 
      RowBox[{"11.5`", ",", "1366", ",", "10091", ",", "16724"}], "}"}], ",", 
     
     RowBox[{"{", 
      RowBox[{"12", ",", "1235", ",", "9884", ",", "16925"}], "}"}], ",", 
     RowBox[{"{", 
      RowBox[{"12.5`", ",", "779", ",", "9474", ",", "17008"}], "}"}], ",", 
     RowBox[{"{", 
      RowBox[{"13", ",", "482", ",", "8628", ",", "16794"}], "}"}], ",", 
     RowBox[{"{", 
      RowBox[{"13.5`", ",", "264", ",", "7304", ",", "15783"}], "}"}], ",", 
     RowBox[{"{", 
      RowBox[{"14", ",", "134", ",", "5181", ",", "14073"}], "}"}], ",", 
     RowBox[{"{", 
      RowBox[{"14.5`", ",", "18", ",", "979", ",", "11186"}], "}"}], ",", 
     RowBox[{"{", 
      RowBox[{"15", ",", "0", ",", "5", ",", "7289"}], "}"}], ",", 
     RowBox[{"{", 
      RowBox[{"15.5`", ",", "0", ",", "4", ",", "4605"}], "}"}], ",", 
     RowBox[{"{", 
      RowBox[{"16", ",", "0", ",", "12", ",", "2815"}], "}"}], ",", 
     RowBox[{"{", 
      RowBox[{"16.5`", ",", "0", ",", "19", ",", "1669"}], "}"}], ",", 
     RowBox[{"{", 
      RowBox[{"17", ",", "1", ",", "48", ",", "979"}], "}"}], ",", 
     RowBox[{"{", 
      RowBox[{"17.5`", ",", "0", ",", "118", ",", "604"}], "}"}], ",", 
     RowBox[{"{", 
      RowBox[{"18", ",", "5", ",", "318", ",", "451"}], "}"}], ",", 
     RowBox[{"{", 
      RowBox[{"18.5`", ",", "15", ",", "977", ",", "568"}], "}"}], ",", 
     RowBox[{"{", 
      RowBox[{"19", ",", "45", ",", "3364", ",", "1359"}], "}"}], ",", 
     RowBox[{"{", 
      RowBox[{"19.5`", ",", "975", ",", "10463", ",", "3953"}], "}"}], ",", 
     RowBox[{"{", 
      RowBox[{"20", ",", "8787", ",", "8078", ",", "8484"}], "}"}], ",", 
     RowBox[{"{", 
      RowBox[{"20.5`", ",", "443", ",", "8749", ",", "9266"}], "}"}], ",", 
     RowBox[{"{", 
      RowBox[{"21", ",", "5537", ",", "11447", ",", "11953"}], "}"}], ",", 
     RowBox[{"{", 
      RowBox[{"21.5`", ",", "586", ",", "9283", ",", "12943"}], "}"}], ",", 
     RowBox[{"{", 
      RowBox[{"22", ",", "3444", ",", "11002", ",", "14287"}], "}"}], ",", 
     RowBox[{"{", 
      RowBox[{"22.5`", ",", "1159", ",", "9807", ",", "15178"}], "}"}], ",", 
     RowBox[{"{", 
      RowBox[{"23", ",", "1652", ",", "10183", ",", "16017"}], "}"}], ",", 
     RowBox[{"{", 
      RowBox[{"23.5`", ",", "1331", ",", "9988", ",", "16583"}], "}"}], ",", 
     RowBox[{"{", 
      RowBox[{"24", ",", "744", ",", "9518", ",", "16641"}], "}"}], ",", 
     RowBox[{"{", 
      RowBox[{"24.5`", ",", "770", ",", "9383", ",", "16490"}], "}"}], ",", 
     RowBox[{"{", 
      RowBox[{"25", ",", "780", ",", "9327", ",", "16493"}], "}"}], ",", 
     RowBox[{"{", 
      RowBox[{"25.5`", ",", "1019", ",", "9613", ",", "16420"}], "}"}], ",", 
     RowBox[{"{", 
      RowBox[{"26", ",", "898", ",", "9615", ",", "16460"}], "}"}], ",", 
     RowBox[{"{", 
      RowBox[{"26.5`", ",", "983", ",", "9573", ",", "16642"}], "}"}], ",", 
     RowBox[{"{", 
      RowBox[{"27", ",", "772", ",", "9314", ",", "16731"}], "}"}], ",", 
     RowBox[{"{", 
      RowBox[{"27.5`", ",", "701", ",", "9049", ",", "16280"}], "}"}], ",", 
     RowBox[{"{", 
      RowBox[{"28", ",", "535", ",", "8875", ",", "16215"}], "}"}], ",", 
     RowBox[{"{", 
      RowBox[{"28.5`", ",", "617", ",", "8894", ",", "16161"}], "}"}], ",", 
     RowBox[{"{", 
      RowBox[{"29", ",", "487", ",", "8568", ",", "15992"}], "}"}], ",", 
     RowBox[{"{", 
      RowBox[{"29.5`", ",", "443", ",", "8401", ",", "15650"}], "}"}], ",", 
     RowBox[{"{", 
      RowBox[{"30", ",", "471", ",", "8195", ",", "15221"}], "}"}], ",", 
     RowBox[{"{", 
      RowBox[{"30.5`", ",", "541", ",", "8599", ",", "14876"}], "}"}], ",", 
     RowBox[{"{", 
      RowBox[{"31", ",", "1026", ",", "9870", ",", "15079"}], "}"}], ",", 
     RowBox[{"{", 
      RowBox[{"31.5`", ",", "1679", ",", "10166", ",", "15862"}], "}"}], ",", 
     
     RowBox[{"{", 
      RowBox[{"32", ",", "1641", ",", "10207", ",", "16415"}], "}"}], ",", 
     RowBox[{"{", 
      RowBox[{"32.5`", ",", "1165", ",", "9822", ",", "16666"}], "}"}], ",", 
     RowBox[{"{", 
      RowBox[{"33", ",", "1116", ",", "9776", ",", "16852"}], "}"}], ",", 
     RowBox[{"{", 
      RowBox[{"33.5`", ",", "648", ",", "9108", ",", "16822"}], "}"}], ",", 
     RowBox[{"{", 
      RowBox[{"34", ",", "509", ",", "8510", ",", "16414"}], "}"}], ",", 
     RowBox[{"{", 
      RowBox[{"34.5`", ",", "428", ",", "8192", ",", "15862"}], "}"}], ",", 
     RowBox[{"{", 
      RowBox[{"35", ",", "326", ",", "7582", ",", "15098"}], "}"}], ",", 
     RowBox[{"{", 
      RowBox[{"35.5`", ",", "267", ",", "6716", ",", "14291"}], "}"}], ",", 
     RowBox[{"{", 
      RowBox[{"36", ",", "139", ",", "5476", ",", "12915"}], "}"}], ",", 
     RowBox[{"{", 
      RowBox[{"36.5`", ",", "92", ",", "3927", ",", "11092"}], "}"}], ",", 
     RowBox[{"{", 
      RowBox[{"37", ",", "17", ",", "675", ",", "8459"}], "}"}], ",", 
     RowBox[{"{", 
      RowBox[{"37.5`", ",", "0", ",", "5", ",", "5394"}], "}"}], ",", 
     RowBox[{"{", 
      RowBox[{"38", ",", "1", ",", "13", ",", "3381"}], "}"}], ",", 
     RowBox[{"{", 
      RowBox[{"38.5`", ",", "1", ",", "17", ",", "2027"}], "}"}], ",", 
     RowBox[{"{", 
      RowBox[{"39", ",", "0", ",", "37", ",", "1214"}], "}"}], ",", 
     RowBox[{"{", 
      RowBox[{"39.5`", ",", "1", ",", "56", ",", "741"}], "}"}], ",", 
     RowBox[{"{", 
      RowBox[{"40", ",", "3", ",", "144", ",", "467"}], "}"}], ",", 
     RowBox[{"{", 
      RowBox[{"40.5`", ",", "4", ",", "441", ",", "401"}], "}"}], ",", 
     RowBox[{"{", 
      RowBox[{"41", ",", "29", ",", "1473", ",", "686"}], "}"}], ",", 
     RowBox[{"{", 
      RowBox[{"41.5`", ",", "110", ",", "4858", ",", "1804"}], "}"}], ",", 
     RowBox[{"{", 
      RowBox[{"42", ",", "4739", ",", "13430", ",", "5616"}], "}"}], ",", 
     RowBox[{"{", 
      RowBox[{"42.5`", ",", "445", ",", "6361", ",", "8665"}], "}"}], ",", 
     RowBox[{"{", 
      RowBox[{"43", ",", "1143", ",", "10650", ",", "9766"}], "}"}], ",", 
     RowBox[{"{", 
      RowBox[{"43.5`", ",", "5078", ",", "9224", ",", "12512"}], "}"}], ",", 
     RowBox[{"{", 
      RowBox[{"44", ",", "1310", ",", "10793", ",", "13157"}], "}"}], ",", 
     RowBox[{"{", 
      RowBox[{"44.5`", ",", "3002", ",", "9945", ",", "14916"}], "}"}], ",", 
     RowBox[{"{", 
      RowBox[{"45", ",", "1113", ",", "9815", ",", "15444"}], "}"}], ",", 
     RowBox[{"{", 
      RowBox[{"45.5`", ",", "1330", ",", "10216", ",", "16001"}], "}"}], ",", 
     
     RowBox[{"{", 
      RowBox[{"46", ",", "990", ",", "9821", ",", "16437"}], "}"}], ",", 
     RowBox[{"{", 
      RowBox[{"46.5`", ",", "864", ",", "9487", ",", "16589"}], "}"}], ",", 
     RowBox[{"{", 
      RowBox[{"47", ",", "696", ",", "9125", ",", "16469"}], "}"}], ",", 
     RowBox[{"{", 
      RowBox[{"47.5`", ",", "745", ",", "9291", ",", "16410"}], "}"}], ",", 
     RowBox[{"{", 
      RowBox[{"48", ",", "599", ",", "8905", ",", "16128"}], "}"}], ",", 
     RowBox[{"{", 
      RowBox[{"48.5`", ",", "648", ",", "8751", ",", "15745"}], "}"}], ",", 
     RowBox[{"{", 
      RowBox[{"49", ",", "621", ",", "8857", ",", "15552"}], "}"}], ",", 
     RowBox[{"{", 
      RowBox[{"49.5`", ",", "890", ",", "9652", ",", "15518"}], "}"}], ",", 
     RowBox[{"{", 
      RowBox[{"50", ",", "1709", ",", "10449", ",", "16045"}], "}"}], ",", 
     RowBox[{"{", "}"}], ",", 
     RowBox[{"{", 
      RowBox[{"0", ",", "10", ",", "10", ",", "10"}], "}"}], ",", 
     RowBox[{"{", 
      RowBox[{"0.5`", ",", "4", ",", "279", ",", "65"}], "}"}], ",", 
     RowBox[{"{", 
      RowBox[{"1", ",", "15", ",", "1248", ",", "368"}], "}"}], ",", 
     RowBox[{"{", 
      RowBox[{"1.5`", ",", "111", ",", "4473", ",", "1468"}], "}"}], ",", 
     RowBox[{"{", 
      RowBox[{"2", ",", "3361", ",", "12794", ",", "5204"}], "}"}], ",", 
     RowBox[{"{", 
      RowBox[{"2.5`", ",", "2729", ",", "6256", ",", "8754"}], "}"}], ",", 
     RowBox[{"{", 
      RowBox[{"3", ",", "840", ",", "9883", ",", "9727"}], "}"}], ",", 
     RowBox[{"{", 
      RowBox[{"3.5`", ",", "5815", ",", "10632", ",", "12247"}], "}"}], ",", 
     RowBox[{"{", 
      RowBox[{"4", ",", "988", ",", "9836", ",", "13059"}], "}"}], ",", 
     RowBox[{"{", 
      RowBox[{"4.5`", ",", "3670", ",", "10466", ",", "14557"}], "}"}], ",", 
     RowBox[{"{", 
      RowBox[{"5", ",", "893", ",", "9710", ",", "15167"}], "}"}], ",", 
     RowBox[{"{", 
      RowBox[{"5.5`", ",", "1405", ",", "10249", ",", "15868"}], "}"}], ",", 
     RowBox[{"{", 
      RowBox[{"6", ",", "1530", ",", "10226", ",", "16455"}], "}"}], ",", 
     RowBox[{"{", 
      RowBox[{"6.5`", ",", "1091", ",", "9632", ",", "16741"}], "}"}], ",", 
     RowBox[{"{", 
      RowBox[{"7", ",", "630", ",", "8919", ",", "16564"}], "}"}], ",", 
     RowBox[{"{", 
      RowBox[{"7.5`", ",", "451", ",", "8208", ",", "16091"}], "}"}], ",", 
     RowBox[{"{", 
      RowBox[{"8", ",", "259", ",", "7160", ",", "15197"}], "}"}], ",", 
     RowBox[{"{", 
      RowBox[{"8.5`", ",", "120", ",", "4809", ",", "13758"}], "}"}], ",", 
     RowBox[{"{", 
      RowBox[{"9", ",", "4", ",", "220", ",", "10644"}], "}"}], ",", 
     RowBox[{"{", 
      RowBox[{"9.5`", ",", "0", ",", "1", ",", "6916"}], "}"}], ",", 
     RowBox[{"{", 
      RowBox[{"10", ",", "0", ",", "5", ",", "4361"}], "}"}], ",", 
     RowBox[{"{", 
      RowBox[{"10.5`", ",", "0", ",", "9", ",", "2665"}], "}"}], ",", 
     RowBox[{"{", 
      RowBox[{"11", ",", "0", ",", "17", ",", "1598"}], "}"}], ",", 
     RowBox[{"{", 
      RowBox[{"11.5`", ",", "0", ",", "33", ",", "931"}], "}"}], ",", 
     RowBox[{"{", 
      RowBox[{"12", ",", "1", ",", "118", ",", "560"}], "}"}], ",", 
     RowBox[{"{", 
      RowBox[{"12.5`", ",", "5", ",", "343", ",", "396"}], "}"}], ",", 
     RowBox[{"{", 
      RowBox[{"13", ",", "20", ",", "1238", ",", "593"}], "}"}], ",", 
     RowBox[{"{", 
      RowBox[{"13.5`", ",", "97", ",", "4292", ",", "1594"}], "}"}], ",", 
     RowBox[{"{", 
      RowBox[{"14", ",", "2576", ",", "12154", ",", "4924"}], "}"}], ",", 
     RowBox[{"{", 
      RowBox[{"14.5`", ",", "4700", ",", "7009", ",", "8608"}], "}"}], ",", 
     RowBox[{"{", 
      RowBox[{"15", ",", "1286", ",", "10787", ",", "9865"}], "}"}], ",", 
     RowBox[{"{", 
      RowBox[{"15.5`", ",", "5066", ",", "8937", ",", "12427"}], "}"}], ",", 
     RowBox[{"{", 
      RowBox[{"16", ",", "1147", ",", "10110", ",", "12975"}], "}"}], ",", 
     RowBox[{"{", 
      RowBox[{"16.5`", ",", "3410", ",", "10674", ",", "14627"}], "}"}], ",", 
     
     RowBox[{"{", 
      RowBox[{"17", ",", "965", ",", "9754", ",", "15145"}], "}"}], ",", 
     RowBox[{"{", 
      RowBox[{"17.5`", ",", "1758", ",", "10323", ",", "15845"}], "}"}], ",", 
     
     RowBox[{"{", 
      RowBox[{"18", ",", "1095", ",", "9772", ",", "16284"}], "}"}], ",", 
     RowBox[{"{", 
      RowBox[{"18.5`", ",", "926", ",", "9794", ",", "16545"}], "}"}], ",", 
     RowBox[{"{", 
      RowBox[{"19", ",", "1062", ",", "9808", ",", "16569"}], "}"}], ",", 
     RowBox[{"{", 
      RowBox[{"19.5`", ",", "886", ",", "9483", ",", "16697"}], "}"}], ",", 
     RowBox[{"{", 
      RowBox[{"20", ",", "924", ",", "9550", ",", "16613"}], "}"}], ",", 
     RowBox[{"{", 
      RowBox[{"20.5`", ",", "859", ",", "9431", ",", "16651"}], "}"}], ",", 
     RowBox[{"{", 
      RowBox[{"21", ",", "617", ",", "8910", ",", "16456"}], "}"}], ",", 
     RowBox[{"{", 
      RowBox[{"21.5`", ",", "529", ",", "8628", ",", "16190"}], "}"}], ",", 
     RowBox[{"{", 
      RowBox[{"22", ",", "530", ",", "8621", ",", "15829"}], "}"}], ",", 
     RowBox[{"{", 
      RowBox[{"22.5`", ",", "512", ",", "8643", ",", "15462"}], "}"}], ",", 
     RowBox[{"{", 
      RowBox[{"23", ",", "843", ",", "9127", ",", "15291"}], "}"}], ",", 
     RowBox[{"{", 
      RowBox[{"23.5`", ",", "1060", ",", "9772", ",", "15653"}], "}"}], ",", 
     RowBox[{"{", 
      RowBox[{"24", ",", "1480", ",", "10049", ",", "16145"}], "}"}], ",", 
     RowBox[{"{", 
      RowBox[{"24.5`", ",", "1095", ",", "9776", ",", "16407"}], "}"}], ",", 
     RowBox[{"{", 
      RowBox[{"25", ",", "1271", ",", "9953", ",", "16809"}], "}"}], ",", 
     RowBox[{"{", 
      RowBox[{"25.5`", ",", "816", ",", "9393", ",", "16934"}], "}"}], ",", 
     RowBox[{"{", 
      RowBox[{"26", ",", "773", ",", "9131", ",", "16740"}], "}"}], ",", 
     RowBox[{"{", 
      RowBox[{"26.5`", ",", "576", ",", "9047", ",", "16527"}], "}"}], ",", 
     RowBox[{"{", 
      RowBox[{"27", ",", "541", ",", "8816", ",", "16285"}], "}"}], ",", 
     RowBox[{"{", 
      RowBox[{"27.5`", ",", "559", ",", "8794", ",", "15949"}], "}"}], ",", 
     RowBox[{"{", 
      RowBox[{"28", ",", "508", ",", "8802", ",", "15638"}], "}"}], ",", 
     RowBox[{"{", 
      RowBox[{"28.5`", ",", "714", ",", "9355", ",", "15615"}], "}"}], ",", 
     RowBox[{"{", 
      RowBox[{"29", ",", "1017", ",", "9748", ",", "15957"}], "}"}], ",", 
     RowBox[{"{", 
      RowBox[{"29.5`", ",", "1467", ",", "10144", ",", "16305"}], "}"}], ",", 
     
     RowBox[{"{", 
      RowBox[{"30", ",", "1186", ",", "9618", ",", "16590"}], "}"}], ",", 
     RowBox[{"{", 
      RowBox[{"30.5`", ",", "800", ",", "9570", ",", "16671"}], "}"}], ",", 
     RowBox[{"{", 
      RowBox[{"31", ",", "837", ",", "9217", ",", "16633"}], "}"}], ",", 
     RowBox[{"{", 
      RowBox[{"31.5`", ",", "714", ",", "9096", ",", "16619"}], "}"}], ",", 
     RowBox[{"{", 
      RowBox[{"32", ",", "664", ",", "9083", ",", "16381"}], "}"}], ",", 
     RowBox[{"{", 
      RowBox[{"32.5`", ",", "613", ",", "8926", ",", "16166"}], "}"}], ",", 
     RowBox[{"{", 
      RowBox[{"33", ",", "583", ",", "8751", ",", "15885"}], "}"}], ",", 
     RowBox[{"{", 
      RowBox[{"33.5`", ",", "634", ",", "8884", ",", "15749"}], "}"}], ",", 
     RowBox[{"{", 
      RowBox[{"34", ",", "861", ",", "9370", ",", "15598"}], "}"}], ",", 
     RowBox[{"{", 
      RowBox[{"34.5`", ",", "957", ",", "9665", ",", "15806"}], "}"}], ",", 
     RowBox[{"{", 
      RowBox[{"35", ",", "1523", ",", "10095", ",", "16282"}], "}"}], ",", 
     RowBox[{"{", 
      RowBox[{"35.5`", ",", "963", ",", "9584", ",", "16624"}], "}"}], ",", 
     RowBox[{"{", 
      RowBox[{"36", ",", "712", ",", "9316", ",", "16866"}], "}"}], ",", 
     RowBox[{"{", 
      RowBox[{"36.5`", ",", "683", ",", "9227", ",", "16616"}], "}"}], ",", 
     RowBox[{"{", 
      RowBox[{"37", ",", "723", ",", "9172", ",", "16487"}], "}"}], ",", 
     RowBox[{"{", 
      RowBox[{"37.5`", ",", "428", ",", "8221", ",", "16427"}], "}"}], ",", 
     RowBox[{"{", 
      RowBox[{"38", ",", "260", ",", "7099", ",", "15266"}], "}"}], ",", 
     RowBox[{"{", 
      RowBox[{"38.5`", ",", "162", ",", "5461", ",", "13732"}], "}"}], ",", 
     RowBox[{"{", 
      RowBox[{"39", ",", "24", ",", "2066", ",", "11522"}], "}"}], ",", 
     RowBox[{"{", 
      RowBox[{"39.5`", ",", "0", ",", "0", ",", "7702"}], "}"}], ",", 
     RowBox[{"{", 
      RowBox[{"40", ",", "1", ",", "4", ",", "4916"}], "}"}], ",", 
     RowBox[{"{", 
      RowBox[{"40.5`", ",", "0", ",", "7", ",", "3045"}], "}"}], ",", 
     RowBox[{"{", 
      RowBox[{"41", ",", "0", ",", "20", ",", "1828"}], "}"}], ",", 
     RowBox[{"{", 
      RowBox[{"41.5`", ",", "0", ",", "33", ",", "1086"}], "}"}], ",", 
     RowBox[{"{", 
      RowBox[{"42", ",", "1", ",", "93", ",", "697"}], "}"}], ",", 
     RowBox[{"{", 
      RowBox[{"42.5`", ",", "1", ",", "203", ",", "492"}], "}"}], ",", 
     RowBox[{"{", 
      RowBox[{"43", ",", "11", ",", "740", ",", "479"}], "}"}], ",", 
     RowBox[{"{", 
      RowBox[{"43.5`", ",", "50", ",", "2515", ",", "982"}], "}"}], ",", 
     RowBox[{"{", 
      RowBox[{"44", ",", "347", ",", "7934", ",", "2939"}], "}"}], ",", 
     RowBox[{"{", 
      RowBox[{"44.5`", ",", "10306", ",", "11862", ",", "7787"}], "}"}], ",", 
     
     RowBox[{"{", 
      RowBox[{"45", ",", "423", ",", "8426", ",", "9131"}], "}"}], ",", 
     RowBox[{"{", 
      RowBox[{"45.5`", ",", "5703", ",", "11722", ",", "11450"}], "}"}], ",", 
     
     RowBox[{"{", 
      RowBox[{"46", ",", "786", ",", "9454", ",", "12722"}], "}"}], ",", 
     RowBox[{"{", 
      RowBox[{"46.5`", ",", "3762", ",", "11025", ",", "14325"}], "}"}], ",", 
     
     RowBox[{"{", 
      RowBox[{"47", ",", "1121", ",", "9878", ",", "15254"}], "}"}], ",", 
     RowBox[{"{", 
      RowBox[{"47.5`", ",", "1558", ",", "10155", ",", "15896"}], "}"}], ",", 
     
     RowBox[{"{", 
      RowBox[{"48", ",", "1538", ",", "10030", ",", "16369"}], "}"}], ",", 
     RowBox[{"{", 
      RowBox[{"48.5`", ",", "996", ",", "9641", ",", "16669"}], "}"}], ",", 
     RowBox[{"{", 
      RowBox[{"49", ",", "780", ",", "9288", ",", "16744"}], "}"}], ",", 
     RowBox[{"{", 
      RowBox[{"49.5`", ",", "689", ",", "9207", ",", "16682"}], "}"}], ",", 
     RowBox[{"{", 
      RowBox[{"50", ",", "718", ",", "9217", ",", "16524"}], "}"}], ",", 
     RowBox[{"{", "}"}], ",", 
     RowBox[{"{", 
      RowBox[{"0", ",", "10", ",", "10", ",", "10"}], "}"}], ",", 
     RowBox[{"{", 
      RowBox[{"0.5`", ",", "5", ",", "260", ",", "73"}], "}"}], ",", 
     RowBox[{"{", 
      RowBox[{"1", ",", "27", ",", "1357", ",", "375"}], "}"}], ",", 
     RowBox[{"{", 
      RowBox[{"1.5`", ",", "114", ",", "4712", ",", "1614"}], "}"}], ",", 
     RowBox[{"{", 
      RowBox[{"2", ",", "3856", ",", "13118", ",", "5381"}], "}"}], ",", 
     RowBox[{"{", 
      RowBox[{"2.5`", ",", "1238", ",", "6322", ",", "8593"}], "}"}], ",", 
     RowBox[{"{", 
      RowBox[{"3", ",", "1150", ",", "10411", ",", "9878"}], "}"}], ",", 
     RowBox[{"{", 
      RowBox[{"3.5`", ",", "6262", ",", "9476", ",", "12567"}], "}"}], ",", 
     RowBox[{"{", 
      RowBox[{"4", ",", "763", ",", "9387", ",", "12807"}], "}"}], ",", 
     RowBox[{"{", 
      RowBox[{"4.5`", ",", "3013", ",", "10849", ",", "14365"}], "}"}], ",", 
     RowBox[{"{", 
      RowBox[{"5", ",", "1070", ",", "9936", ",", "15053"}], "}"}], ",", 
     RowBox[{"{", 
      RowBox[{"5.5`", ",", "1732", ",", "9977", ",", "15904"}], "}"}], ",", 
     RowBox[{"{", 
      RowBox[{"6", ",", "1833", ",", "10356", ",", "16424"}], "}"}], ",", 
     RowBox[{"{", 
      RowBox[{"6.5`", ",", "978", ",", "9733", ",", "16773"}], "}"}], ",", 
     RowBox[{"{", 
      RowBox[{"7", ",", "895", ",", "9424", ",", "16607"}], "}"}], ",", 
     RowBox[{"{", 
      RowBox[{"7.5`", ",", "656", ",", "8857", ",", "16360"}], "}"}], ",", 
     RowBox[{"{", 
      RowBox[{"8", ",", "575", ",", "8946", ",", "16158"}], "}"}], ",", 
     RowBox[{"{", 
      RowBox[{"8.5`", ",", "531", ",", "8838", ",", "15752"}], "}"}], ",", 
     RowBox[{"{", 
      RowBox[{"9", ",", "765", ",", "9377", ",", "15746"}], "}"}], ",", 
     RowBox[{"{", 
      RowBox[{"9.5`", ",", "1131", ",", "10008", ",", "16044"}], "}"}], ",", 
     RowBox[{"{", 
      RowBox[{"10", ",", "977", ",", "9856", ",", "16395"}], "}"}], ",", 
     RowBox[{"{", 
      RowBox[{"10.5`", ",", "1299", ",", "9754", ",", "16792"}], "}"}], ",", 
     RowBox[{"{", 
      RowBox[{"11", ",", "820", ",", "9441", ",", "16643"}], "}"}], ",", 
     RowBox[{"{", 
      RowBox[{"11.5`", ",", "713", ",", "9261", ",", "16778"}], "}"}], ",", 
     RowBox[{"{", 
      RowBox[{"12", ",", "573", ",", "8775", ",", "16459"}], "}"}], ",", 
     RowBox[{"{", 
      RowBox[{"12.5`", ",", "461", ",", "8341", ",", "15948"}], "}"}], ",", 
     RowBox[{"{", 
      RowBox[{"13", ",", "332", ",", "7682", ",", "15293"}], "}"}], ",", 
     RowBox[{"{", 
      RowBox[{"13.5`", ",", "231", ",", "6672", ",", "14213"}], "}"}], ",", 
     RowBox[{"{", 
      RowBox[{"14", ",", "119", ",", "4910", ",", "12705"}], "}"}], ",", 
     RowBox[{"{", 
      RowBox[{"14.5`", ",", "31", ",", "1598", ",", "10250"}], "}"}], ",", 
     RowBox[{"{", 
      RowBox[{"15", ",", "0", ",", "1", ",", "6771"}], "}"}], ",", 
     RowBox[{"{", 
      RowBox[{"15.5`", ",", "0", ",", "4", ",", "4253"}], "}"}], ",", 
     RowBox[{"{", 
      RowBox[{"16", ",", "0", ",", "9", ",", "2620"}], "}"}], ",", 
     RowBox[{"{", 
      RowBox[{"16.5`", ",", "0", ",", "15", ",", "1579"}], "}"}], ",", 
     RowBox[{"{", 
      RowBox[{"17", ",", "0", ",", "31", ",", "954"}], "}"}], ",", 
     RowBox[{"{", 
      RowBox[{"17.5`", ",", "0", ",", "91", ",", "592"}], "}"}], ",", 
     RowBox[{"{", 
      RowBox[{"18", ",", "2", ",", "271", ",", "412"}], "}"}], ",", 
     RowBox[{"{", 
      RowBox[{"18.5`", ",", "16", ",", "879", ",", "505"}], "}"}], ",", 
     RowBox[{"{", 
      RowBox[{"19", ",", "61", ",", "2907", ",", "1118"}], "}"}], ",", 
     RowBox[{"{", 
      RowBox[{"19.5`", ",", "581", ",", "9145", ",", "3468"}], "}"}], ",", 
     RowBox[{"{", 
      RowBox[{"20", ",", "10436", ",", "10082", ",", "8270"}], "}"}], ",", 
     RowBox[{"{", 
      RowBox[{"20.5`", ",", "405", ",", "8182", ",", "9185"}], "}"}], ",", 
     RowBox[{"{", 
      RowBox[{"21", ",", "5069", ",", "11946", ",", "11673"}], "}"}], ",", 
     RowBox[{"{", 
      RowBox[{"21.5`", ",", "482", ",", "8754", ",", "12916"}], "}"}], ",", 
     RowBox[{"{", 
      RowBox[{"22", ",", "2616", ",", "11167", ",", "13943"}], "}"}], ",", 
     RowBox[{"{", 
      RowBox[{"22.5`", ",", "1889", ",", "10002", ",", "15123"}], "}"}], ",", 
     
     RowBox[{"{", 
      RowBox[{"23", ",", "1746", ",", "10381", ",", "15815"}], "}"}], ",", 
     RowBox[{"{", 
      RowBox[{"23.5`", ",", "1468", ",", "10065", ",", "16516"}], "}"}], ",", 
     
     RowBox[{"{", 
      RowBox[{"24", ",", "869", ",", "9411", ",", "16791"}], "}"}], ",", 
     RowBox[{"{", 
      RowBox[{"24.5`", ",", "751", ",", "9023", ",", "16739"}], "}"}], ",", 
     RowBox[{"{", 
      RowBox[{"25", ",", "429", ",", "8066", ",", "16430"}], "}"}], ",", 
     RowBox[{"{", 
      RowBox[{"25.5`", ",", "243", ",", "6565", ",", "15342"}], "}"}], ",", 
     RowBox[{"{", 
      RowBox[{"26", ",", "81", ",", "3780", ",", "13214"}], "}"}], ",", 
     RowBox[{"{", 
      RowBox[{"26.5`", ",", "0", ",", "4", ",", "9518"}], "}"}], ",", 
     RowBox[{"{", 
      RowBox[{"27", ",", "0", ",", "5", ",", "6087"}], "}"}], ",", 
     RowBox[{"{", 
      RowBox[{"27.5`", ",", "0", ",", "7", ",", "3845"}], "}"}], ",", 
     RowBox[{"{", 
      RowBox[{"28", ",", "0", ",", "16", ",", "2353"}], "}"}], ",", 
     RowBox[{"{", 
      RowBox[{"28.5`", ",", "1", ",", "28", ",", "1412"}], "}"}], ",", 
     RowBox[{"{", 
      RowBox[{"29", ",", "1", ",", "40", ",", "834"}], "}"}], ",", 
     RowBox[{"{", 
      RowBox[{"29.5`", ",", "1", ",", "109", ",", "532"}], "}"}], ",", 
     RowBox[{"{", 
      RowBox[{"30", ",", "2", ",", "348", ",", "408"}], "}"}], ",", 
     RowBox[{"{", 
      RowBox[{"30.5`", ",", "14", ",", "1235", ",", "570"}], "}"}], ",", 
     RowBox[{"{", 
      RowBox[{"31", ",", "97", ",", "4187", ",", "1506"}], "}"}], ",", 
     RowBox[{"{", 
      RowBox[{"31.5`", ",", "2418", ",", "12454", ",", "4893"}], "}"}], ",", 
     RowBox[{"{", 
      RowBox[{"32", ",", "4053", ",", "5489", ",", "8721"}], "}"}], ",", 
     RowBox[{"{", 
      RowBox[{"32.5`", ",", "285", ",", "6840", ",", "8640"}], "}"}], ",", 
     RowBox[{"{", 
      RowBox[{"33", ",", "2553", ",", "11823", ",", "10334"}], "}"}], ",", 
     RowBox[{"{", 
      RowBox[{"33.5`", ",", "1431", ",", "8239", ",", "12162"}], "}"}], ",", 
     RowBox[{"{", 
      RowBox[{"34", ",", "1981", ",", "10988", ",", "13279"}], "}"}], ",", 
     RowBox[{"{", 
      RowBox[{"34.5`", ",", "1827", ",", "9850", ",", "14713"}], "}"}], ",", 
     RowBox[{"{", 
      RowBox[{"35", ",", "2039", ",", "10572", ",", "15650"}], "}"}], ",", 
     RowBox[{"{", 
      RowBox[{"35.5`", ",", "1169", ",", "9894", ",", "16415"}], "}"}], ",", 
     RowBox[{"{", 
      RowBox[{"36", ",", "1442", ",", "10093", ",", "16793"}], "}"}], ",", 
     RowBox[{"{", 
      RowBox[{"36.5`", ",", "943", ",", "9436", ",", "16852"}], "}"}], ",", 
     RowBox[{"{", 
      RowBox[{"37", ",", "670", ",", "8978", ",", "16826"}], "}"}], ",", 
     RowBox[{"{", 
      RowBox[{"37.5`", ",", "487", ",", "8235", ",", "16246"}], "}"}], ",", 
     RowBox[{"{", 
      RowBox[{"38", ",", "381", ",", "7668", ",", "15401"}], "}"}], ",", 
     RowBox[{"{", 
      RowBox[{"38.5`", ",", "208", ",", "6312", ",", "14371"}], "}"}], ",", 
     RowBox[{"{", 
      RowBox[{"39", ",", "70", ",", "3575", ",", "12621"}], "}"}], ",", 
     RowBox[{"{", 
      RowBox[{"39.5`", ",", "0", ",", "3", ",", "9026"}], "}"}], ",", 
     RowBox[{"{", 
      RowBox[{"40", ",", "0", ",", "8", ",", "5812"}], "}"}], ",", 
     RowBox[{"{", 
      RowBox[{"40.5`", ",", "0", ",", "12", ",", "3637"}], "}"}], ",", 
     RowBox[{"{", 
      RowBox[{"41", ",", "0", ",", "17", ",", "2249"}], "}"}], ",", 
     RowBox[{"{", 
      RowBox[{"41.5`", ",", "0", ",", "27", ",", "1278"}], "}"}], ",", 
     RowBox[{"{", 
      RowBox[{"42", ",", "0", ",", "52", ",", "782"}], "}"}], ",", 
     RowBox[{"{", 
      RowBox[{"42.5`", ",", "5", ",", "141", ",", "519"}], "}"}], ",", 
     RowBox[{"{", 
      RowBox[{"43", ",", "5", ",", "374", ",", "437"}], "}"}], ",", 
     RowBox[{"{", 
      RowBox[{"43.5`", ",", "24", ",", "1048", ",", "575"}], "}"}], ",", 
     RowBox[{"{", 
      RowBox[{"44", ",", "65", ",", "3478", ",", "1343"}], "}"}], ",", 
     RowBox[{"{", 
      RowBox[{"44.5`", ",", "1088", ",", "10822", ",", "4150"}], "}"}], ",", 
     RowBox[{"{", 
      RowBox[{"45", ",", "8917", ",", "7948", ",", "8524"}], "}"}], ",", 
     RowBox[{"{", 
      RowBox[{"45.5`", ",", "465", ",", "8252", ",", "8901"}], "}"}], ",", 
     RowBox[{"{", 
      RowBox[{"46", ",", "5059", ",", "12237", ",", "11270"}], "}"}], ",", 
     RowBox[{"{", 
      RowBox[{"46.5`", ",", "503", ",", "8705", ",", "12634"}], "}"}], ",", 
     RowBox[{"{", 
      RowBox[{"47", ",", "2783", ",", "11340", ",", "13974"}], "}"}], ",", 
     RowBox[{"{", 
      RowBox[{"47.5`", ",", "925", ",", "9290", ",", "14947"}], "}"}], ",", 
     RowBox[{"{", 
      RowBox[{"48", ",", "1576", ",", "10465", ",", "15732"}], "}"}], ",", 
     RowBox[{"{", 
      RowBox[{"48.5`", ",", "1085", ",", "9930", ",", "16571"}], "}"}], ",", 
     RowBox[{"{", 
      RowBox[{"49", ",", "1020", ",", "9693", ",", "16697"}], "}"}], ",", 
     RowBox[{"{", 
      RowBox[{"49.5`", ",", "704", ",", "9250", ",", "16747"}], "}"}], ",", 
     RowBox[{"{", 
      RowBox[{"50", ",", "673", ",", "9218", ",", "16510"}], "}"}], ",", 
     RowBox[{"{", "}"}], ",", 
     RowBox[{"{", 
      RowBox[{"0", ",", "10", ",", "10", ",", "10"}], "}"}], ",", 
     RowBox[{"{", 
      RowBox[{"0.5`", ",", "3", ",", "266", ",", "68"}], "}"}], ",", 
     RowBox[{"{", 
      RowBox[{"1", ",", "22", ",", "1197", ",", "366"}], "}"}], ",", 
     RowBox[{"{", 
      RowBox[{"1.5`", ",", "82", ",", "4412", ",", "1471"}], "}"}], ",", 
     RowBox[{"{", 
      RowBox[{"2", ",", "3870", ",", "12848", ",", "5128"}], "}"}], ",", 
     RowBox[{"{", 
      RowBox[{"2.5`", ",", "2317", ",", "6397", ",", "8579"}], "}"}], ",", 
     RowBox[{"{", 
      RowBox[{"3", ",", "1210", ",", "10343", ",", "9819"}], "}"}], ",", 
     RowBox[{"{", 
      RowBox[{"3.5`", ",", "4961", ",", "9600", ",", "12347"}], "}"}], ",", 
     RowBox[{"{", 
      RowBox[{"4", ",", "1248", ",", "10360", ",", "13130"}], "}"}], ",", 
     RowBox[{"{", 
      RowBox[{"4.5`", ",", "3197", ",", "10250", ",", "14646"}], "}"}], ",", 
     RowBox[{"{", 
      RowBox[{"5", ",", "925", ",", "9667", ",", "15336"}], "}"}], ",", 
     RowBox[{"{", 
      RowBox[{"5.5`", ",", "1859", ",", "10411", ",", "16118"}], "}"}], ",", 
     RowBox[{"{", 
      RowBox[{"6", ",", "1216", ",", "9892", ",", "16549"}], "}"}], ",", 
     RowBox[{"{", 
      RowBox[{"6.5`", ",", "892", ",", "9414", ",", "16638"}], "}"}], ",", 
     RowBox[{"{", 
      RowBox[{"7", ",", "795", ",", "9334", ",", "16674"}], "}"}], ",", 
     RowBox[{"{", 
      RowBox[{"7.5`", ",", "628", ",", "9134", ",", "16696"}], "}"}], ",", 
     RowBox[{"{", 
      RowBox[{"8", ",", "549", ",", "8673", ",", "16298"}], "}"}], ",", 
     RowBox[{"{", 
      RowBox[{"8.5`", ",", "580", ",", "8514", ",", "15703"}], "}"}], ",", 
     RowBox[{"{", 
      RowBox[{"9", ",", "497", ",", "8447", ",", "15181"}], "}"}], ",", 
     RowBox[{"{", 
      RowBox[{"9.5`", ",", "653", ",", "9112", ",", "14802"}], "}"}], ",", 
     RowBox[{"{", 
      RowBox[{"10", ",", "1657", ",", "10599", ",", "15325"}], "}"}], ",", 
     RowBox[{"{", 
      RowBox[{"10.5`", ",", "1398", ",", "9995", ",", "16103"}], "}"}], ",", 
     RowBox[{"{", 
      RowBox[{"11", ",", "1415", ",", "9889", ",", "16536"}], "}"}], ",", 
     RowBox[{"{", 
      RowBox[{"11.5`", ",", "1014", ",", "9750", ",", "16734"}], "}"}], ",", 
     RowBox[{"{", 
      RowBox[{"12", ",", "697", ",", "9138", ",", "16537"}], "}"}], ",", 
     RowBox[{"{", 
      RowBox[{"12.5`", ",", "552", ",", "8610", ",", "16297"}], "}"}], ",", 
     RowBox[{"{", 
      RowBox[{"13", ",", "440", ",", "8466", ",", "15806"}], "}"}], ",", 
     RowBox[{"{", 
      RowBox[{"13.5`", ",", "476", ",", "8403", ",", "15507"}], "}"}], ",", 
     RowBox[{"{", 
      RowBox[{"14", ",", "505", ",", "8929", ",", "15196"}], "}"}], ",", 
     RowBox[{"{", 
      RowBox[{"14.5`", ",", "900", ",", "9618", ",", "15489"}], "}"}], ",", 
     RowBox[{"{", 
      RowBox[{"15", ",", "1736", ",", "10320", ",", "16058"}], "}"}], ",", 
     RowBox[{"{", 
      RowBox[{"15.5`", ",", "1316", ",", "9942", ",", "16420"}], "}"}], ",", 
     RowBox[{"{", 
      RowBox[{"16", ",", "898", ",", "9611", ",", "16677"}], "}"}], ",", 
     RowBox[{"{", 
      RowBox[{"16.5`", ",", "1007", ",", "9621", ",", "16671"}], "}"}], ",", 
     RowBox[{"{", 
      RowBox[{"17", ",", "770", ",", "9208", ",", "16541"}], "}"}], ",", 
     RowBox[{"{", 
      RowBox[{"17.5`", ",", "484", ",", "8731", ",", "16317"}], "}"}], ",", 
     RowBox[{"{", 
      RowBox[{"18", ",", "430", ",", "8159", ",", "15960"}], "}"}], ",", 
     RowBox[{"{", 
      RowBox[{"18.5`", ",", "251", ",", "7203", ",", "15289"}], "}"}], ",", 
     RowBox[{"{", 
      RowBox[{"19", ",", "118", ",", "5407", ",", "13829"}], "}"}], ",", 
     RowBox[{"{", 
      RowBox[{"19.5`", ",", "29", ",", "2174", ",", "11452"}], "}"}], ",", 
     RowBox[{"{", 
      RowBox[{"20", ",", "1", ",", "6", ",", "7666"}], "}"}], ",", 
     RowBox[{"{", 
      RowBox[{"20.5`", ",", "0", ",", "3", ",", "4890"}], "}"}], ",", 
     RowBox[{"{", 
      RowBox[{"21", ",", "0", ",", "12", ",", "2991"}], "}"}], ",", 
     RowBox[{"{", 
      RowBox[{"21.5`", ",", "0", ",", "18", ",", "1749"}], "}"}], ",", 
     RowBox[{"{", 
      RowBox[{"22", ",", "0", ",", "35", ",", "1044"}], "}"}], ",", 
     RowBox[{"{", 
      RowBox[{"22.5`", ",", "2", ",", "105", ",", "651"}], "}"}], ",", 
     RowBox[{"{", 
      RowBox[{"23", ",", "3", ",", "316", ",", "458"}], "}"}], ",", 
     RowBox[{"{", 
      RowBox[{"23.5`", ",", "17", ",", "988", ",", "556"}], "}"}], ",", 
     RowBox[{"{", 
      RowBox[{"24", ",", "66", ",", "3383", ",", "1321"}], "}"}], ",", 
     RowBox[{"{", 
      RowBox[{"24.5`", ",", "1065", ",", "10465", ",", "4102"}], "}"}], ",", 
     RowBox[{"{", 
      RowBox[{"25", ",", "9505", ",", "8736", ",", "8585"}], "}"}], ",", 
     RowBox[{"{", 
      RowBox[{"25.5`", ",", "539", ",", "8835", ",", "9359"}], "}"}], ",", 
     RowBox[{"{", 
      RowBox[{"26", ",", "5594", ",", "11642", ",", "11899"}], "}"}], ",", 
     RowBox[{"{", 
      RowBox[{"26.5`", ",", "654", ",", "9394", ",", "12798"}], "}"}], ",", 
     RowBox[{"{", 
      RowBox[{"27", ",", "3527", ",", "11162", ",", "14184"}], "}"}], ",", 
     RowBox[{"{", 
      RowBox[{"27.5`", ",", "972", ",", "9915", ",", "15086"}], "}"}], ",", 
     RowBox[{"{", 
      RowBox[{"28", ",", "2175", ",", "10356", ",", "15783"}], "}"}], ",", 
     RowBox[{"{", 
      RowBox[{"28.5`", ",", "1243", ",", "9888", ",", "16060"}], "}"}], ",", 
     RowBox[{"{", 
      RowBox[{"29", ",", "1133", ",", "9848", ",", "16462"}], "}"}], ",", 
     RowBox[{"{", 
      RowBox[{"29.5`", ",", "889", ",", "9518", ",", "16648"}], "}"}], ",", 
     RowBox[{"{", 
      RowBox[{"30", ",", "708", ",", "9185", ",", "16688"}], "}"}], ",", 
     RowBox[{"{", 
      RowBox[{"30.5`", ",", "693", ",", "8919", ",", "16479"}], "}"}], ",", 
     RowBox[{"{", 
      RowBox[{"31", ",", "453", ",", "8249", ",", "15917"}], "}"}], ",", 
     RowBox[{"{", 
      RowBox[{"31.5`", ",", "337", ",", "7665", ",", "15189"}], "}"}], ",", 
     RowBox[{"{", 
      RowBox[{"32", ",", "312", ",", "7162", ",", "14435"}], "}"}], ",", 
     RowBox[{"{", 
      RowBox[{"32.5`", ",", "189", ",", "6425", ",", "13379"}], "}"}], ",", 
     RowBox[{"{", 
      RowBox[{"33", ",", "163", ",", "5246", ",", "12024"}], "}"}], ",", 
     RowBox[{"{", 
      RowBox[{"33.5`", ",", "63", ",", "3366", ",", "10213"}], "}"}], ",", 
     RowBox[{"{", 
      RowBox[{"34", ",", "2", ",", "121", ",", "7556"}], "}"}], ",", 
     RowBox[{"{", 
      RowBox[{"34.5`", ",", "1", ",", "10", ",", "4772"}], "}"}], ",", 
     RowBox[{"{", 
      RowBox[{"35", ",", "0", ",", "7", ",", "2916"}], "}"}], ",", 
     RowBox[{"{", 
      RowBox[{"35.5`", ",", "0", ",", "13", ",", "1733"}], "}"}], ",", 
     RowBox[{"{", 
      RowBox[{"36", ",", "2", ",", "31", ",", "1049"}], "}"}], ",", 
     RowBox[{"{", 
      RowBox[{"36.5`", ",", "0", ",", "71", ",", "639"}], "}"}], ",", 
     RowBox[{"{", 
      RowBox[{"37", ",", "3", ",", "215", ",", "436"}], "}"}], ",", 
     RowBox[{"{", 
      RowBox[{"37.5`", ",", "7", ",", "667", ",", "456"}], "}"}], ",", 
     RowBox[{"{", 
      RowBox[{"38", ",", "28", ",", "2301", ",", "898"}], "}"}], ",", 
     RowBox[{"{", 
      RowBox[{"38.5`", ",", "296", ",", "7602", ",", "2784"}], "}"}], ",", 
     RowBox[{"{", 
      RowBox[{"39", ",", "9813", ",", "12447", ",", "7543"}], "}"}], ",", 
     RowBox[{"{", 
      RowBox[{"39.5`", ",", "405", ",", "8137", ",", "9129"}], "}"}], ",", 
     RowBox[{"{", 
      RowBox[{"40", ",", "5047", ",", "12144", ",", "11415"}], "}"}], ",", 
     RowBox[{"{", 
      RowBox[{"40.5`", ",", "591", ",", "8916", ",", "12656"}], "}"}], ",", 
     RowBox[{"{", 
      RowBox[{"41", ",", "3108", ",", "11314", ",", "13937"}], "}"}], ",", 
     RowBox[{"{", 
      RowBox[{"41.5`", ",", "1032", ",", "9717", ",", "14808"}], "}"}], ",", 
     RowBox[{"{", 
      RowBox[{"42", ",", "2071", ",", "10364", ",", "15658"}], "}"}], ",", 
     RowBox[{"{", 
      RowBox[{"42.5`", ",", "1053", ",", "10111", ",", "16030"}], "}"}], ",", 
     
     RowBox[{"{", 
      RowBox[{"43", ",", "1490", ",", "9993", ",", "16704"}], "}"}], ",", 
     RowBox[{"{", 
      RowBox[{"43.5`", ",", "883", ",", "9395", ",", "16774"}], "}"}], ",", 
     RowBox[{"{", 
      RowBox[{"44", ",", "766", ",", "9377", ",", "16574"}], "}"}], ",", 
     RowBox[{"{", 
      RowBox[{"44.5`", ",", "673", ",", "9318", ",", "16538"}], "}"}], ",", 
     RowBox[{"{", 
      RowBox[{"45", ",", "592", ",", "9024", ",", "16421"}], "}"}], ",", 
     RowBox[{"{", 
      RowBox[{"45.5`", ",", "618", ",", "8940", ",", "16263"}], "}"}], ",", 
     RowBox[{"{", 
      RowBox[{"46", ",", "659", ",", "8953", ",", "16131"}], "}"}], ",", 
     RowBox[{"{", 
      RowBox[{"46.5`", ",", "762", ",", "9245", ",", "16097"}], "}"}], ",", 
     RowBox[{"{", 
      RowBox[{"47", ",", "792", ",", "9504", ",", "16259"}], "}"}], ",", 
     RowBox[{"{", 
      RowBox[{"47.5`", ",", "749", ",", "9614", ",", "16354"}], "}"}], ",", 
     RowBox[{"{", 
      RowBox[{"48", ",", "995", ",", "9621", ",", "16589"}], "}"}], ",", 
     RowBox[{"{", 
      RowBox[{"48.5`", ",", "875", ",", "9409", ",", "16777"}], "}"}], ",", 
     RowBox[{"{", 
      RowBox[{"49", ",", "634", ",", "8944", ",", "16563"}], "}"}], ",", 
     RowBox[{"{", 
      RowBox[{"49.5`", ",", "446", ",", "8483", ",", "16094"}], "}"}], ",", 
     RowBox[{"{", 
      RowBox[{"50", ",", "495", ",", "8464", ",", "15683"}], "}"}], ",", 
     RowBox[{"{", "}"}], ",", 
     RowBox[{"{", 
      RowBox[{"0", ",", "10", ",", "10", ",", "10"}], "}"}], ",", 
     RowBox[{"{", 
      RowBox[{"0.5`", ",", "3", ",", "200", ",", "54"}], "}"}], ",", 
     RowBox[{"{", 
      RowBox[{"1", ",", "9", ",", "929", ",", "280"}], "}"}], ",", 
     RowBox[{"{", 
      RowBox[{"1.5`", ",", "68", ",", "3528", ",", "1134"}], "}"}], ",", 
     RowBox[{"{", 
      RowBox[{"2", ",", "1498", ",", "11302", ",", "4224"}], "}"}], ",", 
     RowBox[{"{", 
      RowBox[{"2.5`", ",", "7216", ",", "7609", ",", "8687"}], "}"}], ",", 
     RowBox[{"{", 
      RowBox[{"3", ",", "822", ",", "9704", ",", "9624"}], "}"}], ",", 
     RowBox[{"{", 
      RowBox[{"3.5`", ",", "6255", ",", "10734", ",", "12149"}], "}"}], ",", 
     RowBox[{"{", 
      RowBox[{"4", ",", "773", ",", "9598", ",", "12988"}], "}"}], ",", 
     RowBox[{"{", 
      RowBox[{"4.5`", ",", "3146", ",", "10748", ",", "14312"}], "}"}], ",", 
     RowBox[{"{", 
      RowBox[{"5", ",", "1017", ",", "9836", ",", "14909"}], "}"}], ",", 
     RowBox[{"{", 
      RowBox[{"5.5`", ",", "1978", ",", "10247", ",", "15739"}], "}"}], ",", 
     RowBox[{"{", 
      RowBox[{"6", ",", "992", ",", "9697", ",", "16200"}], "}"}], ",", 
     RowBox[{"{", 
      RowBox[{"6.5`", ",", "1252", ",", "9950", ",", "16564"}], "}"}], ",", 
     RowBox[{"{", 
      RowBox[{"7", ",", "951", ",", "9484", ",", "16880"}], "}"}], ",", 
     RowBox[{"{", 
      RowBox[{"7.5`", ",", "508", ",", "8700", ",", "16583"}], "}"}], ",", 
     RowBox[{"{", 
      RowBox[{"8", ",", "370", ",", "7680", ",", "15877"}], "}"}], ",", 
     RowBox[{"{", 
      RowBox[{"8.5`", ",", "178", ",", "5765", ",", "14605"}], "}"}], ",", 
     RowBox[{"{", 
      RowBox[{"9", ",", "31", ",", "1503", ",", "11951"}], "}"}], ",", 
     RowBox[{"{", 
      RowBox[{"9.5`", ",", "0", ",", "3", ",", "7838"}], "}"}], ",", 
     RowBox[{"{", 
      RowBox[{"10", ",", "1", ",", "9", ",", "4993"}], "}"}], ",", 
     RowBox[{"{", 
      RowBox[{"10.5`", ",", "0", ",", "4", ",", "3042"}], "}"}], ",", 
     RowBox[{"{", 
      RowBox[{"11", ",", "1", ",", "16", ",", "1794"}], "}"}], ",", 
     RowBox[{"{", 
      RowBox[{"11.5`", ",", "1", ",", "35", ",", "1083"}], "}"}], ",", 
     RowBox[{"{", 
      RowBox[{"12", ",", "1", ",", "69", ",", "654"}], "}"}], ",", 
     RowBox[{"{", 
      RowBox[{"12.5`", ",", "1", ",", "188", ",", "437"}], "}"}], ",", 
     RowBox[{"{", 
      RowBox[{"13", ",", "10", ",", "621", ",", "422"}], "}"}], ",", 
     RowBox[{"{", 
      RowBox[{"13.5`", ",", "37", ",", "2267", ",", "887"}], "}"}], ",", 
     RowBox[{"{", 
      RowBox[{"14", ",", "230", ",", "7150", ",", "2718"}], "}"}], ",", 
     RowBox[{"{", 
      RowBox[{"14.5`", ",", "9776", ",", "12844", ",", "7430"}], "}"}], ",", 
     RowBox[{"{", 
      RowBox[{"15", ",", "306", ",", "7138", ",", "8799"}], "}"}], ",", 
     RowBox[{"{", 
      RowBox[{"15.5`", ",", "3242", ",", "12003", ",", "10516"}], "}"}], ",", 
     
     RowBox[{"{", 
      RowBox[{"16", ",", "2035", ",", "8518", ",", "12599"}], "}"}], ",", 
     RowBox[{"{", 
      RowBox[{"16.5`", ",", "1401", ",", "10749", ",", "13531"}], "}"}], ",", 
     
     RowBox[{"{", 
      RowBox[{"17", ",", "3389", ",", "9851", ",", "14896"}], "}"}], ",", 
     RowBox[{"{", 
      RowBox[{"17.5`", ",", "1023", ",", "9801", ",", "15275"}], "}"}], ",", 
     RowBox[{"{", 
      RowBox[{"18", ",", "1635", ",", "10334", ",", "16041"}], "}"}], ",", 
     RowBox[{"{", 
      RowBox[{"18.5`", ",", "1131", ",", "9700", ",", "16359"}], "}"}], ",", 
     RowBox[{"{", 
      RowBox[{"19", ",", "1038", ",", "9713", ",", "16412"}], "}"}], ",", 
     RowBox[{"{", 
      RowBox[{"19.5`", ",", "1046", ",", "9858", ",", "16631"}], "}"}], ",", 
     RowBox[{"{", 
      RowBox[{"20", ",", "723", ",", "9272", ",", "16750"}], "}"}], ",", 
     RowBox[{"{", 
      RowBox[{"20.5`", ",", "592", ",", "8860", ",", "16554"}], "}"}], ",", 
     RowBox[{"{", 
      RowBox[{"21", ",", "407", ",", "8419", ",", "16009"}], "}"}], ",", 
     RowBox[{"{", 
      RowBox[{"21.5`", ",", "423", ",", "8110", ",", "15464"}], "}"}], ",", 
     RowBox[{"{", 
      RowBox[{"22", ",", "366", ",", "7556", ",", "14621"}], "}"}], ",", 
     RowBox[{"{", 
      RowBox[{"22.5`", ",", "274", ",", "7403", ",", "13871"}], "}"}], ",", 
     RowBox[{"{", 
      RowBox[{"23", ",", "342", ",", "7958", ",", "13393"}], "}"}], ",", 
     RowBox[{"{", 
      RowBox[{"23.5`", ",", "849", ",", "9768", ",", "13759"}], "}"}], ",", 
     RowBox[{"{", 
      RowBox[{"24", ",", "2938", ",", "10658", ",", "14891"}], "}"}], ",", 
     RowBox[{"{", 
      RowBox[{"24.5`", ",", "1340", ",", "9873", ",", "15597"}], "}"}], ",", 
     RowBox[{"{", 
      RowBox[{"25", ",", "1399", ",", "10137", ",", "16055"}], "}"}], ",", 
     RowBox[{"{", 
      RowBox[{"25.5`", ",", "1514", ",", "10113", ",", "16372"}], "}"}], ",", 
     
     RowBox[{"{", 
      RowBox[{"26", ",", "1157", ",", "9978", ",", "16737"}], "}"}], ",", 
     RowBox[{"{", 
      RowBox[{"26.5`", ",", "1069", ",", "9843", ",", "16850"}], "}"}], ",", 
     RowBox[{"{", 
      RowBox[{"27", ",", "719", ",", "9530", ",", "16957"}], "}"}], ",", 
     RowBox[{"{", 
      RowBox[{"27.5`", ",", "529", ",", "8893", ",", "16787"}], "}"}], ",", 
     RowBox[{"{", 
      RowBox[{"28", ",", "486", ",", "8212", ",", "16259"}], "}"}], ",", 
     RowBox[{"{", 
      RowBox[{"28.5`", ",", "313", ",", "7286", ",", "15369"}], "}"}], ",", 
     RowBox[{"{", 
      RowBox[{"29", ",", "188", ",", "6270", ",", "14171"}], "}"}], ",", 
     RowBox[{"{", 
      RowBox[{"29.5`", ",", "91", ",", "4121", ",", "12392"}], "}"}], ",", 
     RowBox[{"{", 
      RowBox[{"30", ",", "0", ",", "21", ",", "9296"}], "}"}], ",", 
     RowBox[{"{", 
      RowBox[{"30.5`", ",", "0", ",", "2", ",", "5914"}], "}"}], ",", 
     RowBox[{"{", 
      RowBox[{"31", ",", "1", ",", "12", ",", "3648"}], "}"}], ",", 
     RowBox[{"{", 
      RowBox[{"31.5`", ",", "0", ",", "14", ",", "2221"}], "}"}], ",", 
     RowBox[{"{", 
      RowBox[{"32", ",", "0", ",", "22", ",", "1354"}], "}"}], ",", 
     RowBox[{"{", 
      RowBox[{"32.5`", ",", "2", ",", "54", ",", "824"}], "}"}], ",", 
     RowBox[{"{", 
      RowBox[{"33", ",", "2", ",", "151", ",", "533"}], "}"}], ",", 
     RowBox[{"{", 
      RowBox[{"33.5`", ",", "5", ",", "405", ",", "436"}], "}"}], ",", 
     RowBox[{"{", 
      RowBox[{"34", ",", "19", ",", "1337", ",", "635"}], "}"}], ",", 
     RowBox[{"{", 
      RowBox[{"34.5`", ",", "97", ",", "4229", ",", "1657"}], "}"}], ",", 
     RowBox[{"{", 
      RowBox[{"35", ",", "2342", ",", "12366", ",", "4962"}], "}"}], ",", 
     RowBox[{"{", 
      RowBox[{"35.5`", ",", "3588", ",", "6215", ",", "8681"}], "}"}], ",", 
     RowBox[{"{", 
      RowBox[{"36", ",", "922", ",", "9953", ",", "9537"}], "}"}], ",", 
     RowBox[{"{", 
      RowBox[{"36.5`", ",", "5351", ",", "10206", ",", "12144"}], "}"}], ",", 
     
     RowBox[{"{", 
      RowBox[{"37", ",", "1377", ",", "10408", ",", "13037"}], "}"}], ",", 
     RowBox[{"{", 
      RowBox[{"37.5`", ",", "3238", ",", "10266", ",", "14569"}], "}"}], ",", 
     
     RowBox[{"{", 
      RowBox[{"38", ",", "1453", ",", "10304", ",", "15247"}], "}"}], ",", 
     RowBox[{"{", 
      RowBox[{"38.5`", ",", "1746", ",", "10282", ",", "15981"}], "}"}], ",", 
     
     RowBox[{"{", 
      RowBox[{"39", ",", "1142", ",", "9910", ",", "16577"}], "}"}], ",", 
     RowBox[{"{", 
      RowBox[{"39.5`", ",", "947", ",", "9614", ",", "16731"}], "}"}], ",", 
     RowBox[{"{", 
      RowBox[{"40", ",", "910", ",", "9692", ",", "16771"}], "}"}], ",", 
     RowBox[{"{", 
      RowBox[{"40.5`", ",", "763", ",", "9351", ",", "16938"}], "}"}], ",", 
     RowBox[{"{", 
      RowBox[{"41", ",", "462", ",", "8210", ",", "16623"}], "}"}], ",", 
     RowBox[{"{", 
      RowBox[{"41.5`", ",", "238", ",", "7199", ",", "15797"}], "}"}], ",", 
     RowBox[{"{", 
      RowBox[{"42", ",", "135", ",", "4974", ",", "14304"}], "}"}], ",", 
     RowBox[{"{", 
      RowBox[{"42.5`", ",", "3", ",", "276", ",", "11123"}], "}"}], ",", 
     RowBox[{"{", 
      RowBox[{"43", ",", "0", ",", "4", ",", "7222"}], "}"}], ",", 
     RowBox[{"{", 
      RowBox[{"43.5`", ",", "0", ",", "6", ",", "4548"}], "}"}], ",", 
     RowBox[{"{", 
      RowBox[{"44", ",", "0", ",", "6", ",", "2726"}], "}"}], ",", 
     RowBox[{"{", 
      RowBox[{"44.5`", ",", "0", ",", "16", ",", "1599"}], "}"}], ",", 
     RowBox[{"{", 
      RowBox[{"45", ",", "0", ",", "54", ",", "959"}], "}"}], ",", 
     RowBox[{"{", 
      RowBox[{"45.5`", ",", "2", ",", "142", ",", "618"}], "}"}], ",", 
     RowBox[{"{", 
      RowBox[{"46", ",", "7", ",", "424", ",", "476"}], "}"}], ",", 
     RowBox[{"{", 
      RowBox[{"46.5`", ",", "19", ",", "1306", ",", "681"}], "}"}], ",", 
     RowBox[{"{", 
      RowBox[{"47", ",", "105", ",", "4258", ",", "1723"}], "}"}], ",", 
     RowBox[{"{", 
      RowBox[{"47.5`", ",", "2593", ",", "12188", ",", "5126"}], "}"}], ",", 
     RowBox[{"{", 
      RowBox[{"48", ",", "3783", ",", "6867", ",", "8797"}], "}"}], ",", 
     RowBox[{"{", 
      RowBox[{"48.5`", ",", "1277", ",", "10475", ",", "10059"}], "}"}], ",", 
     
     RowBox[{"{", 
      RowBox[{"49", ",", "5031", ",", "9604", ",", "12522"}], "}"}], ",", 
     RowBox[{"{", 
      RowBox[{"49.5`", ",", "1313", ",", "10289", ",", "13232"}], "}"}], ",", 
     
     RowBox[{"{", 
      RowBox[{"50", ",", "2911", ",", "10165", ",", "14630"}], "}"}], ",", 
     RowBox[{"{", "}"}], ",", 
     RowBox[{"{", 
      RowBox[{"0", ",", "10", ",", "10", ",", "10"}], "}"}], ",", 
     RowBox[{"{", 
      RowBox[{"0.5`", ",", "8", ",", "253", ",", "70"}], "}"}], ",", 
     RowBox[{"{", 
      RowBox[{"1", ",", "12", ",", "1122", ",", "343"}], "}"}], ",", 
     RowBox[{"{", 
      RowBox[{"1.5`", ",", "82", ",", "3986", ",", "1311"}], "}"}], ",", 
     RowBox[{"{", 
      RowBox[{"2", ",", "2244", ",", "12050", ",", "4540"}], "}"}], ",", 
     RowBox[{"{", 
      RowBox[{"2.5`", ",", "6883", ",", "6911", ",", "8675"}], "}"}], ",", 
     RowBox[{"{", 
      RowBox[{"3", ",", "463", ",", "8752", ",", "9278"}], "}"}], ",", 
     RowBox[{"{", 
      RowBox[{"3.5`", ",", "5835", ",", "11440", ",", "11862"}], "}"}], ",", 
     RowBox[{"{", 
      RowBox[{"4", ",", "1178", ",", "10050", ",", "12956"}], "}"}], ",", 
     RowBox[{"{", 
      RowBox[{"4.5`", ",", "2665", ",", "10548", ",", "14397"}], "}"}], ",", 
     RowBox[{"{", 
      RowBox[{"5", ",", "1312", ",", "10055", ",", "15297"}], "}"}], ",", 
     RowBox[{"{", 
      RowBox[{"5.5`", ",", "1620", ",", "10080", ",", "15903"}], "}"}], ",", 
     RowBox[{"{", 
      RowBox[{"6", ",", "1526", ",", "10038", ",", "16424"}], "}"}], ",", 
     RowBox[{"{", 
      RowBox[{"6.5`", ",", "1136", ",", "9920", ",", "16809"}], "}"}], ",", 
     RowBox[{"{", 
      RowBox[{"7", ",", "961", ",", "9476", ",", "16761"}], "}"}], ",", 
     RowBox[{"{", 
      RowBox[{"7.5`", ",", "752", ",", "9162", ",", "16648"}], "}"}], ",", 
     RowBox[{"{", 
      RowBox[{"8", ",", "653", ",", "8977", ",", "16411"}], "}"}], ",", 
     RowBox[{"{", 
      RowBox[{"8.5`", ",", "473", ",", "8909", ",", "15942"}], "}"}], ",", 
     RowBox[{"{", 
      RowBox[{"9", ",", "591", ",", "8734", ",", "15746"}], "}"}], ",", 
     RowBox[{"{", 
      RowBox[{"9.5`", ",", "505", ",", "8516", ",", "15421"}], "}"}], ",", 
     RowBox[{"{", 
      RowBox[{"10", ",", "775", ",", "8979", ",", "15491"}], "}"}], ",", 
     RowBox[{"{", 
      RowBox[{"10.5`", ",", "671", ",", "9187", ",", "15635"}], "}"}], ",", 
     RowBox[{"{", 
      RowBox[{"11", ",", "964", ",", "9949", ",", "15882"}], "}"}], ",", 
     RowBox[{"{", 
      RowBox[{"11.5`", ",", "1450", ",", "10037", ",", "16302"}], "}"}], ",", 
     
     RowBox[{"{", 
      RowBox[{"12", ",", "1206", ",", "9738", ",", "16513"}], "}"}], ",", 
     RowBox[{"{", 
      RowBox[{"12.5`", ",", "1063", ",", "9853", ",", "16806"}], "}"}], ",", 
     RowBox[{"{", 
      RowBox[{"13", ",", "653", ",", "9235", ",", "16741"}], "}"}], ",", 
     RowBox[{"{", 
      RowBox[{"13.5`", ",", "573", ",", "8880", ",", "16611"}], "}"}], ",", 
     RowBox[{"{", 
      RowBox[{"14", ",", "507", ",", "8219", ",", "16143"}], "}"}], ",", 
     RowBox[{"{", 
      RowBox[{"14.5`", ",", "344", ",", "7416", ",", "15154"}], "}"}], ",", 
     RowBox[{"{", 
      RowBox[{"15", ",", "191", ",", "6417", ",", "14004"}], "}"}], ",", 
     RowBox[{"{", 
      RowBox[{"15.5`", ",", "159", ",", "5389", ",", "12576"}], "}"}], ",", 
     RowBox[{"{", 
      RowBox[{"16", ",", "73", ",", "3514", ",", "10788"}], "}"}], ",", 
     RowBox[{"{", 
      RowBox[{"16.5`", ",", "7", ",", "244", ",", "8024"}], "}"}], ",", 
     RowBox[{"{", 
      RowBox[{"17", ",", "0", ",", "8", ",", "5091"}], "}"}], ",", 
     RowBox[{"{", 
      RowBox[{"17.5`", ",", "0", ",", "12", ",", "3131"}], "}"}], ",", 
     RowBox[{"{", 
      RowBox[{"18", ",", "0", ",", "25", ",", "1911"}], "}"}], ",", 
     RowBox[{"{", 
      RowBox[{"18.5`", ",", "0", ",", "32", ",", "1127"}], "}"}], ",", 
     RowBox[{"{", 
      RowBox[{"19", ",", "1", ",", "88", ",", "693"}], "}"}], ",", 
     RowBox[{"{", 
      RowBox[{"19.5`", ",", "2", ",", "212", ",", "444"}], "}"}], ",", 
     RowBox[{"{", 
      RowBox[{"20", ",", "7", ",", "663", ",", "446"}], "}"}], ",", 
     RowBox[{"{", 
      RowBox[{"20.5`", ",", "41", ",", "2294", ",", "947"}], "}"}], ",", 
     RowBox[{"{", 
      RowBox[{"21", ",", "295", ",", "7488", ",", "2857"}], "}"}], ",", 
     RowBox[{"{", 
      RowBox[{"21.5`", ",", "10488", ",", "12082", ",", "7739"}], "}"}], ",", 
     
     RowBox[{"{", 
      RowBox[{"22", ",", "341", ",", "7553", ",", "8894"}], "}"}], ",", 
     RowBox[{"{", 
      RowBox[{"22.5`", ",", "4088", ",", "11823", ",", "11048"}], "}"}], ",", 
     
     RowBox[{"{", 
      RowBox[{"23", ",", "672", ",", "8883", ",", "12568"}], "}"}], ",", 
     RowBox[{"{", 
      RowBox[{"23.5`", ",", "2352", ",", "11119", ",", "13923"}], "}"}], ",", 
     
     RowBox[{"{", 
      RowBox[{"24", ",", "1562", ",", "9692", ",", "15051"}], "}"}], ",", 
     RowBox[{"{", 
      RowBox[{"24.5`", ",", "1680", ",", "10493", ",", "15679"}], "}"}], ",", 
     
     RowBox[{"{", 
      RowBox[{"25", ",", "1707", ",", "10266", ",", "16368"}], "}"}], ",", 
     RowBox[{"{", 
      RowBox[{"25.5`", ",", "1008", ",", "9507", ",", "16597"}], "}"}], ",", 
     RowBox[{"{", 
      RowBox[{"26", ",", "791", ",", "9476", ",", "16577"}], "}"}], ",", 
     RowBox[{"{", 
      RowBox[{"26.5`", ",", "797", ",", "9310", ",", "16444"}], "}"}], ",", 
     RowBox[{"{", 
      RowBox[{"27", ",", "723", ",", "9320", ",", "16377"}], "}"}], ",", 
     RowBox[{"{", 
      RowBox[{"27.5`", ",", "1015", ",", "9434", ",", "16341"}], "}"}], ",", 
     RowBox[{"{", 
      RowBox[{"28", ",", "776", ",", "9342", ",", "16425"}], "}"}], ",", 
     RowBox[{"{", 
      RowBox[{"28.5`", ",", "716", ",", "9212", ",", "16392"}], "}"}], ",", 
     RowBox[{"{", 
      RowBox[{"29", ",", "814", ",", "9462", ",", "16461"}], "}"}], ",", 
     RowBox[{"{", 
      RowBox[{"29.5`", ",", "784", ",", "9277", ",", "16485"}], "}"}], ",", 
     RowBox[{"{", 
      RowBox[{"30", ",", "567", ",", "9034", ",", "16308"}], "}"}], ",", 
     RowBox[{"{", 
      RowBox[{"30.5`", ",", "522", ",", "8552", ",", "16062"}], "}"}], ",", 
     RowBox[{"{", 
      RowBox[{"31", ",", "388", ",", "8239", ",", "15557"}], "}"}], ",", 
     RowBox[{"{", 
      RowBox[{"31.5`", ",", "498", ",", "8299", ",", "14922"}], "}"}], ",", 
     RowBox[{"{", 
      RowBox[{"32", ",", "527", ",", "9040", ",", "14925"}], "}"}], ",", 
     RowBox[{"{", 
      RowBox[{"32.5`", ",", "1594", ",", "10386", ",", "15495"}], "}"}], ",", 
     
     RowBox[{"{", 
      RowBox[{"33", ",", "1354", ",", "9877", ",", "16158"}], "}"}], ",", 
     RowBox[{"{", 
      RowBox[{"33.5`", ",", "998", ",", "9670", ",", "16519"}], "}"}], ",", 
     RowBox[{"{", 
      RowBox[{"34", ",", "1100", ",", "9759", ",", "16691"}], "}"}], ",", 
     RowBox[{"{", 
      RowBox[{"34.5`", ",", "938", ",", "9570", ",", "16882"}], "}"}], ",", 
     RowBox[{"{", 
      RowBox[{"35", ",", "761", ",", "9008", ",", "17104"}], "}"}], ",", 
     RowBox[{"{", 
      RowBox[{"35.5`", ",", "380", ",", "8061", ",", "16555"}], "}"}], ",", 
     RowBox[{"{", 
      RowBox[{"36", ",", "276", ",", "6493", ",", "15467"}], "}"}], ",", 
     RowBox[{"{", 
      RowBox[{"36.5`", ",", "71", ",", "3509", ",", "13279"}], "}"}], ",", 
     RowBox[{"{", 
      RowBox[{"37", ",", "0", ",", "2", ",", "9457"}], "}"}], ",", 
     RowBox[{"{", 
      RowBox[{"37.5`", ",", "0", ",", "6", ",", "6127"}], "}"}], ",", 
     RowBox[{"{", 
      RowBox[{"38", ",", "0", ",", "11", ",", "3807"}], "}"}], ",", 
     RowBox[{"{", 
      RowBox[{"38.5`", ",", "0", ",", "11", ",", "2371"}], "}"}], ",", 
     RowBox[{"{", 
      RowBox[{"39", ",", "0", ",", "26", ",", "1371"}], "}"}], ",", 
     RowBox[{"{", 
      RowBox[{"39.5`", ",", "0", ",", "49", ",", "771"}], "}"}], ",", 
     RowBox[{"{", 
      RowBox[{"40", ",", "3", ",", "133", ",", "482"}], "}"}], ",", 
     RowBox[{"{", 
      RowBox[{"40.5`", ",", "6", ",", "420", ",", "408"}], "}"}], ",", 
     RowBox[{"{", 
      RowBox[{"41", ",", "24", ",", "1506", ",", "671"}], "}"}], ",", 
     RowBox[{"{", 
      RowBox[{"41.5`", ",", "121", ",", "4803", ",", "1771"}], "}"}], ",", 
     RowBox[{"{", 
      RowBox[{"42", ",", "4356", ",", "13105", ",", "5648"}], "}"}], ",", 
     RowBox[{"{", 
      RowBox[{"42.5`", ",", "1621", ",", "6984", ",", "8912"}], "}"}], ",", 
     RowBox[{"{", 
      RowBox[{"43", ",", "1771", ",", "11311", ",", "10534"}], "}"}], ",", 
     RowBox[{"{", 
      RowBox[{"43.5`", ",", "3062", ",", "8948", ",", "12772"}], "}"}], ",", 
     RowBox[{"{", 
      RowBox[{"44", ",", "2053", ",", "10982", ",", "13772"}], "}"}], ",", 
     RowBox[{"{", 
      RowBox[{"44.5`", ",", "2372", ",", "9845", ",", "15074"}], "}"}], ",", 
     RowBox[{"{", 
      RowBox[{"45", ",", "1122", ",", "9939", ",", "15788"}], "}"}], ",", 
     RowBox[{"{", 
      RowBox[{"45.5`", ",", "1737", ",", "10408", ",", "16560"}], "}"}], ",", 
     
     RowBox[{"{", 
      RowBox[{"46", ",", "876", ",", "9405", ",", "16745"}], "}"}], ",", 
     RowBox[{"{", 
      RowBox[{"46.5`", ",", "770", ",", "9298", ",", "16578"}], "}"}], ",", 
     RowBox[{"{", 
      RowBox[{"47", ",", "646", ",", "9291", ",", "16491"}], "}"}], ",", 
     RowBox[{"{", 
      RowBox[{"47.5`", ",", "770", ",", "9224", ",", "16412"}], "}"}], ",", 
     RowBox[{"{", 
      RowBox[{"48", ",", "577", ",", "8882", ",", "16295"}], "}"}], ",", 
     RowBox[{"{", 
      RowBox[{"48.5`", ",", "471", ",", "8522", ",", "15866"}], "}"}], ",", 
     RowBox[{"{", 
      RowBox[{"49", ",", "427", ",", "8416", ",", "15506"}], "}"}], ",", 
     RowBox[{"{", 
      RowBox[{"49.5`", ",", "499", ",", "8665", ",", "15294"}], "}"}], ",", 
     RowBox[{"{", 
      RowBox[{"50", ",", "672", ",", "9248", ",", "15360"}], "}"}], ",", 
     RowBox[{"{", "}"}], ",", 
     RowBox[{"{", 
      RowBox[{"0", ",", "10", ",", "10", ",", "10"}], "}"}], ",", 
     RowBox[{"{", 
      RowBox[{"0.5`", ",", "2", ",", "258", ",", "53"}], "}"}], ",", 
     RowBox[{"{", 
      RowBox[{"1", ",", "21", ",", "1214", ",", "342"}], "}"}], ",", 
     RowBox[{"{", 
      RowBox[{"1.5`", ",", "135", ",", "4389", ",", "1451"}], "}"}], ",", 
     RowBox[{"{", 
      RowBox[{"2", ",", "3684", ",", "12952", ",", "5096"}], "}"}], ",", 
     RowBox[{"{", 
      RowBox[{"2.5`", ",", "2080", ",", "5593", ",", "8429"}], "}"}], ",", 
     RowBox[{"{", 
      RowBox[{"3", ",", "613", ",", "8930", ",", "8848"}], "}"}], ",", 
     RowBox[{"{", 
      RowBox[{"3.5`", ",", "6073", ",", "11198", ",", "11654"}], "}"}], ",", 
     RowBox[{"{", 
      RowBox[{"4", ",", "931", ",", "9656", ",", "12706"}], "}"}], ",", 
     RowBox[{"{", 
      RowBox[{"4.5`", ",", "3651", ",", "10726", ",", "14222"}], "}"}], ",", 
     RowBox[{"{", 
      RowBox[{"5", ",", "1298", ",", "10280", ",", "14961"}], "}"}], ",", 
     RowBox[{"{", 
      RowBox[{"5.5`", ",", "1638", ",", "10118", ",", "15608"}], "}"}], ",", 
     RowBox[{"{", 
      RowBox[{"6", ",", "1887", ",", "10298", ",", "16217"}], "}"}], ",", 
     RowBox[{"{", 
      RowBox[{"6.5`", ",", "1280", ",", "9679", ",", "16699"}], "}"}], ",", 
     RowBox[{"{", 
      RowBox[{"7", ",", "881", ",", "9499", ",", "16751"}], "}"}], ",", 
     RowBox[{"{", 
      RowBox[{"7.5`", ",", "908", ",", "9377", ",", "16727"}], "}"}], ",", 
     RowBox[{"{", 
      RowBox[{"8", ",", "652", ",", "9169", ",", "16444"}], "}"}], ",", 
     RowBox[{"{", 
      RowBox[{"8.5`", ",", "598", ",", "8973", ",", "16125"}], "}"}], ",", 
     RowBox[{"{", 
      RowBox[{"9", ",", "638", ",", "9048", ",", "15853"}], "}"}], ",", 
     RowBox[{"{", 
      RowBox[{"9.5`", ",", "804", ",", "9236", ",", "15736"}], "}"}], ",", 
     RowBox[{"{", 
      RowBox[{"10", ",", "943", ",", "9701", ",", "16024"}], "}"}], ",", 
     RowBox[{"{", 
      RowBox[{"10.5`", ",", "1195", ",", "10153", ",", "16361"}], "}"}], ",", 
     
     RowBox[{"{", 
      RowBox[{"11", ",", "1252", ",", "9753", ",", "16815"}], "}"}], ",", 
     RowBox[{"{", 
      RowBox[{"11.5`", ",", "647", ",", "9147", ",", "16725"}], "}"}], ",", 
     RowBox[{"{", 
      RowBox[{"12", ",", "481", ",", "8578", ",", "16355"}], "}"}], ",", 
     RowBox[{"{", 
      RowBox[{"12.5`", ",", "305", ",", "7505", ",", "15495"}], "}"}], ",", 
     RowBox[{"{", 
      RowBox[{"13", ",", "205", ",", "6418", ",", "14277"}], "}"}], ",", 
     RowBox[{"{", 
      RowBox[{"13.5`", ",", "96", ",", "4307", ",", "12703"}], "}"}], ",", 
     RowBox[{"{", 
      RowBox[{"14", ",", "2", ",", "218", ",", "9546"}], "}"}], ",", 
     RowBox[{"{", 
      RowBox[{"14.5`", ",", "0", ",", "11", ",", "6085"}], "}"}], ",", 
     RowBox[{"{", 
      RowBox[{"15", ",", "1", ",", "12", ",", "3781"}], "}"}], ",", 
     RowBox[{"{", 
      RowBox[{"15.5`", ",", "0", ",", "13", ",", "2292"}], "}"}], ",", 
     RowBox[{"{", 
      RowBox[{"16", ",", "0", ",", "18", ",", "1403"}], "}"}], ",", 
     RowBox[{"{", 
      RowBox[{"16.5`", ",", "3", ",", "57", ",", "826"}], "}"}], ",", 
     RowBox[{"{", 
      RowBox[{"17", ",", "1", ",", "132", ",", "523"}], "}"}], ",", 
     RowBox[{"{", 
      RowBox[{"17.5`", ",", "6", ",", "477", ",", "431"}], "}"}], ",", 
     RowBox[{"{", 
      RowBox[{"18", ",", "26", ",", "1506", ",", "715"}], "}"}], ",", 
     RowBox[{"{", 
      RowBox[{"18.5`", ",", "112", ",", "4851", ",", "1915"}], "}"}], ",", 
     RowBox[{"{", 
      RowBox[{"19", ",", "4257", ",", "13452", ",", "5658"}], "}"}], ",", 
     RowBox[{"{", 
      RowBox[{"19.5`", ",", "1013", ",", "5985", ",", "8809"}], "}"}], ",", 
     RowBox[{"{", 
      RowBox[{"20", ",", "851", ",", "9829", ",", "9758"}], "}"}], ",", 
     RowBox[{"{", 
      RowBox[{"20.5`", ",", "6107", ",", "9823", ",", "12242"}], "}"}], ",", 
     RowBox[{"{", 
      RowBox[{"21", ",", "913", ",", "9574", ",", "12674"}], "}"}], ",", 
     RowBox[{"{", 
      RowBox[{"21.5`", ",", "3300", ",", "10576", ",", "14312"}], "}"}], ",", 
     
     RowBox[{"{", 
      RowBox[{"22", ",", "1267", ",", "9986", ",", "14893"}], "}"}], ",", 
     RowBox[{"{", 
      RowBox[{"22.5`", ",", "1651", ",", "10470", ",", "15717"}], "}"}], ",", 
     
     RowBox[{"{", 
      RowBox[{"23", ",", "1091", ",", "9913", ",", "16285"}], "}"}], ",", 
     RowBox[{"{", 
      RowBox[{"23.5`", ",", "1118", ",", "9956", ",", "16458"}], "}"}], ",", 
     RowBox[{"{", 
      RowBox[{"24", ",", "1220", ",", "10088", ",", "16751"}], "}"}], ",", 
     RowBox[{"{", 
      RowBox[{"24.5`", ",", "815", ",", "9209", ",", "16794"}], "}"}], ",", 
     RowBox[{"{", 
      RowBox[{"25", ",", "553", ",", "8563", ",", "16410"}], "}"}], ",", 
     RowBox[{"{", 
      RowBox[{"25.5`", ",", "388", ",", "7628", ",", "15827"}], "}"}], ",", 
     RowBox[{"{", 
      RowBox[{"26", ",", "187", ",", "6467", ",", "14659"}], "}"}], ",", 
     RowBox[{"{", 
      RowBox[{"26.5`", ",", "103", ",", "4145", ",", "12863"}], "}"}], ",", 
     RowBox[{"{", 
      RowBox[{"27", ",", "0", ",", "12", ",", "9667"}], "}"}], ",", 
     RowBox[{"{", 
      RowBox[{"27.5`", ",", "0", ",", "3", ",", "6216"}], "}"}], ",", 
     RowBox[{"{", 
      RowBox[{"28", ",", "0", ",", "7", ",", "3917"}], "}"}], ",", 
     RowBox[{"{", 
      RowBox[{"28.5`", ",", "0", ",", "10", ",", "2383"}], "}"}], ",", 
     RowBox[{"{", 
      RowBox[{"29", ",", "0", ",", "32", ",", "1393"}], "}"}], ",", 
     RowBox[{"{", 
      RowBox[{"29.5`", ",", "0", ",", "31", ",", "818"}], "}"}], ",", 
     RowBox[{"{", 
      RowBox[{"30", ",", "2", ",", "110", ",", "530"}], "}"}], ",", 
     RowBox[{"{", 
      RowBox[{"30.5`", ",", "4", ",", "357", ",", "385"}], "}"}], ",", 
     RowBox[{"{", 
      RowBox[{"31", ",", "22", ",", "1193", ",", "548"}], "}"}], ",", 
     RowBox[{"{", 
      RowBox[{"31.5`", ",", "82", ",", "4067", ",", "1552"}], "}"}], ",", 
     RowBox[{"{", 
      RowBox[{"32", ",", "1993", ",", "12025", ",", "4715"}], "}"}], ",", 
     RowBox[{"{", 
      RowBox[{"32.5`", ",", "5159", ",", "6293", ",", "8786"}], "}"}], ",", 
     RowBox[{"{", 
      RowBox[{"33", ",", "601", ",", "9007", ",", "9330"}], "}"}], ",", 
     RowBox[{"{", 
      RowBox[{"33.5`", ",", "5892", ",", "11354", ",", "11993"}], "}"}], ",", 
     
     RowBox[{"{", 
      RowBox[{"34", ",", "846", ",", "9324", ",", "12821"}], "}"}], ",", 
     RowBox[{"{", 
      RowBox[{"34.5`", ",", "2860", ",", "11000", ",", "14170"}], "}"}], ",", 
     
     RowBox[{"{", 
      RowBox[{"35", ",", "1026", ",", "9673", ",", "15018"}], "}"}], ",", 
     RowBox[{"{", 
      RowBox[{"35.5`", ",", "1669", ",", "10289", ",", "15594"}], "}"}], ",", 
     
     RowBox[{"{", 
      RowBox[{"36", ",", "1387", ",", "10067", ",", "16236"}], "}"}], ",", 
     RowBox[{"{", 
      RowBox[{"36.5`", ",", "1156", ",", "9826", ",", "16513"}], "}"}], ",", 
     RowBox[{"{", 
      RowBox[{"37", ",", "1014", ",", "9677", ",", "16762"}], "}"}], ",", 
     RowBox[{"{", 
      RowBox[{"37.5`", ",", "821", ",", "9462", ",", "16854"}], "}"}], ",", 
     RowBox[{"{", 
      RowBox[{"38", ",", "694", ",", "9056", ",", "16804"}], "}"}], ",", 
     RowBox[{"{", 
      RowBox[{"38.5`", ",", "640", ",", "8720", ",", "16466"}], "}"}], ",", 
     RowBox[{"{", 
      RowBox[{"39", ",", "495", ",", "8235", ",", "15931"}], "}"}], ",", 
     RowBox[{"{", 
      RowBox[{"39.5`", ",", "381", ",", "7766", ",", "15271"}], "}"}], ",", 
     RowBox[{"{", 
      RowBox[{"40", ",", "218", ",", "6729", ",", "14225"}], "}"}], ",", 
     RowBox[{"{", 
      RowBox[{"40.5`", ",", "166", ",", "5944", ",", "13043"}], "}"}], ",", 
     RowBox[{"{", 
      RowBox[{"41", ",", "87", ",", "4087", ",", "11605"}], "}"}], ",", 
     RowBox[{"{", 
      RowBox[{"41.5`", ",", "14", ",", "728", ",", "9078"}], "}"}], ",", 
     RowBox[{"{", 
      RowBox[{"42", ",", "0", ",", "9", ",", "5857"}], "}"}], ",", 
     RowBox[{"{", 
      RowBox[{"42.5`", ",", "0", ",", "7", ",", "3640"}], "}"}], ",", 
     RowBox[{"{", 
      RowBox[{"43", ",", "0", ",", "16", ",", "2180"}], "}"}], ",", 
     RowBox[{"{", 
      RowBox[{"43.5`", ",", "1", ",", "28", ",", "1288"}], "}"}], ",", 
     RowBox[{"{", 
      RowBox[{"44", ",", "0", ",", "43", ",", "783"}], "}"}], ",", 
     RowBox[{"{", 
      RowBox[{"44.5`", ",", "1", ",", "137", ",", "499"}], "}"}], ",", 
     RowBox[{"{", 
      RowBox[{"45", ",", "9", ",", "457", ",", "421"}], "}"}], ",", 
     RowBox[{"{", 
      RowBox[{"45.5`", ",", "30", ",", "1505", ",", "666"}], "}"}], ",", 
     RowBox[{"{", 
      RowBox[{"46", ",", "128", ",", "5054", ",", "1819"}], "}"}], ",", 
     RowBox[{"{", 
      RowBox[{"46.5`", ",", "4835", ",", "13221", ",", "5863"}], "}"}], ",", 
     RowBox[{"{", 
      RowBox[{"47", ",", "505", ",", "6817", ",", "8675"}], "}"}], ",", 
     RowBox[{"{", 
      RowBox[{"47.5`", ",", "2322", ",", "11536", ",", "10312"}], "}"}], ",", 
     
     RowBox[{"{", 
      RowBox[{"48", ",", "2862", ",", "8667", ",", "12524"}], "}"}], ",", 
     RowBox[{"{", 
      RowBox[{"48.5`", ",", "2043", ",", "10961", ",", "13479"}], "}"}], ",", 
     
     RowBox[{"{", 
      RowBox[{"49", ",", "1786", ",", "9703", ",", "14839"}], "}"}], ",", 
     RowBox[{"{", 
      RowBox[{"49.5`", ",", "1725", ",", "10411", ",", "15511"}], "}"}], ",", 
     
     RowBox[{"{", 
      RowBox[{"50", ",", "1398", ",", "9881", ",", "16276"}], "}"}], ",", 
     RowBox[{"{", "}"}], ",", 
     RowBox[{"{", 
      RowBox[{"0", ",", "10", ",", "10", ",", "10"}], "}"}], ",", 
     RowBox[{"{", 
      RowBox[{"0.5`", ",", "6", ",", "282", ",", "55"}], "}"}], ",", 
     RowBox[{"{", 
      RowBox[{"1", ",", "17", ",", "1296", ",", "369"}], "}"}], ",", 
     RowBox[{"{", 
      RowBox[{"1.5`", ",", "99", ",", "4600", ",", "1526"}], "}"}], ",", 
     RowBox[{"{", 
      RowBox[{"2", ",", "3739", ",", "12997", ",", "5332"}], "}"}], ",", 
     RowBox[{"{", 
      RowBox[{"2.5`", ",", "1759", ",", "6316", ",", "8832"}], "}"}], ",", 
     RowBox[{"{", 
      RowBox[{"3", ",", "1060", ",", "10301", ",", "9881"}], "}"}], ",", 
     RowBox[{"{", 
      RowBox[{"3.5`", ",", "5544", ",", "10139", ",", "12441"}], "}"}], ",", 
     RowBox[{"{", 
      RowBox[{"4", ",", "1250", ",", "10177", ",", "13248"}], "}"}], ",", 
     RowBox[{"{", 
      RowBox[{"4.5`", ",", "2827", ",", "10385", ",", "14699"}], "}"}], ",", 
     RowBox[{"{", 
      RowBox[{"5", ",", "1741", ",", "10512", ",", "15510"}], "}"}], ",", 
     RowBox[{"{", 
      RowBox[{"5.5`", ",", "1582", ",", "10017", ",", "16180"}], "}"}], ",", 
     RowBox[{"{", 
      RowBox[{"6", ",", "1072", ",", "9777", ",", "16574"}], "}"}], ",", 
     RowBox[{"{", 
      RowBox[{"6.5`", ",", "909", ",", "9488", ",", "16628"}], "}"}], ",", 
     RowBox[{"{", 
      RowBox[{"7", ",", "825", ",", "9512", ",", "16602"}], "}"}], ",", 
     RowBox[{"{", 
      RowBox[{"7.5`", ",", "921", ",", "9387", ",", "16510"}], "}"}], ",", 
     RowBox[{"{", 
      RowBox[{"8", ",", "721", ",", "9320", ",", "16254"}], "}"}], ",", 
     RowBox[{"{", 
      RowBox[{"8.5`", ",", "802", ",", "9315", ",", "16221"}], "}"}], ",", 
     RowBox[{"{", 
      RowBox[{"9", ",", "775", ",", "9269", ",", "16210"}], "}"}], ",", 
     RowBox[{"{", 
      RowBox[{"9.5`", ",", "849", ",", "9171", ",", "16205"}], "}"}], ",", 
     RowBox[{"{", 
      RowBox[{"10", ",", "774", ",", "9378", ",", "16266"}], "}"}], ",", 
     RowBox[{"{", 
      RowBox[{"10.5`", ",", "762", ",", "9436", ",", "16549"}], "}"}], ",", 
     RowBox[{"{", 
      RowBox[{"11", ",", "582", ",", "8915", ",", "16483"}], "}"}], ",", 
     RowBox[{"{", 
      RowBox[{"11.5`", ",", "604", ",", "8959", ",", "16127"}], "}"}], ",", 
     RowBox[{"{", 
      RowBox[{"12", ",", "712", ",", "9176", ",", "16176"}], "}"}], ",", 
     RowBox[{"{", 
      RowBox[{"12.5`", ",", "842", ",", "9443", ",", "16178"}], "}"}], ",", 
     RowBox[{"{", 
      RowBox[{"13", ",", "1110", ",", "9683", ",", "16372"}], "}"}], ",", 
     RowBox[{"{", 
      RowBox[{"13.5`", ",", "937", ",", "9785", ",", "16652"}], "}"}], ",", 
     RowBox[{"{", 
      RowBox[{"14", ",", "803", ",", "9491", ",", "16953"}], "}"}], ",", 
     RowBox[{"{", 
      RowBox[{"14.5`", ",", "607", ",", "9110", ",", "16545"}], "}"}], ",", 
     RowBox[{"{", 
      RowBox[{"15", ",", "593", ",", "9192", ",", "16387"}], "}"}], ",", 
     RowBox[{"{", 
      RowBox[{"15.5`", ",", "633", ",", "9062", ",", "16558"}], "}"}], ",", 
     RowBox[{"{", 
      RowBox[{"16", ",", "736", ",", "9180", ",", "16464"}], "}"}], ",", 
     RowBox[{"{", 
      RowBox[{"16.5`", ",", "529", ",", "8964", ",", "16301"}], "}"}], ",", 
     RowBox[{"{", 
      RowBox[{"17", ",", "529", ",", "8473", ",", "16043"}], "}"}], ",", 
     RowBox[{"{", 
      RowBox[{"17.5`", ",", "379", ",", "8109", ",", "15471"}], "}"}], ",", 
     RowBox[{"{", 
      RowBox[{"18", ",", "317", ",", "7647", ",", "14940"}], "}"}], ",", 
     RowBox[{"{", 
      RowBox[{"18.5`", ",", "303", ",", "7263", ",", "14251"}], "}"}], ",", 
     RowBox[{"{", 
      RowBox[{"19", ",", "246", ",", "6727", ",", "13481"}], "}"}], ",", 
     RowBox[{"{", 
      RowBox[{"19.5`", ",", "216", ",", "6258", ",", "12394"}], "}"}], ",", 
     RowBox[{"{", 
      RowBox[{"20", ",", "229", ",", "6861", ",", "11664"}], "}"}], ",", 
     RowBox[{"{", 
      RowBox[{"20.5`", ",", "558", ",", "9011", ",", "12019"}], "}"}], ",", 
     RowBox[{"{", 
      RowBox[{"21", ",", "3658", ",", "11177", ",", "13637"}], "}"}], ",", 
     RowBox[{"{", 
      RowBox[{"21.5`", ",", "1066", ",", "9933", ",", "14506"}], "}"}], ",", 
     RowBox[{"{", 
      RowBox[{"22", ",", "1845", ",", "10577", ",", "15414"}], "}"}], ",", 
     RowBox[{"{", 
      RowBox[{"22.5`", ",", "1375", ",", "10080", ",", "16152"}], "}"}], ",", 
     
     RowBox[{"{", 
      RowBox[{"23", ",", "1206", ",", "9664", ",", "16758"}], "}"}], ",", 
     RowBox[{"{", 
      RowBox[{"23.5`", ",", "696", ",", "9503", ",", "16974"}], "}"}], ",", 
     RowBox[{"{", 
      RowBox[{"24", ",", "772", ",", "9330", ",", "16648"}], "}"}], ",", 
     RowBox[{"{", 
      RowBox[{"24.5`", ",", "753", ",", "9049", ",", "16383"}], "}"}], ",", 
     RowBox[{"{", 
      RowBox[{"25", ",", "486", ",", "8653", ",", "16239"}], "}"}], ",", 
     RowBox[{"{", 
      RowBox[{"25.5`", ",", "544", ",", "8573", ",", "15950"}], "}"}], ",", 
     RowBox[{"{", 
      RowBox[{"26", ",", "429", ",", "8240", ",", "15453"}], "}"}], ",", 
     RowBox[{"{", 
      RowBox[{"26.5`", ",", "500", ",", "8721", ",", "15123"}], "}"}], ",", 
     RowBox[{"{", 
      RowBox[{"27", ",", "764", ",", "9436", ",", "15362"}], "}"}], ",", 
     RowBox[{"{", 
      RowBox[{"27.5`", ",", "1450", ",", "10201", ",", "15866"}], "}"}], ",", 
     
     RowBox[{"{", 
      RowBox[{"28", ",", "1442", ",", "10143", ",", "16540"}], "}"}], ",", 
     RowBox[{"{", 
      RowBox[{"28.5`", ",", "1049", ",", "9674", ",", "16597"}], "}"}], ",", 
     RowBox[{"{", 
      RowBox[{"29", ",", "737", ",", "9406", ",", "16739"}], "}"}], ",", 
     RowBox[{"{", 
      RowBox[{"29.5`", ",", "635", ",", "8933", ",", "16605"}], "}"}], ",", 
     RowBox[{"{", 
      RowBox[{"30", ",", "423", ",", "8509", ",", "16108"}], "}"}], ",", 
     RowBox[{"{", 
      RowBox[{"30.5`", ",", "392", ",", "8091", ",", "15441"}], "}"}], ",", 
     RowBox[{"{", 
      RowBox[{"31", ",", "337", ",", "7560", ",", "14804"}], "}"}], ",", 
     RowBox[{"{", 
      RowBox[{"31.5`", ",", "246", ",", "6799", ",", "13787"}], "}"}], ",", 
     RowBox[{"{", 
      RowBox[{"32", ",", "212", ",", "6320", ",", "12826"}], "}"}], ",", 
     RowBox[{"{", 
      RowBox[{"32.5`", ",", "188", ",", "5965", ",", "11806"}], "}"}], ",", 
     RowBox[{"{", 
      RowBox[{"33", ",", "234", ",", "6490", ",", "11105"}], "}"}], ",", 
     RowBox[{"{", 
      RowBox[{"33.5`", ",", "419", ",", "8438", ",", "11065"}], "}"}], ",", 
     RowBox[{"{", 
      RowBox[{"34", ",", "3151", ",", "11352", ",", "12559"}], "}"}], ",", 
     RowBox[{"{", 
      RowBox[{"34.5`", ",", "817", ",", "9273", ",", "13864"}], "}"}], ",", 
     RowBox[{"{", 
      RowBox[{"35", ",", "2592", ",", "10688", ",", "14857"}], "}"}], ",", 
     RowBox[{"{", 
      RowBox[{"35.5`", ",", "1518", ",", "10103", ",", "15587"}], "}"}], ",", 
     
     RowBox[{"{", 
      RowBox[{"36", ",", "1654", ",", "10403", ",", "16236"}], "}"}], ",", 
     RowBox[{"{", 
      RowBox[{"36.5`", ",", "1217", ",", "9758", ",", "16642"}], "}"}], ",", 
     RowBox[{"{", 
      RowBox[{"37", ",", "1099", ",", "9728", ",", "16610"}], "}"}], ",", 
     RowBox[{"{", 
      RowBox[{"37.5`", ",", "874", ",", "9463", ",", "16829"}], "}"}], ",", 
     RowBox[{"{", 
      RowBox[{"38", ",", "788", ",", "9281", ",", "16644"}], "}"}], ",", 
     RowBox[{"{", 
      RowBox[{"38.5`", ",", "693", ",", "8966", ",", "16309"}], "}"}], ",", 
     RowBox[{"{", 
      RowBox[{"39", ",", "734", ",", "9342", ",", "16116"}], "}"}], ",", 
     RowBox[{"{", 
      RowBox[{"39.5`", ",", "1008", ",", "9612", ",", "16174"}], "}"}], ",", 
     RowBox[{"{", 
      RowBox[{"40", ",", "1010", ",", "9859", ",", "16410"}], "}"}], ",", 
     RowBox[{"{", 
      RowBox[{"40.5`", ",", "1102", ",", "9770", ",", "16638"}], "}"}], ",", 
     RowBox[{"{", 
      RowBox[{"41", ",", "1088", ",", "9617", ",", "16923"}], "}"}], ",", 
     RowBox[{"{", 
      RowBox[{"41.5`", ",", "682", ",", "9108", ",", "16887"}], "}"}], ",", 
     RowBox[{"{", 
      RowBox[{"42", ",", "502", ",", "8379", ",", "16462"}], "}"}], ",", 
     RowBox[{"{", 
      RowBox[{"42.5`", ",", "352", ",", "7389", ",", "15683"}], "}"}], ",", 
     RowBox[{"{", 
      RowBox[{"43", ",", "151", ",", "6073", ",", "14416"}], "}"}], ",", 
     RowBox[{"{", 
      RowBox[{"43.5`", ",", "83", ",", "3751", ",", "12512"}], "}"}], ",", 
     RowBox[{"{", 
      RowBox[{"44", ",", "0", ",", "4", ",", "9195"}], "}"}], ",", 
     RowBox[{"{", 
      RowBox[{"44.5`", ",", "0", ",", "4", ",", "5896"}], "}"}], ",", 
     RowBox[{"{", 
      RowBox[{"45", ",", "0", ",", "7", ",", "3710"}], "}"}], ",", 
     RowBox[{"{", 
      RowBox[{"45.5`", ",", "1", ",", "10", ",", "2191"}], "}"}], ",", 
     RowBox[{"{", 
      RowBox[{"46", ",", "0", ",", "32", ",", "1320"}], "}"}], ",", 
     RowBox[{"{", 
      RowBox[{"46.5`", ",", "0", ",", "54", ",", "764"}], "}"}], ",", 
     RowBox[{"{", 
      RowBox[{"47", ",", "2", ",", "177", ",", "476"}], "}"}], ",", 
     RowBox[{"{", 
      RowBox[{"47.5`", ",", "9", ",", "600", ",", "447"}], "}"}], ",", 
     RowBox[{"{", 
      RowBox[{"48", ",", "35", ",", "2180", ",", "859"}], "}"}], ",", 
     RowBox[{"{", 
      RowBox[{"48.5`", ",", "251", ",", "7017", ",", "2684"}], "}"}], ",", 
     RowBox[{"{", 
      RowBox[{"49", ",", "9781", ",", "13144", ",", "7463"}], "}"}], ",", 
     RowBox[{"{", 
      RowBox[{"49.5`", ",", "310", ",", "7355", ",", "9019"}], "}"}], ",", 
     RowBox[{"{", 
      RowBox[{"50", ",", "3143", ",", "11811", ",", "10777"}], "}"}], ",", 
     RowBox[{"{", "}"}], ",", 
     RowBox[{"{", 
      RowBox[{"0", ",", "10", ",", "10", ",", "10"}], "}"}], ",", 
     RowBox[{"{", 
      RowBox[{"0.5`", ",", "7", ",", "262", ",", "60"}], "}"}], ",", 
     RowBox[{"{", 
      RowBox[{"1", ",", "15", ",", "1297", ",", "388"}], "}"}], ",", 
     RowBox[{"{", 
      RowBox[{"1.5`", ",", "85", ",", "4604", ",", "1614"}], "}"}], ",", 
     RowBox[{"{", 
      RowBox[{"2", ",", "3619", ",", "12945", ",", "5223"}], "}"}], ",", 
     RowBox[{"{", 
      RowBox[{"2.5`", ",", "2293", ",", "6346", ",", "8732"}], "}"}], ",", 
     RowBox[{"{", 
      RowBox[{"3", ",", "936", ",", "10058", ",", "9588"}], "}"}], ",", 
     RowBox[{"{", 
      RowBox[{"3.5`", ",", "5705", ",", "10542", ",", "12349"}], "}"}], ",", 
     RowBox[{"{", 
      RowBox[{"4", ",", "1243", ",", "10161", ",", "13216"}], "}"}], ",", 
     RowBox[{"{", 
      RowBox[{"4.5`", ",", "3656", ",", "10432", ",", "14573"}], "}"}], ",", 
     RowBox[{"{", 
      RowBox[{"5", ",", "1118", ",", "10008", ",", "15191"}], "}"}], ",", 
     RowBox[{"{", 
      RowBox[{"5.5`", ",", "1836", ",", "10530", ",", "15959"}], "}"}], ",", 
     RowBox[{"{", 
      RowBox[{"6", ",", "1000", ",", "9727", ",", "16633"}], "}"}], ",", 
     RowBox[{"{", 
      RowBox[{"6.5`", ",", "1179", ",", "9655", ",", "16900"}], "}"}], ",", 
     RowBox[{"{", 
      RowBox[{"7", ",", "718", ",", "9078", ",", "16872"}], "}"}], ",", 
     RowBox[{"{", 
      RowBox[{"7.5`", ",", "483", ",", "8461", ",", "16428"}], "}"}], ",", 
     RowBox[{"{", 
      RowBox[{"8", ",", "309", ",", "7520", ",", "15621"}], "}"}], ",", 
     RowBox[{"{", 
      RowBox[{"8.5`", ",", "179", ",", "6600", ",", "14508"}], "}"}], ",", 
     RowBox[{"{", 
      RowBox[{"9", ",", "102", ",", "4825", ",", "12683"}], "}"}], ",", 
     RowBox[{"{", 
      RowBox[{"9.5`", ",", "26", ",", "1534", ",", "10257"}], "}"}], ",", 
     RowBox[{"{", 
      RowBox[{"10", ",", "0", ",", "2", ",", "6800"}], "}"}], ",", 
     RowBox[{"{", 
      RowBox[{"10.5`", ",", "0", ",", "9", ",", "4277"}], "}"}], ",", 
     RowBox[{"{", 
      RowBox[{"11", ",", "0", ",", "16", ",", "2571"}], "}"}], ",", 
     RowBox[{"{", 
      RowBox[{"11.5`", ",", "1", ",", "26", ",", "1550"}], "}"}], ",", 
     RowBox[{"{", 
      RowBox[{"12", ",", "0", ",", "38", ",", "960"}], "}"}], ",", 
     RowBox[{"{", 
      RowBox[{"12.5`", ",", "0", ",", "99", ",", "618"}], "}"}], ",", 
     RowBox[{"{", 
      RowBox[{"13", ",", "3", ",", "292", ",", "427"}], "}"}], ",", 
     RowBox[{"{", 
      RowBox[{"13.5`", ",", "19", ",", "1025", ",", "554"}], "}"}], ",", 
     RowBox[{"{", 
      RowBox[{"14", ",", "57", ",", "3336", ",", "1324"}], "}"}], ",", 
     RowBox[{"{", 
      RowBox[{"14.5`", ",", "1016", ",", "10593", ",", "3979"}], "}"}], ",", 
     RowBox[{"{", 
      RowBox[{"15", ",", "8729", ",", "8350", ",", "8409"}], "}"}], ",", 
     RowBox[{"{", 
      RowBox[{"15.5`", ",", "544", ",", "8955", ",", "9014"}], "}"}], ",", 
     RowBox[{"{", 
      RowBox[{"16", ",", "6199", ",", "11232", ",", "11765"}], "}"}], ",", 
     RowBox[{"{", 
      RowBox[{"16.5`", ",", "898", ",", "9665", ",", "12797"}], "}"}], ",", 
     RowBox[{"{", 
      RowBox[{"17", ",", "3988", ",", "10806", ",", "14336"}], "}"}], ",", 
     RowBox[{"{", 
      RowBox[{"17.5`", ",", "1045", ",", "9948", ",", "14722"}], "}"}], ",", 
     RowBox[{"{", 
      RowBox[{"18", ",", "2008", ",", "10326", ",", "15536"}], "}"}], ",", 
     RowBox[{"{", 
      RowBox[{"18.5`", ",", "1184", ",", "10055", ",", "15995"}], "}"}], ",", 
     
     RowBox[{"{", 
      RowBox[{"19", ",", "1195", ",", "9974", ",", "16629"}], "}"}], ",", 
     RowBox[{"{", 
      RowBox[{"19.5`", ",", "915", ",", "9628", ",", "16601"}], "}"}], ",", 
     RowBox[{"{", 
      RowBox[{"20", ",", "898", ",", "9569", ",", "16690"}], "}"}], ",", 
     RowBox[{"{", 
      RowBox[{"20.5`", ",", "1007", ",", "9642", ",", "16732"}], "}"}], ",", 
     RowBox[{"{", 
      RowBox[{"21", ",", "786", ",", "9390", ",", "16797"}], "}"}], ",", 
     RowBox[{"{", 
      RowBox[{"21.5`", ",", "570", ",", "9030", ",", "16716"}], "}"}], ",", 
     RowBox[{"{", 
      RowBox[{"22", ",", "469", ",", "8315", ",", "16310"}], "}"}], ",", 
     RowBox[{"{", 
      RowBox[{"22.5`", ",", "291", ",", "7371", ",", "15472"}], "}"}], ",", 
     RowBox[{"{", 
      RowBox[{"23", ",", "135", ",", "5247", ",", "14065"}], "}"}], ",", 
     RowBox[{"{", 
      RowBox[{"23.5`", ",", "16", ",", "948", ",", "11188"}], "}"}], ",", 
     RowBox[{"{", 
      RowBox[{"24", ",", "0", ",", "0", ",", "7401"}], "}"}], ",", 
     RowBox[{"{", 
      RowBox[{"24.5`", ",", "0", ",", "7", ",", "4620"}], "}"}], ",", 
     RowBox[{"{", 
      RowBox[{"25", ",", "0", ",", "11", ",", "2814"}], "}"}], ",", 
     RowBox[{"{", 
      RowBox[{"25.5`", ",", "0", ",", "17", ",", "1686"}], "}"}], ",", 
     RowBox[{"{", 
      RowBox[{"26", ",", "0", ",", "43", ",", "1020"}], "}"}], ",", 
     RowBox[{"{", 
      RowBox[{"26.5`", ",", "1", ",", "90", ",", "624"}], "}"}], ",", 
     RowBox[{"{", 
      RowBox[{"27", ",", "2", ",", "225", ",", "459"}], "}"}], ",", 
     RowBox[{"{", 
      RowBox[{"27.5`", ",", "11", ",", "673", ",", "486"}], "}"}], ",", 
     RowBox[{"{", 
      RowBox[{"28", ",", "42", ",", "2260", ",", "959"}], "}"}], ",", 
     RowBox[{"{", 
      RowBox[{"28.5`", ",", "274", ",", "7089", ",", "2723"}], "}"}], ",", 
     RowBox[{"{", 
      RowBox[{"29", ",", "9632", ",", "12893", ",", "7363"}], "}"}], ",", 
     RowBox[{"{", 
      RowBox[{"29.5`", ",", "297", ",", "7550", ",", "8896"}], "}"}], ",", 
     RowBox[{"{", 
      RowBox[{"30", ",", "4185", ",", "12047", ",", "11122"}], "}"}], ",", 
     RowBox[{"{", 
      RowBox[{"30.5`", ",", "611", ",", "8795", ",", "12568"}], "}"}], ",", 
     RowBox[{"{", 
      RowBox[{"31", ",", "2330", ",", "10914", ",", "13843"}], "}"}], ",", 
     RowBox[{"{", 
      RowBox[{"31.5`", ",", "1508", ",", "9745", ",", "14957"}], "}"}], ",", 
     RowBox[{"{", 
      RowBox[{"32", ",", "1074", ",", "9967", ",", "15603"}], "}"}], ",", 
     RowBox[{"{", 
      RowBox[{"32.5`", ",", "1273", ",", "9905", ",", "16296"}], "}"}], ",", 
     RowBox[{"{", 
      RowBox[{"33", ",", "1240", ",", "9860", ",", "16563"}], "}"}], ",", 
     RowBox[{"{", 
      RowBox[{"33.5`", ",", "846", ",", "9403", ",", "16709"}], "}"}], ",", 
     RowBox[{"{", 
      RowBox[{"34", ",", "725", ",", "9463", ",", "16697"}], "}"}], ",", 
     RowBox[{"{", 
      RowBox[{"34.5`", ",", "1003", ",", "9522", ",", "16610"}], "}"}], ",", 
     RowBox[{"{", 
      RowBox[{"35", ",", "705", ",", "9311", ",", "16608"}], "}"}], ",", 
     RowBox[{"{", 
      RowBox[{"35.5`", ",", "758", ",", "9192", ",", "16289"}], "}"}], ",", 
     RowBox[{"{", 
      RowBox[{"36", ",", "659", ",", "9310", ",", "16250"}], "}"}], ",", 
     RowBox[{"{", 
      RowBox[{"36.5`", ",", "688", ",", "9163", ",", "16200"}], "}"}], ",", 
     RowBox[{"{", 
      RowBox[{"37", ",", "705", ",", "8889", ",", "15976"}], "}"}], ",", 
     RowBox[{"{", 
      RowBox[{"37.5`", ",", "608", ",", "8714", ",", "15778"}], "}"}], ",", 
     RowBox[{"{", 
      RowBox[{"38", ",", "557", ",", "9041", ",", "15596"}], "}"}], ",", 
     RowBox[{"{", 
      RowBox[{"38.5`", ",", "1020", ",", "9671", ",", "15765"}], "}"}], ",", 
     RowBox[{"{", 
      RowBox[{"39", ",", "1194", ",", "10127", ",", "16131"}], "}"}], ",", 
     RowBox[{"{", 
      RowBox[{"39.5`", ",", "994", ",", "9830", ",", "16710"}], "}"}], ",", 
     RowBox[{"{", 
      RowBox[{"40", ",", "906", ",", "9513", ",", "16695"}], "}"}], ",", 
     RowBox[{"{", 
      RowBox[{"40.5`", ",", "804", ",", "9421", ",", "16799"}], "}"}], ",", 
     RowBox[{"{", 
      RowBox[{"41", ",", "691", ",", "9050", ",", "16700"}], "}"}], ",", 
     RowBox[{"{", 
      RowBox[{"41.5`", ",", "672", ",", "9028", ",", "16495"}], "}"}], ",", 
     RowBox[{"{", 
      RowBox[{"42", ",", "594", ",", "8889", ",", "16052"}], "}"}], ",", 
     RowBox[{"{", 
      RowBox[{"42.5`", ",", "596", ",", "8723", ",", "15852"}], "}"}], ",", 
     RowBox[{"{", 
      RowBox[{"43", ",", "425", ",", "8356", ",", "15566"}], "}"}], ",", 
     RowBox[{"{", 
      RowBox[{"43.5`", ",", "390", ",", "8055", ",", "15197"}], "}"}], ",", 
     RowBox[{"{", 
      RowBox[{"44", ",", "548", ",", "8553", ",", "14809"}], "}"}], ",", 
     RowBox[{"{", 
      RowBox[{"44.5`", ",", "869", ",", "9836", ",", "15064"}], "}"}], ",", 
     RowBox[{"{", 
      RowBox[{"45", ",", "1685", ",", "10405", ",", "15829"}], "}"}], ",", 
     RowBox[{"{", 
      RowBox[{"45.5`", ",", "1179", ",", "9765", ",", "16168"}], "}"}], ",", 
     RowBox[{"{", 
      RowBox[{"46", ",", "1049", ",", "9913", ",", "16428"}], "}"}], ",", 
     RowBox[{"{", 
      RowBox[{"46.5`", ",", "976", ",", "9651", ",", "16434"}], "}"}], ",", 
     RowBox[{"{", 
      RowBox[{"47", ",", "910", ",", "9667", ",", "16733"}], "}"}], ",", 
     RowBox[{"{", 
      RowBox[{"47.5`", ",", "760", ",", "9601", ",", "16747"}], "}"}], ",", 
     RowBox[{"{", 
      RowBox[{"48", ",", "859", ",", "9446", ",", "16763"}], "}"}], ",", 
     RowBox[{"{", 
      RowBox[{"48.5`", ",", "828", ",", "9226", ",", "16790"}], "}"}], ",", 
     RowBox[{"{", 
      RowBox[{"49", ",", "686", ",", "8970", ",", "16520"}], "}"}], ",", 
     RowBox[{"{", 
      RowBox[{"49.5`", ",", "441", ",", "8422", ",", "16214"}], "}"}], ",", 
     RowBox[{"{", 
      RowBox[{"50", ",", "473", ",", "8180", ",", "15663"}], "}"}], ",", 
     RowBox[{"{", "}"}], ",", 
     RowBox[{"{", 
      RowBox[{"0", ",", "10", ",", "10", ",", "10"}], "}"}], ",", 
     RowBox[{"{", 
      RowBox[{"0.5`", ",", "5", ",", "267", ",", "56"}], "}"}], ",", 
     RowBox[{"{", 
      RowBox[{"1", ",", "15", ",", "1205", ",", "328"}], "}"}], ",", 
     RowBox[{"{", 
      RowBox[{"1.5`", ",", "101", ",", "4239", ",", "1425"}], "}"}], ",", 
     RowBox[{"{", 
      RowBox[{"2", ",", "2772", ",", "12413", ",", "4894"}], "}"}], ",", 
     RowBox[{"{", 
      RowBox[{"2.5`", ",", "3040", ",", "6227", ",", "8408"}], "}"}], ",", 
     RowBox[{"{", 
      RowBox[{"3", ",", "1181", ",", "9991", ",", "9451"}], "}"}], ",", 
     RowBox[{"{", 
      RowBox[{"3.5`", ",", "6060", ",", "10354", ",", "12279"}], "}"}], ",", 
     RowBox[{"{", 
      RowBox[{"4", ",", "778", ",", "9388", ",", "12857"}], "}"}], ",", 
     RowBox[{"{", 
      RowBox[{"4.5`", ",", "3213", ",", "10610", ",", "14278"}], "}"}], ",", 
     RowBox[{"{", 
      RowBox[{"5", ",", "1390", ",", "10242", ",", "15131"}], "}"}], ",", 
     RowBox[{"{", 
      RowBox[{"5.5`", ",", "1640", ",", "10203", ",", "15735"}], "}"}], ",", 
     RowBox[{"{", 
      RowBox[{"6", ",", "2129", ",", "10338", ",", "16273"}], "}"}], ",", 
     RowBox[{"{", 
      RowBox[{"6.5`", ",", "930", ",", "9661", ",", "16654"}], "}"}], ",", 
     RowBox[{"{", 
      RowBox[{"7", ",", "1010", ",", "9621", ",", "16752"}], "}"}], ",", 
     RowBox[{"{", 
      RowBox[{"7.5`", ",", "754", ",", "9320", ",", "16572"}], "}"}], ",", 
     RowBox[{"{", 
      RowBox[{"8", ",", "649", ",", "9112", ",", "16499"}], "}"}], ",", 
     RowBox[{"{", 
      RowBox[{"8.5`", ",", "657", ",", "8922", ",", "16330"}], "}"}], ",", 
     RowBox[{"{", 
      RowBox[{"9", ",", "437", ",", "8440", ",", "16070"}], "}"}], ",", 
     RowBox[{"{", 
      RowBox[{"9.5`", ",", "340", ",", "8166", ",", "15511"}], "}"}], ",", 
     RowBox[{"{", 
      RowBox[{"10", ",", "344", ",", "7844", ",", "14707"}], "}"}], ",", 
     RowBox[{"{", 
      RowBox[{"10.5`", ",", "391", ",", "8041", ",", "14411"}], "}"}], ",", 
     RowBox[{"{", 
      RowBox[{"11", ",", "425", ",", "8469", ",", "14170"}], "}"}], ",", 
     RowBox[{"{", 
      RowBox[{"11.5`", ",", "974", ",", "9781", ",", "14384"}], "}"}], ",", 
     RowBox[{"{", 
      RowBox[{"12", ",", "1908", ",", "10496", ",", "15342"}], "}"}], ",", 
     RowBox[{"{", 
      RowBox[{"12.5`", ",", "1204", ",", "10165", ",", "16163"}], "}"}], ",", 
     
     RowBox[{"{", 
      RowBox[{"13", ",", "994", ",", "9800", ",", "16519"}], "}"}], ",", 
     RowBox[{"{", 
      RowBox[{"13.5`", ",", "1158", ",", "9708", ",", "16638"}], "}"}], ",", 
     RowBox[{"{", 
      RowBox[{"14", ",", "932", ",", "9483", ",", "16678"}], "}"}], ",", 
     RowBox[{"{", 
      RowBox[{"14.5`", ",", "653", ",", "9294", ",", "16594"}], "}"}], ",", 
     RowBox[{"{", 
      RowBox[{"15", ",", "812", ",", "9152", ",", "16321"}], "}"}], ",", 
     RowBox[{"{", 
      RowBox[{"15.5`", ",", "733", ",", "8990", ",", "16230"}], "}"}], ",", 
     RowBox[{"{", 
      RowBox[{"16", ",", "642", ",", "9142", ",", "16232"}], "}"}], ",", 
     RowBox[{"{", 
      RowBox[{"16.5`", ",", "515", ",", "8871", ",", "15946"}], "}"}], ",", 
     RowBox[{"{", 
      RowBox[{"17", ",", "497", ",", "8804", ",", "15740"}], "}"}], ",", 
     RowBox[{"{", 
      RowBox[{"17.5`", ",", "757", ",", "9400", ",", "15566"}], "}"}], ",", 
     RowBox[{"{", 
      RowBox[{"18", ",", "1040", ",", "9822", ",", "15908"}], "}"}], ",", 
     RowBox[{"{", 
      RowBox[{"18.5`", ",", "987", ",", "9693", ",", "16284"}], "}"}], ",", 
     RowBox[{"{", 
      RowBox[{"19", ",", "1232", ",", "9748", ",", "16552"}], "}"}], ",", 
     RowBox[{"{", 
      RowBox[{"19.5`", ",", "1059", ",", "9792", ",", "16814"}], "}"}], ",", 
     RowBox[{"{", 
      RowBox[{"20", ",", "906", ",", "9540", ",", "16873"}], "}"}], ",", 
     RowBox[{"{", 
      RowBox[{"20.5`", ",", "784", ",", "9496", ",", "16737"}], "}"}], ",", 
     RowBox[{"{", 
      RowBox[{"21", ",", "648", ",", "9016", ",", "16434"}], "}"}], ",", 
     RowBox[{"{", 
      RowBox[{"21.5`", ",", "760", ",", "9231", ",", "16343"}], "}"}], ",", 
     RowBox[{"{", 
      RowBox[{"22", ",", "567", ",", "8843", ",", "16065"}], "}"}], ",", 
     RowBox[{"{", 
      RowBox[{"22.5`", ",", "609", ",", "9019", ",", "15730"}], "}"}], ",", 
     RowBox[{"{", 
      RowBox[{"23", ",", "857", ",", "9663", ",", "15806"}], "}"}], ",", 
     RowBox[{"{", 
      RowBox[{"23.5`", ",", "1411", ",", "10134", ",", "16149"}], "}"}], ",", 
     
     RowBox[{"{", 
      RowBox[{"24", ",", "1344", ",", "10058", ",", "16518"}], "}"}], ",", 
     RowBox[{"{", 
      RowBox[{"24.5`", ",", "1226", ",", "9780", ",", "16833"}], "}"}], ",", 
     RowBox[{"{", 
      RowBox[{"25", ",", "973", ",", "9551", ",", "16994"}], "}"}], ",", 
     RowBox[{"{", 
      RowBox[{"25.5`", ",", "623", ",", "9033", ",", "16787"}], "}"}], ",", 
     RowBox[{"{", 
      RowBox[{"26", ",", "546", ",", "8497", ",", "16431"}], "}"}], ",", 
     RowBox[{"{", 
      RowBox[{"26.5`", ",", "317", ",", "7741", ",", "15787"}], "}"}], ",", 
     RowBox[{"{", 
      RowBox[{"27", ",", "197", ",", "6807", ",", "14596"}], "}"}], ",", 
     RowBox[{"{", 
      RowBox[{"27.5`", ",", "136", ",", "5073", ",", "13241"}], "}"}], ",", 
     RowBox[{"{", 
      RowBox[{"28", ",", "26", ",", "1684", ",", "10778"}], "}"}], ",", 
     RowBox[{"{", 
      RowBox[{"28.5`", ",", "0", ",", "0", ",", "7128"}], "}"}], ",", 
     RowBox[{"{", 
      RowBox[{"29", ",", "1", ",", "10", ",", "4516"}], "}"}], ",", 
     RowBox[{"{", 
      RowBox[{"29.5`", ",", "0", ",", "14", ",", "2771"}], "}"}], ",", 
     RowBox[{"{", 
      RowBox[{"30", ",", "0", ",", "22", ",", "1654"}], "}"}], ",", 
     RowBox[{"{", 
      RowBox[{"30.5`", ",", "0", ",", "32", ",", "978"}], "}"}], ",", 
     RowBox[{"{", 
      RowBox[{"31", ",", "1", ",", "101", ",", "590"}], "}"}], ",", 
     RowBox[{"{", 
      RowBox[{"31.5`", ",", "5", ",", "276", ",", "417"}], "}"}], ",", 
     RowBox[{"{", 
      RowBox[{"32", ",", "15", ",", "839", ",", "459"}], "}"}], ",", 
     RowBox[{"{", 
      RowBox[{"32.5`", ",", "63", ",", "3080", ",", "1149"}], "}"}], ",", 
     RowBox[{"{", 
      RowBox[{"33", ",", "747", ",", "9694", ",", "3688"}], "}"}], ",", 
     RowBox[{"{", 
      RowBox[{"33.5`", ",", "10624", ",", "9571", ",", "8614"}], "}"}], ",", 
     RowBox[{"{", 
      RowBox[{"34", ",", "384", ",", "8208", ",", "9253"}], "}"}], ",", 
     RowBox[{"{", 
      RowBox[{"34.5`", ",", "5012", ",", "11865", ",", "11587"}], "}"}], ",", 
     
     RowBox[{"{", 
      RowBox[{"35", ",", "718", ",", "9248", ",", "12853"}], "}"}], ",", 
     RowBox[{"{", 
      RowBox[{"35.5`", ",", "2758", ",", "10986", ",", "14361"}], "}"}], ",", 
     
     RowBox[{"{", 
      RowBox[{"36", ",", "1374", ",", "10018", ",", "15210"}], "}"}], ",", 
     RowBox[{"{", 
      RowBox[{"36.5`", ",", "1743", ",", "10411", ",", "16024"}], "}"}], ",", 
     
     RowBox[{"{", 
      RowBox[{"37", ",", "1292", ",", "9754", ",", "16634"}], "}"}], ",", 
     RowBox[{"{", 
      RowBox[{"37.5`", ",", "963", ",", "9569", ",", "16567"}], "}"}], ",", 
     RowBox[{"{", 
      RowBox[{"38", ",", "962", ",", "9537", ",", "16598"}], "}"}], ",", 
     RowBox[{"{", 
      RowBox[{"38.5`", ",", "746", ",", "9252", ",", "16463"}], "}"}], ",", 
     RowBox[{"{", 
      RowBox[{"39", ",", "648", ",", "9109", ",", "16401"}], "}"}], ",", 
     RowBox[{"{", 
      RowBox[{"39.5`", ",", "674", ",", "8838", ",", "16176"}], "}"}], ",", 
     RowBox[{"{", 
      RowBox[{"40", ",", "523", ",", "8742", ",", "16067"}], "}"}], ",", 
     RowBox[{"{", 
      RowBox[{"40.5`", ",", "523", ",", "8549", ",", "15779"}], "}"}], ",", 
     RowBox[{"{", 
      RowBox[{"41", ",", "547", ",", "8685", ",", "15485"}], "}"}], ",", 
     RowBox[{"{", 
      RowBox[{"41.5`", ",", "522", ",", "8733", ",", "15224"}], "}"}], ",", 
     RowBox[{"{", 
      RowBox[{"42", ",", "732", ",", "9449", ",", "15181"}], "}"}], ",", 
     RowBox[{"{", 
      RowBox[{"42.5`", ",", "1426", ",", "10052", ",", "15888"}], "}"}], ",", 
     
     RowBox[{"{", 
      RowBox[{"43", ",", "1124", ",", "9824", ",", "16237"}], "}"}], ",", 
     RowBox[{"{", 
      RowBox[{"43.5`", ",", "1029", ",", "9913", ",", "16485"}], "}"}], ",", 
     RowBox[{"{", 
      RowBox[{"44", ",", "1177", ",", "9832", ",", "16664"}], "}"}], ",", 
     RowBox[{"{", 
      RowBox[{"44.5`", ",", "799", ",", "9613", ",", "16807"}], "}"}], ",", 
     RowBox[{"{", 
      RowBox[{"45", ",", "719", ",", "9096", ",", "16710"}], "}"}], ",", 
     RowBox[{"{", 
      RowBox[{"45.5`", ",", "663", ",", "8907", ",", "16312"}], "}"}], ",", 
     RowBox[{"{", 
      RowBox[{"46", ",", "430", ",", "8046", ",", "15932"}], "}"}], ",", 
     RowBox[{"{", 
      RowBox[{"46.5`", ",", "337", ",", "7486", ",", "15201"}], "}"}], ",", 
     RowBox[{"{", 
      RowBox[{"47", ",", "226", ",", "6430", ",", "14128"}], "}"}], ",", 
     RowBox[{"{", 
      RowBox[{"47.5`", ",", "143", ",", "4885", ",", "12582"}], "}"}], ",", 
     RowBox[{"{", 
      RowBox[{"48", ",", "34", ",", "2239", ",", "10278"}], "}"}], ",", 
     RowBox[{"{", 
      RowBox[{"48.5`", ",", "0", ",", "6", ",", "7019"}], "}"}], ",", 
     RowBox[{"{", 
      RowBox[{"49", ",", "0", ",", "4", ",", "4378"}], "}"}], ",", 
     RowBox[{"{", 
      RowBox[{"49.5`", ",", "0", ",", "15", ",", "2726"}], "}"}], ",", 
     RowBox[{"{", 
      RowBox[{"50", ",", "1", ",", "18", ",", "1644"}], "}"}], ",", 
     RowBox[{"{", "}"}], ",", 
     RowBox[{"{", 
      RowBox[{"0", ",", "10", ",", "10", ",", "10"}], "}"}], ",", 
     RowBox[{"{", 
      RowBox[{"0.5`", ",", "1", ",", "285", ",", "60"}], "}"}], ",", 
     RowBox[{"{", 
      RowBox[{"1", ",", "21", ",", "1267", ",", "347"}], "}"}], ",", 
     RowBox[{"{", 
      RowBox[{"1.5`", ",", "91", ",", "4488", ",", "1452"}], "}"}], ",", 
     RowBox[{"{", 
      RowBox[{"2", ",", "3343", ",", "13053", ",", "5248"}], "}"}], ",", 
     RowBox[{"{", 
      RowBox[{"2.5`", ",", "2577", ",", "6171", ",", "8940"}], "}"}], ",", 
     RowBox[{"{", 
      RowBox[{"3", ",", "708", ",", "9510", ",", "9677"}], "}"}], ",", 
     RowBox[{"{", 
      RowBox[{"3.5`", ",", "6179", ",", "10507", ",", "12045"}], "}"}], ",", 
     RowBox[{"{", 
      RowBox[{"4", ",", "978", ",", "9967", ",", "12797"}], "}"}], ",", 
     RowBox[{"{", 
      RowBox[{"4.5`", ",", "3840", ",", "10495", ",", "14355"}], "}"}], ",", 
     RowBox[{"{", 
      RowBox[{"5", ",", "1183", ",", "10069", ",", "15031"}], "}"}], ",", 
     RowBox[{"{", 
      RowBox[{"5.5`", ",", "2083", ",", "10093", ",", "15913"}], "}"}], ",", 
     RowBox[{"{", 
      RowBox[{"6", ",", "791", ",", "9424", ",", "16154"}], "}"}], ",", 
     RowBox[{"{", 
      RowBox[{"6.5`", ",", "1020", ",", "9785", ",", "16390"}], "}"}], ",", 
     RowBox[{"{", 
      RowBox[{"7", ",", "864", ",", "9488", ",", "16543"}], "}"}], ",", 
     RowBox[{"{", 
      RowBox[{"7.5`", ",", "725", ",", "9406", ",", "16588"}], "}"}], ",", 
     RowBox[{"{", 
      RowBox[{"8", ",", "895", ",", "9518", ",", "16605"}], "}"}], ",", 
     RowBox[{"{", 
      RowBox[{"8.5`", ",", "816", ",", "9219", ",", "16736"}], "}"}], ",", 
     RowBox[{"{", 
      RowBox[{"9", ",", "560", ",", "8758", ",", "16435"}], "}"}], ",", 
     RowBox[{"{", 
      RowBox[{"9.5`", ",", "384", ",", "8236", ",", "16060"}], "}"}], ",", 
     RowBox[{"{", 
      RowBox[{"10", ",", "327", ",", "7495", ",", "15297"}], "}"}], ",", 
     RowBox[{"{", 
      RowBox[{"10.5`", ",", "269", ",", "6570", ",", "14233"}], "}"}], ",", 
     RowBox[{"{", 
      RowBox[{"11", ",", "110", ",", "4714", ",", "12735"}], "}"}], ",", 
     RowBox[{"{", 
      RowBox[{"11.5`", ",", "13", ",", "989", ",", "10016"}], "}"}], ",", 
     RowBox[{"{", 
      RowBox[{"12", ",", "0", ",", "5", ",", "6446"}], "}"}], ",", 
     RowBox[{"{", 
      RowBox[{"12.5`", ",", "0", ",", "8", ",", "4038"}], "}"}], ",", 
     RowBox[{"{", 
      RowBox[{"13", ",", "0", ",", "16", ",", "2451"}], "}"}], ",", 
     RowBox[{"{", 
      RowBox[{"13.5`", ",", "0", ",", "34", ",", "1466"}], "}"}], ",", 
     RowBox[{"{", 
      RowBox[{"14", ",", "0", ",", "41", ",", "896"}], "}"}], ",", 
     RowBox[{"{", 
      RowBox[{"14.5`", ",", "1", ",", "85", ",", "545"}], "}"}], ",", 
     RowBox[{"{", 
      RowBox[{"15", ",", "4", ",", "289", ",", "387"}], "}"}], ",", 
     RowBox[{"{", 
      RowBox[{"15.5`", ",", "13", ",", "1042", ",", "510"}], "}"}], ",", 
     RowBox[{"{", 
      RowBox[{"16", ",", "59", ",", "3524", ",", "1300"}], "}"}], ",", 
     RowBox[{"{", 
      RowBox[{"16.5`", ",", "1253", ",", "10837", ",", "4048"}], "}"}], ",", 
     RowBox[{"{", 
      RowBox[{"17", ",", "7332", ",", "7952", ",", "8300"}], "}"}], ",", 
     RowBox[{"{", 
      RowBox[{"17.5`", ",", "779", ",", "9962", ",", "9561"}], "}"}], ",", 
     RowBox[{"{", 
      RowBox[{"18", ",", "6104", ",", "9700", ",", "12266"}], "}"}], ",", 
     RowBox[{"{", 
      RowBox[{"18.5`", ",", "923", ",", "9981", ",", "12973"}], "}"}], ",", 
     RowBox[{"{", 
      RowBox[{"19", ",", "3627", ",", "10553", ",", "14618"}], "}"}], ",", 
     RowBox[{"{", 
      RowBox[{"19.5`", ",", "1046", ",", "9900", ",", "15053"}], "}"}], ",", 
     RowBox[{"{", 
      RowBox[{"20", ",", "1962", ",", "10252", ",", "15936"}], "}"}], ",", 
     RowBox[{"{", 
      RowBox[{"20.5`", ",", "1561", ",", "10259", ",", "16599"}], "}"}], ",", 
     
     RowBox[{"{", 
      RowBox[{"21", ",", "956", ",", "9677", ",", "16860"}], "}"}], ",", 
     RowBox[{"{", 
      RowBox[{"21.5`", ",", "1105", ",", "9756", ",", "16857"}], "}"}], ",", 
     RowBox[{"{", 
      RowBox[{"22", ",", "668", ",", "8955", ",", "16896"}], "}"}], ",", 
     RowBox[{"{", 
      RowBox[{"22.5`", ",", "491", ",", "8397", ",", "16243"}], "}"}], ",", 
     RowBox[{"{", 
      RowBox[{"23", ",", "352", ",", "7755", ",", "15740"}], "}"}], ",", 
     RowBox[{"{", 
      RowBox[{"23.5`", ",", "238", ",", "6545", ",", "14599"}], "}"}], ",", 
     RowBox[{"{", 
      RowBox[{"24", ",", "127", ",", "4633", ",", "12824"}], "}"}], ",", 
     RowBox[{"{", 
      RowBox[{"24.5`", ",", "9", ",", "582", ",", "9969"}], "}"}], ",", 
     RowBox[{"{", 
      RowBox[{"25", ",", "0", ",", "6", ",", "6534"}], "}"}], ",", 
     RowBox[{"{", 
      RowBox[{"25.5`", ",", "0", ",", "5", ",", "4054"}], "}"}], ",", 
     RowBox[{"{", 
      RowBox[{"26", ",", "0", ",", "13", ",", "2470"}], "}"}], ",", 
     RowBox[{"{", 
      RowBox[{"26.5`", ",", "0", ",", "21", ",", "1458"}], "}"}], ",", 
     RowBox[{"{", 
      RowBox[{"27", ",", "0", ",", "57", ",", "860"}], "}"}], ",", 
     RowBox[{"{", 
      RowBox[{"27.5`", ",", "1", ",", "127", ",", "550"}], "}"}], ",", 
     RowBox[{"{", 
      RowBox[{"28", ",", "3", ",", "359", ",", "414"}], "}"}], ",", 
     RowBox[{"{", 
      RowBox[{"28.5`", ",", "24", ",", "1173", ",", "530"}], "}"}], ",", 
     RowBox[{"{", 
      RowBox[{"29", ",", "100", ",", "3950", ",", "1489"}], "}"}], ",", 
     RowBox[{"{", 
      RowBox[{"29.5`", ",", "2047", ",", "12037", ",", "4696"}], "}"}], ",", 
     RowBox[{"{", 
      RowBox[{"30", ",", "5460", ",", "6017", ",", "8615"}], "}"}], ",", 
     RowBox[{"{", 
      RowBox[{"30.5`", ",", "324", ",", "7622", ",", "8855"}], "}"}], ",", 
     RowBox[{"{", 
      RowBox[{"31", ",", "3338", ",", "11895", ",", "10942"}], "}"}], ",", 
     RowBox[{"{", 
      RowBox[{"31.5`", ",", "1384", ",", "8263", ",", "12826"}], "}"}], ",", 
     RowBox[{"{", 
      RowBox[{"32", ",", "1806", ",", "10822", ",", "13727"}], "}"}], ",", 
     RowBox[{"{", 
      RowBox[{"32.5`", ",", "2025", ",", "10264", ",", "14911"}], "}"}], ",", 
     
     RowBox[{"{", 
      RowBox[{"33", ",", "1345", ",", "10113", ",", "15751"}], "}"}], ",", 
     RowBox[{"{", 
      RowBox[{"33.5`", ",", "1302", ",", "9913", ",", "16200"}], "}"}], ",", 
     RowBox[{"{", 
      RowBox[{"34", ",", "1111", ",", "9827", ",", "16335"}], "}"}], ",", 
     RowBox[{"{", 
      RowBox[{"34.5`", ",", "883", ",", "9451", ",", "16566"}], "}"}], ",", 
     RowBox[{"{", 
      RowBox[{"35", ",", "668", ",", "9092", ",", "16644"}], "}"}], ",", 
     RowBox[{"{", 
      RowBox[{"35.5`", ",", "523", ",", "8537", ",", "16425"}], "}"}], ",", 
     RowBox[{"{", 
      RowBox[{"36", ",", "282", ",", "7400", ",", "15677"}], "}"}], ",", 
     RowBox[{"{", 
      RowBox[{"36.5`", ",", "190", ",", "5828", ",", "14405"}], "}"}], ",", 
     RowBox[{"{", 
      RowBox[{"37", ",", "35", ",", "2618", ",", "12131"}], "}"}], ",", 
     RowBox[{"{", 
      RowBox[{"37.5`", ",", "0", ",", "1", ",", "8363"}], "}"}], ",", 
     RowBox[{"{", 
      RowBox[{"38", ",", "0", ",", "6", ",", "5282"}], "}"}], ",", 
     RowBox[{"{", 
      RowBox[{"38.5`", ",", "0", ",", "10", ",", "3265"}], "}"}], ",", 
     RowBox[{"{", 
      RowBox[{"39", ",", "1", ",", "23", ",", "1975"}], "}"}], ",", 
     RowBox[{"{", 
      RowBox[{"39.5`", ",", "0", ",", "30", ",", "1151"}], "}"}], ",", 
     RowBox[{"{", 
      RowBox[{"40", ",", "1", ",", "79", ",", "719"}], "}"}], ",", 
     RowBox[{"{", 
      RowBox[{"40.5`", ",", "0", ",", "187", ",", "494"}], "}"}], ",", 
     RowBox[{"{", 
      RowBox[{"41", ",", "17", ",", "570", ",", "464"}], "}"}], ",", 
     RowBox[{"{", 
      RowBox[{"41.5`", ",", "37", ",", "1951", ",", "857"}], "}"}], ",", 
     RowBox[{"{", 
      RowBox[{"42", ",", "199", ",", "6407", ",", "2403"}], "}"}], ",", 
     RowBox[{"{", 
      RowBox[{"42.5`", ",", "8338", ",", "13356", ",", "6910"}], "}"}], ",", 
     RowBox[{"{", 
      RowBox[{"43", ",", "335", ",", "7644", ",", "9039"}], "}"}], ",", 
     RowBox[{"{", 
      RowBox[{"43.5`", ",", "4343", ",", "12191", ",", "11073"}], "}"}], ",", 
     
     RowBox[{"{", 
      RowBox[{"44", ",", "384", ",", "8307", ",", "12531"}], "}"}], ",", 
     RowBox[{"{", 
      RowBox[{"44.5`", ",", "1908", ",", "10932", ",", "13556"}], "}"}], ",", 
     
     RowBox[{"{", 
      RowBox[{"45", ",", "1848", ",", "10138", ",", "14853"}], "}"}], ",", 
     RowBox[{"{", 
      RowBox[{"45.5`", ",", "2026", ",", "10402", ",", "15839"}], "}"}], ",", 
     
     RowBox[{"{", 
      RowBox[{"46", ",", "1125", ",", "9935", ",", "16156"}], "}"}], ",", 
     RowBox[{"{", 
      RowBox[{"46.5`", ",", "1150", ",", "9834", ",", "16505"}], "}"}], ",", 
     RowBox[{"{", 
      RowBox[{"47", ",", "838", ",", "9502", ",", "16562"}], "}"}], ",", 
     RowBox[{"{", 
      RowBox[{"47.5`", ",", "740", ",", "9537", ",", "16566"}], "}"}], ",", 
     RowBox[{"{", 
      RowBox[{"48", ",", "676", ",", "9378", ",", "16574"}], "}"}], ",", 
     RowBox[{"{", 
      RowBox[{"48.5`", ",", "804", ",", "9327", ",", "16591"}], "}"}], ",", 
     RowBox[{"{", 
      RowBox[{"49", ",", "645", ",", "9085", ",", "16408"}], "}"}], ",", 
     RowBox[{"{", 
      RowBox[{"49.5`", ",", "598", ",", "8839", ",", "16248"}], "}"}], ",", 
     RowBox[{"{", 
      RowBox[{"50", ",", "561", ",", "8832", ",", "15953"}], "}"}], ",", 
     RowBox[{"{", "}"}], ",", 
     RowBox[{"{", 
      RowBox[{"0", ",", "10", ",", "10", ",", "10"}], "}"}], ",", 
     RowBox[{"{", 
      RowBox[{"0.5`", ",", "1", ",", "261", ",", "65"}], "}"}], ",", 
     RowBox[{"{", 
      RowBox[{"1", ",", "17", ",", "1249", ",", "368"}], "}"}], ",", 
     RowBox[{"{", 
      RowBox[{"1.5`", ",", "109", ",", "4344", ",", "1514"}], "}"}], ",", 
     RowBox[{"{", 
      RowBox[{"2", ",", "3303", ",", "12678", ",", "5048"}], "}"}], ",", 
     RowBox[{"{", 
      RowBox[{"2.5`", ",", "3005", ",", "6407", ",", "8497"}], "}"}], ",", 
     RowBox[{"{", 
      RowBox[{"3", ",", "1273", ",", "10485", ",", "9780"}], "}"}], ",", 
     RowBox[{"{", 
      RowBox[{"3.5`", ",", "6059", ",", "10101", ",", "12458"}], "}"}], ",", 
     RowBox[{"{", 
      RowBox[{"4", ",", "538", ",", "8945", ",", "12790"}], "}"}], ",", 
     RowBox[{"{", 
      RowBox[{"4.5`", ",", "2564", ",", "11032", ",", "14287"}], "}"}], ",", 
     RowBox[{"{", 
      RowBox[{"5", ",", "1473", ",", "9795", ",", "15245"}], "}"}], ",", 
     RowBox[{"{", 
      RowBox[{"5.5`", ",", "1305", ",", "9938", ",", "15840"}], "}"}], ",", 
     RowBox[{"{", 
      RowBox[{"6", ",", "1232", ",", "10106", ",", "16244"}], "}"}], ",", 
     RowBox[{"{", 
      RowBox[{"6.5`", ",", "807", ",", "9607", ",", "16422"}], "}"}], ",", 
     RowBox[{"{", 
      RowBox[{"7", ",", "1334", ",", "10182", ",", "16655"}], "}"}], ",", 
     RowBox[{"{", 
      RowBox[{"7.5`", ",", "845", ",", "9480", ",", "16909"}], "}"}], ",", 
     RowBox[{"{", 
      RowBox[{"8", ",", "657", ",", "9036", ",", "16731"}], "}"}], ",", 
     RowBox[{"{", 
      RowBox[{"8.5`", ",", "553", ",", "8866", ",", "16436"}], "}"}], ",", 
     RowBox[{"{", 
      RowBox[{"9", ",", "553", ",", "8877", ",", "16108"}], "}"}], ",", 
     RowBox[{"{", 
      RowBox[{"9.5`", ",", "528", ",", "8731", ",", "15814"}], "}"}], ",", 
     RowBox[{"{", 
      RowBox[{"10", ",", "544", ",", "8815", ",", "15721"}], "}"}], ",", 
     RowBox[{"{", 
      RowBox[{"10.5`", ",", "764", ",", "9032", ",", "15533"}], "}"}], ",", 
     RowBox[{"{", 
      RowBox[{"11", ",", "814", ",", "9662", ",", "15579"}], "}"}], ",", 
     RowBox[{"{", 
      RowBox[{"11.5`", ",", "1136", ",", "10010", ",", "16065"}], "}"}], ",", 
     
     RowBox[{"{", 
      RowBox[{"12", ",", "1286", ",", "10002", ",", "16551"}], "}"}], ",", 
     RowBox[{"{", 
      RowBox[{"12.5`", ",", "1281", ",", "9886", ",", "16724"}], "}"}], ",", 
     RowBox[{"{", 
      RowBox[{"13", ",", "793", ",", "9382", ",", "16701"}], "}"}], ",", 
     RowBox[{"{", 
      RowBox[{"13.5`", ",", "546", ",", "9025", ",", "16584"}], "}"}], ",", 
     RowBox[{"{", 
      RowBox[{"14", ",", "577", ",", "8606", ",", "16250"}], "}"}], ",", 
     RowBox[{"{", 
      RowBox[{"14.5`", ",", "362", ",", "7938", ",", "15721"}], "}"}], ",", 
     RowBox[{"{", 
      RowBox[{"15", ",", "261", ",", "7064", ",", "14971"}], "}"}], ",", 
     RowBox[{"{", 
      RowBox[{"15.5`", ",", "169", ",", "5456", ",", "13759"}], "}"}], ",", 
     RowBox[{"{", 
      RowBox[{"16", ",", "33", ",", "1896", ",", "11299"}], "}"}], ",", 
     RowBox[{"{", 
      RowBox[{"16.5`", ",", "0", ",", "5", ",", "7574"}], "}"}], ",", 
     RowBox[{"{", 
      RowBox[{"17", ",", "0", ",", "8", ",", "4789"}], "}"}], ",", 
     RowBox[{"{", 
      RowBox[{"17.5`", ",", "0", ",", "16", ",", "2951"}], "}"}], ",", 
     RowBox[{"{", 
      RowBox[{"18", ",", "0", ",", "25", ",", "1746"}], "}"}], ",", 
     RowBox[{"{", 
      RowBox[{"18.5`", ",", "0", ",", "33", ",", "1059"}], "}"}], ",", 
     RowBox[{"{", 
      RowBox[{"19", ",", "0", ",", "93", ",", "653"}], "}"}], ",", 
     RowBox[{"{", 
      RowBox[{"19.5`", ",", "11", ",", "295", ",", "474"}], "}"}], ",", 
     RowBox[{"{", 
      RowBox[{"20", ",", "18", ",", "959", ",", "552"}], "}"}], ",", 
     RowBox[{"{", 
      RowBox[{"20.5`", ",", "61", ",", "3246", ",", "1238"}], "}"}], ",", 
     RowBox[{"{", 
      RowBox[{"21", ",", "832", ",", "10216", ",", "3885"}], "}"}], ",", 
     RowBox[{"{", 
      RowBox[{"21.5`", ",", "10093", ",", "8446", ",", "8542"}], "}"}], ",", 
     RowBox[{"{", 
      RowBox[{"22", ",", "319", ",", "7246", ",", "8795"}], "}"}], ",", 
     RowBox[{"{", 
      RowBox[{"22.5`", ",", "2866", ",", "11958", ",", "10857"}], "}"}], ",", 
     
     RowBox[{"{", 
      RowBox[{"23", ",", "1747", ",", "8548", ",", "12762"}], "}"}], ",", 
     RowBox[{"{", 
      RowBox[{"23.5`", ",", "1910", ",", "10908", ",", "13787"}], "}"}], ",", 
     
     RowBox[{"{", 
      RowBox[{"24", ",", "2778", ",", "9927", ",", "14980"}], "}"}], ",", 
     RowBox[{"{", 
      RowBox[{"24.5`", ",", "1245", ",", "10070", ",", "15451"}], "}"}], ",", 
     
     RowBox[{"{", 
      RowBox[{"25", ",", "1673", ",", "10054", ",", "16145"}], "}"}], ",", 
     RowBox[{"{", 
      RowBox[{"25.5`", ",", "1054", ",", "9696", ",", "16506"}], "}"}], ",", 
     RowBox[{"{", 
      RowBox[{"26", ",", "831", ",", "9662", ",", "16643"}], "}"}], ",", 
     RowBox[{"{", 
      RowBox[{"26.5`", ",", "711", ",", "9014", ",", "16671"}], "}"}], ",", 
     RowBox[{"{", 
      RowBox[{"27", ",", "529", ",", "8379", ",", "16277"}], "}"}], ",", 
     RowBox[{"{", 
      RowBox[{"27.5`", ",", "302", ",", "7532", ",", "15524"}], "}"}], ",", 
     RowBox[{"{", 
      RowBox[{"28", ",", "161", ",", "6138", ",", "14255"}], "}"}], ",", 
     RowBox[{"{", 
      RowBox[{"28.5`", ",", "67", ",", "3696", ",", "12156"}], "}"}], ",", 
     RowBox[{"{", 
      RowBox[{"29", ",", "1", ",", "6", ",", "8889"}], "}"}], ",", 
     RowBox[{"{", 
      RowBox[{"29.5`", ",", "0", ",", "4", ",", "5736"}], "}"}], ",", 
     RowBox[{"{", 
      RowBox[{"30", ",", "0", ",", "10", ",", "3552"}], "}"}], ",", 
     RowBox[{"{", 
      RowBox[{"30.5`", ",", "0", ",", "17", ",", "2095"}], "}"}], ",", 
     RowBox[{"{", 
      RowBox[{"31", ",", "1", ",", "29", ",", "1247"}], "}"}], ",", 
     RowBox[{"{", 
      RowBox[{"31.5`", ",", "3", ",", "49", ",", "756"}], "}"}], ",", 
     RowBox[{"{", 
      RowBox[{"32", ",", "1", ",", "159", ",", "492"}], "}"}], ",", 
     RowBox[{"{", 
      RowBox[{"32.5`", ",", "8", ",", "509", ",", "424"}], "}"}], ",", 
     RowBox[{"{", 
      RowBox[{"33", ",", "23", ",", "1717", ",", "731"}], "}"}], ",", 
     RowBox[{"{", 
      RowBox[{"33.5`", ",", "161", ",", "5895", ",", "2163"}], "}"}], ",", 
     RowBox[{"{", 
      RowBox[{"34", ",", "7902", ",", "13663", ",", "6547"}], "}"}], ",", 
     RowBox[{"{", 
      RowBox[{"34.5`", ",", "258", ",", "7181", ",", "8784"}], "}"}], ",", 
     RowBox[{"{", 
      RowBox[{"35", ",", "3434", ",", "12000", ",", "10668"}], "}"}], ",", 
     RowBox[{"{", 
      RowBox[{"35.5`", ",", "987", ",", "8709", ",", "12381"}], "}"}], ",", 
     RowBox[{"{", 
      RowBox[{"36", ",", "2754", ",", "11197", ",", "13815"}], "}"}], ",", 
     RowBox[{"{", 
      RowBox[{"36.5`", ",", "1169", ",", "9617", ",", "14875"}], "}"}], ",", 
     RowBox[{"{", 
      RowBox[{"37", ",", "1881", ",", "10681", ",", "15759"}], "}"}], ",", 
     RowBox[{"{", 
      RowBox[{"37.5`", ",", "900", ",", "9622", ",", "16360"}], "}"}], ",", 
     RowBox[{"{", 
      RowBox[{"38", ",", "1240", ",", "9785", ",", "16666"}], "}"}], ",", 
     RowBox[{"{", 
      RowBox[{"38.5`", ",", "805", ",", "9369", ",", "16628"}], "}"}], ",", 
     RowBox[{"{", 
      RowBox[{"39", ",", "641", ",", "9225", ",", "16437"}], "}"}], ",", 
     RowBox[{"{", 
      RowBox[{"39.5`", ",", "814", ",", "9152", ",", "16268"}], "}"}], ",", 
     RowBox[{"{", 
      RowBox[{"40", ",", "767", ",", "9262", ",", "16203"}], "}"}], ",", 
     RowBox[{"{", 
      RowBox[{"40.5`", ",", "692", ",", "9330", ",", "16227"}], "}"}], ",", 
     RowBox[{"{", 
      RowBox[{"41", ",", "883", ",", "9660", ",", "16299"}], "}"}], ",", 
     RowBox[{"{", 
      RowBox[{"41.5`", ",", "1089", ",", "9822", ",", "16752"}], "}"}], ",", 
     RowBox[{"{", 
      RowBox[{"42", ",", "827", ",", "9600", ",", "16739"}], "}"}], ",", 
     RowBox[{"{", 
      RowBox[{"42.5`", ",", "853", ",", "9442", ",", "16743"}], "}"}], ",", 
     RowBox[{"{", 
      RowBox[{"43", ",", "500", ",", "8520", ",", "16577"}], "}"}], ",", 
     RowBox[{"{", 
      RowBox[{"43.5`", ",", "375", ",", "7622", ",", "15780"}], "}"}], ",", 
     RowBox[{"{", 
      RowBox[{"44", ",", "165", ",", "6012", ",", "14503"}], "}"}], ",", 
     RowBox[{"{", 
      RowBox[{"44.5`", ",", "68", ",", "3096", ",", "12264"}], "}"}], ",", 
     RowBox[{"{", 
      RowBox[{"45", ",", "0", ",", "5", ",", "8578"}], "}"}], ",", 
     RowBox[{"{", 
      RowBox[{"45.5`", ",", "0", ",", "5", ",", "5501"}], "}"}], ",", 
     RowBox[{"{", 
      RowBox[{"46", ",", "0", ",", "8", ",", "3420"}], "}"}], ",", 
     RowBox[{"{", 
      RowBox[{"46.5`", ",", "0", ",", "15", ",", "2148"}], "}"}], ",", 
     RowBox[{"{", 
      RowBox[{"47", ",", "1", ",", "17", ",", "1288"}], "}"}], ",", 
     RowBox[{"{", 
      RowBox[{"47.5`", ",", "0", ",", "53", ",", "814"}], "}"}], ",", 
     RowBox[{"{", 
      RowBox[{"48", ",", "2", ",", "114", ",", "519"}], "}"}], ",", 
     RowBox[{"{", 
      RowBox[{"48.5`", ",", "3", ",", "430", ",", "400"}], "}"}], ",", 
     RowBox[{"{", 
      RowBox[{"49", ",", "28", ",", "1560", ",", "706"}], "}"}], ",", 
     RowBox[{"{", 
      RowBox[{"49.5`", ",", "138", ",", "5205", ",", "1987"}], "}"}], ",", 
     RowBox[{"{", 
      RowBox[{"50", ",", "5303", ",", "13325", ",", "5990"}], "}"}], ",", 
     RowBox[{"{", "}"}], ",", 
     RowBox[{"{", 
      RowBox[{"0", ",", "10", ",", "10", ",", "10"}], "}"}], ",", 
     RowBox[{"{", 
      RowBox[{"0.5`", ",", "2", ",", "265", ",", "60"}], "}"}], ",", 
     RowBox[{"{", 
      RowBox[{"1", ",", "31", ",", "1180", ",", "344"}], "}"}], ",", 
     RowBox[{"{", 
      RowBox[{"1.5`", ",", "101", ",", "4279", ",", "1500"}], "}"}], ",", 
     RowBox[{"{", 
      RowBox[{"2", ",", "3044", ",", "12691", ",", "4927"}], "}"}], ",", 
     RowBox[{"{", 
      RowBox[{"2.5`", ",", "3526", ",", "6392", ",", "8546"}], "}"}], ",", 
     RowBox[{"{", 
      RowBox[{"3", ",", "906", ",", "10122", ",", "9666"}], "}"}], ",", 
     RowBox[{"{", 
      RowBox[{"3.5`", ",", "6076", ",", "9917", ",", "12390"}], "}"}], ",", 
     RowBox[{"{", 
      RowBox[{"4", ",", "654", ",", "9283", ",", "12985"}], "}"}], ",", 
     RowBox[{"{", 
      RowBox[{"4.5`", ",", "3151", ",", "11170", ",", "14393"}], "}"}], ",", 
     RowBox[{"{", 
      RowBox[{"5", ",", "1004", ",", "9525", ",", "15397"}], "}"}], ",", 
     RowBox[{"{", 
      RowBox[{"5.5`", ",", "1369", ",", "10065", ",", "15897"}], "}"}], ",", 
     RowBox[{"{", 
      RowBox[{"6", ",", "1513", ",", "10088", ",", "16492"}], "}"}], ",", 
     RowBox[{"{", 
      RowBox[{"6.5`", ",", "1131", ",", "9662", ",", "16798"}], "}"}], ",", 
     RowBox[{"{", 
      RowBox[{"7", ",", "754", ",", "9271", ",", "16724"}], "}"}], ",", 
     RowBox[{"{", 
      RowBox[{"7.5`", ",", "650", ",", "8956", ",", "16427"}], "}"}], ",", 
     RowBox[{"{", 
      RowBox[{"8", ",", "545", ",", "8597", ",", "16118"}], "}"}], ",", 
     RowBox[{"{", 
      RowBox[{"8.5`", ",", "407", ",", "8310", ",", "15647"}], "}"}], ",", 
     RowBox[{"{", 
      RowBox[{"9", ",", "382", ",", "8103", ",", "15243"}], "}"}], ",", 
     RowBox[{"{", 
      RowBox[{"9.5`", ",", "325", ",", "7962", ",", "14823"}], "}"}], ",", 
     RowBox[{"{", 
      RowBox[{"10", ",", "463", ",", "8387", ",", "14450"}], "}"}], ",", 
     RowBox[{"{", 
      RowBox[{"10.5`", ",", "575", ",", "9074", ",", "14348"}], "}"}], ",", 
     RowBox[{"{", 
      RowBox[{"11", ",", "1198", ",", "10183", ",", "14948"}], "}"}], ",", 
     RowBox[{"{", 
      RowBox[{"11.5`", ",", "2121", ",", "10564", ",", "15987"}], "}"}], ",", 
     
     RowBox[{"{", 
      RowBox[{"12", ",", "1076", ",", "9800", ",", "16303"}], "}"}], ",", 
     RowBox[{"{", 
      RowBox[{"12.5`", ",", "1173", ",", "9972", ",", "16640"}], "}"}], ",", 
     RowBox[{"{", 
      RowBox[{"13", ",", "1119", ",", "9714", ",", "16659"}], "}"}], ",", 
     RowBox[{"{", 
      RowBox[{"13.5`", ",", "924", ",", "9649", ",", "16745"}], "}"}], ",", 
     RowBox[{"{", 
      RowBox[{"14", ",", "723", ",", "9236", ",", "16738"}], "}"}], ",", 
     RowBox[{"{", 
      RowBox[{"14.5`", ",", "610", ",", "8973", ",", "16522"}], "}"}], ",", 
     RowBox[{"{", 
      RowBox[{"15", ",", "542", ",", "8701", ",", "16273"}], "}"}], ",", 
     RowBox[{"{", 
      RowBox[{"15.5`", ",", "543", ",", "8589", ",", "15986"}], "}"}], ",", 
     RowBox[{"{", 
      RowBox[{"16", ",", "469", ",", "8361", ",", "15609"}], "}"}], ",", 
     RowBox[{"{", 
      RowBox[{"16.5`", ",", "480", ",", "8075", ",", "15149"}], "}"}], ",", 
     RowBox[{"{", 
      RowBox[{"17", ",", "433", ",", "8264", ",", "14799"}], "}"}], ",", 
     RowBox[{"{", 
      RowBox[{"17.5`", ",", "584", ",", "9180", ",", "14673"}], "}"}], ",", 
     RowBox[{"{", 
      RowBox[{"18", ",", "1648", ",", "10599", ",", "15261"}], "}"}], ",", 
     RowBox[{"{", 
      RowBox[{"18.5`", ",", "1572", ",", "9845", ",", "16019"}], "}"}], ",", 
     RowBox[{"{", 
      RowBox[{"19", ",", "981", ",", "9729", ",", "16334"}], "}"}], ",", 
     RowBox[{"{", 
      RowBox[{"19.5`", ",", "1033", ",", "9820", ",", "16467"}], "}"}], ",", 
     RowBox[{"{", 
      RowBox[{"20", ",", "985", ",", "9810", ",", "16739"}], "}"}], ",", 
     RowBox[{"{", 
      RowBox[{"20.5`", ",", "790", ",", "9136", ",", "16815"}], "}"}], ",", 
     RowBox[{"{", 
      RowBox[{"21", ",", "555", ",", "8712", ",", "16616"}], "}"}], ",", 
     RowBox[{"{", 
      RowBox[{"21.5`", ",", "498", ",", "8523", ",", "16065"}], "}"}], ",", 
     RowBox[{"{", 
      RowBox[{"22", ",", "408", ",", "8344", ",", "15615"}], "}"}], ",", 
     RowBox[{"{", 
      RowBox[{"22.5`", ",", "474", ",", "8349", ",", "15158"}], "}"}], ",", 
     RowBox[{"{", 
      RowBox[{"23", ",", "438", ",", "8072", ",", "14995"}], "}"}], ",", 
     RowBox[{"{", 
      RowBox[{"23.5`", ",", "457", ",", "8318", ",", "14565"}], "}"}], ",", 
     RowBox[{"{", 
      RowBox[{"24", ",", "556", ",", "9325", ",", "14583"}], "}"}], ",", 
     RowBox[{"{", 
      RowBox[{"24.5`", ",", "1851", ",", "10612", ",", "15450"}], "}"}], ",", 
     
     RowBox[{"{", 
      RowBox[{"25", ",", "1307", ",", "9875", ",", "16141"}], "}"}], ",", 
     RowBox[{"{", 
      RowBox[{"25.5`", ",", "914", ",", "9875", ",", "16430"}], "}"}], ",", 
     RowBox[{"{", 
      RowBox[{"26", ",", "1236", ",", "9843", ",", "16725"}], "}"}], ",", 
     RowBox[{"{", 
      RowBox[{"26.5`", ",", "806", ",", "9317", ",", "16899"}], "}"}], ",", 
     RowBox[{"{", 
      RowBox[{"27", ",", "731", ",", "9133", ",", "16640"}], "}"}], ",", 
     RowBox[{"{", 
      RowBox[{"27.5`", ",", "616", ",", "8618", ",", "16451"}], "}"}], ",", 
     RowBox[{"{", 
      RowBox[{"28", ",", "350", ",", "7545", ",", "15907"}], "}"}], ",", 
     RowBox[{"{", 
      RowBox[{"28.5`", ",", "180", ",", "5751", ",", "14369"}], "}"}], ",", 
     RowBox[{"{", 
      RowBox[{"29", ",", "35", ",", "2327", ",", "11986"}], "}"}], ",", 
     RowBox[{"{", 
      RowBox[{"29.5`", ",", "0", ",", "4", ",", "8212"}], "}"}], ",", 
     RowBox[{"{", 
      RowBox[{"30", ",", "0", ",", "7", ",", "5246"}], "}"}], ",", 
     RowBox[{"{", 
      RowBox[{"30.5`", ",", "0", ",", "19", ",", "3214"}], "}"}], ",", 
     RowBox[{"{", 
      RowBox[{"31", ",", "0", ",", "6", ",", "1939"}], "}"}], ",", 
     RowBox[{"{", 
      RowBox[{"31.5`", ",", "0", ",", "22", ",", "1160"}], "}"}], ",", 
     RowBox[{"{", 
      RowBox[{"32", ",", "2", ",", "57", ",", "705"}], "}"}], ",", 
     RowBox[{"{", 
      RowBox[{"32.5`", ",", "3", ",", "144", ",", "458"}], "}"}], ",", 
     RowBox[{"{", 
      RowBox[{"33", ",", "7", ",", "479", ",", "401"}], "}"}], ",", 
     RowBox[{"{", 
      RowBox[{"33.5`", ",", "32", ",", "1551", ",", "694"}], "}"}], ",", 
     RowBox[{"{", 
      RowBox[{"34", ",", "116", ",", "5148", ",", "1984"}], "}"}], ",", 
     RowBox[{"{", 
      RowBox[{"34.5`", ",", "4922", ",", "13161", ",", "6050"}], "}"}], ",", 
     RowBox[{"{", 
      RowBox[{"35", ",", "414", ",", "6091", ",", "8887"}], "}"}], ",", 
     RowBox[{"{", 
      RowBox[{"35.5`", ",", "884", ",", "9847", ",", "9837"}], "}"}], ",", 
     RowBox[{"{", 
      RowBox[{"36", ",", "5779", ",", "10084", ",", "12374"}], "}"}], ",", 
     RowBox[{"{", 
      RowBox[{"36.5`", ",", "1273", ",", "10338", ",", "13284"}], "}"}], ",", 
     
     RowBox[{"{", 
      RowBox[{"37", ",", "2864", ",", "10224", ",", "14864"}], "}"}], ",", 
     RowBox[{"{", 
      RowBox[{"37.5`", ",", "1378", ",", "10175", ",", "15547"}], "}"}], ",", 
     
     RowBox[{"{", 
      RowBox[{"38", ",", "1521", ",", "10149", ",", "16374"}], "}"}], ",", 
     RowBox[{"{", 
      RowBox[{"38.5`", ",", "954", ",", "9665", ",", "16724"}], "}"}], ",", 
     RowBox[{"{", 
      RowBox[{"39", ",", "930", ",", "9620", ",", "16700"}], "}"}], ",", 
     RowBox[{"{", 
      RowBox[{"39.5`", ",", "945", ",", "9329", ",", "16678"}], "}"}], ",", 
     RowBox[{"{", 
      RowBox[{"40", ",", "727", ",", "9376", ",", "16632"}], "}"}], ",", 
     RowBox[{"{", 
      RowBox[{"40.5`", ",", "763", ",", "9239", ",", "16661"}], "}"}], ",", 
     RowBox[{"{", 
      RowBox[{"41", ",", "546", ",", "8652", ",", "16509"}], "}"}], ",", 
     RowBox[{"{", 
      RowBox[{"41.5`", ",", "381", ",", "7778", ",", "15836"}], "}"}], ",", 
     RowBox[{"{", 
      RowBox[{"42", ",", "205", ",", "6437", ",", "14843"}], "}"}], ",", 
     RowBox[{"{", 
      RowBox[{"42.5`", ",", "93", ",", "3669", ",", "12846"}], "}"}], ",", 
     RowBox[{"{", 
      RowBox[{"43", ",", "0", ",", "4", ",", "9320"}], "}"}], ",", 
     RowBox[{"{", 
      RowBox[{"43.5`", ",", "1", ",", "6", ",", "6031"}], "}"}], ",", 
     RowBox[{"{", 
      RowBox[{"44", ",", "1", ",", "11", ",", "3687"}], "}"}], ",", 
     RowBox[{"{", 
      RowBox[{"44.5`", ",", "0", ",", "12", ",", "2246"}], "}"}], ",", 
     RowBox[{"{", 
      RowBox[{"45", ",", "0", ",", "21", ",", "1333"}], "}"}], ",", 
     RowBox[{"{", 
      RowBox[{"45.5`", ",", "0", ",", "57", ",", "760"}], "}"}], ",", 
     RowBox[{"{", 
      RowBox[{"46", ",", "0", ",", "141", ",", "511"}], "}"}], ",", 
     RowBox[{"{", 
      RowBox[{"46.5`", ",", "6", ",", "409", ",", "424"}], "}"}], ",", 
     RowBox[{"{", 
      RowBox[{"47", ",", "24", ",", "1365", ",", "654"}], "}"}], ",", 
     RowBox[{"{", 
      RowBox[{"47.5`", ",", "90", ",", "4304", ",", "1672"}], "}"}], ",", 
     RowBox[{"{", 
      RowBox[{"48", ",", "2978", ",", "12453", ",", "5087"}], "}"}], ",", 
     RowBox[{"{", 
      RowBox[{"48.5`", ",", "3418", ",", "6884", ",", "8837"}], "}"}], ",", 
     RowBox[{"{", 
      RowBox[{"49", ",", "1441", ",", "10644", ",", "10199"}], "}"}], ",", 
     RowBox[{"{", 
      RowBox[{"49.5`", ",", "4768", ",", "9577", ",", "12654"}], "}"}], ",", 
     RowBox[{"{", 
      RowBox[{"50", ",", "1328", ",", "10598", ",", "13375"}], "}"}], ",", 
     RowBox[{"{", "}"}], ",", 
     RowBox[{"{", 
      RowBox[{"0", ",", "10", ",", "10", ",", "10"}], "}"}], ",", 
     RowBox[{"{", 
      RowBox[{"0.5`", ",", "2", ",", "234", ",", "63"}], "}"}], ",", 
     RowBox[{"{", 
      RowBox[{"1", ",", "16", ",", "1109", ",", "347"}], "}"}], ",", 
     RowBox[{"{", 
      RowBox[{"1.5`", ",", "74", ",", "3994", ",", "1340"}], "}"}], ",", 
     RowBox[{"{", 
      RowBox[{"2", ",", "2273", ",", "12037", ",", "4672"}], "}"}], ",", 
     RowBox[{"{", 
      RowBox[{"2.5`", ",", "5465", ",", "6080", ",", "8647"}], "}"}], ",", 
     RowBox[{"{", 
      RowBox[{"3", ",", "399", ",", "8190", ",", "8929"}], "}"}], ",", 
     RowBox[{"{", 
      RowBox[{"3.5`", ",", "5472", ",", "12129", ",", "11515"}], "}"}], ",", 
     RowBox[{"{", 
      RowBox[{"4", ",", "491", ",", "8672", ",", "12775"}], "}"}], ",", 
     RowBox[{"{", 
      RowBox[{"4.5`", ",", "1982", ",", "10834", ",", "13857"}], "}"}], ",", 
     RowBox[{"{", 
      RowBox[{"5", ",", "2380", ",", "9873", ",", "15135"}], "}"}], ",", 
     RowBox[{"{", 
      RowBox[{"5.5`", ",", "1114", ",", "10039", ",", "15633"}], "}"}], ",", 
     RowBox[{"{", 
      RowBox[{"6", ",", "1497", ",", "10125", ",", "16263"}], "}"}], ",", 
     RowBox[{"{", 
      RowBox[{"6.5`", ",", "1295", ",", "9848", ",", "16657"}], "}"}], ",", 
     RowBox[{"{", 
      RowBox[{"7", ",", "978", ",", "9339", ",", "16765"}], "}"}], ",", 
     RowBox[{"{", 
      RowBox[{"7.5`", ",", "749", ",", "8845", ",", "16481"}], "}"}], ",", 
     RowBox[{"{", 
      RowBox[{"8", ",", "424", ",", "8120", ",", "16095"}], "}"}], ",", 
     RowBox[{"{", 
      RowBox[{"8.5`", ",", "243", ",", "6964", ",", "15105"}], "}"}], ",", 
     RowBox[{"{", 
      RowBox[{"9", ",", "121", ",", "5097", ",", "13628"}], "}"}], ",", 
     RowBox[{"{", 
      RowBox[{"9.5`", ",", "9", ",", "904", ",", "10773"}], "}"}], ",", 
     RowBox[{"{", 
      RowBox[{"10", ",", "0", ",", "2", ",", "7092"}], "}"}], ",", 
     RowBox[{"{", 
      RowBox[{"10.5`", ",", "0", ",", "7", ",", "4485"}], "}"}], ",", 
     RowBox[{"{", 
      RowBox[{"11", ",", "0", ",", "12", ",", "2769"}], "}"}], ",", 
     RowBox[{"{", 
      RowBox[{"11.5`", ",", "0", ",", "40", ",", "1639"}], "}"}], ",", 
     RowBox[{"{", 
      RowBox[{"12", ",", "0", ",", "55", ",", "951"}], "}"}], ",", 
     RowBox[{"{", 
      RowBox[{"12.5`", ",", "1", ",", "120", ",", "601"}], "}"}], ",", 
     RowBox[{"{", 
      RowBox[{"13", ",", "8", ",", "341", ",", "463"}], "}"}], ",", 
     RowBox[{"{", 
      RowBox[{"13.5`", ",", "16", ",", "1091", ",", "615"}], "}"}], ",", 
     RowBox[{"{", 
      RowBox[{"14", ",", "77", ",", "3699", ",", "1481"}], "}"}], ",", 
     RowBox[{"{", 
      RowBox[{"14.5`", ",", "1494", ",", "11060", ",", "4418"}], "}"}], ",", 
     RowBox[{"{", 
      RowBox[{"15", ",", "8632", ",", "7691", ",", "8807"}], "}"}], ",", 
     RowBox[{"{", 
      RowBox[{"15.5`", ",", "373", ",", "7990", ",", "9029"}], "}"}], ",", 
     RowBox[{"{", 
      RowBox[{"16", ",", "4624", ",", "12143", ",", "11423"}], "}"}], ",", 
     RowBox[{"{", 
      RowBox[{"16.5`", ",", "455", ",", "8697", ",", "12792"}], "}"}], ",", 
     RowBox[{"{", 
      RowBox[{"17", ",", "1987", ",", "10958", ",", "13981"}], "}"}], ",", 
     RowBox[{"{", 
      RowBox[{"17.5`", ",", "1773", ",", "9749", ",", "15150"}], "}"}], ",", 
     RowBox[{"{", 
      RowBox[{"18", ",", "1550", ",", "10214", ",", "15736"}], "}"}], ",", 
     RowBox[{"{", 
      RowBox[{"18.5`", ",", "1508", ",", "10190", ",", "16393"}], "}"}], ",", 
     
     RowBox[{"{", 
      RowBox[{"19", ",", "1196", ",", "10104", ",", "16578"}], "}"}], ",", 
     RowBox[{"{", 
      RowBox[{"19.5`", ",", "1205", ",", "9739", ",", "16931"}], "}"}], ",", 
     RowBox[{"{", 
      RowBox[{"20", ",", "679", ",", "9012", ",", "16916"}], "}"}], ",", 
     RowBox[{"{", 
      RowBox[{"20.5`", ",", "442", ",", "8520", ",", "16453"}], "}"}], ",", 
     RowBox[{"{", 
      RowBox[{"21", ",", "337", ",", "7801", ",", "15715"}], "}"}], ",", 
     RowBox[{"{", 
      RowBox[{"21.5`", ",", "246", ",", "7226", ",", "14721"}], "}"}], ",", 
     RowBox[{"{", 
      RowBox[{"22", ",", "199", ",", "6598", ",", "13855"}], "}"}], ",", 
     RowBox[{"{", 
      RowBox[{"22.5`", ",", "168", ",", "5737", ",", "12812"}], "}"}], ",", 
     RowBox[{"{", 
      RowBox[{"23", ",", "81", ",", "4469", ",", "11300"}], "}"}], ",", 
     RowBox[{"{", 
      RowBox[{"23.5`", ",", "37", ",", "1905", ",", "9102"}], "}"}], ",", 
     RowBox[{"{", 
      RowBox[{"24", ",", "0", ",", "5", ",", "6113"}], "}"}], ",", 
     RowBox[{"{", 
      RowBox[{"24.5`", ",", "0", ",", "7", ",", "3755"}], "}"}], ",", 
     RowBox[{"{", 
      RowBox[{"25", ",", "0", ",", "14", ",", "2314"}], "}"}], ",", 
     RowBox[{"{", 
      RowBox[{"25.5`", ",", "0", ",", "17", ",", "1414"}], "}"}], ",", 
     RowBox[{"{", 
      RowBox[{"26", ",", "0", ",", "51", ",", "839"}], "}"}], ",", 
     RowBox[{"{", 
      RowBox[{"26.5`", ",", "0", ",", "168", ",", "545"}], "}"}], ",", 
     RowBox[{"{", 
      RowBox[{"27", ",", "7", ",", "538", ",", "479"}], "}"}], ",", 
     RowBox[{"{", 
      RowBox[{"27.5`", ",", "26", ",", "1738", ",", "768"}], "}"}], ",", 
     RowBox[{"{", 
      RowBox[{"28", ",", "212", ",", "5943", ",", "2175"}], "}"}], ",", 
     RowBox[{"{", 
      RowBox[{"28.5`", ",", "7358", ",", "13818", ",", "6623"}], "}"}], ",", 
     RowBox[{"{", 
      RowBox[{"29", ",", "232", ",", "6782", ",", "8931"}], "}"}], ",", 
     RowBox[{"{", 
      RowBox[{"29.5`", ",", "2233", ",", "11451", ",", "10480"}], "}"}], ",", 
     
     RowBox[{"{", 
      RowBox[{"30", ",", "2496", ",", "8928", ",", "12566"}], "}"}], ",", 
     RowBox[{"{", 
      RowBox[{"30.5`", ",", "1951", ",", "10725", ",", "13615"}], "}"}], ",", 
     
     RowBox[{"{", 
      RowBox[{"31", ",", "2158", ",", "9947", ",", "14988"}], "}"}], ",", 
     RowBox[{"{", 
      RowBox[{"31.5`", ",", "1293", ",", "10082", ",", "15467"}], "}"}], ",", 
     
     RowBox[{"{", 
      RowBox[{"32", ",", "1372", ",", "10121", ",", "16243"}], "}"}], ",", 
     RowBox[{"{", 
      RowBox[{"32.5`", ",", "1071", ",", "9740", ",", "16626"}], "}"}], ",", 
     RowBox[{"{", 
      RowBox[{"33", ",", "750", ",", "9198", ",", "16667"}], "}"}], ",", 
     RowBox[{"{", 
      RowBox[{"33.5`", ",", "723", ",", "8868", ",", "16577"}], "}"}], ",", 
     RowBox[{"{", 
      RowBox[{"34", ",", "457", ",", "8390", ",", "15902"}], "}"}], ",", 
     RowBox[{"{", 
      RowBox[{"34.5`", ",", "349", ",", "7880", ",", "15464"}], "}"}], ",", 
     RowBox[{"{", 
      RowBox[{"35", ",", "319", ",", "7198", ",", "14758"}], "}"}], ",", 
     RowBox[{"{", 
      RowBox[{"35.5`", ",", "217", ",", "6344", ",", "13659"}], "}"}], ",", 
     RowBox[{"{", 
      RowBox[{"36", ",", "99", ",", "4320", ",", "12140"}], "}"}], ",", 
     RowBox[{"{", 
      RowBox[{"36.5`", ",", "18", ",", "979", ",", "9357"}], "}"}], ",", 
     RowBox[{"{", 
      RowBox[{"37", ",", "0", ",", "0", ",", "6110"}], "}"}], ",", 
     RowBox[{"{", 
      RowBox[{"37.5`", ",", "0", ",", "10", ",", "3800"}], "}"}], ",", 
     RowBox[{"{", 
      RowBox[{"38", ",", "1", ",", "19", ",", "2280"}], "}"}], ",", 
     RowBox[{"{", 
      RowBox[{"38.5`", ",", "0", ",", "24", ",", "1360"}], "}"}], ",", 
     RowBox[{"{", 
      RowBox[{"39", ",", "0", ",", "77", ",", "788"}], "}"}], ",", 
     RowBox[{"{", 
      RowBox[{"39.5`", ",", "3", ",", "160", ",", "500"}], "}"}], ",", 
     RowBox[{"{", 
      RowBox[{"40", ",", "13", ",", "504", ",", "418"}], "}"}], ",", 
     RowBox[{"{", 
      RowBox[{"40.5`", ",", "24", ",", "1746", ",", "778"}], "}"}], ",", 
     RowBox[{"{", 
      RowBox[{"41", ",", "130", ",", "5498", ",", "2192"}], "}"}], ",", 
     RowBox[{"{", 
      RowBox[{"41.5`", ",", "7027", ",", "13448", ",", "6378"}], "}"}], ",", 
     RowBox[{"{", 
      RowBox[{"42", ",", "314", ",", "7250", ",", "8701"}], "}"}], ",", 
     RowBox[{"{", 
      RowBox[{"42.5`", ",", "2963", ",", "11959", ",", "10679"}], "}"}], ",", 
     
     RowBox[{"{", 
      RowBox[{"43", ",", "1440", ",", "8281", ",", "12536"}], "}"}], ",", 
     RowBox[{"{", 
      RowBox[{"43.5`", ",", "1896", ",", "10903", ",", "13510"}], "}"}], ",", 
     
     RowBox[{"{", 
      RowBox[{"44", ",", "1688", ",", "9309", ",", "14763"}], "}"}], ",", 
     RowBox[{"{", 
      RowBox[{"44.5`", ",", "1968", ",", "10564", ",", "15481"}], "}"}], ",", 
     
     RowBox[{"{", 
      RowBox[{"45", ",", "1199", ",", "10122", ",", "16022"}], "}"}], ",", 
     RowBox[{"{", 
      RowBox[{"45.5`", ",", "1468", ",", "10012", ",", "16606"}], "}"}], ",", 
     
     RowBox[{"{", 
      RowBox[{"46", ",", "1100", ",", "9827", ",", "16870"}], "}"}], ",", 
     RowBox[{"{", 
      RowBox[{"46.5`", ",", "797", ",", "9350", ",", "16922"}], "}"}], ",", 
     RowBox[{"{", 
      RowBox[{"47", ",", "704", ",", "8846", ",", "16685"}], "}"}], ",", 
     RowBox[{"{", 
      RowBox[{"47.5`", ",", "644", ",", "8748", ",", "16163"}], "}"}], ",", 
     RowBox[{"{", 
      RowBox[{"48", ",", "466", ",", "8593", ",", "15785"}], "}"}], ",", 
     RowBox[{"{", 
      RowBox[{"48.5`", ",", "419", ",", "8436", ",", "15404"}], "}"}], ",", 
     RowBox[{"{", 
      RowBox[{"49", ",", "527", ",", "8501", ",", "14938"}], "}"}], ",", 
     RowBox[{"{", 
      RowBox[{"49.5`", ",", "608", ",", "9005", ",", "14915"}], "}"}], ",", 
     RowBox[{"{", 
      RowBox[{"50", ",", "946", ",", "9789", ",", "15237"}], "}"}], ",", 
     RowBox[{"{", "}"}], ",", 
     RowBox[{"{", 
      RowBox[{"0", ",", "10", ",", "10", ",", "10"}], "}"}], ",", 
     RowBox[{"{", 
      RowBox[{"0.5`", ",", "7", ",", "270", ",", "61"}], "}"}], ",", 
     RowBox[{"{", 
      RowBox[{"1", ",", "14", ",", "1166", ",", "383"}], "}"}], ",", 
     RowBox[{"{", 
      RowBox[{"1.5`", ",", "88", ",", "4044", ",", "1341"}], "}"}], ",", 
     RowBox[{"{", 
      RowBox[{"2", ",", "2613", ",", "12326", ",", "4681"}], "}"}], ",", 
     RowBox[{"{", 
      RowBox[{"2.5`", ",", "3737", ",", "6287", ",", "8431"}], "}"}], ",", 
     RowBox[{"{", 
      RowBox[{"3", ",", "849", ",", "9874", ",", "9366"}], "}"}], ",", 
     RowBox[{"{", 
      RowBox[{"3.5`", ",", "5788", ",", "10086", ",", "12155"}], "}"}], ",", 
     RowBox[{"{", 
      RowBox[{"4", ",", "825", ",", "9673", ",", "12944"}], "}"}], ",", 
     RowBox[{"{", 
      RowBox[{"4.5`", ",", "3883", ",", "11085", ",", "14482"}], "}"}], ",", 
     RowBox[{"{", 
      RowBox[{"5", ",", "902", ",", "9841", ",", "15197"}], "}"}], ",", 
     RowBox[{"{", 
      RowBox[{"5.5`", ",", "2012", ",", "10383", ",", "16017"}], "}"}], ",", 
     RowBox[{"{", 
      RowBox[{"6", ",", "954", ",", "9697", ",", "16390"}], "}"}], ",", 
     RowBox[{"{", 
      RowBox[{"6.5`", ",", "743", ",", "9328", ",", "16355"}], "}"}], ",", 
     RowBox[{"{", 
      RowBox[{"7", ",", "917", ",", "9360", ",", "16169"}], "}"}], ",", 
     RowBox[{"{", 
      RowBox[{"7.5`", ",", "931", ",", "9843", ",", "16265"}], "}"}], ",", 
     RowBox[{"{", 
      RowBox[{"8", ",", "1236", ",", "9881", ",", "16497"}], "}"}], ",", 
     RowBox[{"{", 
      RowBox[{"8.5`", ",", "812", ",", "9501", ",", "16700"}], "}"}], ",", 
     RowBox[{"{", 
      RowBox[{"9", ",", "731", ",", "9256", ",", "16628"}], "}"}], ",", 
     RowBox[{"{", 
      RowBox[{"9.5`", ",", "770", ",", "9175", ",", "16400"}], "}"}], ",", 
     RowBox[{"{", 
      RowBox[{"10", ",", "715", ",", "8917", ",", "16312"}], "}"}], ",", 
     RowBox[{"{", 
      RowBox[{"10.5`", ",", "479", ",", "8691", ",", "16093"}], "}"}], ",", 
     RowBox[{"{", 
      RowBox[{"11", ",", "658", ",", "8495", ",", "15638"}], "}"}], ",", 
     RowBox[{"{", 
      RowBox[{"11.5`", ",", "726", ",", "8928", ",", "15285"}], "}"}], ",", 
     RowBox[{"{", 
      RowBox[{"12", ",", "906", ",", "9558", ",", "15428"}], "}"}], ",", 
     RowBox[{"{", 
      RowBox[{"12.5`", ",", "1704", ",", "10300", ",", "15866"}], "}"}], ",", 
     
     RowBox[{"{", 
      RowBox[{"13", ",", "1365", ",", "10093", ",", "16399"}], "}"}], ",", 
     RowBox[{"{", 
      RowBox[{"13.5`", ",", "965", ",", "9922", ",", "16785"}], "}"}], ",", 
     RowBox[{"{", 
      RowBox[{"14", ",", "789", ",", "9421", ",", "16946"}], "}"}], ",", 
     RowBox[{"{", 
      RowBox[{"14.5`", ",", "700", ",", "9136", ",", "16853"}], "}"}], ",", 
     RowBox[{"{", 
      RowBox[{"15", ",", "421", ",", "8418", ",", "16380"}], "}"}], ",", 
     RowBox[{"{", 
      RowBox[{"15.5`", ",", "398", ",", "7663", ",", "15608"}], "}"}], ",", 
     RowBox[{"{", 
      RowBox[{"16", ",", "248", ",", "6805", ",", "14598"}], "}"}], ",", 
     RowBox[{"{", 
      RowBox[{"16.5`", ",", "154", ",", "5209", ",", "13130"}], "}"}], ",", 
     RowBox[{"{", 
      RowBox[{"17", ",", "42", ",", "2151", ",", "10854"}], "}"}], ",", 
     RowBox[{"{", 
      RowBox[{"17.5`", ",", "0", ",", "2", ",", "7353"}], "}"}], ",", 
     RowBox[{"{", 
      RowBox[{"18", ",", "0", ",", "8", ",", "4688"}], "}"}], ",", 
     RowBox[{"{", 
      RowBox[{"18.5`", ",", "1", ",", "11", ",", "2870"}], "}"}], ",", 
     RowBox[{"{", 
      RowBox[{"19", ",", "0", ",", "21", ",", "1747"}], "}"}], ",", 
     RowBox[{"{", 
      RowBox[{"19.5`", ",", "0", ",", "41", ",", "1055"}], "}"}], ",", 
     RowBox[{"{", 
      RowBox[{"20", ",", "3", ",", "65", ",", "627"}], "}"}], ",", 
     RowBox[{"{", 
      RowBox[{"20.5`", ",", "4", ",", "206", ",", "419"}], "}"}], ",", 
     RowBox[{"{", 
      RowBox[{"21", ",", "7", ",", "703", ",", "450"}], "}"}], ",", 
     RowBox[{"{", 
      RowBox[{"21.5`", ",", "54", ",", "2385", ",", "983"}], "}"}], ",", 
     RowBox[{"{", 
      RowBox[{"22", ",", "294", ",", "7683", ",", "2809"}], "}"}], ",", 
     RowBox[{"{", 
      RowBox[{"22.5`", ",", "10330", ",", "12494", ",", "7532"}], "}"}], ",", 
     
     RowBox[{"{", 
      RowBox[{"23", ",", "227", ",", "6778", ",", "8640"}], "}"}], ",", 
     RowBox[{"{", 
      RowBox[{"23.5`", ",", "2327", ",", "11560", ",", "10254"}], "}"}], ",", 
     
     RowBox[{"{", 
      RowBox[{"24", ",", "3584", ",", "8221", ",", "12313"}], "}"}], ",", 
     RowBox[{"{", 
      RowBox[{"24.5`", ",", "1064", ",", "10069", ",", "12887"}], "}"}], ",", 
     
     RowBox[{"{", 
      RowBox[{"25", ",", "3330", ",", "10717", ",", "14505"}], "}"}], ",", 
     RowBox[{"{", 
      RowBox[{"25.5`", ",", "1107", ",", "10192", ",", "15438"}], "}"}], ",", 
     
     RowBox[{"{", 
      RowBox[{"26", ",", "1360", ",", "10170", ",", "15953"}], "}"}], ",", 
     RowBox[{"{", 
      RowBox[{"26.5`", ",", "1199", ",", "9839", ",", "16348"}], "}"}], ",", 
     RowBox[{"{", 
      RowBox[{"27", ",", "807", ",", "9526", ",", "16513"}], "}"}], ",", 
     RowBox[{"{", 
      RowBox[{"27.5`", ",", "904", ",", "9543", ",", "16629"}], "}"}], ",", 
     RowBox[{"{", 
      RowBox[{"28", ",", "796", ",", "9193", ",", "16613"}], "}"}], ",", 
     RowBox[{"{", 
      RowBox[{"28.5`", ",", "570", ",", "8490", ",", "16201"}], "}"}], ",", 
     RowBox[{"{", 
      RowBox[{"29", ",", "445", ",", "8160", ",", "15678"}], "}"}], ",", 
     RowBox[{"{", 
      RowBox[{"29.5`", ",", "361", ",", "7646", ",", "15033"}], "}"}], ",", 
     RowBox[{"{", 
      RowBox[{"30", ",", "293", ",", "7062", ",", "14135"}], "}"}], ",", 
     RowBox[{"{", 
      RowBox[{"30.5`", ",", "244", ",", "6208", ",", "13214"}], "}"}], ",", 
     RowBox[{"{", 
      RowBox[{"31", ",", "155", ",", "5503", ",", "11810"}], "}"}], ",", 
     RowBox[{"{", 
      RowBox[{"31.5`", ",", "133", ",", "5020", ",", "10565"}], "}"}], ",", 
     RowBox[{"{", 
      RowBox[{"32", ",", "99", ",", "4504", ",", "9454"}], "}"}], ",", 
     RowBox[{"{", 
      RowBox[{"32.5`", ",", "122", ",", "4528", ",", "8397"}], "}"}], ",", 
     RowBox[{"{", 
      RowBox[{"33", ",", "150", ",", "5415", ",", "7925"}], "}"}], ",", 
     RowBox[{"{", 
      RowBox[{"33.5`", ",", "626", ",", "9097", ",", "8669"}], "}"}], ",", 
     RowBox[{"{", 
      RowBox[{"34", ",", "7429", ",", "11536", ",", "11727"}], "}"}], ",", 
     RowBox[{"{", 
      RowBox[{"34.5`", ",", "333", ",", "7963", ",", "12334"}], "}"}], ",", 
     RowBox[{"{", 
      RowBox[{"35", ",", "1436", ",", "10604", ",", "13060"}], "}"}], ",", 
     RowBox[{"{", 
      RowBox[{"35.5`", ",", "2655", ",", "9565", ",", "14316"}], "}"}], ",", 
     RowBox[{"{", 
      RowBox[{"36", ",", "1495", ",", "10364", ",", "15181"}], "}"}], ",", 
     RowBox[{"{", 
      RowBox[{"36.5`", ",", "1751", ",", "9993", ",", "15989"}], "}"}], ",", 
     RowBox[{"{", 
      RowBox[{"37", ",", "1135", ",", "9871", ",", "16206"}], "}"}], ",", 
     RowBox[{"{", 
      RowBox[{"37.5`", ",", "1002", ",", "9773", ",", "16439"}], "}"}], ",", 
     RowBox[{"{", 
      RowBox[{"38", ",", "991", ",", "9654", ",", "16619"}], "}"}], ",", 
     RowBox[{"{", 
      RowBox[{"38.5`", ",", "780", ",", "9275", ",", "16566"}], "}"}], ",", 
     RowBox[{"{", 
      RowBox[{"39", ",", "605", ",", "8984", ",", "16408"}], "}"}], ",", 
     RowBox[{"{", 
      RowBox[{"39.5`", ",", "552", ",", "8750", ",", "16170"}], "}"}], ",", 
     RowBox[{"{", 
      RowBox[{"40", ",", "618", ",", "8997", ",", "15769"}], "}"}], ",", 
     RowBox[{"{", 
      RowBox[{"40.5`", ",", "836", ",", "9363", ",", "15787"}], "}"}], ",", 
     RowBox[{"{", 
      RowBox[{"41", ",", "990", ",", "9645", ",", "16098"}], "}"}], ",", 
     RowBox[{"{", 
      RowBox[{"41.5`", ",", "1305", ",", "9979", ",", "16433"}], "}"}], ",", 
     RowBox[{"{", 
      RowBox[{"42", ",", "1134", ",", "9765", ",", "16718"}], "}"}], ",", 
     RowBox[{"{", 
      RowBox[{"42.5`", ",", "748", ",", "9296", ",", "16832"}], "}"}], ",", 
     RowBox[{"{", 
      RowBox[{"43", ",", "787", ",", "9164", ",", "16726"}], "}"}], ",", 
     RowBox[{"{", 
      RowBox[{"43.5`", ",", "651", ",", "8911", ",", "16522"}], "}"}], ",", 
     RowBox[{"{", 
      RowBox[{"44", ",", "507", ",", "8716", ",", "16070"}], "}"}], ",", 
     RowBox[{"{", 
      RowBox[{"44.5`", ",", "516", ",", "8683", ",", "15799"}], "}"}], ",", 
     RowBox[{"{", 
      RowBox[{"45", ",", "728", ",", "9279", ",", "15782"}], "}"}], ",", 
     RowBox[{"{", 
      RowBox[{"45.5`", ",", "1056", ",", "9794", ",", "15959"}], "}"}], ",", 
     RowBox[{"{", 
      RowBox[{"46", ",", "1249", ",", "10106", ",", "16287"}], "}"}], ",", 
     RowBox[{"{", 
      RowBox[{"46.5`", ",", "1205", ",", "9787", ",", "16643"}], "}"}], ",", 
     RowBox[{"{", 
      RowBox[{"47", ",", "768", ",", "9481", ",", "16567"}], "}"}], ",", 
     RowBox[{"{", 
      RowBox[{"47.5`", ",", "944", ",", "9529", ",", "16560"}], "}"}], ",", 
     RowBox[{"{", 
      RowBox[{"48", ",", "737", ",", "9435", ",", "16513"}], "}"}], ",", 
     RowBox[{"{", 
      RowBox[{"48.5`", ",", "827", ",", "9343", ",", "16605"}], "}"}], ",", 
     RowBox[{"{", 
      RowBox[{"49", ",", "746", ",", "9341", ",", "16633"}], "}"}], ",", 
     RowBox[{"{", 
      RowBox[{"49.5`", ",", "670", ",", "9198", ",", "16609"}], "}"}], ",", 
     RowBox[{"{", 
      RowBox[{"50", ",", "660", ",", "9128", ",", "16483"}], "}"}], ",", 
     RowBox[{"{", "}"}], ",", 
     RowBox[{"{", 
      RowBox[{"0", ",", "10", ",", "10", ",", "10"}], "}"}], ",", 
     RowBox[{"{", 
      RowBox[{"0.5`", ",", "6", ",", "282", ",", "68"}], "}"}], ",", 
     RowBox[{"{", 
      RowBox[{"1", ",", "22", ",", "1292", ",", "408"}], "}"}], ",", 
     RowBox[{"{", 
      RowBox[{"1.5`", ",", "113", ",", "4561", ",", "1551"}], "}"}], ",", 
     RowBox[{"{", 
      RowBox[{"2", ",", "3521", ",", "13200", ",", "5368"}], "}"}], ",", 
     RowBox[{"{", 
      RowBox[{"2.5`", ",", "2254", ",", "5624", ",", "8694"}], "}"}], ",", 
     RowBox[{"{", 
      RowBox[{"3", ",", "471", ",", "8361", ",", "9154"}], "}"}], ",", 
     RowBox[{"{", 
      RowBox[{"3.5`", ",", "5590", ",", "12017", ",", "11474"}], "}"}], ",", 
     RowBox[{"{", 
      RowBox[{"4", ",", "671", ",", "9050", ",", "12627"}], "}"}], ",", 
     RowBox[{"{", 
      RowBox[{"4.5`", ",", "2786", ",", "10933", ",", "14025"}], "}"}], ",", 
     RowBox[{"{", 
      RowBox[{"5", ",", "1374", ",", "10028", ",", "15073"}], "}"}], ",", 
     RowBox[{"{", 
      RowBox[{"5.5`", ",", "2002", ",", "10595", ",", "15875"}], "}"}], ",", 
     RowBox[{"{", 
      RowBox[{"6", ",", "1221", ",", "9981", ",", "16401"}], "}"}], ",", 
     RowBox[{"{", 
      RowBox[{"6.5`", ",", "852", ",", "9761", ",", "16788"}], "}"}], ",", 
     RowBox[{"{", 
      RowBox[{"7", ",", "908", ",", "9584", ",", "16800"}], "}"}], ",", 
     RowBox[{"{", 
      RowBox[{"7.5`", ",", "605", ",", "9106", ",", "16538"}], "}"}], ",", 
     RowBox[{"{", 
      RowBox[{"8", ",", "744", ",", "9485", ",", "16593"}], "}"}], ",", 
     RowBox[{"{", 
      RowBox[{"8.5`", ",", "802", ",", "9533", ",", "16706"}], "}"}], ",", 
     RowBox[{"{", 
      RowBox[{"9", ",", "751", ",", "9124", ",", "16638"}], "}"}], ",", 
     RowBox[{"{", 
      RowBox[{"9.5`", ",", "534", ",", "8613", ",", "16273"}], "}"}], ",", 
     RowBox[{"{", 
      RowBox[{"10", ",", "319", ",", "7627", ",", "15615"}], "}"}], ",", 
     RowBox[{"{", 
      RowBox[{"10.5`", ",", "256", ",", "6488", ",", "14519"}], "}"}], ",", 
     RowBox[{"{", 
      RowBox[{"11", ",", "119", ",", "4575", ",", "12855"}], "}"}], ",", 
     RowBox[{"{", 
      RowBox[{"11.5`", ",", "9", ",", "551", ",", "10018"}], "}"}], ",", 
     RowBox[{"{", 
      RowBox[{"12", ",", "0", ",", "5", ",", "6544"}], "}"}], ",", 
     RowBox[{"{", 
      RowBox[{"12.5`", ",", "0", ",", "5", ",", "4126"}], "}"}], ",", 
     RowBox[{"{", 
      RowBox[{"13", ",", "0", ",", "7", ",", "2555"}], "}"}], ",", 
     RowBox[{"{", 
      RowBox[{"13.5`", ",", "1", ",", "15", ",", "1580"}], "}"}], ",", 
     RowBox[{"{", 
      RowBox[{"14", ",", "0", ",", "42", ",", "921"}], "}"}], ",", 
     RowBox[{"{", 
      RowBox[{"14.5`", ",", "0", ",", "91", ",", "593"}], "}"}], ",", 
     RowBox[{"{", 
      RowBox[{"15", ",", "3", ",", "265", ",", "393"}], "}"}], ",", 
     RowBox[{"{", 
      RowBox[{"15.5`", ",", "20", ",", "1020", ",", "540"}], "}"}], ",", 
     RowBox[{"{", 
      RowBox[{"16", ",", "87", ",", "3552", ",", "1363"}], "}"}], ",", 
     RowBox[{"{", 
      RowBox[{"16.5`", ",", "1482", ",", "10951", ",", "4308"}], "}"}], ",", 
     RowBox[{"{", 
      RowBox[{"17", ",", "7779", ",", "7729", ",", "8855"}], "}"}], ",", 
     RowBox[{"{", 
      RowBox[{"17.5`", ",", "660", ",", "9235", ",", "9538"}], "}"}], ",", 
     RowBox[{"{", 
      RowBox[{"18", ",", "5858", ",", "11024", ",", "12242"}], "}"}], ",", 
     RowBox[{"{", 
      RowBox[{"18.5`", ",", "852", ",", "9747", ",", "13167"}], "}"}], ",", 
     RowBox[{"{", 
      RowBox[{"19", ",", "3077", ",", "10607", ",", "14490"}], "}"}], ",", 
     RowBox[{"{", 
      RowBox[{"19.5`", ",", "1939", ",", "10430", ",", "15534"}], "}"}], ",", 
     
     RowBox[{"{", 
      RowBox[{"20", ",", "1451", ",", "10056", ",", "16313"}], "}"}], ",", 
     RowBox[{"{", 
      RowBox[{"20.5`", ",", "817", ",", "9491", ",", "16694"}], "}"}], ",", 
     RowBox[{"{", 
      RowBox[{"21", ",", "873", ",", "9368", ",", "16721"}], "}"}], ",", 
     RowBox[{"{", 
      RowBox[{"21.5`", ",", "663", ",", "9109", ",", "16727"}], "}"}], ",", 
     RowBox[{"{", 
      RowBox[{"22", ",", "478", ",", "8588", ",", "16480"}], "}"}], ",", 
     RowBox[{"{", 
      RowBox[{"22.5`", ",", "369", ",", "7776", ",", "15762"}], "}"}], ",", 
     RowBox[{"{", 
      RowBox[{"23", ",", "191", ",", "6176", ",", "14548"}], "}"}], ",", 
     RowBox[{"{", 
      RowBox[{"23.5`", ",", "71", ",", "3210", ",", "12565"}], "}"}], ",", 
     RowBox[{"{", 
      RowBox[{"24", ",", "0", ",", "4", ",", "8834"}], "}"}], ",", 
     RowBox[{"{", 
      RowBox[{"24.5`", ",", "0", ",", "4", ",", "5627"}], "}"}], ",", 
     RowBox[{"{", 
      RowBox[{"25", ",", "1", ",", "9", ",", "3358"}], "}"}], ",", 
     RowBox[{"{", 
      RowBox[{"25.5`", ",", "0", ",", "12", ",", "2031"}], "}"}], ",", 
     RowBox[{"{", 
      RowBox[{"26", ",", "0", ",", "30", ",", "1192"}], "}"}], ",", 
     RowBox[{"{", 
      RowBox[{"26.5`", ",", "1", ",", "65", ",", "729"}], "}"}], ",", 
     RowBox[{"{", 
      RowBox[{"27", ",", "1", ",", "191", ",", "478"}], "}"}], ",", 
     RowBox[{"{", 
      RowBox[{"27.5`", ",", "12", ",", "576", ",", "463"}], "}"}], ",", 
     RowBox[{"{", 
      RowBox[{"28", ",", "36", ",", "1875", ",", "833"}], "}"}], ",", 
     RowBox[{"{", 
      RowBox[{"28.5`", ",", "206", ",", "6060", ",", "2302"}], "}"}], ",", 
     RowBox[{"{", 
      RowBox[{"29", ",", "7529", ",", "13769", ",", "6749"}], "}"}], ",", 
     RowBox[{"{", 
      RowBox[{"29.5`", ",", "231", ",", "6733", ",", "8805"}], "}"}], ",", 
     RowBox[{"{", 
      RowBox[{"30", ",", "2053", ",", "11341", ",", "10284"}], "}"}], ",", 
     RowBox[{"{", 
      RowBox[{"30.5`", ",", "3341", ",", "8989", ",", "12534"}], "}"}], ",", 
     RowBox[{"{", 
      RowBox[{"31", ",", "1919", ",", "10839", ",", "13542"}], "}"}], ",", 
     RowBox[{"{", 
      RowBox[{"31.5`", ",", "2042", ",", "10169", ",", "15058"}], "}"}], ",", 
     
     RowBox[{"{", 
      RowBox[{"32", ",", "1671", ",", "10463", ",", "15793"}], "}"}], ",", 
     RowBox[{"{", 
      RowBox[{"32.5`", ",", "1298", ",", "9689", ",", "16233"}], "}"}], ",", 
     RowBox[{"{", 
      RowBox[{"33", ",", "1130", ",", "9750", ",", "16380"}], "}"}], ",", 
     RowBox[{"{", 
      RowBox[{"33.5`", ",", "738", ",", "9489", ",", "16579"}], "}"}], ",", 
     RowBox[{"{", 
      RowBox[{"34", ",", "689", ",", "9023", ",", "16474"}], "}"}], ",", 
     RowBox[{"{", 
      RowBox[{"34.5`", ",", "545", ",", "8475", ",", "16244"}], "}"}], ",", 
     RowBox[{"{", 
      RowBox[{"35", ",", "301", ",", "7516", ",", "15527"}], "}"}], ",", 
     RowBox[{"{", 
      RowBox[{"35.5`", ",", "205", ",", "6347", ",", "14280"}], "}"}], ",", 
     RowBox[{"{", 
      RowBox[{"36", ",", "114", ",", "4342", ",", "12666"}], "}"}], ",", 
     RowBox[{"{", 
      RowBox[{"36.5`", ",", "2", ",", "146", ",", "9769"}], "}"}], ",", 
     RowBox[{"{", 
      RowBox[{"37", ",", "0", ",", "6", ",", "6362"}], "}"}], ",", 
     RowBox[{"{", 
      RowBox[{"37.5`", ",", "1", ",", "7", ",", "3990"}], "}"}], ",", 
     RowBox[{"{", 
      RowBox[{"38", ",", "0", ",", "10", ",", "2379"}], "}"}], ",", 
     RowBox[{"{", 
      RowBox[{"38.5`", ",", "0", ",", "32", ",", "1413"}], "}"}], ",", 
     RowBox[{"{", 
      RowBox[{"39", ",", "1", ",", "52", ",", "840"}], "}"}], ",", 
     RowBox[{"{", 
      RowBox[{"39.5`", ",", "2", ",", "158", ",", "520"}], "}"}], ",", 
     RowBox[{"{", 
      RowBox[{"40", ",", "9", ",", "421", ",", "430"}], "}"}], ",", 
     RowBox[{"{", 
      RowBox[{"40.5`", ",", "21", ",", "1381", ",", "658"}], "}"}], ",", 
     RowBox[{"{", 
      RowBox[{"41", ",", "101", ",", "4551", ",", "1721"}], "}"}], ",", 
     RowBox[{"{", 
      RowBox[{"41.5`", ",", "3240", ",", "12561", ",", "5237"}], "}"}], ",", 
     RowBox[{"{", 
      RowBox[{"42", ",", "3571", ",", "6431", ",", "8711"}], "}"}], ",", 
     RowBox[{"{", 
      RowBox[{"42.5`", ",", "984", ",", "10044", ",", "9666"}], "}"}], ",", 
     RowBox[{"{", 
      RowBox[{"43", ",", "5997", ",", "10098", ",", "12151"}], "}"}], ",", 
     RowBox[{"{", 
      RowBox[{"43.5`", ",", "1114", ",", "10211", ",", "13000"}], "}"}], ",", 
     
     RowBox[{"{", 
      RowBox[{"44", ",", "3179", ",", "10106", ",", "14465"}], "}"}], ",", 
     RowBox[{"{", 
      RowBox[{"44.5`", ",", "1492", ",", "10265", ",", "15342"}], "}"}], ",", 
     
     RowBox[{"{", 
      RowBox[{"45", ",", "1235", ",", "9979", ",", "16146"}], "}"}], ",", 
     RowBox[{"{", 
      RowBox[{"45.5`", ",", "997", ",", "9665", ",", "16477"}], "}"}], ",", 
     RowBox[{"{", 
      RowBox[{"46", ",", "1111", ",", "9709", ",", "16562"}], "}"}], ",", 
     RowBox[{"{", 
      RowBox[{"46.5`", ",", "906", ",", "9619", ",", "16814"}], "}"}], ",", 
     RowBox[{"{", 
      RowBox[{"47", ",", "688", ",", "9143", ",", "16678"}], "}"}], ",", 
     RowBox[{"{", 
      RowBox[{"47.5`", ",", "497", ",", "8836", ",", "16486"}], "}"}], ",", 
     RowBox[{"{", 
      RowBox[{"48", ",", "490", ",", "8435", ",", "16158"}], "}"}], ",", 
     RowBox[{"{", 
      RowBox[{"48.5`", ",", "388", ",", "7697", ",", "15415"}], "}"}], ",", 
     RowBox[{"{", 
      RowBox[{"49", ",", "211", ",", "6664", ",", "14392"}], "}"}], ",", 
     RowBox[{"{", 
      RowBox[{"49.5`", ",", "150", ",", "5442", ",", "12953"}], "}"}], ",", 
     RowBox[{"{", 
      RowBox[{"50", ",", "80", ",", "3376", ",", "10961"}], "}"}], ",", 
     RowBox[{"{", "}"}], ",", 
     RowBox[{"{", 
      RowBox[{"0", ",", "10", ",", "10", ",", "10"}], "}"}], ",", 
     RowBox[{"{", 
      RowBox[{"0.5`", ",", "4", ",", "282", ",", "61"}], "}"}], ",", 
     RowBox[{"{", 
      RowBox[{"1", ",", "16", ",", "1323", ",", "379"}], "}"}], ",", 
     RowBox[{"{", 
      RowBox[{"1.5`", ",", "131", ",", "4647", ",", "1612"}], "}"}], ",", 
     RowBox[{"{", 
      RowBox[{"2", ",", "4180", ",", "13030", ",", "5442"}], "}"}], ",", 
     RowBox[{"{", 
      RowBox[{"2.5`", ",", "845", ",", "6853", ",", "8603"}], "}"}], ",", 
     RowBox[{"{", 
      RowBox[{"3", ",", "2178", ",", "11569", ",", "10388"}], "}"}], ",", 
     RowBox[{"{", 
      RowBox[{"3.5`", ",", "3095", ",", "8535", ",", "12491"}], "}"}], ",", 
     RowBox[{"{", 
      RowBox[{"4", ",", "1503", ",", "10681", ",", "13405"}], "}"}], ",", 
     RowBox[{"{", 
      RowBox[{"4.5`", ",", "2561", ",", "9422", ",", "14621"}], "}"}], ",", 
     RowBox[{"{", 
      RowBox[{"5", ",", "1535", ",", "10378", ",", "15335"}], "}"}], ",", 
     RowBox[{"{", 
      RowBox[{"5.5`", ",", "1692", ",", "10483", ",", "16269"}], "}"}], ",", 
     RowBox[{"{", 
      RowBox[{"6", ",", "1097", ",", "9831", ",", "16710"}], "}"}], ",", 
     RowBox[{"{", 
      RowBox[{"6.5`", ",", "936", ",", "9764", ",", "16825"}], "}"}], ",", 
     RowBox[{"{", 
      RowBox[{"7", ",", "1223", ",", "9668", ",", "16901"}], "}"}], ",", 
     RowBox[{"{", 
      RowBox[{"7.5`", ",", "656", ",", "8874", ",", "16860"}], "}"}], ",", 
     RowBox[{"{", 
      RowBox[{"8", ",", "332", ",", "7906", ",", "16155"}], "}"}], ",", 
     RowBox[{"{", 
      RowBox[{"8.5`", ",", "208", ",", "6681", ",", "15137"}], "}"}], ",", 
     RowBox[{"{", 
      RowBox[{"9", ",", "97", ",", "4160", ",", "13378"}], "}"}], ",", 
     RowBox[{"{", 
      RowBox[{"9.5`", ",", "0", ",", "3", ",", "9840"}], "}"}], ",", 
     RowBox[{"{", 
      RowBox[{"10", ",", "0", ",", "2", ",", "6374"}], "}"}], ",", 
     RowBox[{"{", 
      RowBox[{"10.5`", ",", "0", ",", "7", ",", "4003"}], "}"}], ",", 
     RowBox[{"{", 
      RowBox[{"11", ",", "1", ",", "21", ",", "2381"}], "}"}], ",", 
     RowBox[{"{", 
      RowBox[{"11.5`", ",", "1", ",", "17", ",", "1442"}], "}"}], ",", 
     RowBox[{"{", 
      RowBox[{"12", ",", "0", ",", "81", ",", "879"}], "}"}], ",", 
     RowBox[{"{", 
      RowBox[{"12.5`", ",", "1", ",", "175", ",", "556"}], "}"}], ",", 
     RowBox[{"{", 
      RowBox[{"13", ",", "7", ",", "423", ",", "435"}], "}"}], ",", 
     RowBox[{"{", 
      RowBox[{"13.5`", ",", "18", ",", "1141", ",", "608"}], "}"}], ",", 
     RowBox[{"{", 
      RowBox[{"14", ",", "80", ",", "3701", ",", "1489"}], "}"}], ",", 
     RowBox[{"{", 
      RowBox[{"14.5`", ",", "1623", ",", "11505", ",", "4455"}], "}"}], ",", 
     RowBox[{"{", 
      RowBox[{"15", ",", "6664", ",", "7023", ",", "8732"}], "}"}], ",", 
     RowBox[{"{", 
      RowBox[{"15.5`", ",", "510", ",", "8593", ",", "9182"}], "}"}], ",", 
     RowBox[{"{", 
      RowBox[{"16", ",", "5857", ",", "11325", ",", "11593"}], "}"}], ",", 
     RowBox[{"{", 
      RowBox[{"16.5`", ",", "815", ",", "9685", ",", "12707"}], "}"}], ",", 
     RowBox[{"{", 
      RowBox[{"17", ",", "3406", ",", "11031", ",", "14386"}], "}"}], ",", 
     RowBox[{"{", 
      RowBox[{"17.5`", ",", "1139", ",", "9919", ",", "15363"}], "}"}], ",", 
     RowBox[{"{", 
      RowBox[{"18", ",", "1529", ",", "10321", ",", "15987"}], "}"}], ",", 
     RowBox[{"{", 
      RowBox[{"18.5`", ",", "1273", ",", "9822", ",", "16550"}], "}"}], ",", 
     RowBox[{"{", 
      RowBox[{"19", ",", "825", ",", "9476", ",", "16587"}], "}"}], ",", 
     RowBox[{"{", 
      RowBox[{"19.5`", ",", "528", ",", "8746", ",", "16442"}], "}"}], ",", 
     RowBox[{"{", 
      RowBox[{"20", ",", "526", ",", "8499", ",", "16014"}], "}"}], ",", 
     RowBox[{"{", 
      RowBox[{"20.5`", ",", "331", ",", "8167", ",", "15611"}], "}"}], ",", 
     RowBox[{"{", 
      RowBox[{"21", ",", "417", ",", "8077", ",", "15050"}], "}"}], ",", 
     RowBox[{"{", 
      RowBox[{"21.5`", ",", "468", ",", "8624", ",", "14746"}], "}"}], ",", 
     RowBox[{"{", 
      RowBox[{"22", ",", "803", ",", "9441", ",", "14848"}], "}"}], ",", 
     RowBox[{"{", 
      RowBox[{"22.5`", ",", "1796", ",", "10444", ",", "15512"}], "}"}], ",", 
     
     RowBox[{"{", 
      RowBox[{"23", ",", "1426", ",", "9914", ",", "16167"}], "}"}], ",", 
     RowBox[{"{", 
      RowBox[{"23.5`", ",", "1052", ",", "9646", ",", "16436"}], "}"}], ",", 
     RowBox[{"{", 
      RowBox[{"24", ",", "726", ",", "9326", ",", "16399"}], "}"}], ",", 
     RowBox[{"{", 
      RowBox[{"24.5`", ",", "666", ",", "9178", ",", "16293"}], "}"}], ",", 
     RowBox[{"{", 
      RowBox[{"25", ",", "733", ",", "9308", ",", "16310"}], "}"}], ",", 
     RowBox[{"{", 
      RowBox[{"25.5`", ",", "603", ",", "8949", ",", "16137"}], "}"}], ",", 
     RowBox[{"{", 
      RowBox[{"26", ",", "560", ",", "8937", ",", "15849"}], "}"}], ",", 
     RowBox[{"{", 
      RowBox[{"26.5`", ",", "736", ",", "9494", ",", "15909"}], "}"}], ",", 
     RowBox[{"{", 
      RowBox[{"27", ",", "1362", ",", "10071", ",", "16171"}], "}"}], ",", 
     RowBox[{"{", 
      RowBox[{"27.5`", ",", "1278", ",", "10086", ",", "16513"}], "}"}], ",", 
     
     RowBox[{"{", 
      RowBox[{"28", ",", "1011", ",", "9822", ",", "16625"}], "}"}], ",", 
     RowBox[{"{", 
      RowBox[{"28.5`", ",", "1076", ",", "9748", ",", "16976"}], "}"}], ",", 
     RowBox[{"{", 
      RowBox[{"29", ",", "705", ",", "9231", ",", "17005"}], "}"}], ",", 
     RowBox[{"{", 
      RowBox[{"29.5`", ",", "554", ",", "8726", ",", "16655"}], "}"}], ",", 
     RowBox[{"{", 
      RowBox[{"30", ",", "464", ",", "8319", ",", "15981"}], "}"}], ",", 
     RowBox[{"{", 
      RowBox[{"30.5`", ",", "338", ",", "8170", ",", "15364"}], "}"}], ",", 
     RowBox[{"{", 
      RowBox[{"31", ",", "443", ",", "8498", ",", "15016"}], "}"}], ",", 
     RowBox[{"{", 
      RowBox[{"31.5`", ",", "907", ",", "9460", ",", "14956"}], "}"}], ",", 
     RowBox[{"{", 
      RowBox[{"32", ",", "1475", ",", "10231", ",", "15728"}], "}"}], ",", 
     RowBox[{"{", 
      RowBox[{"32.5`", ",", "1461", ",", "10133", ",", "16419"}], "}"}], ",", 
     
     RowBox[{"{", 
      RowBox[{"33", ",", "1419", ",", "9920", ",", "16804"}], "}"}], ",", 
     RowBox[{"{", 
      RowBox[{"33.5`", ",", "796", ",", "9430", ",", "16954"}], "}"}], ",", 
     RowBox[{"{", 
      RowBox[{"34", ",", "653", ",", "9031", ",", "16804"}], "}"}], ",", 
     RowBox[{"{", 
      RowBox[{"34.5`", ",", "556", ",", "8709", ",", "16446"}], "}"}], ",", 
     RowBox[{"{", 
      RowBox[{"35", ",", "433", ",", "7914", ",", "15930"}], "}"}], ",", 
     RowBox[{"{", 
      RowBox[{"35.5`", ",", "282", ",", "6781", ",", "14896"}], "}"}], ",", 
     RowBox[{"{", 
      RowBox[{"36", ",", "144", ",", "4805", ",", "13397"}], "}"}], ",", 
     RowBox[{"{", 
      RowBox[{"36.5`", ",", "13", ",", "998", ",", "10439"}], "}"}], ",", 
     RowBox[{"{", 
      RowBox[{"37", ",", "0", ",", "1", ",", "6871"}], "}"}], ",", 
     RowBox[{"{", 
      RowBox[{"37.5`", ",", "0", ",", "2", ",", "4315"}], "}"}], ",", 
     RowBox[{"{", 
      RowBox[{"38", ",", "0", ",", "21", ",", "2638"}], "}"}], ",", 
     RowBox[{"{", 
      RowBox[{"38.5`", ",", "2", ",", "24", ",", "1630"}], "}"}], ",", 
     RowBox[{"{", 
      RowBox[{"39", ",", "0", ",", "39", ",", "937"}], "}"}], ",", 
     RowBox[{"{", 
      RowBox[{"39.5`", ",", "0", ",", "56", ",", "550"}], "}"}], ",", 
     RowBox[{"{", 
      RowBox[{"40", ",", "6", ",", "224", ",", "379"}], "}"}], ",", 
     RowBox[{"{", 
      RowBox[{"40.5`", ",", "12", ",", "833", ",", "448"}], "}"}], ",", 
     RowBox[{"{", 
      RowBox[{"41", ",", "59", ",", "2820", ",", "1049"}], "}"}], ",", 
     RowBox[{"{", 
      RowBox[{"41.5`", ",", "606", ",", "9216", ",", "3435"}], "}"}], ",", 
     RowBox[{"{", 
      RowBox[{"42", ",", "10834", ",", "10136", ",", "8200"}], "}"}], ",", 
     RowBox[{"{", 
      RowBox[{"42.5`", ",", "357", ",", "7698", ",", "8815"}], "}"}], ",", 
     RowBox[{"{", 
      RowBox[{"43", ",", "4215", ",", "12227", ",", "10883"}], "}"}], ",", 
     RowBox[{"{", 
      RowBox[{"43.5`", ",", "527", ",", "8100", ",", "12402"}], "}"}], ",", 
     RowBox[{"{", 
      RowBox[{"44", ",", "1815", ",", "10559", ",", "13273"}], "}"}], ",", 
     RowBox[{"{", 
      RowBox[{"44.5`", ",", "2622", ",", "10194", ",", "14649"}], "}"}], ",", 
     
     RowBox[{"{", 
      RowBox[{"45", ",", "1305", ",", "10172", ",", "15526"}], "}"}], ",", 
     RowBox[{"{", 
      RowBox[{"45.5`", ",", "1417", ",", "10250", ",", "16191"}], "}"}], ",", 
     
     RowBox[{"{", 
      RowBox[{"46", ",", "1096", ",", "9896", ",", "16527"}], "}"}], ",", 
     RowBox[{"{", 
      RowBox[{"46.5`", ",", "1053", ",", "9540", ",", "16669"}], "}"}], ",", 
     RowBox[{"{", 
      RowBox[{"47", ",", "1025", ",", "9521", ",", "16685"}], "}"}], ",", 
     RowBox[{"{", 
      RowBox[{"47.5`", ",", "607", ",", "9046", ",", "16555"}], "}"}], ",", 
     RowBox[{"{", 
      RowBox[{"48", ",", "592", ",", "9214", ",", "16309"}], "}"}], ",", 
     RowBox[{"{", 
      RowBox[{"48.5`", ",", "647", ",", "9202", ",", "16283"}], "}"}], ",", 
     RowBox[{"{", 
      RowBox[{"49", ",", "784", ",", "9499", ",", "16282"}], "}"}], ",", 
     RowBox[{"{", 
      RowBox[{"49.5`", ",", "1127", ",", "9726", ",", "16541"}], "}"}], ",", 
     RowBox[{"{", 
      RowBox[{"50", ",", "1105", ",", "9977", ",", "16642"}], "}"}], ",", 
     RowBox[{"{", "}"}], ",", 
     RowBox[{"{", 
      RowBox[{"0", ",", "10", ",", "10", ",", "10"}], "}"}], ",", 
     RowBox[{"{", 
      RowBox[{"0.5`", ",", "3", ",", "273", ",", "54"}], "}"}], ",", 
     RowBox[{"{", 
      RowBox[{"1", ",", "18", ",", "1177", ",", "348"}], "}"}], ",", 
     RowBox[{"{", 
      RowBox[{"1.5`", ",", "110", ",", "4028", ",", "1404"}], "}"}], ",", 
     RowBox[{"{", 
      RowBox[{"2", ",", "2079", ",", "12244", ",", "4669"}], "}"}], ",", 
     RowBox[{"{", 
      RowBox[{"2.5`", ",", "5200", ",", "6141", ",", "8699"}], "}"}], ",", 
     RowBox[{"{", 
      RowBox[{"3", ",", "555", ",", "8627", ",", "8896"}], "}"}], ",", 
     RowBox[{"{", 
      RowBox[{"3.5`", ",", "5788", ",", "11885", ",", "11464"}], "}"}], ",", 
     RowBox[{"{", 
      RowBox[{"4", ",", "636", ",", "9032", ",", "12650"}], "}"}], ",", 
     RowBox[{"{", 
      RowBox[{"4.5`", ",", "3067", ",", "11309", ",", "14040"}], "}"}], ",", 
     RowBox[{"{", 
      RowBox[{"5", ",", "882", ",", "9378", ",", "14987"}], "}"}], ",", 
     RowBox[{"{", 
      RowBox[{"5.5`", ",", "1407", ",", "10259", ",", "15603"}], "}"}], ",", 
     RowBox[{"{", 
      RowBox[{"6", ",", "1618", ",", "10025", ",", "16150"}], "}"}], ",", 
     RowBox[{"{", 
      RowBox[{"6.5`", ",", "1060", ",", "9822", ",", "16520"}], "}"}], ",", 
     RowBox[{"{", 
      RowBox[{"7", ",", "855", ",", "9368", ",", "16680"}], "}"}], ",", 
     RowBox[{"{", 
      RowBox[{"7.5`", ",", "514", ",", "8921", ",", "16524"}], "}"}], ",", 
     RowBox[{"{", 
      RowBox[{"8", ",", "484", ",", "8395", ",", "16164"}], "}"}], ",", 
     RowBox[{"{", 
      RowBox[{"8.5`", ",", "355", ",", "7781", ",", "15337"}], "}"}], ",", 
     RowBox[{"{", 
      RowBox[{"9", ",", "243", ",", "6773", ",", "14498"}], "}"}], ",", 
     RowBox[{"{", 
      RowBox[{"9.5`", ",", "156", ",", "5899", ",", "13240"}], "}"}], ",", 
     RowBox[{"{", 
      RowBox[{"10", ",", "101", ",", "4149", ",", "11603"}], "}"}], ",", 
     RowBox[{"{", 
      RowBox[{"10.5`", ",", "9", ",", "641", ",", "8937"}], "}"}], ",", 
     RowBox[{"{", 
      RowBox[{"11", ",", "1", ",", "5", ",", "5801"}], "}"}], ",", 
     RowBox[{"{", 
      RowBox[{"11.5`", ",", "0", ",", "10", ",", "3651"}], "}"}], ",", 
     RowBox[{"{", 
      RowBox[{"12", ",", "0", ",", "14", ",", "2212"}], "}"}], ",", 
     RowBox[{"{", 
      RowBox[{"12.5`", ",", "0", ",", "28", ",", "1343"}], "}"}], ",", 
     RowBox[{"{", 
      RowBox[{"13", ",", "1", ",", "77", ",", "800"}], "}"}], ",", 
     RowBox[{"{", 
      RowBox[{"13.5`", ",", "1", ",", "171", ",", "509"}], "}"}], ",", 
     RowBox[{"{", 
      RowBox[{"14", ",", "7", ",", "546", ",", "452"}], "}"}], ",", 
     RowBox[{"{", 
      RowBox[{"14.5`", ",", "18", ",", "2010", ",", "794"}], "}"}], ",", 
     RowBox[{"{", 
      RowBox[{"15", ",", "248", ",", "6691", ",", "2541"}], "}"}], ",", 
     RowBox[{"{", 
      RowBox[{"15.5`", ",", "8526", ",", "13215", ",", "6971"}], "}"}], ",", 
     RowBox[{"{", 
      RowBox[{"16", ",", "270", ",", "7318", ",", "8876"}], "}"}], ",", 
     RowBox[{"{", 
      RowBox[{"16.5`", ",", "3347", ",", "11993", ",", "10935"}], "}"}], ",", 
     
     RowBox[{"{", 
      RowBox[{"17", ",", "890", ",", "8954", ",", "12691"}], "}"}], ",", 
     RowBox[{"{", 
      RowBox[{"17.5`", ",", "2946", ",", "10857", ",", "14060"}], "}"}], ",", 
     
     RowBox[{"{", 
      RowBox[{"18", ",", "1474", ",", "10069", ",", "14926"}], "}"}], ",", 
     RowBox[{"{", 
      RowBox[{"18.5`", ",", "1566", ",", "10205", ",", "15693"}], "}"}], ",", 
     
     RowBox[{"{", 
      RowBox[{"19", ",", "1626", ",", "10173", ",", "16415"}], "}"}], ",", 
     RowBox[{"{", 
      RowBox[{"19.5`", ",", "1077", ",", "9709", ",", "16709"}], "}"}], ",", 
     RowBox[{"{", 
      RowBox[{"20", ",", "992", ",", "9559", ",", "16797"}], "}"}], ",", 
     RowBox[{"{", 
      RowBox[{"20.5`", ",", "959", ",", "9554", ",", "16928"}], "}"}], ",", 
     RowBox[{"{", 
      RowBox[{"21", ",", "620", ",", "9193", ",", "16914"}], "}"}], ",", 
     RowBox[{"{", 
      RowBox[{"21.5`", ",", "478", ",", "8592", ",", "16464"}], "}"}], ",", 
     RowBox[{"{", 
      RowBox[{"22", ",", "318", ",", "7478", ",", "15803"}], "}"}], ",", 
     RowBox[{"{", 
      RowBox[{"22.5`", ",", "193", ",", "6112", ",", "14574"}], "}"}], ",", 
     RowBox[{"{", 
      RowBox[{"23", ",", "75", ",", "3678", ",", "12513"}], "}"}], ",", 
     RowBox[{"{", 
      RowBox[{"23.5`", ",", "0", ",", "6", ",", "9014"}], "}"}], ",", 
     RowBox[{"{", 
      RowBox[{"24", ",", "0", ",", "3", ",", "5841"}], "}"}], ",", 
     RowBox[{"{", 
      RowBox[{"24.5`", ",", "0", ",", "9", ",", "3666"}], "}"}], ",", 
     RowBox[{"{", 
      RowBox[{"25", ",", "0", ",", "19", ",", "2215"}], "}"}], ",", 
     RowBox[{"{", 
      RowBox[{"25.5`", ",", "1", ",", "35", ",", "1279"}], "}"}], ",", 
     RowBox[{"{", 
      RowBox[{"26", ",", "2", ",", "72", ",", "783"}], "}"}], ",", 
     RowBox[{"{", 
      RowBox[{"26.5`", ",", "0", ",", "219", ",", "478"}], "}"}], ",", 
     RowBox[{"{", 
      RowBox[{"27", ",", "6", ",", "634", ",", "461"}], "}"}], ",", 
     RowBox[{"{", 
      RowBox[{"27.5`", ",", "46", ",", "2302", ",", "947"}], "}"}], ",", 
     RowBox[{"{", 
      RowBox[{"28", ",", "332", ",", "7704", ",", "2844"}], "}"}], ",", 
     RowBox[{"{", 
      RowBox[{"28.5`", ",", "10761", ",", "12022", ",", "7682"}], "}"}], ",", 
     
     RowBox[{"{", 
      RowBox[{"29", ",", "317", ",", "7578", ",", "8978"}], "}"}], ",", 
     RowBox[{"{", 
      RowBox[{"29.5`", ",", "3973", ",", "12112", ",", "11145"}], "}"}], ",", 
     
     RowBox[{"{", 
      RowBox[{"30", ",", "518", ",", "8419", ",", "12771"}], "}"}], ",", 
     RowBox[{"{", 
      RowBox[{"30.5`", ",", "2123", ",", "10968", ",", "13655"}], "}"}], ",", 
     
     RowBox[{"{", 
      RowBox[{"31", ",", "2176", ",", "9854", ",", "14861"}], "}"}], ",", 
     RowBox[{"{", 
      RowBox[{"31.5`", ",", "1732", ",", "10527", ",", "15632"}], "}"}], ",", 
     
     RowBox[{"{", 
      RowBox[{"32", ",", "1213", ",", "9928", ",", "16170"}], "}"}], ",", 
     RowBox[{"{", 
      RowBox[{"32.5`", ",", "1374", ",", "9954", ",", "16714"}], "}"}], ",", 
     RowBox[{"{", 
      RowBox[{"33", ",", "674", ",", "9266", ",", "16689"}], "}"}], ",", 
     RowBox[{"{", 
      RowBox[{"33.5`", ",", "567", ",", "8707", ",", "16528"}], "}"}], ",", 
     RowBox[{"{", 
      RowBox[{"34", ",", "384", ",", "7920", ",", "15991"}], "}"}], ",", 
     RowBox[{"{", 
      RowBox[{"34.5`", ",", "220", ",", "6471", ",", "14795"}], "}"}], ",", 
     RowBox[{"{", 
      RowBox[{"35", ",", "78", ",", "4048", ",", "12912"}], "}"}], ",", 
     RowBox[{"{", 
      RowBox[{"35.5`", ",", "0", ",", "10", ",", "9658"}], "}"}], ",", 
     RowBox[{"{", 
      RowBox[{"36", ",", "0", ",", "2", ",", "6153"}], "}"}], ",", 
     RowBox[{"{", 
      RowBox[{"36.5`", ",", "0", ",", "11", ",", "3843"}], "}"}], ",", 
     RowBox[{"{", 
      RowBox[{"37", ",", "0", ",", "21", ",", "2337"}], "}"}], ",", 
     RowBox[{"{", 
      RowBox[{"37.5`", ",", "0", ",", "33", ",", "1381"}], "}"}], ",", 
     RowBox[{"{", 
      RowBox[{"38", ",", "0", ",", "40", ",", "834"}], "}"}], ",", 
     RowBox[{"{", 
      RowBox[{"38.5`", ",", "3", ",", "129", ",", "566"}], "}"}], ",", 
     RowBox[{"{", 
      RowBox[{"39", ",", "3", ",", "389", ",", "456"}], "}"}], ",", 
     RowBox[{"{", 
      RowBox[{"39.5`", ",", "15", ",", "1211", ",", "621"}], "}"}], ",", 
     RowBox[{"{", 
      RowBox[{"40", ",", "90", ",", "4197", ",", "1548"}], "}"}], ",", 
     RowBox[{"{", 
      RowBox[{"40.5`", ",", "2717", ",", "12515", ",", "4943"}], "}"}], ",", 
     RowBox[{"{", 
      RowBox[{"41", ",", "4000", ",", "5774", ",", "8515"}], "}"}], ",", 
     RowBox[{"{", 
      RowBox[{"41.5`", ",", "573", ",", "8643", ",", "8883"}], "}"}], ",", 
     RowBox[{"{", 
      RowBox[{"42", ",", "6320", ",", "11728", ",", "11594"}], "}"}], ",", 
     RowBox[{"{", 
      RowBox[{"42.5`", ",", "552", ",", "9006", ",", "12674"}], "}"}], ",", 
     RowBox[{"{", 
      RowBox[{"43", ",", "3144", ",", "11321", ",", "14105"}], "}"}], ",", 
     RowBox[{"{", 
      RowBox[{"43.5`", ",", "1007", ",", "9746", ",", "14945"}], "}"}], ",", 
     RowBox[{"{", 
      RowBox[{"44", ",", "1893", ",", "10539", ",", "15776"}], "}"}], ",", 
     RowBox[{"{", 
      RowBox[{"44.5`", ",", "1193", ",", "9938", ",", "16265"}], "}"}], ",", 
     RowBox[{"{", 
      RowBox[{"45", ",", "859", ",", "9487", ",", "16494"}], "}"}], ",", 
     RowBox[{"{", 
      RowBox[{"45.5`", ",", "760", ",", "9303", ",", "16602"}], "}"}], ",", 
     RowBox[{"{", 
      RowBox[{"46", ",", "900", ",", "9249", ",", "16317"}], "}"}], ",", 
     RowBox[{"{", 
      RowBox[{"46.5`", ",", "775", ",", "9360", ",", "16301"}], "}"}], ",", 
     RowBox[{"{", 
      RowBox[{"47", ",", "812", ",", "9352", ",", "16615"}], "}"}], ",", 
     RowBox[{"{", 
      RowBox[{"47.5`", ",", "758", ",", "9384", ",", "16538"}], "}"}], ",", 
     RowBox[{"{", 
      RowBox[{"48", ",", "793", ",", "9395", ",", "16536"}], "}"}], ",", 
     RowBox[{"{", 
      RowBox[{"48.5`", ",", "737", ",", "9362", ",", "16372"}], "}"}], ",", 
     RowBox[{"{", 
      RowBox[{"49", ",", "981", ",", "9723", ",", "16492"}], "}"}], ",", 
     RowBox[{"{", 
      RowBox[{"49.5`", ",", "1038", ",", "9745", ",", "16781"}], "}"}], ",", 
     RowBox[{"{", 
      RowBox[{"50", ",", "945", ",", "9509", ",", "16963"}], "}"}], ",", 
     RowBox[{"{", "}"}], ",", 
     RowBox[{"{", 
      RowBox[{"0", ",", "10", ",", "10", ",", "10"}], "}"}], ",", 
     RowBox[{"{", 
      RowBox[{"0.5`", ",", "3", ",", "216", ",", "43"}], "}"}], ",", 
     RowBox[{"{", 
      RowBox[{"1", ",", "13", ",", "958", ",", "293"}], "}"}], ",", 
     RowBox[{"{", 
      RowBox[{"1.5`", ",", "74", ",", "3523", ",", "1295"}], "}"}], ",", 
     RowBox[{"{", 
      RowBox[{"2", ",", "1295", ",", "10809", ",", "4222"}], "}"}], ",", 
     RowBox[{"{", 
      RowBox[{"2.5`", ",", "8272", ",", "7981", ",", "8583"}], "}"}], ",", 
     RowBox[{"{", 
      RowBox[{"3", ",", "582", ",", "9059", ",", "9334"}], "}"}], ",", 
     RowBox[{"{", 
      RowBox[{"3.5`", ",", "5855", ",", "10986", ",", "11887"}], "}"}], ",", 
     RowBox[{"{", 
      RowBox[{"4", ",", "1066", ",", "9925", ",", "13084"}], "}"}], ",", 
     RowBox[{"{", 
      RowBox[{"4.5`", ",", "3559", ",", "10812", ",", "14499"}], "}"}], ",", 
     RowBox[{"{", 
      RowBox[{"5", ",", "976", ",", "9798", ",", "15033"}], "}"}], ",", 
     RowBox[{"{", 
      RowBox[{"5.5`", ",", "1969", ",", "10299", ",", "15822"}], "}"}], ",", 
     RowBox[{"{", 
      RowBox[{"6", ",", "1467", ",", "9944", ",", "16124"}], "}"}], ",", 
     RowBox[{"{", 
      RowBox[{"6.5`", ",", "1191", ",", "10025", ",", "16481"}], "}"}], ",", 
     RowBox[{"{", 
      RowBox[{"7", ",", "1146", ",", "10000", ",", "16773"}], "}"}], ",", 
     RowBox[{"{", 
      RowBox[{"7.5`", ",", "979", ",", "9688", ",", "16991"}], "}"}], ",", 
     RowBox[{"{", 
      RowBox[{"8", ",", "742", ",", "9115", ",", "16911"}], "}"}], ",", 
     RowBox[{"{", 
      RowBox[{"8.5`", ",", "542", ",", "8533", ",", "16425"}], "}"}], ",", 
     RowBox[{"{", 
      RowBox[{"9", ",", "407", ",", "7626", ",", "15767"}], "}"}], ",", 
     RowBox[{"{", 
      RowBox[{"9.5`", ",", "168", ",", "5941", ",", "14518"}], "}"}], ",", 
     RowBox[{"{", 
      RowBox[{"10", ",", "54", ",", "2710", ",", "12132"}], "}"}], ",", 
     RowBox[{"{", 
      RowBox[{"10.5`", ",", "0", ",", "2", ",", "8515"}], "}"}], ",", 
     RowBox[{"{", 
      RowBox[{"11", ",", "0", ",", "7", ",", "5481"}], "}"}], ",", 
     RowBox[{"{", 
      RowBox[{"11.5`", ",", "0", ",", "11", ",", "3426"}], "}"}], ",", 
     RowBox[{"{", 
      RowBox[{"12", ",", "0", ",", "12", ",", "2046"}], "}"}], ",", 
     RowBox[{"{", 
      RowBox[{"12.5`", ",", "0", ",", "25", ",", "1203"}], "}"}], ",", 
     RowBox[{"{", 
      RowBox[{"13", ",", "3", ",", "72", ",", "715"}], "}"}], ",", 
     RowBox[{"{", 
      RowBox[{"13.5`", ",", "2", ",", "193", ",", "460"}], "}"}], ",", 
     RowBox[{"{", 
      RowBox[{"14", ",", "7", ",", "575", ",", "433"}], "}"}], ",", 
     RowBox[{"{", 
      RowBox[{"14.5`", ",", "38", ",", "2001", ",", "836"}], "}"}], ",", 
     RowBox[{"{", 
      RowBox[{"15", ",", "197", ",", "6423", ",", "2397"}], "}"}], ",", 
     RowBox[{"{", 
      RowBox[{"15.5`", ",", "9434", ",", "13766", ",", "7070"}], "}"}], ",", 
     RowBox[{"{", 
      RowBox[{"16", ",", "189", ",", "6456", ",", "8810"}], "}"}], ",", 
     RowBox[{"{", 
      RowBox[{"16.5`", ",", "1339", ",", "10738", ",", "10081"}], "}"}], ",", 
     
     RowBox[{"{", 
      RowBox[{"17", ",", "5155", ",", "8585", ",", "12639"}], "}"}], ",", 
     RowBox[{"{", 
      RowBox[{"17.5`", ",", "595", ",", "8927", ",", "12845"}], "}"}], ",", 
     RowBox[{"{", 
      RowBox[{"18", ",", "3379", ",", "10997", ",", "14265"}], "}"}], ",", 
     RowBox[{"{", 
      RowBox[{"18.5`", ",", "1548", ",", "10094", ",", "15147"}], "}"}], ",", 
     
     RowBox[{"{", 
      RowBox[{"19", ",", "1823", ",", "10125", ",", "15852"}], "}"}], ",", 
     RowBox[{"{", 
      RowBox[{"19.5`", ",", "1241", ",", "9984", ",", "16373"}], "}"}], ",", 
     RowBox[{"{", 
      RowBox[{"20", ",", "1348", ",", "9827", ",", "16872"}], "}"}], ",", 
     RowBox[{"{", 
      RowBox[{"20.5`", ",", "635", ",", "9130", ",", "16833"}], "}"}], ",", 
     RowBox[{"{", 
      RowBox[{"21", ",", "519", ",", "8610", ",", "16442"}], "}"}], ",", 
     RowBox[{"{", 
      RowBox[{"21.5`", ",", "357", ",", "7927", ",", "15801"}], "}"}], ",", 
     RowBox[{"{", 
      RowBox[{"22", ",", "212", ",", "6878", ",", "14558"}], "}"}], ",", 
     RowBox[{"{", 
      RowBox[{"22.5`", ",", "166", ",", "5575", ",", "13433"}], "}"}], ",", 
     RowBox[{"{", 
      RowBox[{"23", ",", "54", ",", "2834", ",", "11303"}], "}"}], ",", 
     RowBox[{"{", 
      RowBox[{"23.5`", ",", "0", ",", "2", ",", "7907"}], "}"}], ",", 
     RowBox[{"{", 
      RowBox[{"24", ",", "0", ",", "8", ",", "4996"}], "}"}], ",", 
     RowBox[{"{", 
      RowBox[{"24.5`", ",", "0", ",", "7", ",", "3124"}], "}"}], ",", 
     RowBox[{"{", 
      RowBox[{"25", ",", "0", ",", "17", ",", "1897"}], "}"}], ",", 
     RowBox[{"{", 
      RowBox[{"25.5`", ",", "0", ",", "32", ",", "1146"}], "}"}], ",", 
     RowBox[{"{", 
      RowBox[{"26", ",", "0", ",", "57", ",", "685"}], "}"}], ",", 
     RowBox[{"{", 
      RowBox[{"26.5`", ",", "0", ",", "183", ",", "449"}], "}"}], ",", 
     RowBox[{"{", 
      RowBox[{"27", ",", "6", ",", "478", ",", "426"}], "}"}], ",", 
     RowBox[{"{", 
      RowBox[{"27.5`", ",", "20", ",", "1674", ",", "718"}], "}"}], ",", 
     RowBox[{"{", 
      RowBox[{"28", ",", "172", ",", "5616", ",", "2128"}], "}"}], ",", 
     RowBox[{"{", 
      RowBox[{"28.5`", ",", "6558", ",", "13490", ",", "6491"}], "}"}], ",", 
     RowBox[{"{", 
      RowBox[{"29", ",", "183", ",", "6598", ",", "8903"}], "}"}], ",", 
     RowBox[{"{", 
      RowBox[{"29.5`", ",", "2006", ",", "11160", ",", "10274"}], "}"}], ",", 
     
     RowBox[{"{", 
      RowBox[{"30", ",", "3698", ",", "9329", ",", "12662"}], "}"}], ",", 
     RowBox[{"{", 
      RowBox[{"30.5`", ",", "1294", ",", "10369", ",", "13502"}], "}"}], ",", 
     
     RowBox[{"{", 
      RowBox[{"31", ",", "2417", ",", "9978", ",", "14831"}], "}"}], ",", 
     RowBox[{"{", 
      RowBox[{"31.5`", ",", "1094", ",", "9894", ",", "15309"}], "}"}], ",", 
     RowBox[{"{", 
      RowBox[{"32", ",", "1572", ",", "10179", ",", "15901"}], "}"}], ",", 
     RowBox[{"{", 
      RowBox[{"32.5`", ",", "1381", ",", "9994", ",", "16432"}], "}"}], ",", 
     RowBox[{"{", 
      RowBox[{"33", ",", "1047", ",", "9803", ",", "16554"}], "}"}], ",", 
     RowBox[{"{", 
      RowBox[{"33.5`", ",", "895", ",", "9241", ",", "16597"}], "}"}], ",", 
     RowBox[{"{", 
      RowBox[{"34", ",", "758", ",", "9260", ",", "16296"}], "}"}], ",", 
     RowBox[{"{", 
      RowBox[{"34.5`", ",", "707", ",", "9147", ",", "16197"}], "}"}], ",", 
     RowBox[{"{", 
      RowBox[{"35", ",", "750", ",", "8923", ",", "15991"}], "}"}], ",", 
     RowBox[{"{", 
      RowBox[{"35.5`", ",", "719", ",", "9117", ",", "15816"}], "}"}], ",", 
     RowBox[{"{", 
      RowBox[{"36", ",", "932", ",", "9644", ",", "15896"}], "}"}], ",", 
     RowBox[{"{", 
      RowBox[{"36.5`", ",", "1225", ",", "10030", ",", "16219"}], "}"}], ",", 
     
     RowBox[{"{", 
      RowBox[{"37", ",", "1542", ",", "10044", ",", "16639"}], "}"}], ",", 
     RowBox[{"{", 
      RowBox[{"37.5`", ",", "895", ",", "9576", ",", "16639"}], "}"}], ",", 
     RowBox[{"{", 
      RowBox[{"38", ",", "911", ",", "9502", ",", "16729"}], "}"}], ",", 
     RowBox[{"{", 
      RowBox[{"38.5`", ",", "772", ",", "9156", ",", "16660"}], "}"}], ",", 
     RowBox[{"{", 
      RowBox[{"39", ",", "675", ",", "9058", ",", "16557"}], "}"}], ",", 
     RowBox[{"{", 
      RowBox[{"39.5`", ",", "607", ",", "8900", ",", "16172"}], "}"}], ",", 
     RowBox[{"{", 
      RowBox[{"40", ",", "747", ",", "9332", ",", "15975"}], "}"}], ",", 
     RowBox[{"{", 
      RowBox[{"40.5`", ",", "994", ",", "9710", ",", "16065"}], "}"}], ",", 
     RowBox[{"{", 
      RowBox[{"41", ",", "792", ",", "9589", ",", "16479"}], "}"}], ",", 
     RowBox[{"{", 
      RowBox[{"41.5`", ",", "1073", ",", "9990", ",", "16633"}], "}"}], ",", 
     RowBox[{"{", 
      RowBox[{"42", ",", "815", ",", "9454", ",", "16862"}], "}"}], ",", 
     RowBox[{"{", 
      RowBox[{"42.5`", ",", "783", ",", "9229", ",", "16903"}], "}"}], ",", 
     RowBox[{"{", 
      RowBox[{"43", ",", "581", ",", "8524", ",", "16592"}], "}"}], ",", 
     RowBox[{"{", 
      RowBox[{"43.5`", ",", "361", ",", "8005", ",", "16040"}], "}"}], ",", 
     RowBox[{"{", 
      RowBox[{"44", ",", "200", ",", "6677", ",", "15075"}], "}"}], ",", 
     RowBox[{"{", 
      RowBox[{"44.5`", ",", "63", ",", "3935", ",", "13277"}], "}"}], ",", 
     RowBox[{"{", 
      RowBox[{"45", ",", "1", ",", "2", ",", "9766"}], "}"}], ",", 
     RowBox[{"{", 
      RowBox[{"45.5`", ",", "0", ",", "5", ",", "6335"}], "}"}], ",", 
     RowBox[{"{", 
      RowBox[{"46", ",", "0", ",", "13", ",", "4040"}], "}"}], ",", 
     RowBox[{"{", 
      RowBox[{"46.5`", ",", "0", ",", "10", ",", "2522"}], "}"}], ",", 
     RowBox[{"{", 
      RowBox[{"47", ",", "0", ",", "14", ",", "1514"}], "}"}], ",", 
     RowBox[{"{", 
      RowBox[{"47.5`", ",", "0", ",", "57", ",", "895"}], "}"}], ",", 
     RowBox[{"{", 
      RowBox[{"48", ",", "1", ",", "142", ",", "561"}], "}"}], ",", 
     RowBox[{"{", 
      RowBox[{"48.5`", ",", "7", ",", "355", ",", "410"}], "}"}], ",", 
     RowBox[{"{", 
      RowBox[{"49", ",", "18", ",", "1274", ",", "611"}], "}"}], ",", 
     RowBox[{"{", 
      RowBox[{"49.5`", ",", "96", ",", "4424", ",", "1672"}], "}"}], ",", 
     RowBox[{"{", 
      RowBox[{"50", ",", "2941", ",", "12507", ",", "5055"}], "}"}], ",", 
     RowBox[{"{", "}"}], ",", 
     RowBox[{"{", 
      RowBox[{"0", ",", "10", ",", "10", ",", "10"}], "}"}], ",", 
     RowBox[{"{", 
      RowBox[{"0.5`", ",", "1", ",", "303", ",", "75"}], "}"}], ",", 
     RowBox[{"{", 
      RowBox[{"1", ",", "20", ",", "1259", ",", "423"}], "}"}], ",", 
     RowBox[{"{", 
      RowBox[{"1.5`", ",", "116", ",", "4606", ",", "1575"}], "}"}], ",", 
     RowBox[{"{", 
      RowBox[{"2", ",", "3271", ",", "12992", ",", "5319"}], "}"}], ",", 
     RowBox[{"{", 
      RowBox[{"2.5`", ",", "2210", ",", "6379", ",", "8904"}], "}"}], ",", 
     RowBox[{"{", 
      RowBox[{"3", ",", "856", ",", "10172", ",", "9982"}], "}"}], ",", 
     RowBox[{"{", 
      RowBox[{"3.5`", ",", "5044", ",", "10143", ",", "12528"}], "}"}], ",", 
     RowBox[{"{", 
      RowBox[{"4", ",", "1104", ",", "10132", ",", "13409"}], "}"}], ",", 
     RowBox[{"{", 
      RowBox[{"4.5`", ",", "2989", ",", "10548", ",", "14760"}], "}"}], ",", 
     RowBox[{"{", 
      RowBox[{"5", ",", "1261", ",", "10268", ",", "15480"}], "}"}], ",", 
     RowBox[{"{", 
      RowBox[{"5.5`", ",", "1605", ",", "10628", ",", "16248"}], "}"}], ",", 
     RowBox[{"{", 
      RowBox[{"6", ",", "1733", ",", "10060", ",", "16918"}], "}"}], ",", 
     RowBox[{"{", 
      RowBox[{"6.5`", ",", "828", ",", "9600", ",", "17144"}], "}"}], ",", 
     RowBox[{"{", 
      RowBox[{"7", ",", "469", ",", "8492", ",", "16810"}], "}"}], ",", 
     RowBox[{"{", 
      RowBox[{"7.5`", ",", "302", ",", "7203", ",", "15850"}], "}"}], ",", 
     RowBox[{"{", 
      RowBox[{"8", ",", "143", ",", "5129", ",", "14249"}], "}"}], ",", 
     RowBox[{"{", 
      RowBox[{"8.5`", ",", "10", ",", "480", ",", "11202"}], "}"}], ",", 
     RowBox[{"{", 
      RowBox[{"9", ",", "1", ",", "4", ",", "7351"}], "}"}], ",", 
     RowBox[{"{", 
      RowBox[{"9.5`", ",", "0", ",", "8", ",", "4663"}], "}"}], ",", 
     RowBox[{"{", 
      RowBox[{"10", ",", "0", ",", "10", ",", "2826"}], "}"}], ",", 
     RowBox[{"{", 
      RowBox[{"10.5`", ",", "1", ",", "30", ",", "1701"}], "}"}], ",", 
     RowBox[{"{", 
      RowBox[{"11", ",", "1", ",", "54", ",", "1025"}], "}"}], ",", 
     RowBox[{"{", 
      RowBox[{"11.5`", ",", "2", ",", "89", ",", "652"}], "}"}], ",", 
     RowBox[{"{", 
      RowBox[{"12", ",", "2", ",", "193", ",", "408"}], "}"}], ",", 
     RowBox[{"{", 
      RowBox[{"12.5`", ",", "14", ",", "653", ",", "410"}], "}"}], ",", 
     RowBox[{"{", 
      RowBox[{"13", ",", "43", ",", "2272", ",", "873"}], "}"}], ",", 
     RowBox[{"{", 
      RowBox[{"13.5`", ",", "290", ",", "7520", ",", "2763"}], "}"}], ",", 
     RowBox[{"{", 
      RowBox[{"14", ",", "10731", ",", "12254", ",", "7633"}], "}"}], ",", 
     RowBox[{"{", 
      RowBox[{"14.5`", ",", "232", ",", "6967", ",", "8634"}], "}"}], ",", 
     RowBox[{"{", 
      RowBox[{"15", ",", "2928", ",", "11876", ",", "10453"}], "}"}], ",", 
     RowBox[{"{", 
      RowBox[{"15.5`", ",", "1523", ",", "8280", ",", "12288"}], "}"}], ",", 
     RowBox[{"{", 
      RowBox[{"16", ",", "2020", ",", "11103", ",", "13307"}], "}"}], ",", 
     RowBox[{"{", 
      RowBox[{"16.5`", ",", "1851", ",", "9606", ",", "14604"}], "}"}], ",", 
     RowBox[{"{", 
      RowBox[{"17", ",", "1429", ",", "10170", ",", "15215"}], "}"}], ",", 
     RowBox[{"{", 
      RowBox[{"17.5`", ",", "1917", ",", "10254", ",", "16004"}], "}"}], ",", 
     
     RowBox[{"{", 
      RowBox[{"18", ",", "1508", ",", "9793", ",", "16564"}], "}"}], ",", 
     RowBox[{"{", 
      RowBox[{"18.5`", ",", "992", ",", "9641", ",", "16768"}], "}"}], ",", 
     RowBox[{"{", 
      RowBox[{"19", ",", "730", ",", "9092", ",", "16826"}], "}"}], ",", 
     RowBox[{"{", 
      RowBox[{"19.5`", ",", "553", ",", "8782", ",", "16461"}], "}"}], ",", 
     RowBox[{"{", 
      RowBox[{"20", ",", "505", ",", "8442", ",", "16125"}], "}"}], ",", 
     RowBox[{"{", 
      RowBox[{"20.5`", ",", "397", ",", "8228", ",", "15585"}], "}"}], ",", 
     RowBox[{"{", 
      RowBox[{"21", ",", "352", ",", "8088", ",", "15081"}], "}"}], ",", 
     RowBox[{"{", 
      RowBox[{"21.5`", ",", "472", ",", "8379", ",", "14808"}], "}"}], ",", 
     RowBox[{"{", 
      RowBox[{"22", ",", "641", ",", "9211", ",", "14771"}], "}"}], ",", 
     RowBox[{"{", 
      RowBox[{"22.5`", ",", "1517", ",", "10442", ",", "15584"}], "}"}], ",", 
     
     RowBox[{"{", 
      RowBox[{"23", ",", "1281", ",", "9982", ",", "16221"}], "}"}], ",", 
     RowBox[{"{", 
      RowBox[{"23.5`", ",", "948", ",", "9910", ",", "16370"}], "}"}], ",", 
     RowBox[{"{", 
      RowBox[{"24", ",", "960", ",", "9638", ",", "16526"}], "}"}], ",", 
     RowBox[{"{", 
      RowBox[{"24.5`", ",", "996", ",", "9595", ",", "16770"}], "}"}], ",", 
     RowBox[{"{", 
      RowBox[{"25", ",", "668", ",", "9079", ",", "16635"}], "}"}], ",", 
     RowBox[{"{", 
      RowBox[{"25.5`", ",", "622", ",", "8913", ",", "16183"}], "}"}], ",", 
     RowBox[{"{", 
      RowBox[{"26", ",", "657", ",", "9028", ",", "15949"}], "}"}], ",", 
     RowBox[{"{", 
      RowBox[{"26.5`", ",", "765", ",", "9579", ",", "16048"}], "}"}], ",", 
     RowBox[{"{", 
      RowBox[{"27", ",", "1235", ",", "9890", ",", "16352"}], "}"}], ",", 
     RowBox[{"{", 
      RowBox[{"27.5`", ",", "871", ",", "9581", ",", "16589"}], "}"}], ",", 
     RowBox[{"{", 
      RowBox[{"28", ",", "756", ",", "9164", ",", "16756"}], "}"}], ",", 
     RowBox[{"{", 
      RowBox[{"28.5`", ",", "531", ",", "8745", ",", "16685"}], "}"}], ",", 
     RowBox[{"{", 
      RowBox[{"29", ",", "387", ",", "8116", ",", "16242"}], "}"}], ",", 
     RowBox[{"{", 
      RowBox[{"29.5`", ",", "295", ",", "6941", ",", "15267"}], "}"}], ",", 
     RowBox[{"{", 
      RowBox[{"30", ",", "85", ",", "4389", ",", "13696"}], "}"}], ",", 
     RowBox[{"{", 
      RowBox[{"30.5`", ",", "0", ",", "2", ",", "10213"}], "}"}], ",", 
     RowBox[{"{", 
      RowBox[{"31", ",", "0", ",", "1", ",", "6611"}], "}"}], ",", 
     RowBox[{"{", 
      RowBox[{"31.5`", ",", "0", ",", "10", ",", "4124"}], "}"}], ",", 
     RowBox[{"{", 
      RowBox[{"32", ",", "0", ",", "14", ",", "2450"}], "}"}], ",", 
     RowBox[{"{", 
      RowBox[{"32.5`", ",", "0", ",", "20", ",", "1460"}], "}"}], ",", 
     RowBox[{"{", 
      RowBox[{"33", ",", "1", ",", "42", ",", "884"}], "}"}], ",", 
     RowBox[{"{", 
      RowBox[{"33.5`", ",", "3", ",", "140", ",", "499"}], "}"}], ",", 
     RowBox[{"{", 
      RowBox[{"34", ",", "4", ",", "422", ",", "448"}], "}"}], ",", 
     RowBox[{"{", 
      RowBox[{"34.5`", ",", "20", ",", "1286", ",", "617"}], "}"}], ",", 
     RowBox[{"{", 
      RowBox[{"35", ",", "94", ",", "4107", ",", "1584"}], "}"}], ",", 
     RowBox[{"{", 
      RowBox[{"35.5`", ",", "2533", ",", "12491", ",", "4852"}], "}"}], ",", 
     RowBox[{"{", 
      RowBox[{"36", ",", "4076", ",", "5612", ",", "8715"}], "}"}], ",", 
     RowBox[{"{", 
      RowBox[{"36.5`", ",", "240", ",", "7001", ",", "8653"}], "}"}], ",", 
     RowBox[{"{", 
      RowBox[{"37", ",", "2539", ",", "11656", ",", "10263"}], "}"}], ",", 
     RowBox[{"{", 
      RowBox[{"37.5`", ",", "2242", ",", "8689", ",", "12536"}], "}"}], ",", 
     RowBox[{"{", 
      RowBox[{"38", ",", "1890", ",", "10892", ",", "13643"}], "}"}], ",", 
     RowBox[{"{", 
      RowBox[{"38.5`", ",", "2461", ",", "9647", ",", "15075"}], "}"}], ",", 
     RowBox[{"{", 
      RowBox[{"39", ",", "1155", ",", "10082", ",", "15598"}], "}"}], ",", 
     RowBox[{"{", 
      RowBox[{"39.5`", ",", "1483", ",", "10135", ",", "16204"}], "}"}], ",", 
     
     RowBox[{"{", 
      RowBox[{"40", ",", "922", ",", "9528", ",", "16514"}], "}"}], ",", 
     RowBox[{"{", 
      RowBox[{"40.5`", ",", "1102", ",", "9727", ",", "16712"}], "}"}], ",", 
     RowBox[{"{", 
      RowBox[{"41", ",", "635", ",", "9301", ",", "16721"}], "}"}], ",", 
     RowBox[{"{", 
      RowBox[{"41.5`", ",", "732", ",", "9059", ",", "16551"}], "}"}], ",", 
     RowBox[{"{", 
      RowBox[{"42", ",", "705", ",", "8925", ",", "16390"}], "}"}], ",", 
     RowBox[{"{", 
      RowBox[{"42.5`", ",", "727", ",", "9176", ",", "16012"}], "}"}], ",", 
     RowBox[{"{", 
      RowBox[{"43", ",", "731", ",", "9639", ",", "16127"}], "}"}], ",", 
     RowBox[{"{", 
      RowBox[{"43.5`", ",", "971", ",", "9467", ",", "16423"}], "}"}], ",", 
     RowBox[{"{", 
      RowBox[{"44", ",", "947", ",", "9561", ",", "16323"}], "}"}], ",", 
     RowBox[{"{", 
      RowBox[{"44.5`", ",", "862", ",", "9474", ",", "16516"}], "}"}], ",", 
     RowBox[{"{", 
      RowBox[{"45", ",", "852", ",", "9300", ",", "16415"}], "}"}], ",", 
     RowBox[{"{", 
      RowBox[{"45.5`", ",", "836", ",", "9389", ",", "16267"}], "}"}], ",", 
     RowBox[{"{", 
      RowBox[{"46", ",", "967", ",", "9588", ",", "16396"}], "}"}], ",", 
     RowBox[{"{", 
      RowBox[{"46.5`", ",", "911", ",", "9680", ",", "16437"}], "}"}], ",", 
     RowBox[{"{", 
      RowBox[{"47", ",", "1101", ",", "9629", ",", "16509"}], "}"}], ",", 
     RowBox[{"{", 
      RowBox[{"47.5`", ",", "1035", ",", "9880", ",", "16692"}], "}"}], ",", 
     RowBox[{"{", 
      RowBox[{"48", ",", "813", ",", "9465", ",", "16882"}], "}"}], ",", 
     RowBox[{"{", 
      RowBox[{"48.5`", ",", "578", ",", "8884", ",", "16632"}], "}"}], ",", 
     RowBox[{"{", 
      RowBox[{"49", ",", "512", ",", "8832", ",", "16378"}], "}"}], ",", 
     RowBox[{"{", 
      RowBox[{"49.5`", ",", "399", ",", "8059", ",", "15817"}], "}"}], ",", 
     RowBox[{"{", 
      RowBox[{"50", ",", "305", ",", "7047", ",", "15047"}], "}"}], ",", 
     RowBox[{"{", "}"}], ",", 
     RowBox[{"{", 
      RowBox[{"0", ",", "10", ",", "10", ",", "10"}], "}"}], ",", 
     RowBox[{"{", 
      RowBox[{"0.5`", ",", "4", ",", "220", ",", "51"}], "}"}], ",", 
     RowBox[{"{", 
      RowBox[{"1", ",", "11", ",", "885", ",", "292"}], "}"}], ",", 
     RowBox[{"{", 
      RowBox[{"1.5`", ",", "47", ",", "3157", ",", "1135"}], "}"}], ",", 
     RowBox[{"{", 
      RowBox[{"2", ",", "866", ",", "9904", ",", "3694"}], "}"}], ",", 
     RowBox[{"{", 
      RowBox[{"2.5`", ",", "9320", ",", "9010", ",", "8336"}], "}"}], ",", 
     RowBox[{"{", 
      RowBox[{"3", ",", "615", ",", "9310", ",", "9439"}], "}"}], ",", 
     RowBox[{"{", 
      RowBox[{"3.5`", ",", "5747", ",", "11034", ",", "11991"}], "}"}], ",", 
     RowBox[{"{", 
      RowBox[{"4", ",", "975", ",", "10104", ",", "12941"}], "}"}], ",", 
     RowBox[{"{", 
      RowBox[{"4.5`", ",", "3711", ",", "10453", ",", "14468"}], "}"}], ",", 
     RowBox[{"{", 
      RowBox[{"5", ",", "1312", ",", "10231", ",", "15112"}], "}"}], ",", 
     RowBox[{"{", 
      RowBox[{"5.5`", ",", "1661", ",", "10100", ",", "15823"}], "}"}], ",", 
     RowBox[{"{", 
      RowBox[{"6", ",", "1211", ",", "9753", ",", "16161"}], "}"}], ",", 
     RowBox[{"{", 
      RowBox[{"6.5`", ",", "1108", ",", "9754", ",", "16484"}], "}"}], ",", 
     RowBox[{"{", 
      RowBox[{"7", ",", "904", ",", "9397", ",", "16640"}], "}"}], ",", 
     RowBox[{"{", 
      RowBox[{"7.5`", ",", "785", ",", "9362", ",", "16622"}], "}"}], ",", 
     RowBox[{"{", 
      RowBox[{"8", ",", "730", ",", "9130", ",", "16534"}], "}"}], ",", 
     RowBox[{"{", 
      RowBox[{"8.5`", ",", "573", ",", "8938", ",", "16213"}], "}"}], ",", 
     RowBox[{"{", 
      RowBox[{"9", ",", "528", ",", "8544", ",", "15960"}], "}"}], ",", 
     RowBox[{"{", 
      RowBox[{"9.5`", ",", "425", ",", "8187", ",", "15577"}], "}"}], ",", 
     RowBox[{"{", 
      RowBox[{"10", ",", "438", ",", "8184", ",", "15388"}], "}"}], ",", 
     RowBox[{"{", 
      RowBox[{"10.5`", ",", "357", ",", "7647", ",", "14769"}], "}"}], ",", 
     RowBox[{"{", 
      RowBox[{"11", ",", "274", ",", "7340", ",", "14096"}], "}"}], ",", 
     RowBox[{"{", 
      RowBox[{"11.5`", ",", "300", ",", "7473", ",", "13457"}], "}"}], ",", 
     RowBox[{"{", 
      RowBox[{"12", ",", "501", ",", "8579", ",", "13311"}], "}"}], ",", 
     RowBox[{"{", 
      RowBox[{"12.5`", ",", "1843", ",", "10836", ",", "14207"}], "}"}], ",", 
     
     RowBox[{"{", 
      RowBox[{"13", ",", "2082", ",", "9755", ",", "15282"}], "}"}], ",", 
     RowBox[{"{", 
      RowBox[{"13.5`", ",", "1382", ",", "10193", ",", "15880"}], "}"}], ",", 
     
     RowBox[{"{", 
      RowBox[{"14", ",", "1693", ",", "10089", ",", "16388"}], "}"}], ",", 
     RowBox[{"{", 
      RowBox[{"14.5`", ",", "971", ",", "9529", ",", "16766"}], "}"}], ",", 
     RowBox[{"{", 
      RowBox[{"15", ",", "768", ",", "9442", ",", "16639"}], "}"}], ",", 
     RowBox[{"{", 
      RowBox[{"15.5`", ",", "1014", ",", "9722", ",", "16680"}], "}"}], ",", 
     RowBox[{"{", 
      RowBox[{"16", ",", "856", ",", "9425", ",", "16691"}], "}"}], ",", 
     RowBox[{"{", 
      RowBox[{"16.5`", ",", "648", ",", "8993", ",", "16426"}], "}"}], ",", 
     RowBox[{"{", 
      RowBox[{"17", ",", "543", ",", "8661", ",", "16098"}], "}"}], ",", 
     RowBox[{"{", 
      RowBox[{"17.5`", ",", "325", ",", "8166", ",", "15602"}], "}"}], ",", 
     RowBox[{"{", 
      RowBox[{"18", ",", "370", ",", "7589", ",", "14805"}], "}"}], ",", 
     RowBox[{"{", 
      RowBox[{"18.5`", ",", "367", ",", "7721", ",", "14212"}], "}"}], ",", 
     RowBox[{"{", 
      RowBox[{"19", ",", "418", ",", "7838", ",", "13904"}], "}"}], ",", 
     RowBox[{"{", 
      RowBox[{"19.5`", ",", "695", ",", "9087", ",", "14076"}], "}"}], ",", 
     RowBox[{"{", 
      RowBox[{"20", ",", "2029", ",", "10701", ",", "14994"}], "}"}], ",", 
     RowBox[{"{", 
      RowBox[{"20.5`", ",", "1667", ",", "10215", ",", "15953"}], "}"}], ",", 
     
     RowBox[{"{", 
      RowBox[{"21", ",", "1215", ",", "9790", ",", "16440"}], "}"}], ",", 
     RowBox[{"{", 
      RowBox[{"21.5`", ",", "884", ",", "9481", ",", "16529"}], "}"}], ",", 
     RowBox[{"{", 
      RowBox[{"22", ",", "925", ",", "9756", ",", "16618"}], "}"}], ",", 
     RowBox[{"{", 
      RowBox[{"22.5`", ",", "761", ",", "9273", ",", "16686"}], "}"}], ",", 
     RowBox[{"{", 
      RowBox[{"23", ",", "687", ",", "9166", ",", "16402"}], "}"}], ",", 
     RowBox[{"{", 
      RowBox[{"23.5`", ",", "536", ",", "8457", ",", "15998"}], "}"}], ",", 
     RowBox[{"{", 
      RowBox[{"24", ",", "404", ",", "8241", ",", "15477"}], "}"}], ",", 
     RowBox[{"{", 
      RowBox[{"24.5`", ",", "382", ",", "8348", ",", "14996"}], "}"}], ",", 
     RowBox[{"{", 
      RowBox[{"25", ",", "469", ",", "8825", ",", "14986"}], "}"}], ",", 
     RowBox[{"{", 
      RowBox[{"25.5`", ",", "857", ",", "9665", ",", "15212"}], "}"}], ",", 
     RowBox[{"{", 
      RowBox[{"26", ",", "1462", ",", "10230", ",", "15909"}], "}"}], ",", 
     RowBox[{"{", 
      RowBox[{"26.5`", ",", "1131", ",", "9938", ",", "16301"}], "}"}], ",", 
     RowBox[{"{", 
      RowBox[{"27", ",", "930", ",", "9893", ",", "16674"}], "}"}], ",", 
     RowBox[{"{", 
      RowBox[{"27.5`", ",", "1360", ",", "10031", ",", "16759"}], "}"}], ",", 
     
     RowBox[{"{", 
      RowBox[{"28", ",", "1101", ",", "9684", ",", "16904"}], "}"}], ",", 
     RowBox[{"{", 
      RowBox[{"28.5`", ",", "569", ",", "8983", ",", "16642"}], "}"}], ",", 
     RowBox[{"{", 
      RowBox[{"29", ",", "487", ",", "8720", ",", "16193"}], "}"}], ",", 
     RowBox[{"{", 
      RowBox[{"29.5`", ",", "515", ",", "8599", ",", "15564"}], "}"}], ",", 
     RowBox[{"{", 
      RowBox[{"30", ",", "609", ",", "8721", ",", "15248"}], "}"}], ",", 
     RowBox[{"{", 
      RowBox[{"30.5`", ",", "799", ",", "9584", ",", "15340"}], "}"}], ",", 
     RowBox[{"{", 
      RowBox[{"31", ",", "1351", ",", "10198", ",", "16096"}], "}"}], ",", 
     RowBox[{"{", 
      RowBox[{"31.5`", ",", "883", ",", "9494", ",", "16478"}], "}"}], ",", 
     RowBox[{"{", 
      RowBox[{"32", ",", "706", ",", "9193", ",", "16486"}], "}"}], ",", 
     RowBox[{"{", 
      RowBox[{"32.5`", ",", "694", ",", "9019", ",", "16349"}], "}"}], ",", 
     RowBox[{"{", 
      RowBox[{"33", ",", "550", ",", "8510", ",", "15837"}], "}"}], ",", 
     RowBox[{"{", 
      RowBox[{"33.5`", ",", "335", ",", "7661", ",", "15278"}], "}"}], ",", 
     RowBox[{"{", 
      RowBox[{"34", ",", "256", ",", "6904", ",", "14258"}], "}"}], ",", 
     RowBox[{"{", 
      RowBox[{"34.5`", ",", "167", ",", "6088", ",", "13050"}], "}"}], ",", 
     RowBox[{"{", 
      RowBox[{"35", ",", "140", ",", "5228", ",", "11787"}], "}"}], ",", 
     RowBox[{"{", 
      RowBox[{"35.5`", ",", "85", ",", "3836", ",", "10309"}], "}"}], ",", 
     RowBox[{"{", 
      RowBox[{"36", ",", "8", ",", "1019", ",", "8060"}], "}"}], ",", 
     RowBox[{"{", 
      RowBox[{"36.5`", ",", "1", ",", "4", ",", "5202"}], "}"}], ",", 
     RowBox[{"{", 
      RowBox[{"37", ",", "1", ",", "19", ",", "3211"}], "}"}], ",", 
     RowBox[{"{", 
      RowBox[{"37.5`", ",", "0", ",", "8", ",", "1955"}], "}"}], ",", 
     RowBox[{"{", 
      RowBox[{"38", ",", "1", ",", "36", ",", "1172"}], "}"}], ",", 
     RowBox[{"{", 
      RowBox[{"38.5`", ",", "1", ",", "55", ",", "706"}], "}"}], ",", 
     RowBox[{"{", 
      RowBox[{"39", ",", "3", ",", "140", ",", "478"}], "}"}], ",", 
     RowBox[{"{", 
      RowBox[{"39.5`", ",", "7", ",", "481", ",", "407"}], "}"}], ",", 
     RowBox[{"{", 
      RowBox[{"40", ",", "16", ",", "1582", ",", "673"}], "}"}], ",", 
     RowBox[{"{", 
      RowBox[{"40.5`", ",", "120", ",", "5237", ",", "1970"}], "}"}], ",", 
     RowBox[{"{", 
      RowBox[{"41", ",", "5443", ",", "13681", ",", "5952"}], "}"}], ",", 
     RowBox[{"{", 
      RowBox[{"41.5`", ",", "202", ",", "6349", ",", "8515"}], "}"}], ",", 
     RowBox[{"{", 
      RowBox[{"42", ",", "1091", ",", "10412", ",", "9832"}], "}"}], ",", 
     RowBox[{"{", 
      RowBox[{"42.5`", ",", "4247", ",", "9653", ",", "12324"}], "}"}], ",", 
     RowBox[{"{", 
      RowBox[{"43", ",", "1898", ",", "10898", ",", "13407"}], "}"}], ",", 
     RowBox[{"{", 
      RowBox[{"43.5`", ",", "2457", ",", "10054", ",", "14683"}], "}"}], ",", 
     
     RowBox[{"{", 
      RowBox[{"44", ",", "1607", ",", "10320", ",", "15469"}], "}"}], ",", 
     RowBox[{"{", 
      RowBox[{"44.5`", ",", "1203", ",", "9860", ",", "16057"}], "}"}], ",", 
     RowBox[{"{", 
      RowBox[{"45", ",", "844", ",", "9582", ",", "16383"}], "}"}], ",", 
     RowBox[{"{", 
      RowBox[{"45.5`", ",", "1069", ",", "9618", ",", "16546"}], "}"}], ",", 
     RowBox[{"{", 
      RowBox[{"46", ",", "817", ",", "9626", ",", "16425"}], "}"}], ",", 
     RowBox[{"{", 
      RowBox[{"46.5`", ",", "686", ",", "9200", ",", "16431"}], "}"}], ",", 
     RowBox[{"{", 
      RowBox[{"47", ",", "732", ",", "9307", ",", "16433"}], "}"}], ",", 
     RowBox[{"{", 
      RowBox[{"47.5`", ",", "693", ",", "8914", ",", "16301"}], "}"}], ",", 
     RowBox[{"{", 
      RowBox[{"48", ",", "517", ",", "8662", ",", "16003"}], "}"}], ",", 
     RowBox[{"{", 
      RowBox[{"48.5`", ",", "527", ",", "8834", ",", "15705"}], "}"}], ",", 
     RowBox[{"{", 
      RowBox[{"49", ",", "728", ",", "9217", ",", "15691"}], "}"}], ",", 
     RowBox[{"{", 
      RowBox[{"49.5`", ",", "1381", ",", "10149", ",", "16078"}], "}"}], ",", 
     
     RowBox[{"{", 
      RowBox[{"50", ",", "1231", ",", "9806", ",", "16639"}], "}"}], ",", 
     RowBox[{"{", "}"}], ",", 
     RowBox[{"{", 
      RowBox[{"0", ",", "10", ",", "10", ",", "10"}], "}"}], ",", 
     RowBox[{"{", 
      RowBox[{"0.5`", ",", "5", ",", "270", ",", "73"}], "}"}], ",", 
     RowBox[{"{", 
      RowBox[{"1", ",", "15", ",", "1213", ",", "377"}], "}"}], ",", 
     RowBox[{"{", 
      RowBox[{"1.5`", ",", "98", ",", "4274", ",", "1415"}], "}"}], ",", 
     RowBox[{"{", 
      RowBox[{"2", ",", "3036", ",", "13057", ",", "4794"}], "}"}], ",", 
     RowBox[{"{", 
      RowBox[{"2.5`", ",", "3653", ",", "5245", ",", "8455"}], "}"}], ",", 
     RowBox[{"{", 
      RowBox[{"3", ",", "266", ",", "6877", ",", "8518"}], "}"}], ",", 
     RowBox[{"{", 
      RowBox[{"3.5`", ",", "2789", ",", "11847", ",", "10464"}], "}"}], ",", 
     RowBox[{"{", 
      RowBox[{"4", ",", "1620", ",", "7900", ",", "12394"}], "}"}], ",", 
     RowBox[{"{", 
      RowBox[{"4.5`", ",", "1461", ",", "10692", ",", "13072"}], "}"}], ",", 
     RowBox[{"{", 
      RowBox[{"5", ",", "2957", ",", "10246", ",", "14638"}], "}"}], ",", 
     RowBox[{"{", 
      RowBox[{"5.5`", ",", "1390", ",", "10336", ",", "15359"}], "}"}], ",", 
     RowBox[{"{", 
      RowBox[{"6", ",", "1767", ",", "10206", ",", "16264"}], "}"}], ",", 
     RowBox[{"{", 
      RowBox[{"6.5`", ",", "1185", ",", "10189", ",", "16455"}], "}"}], ",", 
     RowBox[{"{", 
      RowBox[{"7", ",", "1153", ",", "9626", ",", "16687"}], "}"}], ",", 
     RowBox[{"{", 
      RowBox[{"7.5`", ",", "719", ",", "9339", ",", "16555"}], "}"}], ",", 
     RowBox[{"{", 
      RowBox[{"8", ",", "825", ",", "9339", ",", "16452"}], "}"}], ",", 
     RowBox[{"{", 
      RowBox[{"8.5`", ",", "582", ",", "9014", ",", "16332"}], "}"}], ",", 
     RowBox[{"{", 
      RowBox[{"9", ",", "650", ",", "9128", ",", "16167"}], "}"}], ",", 
     RowBox[{"{", 
      RowBox[{"9.5`", ",", "707", ",", "9463", ",", "16145"}], "}"}], ",", 
     RowBox[{"{", 
      RowBox[{"10", ",", "745", ",", "9360", ",", "16241"}], "}"}], ",", 
     RowBox[{"{", 
      RowBox[{"10.5`", ",", "874", ",", "9610", ",", "16448"}], "}"}], ",", 
     RowBox[{"{", 
      RowBox[{"11", ",", "1117", ",", "9652", ",", "16551"}], "}"}], ",", 
     RowBox[{"{", 
      RowBox[{"11.5`", ",", "1022", ",", "9717", ",", "16602"}], "}"}], ",", 
     RowBox[{"{", 
      RowBox[{"12", ",", "1075", ",", "9595", ",", "16711"}], "}"}], ",", 
     RowBox[{"{", 
      RowBox[{"12.5`", ",", "753", ",", "9134", ",", "16488"}], "}"}], ",", 
     RowBox[{"{", 
      RowBox[{"13", ",", "462", ",", "8519", ",", "16139"}], "}"}], ",", 
     RowBox[{"{", 
      RowBox[{"13.5`", ",", "432", ",", "8081", ",", "15610"}], "}"}], ",", 
     RowBox[{"{", 
      RowBox[{"14", ",", "306", ",", "7210", ",", "14850"}], "}"}], ",", 
     RowBox[{"{", 
      RowBox[{"14.5`", ",", "159", ",", "5942", ",", "13597"}], "}"}], ",", 
     RowBox[{"{", 
      RowBox[{"15", ",", "77", ",", "4241", ",", "11777"}], "}"}], ",", 
     RowBox[{"{", 
      RowBox[{"15.5`", ",", "15", ",", "610", ",", "9268"}], "}"}], ",", 
     RowBox[{"{", 
      RowBox[{"16", ",", "0", ",", "4", ",", "5919"}], "}"}], ",", 
     RowBox[{"{", 
      RowBox[{"16.5`", ",", "0", ",", "10", ",", "3649"}], "}"}], ",", 
     RowBox[{"{", 
      RowBox[{"17", ",", "0", ",", "13", ",", "2201"}], "}"}], ",", 
     RowBox[{"{", 
      RowBox[{"17.5`", ",", "0", ",", "25", ",", "1374"}], "}"}], ",", 
     RowBox[{"{", 
      RowBox[{"18", ",", "0", ",", "68", ",", "852"}], "}"}], ",", 
     RowBox[{"{", 
      RowBox[{"18.5`", ",", "5", ",", "141", ",", "503"}], "}"}], ",", 
     RowBox[{"{", 
      RowBox[{"19", ",", "11", ",", "448", ",", "417"}], "}"}], ",", 
     RowBox[{"{", 
      RowBox[{"19.5`", ",", "28", ",", "1498", ",", "695"}], "}"}], ",", 
     RowBox[{"{", 
      RowBox[{"20", ",", "96", ",", "4986", ",", "1901"}], "}"}], ",", 
     RowBox[{"{", 
      RowBox[{"20.5`", ",", "4728", ",", "13635", ",", "5772"}], "}"}], ",", 
     RowBox[{"{", 
      RowBox[{"21", ",", "345", ",", "6177", ",", "8814"}], "}"}], ",", 
     RowBox[{"{", 
      RowBox[{"21.5`", ",", "1117", ",", "10261", ",", "9889"}], "}"}], ",", 
     RowBox[{"{", 
      RowBox[{"22", ",", "5517", ",", "9850", ",", "12364"}], "}"}], ",", 
     RowBox[{"{", 
      RowBox[{"22.5`", ",", "1102", ",", "10249", ",", "13155"}], "}"}], ",", 
     
     RowBox[{"{", 
      RowBox[{"23", ",", "3182", ",", "10386", ",", "14491"}], "}"}], ",", 
     RowBox[{"{", 
      RowBox[{"23.5`", ",", "1673", ",", "10040", ",", "15399"}], "}"}], ",", 
     
     RowBox[{"{", 
      RowBox[{"24", ",", "1328", ",", "10077", ",", "16017"}], "}"}], ",", 
     RowBox[{"{", 
      RowBox[{"24.5`", ",", "1221", ",", "9985", ",", "16580"}], "}"}], ",", 
     RowBox[{"{", 
      RowBox[{"25", ",", "941", ",", "9650", ",", "16761"}], "}"}], ",", 
     RowBox[{"{", 
      RowBox[{"25.5`", ",", "890", ",", "9797", ",", "16801"}], "}"}], ",", 
     RowBox[{"{", 
      RowBox[{"26", ",", "889", ",", "9644", ",", "17084"}], "}"}], ",", 
     RowBox[{"{", 
      RowBox[{"26.5`", ",", "563", ",", "8825", ",", "17025"}], "}"}], ",", 
     RowBox[{"{", 
      RowBox[{"27", ",", "283", ",", "7286", ",", "16346"}], "}"}], ",", 
     RowBox[{"{", 
      RowBox[{"27.5`", ",", "109", ",", "4530", ",", "14474"}], "}"}], ",", 
     RowBox[{"{", 
      RowBox[{"28", ",", "0", ",", "1", ",", "10725"}], "}"}], ",", 
     RowBox[{"{", 
      RowBox[{"28.5`", ",", "0", ",", "4", ",", "6979"}], "}"}], ",", 
     RowBox[{"{", 
      RowBox[{"29", ",", "0", ",", "7", ",", "4415"}], "}"}], ",", 
     RowBox[{"{", 
      RowBox[{"29.5`", ",", "0", ",", "9", ",", "2684"}], "}"}], ",", 
     RowBox[{"{", 
      RowBox[{"30", ",", "0", ",", "20", ",", "1596"}], "}"}], ",", 
     RowBox[{"{", 
      RowBox[{"30.5`", ",", "1", ",", "53", ",", "964"}], "}"}], ",", 
     RowBox[{"{", 
      RowBox[{"31", ",", "0", ",", "112", ",", "577"}], "}"}], ",", 
     RowBox[{"{", 
      RowBox[{"31.5`", ",", "7", ",", "423", ",", "459"}], "}"}], ",", 
     RowBox[{"{", 
      RowBox[{"32", ",", "25", ",", "1415", ",", "675"}], "}"}], ",", 
     RowBox[{"{", 
      RowBox[{"32.5`", ",", "122", ",", "4922", ",", "1797"}], "}"}], ",", 
     RowBox[{"{", 
      RowBox[{"33", ",", "4701", ",", "13407", ",", "5775"}], "}"}], ",", 
     RowBox[{"{", 
      RowBox[{"33.5`", ",", "341", ",", "5830", ",", "8707"}], "}"}], ",", 
     RowBox[{"{", 
      RowBox[{"34", ",", "590", ",", "9161", ",", "9190"}], "}"}], ",", 
     RowBox[{"{", 
      RowBox[{"34.5`", ",", "6237", ",", "11094", ",", "11865"}], "}"}], ",", 
     
     RowBox[{"{", 
      RowBox[{"35", ",", "733", ",", "9397", ",", "12662"}], "}"}], ",", 
     RowBox[{"{", 
      RowBox[{"35.5`", ",", "3249", ",", "10653", ",", "14093"}], "}"}], ",", 
     
     RowBox[{"{", 
      RowBox[{"36", ",", "1402", ",", "10339", ",", "14958"}], "}"}], ",", 
     RowBox[{"{", 
      RowBox[{"36.5`", ",", "1932", ",", "10447", ",", "16022"}], "}"}], ",", 
     
     RowBox[{"{", 
      RowBox[{"37", ",", "1343", ",", "9849", ",", "16565"}], "}"}], ",", 
     RowBox[{"{", 
      RowBox[{"37.5`", ",", "935", ",", "9577", ",", "16704"}], "}"}], ",", 
     RowBox[{"{", 
      RowBox[{"38", ",", "603", ",", "8937", ",", "16506"}], "}"}], ",", 
     RowBox[{"{", 
      RowBox[{"38.5`", ",", "493", ",", "8451", ",", "16042"}], "}"}], ",", 
     RowBox[{"{", 
      RowBox[{"39", ",", "355", ",", "7683", ",", "15500"}], "}"}], ",", 
     RowBox[{"{", 
      RowBox[{"39.5`", ",", "274", ",", "6876", ",", "14489"}], "}"}], ",", 
     RowBox[{"{", 
      RowBox[{"40", ",", "149", ",", "5825", ",", "13213"}], "}"}], ",", 
     RowBox[{"{", 
      RowBox[{"40.5`", ",", "88", ",", "3655", ",", "11396"}], "}"}], ",", 
     RowBox[{"{", 
      RowBox[{"41", ",", "0", ",", "24", ",", "8420"}], "}"}], ",", 
     RowBox[{"{", 
      RowBox[{"41.5`", ",", "0", ",", "2", ",", "5304"}], "}"}], ",", 
     RowBox[{"{", 
      RowBox[{"42", ",", "0", ",", "9", ",", "3289"}], "}"}], ",", 
     RowBox[{"{", 
      RowBox[{"42.5`", ",", "0", ",", "16", ",", "1997"}], "}"}], ",", 
     RowBox[{"{", 
      RowBox[{"43", ",", "1", ",", "36", ",", "1176"}], "}"}], ",", 
     RowBox[{"{", 
      RowBox[{"43.5`", ",", "0", ",", "70", ",", "711"}], "}"}], ",", 
     RowBox[{"{", 
      RowBox[{"44", ",", "3", ",", "172", ",", "472"}], "}"}], ",", 
     RowBox[{"{", 
      RowBox[{"44.5`", ",", "10", ",", "625", ",", "447"}], "}"}], ",", 
     RowBox[{"{", 
      RowBox[{"45", ",", "27", ",", "1898", ",", "819"}], "}"}], ",", 
     RowBox[{"{", 
      RowBox[{"45.5`", ",", "188", ",", "6140", ",", "2314"}], "}"}], ",", 
     RowBox[{"{", 
      RowBox[{"46", ",", "7596", ",", "13528", ",", "6542"}], "}"}], ",", 
     RowBox[{"{", 
      RowBox[{"46.5`", ",", "306", ",", "6841", ",", "8618"}], "}"}], ",", 
     RowBox[{"{", 
      RowBox[{"47", ",", "2378", ",", "11535", ",", "10323"}], "}"}], ",", 
     RowBox[{"{", 
      RowBox[{"47.5`", ",", "2453", ",", "9123", ",", "12502"}], "}"}], ",", 
     RowBox[{"{", 
      RowBox[{"48", ",", "2102", ",", "11144", ",", "13744"}], "}"}], ",", 
     RowBox[{"{", 
      RowBox[{"48.5`", ",", "1647", ",", "9367", ",", "14947"}], "}"}], ",", 
     RowBox[{"{", 
      RowBox[{"49", ",", "1036", ",", "9951", ",", "15485"}], "}"}], ",", 
     RowBox[{"{", 
      RowBox[{"49.5`", ",", "2015", ",", "10133", ",", "16063"}], "}"}], ",", 
     
     RowBox[{"{", 
      RowBox[{"50", ",", "1161", ",", "10022", ",", "16461"}], "}"}], ",", 
     RowBox[{"{", "}"}], ",", 
     RowBox[{"{", 
      RowBox[{"0", ",", "10", ",", "10", ",", "10"}], "}"}], ",", 
     RowBox[{"{", 
      RowBox[{"0.5`", ",", "4", ",", "277", ",", "65"}], "}"}], ",", 
     RowBox[{"{", 
      RowBox[{"1", ",", "20", ",", "1274", ",", "364"}], "}"}], ",", 
     RowBox[{"{", 
      RowBox[{"1.5`", ",", "122", ",", "4532", ",", "1526"}], "}"}], ",", 
     RowBox[{"{", 
      RowBox[{"2", ",", "3585", ",", "12802", ",", "5053"}], "}"}], ",", 
     RowBox[{"{", 
      RowBox[{"2.5`", ",", "2453", ",", "6415", ",", "8464"}], "}"}], ",", 
     RowBox[{"{", 
      RowBox[{"3", ",", "1720", ",", "10791", ",", "9959"}], "}"}], ",", 
     RowBox[{"{", 
      RowBox[{"3.5`", ",", "3805", ",", "9584", ",", "12229"}], "}"}], ",", 
     RowBox[{"{", 
      RowBox[{"4", ",", "2222", ",", "10892", ",", "13274"}], "}"}], ",", 
     RowBox[{"{", 
      RowBox[{"4.5`", ",", "2622", ",", "10183", ",", "14886"}], "}"}], ",", 
     RowBox[{"{", 
      RowBox[{"5", ",", "2022", ",", "10364", ",", "15617"}], "}"}], ",", 
     RowBox[{"{", 
      RowBox[{"5.5`", ",", "1232", ",", "9786", ",", "16310"}], "}"}], ",", 
     RowBox[{"{", 
      RowBox[{"6", ",", "1080", ",", "9893", ",", "16537"}], "}"}], ",", 
     RowBox[{"{", 
      RowBox[{"6.5`", ",", "1088", ",", "9703", ",", "16689"}], "}"}], ",", 
     RowBox[{"{", 
      RowBox[{"7", ",", "808", ",", "9461", ",", "16989"}], "}"}], ",", 
     RowBox[{"{", 
      RowBox[{"7.5`", ",", "492", ",", "8767", ",", "16858"}], "}"}], ",", 
     RowBox[{"{", 
      RowBox[{"8", ",", "287", ",", "7355", ",", "15973"}], "}"}], ",", 
     RowBox[{"{", 
      RowBox[{"8.5`", ",", "170", ",", "5628", ",", "14494"}], "}"}], ",", 
     RowBox[{"{", 
      RowBox[{"9", ",", "24", ",", "1681", ",", "11953"}], "}"}], ",", 
     RowBox[{"{", 
      RowBox[{"9.5`", ",", "0", ",", "2", ",", "7951"}], "}"}], ",", 
     RowBox[{"{", 
      RowBox[{"10", ",", "0", ",", "5", ",", "4964"}], "}"}], ",", 
     RowBox[{"{", 
      RowBox[{"10.5`", ",", "0", ",", "14", ",", "3040"}], "}"}], ",", 
     RowBox[{"{", 
      RowBox[{"11", ",", "1", ",", "22", ",", "1838"}], "}"}], ",", 
     RowBox[{"{", 
      RowBox[{"11.5`", ",", "0", ",", "43", ",", "1097"}], "}"}], ",", 
     RowBox[{"{", 
      RowBox[{"12", ",", "1", ",", "78", ",", "674"}], "}"}], ",", 
     RowBox[{"{", 
      RowBox[{"12.5`", ",", "0", ",", "239", ",", "478"}], "}"}], ",", 
     RowBox[{"{", 
      RowBox[{"13", ",", "14", ",", "781", ",", "503"}], "}"}], ",", 
     RowBox[{"{", 
      RowBox[{"13.5`", ",", "57", ",", "2709", ",", "1110"}], "}"}], ",", 
     RowBox[{"{", 
      RowBox[{"14", ",", "447", ",", "8447", ",", "3264"}], "}"}], ",", 
     RowBox[{"{", 
      RowBox[{"14.5`", ",", "11132", ",", "11518", ",", "7955"}], "}"}], ",", 
     
     RowBox[{"{", 
      RowBox[{"15", ",", "287", ",", "7154", ",", "8816"}], "}"}], ",", 
     RowBox[{"{", 
      RowBox[{"15.5`", ",", "2914", ",", "11868", ",", "10789"}], "}"}], ",", 
     
     RowBox[{"{", 
      RowBox[{"16", ",", "1675", ",", "9198", ",", "12804"}], "}"}], ",", 
     RowBox[{"{", 
      RowBox[{"16.5`", ",", "2708", ",", "10982", ",", "14090"}], "}"}], ",", 
     
     RowBox[{"{", 
      RowBox[{"17", ",", "1257", ",", "9870", ",", "15165"}], "}"}], ",", 
     RowBox[{"{", 
      RowBox[{"17.5`", ",", "1589", ",", "10353", ",", "15834"}], "}"}], ",", 
     
     RowBox[{"{", 
      RowBox[{"18", ",", "1443", ",", "10152", ",", "16372"}], "}"}], ",", 
     RowBox[{"{", 
      RowBox[{"18.5`", ",", "1181", ",", "9777", ",", "16807"}], "}"}], ",", 
     RowBox[{"{", 
      RowBox[{"19", ",", "747", ",", "9433", ",", "16780"}], "}"}], ",", 
     RowBox[{"{", 
      RowBox[{"19.5`", ",", "708", ",", "9131", ",", "16525"}], "}"}], ",", 
     RowBox[{"{", 
      RowBox[{"20", ",", "504", ",", "8463", ",", "16273"}], "}"}], ",", 
     RowBox[{"{", 
      RowBox[{"20.5`", ",", "380", ",", "8039", ",", "15535"}], "}"}], ",", 
     RowBox[{"{", 
      RowBox[{"21", ",", "403", ",", "7424", ",", "14997"}], "}"}], ",", 
     RowBox[{"{", 
      RowBox[{"21.5`", ",", "280", ",", "7030", ",", "14147"}], "}"}], ",", 
     RowBox[{"{", 
      RowBox[{"22", ",", "259", ",", "6715", ",", "13365"}], "}"}], ",", 
     RowBox[{"{", 
      RowBox[{"22.5`", ",", "230", ",", "6445", ",", "12462"}], "}"}], ",", 
     RowBox[{"{", 
      RowBox[{"23", ",", "252", ",", "7011", ",", "11584"}], "}"}], ",", 
     RowBox[{"{", 
      RowBox[{"23.5`", ",", "971", ",", "9836", ",", "11915"}], "}"}], ",", 
     RowBox[{"{", 
      RowBox[{"24", ",", "4353", ",", "10639", ",", "13646"}], "}"}], ",", 
     RowBox[{"{", 
      RowBox[{"24.5`", ",", "1020", ",", "9906", ",", "14357"}], "}"}], ",", 
     RowBox[{"{", 
      RowBox[{"25", ",", "2313", ",", "10308", ",", "15285"}], "}"}], ",", 
     RowBox[{"{", 
      RowBox[{"25.5`", ",", "1563", ",", "10221", ",", "16062"}], "}"}], ",", 
     
     RowBox[{"{", 
      RowBox[{"26", ",", "1117", ",", "9709", ",", "16454"}], "}"}], ",", 
     RowBox[{"{", 
      RowBox[{"26.5`", ",", "889", ",", "9544", ",", "16543"}], "}"}], ",", 
     RowBox[{"{", 
      RowBox[{"27", ",", "737", ",", "9329", ",", "16359"}], "}"}], ",", 
     RowBox[{"{", 
      RowBox[{"27.5`", ",", "860", ",", "9360", ",", "16562"}], "}"}], ",", 
     RowBox[{"{", 
      RowBox[{"28", ",", "1018", ",", "9512", ",", "16479"}], "}"}], ",", 
     RowBox[{"{", 
      RowBox[{"28.5`", ",", "704", ",", "9296", ",", "16343"}], "}"}], ",", 
     RowBox[{"{", 
      RowBox[{"29", ",", "812", ",", "9259", ",", "16513"}], "}"}], ",", 
     RowBox[{"{", 
      RowBox[{"29.5`", ",", "595", ",", "9132", ",", "16182"}], "}"}], ",", 
     RowBox[{"{", 
      RowBox[{"30", ",", "884", ",", "9507", ",", "16107"}], "}"}], ",", 
     RowBox[{"{", 
      RowBox[{"30.5`", ",", "974", ",", "9646", ",", "16263"}], "}"}], ",", 
     RowBox[{"{", 
      RowBox[{"31", ",", "973", ",", "9512", ",", "16161"}], "}"}], ",", 
     RowBox[{"{", 
      RowBox[{"31.5`", ",", "912", ",", "9390", ",", "16184"}], "}"}], ",", 
     RowBox[{"{", 
      RowBox[{"32", ",", "810", ",", "9598", ",", "16341"}], "}"}], ",", 
     RowBox[{"{", 
      RowBox[{"32.5`", ",", "781", ",", "9338", ",", "16410"}], "}"}], ",", 
     RowBox[{"{", 
      RowBox[{"33", ",", "696", ",", "9123", ",", "16343"}], "}"}], ",", 
     RowBox[{"{", 
      RowBox[{"33.5`", ",", "719", ",", "9091", ",", "16381"}], "}"}], ",", 
     RowBox[{"{", 
      RowBox[{"34", ",", "662", ",", "9161", ",", "16188"}], "}"}], ",", 
     RowBox[{"{", 
      RowBox[{"34.5`", ",", "568", ",", "8849", ",", "16033"}], "}"}], ",", 
     RowBox[{"{", 
      RowBox[{"35", ",", "551", ",", "8868", ",", "15821"}], "}"}], ",", 
     RowBox[{"{", 
      RowBox[{"35.5`", ",", "526", ",", "8620", ",", "15606"}], "}"}], ",", 
     RowBox[{"{", 
      RowBox[{"36", ",", "594", ",", "8805", ",", "15564"}], "}"}], ",", 
     RowBox[{"{", 
      RowBox[{"36.5`", ",", "866", ",", "9711", ",", "15660"}], "}"}], ",", 
     RowBox[{"{", 
      RowBox[{"37", ",", "1363", ",", "10064", ",", "16267"}], "}"}], ",", 
     RowBox[{"{", 
      RowBox[{"37.5`", ",", "1355", ",", "9927", ",", "16701"}], "}"}], ",", 
     RowBox[{"{", 
      RowBox[{"38", ",", "802", ",", "9493", ",", "16709"}], "}"}], ",", 
     RowBox[{"{", 
      RowBox[{"38.5`", ",", "642", ",", "8800", ",", "16498"}], "}"}], ",", 
     RowBox[{"{", 
      RowBox[{"39", ",", "396", ",", "7964", ",", "16038"}], "}"}], ",", 
     RowBox[{"{", 
      RowBox[{"39.5`", ",", "281", ",", "7277", ",", "15211"}], "}"}], ",", 
     RowBox[{"{", 
      RowBox[{"40", ",", "160", ",", "5866", ",", "14040"}], "}"}], ",", 
     RowBox[{"{", 
      RowBox[{"40.5`", ",", "73", ",", "3368", ",", "11936"}], "}"}], ",", 
     RowBox[{"{", 
      RowBox[{"41", ",", "0", ",", "4", ",", "8592"}], "}"}], ",", 
     RowBox[{"{", 
      RowBox[{"41.5`", ",", "0", ",", "4", ",", "5523"}], "}"}], ",", 
     RowBox[{"{", 
      RowBox[{"42", ",", "0", ",", "11", ",", "3407"}], "}"}], ",", 
     RowBox[{"{", 
      RowBox[{"42.5`", ",", "1", ",", "16", ",", "2099"}], "}"}], ",", 
     RowBox[{"{", 
      RowBox[{"43", ",", "0", ",", "43", ",", "1249"}], "}"}], ",", 
     RowBox[{"{", 
      RowBox[{"43.5`", ",", "1", ",", "66", ",", "787"}], "}"}], ",", 
     RowBox[{"{", 
      RowBox[{"44", ",", "4", ",", "156", ",", "522"}], "}"}], ",", 
     RowBox[{"{", 
      RowBox[{"44.5`", ",", "6", ",", "473", ",", "445"}], "}"}], ",", 
     RowBox[{"{", 
      RowBox[{"45", ",", "33", ",", "1752", ",", "790"}], "}"}], ",", 
     RowBox[{"{", 
      RowBox[{"45.5`", ",", "210", ",", "5818", ",", "2236"}], "}"}], ",", 
     RowBox[{"{", 
      RowBox[{"46", ",", "6790", ",", "13811", ",", "6490"}], "}"}], ",", 
     RowBox[{"{", 
      RowBox[{"46.5`", ",", "207", ",", "6422", ",", "8919"}], "}"}], ",", 
     RowBox[{"{", 
      RowBox[{"47", ",", "1584", ",", "11086", ",", "10196"}], "}"}], ",", 
     RowBox[{"{", 
      RowBox[{"47.5`", ",", "4162", ",", "9235", ",", "12650"}], "}"}], ",", 
     RowBox[{"{", 
      RowBox[{"48", ",", "1419", ",", "10462", ",", "13593"}], "}"}], ",", 
     RowBox[{"{", 
      RowBox[{"48.5`", ",", "2411", ",", "10139", ",", "15112"}], "}"}], ",", 
     
     RowBox[{"{", 
      RowBox[{"49", ",", "1088", ",", "9814", ",", "15536"}], "}"}], ",", 
     RowBox[{"{", 
      RowBox[{"49.5`", ",", "1518", ",", "10218", ",", "16077"}], "}"}], ",", 
     
     RowBox[{"{", 
      RowBox[{"50", ",", "1092", ",", "9919", ",", "16470"}], "}"}], ",", 
     RowBox[{"{", "}"}], ",", 
     RowBox[{"{", 
      RowBox[{"0", ",", "10", ",", "10", ",", "10"}], "}"}], ",", 
     RowBox[{"{", 
      RowBox[{"0.5`", ",", "7", ",", "254", ",", "55"}], "}"}], ",", 
     RowBox[{"{", 
      RowBox[{"1", ",", "15", ",", "1198", ",", "348"}], "}"}], ",", 
     RowBox[{"{", 
      RowBox[{"1.5`", ",", "88", ",", "4392", ",", "1377"}], "}"}], ",", 
     RowBox[{"{", 
      RowBox[{"2", ",", "3291", ",", "12930", ",", "4935"}], "}"}], ",", 
     RowBox[{"{", 
      RowBox[{"2.5`", ",", "2180", ",", "5940", ",", "8510"}], "}"}], ",", 
     RowBox[{"{", 
      RowBox[{"3", ",", "821", ",", "9815", ",", "9415"}], "}"}], ",", 
     RowBox[{"{", 
      RowBox[{"3.5`", ",", "5314", ",", "10246", ",", "12052"}], "}"}], ",", 
     RowBox[{"{", 
      RowBox[{"4", ",", "1583", ",", "10579", ",", "13233"}], "}"}], ",", 
     RowBox[{"{", 
      RowBox[{"4.5`", ",", "3679", ",", "9847", ",", "14817"}], "}"}], ",", 
     RowBox[{"{", 
      RowBox[{"5", ",", "718", ",", "9170", ",", "15060"}], "}"}], ",", 
     RowBox[{"{", 
      RowBox[{"5.5`", ",", "1661", ",", "10339", ",", "15582"}], "}"}], ",", 
     RowBox[{"{", 
      RowBox[{"6", ",", "1376", ",", "10124", ",", "16100"}], "}"}], ",", 
     RowBox[{"{", 
      RowBox[{"6.5`", ",", "1404", ",", "9958", ",", "16703"}], "}"}], ",", 
     RowBox[{"{", 
      RowBox[{"7", ",", "734", ",", "9335", ",", "16706"}], "}"}], ",", 
     RowBox[{"{", 
      RowBox[{"7.5`", ",", "710", ",", "9317", ",", "16629"}], "}"}], ",", 
     RowBox[{"{", 
      RowBox[{"8", ",", "626", ",", "8996", ",", "16578"}], "}"}], ",", 
     RowBox[{"{", 
      RowBox[{"8.5`", ",", "461", ",", "8548", ",", "16301"}], "}"}], ",", 
     RowBox[{"{", 
      RowBox[{"9", ",", "417", ",", "8125", ",", "15917"}], "}"}], ",", 
     RowBox[{"{", 
      RowBox[{"9.5`", ",", "329", ",", "7418", ",", "15141"}], "}"}], ",", 
     RowBox[{"{", 
      RowBox[{"10", ",", "255", ",", "6497", ",", "14160"}], "}"}], ",", 
     RowBox[{"{", 
      RowBox[{"10.5`", ",", "135", ",", "4885", ",", "12571"}], "}"}], ",", 
     RowBox[{"{", 
      RowBox[{"11", ",", "32", ",", "1406", ",", "10109"}], "}"}], ",", 
     RowBox[{"{", 
      RowBox[{"11.5`", ",", "0", ",", "1", ",", "6682"}], "}"}], ",", 
     RowBox[{"{", 
      RowBox[{"12", ",", "0", ",", "7", ",", "4184"}], "}"}], ",", 
     RowBox[{"{", 
      RowBox[{"12.5`", ",", "1", ",", "17", ",", "2535"}], "}"}], ",", 
     RowBox[{"{", 
      RowBox[{"13", ",", "0", ",", "13", ",", "1483"}], "}"}], ",", 
     RowBox[{"{", 
      RowBox[{"13.5`", ",", "1", ",", "46", ",", "890"}], "}"}], ",", 
     RowBox[{"{", 
      RowBox[{"14", ",", "0", ",", "125", ",", "546"}], "}"}], ",", 
     RowBox[{"{", 
      RowBox[{"14.5`", ",", "3", ",", "311", ",", "410"}], "}"}], ",", 
     RowBox[{"{", 
      RowBox[{"15", ",", "14", ",", "1128", ",", "510"}], "}"}], ",", 
     RowBox[{"{", 
      RowBox[{"15.5`", ",", "86", ",", "3774", ",", "1450"}], "}"}], ",", 
     RowBox[{"{", 
      RowBox[{"16", ",", "1855", ",", "11645", ",", "4612"}], "}"}], ",", 
     RowBox[{"{", 
      RowBox[{"16.5`", ",", "6523", ",", "7156", ",", "8573"}], "}"}], ",", 
     RowBox[{"{", 
      RowBox[{"17", ",", "558", ",", "9330", ",", "9257"}], "}"}], ",", 
     RowBox[{"{", 
      RowBox[{"17.5`", ",", "6235", ",", "11081", ",", "11674"}], "}"}], ",", 
     
     RowBox[{"{", 
      RowBox[{"18", ",", "898", ",", "9891", ",", "12565"}], "}"}], ",", 
     RowBox[{"{", 
      RowBox[{"18.5`", ",", "3314", ",", "10471", ",", "14105"}], "}"}], ",", 
     
     RowBox[{"{", 
      RowBox[{"19", ",", "1434", ",", "10412", ",", "15045"}], "}"}], ",", 
     RowBox[{"{", 
      RowBox[{"19.5`", ",", "1505", ",", "10176", ",", "15866"}], "}"}], ",", 
     
     RowBox[{"{", 
      RowBox[{"20", ",", "1831", ",", "10544", ",", "16536"}], "}"}], ",", 
     RowBox[{"{", 
      RowBox[{"20.5`", ",", "1246", ",", "9903", ",", "16960"}], "}"}], ",", 
     RowBox[{"{", 
      RowBox[{"21", ",", "861", ",", "9382", ",", "17272"}], "}"}], ",", 
     RowBox[{"{", 
      RowBox[{"21.5`", ",", "686", ",", "8734", ",", "16946"}], "}"}], ",", 
     RowBox[{"{", 
      RowBox[{"22", ",", "411", ",", "7959", ",", "16408"}], "}"}], ",", 
     RowBox[{"{", 
      RowBox[{"22.5`", ",", "245", ",", "6836", ",", "15430"}], "}"}], ",", 
     RowBox[{"{", 
      RowBox[{"23", ",", "93", ",", "4117", ",", "13505"}], "}"}], ",", 
     RowBox[{"{", 
      RowBox[{"23.5`", ",", "0", ",", "4", ",", "9955"}], "}"}], ",", 
     RowBox[{"{", 
      RowBox[{"24", ",", "0", ",", "3", ",", "6494"}], "}"}], ",", 
     RowBox[{"{", 
      RowBox[{"24.5`", ",", "0", ",", "6", ",", "4047"}], "}"}], ",", 
     RowBox[{"{", 
      RowBox[{"25", ",", "0", ",", "16", ",", "2500"}], "}"}], ",", 
     RowBox[{"{", 
      RowBox[{"25.5`", ",", "0", ",", "32", ",", "1461"}], "}"}], ",", 
     RowBox[{"{", 
      RowBox[{"26", ",", "0", ",", "51", ",", "861"}], "}"}], ",", 
     RowBox[{"{", 
      RowBox[{"26.5`", ",", "3", ",", "123", ",", "539"}], "}"}], ",", 
     RowBox[{"{", 
      RowBox[{"27", ",", "5", ",", "376", ",", "429"}], "}"}], ",", 
     RowBox[{"{", 
      RowBox[{"27.5`", ",", "17", ",", "1188", ",", "589"}], "}"}], ",", 
     RowBox[{"{", 
      RowBox[{"28", ",", "59", ",", "3892", ",", "1519"}], "}"}], ",", 
     RowBox[{"{", 
      RowBox[{"28.5`", ",", "1993", ",", "11849", ",", "4697"}], "}"}], ",", 
     RowBox[{"{", 
      RowBox[{"29", ",", "5486", ",", "6642", ",", "8468"}], "}"}], ",", 
     RowBox[{"{", 
      RowBox[{"29.5`", ",", "802", ",", "9476", ",", "9309"}], "}"}], ",", 
     RowBox[{"{", 
      RowBox[{"30", ",", "6378", ",", "11118", ",", "12008"}], "}"}], ",", 
     RowBox[{"{", 
      RowBox[{"30.5`", ",", "1002", ",", "9816", ",", "12947"}], "}"}], ",", 
     RowBox[{"{", 
      RowBox[{"31", ",", "3138", ",", "10896", ",", "14351"}], "}"}], ",", 
     RowBox[{"{", 
      RowBox[{"31.5`", ",", "1149", ",", "9744", ",", "15349"}], "}"}], ",", 
     RowBox[{"{", 
      RowBox[{"32", ",", "1721", ",", "10092", ",", "16002"}], "}"}], ",", 
     RowBox[{"{", 
      RowBox[{"32.5`", ",", "1404", ",", "10142", ",", "16402"}], "}"}], ",", 
     
     RowBox[{"{", 
      RowBox[{"33", ",", "1178", ",", "9811", ",", "16766"}], "}"}], ",", 
     RowBox[{"{", 
      RowBox[{"33.5`", ",", "786", ",", "9490", ",", "16948"}], "}"}], ",", 
     RowBox[{"{", 
      RowBox[{"34", ",", "571", ",", "8982", ",", "16774"}], "}"}], ",", 
     RowBox[{"{", 
      RowBox[{"34.5`", ",", "407", ",", "8335", ",", "16359"}], "}"}], ",", 
     RowBox[{"{", 
      RowBox[{"35", ",", "219", ",", "6939", ",", "15517"}], "}"}], ",", 
     RowBox[{"{", 
      RowBox[{"35.5`", ",", "77", ",", "4023", ",", "13815"}], "}"}], ",", 
     RowBox[{"{", 
      RowBox[{"36", ",", "0", ",", "4", ",", "10112"}], "}"}], ",", 
     RowBox[{"{", 
      RowBox[{"36.5`", ",", "0", ",", "0", ",", "6538"}], "}"}], ",", 
     RowBox[{"{", 
      RowBox[{"37", ",", "0", ",", "6", ",", "4122"}], "}"}], ",", 
     RowBox[{"{", 
      RowBox[{"37.5`", ",", "0", ",", "13", ",", "2481"}], "}"}], ",", 
     RowBox[{"{", 
      RowBox[{"38", ",", "0", ",", "21", ",", "1467"}], "}"}], ",", 
     RowBox[{"{", 
      RowBox[{"38.5`", ",", "0", ",", "49", ",", "864"}], "}"}], ",", 
     RowBox[{"{", 
      RowBox[{"39", ",", "0", ",", "119", ",", "552"}], "}"}], ",", 
     RowBox[{"{", 
      RowBox[{"39.5`", ",", "6", ",", "439", ",", "411"}], "}"}], ",", 
     RowBox[{"{", 
      RowBox[{"40", ",", "16", ",", "1475", ",", "715"}], "}"}], ",", 
     RowBox[{"{", 
      RowBox[{"40.5`", ",", "103", ",", "4589", ",", "1789"}], "}"}], ",", 
     RowBox[{"{", 
      RowBox[{"41", ",", "3169", ",", "12780", ",", "5362"}], "}"}], ",", 
     RowBox[{"{", 
      RowBox[{"41.5`", ",", "2535", ",", "5972", ",", "8694"}], "}"}], ",", 
     RowBox[{"{", 
      RowBox[{"42", ",", "815", ",", "9680", ",", "9391"}], "}"}], ",", 
     RowBox[{"{", 
      RowBox[{"42.5`", ",", "6686", ",", "10603", ",", "12270"}], "}"}], ",", 
     
     RowBox[{"{", 
      RowBox[{"43", ",", "890", ",", "9675", ",", "12964"}], "}"}], ",", 
     RowBox[{"{", 
      RowBox[{"43.5`", ",", "2716", ",", "10595", ",", "14414"}], "}"}], ",", 
     
     RowBox[{"{", 
      RowBox[{"44", ",", "2062", ",", "10259", ",", "15316"}], "}"}], ",", 
     RowBox[{"{", 
      RowBox[{"44.5`", ",", "1539", ",", "10218", ",", "15931"}], "}"}], ",", 
     
     RowBox[{"{", 
      RowBox[{"45", ",", "1647", ",", "10076", ",", "16502"}], "}"}], ",", 
     RowBox[{"{", 
      RowBox[{"45.5`", ",", "918", ",", "9758", ",", "16609"}], "}"}], ",", 
     RowBox[{"{", 
      RowBox[{"46", ",", "1373", ",", "9925", ",", "16760"}], "}"}], ",", 
     RowBox[{"{", 
      RowBox[{"46.5`", ",", "816", ",", "9372", ",", "16831"}], "}"}], ",", 
     RowBox[{"{", 
      RowBox[{"47", ",", "725", ",", "9109", ",", "16516"}], "}"}], ",", 
     RowBox[{"{", 
      RowBox[{"47.5`", ",", "511", ",", "8822", ",", "16332"}], "}"}], ",", 
     RowBox[{"{", 
      RowBox[{"48", ",", "665", ",", "8868", ",", "15915"}], "}"}], ",", 
     RowBox[{"{", 
      RowBox[{"48.5`", ",", "573", ",", "8829", ",", "15785"}], "}"}], ",", 
     RowBox[{"{", 
      RowBox[{"49", ",", "690", ",", "9236", ",", "15808"}], "}"}], ",", 
     RowBox[{"{", 
      RowBox[{"49.5`", ",", "1545", ",", "10247", ",", "16161"}], "}"}], ",", 
     
     RowBox[{"{", 
      RowBox[{"50", ",", "1418", ",", "9945", ",", "16503"}], "}"}], ",", 
     RowBox[{"{", "}"}], ",", 
     RowBox[{"{", 
      RowBox[{"0", ",", "10", ",", "10", ",", "10"}], "}"}], ",", 
     RowBox[{"{", 
      RowBox[{"0.5`", ",", "2", ",", "291", ",", "69"}], "}"}], ",", 
     RowBox[{"{", 
      RowBox[{"1", ",", "20", ",", "1264", ",", "390"}], "}"}], ",", 
     RowBox[{"{", 
      RowBox[{"1.5`", ",", "102", ",", "4658", ",", "1540"}], "}"}], ",", 
     RowBox[{"{", 
      RowBox[{"2", ",", "3996", ",", "13134", ",", "5406"}], "}"}], ",", 
     RowBox[{"{", 
      RowBox[{"2.5`", ",", "1011", ",", "6207", ",", "8630"}], "}"}], ",", 
     RowBox[{"{", 
      RowBox[{"3", ",", "1311", ",", "10409", ",", "9741"}], "}"}], ",", 
     RowBox[{"{", 
      RowBox[{"3.5`", ",", "5571", ",", "9759", ",", "12279"}], "}"}], ",", 
     RowBox[{"{", 
      RowBox[{"4", ",", "1280", ",", "10269", ",", "13108"}], "}"}], ",", 
     RowBox[{"{", 
      RowBox[{"4.5`", ",", "2698", ",", "10132", ",", "14379"}], "}"}], ",", 
     RowBox[{"{", 
      RowBox[{"5", ",", "1676", ",", "10441", ",", "15119"}], "}"}], ",", 
     RowBox[{"{", 
      RowBox[{"5.5`", ",", "2114", ",", "10399", ",", "15888"}], "}"}], ",", 
     RowBox[{"{", 
      RowBox[{"6", ",", "1060", ",", "10018", ",", "16457"}], "}"}], ",", 
     RowBox[{"{", 
      RowBox[{"6.5`", ",", "1131", ",", "9790", ",", "16684"}], "}"}], ",", 
     RowBox[{"{", 
      RowBox[{"7", ",", "783", ",", "9259", ",", "16641"}], "}"}], ",", 
     RowBox[{"{", 
      RowBox[{"7.5`", ",", "524", ",", "8794", ",", "16416"}], "}"}], ",", 
     RowBox[{"{", 
      RowBox[{"8", ",", "639", ",", "8824", ",", "15875"}], "}"}], ",", 
     RowBox[{"{", 
      RowBox[{"8.5`", ",", "765", ",", "9094", ",", "15795"}], "}"}], ",", 
     RowBox[{"{", 
      RowBox[{"9", ",", "1220", ",", "9889", ",", "15989"}], "}"}], ",", 
     RowBox[{"{", 
      RowBox[{"9.5`", ",", "1082", ",", "9679", ",", "16472"}], "}"}], ",", 
     RowBox[{"{", 
      RowBox[{"10", ",", "788", ",", "9284", ",", "16738"}], "}"}], ",", 
     RowBox[{"{", 
      RowBox[{"10.5`", ",", "593", ",", "8859", ",", "16347"}], "}"}], ",", 
     RowBox[{"{", 
      RowBox[{"11", ",", "490", ",", "8571", ",", "15980"}], "}"}], ",", 
     RowBox[{"{", 
      RowBox[{"11.5`", ",", "473", ",", "8586", ",", "15617"}], "}"}], ",", 
     RowBox[{"{", 
      RowBox[{"12", ",", "572", ",", "8883", ",", "15516"}], "}"}], ",", 
     RowBox[{"{", 
      RowBox[{"12.5`", ",", "776", ",", "9272", ",", "15535"}], "}"}], ",", 
     RowBox[{"{", 
      RowBox[{"13", ",", "1052", ",", "9918", ",", "15838"}], "}"}], ",", 
     RowBox[{"{", 
      RowBox[{"13.5`", ",", "1212", ",", "9960", ",", "16246"}], "}"}], ",", 
     RowBox[{"{", 
      RowBox[{"14", ",", "1073", ",", "9870", ",", "16712"}], "}"}], ",", 
     RowBox[{"{", 
      RowBox[{"14.5`", ",", "843", ",", "9441", ",", "16876"}], "}"}], ",", 
     RowBox[{"{", 
      RowBox[{"15", ",", "618", ",", "9007", ",", "16785"}], "}"}], ",", 
     RowBox[{"{", 
      RowBox[{"15.5`", ",", "466", ",", "8369", ",", "16403"}], "}"}], ",", 
     RowBox[{"{", 
      RowBox[{"16", ",", "336", ",", "7471", ",", "15554"}], "}"}], ",", 
     RowBox[{"{", 
      RowBox[{"16.5`", ",", "173", ",", "5940", ",", "14242"}], "}"}], ",", 
     RowBox[{"{", 
      RowBox[{"17", ",", "80", ",", "3210", ",", "12293"}], "}"}], ",", 
     RowBox[{"{", 
      RowBox[{"17.5`", ",", "0", ",", "4", ",", "8577"}], "}"}], ",", 
     RowBox[{"{", 
      RowBox[{"18", ",", "0", ",", "8", ",", "5524"}], "}"}], ",", 
     RowBox[{"{", 
      RowBox[{"18.5`", ",", "0", ",", "3", ",", "3437"}], "}"}], ",", 
     RowBox[{"{", 
      RowBox[{"19", ",", "0", ",", "14", ",", "2097"}], "}"}], ",", 
     RowBox[{"{", 
      RowBox[{"19.5`", ",", "2", ",", "27", ",", "1290"}], "}"}], ",", 
     RowBox[{"{", 
      RowBox[{"20", ",", "0", ",", "54", ",", "773"}], "}"}], ",", 
     RowBox[{"{", 
      RowBox[{"20.5`", ",", "3", ",", "200", ",", "492"}], "}"}], ",", 
     RowBox[{"{", 
      RowBox[{"21", ",", "10", ",", "662", ",", "509"}], "}"}], ",", 
     RowBox[{"{", 
      RowBox[{"21.5`", ",", "30", ",", "2148", ",", "980"}], "}"}], ",", 
     RowBox[{"{", 
      RowBox[{"22", ",", "246", ",", "7005", ",", "2760"}], "}"}], ",", 
     RowBox[{"{", 
      RowBox[{"22.5`", ",", "9901", ",", "12889", ",", "7381"}], "}"}], ",", 
     RowBox[{"{", 
      RowBox[{"23", ",", "205", ",", "6946", ",", "8923"}], "}"}], ",", 
     RowBox[{"{", 
      RowBox[{"23.5`", ",", "2544", ",", "11852", ",", "10559"}], "}"}], ",", 
     
     RowBox[{"{", 
      RowBox[{"24", ",", "2133", ",", "8582", ",", "12509"}], "}"}], ",", 
     RowBox[{"{", 
      RowBox[{"24.5`", ",", "1956", ",", "10956", ",", "13657"}], "}"}], ",", 
     
     RowBox[{"{", 
      RowBox[{"25", ",", "1896", ",", "9637", ",", "14979"}], "}"}], ",", 
     RowBox[{"{", 
      RowBox[{"25.5`", ",", "1773", ",", "10328", ",", "15653"}], "}"}], ",", 
     
     RowBox[{"{", 
      RowBox[{"26", ",", "1266", ",", "10011", ",", "16185"}], "}"}], ",", 
     RowBox[{"{", 
      RowBox[{"26.5`", ",", "1108", ",", "9971", ",", "16483"}], "}"}], ",", 
     RowBox[{"{", 
      RowBox[{"27", ",", "1278", ",", "9788", ",", "16553"}], "}"}], ",", 
     RowBox[{"{", 
      RowBox[{"27.5`", ",", "864", ",", "9434", ",", "16785"}], "}"}], ",", 
     RowBox[{"{", 
      RowBox[{"28", ",", "726", ",", "9048", ",", "16834"}], "}"}], ",", 
     RowBox[{"{", 
      RowBox[{"28.5`", ",", "459", ",", "8298", ",", "16339"}], "}"}], ",", 
     RowBox[{"{", 
      RowBox[{"29", ",", "382", ",", "7700", ",", "15669"}], "}"}], ",", 
     RowBox[{"{", 
      RowBox[{"29.5`", ",", "214", ",", "6367", ",", "14560"}], "}"}], ",", 
     RowBox[{"{", 
      RowBox[{"30", ",", "79", ",", "3963", ",", "12646"}], "}"}], ",", 
     RowBox[{"{", 
      RowBox[{"30.5`", ",", "1", ",", "9", ",", "9441"}], "}"}], ",", 
     RowBox[{"{", 
      RowBox[{"31", ",", "0", ",", "4", ",", "6098"}], "}"}], ",", 
     RowBox[{"{", 
      RowBox[{"31.5`", ",", "1", ",", "12", ",", "3770"}], "}"}], ",", 
     RowBox[{"{", 
      RowBox[{"32", ",", "0", ",", "14", ",", "2303"}], "}"}], ",", 
     RowBox[{"{", 
      RowBox[{"32.5`", ",", "0", ",", "25", ",", "1346"}], "}"}], ",", 
     RowBox[{"{", 
      RowBox[{"33", ",", "0", ",", "57", ",", "822"}], "}"}], ",", 
     RowBox[{"{", 
      RowBox[{"33.5`", ",", "1", ",", "117", ",", "503"}], "}"}], ",", 
     RowBox[{"{", 
      RowBox[{"34", ",", "9", ",", "443", ",", "458"}], "}"}], ",", 
     RowBox[{"{", 
      RowBox[{"34.5`", ",", "30", ",", "1441", ",", "707"}], "}"}], ",", 
     RowBox[{"{", 
      RowBox[{"35", ",", "119", ",", "4973", ",", "1828"}], "}"}], ",", 
     RowBox[{"{", 
      RowBox[{"35.5`", ",", "4487", ",", "13384", ",", "5727"}], "}"}], ",", 
     RowBox[{"{", 
      RowBox[{"36", ",", "380", ",", "6157", ",", "8711"}], "}"}], ",", 
     RowBox[{"{", 
      RowBox[{"36.5`", ",", "1010", ",", "10315", ",", "9850"}], "}"}], ",", 
     RowBox[{"{", 
      RowBox[{"37", ",", "5803", ",", "9741", ",", "12421"}], "}"}], ",", 
     RowBox[{"{", 
      RowBox[{"37.5`", ",", "847", ",", "9700", ",", "12940"}], "}"}], ",", 
     RowBox[{"{", 
      RowBox[{"38", ",", "3251", ",", "10746", ",", "14390"}], "}"}], ",", 
     RowBox[{"{", 
      RowBox[{"38.5`", ",", "1733", ",", "10393", ",", "15259"}], "}"}], ",", 
     
     RowBox[{"{", 
      RowBox[{"39", ",", "1432", ",", "10036", ",", "15999"}], "}"}], ",", 
     RowBox[{"{", 
      RowBox[{"39.5`", ",", "1048", ",", "9627", ",", "16297"}], "}"}], ",", 
     RowBox[{"{", 
      RowBox[{"40", ",", "993", ",", "9821", ",", "16405"}], "}"}], ",", 
     RowBox[{"{", 
      RowBox[{"40.5`", ",", "1022", ",", "9701", ",", "16620"}], "}"}], ",", 
     RowBox[{"{", 
      RowBox[{"41", ",", "750", ",", "9184", ",", "16536"}], "}"}], ",", 
     RowBox[{"{", 
      RowBox[{"41.5`", ",", "722", ",", "9024", ",", "16304"}], "}"}], ",", 
     RowBox[{"{", 
      RowBox[{"42", ",", "557", ",", "9016", ",", "15999"}], "}"}], ",", 
     RowBox[{"{", 
      RowBox[{"42.5`", ",", "750", ",", "9138", ",", "15824"}], "}"}], ",", 
     RowBox[{"{", 
      RowBox[{"43", ",", "1032", ",", "9851", ",", "15992"}], "}"}], ",", 
     RowBox[{"{", 
      RowBox[{"43.5`", ",", "1279", ",", "10083", ",", "16466"}], "}"}], ",", 
     
     RowBox[{"{", 
      RowBox[{"44", ",", "964", ",", "9586", ",", "16763"}], "}"}], ",", 
     RowBox[{"{", 
      RowBox[{"44.5`", ",", "718", ",", "9193", ",", "16611"}], "}"}], ",", 
     RowBox[{"{", 
      RowBox[{"45", ",", "490", ",", "8514", ",", "16254"}], "}"}], ",", 
     RowBox[{"{", 
      RowBox[{"45.5`", ",", "330", ",", "7723", ",", "15545"}], "}"}], ",", 
     RowBox[{"{", 
      RowBox[{"46", ",", "233", ",", "6010", ",", "14205"}], "}"}], ",", 
     RowBox[{"{", 
      RowBox[{"46.5`", ",", "91", ",", "3735", ",", "12177"}], "}"}], ",", 
     RowBox[{"{", 
      RowBox[{"47", ",", "0", ",", "5", ",", "8969"}], "}"}], ",", 
     RowBox[{"{", 
      RowBox[{"47.5`", ",", "0", ",", "2", ",", "5701"}], "}"}], ",", 
     RowBox[{"{", 
      RowBox[{"48", ",", "0", ",", "6", ",", "3497"}], "}"}], ",", 
     RowBox[{"{", 
      RowBox[{"48.5`", ",", "0", ",", "19", ",", "2148"}], "}"}], ",", 
     RowBox[{"{", 
      RowBox[{"49", ",", "0", ",", "31", ",", "1268"}], "}"}], ",", 
     RowBox[{"{", 
      RowBox[{"49.5`", ",", "1", ",", "58", ",", "759"}], "}"}], ",", 
     RowBox[{"{", 
      RowBox[{"50", ",", "1", ",", "166", ",", "487"}], "}"}], ",", 
     RowBox[{"{", "}"}], ",", 
     RowBox[{"{", 
      RowBox[{"0", ",", "10", ",", "10", ",", "10"}], "}"}], ",", 
     RowBox[{"{", 
      RowBox[{"0.5`", ",", "4", ",", "260", ",", "62"}], "}"}], ",", 
     RowBox[{"{", 
      RowBox[{"1", ",", "13", ",", "1148", ",", "324"}], "}"}], ",", 
     RowBox[{"{", 
      RowBox[{"1.5`", ",", "103", ",", "4439", ",", "1475"}], "}"}], ",", 
     RowBox[{"{", 
      RowBox[{"2", ",", "3492", ",", "12926", ",", "5189"}], "}"}], ",", 
     RowBox[{"{", 
      RowBox[{"2.5`", ",", "1464", ",", "5852", ",", "8524"}], "}"}], ",", 
     RowBox[{"{", 
      RowBox[{"3", ",", "848", ",", "9720", ",", "9358"}], "}"}], ",", 
     RowBox[{"{", 
      RowBox[{"3.5`", ",", "5887", ",", "10679", ",", "12170"}], "}"}], ",", 
     RowBox[{"{", 
      RowBox[{"4", ",", "1166", ",", "9949", ",", "12961"}], "}"}], ",", 
     RowBox[{"{", 
      RowBox[{"4.5`", ",", "3269", ",", "10949", ",", "14391"}], "}"}], ",", 
     RowBox[{"{", 
      RowBox[{"5", ",", "1319", ",", "10075", ",", "15255"}], "}"}], ",", 
     RowBox[{"{", 
      RowBox[{"5.5`", ",", "1911", ",", "10400", ",", "16118"}], "}"}], ",", 
     RowBox[{"{", 
      RowBox[{"6", ",", "1136", ",", "9807", ",", "16662"}], "}"}], ",", 
     RowBox[{"{", 
      RowBox[{"6.5`", ",", "789", ",", "9404", ",", "16735"}], "}"}], ",", 
     RowBox[{"{", 
      RowBox[{"7", ",", "772", ",", "9132", ",", "16689"}], "}"}], ",", 
     RowBox[{"{", 
      RowBox[{"7.5`", ",", "517", ",", "8814", ",", "16377"}], "}"}], ",", 
     RowBox[{"{", 
      RowBox[{"8", ",", "488", ",", "8313", ",", "15990"}], "}"}], ",", 
     RowBox[{"{", 
      RowBox[{"8.5`", ",", "410", ",", "7517", ",", "15254"}], "}"}], ",", 
     RowBox[{"{", 
      RowBox[{"9", ",", "209", ",", "6300", ",", "14051"}], "}"}], ",", 
     RowBox[{"{", 
      RowBox[{"9.5`", ",", "102", ",", "4203", ",", "12505"}], "}"}], ",", 
     RowBox[{"{", 
      RowBox[{"10", ",", "0", ",", "89", ",", "9619"}], "}"}], ",", 
     RowBox[{"{", 
      RowBox[{"10.5`", ",", "0", ",", "5", ",", "6205"}], "}"}], ",", 
     RowBox[{"{", 
      RowBox[{"11", ",", "0", ",", "4", ",", "3900"}], "}"}], ",", 
     RowBox[{"{", 
      RowBox[{"11.5`", ",", "0", ",", "14", ",", "2422"}], "}"}], ",", 
     RowBox[{"{", 
      RowBox[{"12", ",", "0", ",", "23", ",", "1478"}], "}"}], ",", 
     RowBox[{"{", 
      RowBox[{"12.5`", ",", "0", ",", "49", ",", "890"}], "}"}], ",", 
     RowBox[{"{", 
      RowBox[{"13", ",", "0", ",", "75", ",", "554"}], "}"}], ",", 
     RowBox[{"{", 
      RowBox[{"13.5`", ",", "2", ",", "277", ",", "372"}], "}"}], ",", 
     RowBox[{"{", 
      RowBox[{"14", ",", "14", ",", "1000", ",", "495"}], "}"}], ",", 
     RowBox[{"{", 
      RowBox[{"14.5`", ",", "70", ",", "3322", ",", "1272"}], "}"}], ",", 
     RowBox[{"{", 
      RowBox[{"15", ",", "821", ",", "10099", ",", "3907"}], "}"}], ",", 
     RowBox[{"{", 
      RowBox[{"15.5`", ",", "10022", ",", "8704", ",", "8627"}], "}"}], ",", 
     RowBox[{"{", 
      RowBox[{"16", ",", "342", ",", "7946", ",", "8901"}], "}"}], ",", 
     RowBox[{"{", 
      RowBox[{"16.5`", ",", "4757", ",", "12310", ",", "11263"}], "}"}], ",", 
     
     RowBox[{"{", 
      RowBox[{"17", ",", "410", ",", "8442", ",", "12589"}], "}"}], ",", 
     RowBox[{"{", 
      RowBox[{"17.5`", ",", "2216", ",", "11046", ",", "13704"}], "}"}], ",", 
     
     RowBox[{"{", 
      RowBox[{"18", ",", "1956", ",", "9528", ",", "14936"}], "}"}], ",", 
     RowBox[{"{", 
      RowBox[{"18.5`", ",", "1533", ",", "10485", ",", "15550"}], "}"}], ",", 
     
     RowBox[{"{", 
      RowBox[{"19", ",", "1222", ",", "9759", ",", "16256"}], "}"}], ",", 
     RowBox[{"{", 
      RowBox[{"19.5`", ",", "1031", ",", "9785", ",", "16629"}], "}"}], ",", 
     RowBox[{"{", 
      RowBox[{"20", ",", "826", ",", "9394", ",", "16677"}], "}"}], ",", 
     RowBox[{"{", 
      RowBox[{"20.5`", ",", "800", ",", "9458", ",", "16578"}], "}"}], ",", 
     RowBox[{"{", 
      RowBox[{"21", ",", "982", ",", "9734", ",", "16525"}], "}"}], ",", 
     RowBox[{"{", 
      RowBox[{"21.5`", ",", "916", ",", "9494", ",", "16612"}], "}"}], ",", 
     RowBox[{"{", 
      RowBox[{"22", ",", "915", ",", "9575", ",", "16649"}], "}"}], ",", 
     RowBox[{"{", 
      RowBox[{"22.5`", ",", "685", ",", "9061", ",", "16396"}], "}"}], ",", 
     RowBox[{"{", 
      RowBox[{"23", ",", "584", ",", "8728", ",", "16157"}], "}"}], ",", 
     RowBox[{"{", 
      RowBox[{"23.5`", ",", "495", ",", "8662", ",", "15678"}], "}"}], ",", 
     RowBox[{"{", 
      RowBox[{"24", ",", "574", ",", "8414", ",", "15358"}], "}"}], ",", 
     RowBox[{"{", 
      RowBox[{"24.5`", ",", "561", ",", "8765", ",", "15155"}], "}"}], ",", 
     RowBox[{"{", 
      RowBox[{"25", ",", "932", ",", "9641", ",", "15318"}], "}"}], ",", 
     RowBox[{"{", 
      RowBox[{"25.5`", ",", "1473", ",", "10343", ",", "15924"}], "}"}], ",", 
     
     RowBox[{"{", 
      RowBox[{"26", ",", "1267", ",", "9640", ",", "16560"}], "}"}], ",", 
     RowBox[{"{", 
      RowBox[{"26.5`", ",", "594", ",", "9106", ",", "16649"}], "}"}], ",", 
     RowBox[{"{", 
      RowBox[{"27", ",", "716", ",", "8887", ",", "16283"}], "}"}], ",", 
     RowBox[{"{", 
      RowBox[{"27.5`", ",", "500", ",", "8295", ",", "16021"}], "}"}], ",", 
     RowBox[{"{", 
      RowBox[{"28", ",", "337", ",", "7653", ",", "15285"}], "}"}], ",", 
     RowBox[{"{", 
      RowBox[{"28.5`", ",", "272", ",", "6755", ",", "14380"}], "}"}], ",", 
     RowBox[{"{", 
      RowBox[{"29", ",", "131", ",", "4921", ",", "13109"}], "}"}], ",", 
     RowBox[{"{", 
      RowBox[{"29.5`", ",", "13", ",", "1246", ",", "10526"}], "}"}], ",", 
     RowBox[{"{", 
      RowBox[{"30", ",", "0", ",", "4", ",", "6880"}], "}"}], ",", 
     RowBox[{"{", 
      RowBox[{"30.5`", ",", "0", ",", "7", ",", "4311"}], "}"}], ",", 
     RowBox[{"{", 
      RowBox[{"31", ",", "0", ",", "12", ",", "2577"}], "}"}], ",", 
     RowBox[{"{", 
      RowBox[{"31.5`", ",", "0", ",", "19", ",", "1532"}], "}"}], ",", 
     RowBox[{"{", 
      RowBox[{"32", ",", "0", ",", "44", ",", "876"}], "}"}], ",", 
     RowBox[{"{", 
      RowBox[{"32.5`", ",", "1", ",", "110", ",", "530"}], "}"}], ",", 
     RowBox[{"{", 
      RowBox[{"33", ",", "7", ",", "406", ",", "416"}], "}"}], ",", 
     RowBox[{"{", 
      RowBox[{"33.5`", ",", "20", ",", "1326", ",", "628"}], "}"}], ",", 
     RowBox[{"{", 
      RowBox[{"34", ",", "108", ",", "4578", ",", "1644"}], "}"}], ",", 
     RowBox[{"{", 
      RowBox[{"34.5`", ",", "3910", ",", "13128", ",", "5487"}], "}"}], ",", 
     RowBox[{"{", 
      RowBox[{"35", ",", "522", ",", "6348", ",", "8600"}], "}"}], ",", 
     RowBox[{"{", 
      RowBox[{"35.5`", ",", "1711", ",", "10793", ",", "10017"}], "}"}], ",", 
     
     RowBox[{"{", 
      RowBox[{"36", ",", "5222", ",", "9618", ",", "12481"}], "}"}], ",", 
     RowBox[{"{", 
      RowBox[{"36.5`", ",", "1431", ",", "10456", ",", "13243"}], "}"}], ",", 
     
     RowBox[{"{", 
      RowBox[{"37", ",", "2691", ",", "10270", ",", "14917"}], "}"}], ",", 
     RowBox[{"{", 
      RowBox[{"37.5`", ",", "1375", ",", "10256", ",", "15669"}], "}"}], ",", 
     
     RowBox[{"{", 
      RowBox[{"38", ",", "1765", ",", "10036", ",", "16441"}], "}"}], ",", 
     RowBox[{"{", 
      RowBox[{"38.5`", ",", "1196", ",", "9770", ",", "16768"}], "}"}], ",", 
     RowBox[{"{", 
      RowBox[{"39", ",", "623", ",", "9211", ",", "16614"}], "}"}], ",", 
     RowBox[{"{", 
      RowBox[{"39.5`", ",", "746", ",", "9147", ",", "16406"}], "}"}], ",", 
     RowBox[{"{", 
      RowBox[{"40", ",", "709", ",", "9332", ",", "16601"}], "}"}], ",", 
     RowBox[{"{", 
      RowBox[{"40.5`", ",", "615", ",", "8717", ",", "16401"}], "}"}], ",", 
     RowBox[{"{", 
      RowBox[{"41", ",", "449", ",", "8337", ",", "15945"}], "}"}], ",", 
     RowBox[{"{", 
      RowBox[{"41.5`", ",", "503", ",", "8402", ",", "15599"}], "}"}], ",", 
     RowBox[{"{", 
      RowBox[{"42", ",", "356", ",", "7879", ",", "15004"}], "}"}], ",", 
     RowBox[{"{", 
      RowBox[{"42.5`", ",", "429", ",", "8035", ",", "14587"}], "}"}], ",", 
     RowBox[{"{", 
      RowBox[{"43", ",", "600", ",", "8978", ",", "14446"}], "}"}], ",", 
     RowBox[{"{", 
      RowBox[{"43.5`", ",", "1625", ",", "10295", ",", "15108"}], "}"}], ",", 
     
     RowBox[{"{", 
      RowBox[{"44", ",", "1063", ",", "9845", ",", "15802"}], "}"}], ",", 
     RowBox[{"{", 
      RowBox[{"44.5`", ",", "1350", ",", "10368", ",", "16325"}], "}"}], ",", 
     
     RowBox[{"{", 
      RowBox[{"45", ",", "1203", ",", "9650", ",", "16686"}], "}"}], ",", 
     RowBox[{"{", 
      RowBox[{"45.5`", ",", "1027", ",", "9684", ",", "16764"}], "}"}], ",", 
     RowBox[{"{", 
      RowBox[{"46", ",", "761", ",", "9250", ",", "16875"}], "}"}], ",", 
     RowBox[{"{", 
      RowBox[{"46.5`", ",", "599", ",", "9098", ",", "16817"}], "}"}], ",", 
     RowBox[{"{", 
      RowBox[{"47", ",", "485", ",", "8410", ",", "16249"}], "}"}], ",", 
     RowBox[{"{", 
      RowBox[{"47.5`", ",", "333", ",", "7833", ",", "15620"}], "}"}], ",", 
     RowBox[{"{", 
      RowBox[{"48", ",", "276", ",", "7160", ",", "14560"}], "}"}], ",", 
     RowBox[{"{", 
      RowBox[{"48.5`", ",", "185", ",", "6143", ",", "13537"}], "}"}], ",", 
     RowBox[{"{", 
      RowBox[{"49", ",", "109", ",", "4528", ",", "11989"}], "}"}], ",", 
     RowBox[{"{", 
      RowBox[{"49.5`", ",", "17", ",", "1277", ",", "9511"}], "}"}], ",", 
     RowBox[{"{", 
      RowBox[{"50", ",", "0", ",", "4", ",", "6236"}], "}"}], ",", 
     RowBox[{"{", "}"}], ",", 
     RowBox[{"{", 
      RowBox[{"0", ",", "10", ",", "10", ",", "10"}], "}"}], ",", 
     RowBox[{"{", 
      RowBox[{"0.5`", ",", "4", ",", "272", ",", "62"}], "}"}], ",", 
     RowBox[{"{", 
      RowBox[{"1", ",", "21", ",", "1120", ",", "323"}], "}"}], ",", 
     RowBox[{"{", 
      RowBox[{"1.5`", ",", "88", ",", "4084", ",", "1391"}], "}"}], ",", 
     RowBox[{"{", 
      RowBox[{"2", ",", "2218", ",", "12083", ",", "4798"}], "}"}], ",", 
     RowBox[{"{", 
      RowBox[{"2.5`", ",", "4698", ",", "6259", ",", "8554"}], "}"}], ",", 
     RowBox[{"{", 
      RowBox[{"3", ",", "487", ",", "8932", ",", "9118"}], "}"}], ",", 
     RowBox[{"{", 
      RowBox[{"3.5`", ",", "5543", ",", "11152", ",", "11728"}], "}"}], ",", 
     RowBox[{"{", 
      RowBox[{"4", ",", "889", ",", "9911", ",", "12806"}], "}"}], ",", 
     RowBox[{"{", 
      RowBox[{"4.5`", ",", "3161", ",", "10642", ",", "14331"}], "}"}], ",", 
     RowBox[{"{", 
      RowBox[{"5", ",", "1126", ",", "9979", ",", "15186"}], "}"}], ",", 
     RowBox[{"{", 
      RowBox[{"5.5`", ",", "1537", ",", "9992", ",", "15930"}], "}"}], ",", 
     RowBox[{"{", 
      RowBox[{"6", ",", "915", ",", "9673", ",", "16284"}], "}"}], ",", 
     RowBox[{"{", 
      RowBox[{"6.5`", ",", "1240", ",", "9864", ",", "16496"}], "}"}], ",", 
     RowBox[{"{", 
      RowBox[{"7", ",", "881", ",", "9789", ",", "16557"}], "}"}], ",", 
     RowBox[{"{", 
      RowBox[{"7.5`", ",", "973", ",", "9643", ",", "16662"}], "}"}], ",", 
     RowBox[{"{", 
      RowBox[{"8", ",", "881", ",", "9735", ",", "16647"}], "}"}], ",", 
     RowBox[{"{", 
      RowBox[{"8.5`", ",", "1027", ",", "9793", ",", "16733"}], "}"}], ",", 
     RowBox[{"{", 
      RowBox[{"9", ",", "856", ",", "9236", ",", "16826"}], "}"}], ",", 
     RowBox[{"{", 
      RowBox[{"9.5`", ",", "639", ",", "8905", ",", "16620"}], "}"}], ",", 
     RowBox[{"{", 
      RowBox[{"10", ",", "382", ",", "8056", ",", "16014"}], "}"}], ",", 
     RowBox[{"{", 
      RowBox[{"10.5`", ",", "242", ",", "7180", ",", "15128"}], "}"}], ",", 
     RowBox[{"{", 
      RowBox[{"11", ",", "164", ",", "5683", ",", "13752"}], "}"}], ",", 
     RowBox[{"{", 
      RowBox[{"11.5`", ",", "51", ",", "2848", ",", "11754"}], "}"}], ",", 
     RowBox[{"{", 
      RowBox[{"12", ",", "0", ",", "8", ",", "8065"}], "}"}], ",", 
     RowBox[{"{", 
      RowBox[{"12.5`", ",", "0", ",", "6", ",", "5146"}], "}"}], ",", 
     RowBox[{"{", 
      RowBox[{"13", ",", "0", ",", "12", ",", "3205"}], "}"}], ",", 
     RowBox[{"{", 
      RowBox[{"13.5`", ",", "0", ",", "22", ",", "1874"}], "}"}], ",", 
     RowBox[{"{", 
      RowBox[{"14", ",", "4", ",", "44", ",", "1123"}], "}"}], ",", 
     RowBox[{"{", 
      RowBox[{"14.5`", ",", "0", ",", "85", ",", "706"}], "}"}], ",", 
     RowBox[{"{", 
      RowBox[{"15", ",", "1", ",", "188", ",", "482"}], "}"}], ",", 
     RowBox[{"{", 
      RowBox[{"15.5`", ",", "5", ",", "621", ",", "480"}], "}"}], ",", 
     RowBox[{"{", 
      RowBox[{"16", ",", "34", ",", "2151", ",", "914"}], "}"}], ",", 
     RowBox[{"{", 
      RowBox[{"16.5`", ",", "276", ",", "7048", ",", "2608"}], "}"}], ",", 
     RowBox[{"{", 
      RowBox[{"17", ",", "9331", ",", "12760", ",", "7450"}], "}"}], ",", 
     RowBox[{"{", 
      RowBox[{"17.5`", ",", "352", ",", "7360", ",", "8925"}], "}"}], ",", 
     RowBox[{"{", 
      RowBox[{"18", ",", "3541", ",", "12151", ",", "10852"}], "}"}], ",", 
     RowBox[{"{", 
      RowBox[{"18.5`", ",", "693", ",", "8445", ",", "12516"}], "}"}], ",", 
     RowBox[{"{", 
      RowBox[{"19", ",", "1552", ",", "10718", ",", "13493"}], "}"}], ",", 
     RowBox[{"{", 
      RowBox[{"19.5`", ",", "2192", ",", "9656", ",", "14736"}], "}"}], ",", 
     RowBox[{"{", 
      RowBox[{"20", ",", "1574", ",", "10295", ",", "15321"}], "}"}], ",", 
     RowBox[{"{", 
      RowBox[{"20.5`", ",", "1685", ",", "10062", ",", "16103"}], "}"}], ",", 
     
     RowBox[{"{", 
      RowBox[{"21", ",", "835", ",", "9745", ",", "16535"}], "}"}], ",", 
     RowBox[{"{", 
      RowBox[{"21.5`", ",", "877", ",", "9424", ",", "16734"}], "}"}], ",", 
     RowBox[{"{", 
      RowBox[{"22", ",", "789", ",", "9162", ",", "16431"}], "}"}], ",", 
     RowBox[{"{", 
      RowBox[{"22.5`", ",", "957", ",", "9343", ",", "16355"}], "}"}], ",", 
     RowBox[{"{", 
      RowBox[{"23", ",", "738", ",", "9361", ",", "16225"}], "}"}], ",", 
     RowBox[{"{", 
      RowBox[{"23.5`", ",", "1080", ",", "9686", ",", "16348"}], "}"}], ",", 
     RowBox[{"{", 
      RowBox[{"24", ",", "982", ",", "9542", ",", "16565"}], "}"}], ",", 
     RowBox[{"{", 
      RowBox[{"24.5`", ",", "1016", ",", "9676", ",", "16509"}], "}"}], ",", 
     RowBox[{"{", 
      RowBox[{"25", ",", "860", ",", "9516", ",", "16834"}], "}"}], ",", 
     RowBox[{"{", 
      RowBox[{"25.5`", ",", "624", ",", "8800", ",", "16758"}], "}"}], ",", 
     RowBox[{"{", 
      RowBox[{"26", ",", "451", ",", "8281", ",", "16255"}], "}"}], ",", 
     RowBox[{"{", 
      RowBox[{"26.5`", ",", "250", ",", "7375", ",", "15565"}], "}"}], ",", 
     RowBox[{"{", 
      RowBox[{"27", ",", "181", ",", "5927", ",", "14205"}], "}"}], ",", 
     RowBox[{"{", 
      RowBox[{"27.5`", ",", "62", ",", "3448", ",", "12077"}], "}"}], ",", 
     RowBox[{"{", 
      RowBox[{"28", ",", "0", ",", "4", ",", "8713"}], "}"}], ",", 
     RowBox[{"{", 
      RowBox[{"28.5`", ",", "0", ",", "4", ",", "5523"}], "}"}], ",", 
     RowBox[{"{", 
      RowBox[{"29", ",", "0", ",", "11", ",", "3481"}], "}"}], ",", 
     RowBox[{"{", 
      RowBox[{"29.5`", ",", "1", ",", "23", ",", "2115"}], "}"}], ",", 
     RowBox[{"{", 
      RowBox[{"30", ",", "0", ",", "45", ",", "1230"}], "}"}], ",", 
     RowBox[{"{", 
      RowBox[{"30.5`", ",", "3", ",", "71", ",", "730"}], "}"}], ",", 
     RowBox[{"{", 
      RowBox[{"31", ",", "1", ",", "205", ",", "486"}], "}"}], ",", 
     RowBox[{"{", 
      RowBox[{"31.5`", ",", "11", ",", "732", ",", "521"}], "}"}], ",", 
     RowBox[{"{", 
      RowBox[{"32", ",", "44", ",", "2398", ",", "1039"}], "}"}], ",", 
     RowBox[{"{", 
      RowBox[{"32.5`", ",", "355", ",", "7819", ",", "2818"}], "}"}], ",", 
     RowBox[{"{", 
      RowBox[{"33", ",", "10550", ",", "12264", ",", "7740"}], "}"}], ",", 
     RowBox[{"{", 
      RowBox[{"33.5`", ",", "217", ",", "7291", ",", "9009"}], "}"}], ",", 
     RowBox[{"{", 
      RowBox[{"34", ",", "3032", ",", "11905", ",", "10813"}], "}"}], ",", 
     RowBox[{"{", 
      RowBox[{"34.5`", ",", "1468", ",", "8662", ",", "12596"}], "}"}], ",", 
     RowBox[{"{", 
      RowBox[{"35", ",", "2184", ",", "10784", ",", "13698"}], "}"}], ",", 
     RowBox[{"{", 
      RowBox[{"35.5`", ",", "1929", ",", "10206", ",", "14923"}], "}"}], ",", 
     
     RowBox[{"{", 
      RowBox[{"36", ",", "1407", ",", "10280", ",", "15657"}], "}"}], ",", 
     RowBox[{"{", 
      RowBox[{"36.5`", ",", "1382", ",", "10006", ",", "16217"}], "}"}], ",", 
     
     RowBox[{"{", 
      RowBox[{"37", ",", "1332", ",", "9911", ",", "16714"}], "}"}], ",", 
     RowBox[{"{", 
      RowBox[{"37.5`", ",", "771", ",", "9495", ",", "16809"}], "}"}], ",", 
     RowBox[{"{", 
      RowBox[{"38", ",", "914", ",", "9572", ",", "16754"}], "}"}], ",", 
     RowBox[{"{", 
      RowBox[{"38.5`", ",", "780", ",", "9353", ",", "16829"}], "}"}], ",", 
     RowBox[{"{", 
      RowBox[{"39", ",", "628", ",", "9220", ",", "16595"}], "}"}], ",", 
     RowBox[{"{", 
      RowBox[{"39.5`", ",", "628", ",", "8822", ",", "16326"}], "}"}], ",", 
     RowBox[{"{", 
      RowBox[{"40", ",", "571", ",", "8612", ",", "16102"}], "}"}], ",", 
     RowBox[{"{", 
      RowBox[{"40.5`", ",", "352", ",", "8209", ",", "15758"}], "}"}], ",", 
     RowBox[{"{", 
      RowBox[{"41", ",", "320", ",", "7862", ",", "15096"}], "}"}], ",", 
     RowBox[{"{", 
      RowBox[{"41.5`", ",", "276", ",", "7332", ",", "14416"}], "}"}], ",", 
     RowBox[{"{", 
      RowBox[{"42", ",", "225", ",", "6836", ",", "13566"}], "}"}], ",", 
     RowBox[{"{", 
      RowBox[{"42.5`", ",", "221", ",", "6406", ",", "12640"}], "}"}], ",", 
     RowBox[{"{", 
      RowBox[{"43", ",", "264", ",", "6814", ",", "11856"}], "}"}], ",", 
     RowBox[{"{", 
      RowBox[{"43.5`", ",", "411", ",", "8509", ",", "11835"}], "}"}], ",", 
     RowBox[{"{", 
      RowBox[{"44", ",", "2530", ",", "11117", ",", "13356"}], "}"}], ",", 
     RowBox[{"{", 
      RowBox[{"44.5`", ",", "1186", ",", "9620", ",", "14503"}], "}"}], ",", 
     RowBox[{"{", 
      RowBox[{"45", ",", "1872", ",", "10475", ",", "15348"}], "}"}], ",", 
     RowBox[{"{", 
      RowBox[{"45.5`", ",", "1717", ",", "10176", ",", "16005"}], "}"}], ",", 
     
     RowBox[{"{", 
      RowBox[{"46", ",", "1168", ",", "9842", ",", "16432"}], "}"}], ",", 
     RowBox[{"{", 
      RowBox[{"46.5`", ",", "826", ",", "9360", ",", "16586"}], "}"}], ",", 
     RowBox[{"{", 
      RowBox[{"47", ",", "669", ",", "9004", ",", "16448"}], "}"}], ",", 
     RowBox[{"{", 
      RowBox[{"47.5`", ",", "545", ",", "8811", ",", "16152"}], "}"}], ",", 
     RowBox[{"{", 
      RowBox[{"48", ",", "649", ",", "8845", ",", "15988"}], "}"}], ",", 
     RowBox[{"{", 
      RowBox[{"48.5`", ",", "710", ",", "9020", ",", "15733"}], "}"}], ",", 
     RowBox[{"{", 
      RowBox[{"49", ",", "968", ",", "9736", ",", "15945"}], "}"}], ",", 
     RowBox[{"{", 
      RowBox[{"49.5`", ",", "1349", ",", "10046", ",", "16330"}], "}"}], ",", 
     
     RowBox[{"{", 
      RowBox[{"50", ",", "946", ",", "9719", ",", "16542"}], "}"}], ",", 
     RowBox[{"{", "}"}], ",", 
     RowBox[{"{", 
      RowBox[{"0", ",", "10", ",", "10", ",", "10"}], "}"}], ",", 
     RowBox[{"{", 
      RowBox[{"0.5`", ",", "3", ",", "232", ",", "54"}], "}"}], ",", 
     RowBox[{"{", 
      RowBox[{"1", ",", "13", ",", "1082", ",", "312"}], "}"}], ",", 
     RowBox[{"{", 
      RowBox[{"1.5`", ",", "77", ",", "4028", ",", "1360"}], "}"}], ",", 
     RowBox[{"{", 
      RowBox[{"2", ",", "2259", ",", "12165", ",", "4654"}], "}"}], ",", 
     RowBox[{"{", 
      RowBox[{"2.5`", ",", "5063", ",", "6915", ",", "8686"}], "}"}], ",", 
     RowBox[{"{", 
      RowBox[{"3", ",", "1084", ",", "10338", ",", "9763"}], "}"}], ",", 
     RowBox[{"{", 
      RowBox[{"3.5`", ",", "4957", ",", "9456", ",", "12208"}], "}"}], ",", 
     RowBox[{"{", 
      RowBox[{"4", ",", "1429", ",", "10675", ",", "13142"}], "}"}], ",", 
     RowBox[{"{", 
      RowBox[{"4.5`", ",", "2586", ",", "9411", ",", "14536"}], "}"}], ",", 
     RowBox[{"{", 
      RowBox[{"5", ",", "1119", ",", "10158", ",", "15045"}], "}"}], ",", 
     RowBox[{"{", 
      RowBox[{"5.5`", ",", "2104", ",", "10281", ",", "15774"}], "}"}], ",", 
     RowBox[{"{", 
      RowBox[{"6", ",", "1080", ",", "9839", ",", "16075"}], "}"}], ",", 
     RowBox[{"{", 
      RowBox[{"6.5`", ",", "996", ",", "9575", ",", "16501"}], "}"}], ",", 
     RowBox[{"{", 
      RowBox[{"7", ",", "745", ",", "9373", ",", "16731"}], "}"}], ",", 
     RowBox[{"{", 
      RowBox[{"7.5`", ",", "685", ",", "8854", ",", "16399"}], "}"}], ",", 
     RowBox[{"{", 
      RowBox[{"8", ",", "519", ",", "8406", ",", "16039"}], "}"}], ",", 
     RowBox[{"{", 
      RowBox[{"8.5`", ",", "401", ",", "8248", ",", "15460"}], "}"}], ",", 
     RowBox[{"{", 
      RowBox[{"9", ",", "403", ",", "8186", ",", "15087"}], "}"}], ",", 
     RowBox[{"{", 
      RowBox[{"9.5`", ",", "638", ",", "8756", ",", "14761"}], "}"}], ",", 
     RowBox[{"{", 
      RowBox[{"10", ",", "915", ",", "9866", ",", "14978"}], "}"}], ",", 
     RowBox[{"{", 
      RowBox[{"10.5`", ",", "2352", ",", "10343", ",", "15867"}], "}"}], ",", 
     
     RowBox[{"{", 
      RowBox[{"11", ",", "1149", ",", "9827", ",", "16219"}], "}"}], ",", 
     RowBox[{"{", 
      RowBox[{"11.5`", ",", "958", ",", "9872", ",", "16610"}], "}"}], ",", 
     RowBox[{"{", 
      RowBox[{"12", ",", "1192", ",", "9670", ",", "16815"}], "}"}], ",", 
     RowBox[{"{", 
      RowBox[{"12.5`", ",", "849", ",", "9446", ",", "16794"}], "}"}], ",", 
     RowBox[{"{", 
      RowBox[{"13", ",", "561", ",", "8811", ",", "16547"}], "}"}], ",", 
     RowBox[{"{", 
      RowBox[{"13.5`", ",", "370", ",", "7983", ",", "16039"}], "}"}], ",", 
     RowBox[{"{", 
      RowBox[{"14", ",", "231", ",", "6956", ",", "15123"}], "}"}], ",", 
     RowBox[{"{", 
      RowBox[{"14.5`", ",", "146", ",", "5153", ",", "13618"}], "}"}], ",", 
     RowBox[{"{", 
      RowBox[{"15", ",", "17", ",", "1290", ",", "10937"}], "}"}], ",", 
     RowBox[{"{", 
      RowBox[{"15.5`", ",", "0", ",", "3", ",", "7169"}], "}"}], ",", 
     RowBox[{"{", 
      RowBox[{"16", ",", "0", ",", "3", ",", "4494"}], "}"}], ",", 
     RowBox[{"{", 
      RowBox[{"16.5`", ",", "0", ",", "16", ",", "2670"}], "}"}], ",", 
     RowBox[{"{", 
      RowBox[{"17", ",", "0", ",", "19", ",", "1611"}], "}"}], ",", 
     RowBox[{"{", 
      RowBox[{"17.5`", ",", "1", ",", "43", ",", "981"}], "}"}], ",", 
     RowBox[{"{", 
      RowBox[{"18", ",", "2", ",", "138", ",", "602"}], "}"}], ",", 
     RowBox[{"{", 
      RowBox[{"18.5`", ",", "5", ",", "357", ",", "482"}], "}"}], ",", 
     RowBox[{"{", 
      RowBox[{"19", ",", "15", ",", "1079", ",", "636"}], "}"}], ",", 
     RowBox[{"{", 
      RowBox[{"19.5`", ",", "88", ",", "3476", ",", "1459"}], "}"}], ",", 
     RowBox[{"{", 
      RowBox[{"20", ",", "949", ",", "10574", ",", "4240"}], "}"}], ",", 
     RowBox[{"{", 
      RowBox[{"20.5`", ",", "8891", ",", "7956", ",", "8797"}], "}"}], ",", 
     RowBox[{"{", 
      RowBox[{"21", ",", "326", ",", "7856", ",", "9050"}], "}"}], ",", 
     RowBox[{"{", 
      RowBox[{"21.5`", ",", "3872", ",", "12126", ",", "11212"}], "}"}], ",", 
     
     RowBox[{"{", 
      RowBox[{"22", ",", "620", ",", "8904", ",", "12889"}], "}"}], ",", 
     RowBox[{"{", 
      RowBox[{"22.5`", ",", "2060", ",", "10865", ",", "14060"}], "}"}], ",", 
     
     RowBox[{"{", 
      RowBox[{"23", ",", "1671", ",", "9570", ",", "15241"}], "}"}], ",", 
     RowBox[{"{", 
      RowBox[{"23.5`", ",", "1487", ",", "10162", ",", "15828"}], "}"}], ",", 
     
     RowBox[{"{", 
      RowBox[{"24", ",", "1685", ",", "10391", ",", "16517"}], "}"}], ",", 
     RowBox[{"{", 
      RowBox[{"24.5`", ",", "1132", ",", "9767", ",", "16543"}], "}"}], ",", 
     RowBox[{"{", 
      RowBox[{"25", ",", "969", ",", "9744", ",", "16657"}], "}"}], ",", 
     RowBox[{"{", 
      RowBox[{"25.5`", ",", "775", ",", "9409", ",", "16758"}], "}"}], ",", 
     RowBox[{"{", 
      RowBox[{"26", ",", "910", ",", "9457", ",", "16728"}], "}"}], ",", 
     RowBox[{"{", 
      RowBox[{"26.5`", ",", "870", ",", "9264", ",", "16560"}], "}"}], ",", 
     RowBox[{"{", 
      RowBox[{"27", ",", "683", ",", "9134", ",", "16266"}], "}"}], ",", 
     RowBox[{"{", 
      RowBox[{"27.5`", ",", "577", ",", "8866", ",", "15992"}], "}"}], ",", 
     RowBox[{"{", 
      RowBox[{"28", ",", "632", ",", "8868", ",", "15772"}], "}"}], ",", 
     RowBox[{"{", 
      RowBox[{"28.5`", ",", "702", ",", "9031", ",", "15607"}], "}"}], ",", 
     RowBox[{"{", 
      RowBox[{"29", ",", "726", ",", "9618", ",", "15726"}], "}"}], ",", 
     RowBox[{"{", 
      RowBox[{"29.5`", ",", "1049", ",", "9623", ",", "16163"}], "}"}], ",", 
     RowBox[{"{", 
      RowBox[{"30", ",", "1370", ",", "10001", ",", "16421"}], "}"}], ",", 
     RowBox[{"{", 
      RowBox[{"30.5`", ",", "1132", ",", "9717", ",", "16797"}], "}"}], ",", 
     RowBox[{"{", 
      RowBox[{"31", ",", "698", ",", "9064", ",", "16914"}], "}"}], ",", 
     RowBox[{"{", 
      RowBox[{"31.5`", ",", "445", ",", "8238", ",", "16349"}], "}"}], ",", 
     RowBox[{"{", 
      RowBox[{"32", ",", "328", ",", "7226", ",", "15565"}], "}"}], ",", 
     RowBox[{"{", 
      RowBox[{"32.5`", ",", "94", ",", "4976", ",", "13769"}], "}"}], ",", 
     RowBox[{"{", 
      RowBox[{"33", ",", "5", ",", "567", ",", "10808"}], "}"}], ",", 
     RowBox[{"{", 
      RowBox[{"33.5`", ",", "0", ",", "3", ",", "7073"}], "}"}], ",", 
     RowBox[{"{", 
      RowBox[{"34", ",", "0", ",", "7", ",", "4406"}], "}"}], ",", 
     RowBox[{"{", 
      RowBox[{"34.5`", ",", "0", ",", "14", ",", "2710"}], "}"}], ",", 
     RowBox[{"{", 
      RowBox[{"35", ",", "0", ",", "14", ",", "1583"}], "}"}], ",", 
     RowBox[{"{", 
      RowBox[{"35.5`", ",", "1", ",", "41", ",", "938"}], "}"}], ",", 
     RowBox[{"{", 
      RowBox[{"36", ",", "0", ",", "119", ",", "579"}], "}"}], ",", 
     RowBox[{"{", 
      RowBox[{"36.5`", ",", "1", ",", "290", ",", "444"}], "}"}], ",", 
     RowBox[{"{", 
      RowBox[{"37", ",", "14", ",", "879", ",", "502"}], "}"}], ",", 
     RowBox[{"{", 
      RowBox[{"37.5`", ",", "49", ",", "2773", ",", "1127"}], "}"}], ",", 
     RowBox[{"{", 
      RowBox[{"38", ",", "597", ",", "8764", ",", "3312"}], "}"}], ",", 
     RowBox[{"{", 
      RowBox[{"38.5`", ",", "11583", ",", "10800", ",", "8131"}], "}"}], ",", 
     
     RowBox[{"{", 
      RowBox[{"39", ",", "217", ",", "6946", ",", "8794"}], "}"}], ",", 
     RowBox[{"{", 
      RowBox[{"39.5`", ",", "3154", ",", "11735", ",", "10585"}], "}"}], ",", 
     
     RowBox[{"{", 
      RowBox[{"40", ",", "1248", ",", "8895", ",", "12524"}], "}"}], ",", 
     RowBox[{"{", 
      RowBox[{"40.5`", ",", "2865", ",", "11057", ",", "13821"}], "}"}], ",", 
     
     RowBox[{"{", 
      RowBox[{"41", ",", "1335", ",", "10061", ",", "14885"}], "}"}], ",", 
     RowBox[{"{", 
      RowBox[{"41.5`", ",", "1451", ",", "10301", ",", "15614"}], "}"}], ",", 
     
     RowBox[{"{", 
      RowBox[{"42", ",", "1760", ",", "10263", ",", "16396"}], "}"}], ",", 
     RowBox[{"{", 
      RowBox[{"42.5`", ",", "1241", ",", "9801", ",", "16841"}], "}"}], ",", 
     RowBox[{"{", 
      RowBox[{"43", ",", "750", ",", "9387", ",", "16907"}], "}"}], ",", 
     RowBox[{"{", 
      RowBox[{"43.5`", ",", "563", ",", "8829", ",", "16786"}], "}"}], ",", 
     RowBox[{"{", 
      RowBox[{"44", ",", "369", ",", "7870", ",", "16021"}], "}"}], ",", 
     RowBox[{"{", 
      RowBox[{"44.5`", ",", "237", ",", "6559", ",", "14973"}], "}"}], ",", 
     RowBox[{"{", 
      RowBox[{"45", ",", "130", ",", "4462", ",", "13035"}], "}"}], ",", 
     RowBox[{"{", 
      RowBox[{"45.5`", ",", "1", ",", "182", ",", "9992"}], "}"}], ",", 
     RowBox[{"{", 
      RowBox[{"46", ",", "0", ",", "2", ",", "6494"}], "}"}], ",", 
     RowBox[{"{", 
      RowBox[{"46.5`", ",", "0", ",", "7", ",", "4081"}], "}"}], ",", 
     RowBox[{"{", 
      RowBox[{"47", ",", "0", ",", "16", ",", "2499"}], "}"}], ",", 
     RowBox[{"{", 
      RowBox[{"47.5`", ",", "1", ",", "22", ",", "1487"}], "}"}], ",", 
     RowBox[{"{", 
      RowBox[{"48", ",", "0", ",", "45", ",", "883"}], "}"}], ",", 
     RowBox[{"{", 
      RowBox[{"48.5`", ",", "1", ",", "121", ",", "569"}], "}"}], ",", 
     RowBox[{"{", 
      RowBox[{"49", ",", "3", ",", "377", ",", "459"}], "}"}], ",", 
     RowBox[{"{", 
      RowBox[{"49.5`", ",", "29", ",", "1166", ",", "604"}], "}"}], ",", 
     RowBox[{"{", 
      RowBox[{"50", ",", "87", ",", "3947", ",", "1495"}], "}"}], ",", 
     RowBox[{"{", "}"}], ",", 
     RowBox[{"{", 
      RowBox[{"0", ",", "10", ",", "10", ",", "10"}], "}"}], ",", 
     RowBox[{"{", 
      RowBox[{"0.5`", ",", "10", ",", "336", ",", "79"}], "}"}], ",", 
     RowBox[{"{", 
      RowBox[{"1", ",", "23", ",", "1426", ",", "479"}], "}"}], ",", 
     RowBox[{"{", 
      RowBox[{"1.5`", ",", "102", ",", "4971", ",", "1822"}], "}"}], ",", 
     RowBox[{"{", 
      RowBox[{"2", ",", "4863", ",", "13536", ",", "5878"}], "}"}], ",", 
     RowBox[{"{", 
      RowBox[{"2.5`", ",", "459", ",", "6171", ",", "8976"}], "}"}], ",", 
     RowBox[{"{", 
      RowBox[{"3", ",", "964", ",", "10048", ",", "9963"}], "}"}], ",", 
     RowBox[{"{", 
      RowBox[{"3.5`", ",", "5336", ",", "9698", ",", "12503"}], "}"}], ",", 
     RowBox[{"{", 
      RowBox[{"4", ",", "913", ",", "9704", ",", "13122"}], "}"}], ",", 
     RowBox[{"{", 
      RowBox[{"4.5`", ",", "3230", ",", "10811", ",", "14572"}], "}"}], ",", 
     RowBox[{"{", 
      RowBox[{"5", ",", "932", ",", "9859", ",", "15275"}], "}"}], ",", 
     RowBox[{"{", 
      RowBox[{"5.5`", ",", "1792", ",", "10302", ",", "16141"}], "}"}], ",", 
     RowBox[{"{", 
      RowBox[{"6", ",", "976", ",", "9684", ",", "16579"}], "}"}], ",", 
     RowBox[{"{", 
      RowBox[{"6.5`", ",", "723", ",", "9313", ",", "16624"}], "}"}], ",", 
     RowBox[{"{", 
      RowBox[{"7", ",", "592", ",", "8945", ",", "16428"}], "}"}], ",", 
     RowBox[{"{", 
      RowBox[{"7.5`", ",", "402", ",", "8522", ",", "16093"}], "}"}], ",", 
     RowBox[{"{", 
      RowBox[{"8", ",", "446", ",", "8182", ",", "15626"}], "}"}], ",", 
     RowBox[{"{", 
      RowBox[{"8.5`", ",", "352", ",", "7477", ",", "14929"}], "}"}], ",", 
     RowBox[{"{", 
      RowBox[{"9", ",", "328", ",", "7178", ",", "14073"}], "}"}], ",", 
     RowBox[{"{", 
      RowBox[{"9.5`", ",", "313", ",", "7589", ",", "13298"}], "}"}], ",", 
     RowBox[{"{", 
      RowBox[{"10", ",", "553", ",", "9099", ",", "13233"}], "}"}], ",", 
     RowBox[{"{", 
      RowBox[{"10.5`", ",", "2695", ",", "10507", ",", "14271"}], "}"}], ",", 
     
     RowBox[{"{", 
      RowBox[{"11", ",", "1891", ",", "10506", ",", "15220"}], "}"}], ",", 
     RowBox[{"{", 
      RowBox[{"11.5`", ",", "1686", ",", "10239", ",", "15938"}], "}"}], ",", 
     
     RowBox[{"{", 
      RowBox[{"12", ",", "1081", ",", "9649", ",", "16426"}], "}"}], ",", 
     RowBox[{"{", 
      RowBox[{"12.5`", ",", "885", ",", "9449", ",", "16538"}], "}"}], ",", 
     RowBox[{"{", 
      RowBox[{"13", ",", "659", ",", "9112", ",", "16504"}], "}"}], ",", 
     RowBox[{"{", 
      RowBox[{"13.5`", ",", "604", ",", "8907", ",", "16161"}], "}"}], ",", 
     RowBox[{"{", 
      RowBox[{"14", ",", "658", ",", "8852", ",", "15954"}], "}"}], ",", 
     RowBox[{"{", 
      RowBox[{"14.5`", ",", "556", ",", "8687", ",", "15983"}], "}"}], ",", 
     RowBox[{"{", 
      RowBox[{"15", ",", "741", ",", "9053", ",", "15684"}], "}"}], ",", 
     RowBox[{"{", 
      RowBox[{"15.5`", ",", "670", ",", "9195", ",", "15744"}], "}"}], ",", 
     RowBox[{"{", 
      RowBox[{"16", ",", "941", ",", "9662", ",", "16047"}], "}"}], ",", 
     RowBox[{"{", 
      RowBox[{"16.5`", ",", "1147", ",", "10001", ",", "16531"}], "}"}], ",", 
     
     RowBox[{"{", 
      RowBox[{"17", ",", "950", ",", "9841", ",", "16740"}], "}"}], ",", 
     RowBox[{"{", 
      RowBox[{"17.5`", ",", "913", ",", "9696", ",", "16969"}], "}"}], ",", 
     RowBox[{"{", 
      RowBox[{"18", ",", "695", ",", "9414", ",", "16943"}], "}"}], ",", 
     RowBox[{"{", 
      RowBox[{"18.5`", ",", "597", ",", "8693", ",", "16826"}], "}"}], ",", 
     RowBox[{"{", 
      RowBox[{"19", ",", "364", ",", "7963", ",", "16079"}], "}"}], ",", 
     RowBox[{"{", 
      RowBox[{"19.5`", ",", "239", ",", "6740", ",", "15005"}], "}"}], ",", 
     RowBox[{"{", 
      RowBox[{"20", ",", "129", ",", "4887", ",", "13401"}], "}"}], ",", 
     RowBox[{"{", 
      RowBox[{"20.5`", ",", "16", ",", "917", ",", "10733"}], "}"}], ",", 
     RowBox[{"{", 
      RowBox[{"21", ",", "0", ",", "4", ",", "7026"}], "}"}], ",", 
     RowBox[{"{", 
      RowBox[{"21.5`", ",", "0", ",", "8", ",", "4374"}], "}"}], ",", 
     RowBox[{"{", 
      RowBox[{"22", ",", "0", ",", "11", ",", "2669"}], "}"}], ",", 
     RowBox[{"{", 
      RowBox[{"22.5`", ",", "1", ",", "12", ",", "1558"}], "}"}], ",", 
     RowBox[{"{", 
      RowBox[{"23", ",", "1", ",", "52", ",", "933"}], "}"}], ",", 
     RowBox[{"{", 
      RowBox[{"23.5`", ",", "0", ",", "95", ",", "548"}], "}"}], ",", 
     RowBox[{"{", 
      RowBox[{"24", ",", "2", ",", "253", ",", "425"}], "}"}], ",", 
     RowBox[{"{", 
      RowBox[{"24.5`", ",", "12", ",", "860", ",", "491"}], "}"}], ",", 
     RowBox[{"{", 
      RowBox[{"25", ",", "52", ",", "2828", ",", "1149"}], "}"}], ",", 
     RowBox[{"{", 
      RowBox[{"25.5`", ",", "507", ",", "8692", ",", "3330"}], "}"}], ",", 
     RowBox[{"{", 
      RowBox[{"26", ",", "10514", ",", "10547", ",", "8186"}], "}"}], ",", 
     RowBox[{"{", 
      RowBox[{"26.5`", ",", "514", ",", "8875", ",", "9149"}], "}"}], ",", 
     RowBox[{"{", 
      RowBox[{"27", ",", "5162", ",", "11101", ",", "11820"}], "}"}], ",", 
     RowBox[{"{", 
      RowBox[{"27.5`", ",", "1241", ",", "10354", ",", "13111"}], "}"}], ",", 
     
     RowBox[{"{", 
      RowBox[{"28", ",", "3660", ",", "10560", ",", "14601"}], "}"}], ",", 
     RowBox[{"{", 
      RowBox[{"28.5`", ",", "989", ",", "9716", ",", "15164"}], "}"}], ",", 
     RowBox[{"{", 
      RowBox[{"29", ",", "1427", ",", "10338", ",", "15948"}], "}"}], ",", 
     RowBox[{"{", 
      RowBox[{"29.5`", ",", "1153", ",", "9797", ",", "16343"}], "}"}], ",", 
     RowBox[{"{", 
      RowBox[{"30", ",", "1082", ",", "10049", ",", "16593"}], "}"}], ",", 
     RowBox[{"{", 
      RowBox[{"30.5`", ",", "856", ",", "9400", ",", "16803"}], "}"}], ",", 
     RowBox[{"{", 
      RowBox[{"31", ",", "693", ",", "9251", ",", "16437"}], "}"}], ",", 
     RowBox[{"{", 
      RowBox[{"31.5`", ",", "835", ",", "9433", ",", "16360"}], "}"}], ",", 
     RowBox[{"{", 
      RowBox[{"32", ",", "858", ",", "9549", ",", "16447"}], "}"}], ",", 
     RowBox[{"{", 
      RowBox[{"32.5`", ",", "1128", ",", "9870", ",", "16596"}], "}"}], ",", 
     RowBox[{"{", 
      RowBox[{"33", ",", "1115", ",", "9853", ",", "16748"}], "}"}], ",", 
     RowBox[{"{", 
      RowBox[{"33.5`", ",", "876", ",", "9600", ",", "16823"}], "}"}], ",", 
     RowBox[{"{", 
      RowBox[{"34", ",", "724", ",", "9011", ",", "16738"}], "}"}], ",", 
     RowBox[{"{", 
      RowBox[{"34.5`", ",", "438", ",", "8168", ",", "16262"}], "}"}], ",", 
     RowBox[{"{", 
      RowBox[{"35", ",", "299", ",", "7238", ",", "15397"}], "}"}], ",", 
     RowBox[{"{", 
      RowBox[{"35.5`", ",", "173", ",", "5809", ",", "14002"}], "}"}], ",", 
     RowBox[{"{", 
      RowBox[{"36", ",", "67", ",", "3121", ",", "11867"}], "}"}], ",", 
     RowBox[{"{", 
      RowBox[{"36.5`", ",", "0", ",", "3", ",", "8455"}], "}"}], ",", 
     RowBox[{"{", 
      RowBox[{"37", ",", "0", ",", "2", ",", "5356"}], "}"}], ",", 
     RowBox[{"{", 
      RowBox[{"37.5`", ",", "0", ",", "8", ",", "3269"}], "}"}], ",", 
     RowBox[{"{", 
      RowBox[{"38", ",", "1", ",", "20", ",", "2009"}], "}"}], ",", 
     RowBox[{"{", 
      RowBox[{"38.5`", ",", "0", ",", "26", ",", "1218"}], "}"}], ",", 
     RowBox[{"{", 
      RowBox[{"39", ",", "2", ",", "62", ",", "737"}], "}"}], ",", 
     RowBox[{"{", 
      RowBox[{"39.5`", ",", "3", ",", "178", ",", "495"}], "}"}], ",", 
     RowBox[{"{", 
      RowBox[{"40", ",", "7", ",", "476", ",", "433"}], "}"}], ",", 
     RowBox[{"{", 
      RowBox[{"40.5`", ",", "17", ",", "1641", ",", "720"}], "}"}], ",", 
     RowBox[{"{", 
      RowBox[{"41", ",", "148", ",", "5473", ",", "2008"}], "}"}], ",", 
     RowBox[{"{", 
      RowBox[{"41.5`", ",", "6475", ",", "13682", ",", "6194"}], "}"}], ",", 
     RowBox[{"{", 
      RowBox[{"42", ",", "251", ",", "6871", ",", "8431"}], "}"}], ",", 
     RowBox[{"{", 
      RowBox[{"42.5`", ",", "3028", ",", "11874", ",", "10446"}], "}"}], ",", 
     
     RowBox[{"{", 
      RowBox[{"43", ",", "1352", ",", "8661", ",", "12448"}], "}"}], ",", 
     RowBox[{"{", 
      RowBox[{"43.5`", ",", "1925", ",", "10938", ",", "13531"}], "}"}], ",", 
     
     RowBox[{"{", 
      RowBox[{"44", ",", "2352", ",", "9816", ",", "14659"}], "}"}], ",", 
     RowBox[{"{", 
      RowBox[{"44.5`", ",", "1604", ",", "10353", ",", "15620"}], "}"}], ",", 
     
     RowBox[{"{", 
      RowBox[{"45", ",", "1419", ",", "9784", ",", "16361"}], "}"}], ",", 
     RowBox[{"{", 
      RowBox[{"45.5`", ",", "748", ",", "9091", ",", "16380"}], "}"}], ",", 
     RowBox[{"{", 
      RowBox[{"46", ",", "583", ",", "9004", ",", "15970"}], "}"}], ",", 
     RowBox[{"{", 
      RowBox[{"46.5`", ",", "641", ",", "8891", ",", "15784"}], "}"}], ",", 
     RowBox[{"{", 
      RowBox[{"47", ",", "782", ",", "9130", ",", "15804"}], "}"}], ",", 
     RowBox[{"{", 
      RowBox[{"47.5`", ",", "588", ",", "9221", ",", "15801"}], "}"}], ",", 
     RowBox[{"{", 
      RowBox[{"48", ",", "1042", ",", "9824", ",", "16090"}], "}"}], ",", 
     RowBox[{"{", 
      RowBox[{"48.5`", ",", "1194", ",", "9933", ",", "16397"}], "}"}], ",", 
     RowBox[{"{", 
      RowBox[{"49", ",", "1175", ",", "9701", ",", "16755"}], "}"}], ",", 
     RowBox[{"{", 
      RowBox[{"49.5`", ",", "726", ",", "9227", ",", "16820"}], "}"}], ",", 
     RowBox[{"{", 
      RowBox[{"50", ",", "568", ",", "8872", ",", "16542"}], "}"}], ",", 
     RowBox[{"{", "}"}], ",", 
     RowBox[{"{", 
      RowBox[{"0", ",", "10", ",", "10", ",", "10"}], "}"}], ",", 
     RowBox[{"{", 
      RowBox[{"0.5`", ",", "3", ",", "279", ",", "77"}], "}"}], ",", 
     RowBox[{"{", 
      RowBox[{"1", ",", "16", ",", "1191", ",", "332"}], "}"}], ",", 
     RowBox[{"{", 
      RowBox[{"1.5`", ",", "78", ",", "4131", ",", "1342"}], "}"}], ",", 
     RowBox[{"{", 
      RowBox[{"2", ",", "2788", ",", "12529", ",", "4808"}], "}"}], ",", 
     RowBox[{"{", 
      RowBox[{"2.5`", ",", "3994", ",", "6075", ",", "8560"}], "}"}], ",", 
     RowBox[{"{", 
      RowBox[{"3", ",", "558", ",", "8849", ",", "9151"}], "}"}], ",", 
     RowBox[{"{", 
      RowBox[{"3.5`", ",", "5922", ",", "11339", ",", "11792"}], "}"}], ",", 
     RowBox[{"{", 
      RowBox[{"4", ",", "610", ",", "9239", ",", "12656"}], "}"}], ",", 
     RowBox[{"{", 
      RowBox[{"4.5`", ",", "2996", ",", "11129", ",", "14176"}], "}"}], ",", 
     RowBox[{"{", 
      RowBox[{"5", ",", "1308", ",", "9823", ",", "15125"}], "}"}], ",", 
     RowBox[{"{", 
      RowBox[{"5.5`", ",", "1600", ",", "10059", ",", "15914"}], "}"}], ",", 
     RowBox[{"{", 
      RowBox[{"6", ",", "1297", ",", "10070", ",", "16381"}], "}"}], ",", 
     RowBox[{"{", 
      RowBox[{"6.5`", ",", "1411", ",", "10092", ",", "16899"}], "}"}], ",", 
     RowBox[{"{", 
      RowBox[{"7", ",", "894", ",", "9437", ",", "17084"}], "}"}], ",", 
     RowBox[{"{", 
      RowBox[{"7.5`", ",", "625", ",", "8896", ",", "16680"}], "}"}], ",", 
     RowBox[{"{", 
      RowBox[{"8", ",", "512", ",", "8301", ",", "16137"}], "}"}], ",", 
     RowBox[{"{", 
      RowBox[{"8.5`", ",", "286", ",", "7421", ",", "15440"}], "}"}], ",", 
     RowBox[{"{", 
      RowBox[{"9", ",", "181", ",", "5847", ",", "14117"}], "}"}], ",", 
     RowBox[{"{", 
      RowBox[{"9.5`", ",", "76", ",", "3130", ",", "11986"}], "}"}], ",", 
     RowBox[{"{", 
      RowBox[{"10", ",", "0", ",", "4", ",", "8473"}], "}"}], ",", 
     RowBox[{"{", 
      RowBox[{"10.5`", ",", "0", ",", "10", ",", "5346"}], "}"}], ",", 
     RowBox[{"{", 
      RowBox[{"11", ",", "0", ",", "13", ",", "3258"}], "}"}], ",", 
     RowBox[{"{", 
      RowBox[{"11.5`", ",", "0", ",", "25", ",", "1956"}], "}"}], ",", 
     RowBox[{"{", 
      RowBox[{"12", ",", "1", ",", "33", ",", "1171"}], "}"}], ",", 
     RowBox[{"{", 
      RowBox[{"12.5`", ",", "1", ",", "87", ",", "755"}], "}"}], ",", 
     RowBox[{"{", 
      RowBox[{"13", ",", "5", ",", "168", ",", "531"}], "}"}], ",", 
     RowBox[{"{", 
      RowBox[{"13.5`", ",", "5", ",", "511", ",", "454"}], "}"}], ",", 
     RowBox[{"{", 
      RowBox[{"14", ",", "39", ",", "1748", ",", "759"}], "}"}], ",", 
     RowBox[{"{", 
      RowBox[{"14.5`", ",", "223", ",", "5822", ",", "2137"}], "}"}], ",", 
     RowBox[{"{", 
      RowBox[{"15", ",", "7254", ",", "13759", ",", "6442"}], "}"}], ",", 
     RowBox[{"{", 
      RowBox[{"15.5`", ",", "161", ",", "6324", ",", "8743"}], "}"}], ",", 
     RowBox[{"{", 
      RowBox[{"16", ",", "1215", ",", "10429", ",", "10050"}], "}"}], ",", 
     RowBox[{"{", 
      RowBox[{"16.5`", ",", "5221", ",", "9792", ",", "12563"}], "}"}], ",", 
     RowBox[{"{", 
      RowBox[{"17", ",", "1171", ",", "10011", ",", "13280"}], "}"}], ",", 
     RowBox[{"{", 
      RowBox[{"17.5`", ",", "3354", ",", "10423", ",", "14755"}], "}"}], ",", 
     
     RowBox[{"{", 
      RowBox[{"18", ",", "1271", ",", "9761", ",", "15320"}], "}"}], ",", 
     RowBox[{"{", 
      RowBox[{"18.5`", ",", "1534", ",", "10320", ",", "15962"}], "}"}], ",", 
     
     RowBox[{"{", 
      RowBox[{"19", ",", "1513", ",", "9955", ",", "16504"}], "}"}], ",", 
     RowBox[{"{", 
      RowBox[{"19.5`", ",", "847", ",", "9587", ",", "16841"}], "}"}], ",", 
     RowBox[{"{", 
      RowBox[{"20", ",", "805", ",", "9426", ",", "16851"}], "}"}], ",", 
     RowBox[{"{", 
      RowBox[{"20.5`", ",", "690", ",", "9329", ",", "16718"}], "}"}], ",", 
     RowBox[{"{", 
      RowBox[{"21", ",", "540", ",", "9027", ",", "16529"}], "}"}], ",", 
     RowBox[{"{", 
      RowBox[{"21.5`", ",", "727", ",", "9148", ",", "16324"}], "}"}], ",", 
     RowBox[{"{", 
      RowBox[{"22", ",", "603", ",", "8758", ",", "16130"}], "}"}], ",", 
     RowBox[{"{", 
      RowBox[{"22.5`", ",", "496", ",", "8527", ",", "15721"}], "}"}], ",", 
     RowBox[{"{", 
      RowBox[{"23", ",", "638", ",", "8881", ",", "15515"}], "}"}], ",", 
     RowBox[{"{", 
      RowBox[{"23.5`", ",", "568", ",", "8979", ",", "15475"}], "}"}], ",", 
     RowBox[{"{", 
      RowBox[{"24", ",", "1051", ",", "9797", ",", "15464"}], "}"}], ",", 
     RowBox[{"{", 
      RowBox[{"24.5`", ",", "1347", ",", "10208", ",", "15986"}], "}"}], ",", 
     
     RowBox[{"{", 
      RowBox[{"25", ",", "1255", ",", "9924", ",", "16355"}], "}"}], ",", 
     RowBox[{"{", 
      RowBox[{"25.5`", ",", "1037", ",", "9719", ",", "16686"}], "}"}], ",", 
     RowBox[{"{", 
      RowBox[{"26", ",", "719", ",", "9331", ",", "16928"}], "}"}], ",", 
     RowBox[{"{", 
      RowBox[{"26.5`", ",", "622", ",", "8999", ",", "16645"}], "}"}], ",", 
     RowBox[{"{", 
      RowBox[{"27", ",", "525", ",", "8944", ",", "16326"}], "}"}], ",", 
     RowBox[{"{", 
      RowBox[{"27.5`", ",", "668", ",", "8768", ",", "16181"}], "}"}], ",", 
     RowBox[{"{", 
      RowBox[{"28", ",", "459", ",", "8321", ",", "15784"}], "}"}], ",", 
     RowBox[{"{", 
      RowBox[{"28.5`", ",", "421", ",", "7960", ",", "15165"}], "}"}], ",", 
     RowBox[{"{", 
      RowBox[{"29", ",", "300", ",", "7716", ",", "14567"}], "}"}], ",", 
     RowBox[{"{", 
      RowBox[{"29.5`", ",", "402", ",", "7802", ",", "13996"}], "}"}], ",", 
     RowBox[{"{", 
      RowBox[{"30", ",", "547", ",", "8804", ",", "13788"}], "}"}], ",", 
     RowBox[{"{", 
      RowBox[{"30.5`", ",", "2176", ",", "10908", ",", "14519"}], "}"}], ",", 
     
     RowBox[{"{", 
      RowBox[{"31", ",", "1446", ",", "9696", ",", "15398"}], "}"}], ",", 
     RowBox[{"{", 
      RowBox[{"31.5`", ",", "1493", ",", "10276", ",", "15889"}], "}"}], ",", 
     
     RowBox[{"{", 
      RowBox[{"32", ",", "1355", ",", "9859", ",", "16481"}], "}"}], ",", 
     RowBox[{"{", 
      RowBox[{"32.5`", ",", "833", ",", "9587", ",", "16809"}], "}"}], ",", 
     RowBox[{"{", 
      RowBox[{"33", ",", "729", ",", "9074", ",", "16663"}], "}"}], ",", 
     RowBox[{"{", 
      RowBox[{"33.5`", ",", "659", ",", "8945", ",", "16373"}], "}"}], ",", 
     RowBox[{"{", 
      RowBox[{"34", ",", "530", ",", "8666", ",", "16091"}], "}"}], ",", 
     RowBox[{"{", 
      RowBox[{"34.5`", ",", "487", ",", "8604", ",", "15828"}], "}"}], ",", 
     RowBox[{"{", 
      RowBox[{"35", ",", "660", ",", "9118", ",", "15458"}], "}"}], ",", 
     RowBox[{"{", 
      RowBox[{"35.5`", ",", "1080", ",", "9801", ",", "15895"}], "}"}], ",", 
     RowBox[{"{", 
      RowBox[{"36", ",", "1636", ",", "10562", ",", "16297"}], "}"}], ",", 
     RowBox[{"{", 
      RowBox[{"36.5`", ",", "1172", ",", "9805", ",", "16723"}], "}"}], ",", 
     RowBox[{"{", 
      RowBox[{"37", ",", "771", ",", "9595", ",", "16896"}], "}"}], ",", 
     RowBox[{"{", 
      RowBox[{"37.5`", ",", "808", ",", "9264", ",", "16891"}], "}"}], ",", 
     RowBox[{"{", 
      RowBox[{"38", ",", "579", ",", "8520", ",", "16463"}], "}"}], ",", 
     RowBox[{"{", 
      RowBox[{"38.5`", ",", "410", ",", "8093", ",", "15906"}], "}"}], ",", 
     RowBox[{"{", 
      RowBox[{"39", ",", "318", ",", "7521", ",", "14989"}], "}"}], ",", 
     RowBox[{"{", 
      RowBox[{"39.5`", ",", "296", ",", "7099", ",", "14043"}], "}"}], ",", 
     RowBox[{"{", 
      RowBox[{"40", ",", "239", ",", "6882", ",", "13197"}], "}"}], ",", 
     RowBox[{"{", 
      RowBox[{"40.5`", ",", "294", ",", "7041", ",", "12785"}], "}"}], ",", 
     RowBox[{"{", 
      RowBox[{"41", ",", "357", ",", "8141", ",", "12503"}], "}"}], ",", 
     RowBox[{"{", 
      RowBox[{"41.5`", ",", "1855", ",", "10744", ",", "13282"}], "}"}], ",", 
     
     RowBox[{"{", 
      RowBox[{"42", ",", "2058", ",", "9653", ",", "14683"}], "}"}], ",", 
     RowBox[{"{", 
      RowBox[{"42.5`", ",", "1243", ",", "10445", ",", "15311"}], "}"}], ",", 
     
     RowBox[{"{", 
      RowBox[{"43", ",", "1578", ",", "9834", ",", "16051"}], "}"}], ",", 
     RowBox[{"{", 
      RowBox[{"43.5`", ",", "1323", ",", "10104", ",", "16578"}], "}"}], ",", 
     
     RowBox[{"{", 
      RowBox[{"44", ",", "1063", ",", "9641", ",", "16766"}], "}"}], ",", 
     RowBox[{"{", 
      RowBox[{"44.5`", ",", "590", ",", "9198", ",", "16622"}], "}"}], ",", 
     RowBox[{"{", 
      RowBox[{"45", ",", "564", ",", "9018", ",", "16376"}], "}"}], ",", 
     RowBox[{"{", 
      RowBox[{"45.5`", ",", "573", ",", "8666", ",", "16214"}], "}"}], ",", 
     RowBox[{"{", 
      RowBox[{"46", ",", "446", ",", "8548", ",", "15746"}], "}"}], ",", 
     RowBox[{"{", 
      RowBox[{"46.5`", ",", "457", ",", "8598", ",", "15486"}], "}"}], ",", 
     RowBox[{"{", 
      RowBox[{"47", ",", "573", ",", "8837", ",", "15346"}], "}"}], ",", 
     RowBox[{"{", 
      RowBox[{"47.5`", ",", "856", ",", "9683", ",", "15368"}], "}"}], ",", 
     RowBox[{"{", 
      RowBox[{"48", ",", "1099", ",", "9846", ",", "15918"}], "}"}], ",", 
     RowBox[{"{", 
      RowBox[{"48.5`", ",", "1074", ",", "9829", ",", "16294"}], "}"}], ",", 
     RowBox[{"{", 
      RowBox[{"49", ",", "1301", ",", "9627", ",", "16691"}], "}"}], ",", 
     RowBox[{"{", 
      RowBox[{"49.5`", ",", "816", ",", "9432", ",", "16509"}], "}"}], ",", 
     RowBox[{"{", 
      RowBox[{"50", ",", "709", ",", "9255", ",", "16500"}], "}"}], ",", 
     RowBox[{"{", "}"}], ",", 
     RowBox[{"{", 
      RowBox[{"0", ",", "10", ",", "10", ",", "10"}], "}"}], ",", 
     RowBox[{"{", 
      RowBox[{"0.5`", ",", "4", ",", "206", ",", "57"}], "}"}], ",", 
     RowBox[{"{", 
      RowBox[{"1", ",", "14", ",", "966", ",", "299"}], "}"}], ",", 
     RowBox[{"{", 
      RowBox[{"1.5`", ",", "69", ",", "3357", ",", "1157"}], "}"}], ",", 
     RowBox[{"{", 
      RowBox[{"2", ",", "965", ",", "10574", ",", "3955"}], "}"}], ",", 
     RowBox[{"{", 
      RowBox[{"2.5`", ",", "9316", ",", "8453", ",", "8468"}], "}"}], ",", 
     RowBox[{"{", 
      RowBox[{"3", ",", "457", ",", "8835", ",", "9162"}], "}"}], ",", 
     RowBox[{"{", 
      RowBox[{"3.5`", ",", "6085", ",", "11660", ",", "11788"}], "}"}], ",", 
     RowBox[{"{", 
      RowBox[{"4", ",", "765", ",", "9422", ",", "12901"}], "}"}], ",", 
     RowBox[{"{", 
      RowBox[{"4.5`", ",", "3307", ",", "10769", ",", "14535"}], "}"}], ",", 
     RowBox[{"{", 
      RowBox[{"5", ",", "1329", ",", "10186", ",", "15242"}], "}"}], ",", 
     RowBox[{"{", 
      RowBox[{"5.5`", ",", "1789", ",", "10423", ",", "16130"}], "}"}], ",", 
     RowBox[{"{", 
      RowBox[{"6", ",", "1465", ",", "10092", ",", "16761"}], "}"}], ",", 
     RowBox[{"{", 
      RowBox[{"6.5`", ",", "762", ",", "9496", ",", "17001"}], "}"}], ",", 
     RowBox[{"{", 
      RowBox[{"7", ",", "648", ",", "9103", ",", "16986"}], "}"}], ",", 
     RowBox[{"{", 
      RowBox[{"7.5`", ",", "390", ",", "7958", ",", "16577"}], "}"}], ",", 
     RowBox[{"{", 
      RowBox[{"8", ",", "224", ",", "6375", ",", "15335"}], "}"}], ",", 
     RowBox[{"{", 
      RowBox[{"8.5`", ",", "56", ",", "2643", ",", "13123"}], "}"}], ",", 
     RowBox[{"{", 
      RowBox[{"9", ",", "0", ",", "1", ",", "9076"}], "}"}], ",", 
     RowBox[{"{", 
      RowBox[{"9.5`", ",", "0", ",", "4", ",", "5923"}], "}"}], ",", 
     RowBox[{"{", 
      RowBox[{"10", ",", "0", ",", "8", ",", "3689"}], "}"}], ",", 
     RowBox[{"{", 
      RowBox[{"10.5`", ",", "0", ",", "12", ",", "2161"}], "}"}], ",", 
     RowBox[{"{", 
      RowBox[{"11", ",", "0", ",", "35", ",", "1287"}], "}"}], ",", 
     RowBox[{"{", 
      RowBox[{"11.5`", ",", "0", ",", "56", ",", "773"}], "}"}], ",", 
     RowBox[{"{", 
      RowBox[{"12", ",", "2", ",", "124", ",", "473"}], "}"}], ",", 
     RowBox[{"{", 
      RowBox[{"12.5`", ",", "11", ",", "423", ",", "387"}], "}"}], ",", 
     RowBox[{"{", 
      RowBox[{"13", ",", "13", ",", "1417", ",", "682"}], "}"}], ",", 
     RowBox[{"{", 
      RowBox[{"13.5`", ",", "130", ",", "4649", ",", "1823"}], "}"}], ",", 
     RowBox[{"{", 
      RowBox[{"14", ",", "3378", ",", "12690", ",", "5444"}], "}"}], ",", 
     RowBox[{"{", 
      RowBox[{"14.5`", ",", "2536", ",", "6489", ",", "8819"}], "}"}], ",", 
     RowBox[{"{", 
      RowBox[{"15", ",", "1085", ",", "10413", ",", "9956"}], "}"}], ",", 
     RowBox[{"{", 
      RowBox[{"15.5`", ",", "5605", ",", "9698", ",", "12407"}], "}"}], ",", 
     RowBox[{"{", 
      RowBox[{"16", ",", "841", ",", "9917", ",", "13126"}], "}"}], ",", 
     RowBox[{"{", 
      RowBox[{"16.5`", ",", "3996", ",", "10825", ",", "14605"}], "}"}], ",", 
     
     RowBox[{"{", 
      RowBox[{"17", ",", "786", ",", "9507", ",", "15157"}], "}"}], ",", 
     RowBox[{"{", 
      RowBox[{"17.5`", ",", "1323", ",", "10277", ",", "15767"}], "}"}], ",", 
     
     RowBox[{"{", 
      RowBox[{"18", ",", "1548", ",", "10010", ",", "16380"}], "}"}], ",", 
     RowBox[{"{", 
      RowBox[{"18.5`", ",", "962", ",", "9408", ",", "16488"}], "}"}], ",", 
     RowBox[{"{", 
      RowBox[{"19", ",", "754", ",", "9351", ",", "16514"}], "}"}], ",", 
     RowBox[{"{", 
      RowBox[{"19.5`", ",", "734", ",", "9248", ",", "16406"}], "}"}], ",", 
     RowBox[{"{", 
      RowBox[{"20", ",", "935", ",", "9557", ",", "16306"}], "}"}], ",", 
     RowBox[{"{", 
      RowBox[{"20.5`", ",", "1023", ",", "9642", ",", "16595"}], "}"}], ",", 
     RowBox[{"{", 
      RowBox[{"21", ",", "836", ",", "9491", ",", "16549"}], "}"}], ",", 
     RowBox[{"{", 
      RowBox[{"21.5`", ",", "712", ",", "9351", ",", "16636"}], "}"}], ",", 
     RowBox[{"{", 
      RowBox[{"22", ",", "703", ",", "9143", ",", "16687"}], "}"}], ",", 
     RowBox[{"{", 
      RowBox[{"22.5`", ",", "555", ",", "8747", ",", "16252"}], "}"}], ",", 
     RowBox[{"{", 
      RowBox[{"23", ",", "452", ",", "8154", ",", "15702"}], "}"}], ",", 
     RowBox[{"{", 
      RowBox[{"23.5`", ",", "321", ",", "7790", ",", "15093"}], "}"}], ",", 
     RowBox[{"{", 
      RowBox[{"24", ",", "344", ",", "7737", ",", "14525"}], "}"}], ",", 
     RowBox[{"{", 
      RowBox[{"24.5`", ",", "407", ",", "8002", ",", "14020"}], "}"}], ",", 
     RowBox[{"{", 
      RowBox[{"25", ",", "563", ",", "9124", ",", "14072"}], "}"}], ",", 
     RowBox[{"{", 
      RowBox[{"25.5`", ",", "2275", ",", "10846", ",", "15137"}], "}"}], ",", 
     
     RowBox[{"{", 
      RowBox[{"26", ",", "1529", ",", "10020", ",", "15845"}], "}"}], ",", 
     RowBox[{"{", 
      RowBox[{"26.5`", ",", "1414", ",", "10111", ",", "16445"}], "}"}], ",", 
     
     RowBox[{"{", 
      RowBox[{"27", ",", "1236", ",", "9904", ",", "16633"}], "}"}], ",", 
     RowBox[{"{", 
      RowBox[{"27.5`", ",", "714", ",", "9464", ",", "16949"}], "}"}], ",", 
     RowBox[{"{", 
      RowBox[{"28", ",", "847", ",", "9161", ",", "16955"}], "}"}], ",", 
     RowBox[{"{", 
      RowBox[{"28.5`", ",", "452", ",", "8569", ",", "16650"}], "}"}], ",", 
     RowBox[{"{", 
      RowBox[{"29", ",", "296", ",", "7622", ",", "15978"}], "}"}], ",", 
     RowBox[{"{", 
      RowBox[{"29.5`", ",", "169", ",", "6322", ",", "14827"}], "}"}], ",", 
     RowBox[{"{", 
      RowBox[{"30", ",", "71", ",", "3748", ",", "12774"}], "}"}], ",", 
     RowBox[{"{", 
      RowBox[{"30.5`", ",", "1", ",", "3", ",", "9200"}], "}"}], ",", 
     RowBox[{"{", 
      RowBox[{"31", ",", "0", ",", "8", ",", "5954"}], "}"}], ",", 
     RowBox[{"{", 
      RowBox[{"31.5`", ",", "0", ",", "9", ",", "3657"}], "}"}], ",", 
     RowBox[{"{", 
      RowBox[{"32", ",", "0", ",", "6", ",", "2213"}], "}"}], ",", 
     RowBox[{"{", 
      RowBox[{"32.5`", ",", "0", ",", "39", ",", "1291"}], "}"}], ",", 
     RowBox[{"{", 
      RowBox[{"33", ",", "1", ",", "46", ",", "774"}], "}"}], ",", 
     RowBox[{"{", 
      RowBox[{"33.5`", ",", "3", ",", "177", ",", "501"}], "}"}], ",", 
     RowBox[{"{", 
      RowBox[{"34", ",", "8", ",", "594", ",", "476"}], "}"}], ",", 
     RowBox[{"{", 
      RowBox[{"34.5`", ",", "29", ",", "2009", ",", "880"}], "}"}], ",", 
     RowBox[{"{", 
      RowBox[{"35", ",", "214", ",", "6697", ",", "2551"}], "}"}], ",", 
     RowBox[{"{", 
      RowBox[{"35.5`", ",", "9404", ",", "13181", ",", "7142"}], "}"}], ",", 
     RowBox[{"{", 
      RowBox[{"36", ",", "309", ",", "7530", ",", "8670"}], "}"}], ",", 
     RowBox[{"{", 
      RowBox[{"36.5`", ",", "3982", ",", "12375", ",", "11017"}], "}"}], ",", 
     
     RowBox[{"{", 
      RowBox[{"37", ",", "455", ",", "8382", ",", "12392"}], "}"}], ",", 
     RowBox[{"{", 
      RowBox[{"37.5`", ",", "2107", ",", "10978", ",", "13383"}], "}"}], ",", 
     
     RowBox[{"{", 
      RowBox[{"38", ",", "1916", ",", "9296", ",", "14724"}], "}"}], ",", 
     RowBox[{"{", 
      RowBox[{"38.5`", ",", "1650", ",", "10287", ",", "15271"}], "}"}], ",", 
     
     RowBox[{"{", 
      RowBox[{"39", ",", "1709", ",", "10470", ",", "16005"}], "}"}], ",", 
     RowBox[{"{", 
      RowBox[{"39.5`", ",", "1035", ",", "9786", ",", "16496"}], "}"}], ",", 
     RowBox[{"{", 
      RowBox[{"40", ",", "1293", ",", "9938", ",", "16915"}], "}"}], ",", 
     RowBox[{"{", 
      RowBox[{"40.5`", ",", "769", ",", "9326", ",", "17036"}], "}"}], ",", 
     RowBox[{"{", 
      RowBox[{"41", ",", "518", ",", "8516", ",", "16713"}], "}"}], ",", 
     RowBox[{"{", 
      RowBox[{"41.5`", ",", "392", ",", "7980", ",", "16014"}], "}"}], ",", 
     RowBox[{"{", 
      RowBox[{"42", ",", "218", ",", "6768", ",", "15091"}], "}"}], ",", 
     RowBox[{"{", 
      RowBox[{"42.5`", ",", "135", ",", "4435", ",", "13461"}], "}"}], ",", 
     RowBox[{"{", 
      RowBox[{"43", ",", "2", ",", "130", ",", "10216"}], "}"}], ",", 
     RowBox[{"{", 
      RowBox[{"43.5`", ",", "0", ",", "7", ",", "6679"}], "}"}], ",", 
     RowBox[{"{", 
      RowBox[{"44", ",", "0", ",", "8", ",", "4165"}], "}"}], ",", 
     RowBox[{"{", 
      RowBox[{"44.5`", ",", "0", ",", "10", ",", "2577"}], "}"}], ",", 
     RowBox[{"{", 
      RowBox[{"45", ",", "1", ",", "16", ",", "1578"}], "}"}], ",", 
     RowBox[{"{", 
      RowBox[{"45.5`", ",", "1", ",", "48", ",", "982"}], "}"}], ",", 
     RowBox[{"{", 
      RowBox[{"46", ",", "1", ",", "86", ",", "604"}], "}"}], ",", 
     RowBox[{"{", 
      RowBox[{"46.5`", ",", "4", ",", "314", ",", "426"}], "}"}], ",", 
     RowBox[{"{", 
      RowBox[{"47", ",", "15", ",", "1029", ",", "550"}], "}"}], ",", 
     RowBox[{"{", 
      RowBox[{"47.5`", ",", "72", ",", "3443", ",", "1297"}], "}"}], ",", 
     RowBox[{"{", 
      RowBox[{"48", ",", "1054", ",", "10366", ",", "4029"}], "}"}], ",", 
     RowBox[{"{", 
      RowBox[{"48.5`", ",", "9531", ",", "8807", ",", "8663"}], "}"}], ",", 
     RowBox[{"{", 
      RowBox[{"49", ",", "404", ",", "8484", ",", "9269"}], "}"}], ",", 
     RowBox[{"{", 
      RowBox[{"49.5`", ",", "5636", ",", "12124", ",", "11812"}], "}"}], ",", 
     
     RowBox[{"{", 
      RowBox[{"50", ",", "547", ",", "8503", ",", "12798"}], "}"}], ",", 
     RowBox[{"{", "}"}], ",", 
     RowBox[{"{", 
      RowBox[{"0", ",", "10", ",", "10", ",", "10"}], "}"}], ",", 
     RowBox[{"{", 
      RowBox[{"0.5`", ",", "5", ",", "298", ",", "60"}], "}"}], ",", 
     RowBox[{"{", 
      RowBox[{"1", ",", "22", ",", "1222", ",", "362"}], "}"}], ",", 
     RowBox[{"{", 
      RowBox[{"1.5`", ",", "98", ",", "4450", ",", "1503"}], "}"}], ",", 
     RowBox[{"{", 
      RowBox[{"2", ",", "3553", ",", "12983", ",", "5268"}], "}"}], ",", 
     RowBox[{"{", 
      RowBox[{"2.5`", ",", "1907", ",", "6132", ",", "8639"}], "}"}], ",", 
     RowBox[{"{", 
      RowBox[{"3", ",", "1016", ",", "10236", ",", "9662"}], "}"}], ",", 
     RowBox[{"{", 
      RowBox[{"3.5`", ",", "5147", ",", "9949", ",", "12294"}], "}"}], ",", 
     RowBox[{"{", 
      RowBox[{"4", ",", "1612", ",", "10633", ",", "13326"}], "}"}], ",", 
     RowBox[{"{", 
      RowBox[{"4.5`", ",", "2573", ",", "10126", ",", "14707"}], "}"}], ",", 
     RowBox[{"{", 
      RowBox[{"5", ",", "1716", ",", "10328", ",", "15568"}], "}"}], ",", 
     RowBox[{"{", 
      RowBox[{"5.5`", ",", "1424", ",", "9760", ",", "15911"}], "}"}], ",", 
     RowBox[{"{", 
      RowBox[{"6", ",", "1099", ",", "9773", ",", "16451"}], "}"}], ",", 
     RowBox[{"{", 
      RowBox[{"6.5`", ",", "965", ",", "9674", ",", "16728"}], "}"}], ",", 
     RowBox[{"{", 
      RowBox[{"7", ",", "771", ",", "9403", ",", "16650"}], "}"}], ",", 
     RowBox[{"{", 
      RowBox[{"7.5`", ",", "675", ",", "9178", ",", "16418"}], "}"}], ",", 
     RowBox[{"{", 
      RowBox[{"8", ",", "650", ",", "9192", ",", "16137"}], "}"}], ",", 
     RowBox[{"{", 
      RowBox[{"8.5`", ",", "732", ",", "9312", ",", "16016"}], "}"}], ",", 
     RowBox[{"{", 
      RowBox[{"9", ",", "1265", ",", "9806", ",", "16211"}], "}"}], ",", 
     RowBox[{"{", 
      RowBox[{"9.5`", ",", "1168", ",", "9727", ",", "16387"}], "}"}], ",", 
     RowBox[{"{", 
      RowBox[{"10", ",", "1090", ",", "9671", ",", "16460"}], "}"}], ",", 
     RowBox[{"{", 
      RowBox[{"10.5`", ",", "836", ",", "9572", ",", "16675"}], "}"}], ",", 
     RowBox[{"{", 
      RowBox[{"11", ",", "756", ",", "9164", ",", "16605"}], "}"}], ",", 
     RowBox[{"{", 
      RowBox[{"11.5`", ",", "563", ",", "9036", ",", "16277"}], "}"}], ",", 
     RowBox[{"{", 
      RowBox[{"12", ",", "830", ",", "9265", ",", "16251"}], "}"}], ",", 
     RowBox[{"{", 
      RowBox[{"12.5`", ",", "746", ",", "9394", ",", "16300"}], "}"}], ",", 
     RowBox[{"{", 
      RowBox[{"13", ",", "909", ",", "9306", ",", "16460"}], "}"}], ",", 
     RowBox[{"{", 
      RowBox[{"13.5`", ",", "966", ",", "9339", ",", "16398"}], "}"}], ",", 
     RowBox[{"{", 
      RowBox[{"14", ",", "737", ",", "9247", ",", "16572"}], "}"}], ",", 
     RowBox[{"{", 
      RowBox[{"14.5`", ",", "773", ",", "9155", ",", "16495"}], "}"}], ",", 
     RowBox[{"{", 
      RowBox[{"15", ",", "522", ",", "8998", ",", "16360"}], "}"}], ",", 
     RowBox[{"{", 
      RowBox[{"15.5`", ",", "619", ",", "8947", ",", "16361"}], "}"}], ",", 
     RowBox[{"{", 
      RowBox[{"16", ",", "661", ",", "8796", ",", "16163"}], "}"}], ",", 
     RowBox[{"{", 
      RowBox[{"16.5`", ",", "489", ",", "8635", ",", "15820"}], "}"}], ",", 
     RowBox[{"{", 
      RowBox[{"17", ",", "431", ",", "8410", ",", "15325"}], "}"}], ",", 
     RowBox[{"{", 
      RowBox[{"17.5`", ",", "621", ",", "8945", ",", "15203"}], "}"}], ",", 
     RowBox[{"{", 
      RowBox[{"18", ",", "826", ",", "9596", ",", "15594"}], "}"}], ",", 
     RowBox[{"{", 
      RowBox[{"18.5`", ",", "1131", ",", "9987", ",", "16013"}], "}"}], ",", 
     RowBox[{"{", 
      RowBox[{"19", ",", "1126", ",", "9882", ",", "16393"}], "}"}], ",", 
     RowBox[{"{", 
      RowBox[{"19.5`", ",", "1148", ",", "9834", ",", "16722"}], "}"}], ",", 
     RowBox[{"{", 
      RowBox[{"20", ",", "802", ",", "9305", ",", "16955"}], "}"}], ",", 
     RowBox[{"{", 
      RowBox[{"20.5`", ",", "462", ",", "8379", ",", "16459"}], "}"}], ",", 
     RowBox[{"{", 
      RowBox[{"21", ",", "340", ",", "7607", ",", "15719"}], "}"}], ",", 
     RowBox[{"{", 
      RowBox[{"21.5`", ",", "166", ",", "6006", ",", "14597"}], "}"}], ",", 
     RowBox[{"{", 
      RowBox[{"22", ",", "70", ",", "3091", ",", "12402"}], "}"}], ",", 
     RowBox[{"{", 
      RowBox[{"22.5`", ",", "0", ",", "4", ",", "8627"}], "}"}], ",", 
     RowBox[{"{", 
      RowBox[{"23", ",", "0", ",", "4", ",", "5567"}], "}"}], ",", 
     RowBox[{"{", 
      RowBox[{"23.5`", ",", "0", ",", "15", ",", "3461"}], "}"}], ",", 
     RowBox[{"{", 
      RowBox[{"24", ",", "0", ",", "21", ",", "2102"}], "}"}], ",", 
     RowBox[{"{", 
      RowBox[{"24.5`", ",", "0", ",", "17", ",", "1224"}], "}"}], ",", 
     RowBox[{"{", 
      RowBox[{"25", ",", "1", ",", "59", ",", "723"}], "}"}], ",", 
     RowBox[{"{", 
      RowBox[{"25.5`", ",", "1", ",", "148", ",", "465"}], "}"}], ",", 
     RowBox[{"{", 
      RowBox[{"26", ",", "5", ",", "538", ",", "413"}], "}"}], ",", 
     RowBox[{"{", 
      RowBox[{"26.5`", ",", "29", ",", "1801", ",", "770"}], "}"}], ",", 
     RowBox[{"{", 
      RowBox[{"27", ",", "186", ",", "5872", ",", "2218"}], "}"}], ",", 
     RowBox[{"{", 
      RowBox[{"27.5`", ",", "7374", ",", "13705", ",", "6502"}], "}"}], ",", 
     RowBox[{"{", 
      RowBox[{"28", ",", "297", ",", "6780", ",", "8764"}], "}"}], ",", 
     RowBox[{"{", 
      RowBox[{"28.5`", ",", "2649", ",", "11667", ",", "10555"}], "}"}], ",", 
     
     RowBox[{"{", 
      RowBox[{"29", ",", "2237", ",", "8718", ",", "12406"}], "}"}], ",", 
     RowBox[{"{", 
      RowBox[{"29.5`", ",", "1943", ",", "10749", ",", "13438"}], "}"}], ",", 
     
     RowBox[{"{", 
      RowBox[{"30", ",", "1245", ",", "9436", ",", "14598"}], "}"}], ",", 
     RowBox[{"{", 
      RowBox[{"30.5`", ",", "1838", ",", "10705", ",", "15436"}], "}"}], ",", 
     
     RowBox[{"{", 
      RowBox[{"31", ",", "1359", ",", "10033", ",", "16143"}], "}"}], ",", 
     RowBox[{"{", 
      RowBox[{"31.5`", ",", "915", ",", "9618", ",", "16561"}], "}"}], ",", 
     RowBox[{"{", 
      RowBox[{"32", ",", "961", ",", "9483", ",", "16746"}], "}"}], ",", 
     RowBox[{"{", 
      RowBox[{"32.5`", ",", "795", ",", "9375", ",", "16532"}], "}"}], ",", 
     RowBox[{"{", 
      RowBox[{"33", ",", "677", ",", "9212", ",", "16342"}], "}"}], ",", 
     RowBox[{"{", 
      RowBox[{"33.5`", ",", "739", ",", "8982", ",", "16089"}], "}"}], ",", 
     RowBox[{"{", 
      RowBox[{"34", ",", "711", ",", "8966", ",", "15875"}], "}"}], ",", 
     RowBox[{"{", 
      RowBox[{"34.5`", ",", "726", ",", "9235", ",", "15747"}], "}"}], ",", 
     RowBox[{"{", 
      RowBox[{"35", ",", "888", ",", "9493", ",", "15984"}], "}"}], ",", 
     RowBox[{"{", 
      RowBox[{"35.5`", ",", "1079", ",", "9697", ",", "16246"}], "}"}], ",", 
     RowBox[{"{", 
      RowBox[{"36", ",", "926", ",", "9611", ",", "16520"}], "}"}], ",", 
     RowBox[{"{", 
      RowBox[{"36.5`", ",", "826", ",", "9387", ",", "16674"}], "}"}], ",", 
     RowBox[{"{", 
      RowBox[{"37", ",", "817", ",", "9479", ",", "16513"}], "}"}], ",", 
     RowBox[{"{", 
      RowBox[{"37.5`", ",", "1001", ",", "9532", ",", "16505"}], "}"}], ",", 
     RowBox[{"{", 
      RowBox[{"38", ",", "877", ",", "9397", ",", "16537"}], "}"}], ",", 
     RowBox[{"{", 
      RowBox[{"38.5`", ",", "920", ",", "9507", ",", "16783"}], "}"}], ",", 
     RowBox[{"{", 
      RowBox[{"39", ",", "863", ",", "9376", ",", "16700"}], "}"}], ",", 
     RowBox[{"{", 
      RowBox[{"39.5`", ",", "790", ",", "9301", ",", "16498"}], "}"}], ",", 
     RowBox[{"{", 
      RowBox[{"40", ",", "617", ",", "8900", ",", "16022"}], "}"}], ",", 
     RowBox[{"{", 
      RowBox[{"40.5`", ",", "549", ",", "8658", ",", "15730"}], "}"}], ",", 
     RowBox[{"{", 
      RowBox[{"41", ",", "520", ",", "8932", ",", "15529"}], "}"}], ",", 
     RowBox[{"{", 
      RowBox[{"41.5`", ",", "710", ",", "9144", ",", "15557"}], "}"}], ",", 
     RowBox[{"{", 
      RowBox[{"42", ",", "1086", ",", "9558", ",", "15835"}], "}"}], ",", 
     RowBox[{"{", 
      RowBox[{"42.5`", ",", "1134", ",", "9908", ",", "16226"}], "}"}], ",", 
     RowBox[{"{", 
      RowBox[{"43", ",", "1122", ",", "10010", ",", "16510"}], "}"}], ",", 
     RowBox[{"{", 
      RowBox[{"43.5`", ",", "1106", ",", "9705", ",", "16587"}], "}"}], ",", 
     RowBox[{"{", 
      RowBox[{"44", ",", "799", ",", "9180", ",", "16516"}], "}"}], ",", 
     RowBox[{"{", 
      RowBox[{"44.5`", ",", "702", ",", "9205", ",", "16458"}], "}"}], ",", 
     RowBox[{"{", 
      RowBox[{"45", ",", "910", ",", "9499", ",", "16555"}], "}"}], ",", 
     RowBox[{"{", 
      RowBox[{"45.5`", ",", "1086", ",", "9707", ",", "16869"}], "}"}], ",", 
     RowBox[{"{", 
      RowBox[{"46", ",", "888", ",", "9326", ",", "16834"}], "}"}], ",", 
     RowBox[{"{", 
      RowBox[{"46.5`", ",", "784", ",", "9197", ",", "16554"}], "}"}], ",", 
     RowBox[{"{", 
      RowBox[{"47", ",", "664", ",", "8711", ",", "16205"}], "}"}], ",", 
     RowBox[{"{", 
      RowBox[{"47.5`", ",", "475", ",", "8591", ",", "15788"}], "}"}], ",", 
     RowBox[{"{", 
      RowBox[{"48", ",", "474", ",", "8504", ",", "15343"}], "}"}], ",", 
     RowBox[{"{", 
      RowBox[{"48.5`", ",", "480", ",", "8188", ",", "15087"}], "}"}], ",", 
     RowBox[{"{", 
      RowBox[{"49", ",", "484", ",", "8736", ",", "14621"}], "}"}], ",", 
     RowBox[{"{", 
      RowBox[{"49.5`", ",", "1151", ",", "10024", ",", "15138"}], "}"}], ",", 
     
     RowBox[{"{", 
      RowBox[{"50", ",", "1753", ",", "10222", ",", "16097"}], "}"}], ",", 
     RowBox[{"{", "}"}], ",", 
     RowBox[{"{", 
      RowBox[{"0", ",", "10", ",", "10", ",", "10"}], "}"}], ",", 
     RowBox[{"{", 
      RowBox[{"0.5`", ",", "2", ",", "323", ",", "92"}], "}"}], ",", 
     RowBox[{"{", 
      RowBox[{"1", ",", "23", ",", "1566", ",", "519"}], "}"}], ",", 
     RowBox[{"{", 
      RowBox[{"1.5`", ",", "156", ",", "5447", ",", "1927"}], "}"}], ",", 
     RowBox[{"{", 
      RowBox[{"2", ",", "5993", ",", "13836", ",", "6237"}], "}"}], ",", 
     RowBox[{"{", 
      RowBox[{"2.5`", ",", "194", ",", "6229", ",", "8823"}], "}"}], ",", 
     RowBox[{"{", 
      RowBox[{"3", ",", "1012", ",", "10262", ",", "9889"}], "}"}], ",", 
     RowBox[{"{", 
      RowBox[{"3.5`", ",", "5952", ",", "9907", ",", "12325"}], "}"}], ",", 
     RowBox[{"{", 
      RowBox[{"4", ",", "952", ",", "9812", ",", "12932"}], "}"}], ",", 
     RowBox[{"{", 
      RowBox[{"4.5`", ",", "3132", ",", "10496", ",", "14324"}], "}"}], ",", 
     RowBox[{"{", 
      RowBox[{"5", ",", "1450", ",", "10331", ",", "15126"}], "}"}], ",", 
     RowBox[{"{", 
      RowBox[{"5.5`", ",", "1773", ",", "10222", ",", "15748"}], "}"}], ",", 
     RowBox[{"{", 
      RowBox[{"6", ",", "1414", ",", "9943", ",", "16456"}], "}"}], ",", 
     RowBox[{"{", 
      RowBox[{"6.5`", ",", "1046", ",", "9755", ",", "16766"}], "}"}], ",", 
     RowBox[{"{", 
      RowBox[{"7", ",", "733", ",", "9462", ",", "16729"}], "}"}], ",", 
     RowBox[{"{", 
      RowBox[{"7.5`", ",", "679", ",", "8945", ",", "16527"}], "}"}], ",", 
     RowBox[{"{", 
      RowBox[{"8", ",", "508", ",", "8930", ",", "16232"}], "}"}], ",", 
     RowBox[{"{", 
      RowBox[{"8.5`", ",", "628", ",", "8779", ",", "15726"}], "}"}], ",", 
     RowBox[{"{", 
      RowBox[{"9", ",", "806", ",", "9462", ",", "15703"}], "}"}], ",", 
     RowBox[{"{", 
      RowBox[{"9.5`", ",", "1305", ",", "10124", ",", "16133"}], "}"}], ",", 
     RowBox[{"{", 
      RowBox[{"10", ",", "1177", ",", "9842", ",", "16504"}], "}"}], ",", 
     RowBox[{"{", 
      RowBox[{"10.5`", ",", "1099", ",", "9731", ",", "16576"}], "}"}], ",", 
     RowBox[{"{", 
      RowBox[{"11", ",", "872", ",", "9378", ",", "16362"}], "}"}], ",", 
     RowBox[{"{", 
      RowBox[{"11.5`", ",", "899", ",", "9355", ",", "16338"}], "}"}], ",", 
     RowBox[{"{", 
      RowBox[{"12", ",", "694", ",", "9232", ",", "16237"}], "}"}], ",", 
     RowBox[{"{", 
      RowBox[{"12.5`", ",", "791", ",", "9324", ",", "16199"}], "}"}], ",", 
     RowBox[{"{", 
      RowBox[{"13", ",", "845", ",", "9509", ",", "16129"}], "}"}], ",", 
     RowBox[{"{", 
      RowBox[{"13.5`", ",", "1070", ",", "9702", ",", "16331"}], "}"}], ",", 
     RowBox[{"{", 
      RowBox[{"14", ",", "915", ",", "9521", ",", "16512"}], "}"}], ",", 
     RowBox[{"{", 
      RowBox[{"14.5`", ",", "754", ",", "9238", ",", "16560"}], "}"}], ",", 
     RowBox[{"{", 
      RowBox[{"15", ",", "825", ",", "9457", ",", "16227"}], "}"}], ",", 
     RowBox[{"{", 
      RowBox[{"15.5`", ",", "756", ",", "9156", ",", "16277"}], "}"}], ",", 
     RowBox[{"{", 
      RowBox[{"16", ",", "677", ",", "9176", ",", "16227"}], "}"}], ",", 
     RowBox[{"{", 
      RowBox[{"16.5`", ",", "891", ",", "9296", ",", "16224"}], "}"}], ",", 
     RowBox[{"{", 
      RowBox[{"17", ",", "934", ",", "9739", ",", "16315"}], "}"}], ",", 
     RowBox[{"{", 
      RowBox[{"17.5`", ",", "1070", ",", "9565", ",", "16774"}], "}"}], ",", 
     RowBox[{"{", 
      RowBox[{"18", ",", "789", ",", "9248", ",", "16858"}], "}"}], ",", 
     RowBox[{"{", 
      RowBox[{"18.5`", ",", "574", ",", "8751", ",", "16572"}], "}"}], ",", 
     RowBox[{"{", 
      RowBox[{"19", ",", "426", ",", "8266", ",", "16186"}], "}"}], ",", 
     RowBox[{"{", 
      RowBox[{"19.5`", ",", "248", ",", "6938", ",", "15276"}], "}"}], ",", 
     RowBox[{"{", 
      RowBox[{"20", ",", "169", ",", "5242", ",", "13787"}], "}"}], ",", 
     RowBox[{"{", 
      RowBox[{"20.5`", ",", "29", ",", "1573", ",", "11214"}], "}"}], ",", 
     RowBox[{"{", 
      RowBox[{"21", ",", "0", ",", "9", ",", "7459"}], "}"}], ",", 
     RowBox[{"{", 
      RowBox[{"21.5`", ",", "1", ",", "10", ",", "4690"}], "}"}], ",", 
     RowBox[{"{", 
      RowBox[{"22", ",", "0", ",", "2", ",", "2929"}], "}"}], ",", 
     RowBox[{"{", 
      RowBox[{"22.5`", ",", "1", ",", "19", ",", "1724"}], "}"}], ",", 
     RowBox[{"{", 
      RowBox[{"23", ",", "1", ",", "36", ",", "1036"}], "}"}], ",", 
     RowBox[{"{", 
      RowBox[{"23.5`", ",", "1", ",", "88", ",", "643"}], "}"}], ",", 
     RowBox[{"{", 
      RowBox[{"24", ",", "2", ",", "246", ",", "467"}], "}"}], ",", 
     RowBox[{"{", 
      RowBox[{"24.5`", ",", "20", ",", "779", ",", "515"}], "}"}], ",", 
     RowBox[{"{", 
      RowBox[{"25", ",", "51", ",", "2716", ",", "1101"}], "}"}], ",", 
     RowBox[{"{", 
      RowBox[{"25.5`", ",", "457", ",", "8773", ",", "3253"}], "}"}], ",", 
     RowBox[{"{", 
      RowBox[{"26", ",", "11270", ",", "10636", ",", "8085"}], "}"}], ",", 
     RowBox[{"{", 
      RowBox[{"26.5`", ",", "314", ",", "7059", ",", "8666"}], "}"}], ",", 
     RowBox[{"{", 
      RowBox[{"27", ",", "2692", ",", "11783", ",", "10645"}], "}"}], ",", 
     RowBox[{"{", 
      RowBox[{"27.5`", ",", "2471", ",", "8811", ",", "12627"}], "}"}], ",", 
     RowBox[{"{", 
      RowBox[{"28", ",", "1994", ",", "11044", ",", "13549"}], "}"}], ",", 
     RowBox[{"{", 
      RowBox[{"28.5`", ",", "2001", ",", "9679", ",", "14830"}], "}"}], ",", 
     RowBox[{"{", 
      RowBox[{"29", ",", "1219", ",", "10108", ",", "15245"}], "}"}], ",", 
     RowBox[{"{", 
      RowBox[{"29.5`", ",", "1619", ",", "10080", ",", "15963"}], "}"}], ",", 
     
     RowBox[{"{", 
      RowBox[{"30", ",", "1195", ",", "9976", ",", "16425"}], "}"}], ",", 
     RowBox[{"{", 
      RowBox[{"30.5`", ",", "805", ",", "9366", ",", "16664"}], "}"}], ",", 
     RowBox[{"{", 
      RowBox[{"31", ",", "595", ",", "9003", ",", "16600"}], "}"}], ",", 
     RowBox[{"{", 
      RowBox[{"31.5`", ",", "624", ",", "8843", ",", "16399"}], "}"}], ",", 
     RowBox[{"{", 
      RowBox[{"32", ",", "623", ",", "8675", ",", "15938"}], "}"}], ",", 
     RowBox[{"{", 
      RowBox[{"32.5`", ",", "447", ",", "8285", ",", "15471"}], "}"}], ",", 
     RowBox[{"{", 
      RowBox[{"33", ",", "433", ",", "8418", ",", "15276"}], "}"}], ",", 
     RowBox[{"{", 
      RowBox[{"33.5`", ",", "607", ",", "8903", ",", "15140"}], "}"}], ",", 
     RowBox[{"{", 
      RowBox[{"34", ",", "895", ",", "9560", ",", "15354"}], "}"}], ",", 
     RowBox[{"{", 
      RowBox[{"34.5`", ",", "1503", ",", "10273", ",", "15913"}], "}"}], ",", 
     
     RowBox[{"{", 
      RowBox[{"35", ",", "1355", ",", "9791", ",", "16394"}], "}"}], ",", 
     RowBox[{"{", 
      RowBox[{"35.5`", ",", "779", ",", "9373", ",", "16625"}], "}"}], ",", 
     RowBox[{"{", 
      RowBox[{"36", ",", "728", ",", "9007", ",", "16535"}], "}"}], ",", 
     RowBox[{"{", 
      RowBox[{"36.5`", ",", "654", ",", "8874", ",", "16319"}], "}"}], ",", 
     RowBox[{"{", 
      RowBox[{"37", ",", "643", ",", "8892", ",", "16079"}], "}"}], ",", 
     RowBox[{"{", 
      RowBox[{"37.5`", ",", "694", ",", "9168", ",", "16069"}], "}"}], ",", 
     RowBox[{"{", 
      RowBox[{"38", ",", "617", ",", "9424", ",", "16152"}], "}"}], ",", 
     RowBox[{"{", 
      RowBox[{"38.5`", ",", "1002", ",", "9756", ",", "16200"}], "}"}], ",", 
     RowBox[{"{", 
      RowBox[{"39", ",", "997", ",", "9657", ",", "16241"}], "}"}], ",", 
     RowBox[{"{", 
      RowBox[{"39.5`", ",", "914", ",", "9613", ",", "16558"}], "}"}], ",", 
     RowBox[{"{", 
      RowBox[{"40", ",", "762", ",", "9249", ",", "16491"}], "}"}], ",", 
     RowBox[{"{", 
      RowBox[{"40.5`", ",", "793", ",", "9219", ",", "16427"}], "}"}], ",", 
     RowBox[{"{", 
      RowBox[{"41", ",", "747", ",", "9189", ",", "16302"}], "}"}], ",", 
     RowBox[{"{", 
      RowBox[{"41.5`", ",", "485", ",", "8768", ",", "16225"}], "}"}], ",", 
     RowBox[{"{", 
      RowBox[{"42", ",", "569", ",", "8604", ",", "15899"}], "}"}], ",", 
     RowBox[{"{", 
      RowBox[{"42.5`", ",", "487", ",", "8545", ",", "15471"}], "}"}], ",", 
     RowBox[{"{", 
      RowBox[{"43", ",", "531", ",", "8928", ",", "15289"}], "}"}], ",", 
     RowBox[{"{", 
      RowBox[{"43.5`", ",", "1019", ",", "9993", ",", "15449"}], "}"}], ",", 
     RowBox[{"{", 
      RowBox[{"44", ",", "1561", ",", "10242", ",", "16198"}], "}"}], ",", 
     RowBox[{"{", 
      RowBox[{"44.5`", ",", "1381", ",", "10063", ",", "16448"}], "}"}], ",", 
     
     RowBox[{"{", 
      RowBox[{"45", ",", "1050", ",", "9835", ",", "16784"}], "}"}], ",", 
     RowBox[{"{", 
      RowBox[{"45.5`", ",", "951", ",", "9414", ",", "16820"}], "}"}], ",", 
     RowBox[{"{", 
      RowBox[{"46", ",", "623", ",", "9021", ",", "16498"}], "}"}], ",", 
     RowBox[{"{", 
      RowBox[{"46.5`", ",", "534", ",", "8683", ",", "16212"}], "}"}], ",", 
     RowBox[{"{", 
      RowBox[{"47", ",", "502", ",", "8333", ",", "15747"}], "}"}], ",", 
     RowBox[{"{",
[truncated: 16,522,369 more chars]
