# Supplementary material for: Experimental Design for Stochastic Models of Nonlinear Signaling Pathways Using an Interval-Wise Linear Noise Approximation and State Estimation
Source: PLoS One. 2016 Sep 1;11(9):e0159902. doi: 10.1371/journal.pone.0159902 (PMC5008843; doi:10.1371/journal.pone.0159902)
Supplement: S1 File — (TGZ) [file pone.0159902.s009.tgz › Online_SI/scan-50-75.txt]

0	10
7.5	13
15	10
22.5	6
30	12
37.5	13
45	12
52.5	10
60	12
67.5	8
75	5
82.5	5
90	6
97.5	10
105	11
112.5	12
120	13
127.5	14
135	17
142.5	9
150	9
157.5	10
165	11
172.5	13
180	13
187.5	7
195	7
202.5	8
210	5
217.5	15
225	12
232.5	13
240	8
247.5	11
255	9
262.5	11
270	18
277.5	12
285	18
292.5	17
300	11
307.5	10
315	9
322.5	8
330	5
337.5	5
345	7
352.5	7
360	4
367.5	6
375	6
382.5	6
390	5
397.5	5
405	4
412.5	5
420	9
427.5	8
435	7
442.5	7
450	10
457.5	9
465	12
472.5	7
480	14
487.5	23
495	14
502.5	14
510	14
517.5	6
525	9
532.5	12
540	11
547.5	12
555	10
562.5	13
570	9
577.5	8
585	15
592.5	14
600	9
607.5	11
615	9
622.5	9
630	9
637.5	12
645	9
652.5	14
660	13
667.5	10
675	12
682.5	12
690	17
697.5	18
705	9
712.5	11
720	6
727.5	9
735	6
742.5	4
750	9
0	10
7.5	11
15	18
22.5	12
30	14
37.5	16
45	11
52.5	9
60	5
67.5	9
75	6
82.5	11
90	8
97.5	10
105	12
112.5	6
120	2
127.5	5
135	5
142.5	10
150	10
157.5	13
165	11
172.5	8
180	10
187.5	13
195	12
202.5	11
210	6
217.5	9
225	12
232.5	15
240	12
247.5	13
255	9
262.5	11
270	10
277.5	9
285	10
292.5	6
300	5
307.5	6
315	14
322.5	10
330	9
337.5	13
345	11
352.5	9
360	7
367.5	9
375	13
382.5	13
390	10
397.5	9
405	10
412.5	9
420	10
427.5	13
435	10
442.5	9
450	8
457.5	11
465	14
472.5	12
480	11
487.5	10
495	10
502.5	7
510	6
517.5	8
525	8
532.5	10
540	14
547.5	17
555	16
562.5	11
570	12
577.5	10
585	8
592.5	12
600	13
607.5	12
615	9
622.5	6
630	7
637.5	11
645	11
652.5	14
660	5
667.5	10
675	12
682.5	8
690	10
697.5	8
705	8
712.5	9
720	8
727.5	9
735	11
742.5	12
750	17
0	10
7.5	7
15	10
22.5	13
30	11
37.5	11
45	7
52.5	5
60	11
67.5	4
75	6
82.5	10
90	8
97.5	11
105	10
112.5	15
120	19
127.5	8
135	6
142.5	7
150	5
157.5	9
165	6
172.5	11
180	14
187.5	11
195	13
202.5	11
210	10
217.5	13
225	14
232.5	10
240	14
247.5	11
255	11
262.5	13
270	13
277.5	8
285	7
292.5	4
300	7
307.5	10
315	5
322.5	9
330	9
337.5	11
345	9
352.5	9
360	13
367.5	12
375	10
382.5	11
390	9
397.5	11
405	8
412.5	8
420	9
427.5	14
435	12
442.5	20
450	17
457.5	11
465	11
472.5	14
480	10
487.5	14
495	10
502.5	9
510	8
517.5	7
525	9
532.5	10
540	9
547.5	10
555	9
562.5	10
570	8
577.5	8
585	12
592.5	9
600	12
607.5	7
615	10
622.5	12
630	13
637.5	10
645	12
652.5	10
660	9
667.5	9
675	8
682.5	10
690	8
697.5	7
705	8
712.5	5
720	11
727.5	14
735	11
742.5	9
750	16
0	10
7.5	8
15	6
22.5	7
30	2
37.5	5
45	11
52.5	11
60	11
67.5	21
75	14
82.5	12
90	11
97.5	9
105	12
112.5	11
120	5
127.5	10
135	14
142.5	9
150	9
157.5	7
165	7
172.5	3
180	8
187.5	12
195	8
202.5	5
210	6
217.5	4
225	7
232.5	5
240	5
247.5	12
255	10
262.5	11
270	9
277.5	10
285	8
292.5	10
300	8
307.5	7
315	7
322.5	9
330	9
337.5	11
345	12
352.5	10
360	10
367.5	13
375	16
382.5	17
390	11
397.5	12
405	12
412.5	16
420	9
427.5	8
435	12
442.5	6
450	10
457.5	9
465	6
472.5	8
480	7
487.5	5
495	12
502.5	10
510	5
517.5	5
525	11
532.5	17
540	15
547.5	16
555	13
562.5	14
570	16
577.5	10
585	10
592.5	18
600	14
607.5	14
615	18
622.5	11
630	15
637.5	17
645	19
652.5	15
660	9
667.5	11
675	13
682.5	11
690	10
697.5	13
705	13
712.5	9
720	10
727.5	6
735	6
742.5	10
750	8
0	10
7.5	8
15	9
22.5	8
30	10
37.5	7
45	5
52.5	9
60	6
67.5	9
75	7
82.5	8
90	8
97.5	7
105	5
112.5	7
120	4
127.5	5
135	4
142.5	12
150	13
157.5	14
165	16
172.5	12
180	8
187.5	10
195	14
202.5	12
210	6
217.5	7
225	7
232.5	6
240	8
247.5	6
255	14
262.5	15
270	12
277.5	9
285	9
292.5	6
300	5
307.5	10
315	12
322.5	12
330	9
337.5	19
345	9
352.5	11
360	14
367.5	14
375	12
382.5	15
390	12
397.5	9
405	11
412.5	9
420	14
427.5	10
435	8
442.5	9
450	6
457.5	8
465	10
472.5	12
480	8
487.5	10
495	10
502.5	10
510	10
517.5	11
525	8
532.5	7
540	10
547.5	13
555	12
562.5	10
570	14
577.5	10
585	5
592.5	10
600	11
607.5	10
615	14
622.5	14
630	17
637.5	8
645	5
652.5	5
660	13
667.5	14
675	14
682.5	11
690	12
697.5	11
705	10
712.5	10
720	11
727.5	14
735	17
742.5	12
750	8
0	10
7.5	9
15	11
22.5	9
30	12
37.5	12
45	5
52.5	7
60	12
67.5	10
75	10
82.5	9
90	10
97.5	8
105	11
112.5	11
120	12
127.5	11
135	12
142.5	6
150	9
157.5	8
165	8
172.5	10
180	6
187.5	2
195	6
202.5	10
210	9
217.5	12
225	12
232.5	12
240	10
247.5	11
255	14
262.5	12
270	9
277.5	12
285	9
292.5	13
300	14
307.5	10
315	10
322.5	10
330	11
337.5	6
345	9
352.5	8
360	13
367.5	16
375	6
382.5	8
390	8
397.5	10
405	9
412.5	8
420	11
427.5	9
435	10
442.5	3
450	4
457.5	10
465	9
472.5	10
480	9
487.5	8
495	11
502.5	9
510	7
517.5	14
525	9
532.5	12
540	12
547.5	10
555	14
562.5	17
570	12
577.5	14
585	14
592.5	12
600	9
607.5	9
615	15
622.5	13
630	8
637.5	13
645	8
652.5	14
660	15
667.5	9
675	13
682.5	9
690	8
697.5	5
705	6
712.5	11
720	11
727.5	11
735	8
742.5	10
750	12
0	10
7.5	8
15	8
22.5	6
30	11
37.5	16
45	14
52.5	12
60	10
67.5	14
75	14
82.5	15
90	11
97.5	15
105	11
112.5	10
120	13
127.5	10
135	11
142.5	8
150	9
157.5	8
165	7
172.5	6
180	6
187.5	3
195	5
202.5	9
210	11
217.5	11
225	7
232.5	6
240	7
247.5	10
255	16
262.5	7
270	8
277.5	10
285	13
292.5	11
300	11
307.5	14
315	13
322.5	10
330	13
337.5	17
345	16
352.5	7
360	9
367.5	6
375	7
382.5	10
390	10
397.5	12
405	12
412.5	7
420	10
427.5	5
435	4
442.5	9
450	4
457.5	13
465	13
472.5	9
480	8
487.5	6
495	7
502.5	12
510	13
517.5	9
525	7
532.5	7
540	9
547.5	10
555	9
562.5	17
570	15
577.5	17
585	15
592.5	14
600	18
607.5	14
615	6
622.5	11
630	9
637.5	7
645	8
652.5	6
660	8
667.5	5
675	11
682.5	16
690	8
697.5	16
705	11
712.5	6
720	9
727.5	12
735	12
742.5	10
750	11
0	10
7.5	10
15	10
22.5	11
30	8
37.5	6
45	8
52.5	12
60	7
67.5	6
75	8
82.5	11
90	9
97.5	7
105	10
112.5	14
120	13
127.5	15
135	11
142.5	17
150	11
157.5	14
165	12
172.5	6
180	8
187.5	7
195	11
202.5	11
210	16
217.5	13
225	16
232.5	16
240	9
247.5	9
255	15
262.5	10
270	8
277.5	7
285	10
292.5	9
300	7
307.5	9
315	6
322.5	8
330	4
337.5	5
345	8
352.5	12
360	15
367.5	12
375	11
382.5	13
390	15
397.5	15
405	12
412.5	11
420	8
427.5	9
435	7
442.5	8
450	10
457.5	10
465	8
472.5	13
480	7
487.5	8
495	8
502.5	10
510	13
517.5	16
525	9
532.5	7
540	5
547.5	4
555	5
562.5	9
570	11
577.5	10
585	13
592.5	12
600	8
607.5	10
615	12
622.5	14
630	8
637.5	7
645	9
652.5	11
660	12
667.5	10
675	5
682.5	12
690	8
697.5	4
705	9
712.5	9
720	11
727.5	13
735	10
742.5	8
750	8
0	10
7.5	6
15	5
22.5	6
30	7
37.5	12
45	12
52.5	11
60	7
67.5	10
75	10
82.5	8
90	12
97.5	8
105	11
112.5	10
120	9
127.5	14
135	14
142.5	11
150	8
157.5	8
165	19
172.5	14
180	11
187.5	9
195	13
202.5	10
210	11
217.5	8
225	4
232.5	6
240	8
247.5	8
255	7
262.5	8
270	9
277.5	8
285	6
292.5	10
300	6
307.5	5
315	7
322.5	10
330	11
337.5	10
345	12
352.5	10
360	7
367.5	10
375	11
382.5	12
390	8
397.5	8
405	11
412.5	9
420	9
427.5	18
435	17
442.5	12
450	10
457.5	11
465	16
472.5	14
480	15
487.5	12
495	7
502.5	15
510	5
517.5	5
525	7
532.5	7
540	14
547.5	8
555	8
562.5	8
570	7
577.5	7
585	6
592.5	9
600	9
607.5	10
615	8
622.5	11
630	11
637.5	14
645	8
652.5	9
660	9
667.5	8
675	8
682.5	7
690	4
697.5	9
705	6
712.5	5
720	9
727.5	16
735	13
742.5	10
750	10
0	10
7.5	10
15	7
22.5	6
30	15
37.5	14
45	10
52.5	8
60	11
67.5	9
75	6
82.5	5
90	9
97.5	6
105	8
112.5	9
120	12
127.5	10
135	14
142.5	13
150	13
157.5	14
165	7
172.5	9
180	10
187.5	10
195	14
202.5	10
210	8
217.5	7
225	9
232.5	12
240	9
247.5	7
255	9
262.5	16
270	11
277.5	14
285	11
292.5	11
300	12
307.5	8
315	5
322.5	7
330	4
337.5	9
345	9
352.5	11
360	12
367.5	13
375	13
382.5	12
390	11
397.5	11
405	12
412.5	10
420	6
427.5	6
435	9
442.5	11
450	8
457.5	8
465	7
472.5	13
480	13
487.5	11
495	16
502.5	13
510	9
517.5	7
525	7
532.5	10
540	10
547.5	3
555	5
562.5	8
570	10
577.5	7
585	8
592.5	8
600	12
607.5	8
615	6
622.5	5
630	7
637.5	8
645	7
652.5	9
660	9
667.5	9
675	9
682.5	13
690	11
697.5	9
705	9
712.5	7
720	9
727.5	7
735	9
742.5	9
750	6
0	10
7.5	7
15	12
22.5	14
30	15
37.5	17
45	19
52.5	14
60	14
67.5	11
75	9
82.5	7
90	8
97.5	10
105	9
112.5	6
120	8
127.5	8
135	11
142.5	16
150	13
157.5	15
165	14
172.5	11
180	14
187.5	16
195	20
202.5	17
210	12
217.5	12
225	9
232.5	12
240	9
247.5	12
255	10
262.5	7
270	10
277.5	15
285	10
292.5	9
300	9
307.5	11
315	10
322.5	6
330	10
337.5	16
345	13
352.5	15
360	13
367.5	20
375	16
382.5	9
390	11
397.5	13
405	6
412.5	4
420	7
427.5	10
435	10
442.5	10
450	14
457.5	7
465	8
472.5	11
480	14
487.5	13
495	13
502.5	11
510	10
517.5	12
525	11
532.5	9
540	7
547.5	11
555	13
562.5	12
570	9
577.5	13
585	13
592.5	10
600	15
607.5	7
615	6
622.5	7
630	6
637.5	9
645	14
652.5	14
660	13
667.5	11
675	11
682.5	9
690	8
697.5	7
705	8
712.5	6
720	8
727.5	11
735	5
742.5	6
750	4
0	10
7.5	9
15	10
22.5	12
30	6
37.5	6
45	7
52.5	7
60	7
67.5	14
75	11
82.5	9
90	12
97.5	7
105	9
112.5	6
120	8
127.5	7
135	14
142.5	8
150	6
157.5	12
165	11
172.5	11
180	11
187.5	9
195	9
202.5	14
210	10
217.5	7
225	5
232.5	4
240	5
247.5	9
255	5
262.5	8
270	13
277.5	13
285	15
292.5	9
300	11
307.5	12
315	12
322.5	10
330	10
337.5	11
345	3
352.5	8
360	11
367.5	15
375	10
382.5	10
390	6
397.5	6
405	9
412.5	7
420	10
427.5	8
435	5
442.5	8
450	10
457.5	6
465	12
472.5	13
480	9
487.5	11
495	9
502.5	11
510	12
517.5	11
525	10
532.5	7
540	11
547.5	10
555	4
562.5	4
570	9
577.5	12
585	11
592.5	6
600	5
607.5	7
615	11
622.5	11
630	8
637.5	10
645	13
652.5	11
660	14
667.5	14
675	13
682.5	11
690	11
697.5	8
705	11
712.5	15
720	16
727.5	8
735	8
742.5	10
750	8
0	10
7.5	10
15	8
22.5	10
30	10
37.5	9
45	15
52.5	11
60	8
67.5	8
75	6
82.5	4
90	10
97.5	11
105	10
112.5	9
120	11
127.5	8
135	9
142.5	8
150	8
157.5	12
165	16
172.5	13
180	11
187.5	11
195	11
202.5	11
210	8
217.5	3
225	5
232.5	7
240	13
247.5	13
255	13
262.5	14
270	11
277.5	14
285	10
292.5	6
300	12
307.5	10
315	10
322.5	13
330	7
337.5	8
345	11
352.5	11
360	10
367.5	13
375	12
382.5	8
390	6
397.5	8
405	11
412.5	15
420	13
427.5	13
435	15
442.5	13
450	9
457.5	13
465	18
472.5	20
480	11
487.5	9
495	12
502.5	13
510	20
517.5	14
525	11
532.5	11
540	12
547.5	8
555	11
562.5	4
570	8
577.5	6
585	12
592.5	12
600	12
607.5	10
615	12
622.5	9
630	9
637.5	10
645	9
652.5	13
660	14
667.5	12
675	12
682.5	9
690	10
697.5	10
705	4
712.5	3
720	4
727.5	5
735	4
742.5	7
750	9
0	10
7.5	11
15	11
22.5	8
30	14
37.5	14
45	7
52.5	11
60	13
67.5	6
75	6
82.5	10
90	6
97.5	10
105	14
112.5	13
120	15
127.5	4
135	6
142.5	7
150	13
157.5	14
165	9
172.5	8
180	11
187.5	11
195	12
202.5	19
210	15
217.5	11
225	8
232.5	7
240	14
247.5	15
255	11
262.5	10
270	11
277.5	11
285	9
292.5	13
300	9
307.5	7
315	7
322.5	9
330	9
337.5	18
345	10
352.5	14
360	12
367.5	17
375	11
382.5	8
390	7
397.5	10
405	9
412.5	8
420	9
427.5	11
435	8
442.5	4
450	5
457.5	12
465	17
472.5	14
480	10
487.5	7
495	5
502.5	8
510	11
517.5	18
525	12
532.5	13
540	9
547.5	10
555	14
562.5	15
570	9
577.5	5
585	9
592.5	8
600	9
607.5	5
615	8
622.5	9
630	8
637.5	8
645	13
652.5	11
660	18
667.5	12
675	12
682.5	4
690	6
697.5	9
705	16
712.5	12
720	12
727.5	14
735	12
742.5	10
750	7
0	10
7.5	10
15	8
22.5	5
30	8
37.5	11
45	13
52.5	10
60	7
67.5	11
75	9
82.5	10
90	12
97.5	7
105	8
112.5	6
120	10
127.5	8
135	10
142.5	10
150	6
157.5	6
165	12
172.5	6
180	7
187.5	10
195	9
202.5	7
210	11
217.5	11
225	12
232.5	10
240	7
247.5	9
255	7
262.5	10
270	13
277.5	10
285	6
292.5	12
300	10
307.5	14
315	14
322.5	15
330	12
337.5	10
345	11
352.5	11
360	5
367.5	13
375	7
382.5	11
390	8
397.5	13
405	7
412.5	11
420	12
427.5	14
435	9
442.5	11
450	8
457.5	12
465	11
472.5	11
480	13
487.5	11
495	13
502.5	14
510	10
517.5	10
525	7
532.5	10
540	13
547.5	14
555	17
562.5	13
570	13
577.5	15
585	12
592.5	11
600	4
607.5	6
615	7
622.5	9
630	11
637.5	8
645	8
652.5	10
660	10
667.5	11
675	14
682.5	6
690	9
697.5	13
705	12
712.5	10
720	9
727.5	7
735	4
742.5	10
750	13
0	10
7.5	13
15	7
22.5	6
30	7
37.5	10
45	10
52.5	15
60	11
67.5	13
75	14
82.5	11
90	10
97.5	5
105	11
112.5	6
120	7
127.5	6
135	6
142.5	6
150	7
157.5	10
165	11
172.5	14
180	14
187.5	19
195	11
202.5	8
210	9
217.5	9
225	9
232.5	14
240	13
247.5	17
255	14
262.5	16
270	20
277.5	10
285	11
292.5	13
300	14
307.5	13
315	5
322.5	11
330	17
337.5	14
345	10
352.5	11
360	9
367.5	11
375	17
382.5	13
390	12
397.5	7
405	14
412.5	14
420	9
427.5	14
435	11
442.5	10
450	6
457.5	7
465	4
472.5	8
480	10
487.5	7
495	5
502.5	10
510	9
517.5	4
525	7
532.5	8
540	12
547.5	13
555	4
562.5	13
570	9
577.5	12
585	11
592.5	13
600	9
607.5	6
615	8
622.5	11
630	13
637.5	11
645	14
652.5	8
660	10
667.5	8
675	9
682.5	15
690	16
697.5	16
705	7
712.5	4
720	4
727.5	8
735	7
742.5	6
750	7
0	10
7.5	9
15	11
22.5	14
30	12
37.5	6
45	8
52.5	10
60	15
67.5	7
75	13
82.5	9
90	9
97.5	8
105	9
112.5	13
120	16
127.5	14
135	14
142.5	9
150	10
157.5	9
165	9
172.5	9
180	12
187.5	11
195	10
202.5	13
210	9
217.5	8
225	12
232.5	8
240	11
247.5	9
255	11
262.5	9
270	4
277.5	4
285	6
292.5	8
300	8
307.5	6
315	6
322.5	10
330	9
337.5	10
345	10
352.5	11
360	10
367.5	12
375	8
382.5	12
390	8
397.5	8
405	9
412.5	14
420	8
427.5	5
435	3
442.5	7
450	8
457.5	11
465	10
472.5	11
480	15
487.5	15
495	10
502.5	2
510	6
517.5	8
525	12
532.5	6
540	10
547.5	3
555	3
562.5	6
570	8
577.5	7
585	4
592.5	8
600	10
607.5	6
615	7
622.5	18
630	18
637.5	10
645	9
652.5	7
660	6
667.5	8
675	12
682.5	13
690	9
697.5	10
705	13
712.5	11
720	9
727.5	8
735	4
742.5	7
750	10
0	10
7.5	13
15	10
22.5	9
30	11
37.5	8
45	12
52.5	12
60	11
67.5	11
75	9
82.5	18
90	15
97.5	15
105	6
112.5	6
120	11
127.5	9
135	13
142.5	13
150	10
157.5	12
165	14
172.5	13
180	13
187.5	9
195	9
202.5	6
210	5
217.5	10
225	6
232.5	7
240	5
247.5	5
255	3
262.5	7
270	9
277.5	9
285	7
292.5	10
300	17
307.5	12
315	10
322.5	8
330	10
337.5	13
345	13
352.5	13
360	6
367.5	16
375	10
382.5	13
390	12
397.5	9
405	6
412.5	5
420	2
427.5	5
435	8
442.5	7
450	7
457.5	7
465	9
472.5	8
480	12
487.5	6
495	9
502.5	10
510	9
517.5	10
525	11
532.5	11
540	9
547.5	11
555	9
562.5	9
570	10
577.5	11
585	11
592.5	14
600	9
607.5	11
615	7
622.5	7
630	12
637.5	8
645	13
652.5	13
660	14
667.5	13
675	12
682.5	9
690	7
697.5	10
705	10
712.5	7
720	4
727.5	7
735	7
742.5	10
750	12
0	10
7.5	13
15	16
22.5	16
30	10
37.5	9
45	7
52.5	8
60	7
67.5	12
75	10
82.5	15
90	14
97.5	12
105	11
112.5	8
120	10
127.5	8
135	7
142.5	8
150	11
157.5	14
165	12
172.5	5
180	9
187.5	7
195	9
202.5	9
210	11
217.5	12
225	11
232.5	8
240	9
247.5	12
255	13
262.5	10
270	8
277.5	6
285	7
292.5	11
300	9
307.5	7
315	10
322.5	14
330	11
337.5	6
345	10
352.5	6
360	9
367.5	9
375	12
382.5	7
390	15
397.5	14
405	11
412.5	12
420	8
427.5	11
435	9
442.5	10
450	4
457.5	12
465	19
472.5	17
480	10
487.5	10
495	8
502.5	13
510	14
517.5	10
525	12
532.5	12
540	10
547.5	6
555	4
562.5	6
570	9
577.5	17
585	15
592.5	17
600	9
607.5	9
615	11
622.5	10
630	12
637.5	15
645	7
652.5	8
660	8
667.5	12
675	14
682.5	9
690	10
697.5	11
705	8
712.5	8
720	13
727.5	11
735	18
742.5	12
750	14
0	10
7.5	15
15	14
22.5	12
30	5
37.5	15
45	13
52.5	12
60	14
67.5	15
75	12
82.5	15
90	7
97.5	8
105	11
112.5	8
120	8
127.5	7
135	15
142.5	17
150	12
157.5	11
165	8
172.5	7
180	12
187.5	12
195	10
202.5	14
210	8
217.5	6
225	8
232.5	9
240	11
247.5	7
255	11
262.5	9
270	11
277.5	11
285	11
292.5	6
300	10
307.5	9
315	12
322.5	14
330	15
337.5	7
345	7
352.5	10
360	7
367.5	8
375	10
382.5	13
390	14
397.5	10
405	13
412.5	10
420	13
427.5	11
435	8
442.5	7
450	6
457.5	9
465	6
472.5	15
480	11
487.5	11
495	16
502.5	13
510	12
517.5	15
525	13
532.5	12
540	11
547.5	14
555	16
562.5	12
570	11
577.5	11
585	16
592.5	10
600	9
[truncated: 99,000 more rows]
