# Supplementary material for: Experimental Design for Stochastic Models of Nonlinear Signaling Pathways Using an Interval-Wise Linear Noise Approximation and State Estimation
Source: PLoS One. 2016 Sep 1;11(9):e0159902. doi: 10.1371/journal.pone.0159902 (PMC5008843; doi:10.1371/journal.pone.0159902)
Supplement: S1 File — (TGZ) [file pone.0159902.s009.tgz › Online_SI/data/scanx15.txt]

{0, 10}	{15, 10}	{30, 12}	{45, 12}	{60, 12}	{75, 5}	{90, 6}	{105, 11}	{120, 13}	{135, 17}	{150, 9}	{165, 11}	{180, 13}	{195, 7}	{210, 5}	{225, 12}	{240, 8}	{255, 9}	{270, 18}	{285, 18}	{300, 11}	{315, 9}	{330, 5}	{345, 7}	{360, 4}	{375, 6}	{390, 5}	{405, 4}	{420, 9}	{435, 7}	{450, 10}	{465, 12}	{480, 14}	{495, 14}	{510, 14}	{525, 9}	{540, 11}	{555, 10}	{570, 9}	{585, 15}	{600, 9}	{615, 9}	{630, 9}	{645, 9}	{660, 13}	{675, 12}	{690, 17}	{705, 9}	{720, 6}	{735, 6}	{750, 9}	{765, 7}	{780, 4}	{795, 2}	{810, 5}	{825, 12}	{840, 13}	{855, 12}	{870, 11}	{885, 16}	{900, 9}	{915, 14}	{930, 8}	{945, 11}	{960, 8}	{975, 7}	{990, 13}	{1005, 10}	{1020, 9}	{1035, 8}	{1050, 9}	{1065, 13}	{1080, 11}	{1095, 10}	{1110, 11}	{1125, 12}	{1140, 6}	{1155, 9}	{1170, 12}	{1185, 4}	{1200, 5}	{1215, 14}	{1230, 14}	{1245, 16}	{1260, 16}	{1275, 10}	{1290, 9}	{1305, 7}	{1320, 7}	{1335, 9}	{1350, 9}	{1365, 13}	{1380, 9}	{1395, 14}	{1410, 6}	{1425, 3}	{1440, 11}	{1455, 8}	{1470, 15}	{1485, 9}	{1500, 8}	{}	{0, 10}	{15, 7}	{30, 10}	{45, 7}	{60, 7}	{75, 6}	{90, 8}	{105, 8}	{120, 10}	{135, 13}	{150, 9}	{165, 3}	{180, 9}	{195, 10}	{210, 11}	{225, 13}	{240, 12}	{255, 13}	{270, 12}	{285, 9}	{300, 4}	{315, 8}	{330, 6}	{345, 7}	{360, 10}	{375, 15}	{390, 8}	{405, 8}	{420, 6}	{435, 10}	{450, 11}	{465, 16}	{480, 8}	{495, 14}	{510, 9}	{525, 9}	{540, 10}	{555, 7}	{570, 10}	{585, 9}	{600, 11}	{615, 9}	{630, 10}	{645, 8}	{660, 9}	{675, 6}	{690, 6}	{705, 8}	{720, 6}	{735, 10}	{750, 9}	{765, 10}	{780, 8}	{795, 6}	{810, 11}	{825, 14}	{840, 14}	{855, 9}	{870, 11}	{885, 7}	{900, 12}	{915, 8}	{930, 5}	{945, 11}	{960, 5}	{975, 5}	{990, 6}	{1005, 10}	{1020, 10}	{1035, 10}	{1050, 8}	{1065, 7}	{1080, 7}	{1095, 10}	{1110, 13}	{1125, 11}	{1140, 14}	{1155, 11}	{1170, 12}	{1185, 10}	{1200, 11}	{1215, 9}	{1230, 8}	{1245, 6}	{1260, 10}	{1275, 5}	{1290, 13}	{1305, 18}	{1320, 10}	{1335, 13}	{1350, 16}	{1365, 14}	{1380, 14}	{1395, 17}	{1410, 20}	{1425, 11}	{1440, 14}	{1455, 7}	{1470, 14}	{1485, 7}	{1500, 8}	{}	{0, 10}	{15, 12}	{30, 16}	{45, 14}	{60, 14}	{75, 8}	{90, 10}	{105, 5}	{120, 6}	{135, 10}	{150, 8}	{165, 8}	{180, 14}	{195, 13}	{210, 11}	{225, 10}	{240, 10}	{255, 15}	{270, 9}	{285, 5}	{300, 10}	{315, 12}	{330, 20}	{345, 11}	{360, 12}	{375, 15}	{390, 9}	{405, 9}	{420, 10}	{435, 9}	{450, 8}	{465, 11}	{480, 10}	{495, 11}	{510, 11}	{525, 7}	{540, 13}	{555, 10}	{570, 10}	{585, 11}	{600, 10}	{615, 15}	{630, 8}	{645, 6}	{660, 15}	{675, 10}	{690, 10}	{705, 10}	{720, 15}	{735, 12}	{750, 11}	{765, 16}	{780, 10}	{795, 8}	{810, 9}	{825, 10}	{840, 8}	{855, 13}	{870, 9}	{885, 9}	{900, 7}	{915, 9}	{930, 4}	{945, 8}	{960, 11}	{975, 10}	{990, 15}	{1005, 10}	{1020, 10}	{1035, 11}	{1050, 11}	{1065, 9}	{1080, 11}	{1095, 13}	{1110, 11}	{1125, 7}	{1140, 9}	{1155, 13}	{1170, 12}	{1185, 2}	{1200, 9}	{1215, 9}	{1230, 11}	{1245, 10}	{1260, 12}	{1275, 12}	{1290, 13}	{1305, 14}	{1320, 13}	{1335, 10}	{1350, 14}	{1365, 11}	{1380, 9}	{1395, 14}	{1410, 10}	{1425, 12}	{1440, 5}	{1455, 14}	{1470, 11}	{1485, 10}	{1500, 16}	{}	{0, 10}	{15, 9}	{30, 12}	{45, 10}	{60, 14}	{75, 12}	{90, 12}	{105, 14}	{120, 13}	{135, 8}	{150, 5}	{165, 8}	{180, 5}	{195, 11}	{210, 7}	{225, 8}	{240, 15}	{255, 7}	{270, 14}	{285, 12}	{300, 13}	{315, 12}	{330, 18}	{345, 9}	{360, 6}	{375, 11}	{390, 12}	{405, 10}	{420, 4}	{435, 6}	{450, 10}	{465, 8}	{480, 7}	{495, 13}	{510, 7}	{525, 8}	{540, 10}	{555, 16}	{570, 16}	{585, 17}	{600, 6}	{615, 9}	{630, 9}	{645, 7}	{660, 11}	{675, 8}	{690, 12}	{705, 10}	{720, 11}	{735, 9}	{750, 12}	{765, 13}	{780, 12}	{795, 16}	{810, 10}	{825, 10}	{840, 15}	{855, 12}	{870, 13}	{885, 14}	{900, 10}	{915, 12}	{930, 15}	{945, 10}	{960, 11}	{975, 7}	{990, 10}	{1005, 9}	{1020, 7}	{1035, 10}	{1050, 8}	{1065, 15}	{1080, 11}	{1095, 10}	{1110, 5}	{1125, 8}	{1140, 10}	{1155, 13}	{1170, 16}	{1185, 17}	{1200, 16}	{1215, 9}	{1230, 4}	{1245, 11}	{1260, 7}	{1275, 9}	{1290, 12}	{1305, 7}	{1320, 7}	{1335, 8}	{1350, 11}	{1365, 7}	{1380, 14}	{1395, 10}	{1410, 9}	{1425, 11}	{1440, 7}	{1455, 11}	{1470, 8}	{1485, 6}	{1500, 10}	{}	{0, 10}	{15, 9}	{30, 13}	{45, 14}	{60, 15}	{75, 11}	{90, 9}	{105, 10}	{120, 9}	{135, 13}	{150, 11}	{165, 9}	{180, 10}	{195, 6}	{210, 5}	{225, 7}	{240, 7}	{255, 8}	{270, 6}	{285, 9}	{300, 9}	{315, 8}	{330, 9}	{345, 9}	{360, 7}	{375, 4}	{390, 4}	{405, 17}	{420, 11}	{435, 15}	{450, 9}	{465, 14}	{480, 16}	{495, 12}	{510, 8}	{525, 5}	{540, 8}	{555, 4}	{570, 12}	{585, 11}	{600, 8}	{615, 12}	{630, 13}	{645, 13}	{660, 9}	{675, 11}	{690, 10}	{705, 10}	{720, 15}	{735, 17}	{750, 13}	{765, 9}	{780, 10}	{795, 13}	{810, 9}	{825, 15}	{840, 10}	{855, 6}	{870, 5}	{885, 7}	{900, 12}	{915, 9}	{930, 8}	{945, 8}	{960, 8}	{975, 10}	{990, 11}	{1005, 9}	{1020, 8}	{1035, 13}	{1050, 12}	{1065, 10}	{1080, 12}	{1095, 13}	{1110, 6}	{1125, 12}	{1140, 6}	{1155, 17}	{1170, 13}	{1185, 12}	{1200, 8}	{1215, 15}	{1230, 8}	{1245, 5}	{1260, 13}	{1275, 14}	{1290, 13}	{1305, 12}	{1320, 12}	{1335, 5}	{1350, 8}	{1365, 11}	{1380, 14}	{1395, 13}	{1410, 14}	{1425, 10}	{1440, 9}	{1455, 12}	{1470, 13}	{1485, 10}	{1500, 8}	{}	{0, 10}	{15, 13}	{30, 9}	{45, 10}	{60, 5}	{75, 7}	{90, 10}	{105, 9}	{120, 14}	{135, 9}	{150, 8}	{165, 10}	{180, 11}	{195, 10}	{210, 8}	{225, 8}	{240, 10}	{255, 12}	{270, 12}	{285, 8}	{300, 12}	{315, 21}	{330, 13}	{345, 10}	{360, 18}	{375, 13}	{390, 10}	{405, 8}	{420, 9}	{435, 9}	{450, 13}	{465, 11}	{480, 8}	{495, 12}	{510, 13}	{525, 12}	{540, 4}	{555, 6}	{570, 6}	{585, 8}	{600, 6}	{615, 12}	{630, 10}	{645, 6}	{660, 16}	{675, 10}	{690, 6}	{705, 8}	{720, 11}	{735, 9}	{750, 9}	{765, 10}	{780, 13}	{795, 13}	{810, 9}	{825, 9}	{840, 10}	{855, 15}	{870, 14}	{885, 10}	{900, 16}	{915, 10}	{930, 14}	{945, 8}	{960, 6}	{975, 7}	{990, 8}	{1005, 9}	{1020, 10}	{1035, 10}	{1050, 7}	{1065, 5}	{1080, 10}	{1095, 10}	{1110, 6}	{1125, 11}	{1140, 6}	{1155, 9}	{1170, 9}	{1185, 12}	{1200, 10}	{1215, 7}	{1230, 14}	{1245, 11}	{1260, 12}	{1275, 7}	{1290, 11}	{1305, 11}	{1320, 9}	{1335, 8}	{1350, 11}	{1365, 8}	{1380, 11}	{1395, 9}	{1410, 8}	{1425, 9}	{1440, 9}	{1455, 11}	{1470, 8}	{1485, 11}	{1500, 10}	{}	{0, 10}	{15, 18}	{30, 21}	{45, 19}	{60, 11}	{75, 9}	{90, 8}	{105, 10}	{120, 8}	{135, 13}	{150, 10}	{165, 9}	{180, 8}	{195, 14}	{210, 10}	{225, 14}	{240, 10}	{255, 8}	{270, 11}	{285, 11}	{300, 13}	{315, 6}	{330, 8}	{345, 7}	{360, 6}	{375, 7}	{390, 13}	{405, 19}	{420, 10}	{435, 12}	{450, 10}	{465, 13}	{480, 11}	{495, 8}	{510, 4}	{525, 6}	{540, 13}	{555, 12}	{570, 7}	{585, 11}	{600, 6}	{615, 6}	{630, 10}	{645, 4}	{660, 7}	{675, 7}	{690, 10}	{705, 10}	{720, 12}	{735, 13}	{750, 10}	{765, 4}	{780, 8}	{795, 9}	{810, 11}	{825, 3}	{840, 5}	{855, 14}	{870, 10}	{885, 10}	{900, 17}	{915, 9}	{930, 9}	{945, 15}	{960, 12}	{975, 11}	{990, 12}	{1005, 7}	{1020, 9}	{1035, 16}	{1050, 15}	{1065, 17}	{1080, 8}	{1095, 9}	{1110, 7}	{1125, 10}	{1140, 5}	{1155, 11}	{1170, 14}	{1185, 7}	{1200, 8}	{1215, 18}	{1230, 14}	{1245, 11}	{1260, 14}	{1275, 6}	{1290, 8}	{1305, 6}	{1320, 10}	{1335, 9}	{1350, 14}	{1365, 10}	{1380, 6}	{1395, 11}	{1410, 11}	{1425, 12}	{1440, 9}	{1455, 14}	{1470, 9}	{1485, 10}	{1500, 11}	{}	{0, 10}	{15, 10}	{30, 10}	{45, 4}	{60, 6}	{75, 9}	{90, 5}	{105, 8}	{120, 6}	{135, 13}	{150, 10}	{165, 10}	{180, 11}	{195, 8}	{210, 6}	{225, 12}	{240, 6}	{255, 11}	{270, 13}	{285, 12}	{300, 10}	{315, 6}	{330, 6}	{345, 8}	{360, 8}	{375, 12}	{390, 8}	{405, 9}	{420, 11}	{435, 12}	{450, 13}	{465, 10}	{480, 6}	{495, 13}	{510, 15}	{525, 14}	{540, 11}	{555, 4}	{570, 6}	{585, 12}	{600, 9}	{615, 10}	{630, 13}	{645, 10}	{660, 14}	{675, 9}	{690, 5}	{705, 13}	{720, 18}	{735, 9}	{750, 9}	{765, 11}	{780, 12}	{795, 7}	{810, 8}	{825, 6}	{840, 10}	{855, 6}	{870, 13}	{885, 11}	{900, 8}	{915, 11}	{930, 12}	{945, 13}	{960, 7}	{975, 15}	{990, 18}	{1005, 15}	{1020, 11}	{1035, 5}	{1050, 6}	{1065, 11}	{1080, 14}	{1095, 12}	{1110, 14}	{1125, 15}	{1140, 18}	{1155, 9}	{1170, 5}	{1185, 10}	{1200, 13}	{1215, 6}	{1230, 8}	{1245, 6}	{1260, 1}	{1275, 9}	{1290, 10}	{1305, 9}	{1320, 14}	{1335, 8}	{1350, 8}	{1365, 5}	{1380, 7}	{1395, 9}	{1410, 12}	{1425, 9}	{1440, 10}	{1455, 16}	{1470, 9}	{1485, 12}	{1500, 7}	{}	{0, 10}	{15, 9}	{30, 6}	{45, 12}	{60, 12}	{75, 15}	{90, 7}	{105, 7}	{120, 11}	{135, 10}	{150, 7}	{165, 3}	{180, 5}	{195, 11}	{210, 8}	{225, 6}	{240, 11}	{255, 12}	{270, 8}	{285, 13}	{300, 13}	{315, 10}	{330, 9}	{345, 11}	{360, 10}	{375, 7}	{390, 14}	{405, 14}	{420, 8}	{435, 8}	{450, 17}	{465, 16}	{480, 9}	{495, 8}	{510, 7}	{525, 13}	{540, 15}	{555, 13}	{570, 7}	{585, 7}	{600, 11}	{615, 9}	{630, 6}	{645, 12}	{660, 15}	{675, 8}	{690, 11}	{705, 14}	{720, 10}	{735, 13}	{750, 9}	{765, 6}	{780, 8}	{795, 8}	{810, 6}	{825, 13}	{840, 14}	{855, 10}	{870, 9}	{885, 11}	{900, 11}	{915, 6}	{930, 6}	{945, 16}	{960, 9}	{975, 11}	{990, 14}	{1005, 7}	{1020, 8}	{1035, 6}	{1050, 7}	{1065, 8}	{1080, 9}	{1095, 11}	{1110, 15}	{1125, 12}	{1140, 12}	{1155, 11}	{1170, 7}	{1185, 14}	{1200, 12}	{1215, 6}	{1230, 10}	{1245, 13}	{1260, 12}	{1275, 12}	{1290, 7}	{1305, 7}	{1320, 6}	{1335, 10}	{1350, 10}	{1365, 10}	{1380, 9}	{1395, 13}	{1410, 7}	{1425, 14}	{1440, 10}	{1455, 9}	{1470, 12}	{1485, 8}	{1500, 13}	{}	{0, 10}	{15, 12}	{30, 6}	{45, 6}	{60, 8}	{75, 10}	{90, 11}	{105, 10}	{120, 5}	{135, 10}	{150, 11}	{165, 8}	{180, 4}	{195, 9}	{210, 6}	{225, 13}	{240, 6}	{255, 11}	{270, 14}	{285, 12}	{300, 10}	{315, 13}	{330, 7}	{345, 6}	{360, 9}	{375, 7}	{390, 11}	{405, 7}	{420, 16}	{435, 15}	{450, 9}	{465, 13}	{480, 9}	{495, 10}	{510, 6}	{525, 6}	{540, 16}	{555, 15}	{570, 9}	{585, 10}	{600, 17}	{615, 9}	{630, 11}	{645, 8}	{660, 9}	{675, 7}	{690, 11}	{705, 13}	{720, 19}	{735, 13}	{750, 14}	{765, 11}	{780, 14}	{795, 14}	{810, 8}	{825, 8}	{840, 7}	{855, 16}	{870, 10}	{885, 9}	{900, 12}	{915, 14}	{930, 7}	{945, 9}	{960, 7}	{975, 11}	{990, 11}	{1005, 6}	{1020, 9}	{1035, 15}	{1050, 7}	{1065, 10}	{1080, 9}	{1095, 16}	{1110, 11}	{1125, 11}	{1140, 12}	{1155, 7}	{1170, 10}	{1185, 13}	{1200, 12}	{1215, 13}	{1230, 14}	{1245, 11}	{1260, 15}	{1275, 12}	{1290, 10}	{1305, 11}	{1320, 13}	{1335, 9}	{1350, 13}	{1365, 11}	{1380, 9}	{1395, 12}	{1410, 4}	{1425, 9}	{1440, 10}	{1455, 10}	{1470, 5}	{1485, 6}	{1500, 12}	{}	{0, 10}	{15, 17}	{30, 15}	{45, 8}	{60, 7}	{75, 6}	{90, 16}	{105, 8}	{120, 8}	{135, 10}	{150, 8}	{165, 10}	{180, 7}	{195, 12}	{210, 11}	{225, 13}	{240, 12}	{255, 12}	{270, 9}	{285, 10}	{300, 11}	{315, 12}	{330, 7}	{345, 13}	{360, 10}	{375, 6}	{390, 13}	{405, 7}	{420, 11}	{435, 17}	{450, 8}	{465, 17}	{480, 13}	{495, 6}	{510, 8}	{525, 7}	{540, 15}	{555, 12}	{570, 14}	{585, 10}	{600, 12}	{615, 10}	{630, 11}	{645, 8}	{660, 6}	{675, 8}	{690, 11}	{705, 11}	{720, 11}	{735, 13}	{750, 13}	{765, 11}	{780, 12}	{795, 13}	{810, 6}	{825, 12}	{840, 11}	{855, 6}	{870, 10}	{885, 16}	{900, 12}	{915, 10}	{930, 13}	{945, 10}	{960, 19}	{975, 11}	{990, 8}	{1005, 8}	{1020, 11}	{1035, 12}	{1050, 12}	{1065, 7}	{1080, 7}	{1095, 17}	{1110, 12}	{1125, 7}	{1140, 13}	{1155, 19}	{1170, 9}	{1185, 6}	{1200, 5}	{1215, 6}	{1230, 10}	{1245, 9}	{1260, 10}	{1275, 6}	{1290, 9}	{1305, 7}	{1320, 12}	{1335, 10}	{1350, 7}	{1365, 5}	{1380, 6}	{1395, 8}	{1410, 7}	{1425, 11}	{1440, 13}	{1455, 8}	{1470, 12}	{1485, 12}	{1500, 17}	{}	{0, 10}	{15, 12}	{30, 7}	{45, 10}	{60, 9}	{75, 11}	{90, 14}	{105, 10}	{120, 11}	{135, 5}	{150, 12}	{165, 16}	{180, 14}	{195, 12}	{210, 9}	{225, 11}	{240, 7}	{255, 9}	{270, 10}	{285, 7}	{300, 5}	{315, 9}	{330, 10}	{345, 9}	{360, 10}	{375, 7}	{390, 9}	{405, 10}	{420, 5}	{435, 9}	{450, 10}	{465, 7}	{480, 18}	{495, 15}	{510, 13}	{525, 13}	{540, 13}	{555, 12}	{570, 10}	{585, 10}	{600, 9}	{615, 7}	{630, 7}	{645, 10}	{660, 10}	{675, 4}	{690, 15}	{705, 16}	{720, 11}	{735, 13}	{750, 10}	{765, 13}	{780, 10}	{795, 10}	{810, 10}	{825, 10}	{840, 8}	{855, 13}	{870, 10}	{885, 10}	{900, 6}	{915, 14}	{930, 10}	{945, 13}	{960, 11}	{975, 8}	{990, 8}	{1005, 12}	{1020, 14}	{1035, 11}	{1050, 8}	{1065, 9}	{1080, 8}	{1095, 8}	{1110, 9}	{1125, 13}	{1140, 10}	{1155, 11}	{1170, 7}	{1185, 6}	{1200, 8}	{1215, 12}	{1230, 8}	{1245, 9}	{1260, 10}	{1275, 13}	{1290, 15}	{1305, 10}	{1320, 9}	{1335, 10}	{1350, 12}	{1365, 6}	{1380, 8}	{1395, 12}	{1410, 9}	{1425, 11}	{1440, 8}	{1455, 6}	{1470, 8}	{1485, 10}	{1500, 5}	{}	{0, 10}	{15, 6}	{30, 4}	{45, 9}	{60, 7}	{75, 1}	{90, 7}	{105, 14}	{120, 9}	{135, 9}	{150, 12}	{165, 12}	{180, 8}	{195, 15}	{210, 11}	{225, 9}	{240, 8}	{255, 7}	{270, 12}	{285, 16}	{300, 15}	{315, 11}	{330, 7}	{345, 10}	{360, 6}	{375, 6}	{390, 7}	{405, 10}	{420, 7}	{435, 7}	{450, 10}	{465, 6}	{480, 5}	{495, 8}	{510, 16}	{525, 9}	{540, 16}	{555, 11}	{570, 4}	{585, 9}	{600, 16}	{615, 7}	{630, 10}	{645, 8}	{660, 11}	{675, 7}	{690, 7}	{705, 8}	{720, 4}	{735, 4}	{750, 9}	{765, 12}	{780, 14}	{795, 12}	{810, 11}	{825, 6}	{840, 10}	{855, 13}	{870, 11}	{885, 8}	{900, 8}	{915, 16}	{930, 3}	{945, 8}	{960, 14}	{975, 11}	{990, 9}	{1005, 8}	{1020, 14}	{1035, 9}	{1050, 6}	{1065, 14}	{1080, 11}	{1095, 6}	{1110, 13}	{1125, 10}	{1140, 12}	{1155, 16}	{1170, 10}	{1185, 10}	{1200, 14}	{1215, 11}	{1230, 7}	{1245, 15}	{1260, 9}	{1275, 7}	{1290, 6}	{1305, 10}	{1320, 14}	{1335, 10}	{1350, 6}	{1365, 5}	{1380, 12}	{1395, 6}	{1410, 11}	{1425, 11}	{1440, 10}	{1455, 13}	{1470, 12}	{1485, 13}	{1500, 13}	{}	{0, 10}	{15, 8}	{30, 8}	{45, 15}	{60, 16}	{75, 5}	{90, 6}	{105, 4}	{120, 12}	{135, 9}	{150, 12}	{165, 14}	{180, 10}	{195, 14}	{210, 8}	{225, 8}	{240, 12}	{255, 7}	{270, 3}	{285, 10}	{300, 12}	{315, 14}	{330, 6}	{345, 8}	{360, 10}	{375, 6}	{390, 8}	{405, 6}	{420, 10}	{435, 10}	{450, 12}	{465, 7}	{480, 8}	{495, 9}	{510, 12}	{525, 10}	{540, 9}	{555, 8}	{570, 9}	{585, 12}	{600, 6}	{615, 8}	{630, 11}	{645, 10}	{660, 10}	{675, 10}	{690, 8}	{705, 8}	{720, 13}	{735, 14}	{750, 12}	{765, 9}	{780, 9}	{795, 7}	{810, 8}	{825, 11}	{840, 14}	{855, 21}	{870, 18}	{885, 14}	{900, 10}	{915, 9}	{930, 14}	{945, 8}	{960, 10}	{975, 15}	{990, 9}	{1005, 12}	{1020, 13}	{1035, 14}	{1050, 6}	{1065, 13}	{1080, 9}	{1095, 9}	{1110, 12}	{1125, 14}	{1140, 8}	{1155, 11}	{1170, 8}	{1185, 14}	{1200, 13}	{1215, 6}	{1230, 11}	{1245, 11}	{1260, 12}	{1275, 9}	{1290, 6}	{1305, 12}	{1320, 9}	{1335, 8}	{1350, 10}	{1365, 11}	{1380, 9}	{1395, 11}	{1410, 7}	{1425, 6}	{1440, 16}	{1455, 11}	{1470, 8}	{1485, 5}	{1500, 9}	{}	{0, 10}	{15, 9}	{30, 7}	{45, 6}	{60, 5}	{75, 7}	{90, 6}	{105, 10}	{120, 12}	{135, 12}	{150, 11}	{165, 15}	{180, 6}	{195, 12}	{210, 9}	{225, 7}	{240, 13}	{255, 6}	{270, 9}	{285, 12}	{300, 11}	{315, 12}	{330, 12}	{345, 13}	{360, 10}	{375, 4}	{390, 5}	{405, 9}	{420, 9}	{435, 4}	{450, 7}	{465, 9}	{480, 10}	{495, 10}	{510, 11}	{525, 9}	{540, 12}	{555, 7}	{570, 7}	{585, 9}	{600, 9}	{615, 9}	{630, 7}	{645, 8}	{660, 11}	{675, 9}	{690, 11}	{705, 7}	{720, 10}	{735, 16}	{750, 7}	{765, 10}	{780, 6}	{795, 7}	{810, 11}	{825, 10}	{840, 16}	{855, 9}	{870, 6}	{885, 11}	{900, 8}	{915, 8}	{930, 4}	{945, 10}	{960, 4}	{975, 11}	{990, 16}	{1005, 9}	{1020, 7}	{1035, 5}	{1050, 11}	{1065, 9}	{1080, 7}	{1095, 9}	{1110, 7}	{1125, 14}	{1140, 7}	{1155, 9}	{1170, 6}	{1185, 9}	{1200, 11}	{1215, 13}	{1230, 13}	{1245, 9}	{1260, 15}	{1275, 8}	{1290, 13}	{1305, 14}	{1320, 5}	{1335, 5}	{1350, 10}	{1365, 13}	{1380, 16}	{1395, 4}	{1410, 8}	{1425, 12}	{1440, 10}	{1455, 7}	{1470, 9}	{1485, 10}	{1500, 8}	{}	{0, 10}	{15, 10}	{30, 13}	{45, 10}	{60, 11}	{75, 14}	{90, 14}	{105, 7}	{120, 10}	{135, 14}	{150, 11}	{165, 13}	{180, 4}	{195, 8}	{210, 9}	{225, 9}	{240, 5}	{255, 10}	{270, 16}	{285, 16}	{300, 14}	{315, 10}	{330, 12}	{345, 9}	{360, 10}	{375, 8}	{390, 9}	{405, 14}	{420, 14}	{435, 11}	{450, 10}	{465, 11}	{480, 8}	{495, 12}	{510, 11}	{525, 8}	{540, 8}	{555, 11}	{570, 5}	{585, 13}	{600, 16}	{615, 12}	{630, 6}	{645, 12}	{660, 16}	{675, 9}	{690, 8}	{705, 5}	{720, 12}	{735, 13}	{750, 11}	{765, 9}	{780, 10}	{795, 12}	{810, 10}	{825, 8}	{840, 8}	{855, 9}	{870, 10}	{885, 4}	{900, 6}	{915, 9}	{930, 8}	{945, 7}	{960, 5}	{975, 9}	{990, 10}	{1005, 4}	{1020, 7}	{1035, 6}	{1050, 9}	{1065, 11}	{1080, 10}	{1095, 5}	{1110, 12}	{1125, 16}	{1140, 13}	{1155, 3}	{1170, 8}	{1185, 8}	{1200, 12}	{1215, 7}	{1230, 9}	{1245, 8}	{1260, 10}	{1275, 9}	{1290, 15}	{1305, 10}	{1320, 8}	{1335, 15}	{1350, 6}	{1365, 8}	{1380, 6}	{1395, 9}	{1410, 10}	{1425, 9}	{1440, 10}	{1455, 11}	{1470, 10}	{1485, 8}	{1500, 11}	{}	{0, 10}	{15, 8}	{30, 8}	{45, 9}	{60, 13}	{75, 13}	{90, 14}	{105, 9}	{120, 7}	{135, 13}	{150, 14}	{165, 11}	{180, 11}	{195, 10}	{210, 9}	{225, 8}	{240, 11}	{255, 9}	{270, 7}	{285, 9}	{300, 12}	{315, 13}	{330, 10}	{345, 5}	{360, 12}	{375, 13}	{390, 10}	{405, 9}	{420, 13}	{435, 9}	{450, 7}	{465, 10}	{480, 7}	{495, 15}	{510, 8}	{525, 4}	{540, 7}	{555, 8}	{570, 10}	{585, 9}	{600, 14}	{615, 9}	{630, 10}	{645, 13}	{660, 12}	{675, 11}	{690, 19}	{705, 14}	{720, 14}	{735, 9}	{750, 14}	{765, 9}	{780, 14}	{795, 10}	{810, 9}	{825, 8}	{840, 8}	{855, 5}	{870, 6}	{885, 12}	{900, 9}	{915, 6}	{930, 6}	{945, 7}	{960, 15}	{975, 13}	{990, 10}	{1005, 10}	{1020, 6}	{1035, 10}	{1050, 13}	{1065, 12}	{1080, 7}	{1095, 10}	{1110, 10}	{1125, 5}	{1140, 3}	{1155, 9}	{1170, 7}	{1185, 9}	{1200, 8}	{1215, 12}	{1230, 9}	{1245, 6}	{1260, 9}	{1275, 10}	{1290, 13}	{1305, 11}	{1320, 10}	{1335, 10}	{1350, 9}	{1365, 7}	{1380, 16}	{1395, 10}	{1410, 9}	{1425, 6}	{1440, 12}	{1455, 8}	{1470, 4}	{1485, 5}	{1500, 11}	{}	{0, 10}	{15, 5}	{30, 12}	{45, 9}	{60, 7}	{75, 8}	{90, 8}	{105, 4}	{120, 8}	{135, 5}	{150, 13}	{165, 5}	{180, 9}	{195, 6}	{210, 4}	{225, 10}	{240, 11}	{255, 11}	{270, 14}	{285, 8}	{300, 12}	{315, 6}	{330, 6}	{345, 13}	{360, 8}	{375, 11}	{390, 10}	{405, 12}	{420, 13}	{435, 6}	{450, 12}	{465, 12}	{480, 11}	{495, 10}	{510, 11}	{525, 7}	{540, 13}	{555, 8}	{570, 12}	{585, 10}	{600, 11}	{615, 13}	{630, 10}	{645, 9}	{660, 11}	{675, 13}	{690, 8}	{705, 12}	{720, 16}	{735, 11}	{750, 13}	{765, 14}	{780, 16}	{795, 12}	{810, 15}	{825, 13}	{840, 12}	{855, 13}	{870, 7}	{885, 12}	{900, 5}	{915, 8}	{930, 6}	{945, 4}	{960, 12}	{975, 10}	{990, 10}	{1005, 7}	{1020, 8}	{1035, 14}	{1050, 12}	{1065, 10}	{1080, 8}	{1095, 11}	{1110, 11}	{1125, 5}	{1140, 9}	{1155, 5}	{1170, 7}	{1185, 13}	{1200, 9}	{1215, 11}	{1230, 7}	{1245, 7}	{1260, 13}	{1275, 18}	{1290, 11}	{1305, 8}	{1320, 12}	{1335, 11}	{1350, 11}	{1365, 3}	{1380, 9}	{1395, 16}	{1410, 10}	{1425, 8}	{1440, 10}	{1455, 16}	{1470, 15}	{1485, 18}	{1500, 17}	{}	{0, 10}	{15, 9}	{30, 11}	{45, 8}	{60, 6}	{75, 10}	{90, 10}	{105, 11}	{120, 5}	{135, 8}	{150, 13}	{165, 7}	{180, 7}	{195, 13}	{210, 13}	{225, 12}	{240, 13}	{255, 11}	{270, 11}	{285, 10}	{300, 6}	{315, 7}	{330, 9}	{345, 11}	{360, 6}	{375, 8}	{390, 10}	{405, 9}	{420, 6}	{435, 9}	{450, 12}	{465, 8}	{480, 11}	{495, 15}	{510, 12}	{525, 10}	{540, 14}	{555, 6}	{570, 12}	{585, 6}	{600, 7}	{615, 10}	{630, 8}	{645, 7}	{660, 9}	{675, 12}	{690, 5}	{705, 8}	{720, 6}	{735, 11}	{750, 13}	{765, 11}	{780, 13}	{795, 14}	{810, 12}	{825, 9}	{840, 9}	{855, 11}	{870, 11}	{885, 9}	{900, 8}	{915, 10}	{930, 12}	{945, 8}	{960, 12}	{975, 10}	{990, 11}	{1005, 7}	{1020, 7}	{1035, 4}	{1050, 5}	{1065, 9}	{1080, 12}	{1095, 11}	{1110, 9}	{1125, 6}	{1140, 12}	{1155, 7}	{1170, 6}	{1185, 5}	{1200, 8}	{1215, 16}	{1230, 16}	{1245, 8}	{1260, 12}	{1275, 14}	{1290, 12}	{1305, 13}	{1320, 12}	{1335, 11}	{1350, 10}	{1365, 10}	{1380, 9}	{1395, 12}	{1410, 9}	{1425, 10}	{1440, 9}	{1455, 11}	{1470, 13}	{1485, 12}	{1500, 10}	{}	{0, 10}	{15, 12}	{30, 10}	{45, 6}	{60, 7}	{75, 6}	{90, 10}	{105, 14}	{120, 11}	{135, 9}	{150, 14}	{165, 13}	{180, 16}	{195, 14}	{210, 8}	{225, 10}	{240, 9}	{255, 10}	{270, 10}	{285, 12}	{300, 8}	{315, 8}	{330, 7}	{345, 9}	{360, 8}	{375, 8}	{390, 10}	{405, 7}	{420, 10}	{435, 17}	{450, 11}	{465, 6}	{480, 12}	{495, 8}	{510, 12}	{525, 9}	{540, 14}	{555, 13}	{570, 16}	{585, 13}	{600, 5}	{615, 7}	{630, 11}	{645, 12}	{660, 11}	{675, 17}	{690, 17}	{705, 13}	{720, 16}	{735, 8}	{750, 8}	{765, 5}	{780, 10}	{795, 9}	{810, 10}	{825, 7}	{840, 6}	{855, 9}	{870, 11}	{885, 13}	{900, 15}	{915, 9}	{930, 6}	{945, 10}	{960, 15}	{975, 11}	{990, 9}	{1005, 12}	{1020, 10}	{1035, 13}	{1050, 18}	{1065, 20}	{1080, 9}	{1095, 10}	{1110, 14}	{1125, 11}	{1140, 10}	{1155, 11}	{1170, 16}	{1185, 12}	{1200, 8}	{1215, 11}	{1230, 9}	{1245, 8}	{1260, 6}	{1275, 10}	{1290, 10}	{1305, 8}	{1320, 7}	{1335, 8}	{1350, 9}	{1365, 15}	{1380, 6}	{1395, 7}	{1410, 7}	{1425, 6}	{1440, 7}	{1455, 5}	{1470, 7}	{1485, 11}	{1500, 15}	{}	{0, 10}	{15, 8}	{30, 12}	{45, 9}	{60, 9}	{75, 7}	{90, 9}	{105, 8}	{120, 13}	{135, 6}	{150, 7}	{165, 13}	{180, 13}	{195, 9}	{210, 9}	{225, 9}	{240, 9}	{255, 7}	{270, 15}	{285, 11}	{300, 13}	{315, 11}	{330, 14}	{345, 12}	{360, 8}	{375, 13}	{390, 14}	{405, 12}	{420, 8}	{435, 7}	{450, 13}	{465, 6}	{480, 9}	{495, 13}	{510, 16}	{525, 12}	{540, 6}	{555, 9}	{570, 14}	{585, 10}	{600, 9}	{615, 11}	{630, 10}	{645, 7}	{660, 6}	{675, 6}	{690, 10}	{705, 9}	{720, 9}	{735, 11}	{750, 8}	{765, 8}	{780, 11}	{795, 4}	{810, 14}	{825, 7}	{840, 8}	{855, 11}	{870, 12}	{885, 10}	{900, 6}	{915, 6}	{930, 9}	{945, 10}	{960, 8}	{975, 8}	{990, 14}	{1005, 16}	{1020, 12}	{1035, 12}	{1050, 9}	{1065, 11}	{1080, 13}	{1095, 12}	{1110, 16}	{1125, 8}	{1140, 14}	{1155, 14}	{1170, 7}	{1185, 9}	{1200, 9}	{1215, 9}	{1230, 11}	{1245, 13}	{1260, 9}	{1275, 15}	{1290, 14}	{1305, 10}	{1320, 9}	{1335, 12}	{1350, 9}	{1365, 10}	{1380, 11}	{1395, 12}	{1410, 6}	{1425, 10}	{1440, 9}	{1455, 9}	{1470, 11}	{1485, 11}	{1500, 15}	{}	{0, 10}	{15, 8}	{30, 12}	{45, 6}	{60, 4}	{75, 12}	{90, 12}	{105, 5}	{120, 5}	{135, 11}	{150, 12}	{165, 5}	{180, 10}	{195, 13}	{210, 8}	{225, 10}	{240, 10}	{255, 7}	{270, 14}	{285, 9}	{300, 7}	{315, 9}	{330, 10}	{345, 11}	{360, 14}	{375, 12}	{390, 11}	{405, 14}	{420, 13}	{435, 13}	{450, 10}	{465, 10}	{480, 4}	{495, 8}	{510, 12}	{525, 8}	{540, 19}	{555, 11}	{570, 10}	{585, 8}	{600, 12}	{615, 9}	{630, 12}	{645, 11}	{660, 8}	{675, 9}	{690, 11}	{705, 11}	{720, 11}	{735, 7}	{750, 10}	{765, 10}	{780, 6}	{795, 12}	{810, 12}	{825, 11}	{840, 10}	{855, 10}	{870, 9}	{885, 10}	{900, 7}	{915, 8}	{930, 13}	{945, 13}	{960, 14}	{975, 14}	{990, 10}	{1005, 14}	{1020, 8}	{1035, 10}	{1050, 6}	{1065, 11}	{1080, 13}	{1095, 10}	{1110, 14}	{1125, 9}	{1140, 10}	{1155, 11}	{1170, 17}	{1185, 8}	{1200, 11}	{1215, 6}	{1230, 11}	{1245, 12}	{1260, 11}	{1275, 13}	{1290, 15}	{1305, 3}	{1320, 8}	{1335, 9}	{1350, 5}	{1365, 6}	{1380, 14}	{1395, 5}	{1410, 14}	{1425, 12}	{1440, 9}	{1455, 11}	{1470, 5}	{1485, 7}	{1500, 12}	{}	{0, 10}	{15, 14}	{30, 10}	{45, 9}	{60, 10}	{75, 11}	{90, 17}	{105, 7}	{120, 15}	{135, 16}	{150, 10}	{165, 11}	{180, 12}	{195, 2}	{210, 5}	{225, 12}	{240, 13}	{255, 8}	{270, 10}	{285, 12}	{300, 10}	{315, 10}	{330, 7}	{345, 4}	{360, 6}	{375, 4}	{390, 8}	{405, 10}	{420, 11}	{435, 9}	{450, 5}	{465, 11}	{480, 9}	{495, 6}	{510, 7}	{525, 8}	{540, 8}	{555, 5}	{570, 9}	{585, 14}	{600, 11}	{615, 8}	{630, 13}	{645, 10}	{660, 12}	{675, 10}	{690, 10}	{705, 7}	{720, 10}	{735, 11}	{750, 7}	{765, 8}	{780, 11}	{795, 13}	{810, 12}	{825, 10}	{840, 13}	{855, 9}	{870, 12}	{885, 7}	{900, 7}	{915, 10}	{930, 10}	{945, 11}	{960, 11}	{975, 11}	{990, 14}	{1005, 11}	{1020, 8}	{1035, 9}	{1050, 10}	{1065, 10}	{1080, 13}	{1095, 14}	{1110, 3}	{1125, 8}	{1140, 10}	{1155, 11}	{1170, 15}	{1185, 9}	{1200, 11}	{1215, 7}	{1230, 10}	{1245, 8}	{1260, 10}	{1275, 7}	{1290, 12}	{1305, 11}	{1320, 6}	{1335, 7}	{1350, 9}	{1365, 8}	{1380, 13}	{1395, 11}	{1410, 9}	{1425, 5}	{1440, 8}	{1455, 13}	{1470, 8}	{1485, 7}	{1500, 9}	{}	{0, 10}	{15, 9}	{30, 11}	{45, 6}	{60, 9}	{75, 11}	{90, 13}	{105, 10}	{120, 13}	{135, 5}	{150, 5}	{165, 10}	{180, 7}	{195, 14}	{210, 8}	{225, 6}	{240, 14}	{255, 15}	{270, 10}	{285, 7}	{300, 8}	{315, 12}	{330, 15}	{345, 8}	{360, 21}	{375, 14}	{390, 15}	{405, 17}	{420, 11}	{435, 12}	{450, 14}	{465, 12}	{480, 10}	{495, 8}	{510, 7}	{525, 10}	{540, 12}	{555, 9}	{570, 9}	{585, 14}	{600, 14}	{615, 13}	{630, 15}	{645, 9}	{660, 10}	{675, 11}	{690, 9}	{705, 17}	{720, 12}	{735, 8}	{750, 9}	{765, 7}	{780, 7}	{795, 7}	{810, 7}	{825, 9}	{840, 10}	{855, 11}	{870, 8}	{885, 15}	{900, 13}	{915, 17}	{930, 8}	{945, 8}	{960, 16}	{975, 10}	{990, 12}	{1005, 8}	{1020, 16}	{1035, 9}	{1050, 6}	{1065, 5}	{1080, 10}	{1095, 9}	{1110, 8}	{1125, 9}	{1140, 11}	{1155, 12}	{1170, 11}	{1185, 10}	{1200, 11}	{1215, 6}	{1230, 11}	{1245, 15}	{1260, 10}	{1275, 7}	{1290, 9}	{1305, 10}	{1320, 12}	{1335, 14}	{1350, 10}	{1365, 14}	{1380, 10}	{1395, 6}	{1410, 5}	{1425, 13}	{1440, 14}	{1455, 11}	{1470, 21}	{1485, 9}	{1500, 6}	{}	{0, 10}	{15, 13}	{30, 15}	{45, 12}	{60, 9}	{75, 7}	{90, 11}	{105, 11}	{120, 10}	{135, 5}	{150, 9}	{165, 10}	{180, 12}	{195, 16}	{210, 9}	{225, 6}	{240, 10}	{255, 11}	{270, 10}	{285, 13}	{300, 8}	{315, 10}	{330, 14}	{345, 6}	{360, 12}	{375, 9}	{390, 15}	{405, 10}	{420, 11}	{435, 6}	{450, 8}	{465, 8}	{480, 16}	{495, 14}	{510, 7}	{525, 7}	{540, 7}	{555, 9}	{570, 14}	{585, 10}	{600, 9}	{615, 12}	{630, 9}	{645, 12}	{660, 14}	{675, 17}	{690, 9}	{705, 10}	{720, 6}	{735, 10}	{750, 11}	{765, 8}	{780, 8}	{795, 9}	{810, 8}	{825, 9}	{840, 11}	{855, 10}	{870, 10}	{885, 6}	{900, 10}	{915, 8}	{930, 7}	{945, 12}	{960, 9}	{975, 13}	{990, 16}	{1005, 8}	{1020, 10}	{1035, 9}	{1050, 9}	{1065, 12}	{1080, 7}	{1095, 8}	{1110, 4}	{1125, 7}	{1140, 13}	{1155, 15}	{1170, 7}	{1185, 12}	{1200, 10}	{1215, 8}	{1230, 7}	{1245, 8}	{1260, 9}	{1275, 11}	{1290, 10}	{1305, 13}	{1320, 16}	{1335, 8}	{1350, 19}	{1365, 10}	{1380, 4}	{1395, 7}	{1410, 18}	{1425, 3}	{1440, 12}	{1455, 7}	{1470, 7}	{1485, 13}	{1500, 14}	{}	{0, 10}	{15, 8}	{30, 6}	{45, 12}	{60, 8}	{75, 9}	{90, 5}	{105, 7}	{120, 7}	{135, 12}	{150, 12}	{165, 13}	{180, 12}	{195, 18}	{210, 5}	{225, 9}	{240, 6}	{255, 8}	{270, 8}	{285, 12}	{300, 14}	{315, 12}	{330, 13}	{345, 16}	{360, 17}	{375, 10}	{390, 5}	{405, 8}	{420, 11}	{435, 11}	{450, 9}	{465, 8}	{480, 9}	{495, 14}	{510, 11}	{525, 8}	{540, 6}	{555, 7}	{570, 12}	{585, 15}	{600, 14}	{615, 17}	{630, 7}	{645, 9}	{660, 10}	{675, 12}	{690, 7}	{705, 8}	{720, 7}	{735, 5}	{750, 6}	{765, 14}	{780, 12}	{795, 10}	{810, 8}	{825, 10}	{840, 10}	{855, 9}	{870, 6}	{885, 10}	{900, 8}	{915, 18}	{930, 9}	{945, 8}	{960, 16}	{975, 8}	{990, 8}	{1005, 9}	{1020, 17}	{1035, 9}	{1050, 8}	{1065, 10}	{1080, 18}	{1095, 18}	{1110, 16}	{1125, 10}	{1140, 5}	{1155, 8}	{1170, 11}	{1185, 16}	{1200, 18}	{1215, 11}	{1230, 4}	{1245, 6}	{1260, 10}	{1275, 9}	{1290, 8}	{1305, 7}	{1320, 9}	{1335, 6}	{1350, 9}	{1365, 8}	{1380, 9}	{1395, 9}	{1410, 11}	{1425, 16}	{1440, 15}	{1455, 13}	{1470, 6}	{1485, 9}	{1500, 4}	{}	{0, 10}	{15, 9}	{30, 9}	{45, 14}	{60, 12}	{75, 14}	{90, 10}	{105, 10}	{120, 11}	{135, 9}	{150, 6}	{165, 12}	{180, 14}	{195, 10}	{210, 12}	{225, 9}	{240, 8}	{255, 10}	{270, 6}	{285, 5}	{300, 12}	{315, 8}	{330, 12}	{345, 7}	{360, 8}	{375, 5}	{390, 9}	{405, 4}	{420, 10}	{435, 12}	{450, 10}	{465, 8}	{480, 5}	{495, 13}	{510, 10}	{525, 9}	{540, 5}	{555, 8}	{570, 10}	{585, 9}	{600, 9}	{615, 12}	{630, 7}	{645, 10}	{660, 7}	{675, 9}	{690, 12}	{705, 13}	{720, 11}	{735, 7}	{750, 9}	{765, 11}	{780, 11}	{795, 12}	{810, 11}	{825, 7}	{840, 15}	{855, 9}	{870, 7}	{885, 12}	{900, 12}	{915, 9}	{930, 7}	{945, 8}	{960, 8}	{975, 13}	{990, 12}	{1005, 5}	{1020, 8}	{1035, 6}	{1050, 5}	{1065, 6}	{1080, 10}	{1095, 16}	{1110, 8}	{1125, 13}	{1140, 10}	{1155, 16}	{1170, 6}	{1185, 8}	{1200, 10}	{1215, 12}	{1230, 10}	{1245, 10}	{1260, 6}	{1275, 8}	{1290, 5}	{1305, 11}	{1320, 15}	{1335, 10}	{1350, 12}	{1365, 11}	{1380, 5}	{1395, 12}	{1410, 7}	{1425, 13}	{1440, 10}	{1455, 8}	{1470, 10}	{1485, 6}	{1500, 10}	{}	{0, 10}	{15, 11}	{30, 10}	{45, 7}	{60, 11}	{75, 9}	{90, 12}	{105, 7}	{120, 14}	{135, 11}	{150, 12}	{165, 11}	{180, 15}	{195, 17}	{210, 11}	{225, 13}	{240, 9}	{255, 15}	{270, 9}	{285, 12}	{300, 12}	{315, 12}	{330, 13}	{345, 10}	{360, 9}	{375, 11}	{390, 15}	{405, 5}	{420, 7}	{435, 11}	{450, 11}	{465, 6}	{480, 12}	{495, 10}	{510, 11}	{525, 8}	{540, 6}	{555, 8}	{570, 4}	{585, 7}	{600, 10}	{615, 12}	{630, 13}	{645, 10}	{660, 12}	{675, 15}	{690, 14}	{705, 17}	{720, 9}	{735, 8}	{750, 10}	{765, 9}	{780, 5}	{795, 9}	{810, 10}	{825, 14}	{840, 9}	{855, 16}	{870, 13}	{885, 7}	{900, 17}	{915, 11}	{930, 9}	{945, 14}	{960, 13}	{975, 8}	{990, 17}	{1005, 14}	{1020, 12}	{1035, 11}	{1050, 11}	{1065, 17}	{1080, 11}	{1095, 6}	{1110, 8}	{1125, 5}	{1140, 10}	{1155, 9}	{1170, 9}	{1185, 10}	{1200, 8}	{1215, 10}	{1230, 11}	{1245, 13}	{1260, 16}	{1275, 13}	{1290, 15}	{1305, 11}	{1320, 9}	{1335, 11}	{1350, 10}	{1365, 10}	{1380, 16}	{1395, 16}	{1410, 19}	{1425, 12}	{1440, 12}	{1455, 9}	{1470, 6}	{1485, 6}	{1500, 8}	{}	{0, 10}	{15, 12}	{30, 10}	{45, 6}	{60, 12}	{75, 9}	{90, 9}	{105, 12}	{120, 6}	{135, 7}	{150, 6}	{165, 9}	{180, 5}	{195, 7}	{210, 15}	{225, 15}	{240, 6}	{255, 8}	{270, 12}	{285, 7}	{300, 6}	{315, 6}	{330, 10}	{345, 12}	{360, 7}	{375, 10}	{390, 11}	{405, 9}	{420, 15}	{435, 11}	{450, 9}	{465, 10}	{480, 14}	{495, 12}	{510, 13}	{525, 9}	{540, 10}	{555, 10}	{570, 9}	{585, 15}	{600, 14}	{615, 14}	{630, 10}	{645, 13}	{660, 12}	{675, 10}	{690, 12}	{705, 11}	{720, 10}	{735, 9}	{750, 15}	{765, 11}	{780, 8}	{795, 9}	{810, 5}	{825, 13}	{840, 8}	{855, 11}	{870, 12}	{885, 10}	{900, 6}	{915, 13}	{930, 12}	{945, 12}	{960, 18}	{975, 9}	{990, 12}	{1005, 10}	{1020, 18}	{1035, 14}	{1050, 8}	{1065, 6}	{1080, 6}	{1095, 9}	{1110, 16}	{1125, 11}	{1140, 6}	{1155, 12}	{1170, 10}	{1185, 16}	{1200, 14}	{1215, 8}	{1230, 10}	{1245, 8}	{1260, 10}	{1275, 8}	{1290, 10}	{1305, 10}	{1320, 7}	{1335, 7}	{1350, 5}	{1365, 2}	{1380, 8}	{1395, 11}	{1410, 6}	{1425, 12}	{1440, 13}	{1455, 12}	{1470, 7}	{1485, 12}	{1500, 13}	{}	{0, 10}	{15, 11}	{30, 7}	{45, 15}	{60, 11}	{75, 14}	{90, 6}	{105, 7}	{120, 7}	{135, 6}	{150, 8}	{165, 11}	{180, 16}	{195, 12}	{210, 11}	{225, 9}	{240, 14}	{255, 14}	{270, 7}	{285, 9}	{300, 16}	{315, 12}	{330, 12}	{345, 10}	{360, 10}	{375, 8}	{390, 8}	{405, 11}	{420, 11}	{435, 7}	{450, 14}	{465, 11}	{480, 9}	{495, 11}	{510, 9}	{525, 13}	{540, 8}	{555, 7}	{570, 14}	{585, 8}	{600, 7}	{615, 6}	{630, 10}	{645, 16}	{660, 15}	{675, 7}	{690, 7}	{705, 12}	{720, 14}	{735, 14}	{750, 11}	{765, 7}	{780, 15}	{795, 9}	{810, 7}	{825, 12}	{840, 6}	{855, 9}	{870, 7}	{885, 13}	{900, 7}	{915, 10}	{930, 10}	{945, 11}	{960, 12}	{975, 4}	{990, 7}	{1005, 14}	{1020, 11}	{1035, 5}	{1050, 8}	{1065, 11}	{1080, 13}	{1095, 11}	{1110, 8}	{1125, 10}	{1140, 4}	{1155, 12}	{1170, 13}	{1185, 11}	{1200, 3}	{1215, 7}	{1230, 11}	{1245, 9}	{1260, 10}	{1275, 10}	{1290, 8}	{1305, 7}	{1320, 7}	{1335, 12}	{1350, 7}	{1365, 5}	{1380, 8}	{1395, 10}	{1410, 6}	{1425, 10}	{1440, 10}	{1455, 11}	{1470, 13}	{1485, 10}	{1500, 9}	{}	{0, 10}	{15, 13}	{30, 14}	{45, 15}	{60, 11}	{75, 9}	{90, 12}	{105, 7}	{120, 15}	{135, 15}	{150, 12}	{165, 8}	{180, 7}	{195, 10}	{210, 10}	{225, 11}	{240, 13}	{255, 11}	{270, 13}	{285, 11}	{300, 11}	{315, 10}	{330, 10}	{345, 6}	{360, 10}	{375, 6}	{390, 9}	{405, 15}	{420, 14}	{435, 13}	{450, 7}	{465, 4}	{480, 9}	{495, 9}	{510, 10}	{525, 12}	{540, 6}	{555, 15}	{570, 4}	{585, 7}	{600, 10}	{615, 17}	{630, 14}	{645, 15}	{660, 8}	{675, 11}	{690, 14}	{705, 9}	{720, 9}	{735, 10}	{750, 12}	{765, 10}	{780, 14}	{795, 4}	{810, 7}	{825, 8}	{840, 5}	{855, 10}	{870, 10}	{885, 9}	{900, 7}	{915, 11}	{930, 13}	{945, 5}	{960, 13}	{975, 13}	{990, 13}	{1005, 8}	{1020, 14}	{1035, 10}	{1050, 9}	{1065, 13}	{1080, 9}	{1095, 13}	{1110, 13}	{1125, 12}	{1140, 11}	{1155, 6}	{1170, 9}	{1185, 5}	{1200, 12}	{1215, 4}	{1230, 9}	{1245, 12}	{1260, 12}	{1275, 13}	{1290, 11}	{1305, 8}	{1320, 9}	{1335, 8}	{1350, 6}	{1365, 9}	{1380, 14}	{1395, 17}	{1410, 11}	{1425, 6}	{1440, 7}	{1455, 13}	{1470, 13}	{1485, 12}	{1500, 9}	{}	{0, 10}	{15, 6}	{30, 15}	{45, 14}	{60, 9}	{75, 10}	{90, 7}	{105, 16}	{120, 10}	{135, 7}	{150, 9}	{165, 12}	{180, 4}	{195, 12}	{210, 7}	{225, 12}	{240, 6}	{255, 6}	{270, 9}	{285, 9}	{300, 5}	{315, 7}	{330, 11}	{345, 12}	{360, 10}	{375, 9}	{390, 6}	{405, 14}	{420, 11}	{435, 7}	{450, 9}	{465, 9}	{480, 10}	{495, 10}	{510, 9}	{525, 12}	{540, 9}	{555, 9}	{570, 10}	{585, 5}	{600, 11}	{615, 9}	{630, 11}	{645, 10}	{660, 5}	{675, 9}	{690, 10}	{705, 13}	{720, 12}	{735, 8}	{750, 10}	{765, 18}	{780, 9}	{795, 14}	{810, 8}	{825, 12}	{840, 16}	{855, 10}	{870, 14}	{885, 9}	{900, 12}	{915, 8}	{930, 5}	{945, 10}	{960, 8}	{975, 8}	{990, 14}	{1005, 10}	{1020, 12}	{1035, 13}	{1050, 15}	{1065, 12}	{1080, 23}	{1095, 16}	{1110, 11}	{1125, 5}	{1140, 8}	{1155, 12}	{1170, 10}	{1185, 12}	{1200, 14}	{1215, 18}	{1230, 10}	{1245, 14}	{1260, 8}	{1275, 9}	{1290, 9}	{1305, 8}	{1320, 9}	{1335, 11}	{1350, 6}	{1365, 9}	{1380, 10}	{1395, 11}	{1410, 10}	{1425, 12}	{1440, 18}	{1455, 8}	{1470, 8}	{1485, 8}	{1500, 10}	{}	{0, 10}	{15, 10}	{30, 8}	{45, 10}	{60, 7}	{75, 12}	{90, 10}	{105, 5}	{120, 12}	{135, 15}	{150, 11}	{165, 12}	{180, 14}	{195, 6}	{210, 6}	{225, 13}	{240, 11}	{255, 9}	{270, 16}	{285, 10}	{300, 8}	{315, 6}	{330, 2}	{345, 7}	{360, 6}	{375, 8}	{390, 7}	{405, 14}	{420, 13}	{435, 10}	{450, 13}	{465, 13}	{480, 7}	{495, 13}	{510, 8}	{525, 17}	{540, 12}	{555, 7}	{570, 10}	{585, 13}	{600, 12}	{615, 8}	{630, 12}	{645, 9}	{660, 10}	{675, 12}	{690, 6}	{705, 10}	{720, 8}	{735, 5}	{750, 8}	{765, 13}	{780, 9}	{795, 9}	{810, 6}	{825, 4}	{840, 3}	{855, 6}	{870, 8}	{885, 4}	{900, 11}	{915, 9}	{930, 11}	{945, 9}	{960, 10}	{975, 10}	{990, 8}	{1005, 4}	{1020, 9}	{1035, 14}	{1050, 16}	{1065, 7}	{1080, 9}	{1095, 12}	{1110, 10}	{1125, 8}	{1140, 9}	{1155, 10}	{1170, 11}	{1185, 11}	{1200, 17}	{1215, 15}	{1230, 10}	{1245, 11}	{1260, 7}	{1275, 6}	{1290, 14}	{1305, 13}	{1320, 13}	{1335, 16}	{1350, 8}	{1365, 8}	{1380, 9}	{1395, 5}	{1410, 2}	{1425, 8}	{1440, 15}	{1455, 12}	{1470, 7}	{1485, 8}	{1500, 6}	{}	{0, 10}	{15, 10}	{30, 9}	{45, 8}	{60, 9}	{75, 14}	{90, 18}	{105, 11}	{120, 11}	{135, 9}	{150, 9}	{165, 8}	{180, 15}	{195, 11}	{210, 11}	{225, 11}	{240, 10}	{255, 6}	{270, 6}	{285, 7}	{300, 8}	{315, 9}	{330, 11}	{345, 11}	{360, 6}	{375, 11}	{390, 10}	{405, 11}	{420, 14}	{435, 7}	{450, 15}	{465, 10}	{480, 9}	{495, 16}	{510, 16}	{525, 15}	{540, 10}	{555, 6}	{570, 9}	{585, 11}	{600, 6}	{615, 8}	{630, 5}	{645, 3}	{660, 10}	{675, 11}	{690, 9}	{705, 18}	{720, 15}	{735, 14}	{750, 8}	{765, 11}	{780, 12}	{795, 15}	{810, 8}	{825, 5}	{840, 14}	{855, 15}	{870, 10}	{885, 6}	{900, 12}	{915, 12}	{930, 14}	{945, 10}	{960, 11}	{975, 4}	{990, 6}	{1005, 11}	{1020, 5}	{1035, 11}	{1050, 10}	{1065, 8}	{1080, 8}	{1095, 6}	{1110, 13}	{1125, 6}	{1140, 8}	{1155, 11}	{1170, 12}	{1185, 14}	{1200, 11}	{1215, 12}	{1230, 11}	{1245, 10}	{1260, 8}	{1275, 13}	{1290, 10}	{1305, 8}	{1320, 12}	{1335, 13}	{1350, 10}	{1365, 2}	{1380, 8}	{1395, 9}	{1410, 11}	{1425, 12}	{1440, 11}	{1455, 5}	{1470, 11}	{1485, 8}	{1500, 9}	{}	{0, 10}	{15, 16}	{30, 10}	{45, 13}	{60, 9}	{75, 9}	{90, 10}	{105, 9}	{120, 11}	{135, 11}	{150, 15}	{165, 8}	{180, 9}	{195, 8}	{210, 11}	{225, 13}	{240, 16}	{255, 6}	{270, 13}	{285, 16}	{300, 6}	{315, 11}	{330, 11}	{345, 17}	{360, 9}	{375, 6}	{390, 10}	{405, 13}	{420, 10}	{435, 12}	{450, 10}	{465, 10}	{480, 6}	{495, 9}	{510, 16}	{525, 8}	{540, 6}	{555, 13}	{570, 11}	{585, 6}	{600, 7}	{615, 8}	{630, 8}	{645, 12}	{660, 8}	{675, 10}	{690, 10}	{705, 17}	{720, 6}	{735, 10}	{750, 10}	{765, 19}	{780, 11}	{795, 7}	{810, 8}	{825, 8}	{840, 19}	{855, 13}	{870, 8}	{885, 9}	{900, 8}	{915, 7}	{930, 5}	{945, 9}	{960, 11}	{975, 6}	{990, 9}	{1005, 12}	{1020, 15}	{1035, 8}	{1050, 11}	{1065, 12}	{1080, 14}	{1095, 13}	{1110, 4}	{1125, 8}	{1140, 9}	{1155, 11}	{1170, 10}	{1185, 11}	{1200, 6}	{1215, 13}	{1230, 11}	{1245, 11}	{1260, 10}	{1275, 9}	{1290, 8}	{1305, 15}	{1320, 6}	{1335, 7}	{1350, 8}	{1365, 6}	{1380, 10}	{1395, 12}	{1410, 10}	{1425, 16}	{1440, 11}	{1455, 10}	{1470, 10}	{1485, 9}	{1500, 10}	{}	{0, 10}	{15, 12}	{30, 12}	{45, 11}	{60, 7}	{75, 8}	{90, 14}	{105, 13}	{120, 6}	{135, 10}	{150, 8}	{165, 4}	{180, 8}	{195, 9}	{210, 11}	{225, 8}	{240, 12}	{255, 9}	{270, 8}	{285, 14}	{300, 13}	{315, 11}	{330, 7}	{345, 11}	{360, 8}	{375, 8}	{390, 10}	{405, 9}	{420, 11}	{435, 11}	{450, 14}	{465, 14}	{480, 10}	{495, 6}	{510, 13}	{525, 14}	{540, 10}	{555, 10}	{570, 12}	{585, 7}	{600, 15}	{615, 11}	{630, 9}	{645, 8}	{660, 9}	{675, 12}	{690, 7}	{705, 13}	{720, 7}	{735, 12}	{750, 17}	{765, 14}	{780, 7}	{795, 7}	{810, 7}	{825, 13}	{840, 16}	{855, 15}	{870, 9}	{885, 6}	{900, 8}	{915, 9}	{930, 11}	{945, 11}	{960, 17}	{975, 16}	{990, 15}	{1005, 13}	{1020, 11}	{1035, 9}	{1050, 10}	{1065, 12}	{1080, 13}	{1095, 13}	{1110, 11}	{1125, 12}	{1140, 9}	{1155, 7}	{1170, 9}	{1185, 9}	{1200, 8}	{1215, 10}	{1230, 7}	{1245, 8}	{1260, 15}	{1275, 17}	{1290, 14}	{1305, 7}	{1320, 8}	{1335, 10}	{1350, 9}	{1365, 9}	{1380, 8}	{1395, 11}	{1410, 11}	{1425, 5}	{1440, 5}	{1455, 7}	{1470, 7}	{1485, 11}	{1500, 14}	{}	{0, 10}	{15, 10}	{30, 12}	{45, 13}	{60, 12}	{75, 5}	{90, 7}	{105, 7}	{120, 7}	{135, 9}	{150, 12}	{165, 15}	{180, 11}	{195, 11}	{210, 7}	{225, 8}	{240, 11}	{255, 4}	{270, 3}	{285, 11}	{300, 16}	{315, 8}	{330, 7}	{345, 9}	{360, 11}	{375, 6}	{390, 2}	{405, 8}	{420, 2}	{435, 8}	{450, 10}	{465, 6}	{480, 12}	{495, 14}	{510, 8}	{525, 10}	{540, 15}	{555, 16}	{570, 9}	{585, 10}	{600, 7}	{615, 15}	{630, 15}	{645, 10}	{660, 8}	{675, 12}	{690, 9}	{705, 8}	{720, 7}	{735, 12}	{750, 12}	{765, 13}	{780, 11}	{795, 17}	{810, 12}	{825, 15}	{840, 8}	{855, 8}	{870, 14}	{885, 14}	{900, 19}	{915, 11}	{930, 11}	{945, 11}	{960, 10}	{975, 8}	{990, 10}	{1005, 7}	{1020, 7}	{1035, 10}	{1050, 7}	{1065, 6}	{1080, 7}	{1095, 7}	{1110, 13}	{1125, 15}	{1140, 13}	{1155, 13}	{1170, 9}	{1185, 12}	{1200, 7}	{1215, 12}	{1230, 12}	{1245, 12}	{1260, 8}	{1275, 19}	{1290, 20}	{1305, 13}	{1320, 18}	{1335, 9}	{1350, 7}	{1365, 10}	{1380, 8}	{1395, 8}	{1410, 7}	{1425, 8}	{1440, 14}	{1455, 10}	{1470, 11}	{1485, 12}	{1500, 8}	{}	{0, 10}	{15, 6}	{30, 5}	{45, 8}	{60, 11}	{75, 7}	{90, 12}	{105, 10}	{120, 6}	{135, 10}	{150, 7}	{165, 8}	{180, 13}	{195, 11}	{210, 13}	{225, 11}	{240, 5}	{255, 6}	{270, 12}	{285, 7}	{300, 8}	{315, 12}	{330, 10}	{345, 13}	{360, 10}	{375, 7}	{390, 13}	{405, 14}	{420, 9}	{435, 12}	{450, 6}	{465, 12}	{480, 11}	{495, 11}	{510, 11}	{525, 7}	{540, 7}	{555, 18}	{570, 11}	{585, 13}	{600, 8}	{615, 9}	{630, 13}	{645, 9}	{660, 7}	{675, 8}	{690, 7}	{705, 10}	{720, 8}	{735, 12}	{750, 6}	{765, 9}	{780, 11}	{795, 15}	{810, 14}	{825, 10}	{840, 9}	{855, 14}	{870, 7}	{885, 8}	{900, 12}	{915, 15}	{930, 14}	{945, 11}	{960, 8}	{975, 7}	{990, 10}	{1005, 10}	{1020, 9}	{1035, 9}	{1050, 10}	{1065, 4}	{1080, 7}	{1095, 8}	{1110, 10}	{1125, 6}	{1140, 8}	{1155, 14}	{1170, 7}	{1185, 9}	{1200, 6}	{1215, 6}	{1230, 9}	{1245, 8}	{1260, 5}	{1275, 10}	{1290, 8}	{1305, 10}	{1320, 8}	{1335, 13}	{1350, 11}	{1365, 7}	{1380, 14}	{1395, 13}	{1410, 9}	{1425, 9}	{1440, 14}	{1455, 10}	{1470, 13}	{1485, 14}	{1500, 12}	{}	{0, 10}	{15, 9}	{30, 7}	{45, 12}	{60, 12}	{75, 4}	{90, 5}	{105, 8}	{120, 12}	{135, 4}	{150, 6}	{165, 13}	{180, 16}	{195, 8}	{210, 7}	{225, 10}	{240, 5}	{255, 12}	{270, 13}	{285, 9}	{300, 9}	{315, 10}	{330, 10}	{345, 5}	{360, 12}	{375, 10}	{390, 7}	{405, 4}	{420, 13}	{435, 12}	{450, 7}	{465, 15}	{480, 11}	{495, 13}	{510, 12}	{525, 11}	{540, 7}	{555, 11}	{570, 10}	{585, 10}	{600, 13}	{615, 9}	{630, 12}	{645, 7}	{660, 6}	{675, 11}	{690, 15}	{705, 8}	{720, 6}	{735, 8}	{750, 5}	{765, 11}	{780, 9}	{795, 11}	{810, 7}	{825, 13}	{840, 11}	{855, 8}	{870, 9}	{885, 9}	{900, 13}	{915, 13}	{930, 12}	{945, 8}	{960, 11}	{975, 10}	{990, 10}	{1005, 15}	{1020, 7}	{1035, 12}	{1050, 10}	{1065, 8}	{1080, 8}	{1095, 2}	{1110, 9}	{1125, 13}	{1140, 12}	{1155, 13}	{1170, 8}	{1185, 11}	{1200, 9}	{1215, 11}	{1230, 6}	{1245, 5}	{1260, 11}	{1275, 11}	{1290, 15}	{1305, 12}	{1320, 7}	{1335, 11}	{1350, 8}	{1365, 11}	{1380, 11}	{1395, 15}	{1410, 9}	{1425, 14}	{1440, 12}	{1455, 10}	{1470, 11}	{1485, 13}	{1500, 15}	{}	{0, 10}	{15, 8}	{30, 16}	{45, 14}	{60, 8}	{75, 7}	{90, 8}	{105, 6}	{120, 9}	{135, 8}	{150, 10}	{165, 7}	{180, 9}	{195, 14}	{210, 15}	{225, 8}	{240, 6}	{255, 5}	{270, 4}	{285, 9}	{300, 7}	{315, 7}	{330, 9}	{345, 8}	{360, 13}	{375, 12}	{390, 13}	{405, 6}	{420, 6}	{435, 7}	{450, 15}	{465, 13}	{480, 5}	{495, 13}	{510, 8}	{525, 9}	{540, 7}	{555, 9}	{570, 10}	{585, 9}	{600, 15}	{615, 14}	{630, 8}	{645, 10}	{660, 13}	{675, 13}	{690, 18}	{705, 8}	{720, 13}	{735, 6}	{750, 8}	{765, 11}	{780, 2}	{795, 10}	{810, 6}	{825, 6}	{840, 14}	{855, 13}	{870, 11}	{885, 16}	{900, 9}	{915, 13}	{930, 13}	{945, 10}	{960, 6}	{975, 10}	{990, 9}	{1005, 12}	{1020, 9}	{1035, 13}	{1050, 11}	{1065, 11}	{1080, 10}	{1095, 11}	{1110, 18}	{1125, 12}	{1140, 9}	{1155, 10}	{1170, 10}	{1185, 5}	{1200, 11}	{1215, 11}	{1230, 14}	{1245, 6}	{1260, 12}	{1275, 17}	{1290, 11}	{1305, 10}	{1320, 2}	{1335, 10}	{1350, 12}	{1365, 11}	{1380, 8}	{1395, 6}	{1410, 10}	{1425, 14}	{1440, 7}	{1455, 7}	{1470, 3}	{1485, 9}	{1500, 12}	{}	{0, 10}	{15, 7}	{30, 7}	{45, 9}	{60, 8}	{75, 11}	{90, 7}	{105, 5}	{120, 8}	{135, 9}	{150, 12}	{165, 12}	{180, 12}	{195, 18}	{210, 10}	{225, 9}	{240, 11}	{255, 4}	{270, 12}	{285, 9}	{300, 9}	{315, 5}	{330, 12}	{345, 7}	{360, 5}	{375, 5}	{390, 11}	{405, 17}	{420, 15}	{435, 5}	{450, 10}	{465, 6}	{480, 5}	{495, 8}	{510, 10}	{525, 12}	{540, 8}	{555, 6}	{570, 6}	{585, 12}	{600, 14}	{615, 14}	{630, 11}	{645, 11}	{660, 12}	{675, 11}	{690, 12}	{705, 9}	{720, 9}	{735, 6}	{750, 10}	{765, 11}	{780, 7}	{795, 14}	{810, 13}	{825, 8}	{840, 10}	{855, 10}	{870, 12}	{885, 8}	{900, 9}	{915, 8}	{930, 11}	{945, 9}	{960, 14}	{975, 11}	{990, 12}	{1005, 14}	{1020, 15}	{1035, 11}	{1050, 11}	{1065, 7}	{1080, 11}	{1095, 7}	{1110, 9}	{1125, 10}	{1140, 9}	{1155, 10}	{1170, 8}	{1185, 10}	{1200, 7}	{1215, 10}	{1230, 4}	{1245, 8}	{1260, 9}	{1275, 9}	{1290, 11}	{1305, 9}	{1320, 6}	{1335, 8}	{1350, 7}	{1365, 8}	{1380, 7}	{1395, 13}	{1410, 12}	{1425, 13}	{1440, 15}	{1455, 13}	{1470, 13}	{1485, 10}	{1500, 12}	{}	{0, 10}	{15, 10}	{30, 8}	{45, 8}	{60, 4}	{75, 13}	{90, 14}	{105, 12}	{120, 4}	{135, 8}	{150, 9}	{165, 14}	{180, 11}	{195, 8}	{210, 10}	{225, 9}	{240, 15}	{255, 10}	{270, 6}	{285, 8}	{300, 8}	{315, 8}	{330, 6}	{345, 8}	{360, 6}	{375, 5}	{390, 0}	{405, 5}	{420, 13}	{435, 6}	{450, 13}	{465, 9}	{480, 6}	{495, 7}	{510, 8}	{525, 9}	{540, 9}	{555, 6}	{570, 9}	{585, 3}	{600, 10}	{615, 8}	{630, 4}	{645, 10}	{660, 7}	{675, 12}	{690, 11}	{705, 14}	{720, 12}	{735, 8}	{750, 7}	{765, 10}	{780, 9}	{795, 10}	{810, 8}	{825, 7}	{840, 11}	{855, 8}	{870, 9}	{885, 8}	{900, 9}	{915, 9}	{930, 12}	{945, 6}	{960, 6}	{975, 7}	{990, 7}	{1005, 13}	{1020, 11}	{1035, 13}	{1050, 12}	{1065, 9}	{1080, 14}	{1095, 14}	{1110, 20}	{1125, 10}	{1140, 10}	{1155, 7}	{1170, 13}	{1185, 17}	{1200, 18}	{1215, 12}	{1230, 12}	{1245, 13}	{1260, 12}	{1275, 12}	{1290, 14}	{1305, 21}	{1320, 13}	{1335, 8}	{1350, 11}	{1365, 18}	{1380, 10}	{1395, 13}	{1410, 14}	{1425, 8}	{1440, 7}	{1455, 6}	{1470, 7}	{1485, 7}	{1500, 6}	{}	{0, 10}	{15, 11}	{30, 10}	{45, 11}	{60, 10}	{75, 14}	{90, 16}	{105, 20}	{120, 10}	{135, 11}	{150, 11}	{165, 10}	{180, 9}	{195, 13}	{210, 5}	{225, 7}	{240, 5}	{255, 6}	{270, 8}	{285, 9}	{300, 12}	{315, 11}	{330, 10}	{345, 6}	{360, 9}	{375, 7}	{390, 10}	{405, 12}	{420, 14}	{435, 12}	{450, 8}	{465, 7}	{480, 8}	{495, 16}	{510, 8}	{525, 11}	{540, 9}	{555, 6}	{570, 5}	{585, 9}	{600, 7}	{615, 4}	{630, 8}	{645, 13}	{660, 9}	{675, 10}	{690, 9}	{705, 6}	{720, 10}	{735, 8}	{750, 14}	{765, 10}	{780, 15}	{795, 8}	{810, 7}	{825, 4}	{840, 12}	{855, 12}	{870, 10}	{885, 8}	{900, 8}	{915, 8}	{930, 11}	{945, 12}	{960, 14}	{975, 14}	{990, 16}	{1005, 11}	{1020, 13}	{1035, 14}	{1050, 14}	{1065, 12}	{1080, 10}	{1095, 12}	{1110, 11}	{1125, 8}	{1140, 17}	{1155, 13}	{1170, 12}	{1185, 10}	{1200, 15}	{1215, 10}	{1230, 10}	{1245, 14}	{1260, 11}	{1275, 14}	{1290, 10}	{1305, 11}	{1320, 8}	{1335, 8}	{1350, 11}	{1365, 8}	{1380, 7}	{1395, 12}	{1410, 14}	{1425, 10}	{1440, 14}	{1455, 7}	{1470, 12}	{1485, 8}	{1500, 6}	{}	{0, 10}	{15, 14}	{30, 10}	{45, 13}	{60, 10}	{75, 12}	{90, 7}	{105, 9}	{120, 8}	{135, 8}	{150, 13}	{165, 9}	{180, 11}	{195, 14}	{210, 12}	{225, 16}	{240, 11}	{255, 7}	{270, 8}	{285, 12}	{300, 6}	{315, 9}	{330, 14}	{345, 9}	{360, 10}	{375, 8}	{390, 6}	{405, 15}	{420, 15}	{435, 4}	{450, 11}	{465, 7}	{480, 7}	{495, 11}	{510, 11}	{525, 14}	{540, 10}	{555, 13}	{570, 13}	{585, 12}	{600, 7}	{615, 9}	{630, 9}	{645, 7}	{660, 15}	{675, 8}	{690, 12}	{705, 7}	{720, 11}	{735, 11}	{750, 13}	{765, 12}	{780, 9}	{795, 6}	{810, 15}	{825, 15}	{840, 16}	{855, 10}	{870, 12}	{885, 9}	{900, 7}	{915, 9}	{930, 11}	{945, 7}	{960, 8}	{975, 9}	{990, 8}	{1005, 10}	{1020, 14}	{1035, 13}	{1050, 8}	{1065, 10}	{1080, 9}	{1095, 9}	{1110, 10}	{1125, 6}	{1140, 7}	{1155, 5}	{1170, 13}	{1185, 10}	{1200, 12}	{1215, 9}	{1230, 9}	{1245, 9}	{1260, 12}	{1275, 13}	{1290, 10}	{1305, 12}	{1320, 10}	{1335, 8}	{1350, 10}	{1365, 8}	{1380, 8}	{1395, 8}	{1410, 7}	{1425, 9}	{1440, 9}	{1455, 10}	{1470, 5}	{1485, 10}	{1500, 11}	{}	{0, 10}	{15, 6}	{30, 14}	{45, 9}	{60, 13}	{75, 6}	{90, 10}	{105, 4}	{120, 6}	{135, 15}	{150, 11}	{165, 5}	{180, 6}	{195, 13}	{210, 13}	{225, 10}	{240, 8}	{255, 10}	{270, 6}	{285, 13}	{300, 8}	{315, 14}	{330, 14}	{345, 10}	{360, 8}	{375, 12}	{390, 8}	{405, 11}	{420, 9}	{435, 17}	{450, 13}	{465, 12}	{480, 9}	{495, 14}	{510, 8}	{525, 11}	{540, 11}	{555, 12}	{570, 9}	{585, 4}	{600, 13}	{615, 9}	{630, 12}	{645, 9}	{660, 9}	{675, 7}	{690, 9}	{705, 12}	{720, 10}	{735, 9}	{750, 5}	{765, 11}	{780, 8}	{795, 8}	{810, 13}	{825, 18}	{840, 11}	{855, 14}	{870, 14}	{885, 14}	{900, 9}	{915, 9}	{930, 8}	{945, 9}	{960, 13}	{975, 21}	{990, 15}	{1005, 8}	{1020, 11}	{1035, 3}	{1050, 9}	{1065, 4}	{1080, 15}	{1095, 10}	{1110, 11}	{1125, 10}	{1140, 10}	{1155, 14}	{1170, 8}	{1185, 7}	{1200, 8}	{1215, 9}	{1230, 8}	{1245, 7}	{1260, 8}	{1275, 14}	{1290, 11}	{1305, 7}	{1320, 13}	{1335, 15}	{1350, 9}	{1365, 5}	{1380, 10}	{1395, 11}	{1410, 11}	{1425, 11}	{1440, 18}	{1455, 15}	{1470, 7}	{1485, 6}	{1500, 10}	{}	{0, 10}	{15, 11}	{30, 13}	{45, 10}	{60, 9}	{75, 15}	{90, 12}	{105, 11}	{120, 6}	{135, 10}	{150, 12}	{165, 9}	{180, 9}	{195, 12}	{210, 9}	{225, 6}	{240, 7}	{255, 9}	{270, 11}	{285, 13}	{300, 12}	{315, 15}	{330, 13}	{345, 7}	{360, 15}	{375, 11}	{390, 11}	{405, 12}	{420, 10}	{435, 10}	{450, 10}	{465, 7}	{480, 11}	{495, 11}	{510, 8}	{525, 12}	{540, 6}	{555, 10}	{570, 11}	{585, 10}	{600, 10}	{615, 10}	{630, 10}	{645, 7}	{660, 11}	{675, 12}	{690, 13}	{705, 8}	{720, 12}	{735, 9}	{750, 10}	{765, 11}	{780, 6}	{795, 11}	{810, 4}	{825, 6}	{840, 8}	{855, 12}	{870, 11}	{885, 14}	{900, 18}	{915, 9}	{930, 15}	{945, 17}	{960, 11}	{975, 8}	{990, 8}	{1005, 12}	{1020, 11}	{1035, 14}	{1050, 12}	{1065, 17}	{1080, 11}	{1095, 5}	{1110, 10}	{1125, 7}	{1140, 13}	{1155, 10}	{1170, 11}	{1185, 10}	{1200, 9}	{1215, 9}	{1230, 7}	{1245, 11}	{1260, 12}	{1275, 17}	{1290, 16}	{1305, 12}	{1320, 13}	{1335, 9}	{1350, 8}	{1365, 15}	{1380, 14}	{1395, 12}	{1410, 7}	{1425, 7}	{1440, 7}	{1455, 12}	{1470, 10}	{1485, 8}	{1500, 8}	{}	{0, 10}	{15, 14}	{30, 13}	{45, 8}	{60, 4}	{75, 10}	{90, 13}	{105, 14}	{120, 9}	{135, 7}	{150, 4}	{165, 3}	{180, 7}	{195, 8}	{210, 9}	{225, 8}	{240, 11}	{255, 9}	{270, 9}	{285, 5}	{300, 7}	{315, 7}	{330, 8}	{345, 7}	{360, 5}	{375, 7}	{390, 7}	{405, 8}	{420, 6}	{435, 8}	{450, 10}	{465, 3}	{480, 4}	{495, 10}	{510, 7}	{525, 12}	{540, 17}	{555, 6}	{570, 9}	{585, 12}	{600, 17}	{615, 15}	{630, 13}	{645, 15}	{660, 8}	{675, 4}	{690, 5}	{705, 9}	{720, 11}	{735, 3}	{750, 4}	{765, 4}	{780, 6}	{795, 7}	{810, 10}	{825, 6}	{840, 10}	{855, 12}	{870, 7}	{885, 9}	{900, 11}	{915, 9}	{930, 10}	{945, 11}	{960, 10}	{975, 12}	{990, 11}	{1005, 12}	{1020, 15}	{1035, 11}	{1050, 13}	{1065, 9}	{1080, 5}	{1095, 10}	{1110, 8}	{1125, 5}	{1140, 9}	{1155, 6}	{1170, 15}	{1185, 13}	{1200, 10}	{1215, 9}	{1230, 9}	{1245, 11}	{1260, 8}	{1275, 10}	{1290, 13}	{1305, 6}	{1320, 9}	{1335, 8}	{1350, 12}	{1365, 13}	{1380, 6}	{1395, 7}	{1410, 11}	{1425, 12}	{1440, 12}	{1455, 9}	{1470, 4}	{1485, 6}	{1500, 11}	{}	{0, 10}	{15, 7}	{30, 8}	{45, 7}	{60, 10}	{75, 8}	{90, 8}	{105, 10}	{120, 11}	{135, 9}	{150, 18}	{165, 18}	{180, 8}	{195, 6}	{210, 6}	{225, 12}	{240, 15}	{255, 14}	{270, 17}	{285, 9}	{300, 9}	{315, 6}	{330, 14}	{345, 9}	{360, 10}	{375, 13}	{390, 14}	{405, 12}	{420, 6}	{435, 6}	{450, 2}	{465, 9}	{480, 10}	{495, 9}	{510, 10}	{525, 4}	{540, 9}	{555, 11}	{570, 11}	{585, 8}	{600, 18}	{615, 12}	{630, 15}	{645, 14}	{660, 10}	{675, 6}	{690, 5}	{705, 9}	{720, 14}	{735, 15}	{750, 9}	{765, 13}	{780, 13}	{795, 15}	{810, 11}	{825, 6}	{840, 15}	{855, 13}	{870, 6}	{885, 11}	{900, 4}	{915, 12}	{930, 10}	{945, 5}	{960, 10}	{975, 10}	{990, 13}	{1005, 10}	{1020, 7}	{1035, 11}	{1050, 13}	{1065, 8}	{1080, 13}	{1095, 14}	{1110, 10}	{1125, 10}	{1140, 6}	{1155, 11}	{1170, 10}	{1185, 5}	{1200, 9}	{1215, 3}	{1230, 9}	{1245, 8}	{1260, 7}	{1275, 9}	{1290, 5}	{1305, 8}	{1320, 9}	{1335, 9}	{1350, 5}	{1365, 8}	{1380, 8}	{1395, 14}	{1410, 12}	{1425, 9}	{1440, 13}	{1455, 7}	{1470, 8}	{1485, 10}	{1500, 14}	{}	{0, 10}	{15, 12}	{30, 6}	{45, 10}	{60, 12}	{75, 13}	{90, 7}	{105, 3}	{120, 9}	{135, 13}	{150, 18}	{165, 17}	{180, 10}	{195, 10}	{210, 11}	{225, 12}	{240, 13}	{255, 11}	{270, 13}	{285, 17}	{300, 7}	{315, 7}	{330, 7}	{345, 5}	{360, 8}	{375, 5}	{390, 7}	{405, 9}	{420, 11}	{435, 19}	{450, 13}	{465, 14}	{480, 8}	{495, 9}	{510, 7}	{525, 6}	{540, 6}	{555, 7}	{570, 7}	{585, 10}	{600, 7}	{615, 10}	{630, 7}	{645, 7}	{660, 8}	{675, 12}	{690, 9}	{705, 10}	{720, 6}	{735, 12}	{750, 8}	{765, 8}	{780, 10}	{795, 10}	{810, 13}	{825, 6}	{840, 9}	{855, 12}	{870, 16}	{885, 14}	{900, 9}	{915, 10}	{930, 14}	{945, 15}	{960, 12}	{975, 10}	{990, 14}	{1005, 15}	{1020, 13}	{1035, 8}	{1050, 14}	{1065, 13}	{1080, 13}	{1095, 11}	{1110, 8}	{1125, 13}	{1140, 9}	{1155, 13}	{1170, 10}	{1185, 15}	{1200, 9}	{1215, 6}	{1230, 11}	{1245, 12}	{1260, 5}	{1275, 9}	{1290, 9}	{1305, 11}	{1320, 7}	{1335, 6}	{1350, 7}	{1365, 6}	{1380, 9}	{1395, 8}	{1410, 23}	{1425, 15}	{1440, 14}	{1455, 10}	{1470, 9}	{1485, 9}	{1500, 16}	{}	{0, 10}	{15, 11}	{30, 8}	{45, 9}	{60, 5}	{75, 15}	{90, 13}	{105, 12}	{120, 8}	{135, 14}	{150, 8}	{165, 9}	{180, 11}	{195, 13}	{210, 14}	{225, 8}	{240, 14}	{255, 11}	{270, 15}	{285, 16}	{300, 9}	{315, 5}	{330, 11}	{345, 16}	{360, 14}	{375, 10}	{390, 10}	{405, 5}	{420, 11}	{435, 8}	{450, 5}	{465, 14}	{480, 7}	{495, 8}	{510, 7}	{525, 6}	{540, 10}	{555, 16}	{570, 13}	{585, 14}	{600, 4}	{615, 5}	{630, 8}	{645, 6}	{660, 7}	{675, 7}	{690, 13}	{705, 10}	{720, 12}	{735, 12}	{750, 9}	{765, 10}	{780, 8}	{795, 8}	{810, 10}	{825, 8}	{840, 6}	{855, 8}	{870, 10}	{885, 10}	{900, 15}	{915, 12}	{930, 6}	{945, 12}	{960, 7}	{975, 7}	{990, 12}	{1005, 7}	{1020, 11}	{1035, 14}	{1050, 17}	{1065, 13}	{1080, 10}	{1095, 15}	{1110, 12}	{1125, 11}	{1140, 10}	{1155, 14}	{1170, 18}	{1185, 12}	{1200, 15}	{1215, 11}	{1230, 6}	{1245, 3}	{1260, 8}	{1275, 12}	{1290, 11}	{1305, 14}	{1320, 16}	{1335, 12}	{1350, 8}	{1365, 8}	{1380, 15}	{1395, 11}	{1410, 15}	{1425, 16}	{1440, 14}	{1455, 10}	{1470, 8}	{1485, 15}	{1500, 12}	{}	{0, 10}	{15, 9}	{30, 10}	{45, 11}	{60, 10}	{75, 11}	{90, 4}	{105, 13}	{120, 11}	{135, 13}	{150, 10}	{165, 11}	{180, 13}	{195, 5}	{210, 9}	{225, 7}	{240, 12}	{255, 15}	{270, 13}	{285, 12}	{300, 8}	{315, 12}	{330, 11}	{345, 9}	{360, 6}	{375, 4}	{390, 3}	{405, 15}	{420, 10}	{435, 9}	{450, 9}	{465, 11}	{480, 7}	{495, 13}	{510, 15}	{525, 6}	{540, 6}	{555, 6}	{570, 6}	{585, 10}	{600, 11}	{615, 11}	{630, 11}	{645, 10}	{660, 8}	{675, 10}	{690, 7}	{705, 7}	{720, 11}	{735, 9}	{750, 17}	{765, 13}	{780, 4}	{795, 11}	{810, 15}	{825, 15}	{840, 11}	{855, 9}	{870, 12}	{885, 16}	{900, 11}	{915, 12}	{930, 12}	{945, 8}	{960, 8}	{975, 6}	{990, 14}	{1005, 17}	{1020, 13}	{1035, 12}	{1050, 13}	{1065, 7}	{1080, 9}	{1095, 12}	{1110, 5}	{1125, 10}	{1140, 13}	{1155, 8}	{1170, 12}	{1185, 9}	{1200, 10}	{1215, 9}	{1230, 12}	{1245, 10}	{1260, 8}	{1275, 13}	{1290, 12}	{1305, 10}	{1320, 11}	{1335, 7}	{1350, 9}	{1365, 12}	{1380, 7}	{1395, 6}	{1410, 14}	{1425, 9}	{1440, 9}	{1455, 11}	{1470, 4}	{1485, 12}	{1500, 12}	{}	{0, 10}	{15, 7}	{30, 12}	{45, 9}	{60, 12}	{75, 9}	{90, 14}	{105, 12}	{120, 11}	{135, 12}	{150, 11}	{165, 9}	{180, 8}	{195, 15}	{210, 8}	{225, 7}	{240, 6}	{255, 11}	{270, 14}	{285, 13}	{300, 9}	{315, 8}	{330, 7}	{345, 8}	{360, 9}	{375, 9}	{390, 4}	{405, 10}	{420, 12}	{435, 11}	{450, 12}	{465, 13}	{480, 10}	{495, 9}	{510, 11}	{525, 9}	{540, 8}	{555, 5}	{570, 8}	{585, 7}	{600, 9}	{615, 10}	{630, 8}	{645, 14}	{660, 13}	{675, 10}	{690, 8}	{705, 9}	{720, 12}	{735, 8}	{750, 9}	{765, 14}	{780, 12}	{795, 4}	{810, 10}	{825, 9}	{840, 9}	{855, 10}	{870, 7}	{885, 7}	{900, 8}	{915, 9}	{930, 6}	{945, 10}	{960, 9}	{975, 12}	{990, 11}	{1005, 7}	{1020, 7}	{1035, 14}	{1050, 10}	{1065, 8}	{1080, 10}	{1095, 15}	{1110, 6}	{1125, 14}	{1140, 12}	{1155, 7}	{1170, 13}	{1185, 4}	{1200, 5}	{1215, 5}	{1230, 9}	{1245, 14}	{1260, 6}	{1275, 13}	{1290, 6}	{1305, 11}	{1320, 7}	{1335, 7}	{1350, 11}	{1365, 10}	{1380, 10}	{1395, 11}	{1410, 20}	{1425, 8}	{1440, 13}	{1455, 11}	{1470, 9}	{1485, 6}	{1500, 11}	{}	{0, 10}	{15, 7}	{30, 5}	{45, 7}	{60, 14}	{75, 9}	{90, 8}	{105, 12}	{120, 5}	{135, 13}	{150, 7}	{165, 14}	{180, 8}	{195, 6}	{210, 5}	{225, 8}	{240, 8}	{255, 9}	{270, 9}	{285, 13}	{300, 10}	{315, 6}	{330, 9}	{345, 13}	{360, 7}	{375, 12}	{390, 11}	{405, 5}	{420, 12}	{435, 9}	{450, 8}	{465, 9}	{480, 11}	{495, 12}	{510, 18}	{525, 10}	{540, 7}	{555, 12}	{570, 11}	{585, 13}	{600, 15}	{615, 19}	{630, 8}	{645, 10}	{660, 15}	{675, 9}	{690, 15}	{705, 17}	{720, 14}	{735, 9}	{750, 11}	{765, 4}	{780, 15}	{795, 9}	{810, 10}	{825, 9}	{840, 9}	{855, 7}	{870, 13}	{885, 12}	{900, 13}	{915, 8}	{930, 14}	{945, 7}	{960, 7}	{975, 11}	{990, 5}	{1005, 9}	{1020, 8}	{1035, 5}	{1050, 8}	{1065, 9}	{1080, 9}	{1095, 6}	{1110, 4}	{1125, 10}	{1140, 8}	{1155, 14}	{1170, 10}	{1185, 15}	{1200, 8}	{1215, 9}	{1230, 8}	{1245, 4}	{1260, 7}	{1275, 13}	{1290, 8}	{1305, 6}	{1320, 10}	{1335, 9}	{1350, 14}	{1365, 12}	{1380, 12}	{1395, 6}	{1410, 7}	{1425, 12}	{1440, 15}	{1455, 6}	{1470, 7}	{1485, 4}	{1500, 9}	{}	{0, 10}	{15, 11}	{30, 13}	{45, 9}	{60, 12}	{75, 6}	{90, 11}	{105, 11}	{120, 6}	{135, 10}	{150, 8}	{165, 11}	{180, 4}	{195, 5}	{210, 10}	{225, 12}	{240, 7}	{255, 6}	{270, 9}	{285, 6}	{300, 13}	{315, 12}	{330, 11}	{345, 9}	{360, 7}	{375, 7}	{390, 12}	{405, 12}	{420, 15}	{435, 13}	{450, 11}	{465, 5}	{480, 9}	{495, 15}	{510, 8}	{525, 14}	{540, 12}	{555, 8}	{570, 9}	{585, 8}	{600, 15}	{615, 7}	{630, 12}	{645, 14}	{660, 16}	{675, 8}	{690, 10}	{705, 12}	{720, 13}	{735, 11}	{750, 13}	{765, 11}	{780, 15}	{795, 13}	{810, 16}	{825, 12}	{840, 10}	{855, 10}	{870, 10}	{885, 13}	{900, 7}	{915, 11}	{930, 8}	{945, 10}	{960, 7}	{975, 7}	{990, 7}	{1005, 9}	{1020, 3}	{1035, 10}	{1050, 12}	{1065, 17}	{1080, 9}	{1095, 8}	{1110, 16}	{1125, 6}	{1140, 8}	{1155, 8}	{1170, 9}	{1185, 11}	{1200, 8}	{1215, 4}	{1230, 4}	{1245, 8}	{1260, 12}	{1275, 11}	{1290, 15}	{1305, 11}	{1320, 11}	{1335, 5}	{1350, 12}	{1365, 6}	{1380, 19}	{1395, 14}	{1410, 6}	{1425, 6}	{1440, 13}	{1455, 11}	{1470, 15}	{1485, 18}	{1500, 8}	{}	{0, 10}	{15, 7}	{30, 8}	{45, 9}	{60, 15}	{75, 16}	{90, 11}	{105, 11}	{120, 13}	{135, 8}	{150, 10}	{165, 6}	{180, 10}	{195, 3}	{210, 13}	{225, 8}	{240, 6}	{255, 9}	{270, 6}	{285, 8}	{300, 13}	{315, 15}	{330, 8}	{345, 8}	{360, 10}	{375, 11}	{390, 6}	{405, 10}	{420, 12}	{435, 11}	{450, 9}	{465, 16}	{480, 8}	{495, 8}	{510, 11}	{525, 12}	{540, 8}	{555, 6}	{570, 12}	{585, 12}	{600, 15}	{615, 13}	{630, 12}	{645, 8}	{660, 10}	{675, 13}	{690, 12}	{705, 10}	{720, 10}	{735, 11}	{750, 7}	{765, 9}	{780, 7}	{795, 7}	{810, 12}	{825, 12}	{840, 9}	{855, 6}	{870, 6}	{885, 12}	{900, 9}	{915, 14}	{930, 11}	{945, 13}	{960, 9}	{975, 12}	{990, 12}	{1005, 10}	{1020, 8}	{1035, 11}	{1050, 4}	{1065, 8}	{1080, 7}	{1095, 8}	{1110, 9}	{1125, 13}	{1140, 11}	{1155, 16}	{1170, 10}	{1185, 8}	{1200, 9}	{1215, 11}	{1230, 11}	{1245, 10}	{1260, 13}	{1275, 12}	{1290, 12}	{1305, 10}	{1320, 9}	{1335, 8}	{1350, 6}	{1365, 13}	{1380, 11}	{1395, 12}	{1410, 13}	{1425, 7}	{1440, 12}	{1455, 11}	{1470, 13}	{1485, 11}	{1500, 12}	{}	{0, 10}	{15, 11}	{30, 10}	{45, 9}	{60, 7}	{75, 13}	{90, 16}	{105, 10}	{120, 8}	{135, 10}	{150, 10}	{165, 13}	{180, 8}	{195, 11}	{210, 7}	{225, 8}	{240, 5}	{255, 9}	{270, 10}	{285, 10}	{300, 8}	{315, 11}	{330, 6}	{345, 10}	{360, 13}	{375, 9}	{390, 10}	{405, 6}	{420, 8}	{435, 9}	{450, 7}	{465, 3}	{480, 4}	{495, 6}	{510, 5}	{525, 8}	{540, 5}	{555, 11}	{570, 12}	{585, 8}	{600, 9}	{615, 10}	{630, 9}	{645, 14}	{660, 10}	{675, 9}	{690, 13}	{705, 9}	{720, 11}	{735, 10}	{750, 10}	{765, 6}	{780, 8}	{795, 6}	{810, 13}	{825, 11}	{840, 11}	{855, 6}	{870, 6}	{885, 6}	{900, 10}	{915, 10}	{930, 9}	{945, 16}	{960, 11}	{975, 10}	{990, 12}	{1005, 7}	{1020, 13}	{1035, 13}	{1050, 8}	{1065, 9}	{1080, 9}	{1095, 8}	{1110, 9}	{1125, 11}	{1140, 10}	{1155, 9}	{1170, 7}	{1185, 5}	{1200, 16}	{1215, 15}	{1230, 14}	{1245, 13}	{1260, 6}	{1275, 9}	{1290, 15}	{1305, 10}	{1320, 10}	{1335, 7}	{1350, 8}	{1365, 8}	{1380, 15}	{1395, 15}	{1410, 14}	{1425, 11}	{1440, 14}	{1455, 10}	{1470, 5}	{1485, 9}	{1500, 14}	{}	{0, 10}	{15, 5}	{30, 11}	{45, 9}	{60, 9}	{75, 14}	{90, 10}	{105, 5}	{120, 7}	{135, 10}	{150, 9}	{165, 10}	{180, 13}	{195, 7}	{210, 8}	{225, 11}	{240, 14}	{255, 8}	{270, 9}	{285, 10}	{300, 10}	{315, 5}	{330, 11}	{345, 12}	{360, 11}	{375, 6}	{390, 8}	{405, 9}	{420, 12}	{435, 10}	{450, 12}	{465, 12}	{480, 10}	{495, 5}	{510, 7}	{525, 15}	{540, 5}	{555, 11}	{570, 13}	{585, 8}	{600, 14}	{615, 12}	{630, 12}	{645, 14}	{660, 15}	{675, 8}	{690, 11}	{705, 11}	{720, 12}	{735, 7}	{750, 8}	{765, 8}	{780, 9}	{795, 11}	{810, 11}	{825, 9}	{840, 8}	{855, 10}	{870, 6}	{885, 13}	{900, 15}	{915, 10}	{930, 16}	{945, 12}	{960, 10}	{975, 9}	{990, 7}	{1005, 6}	{1020, 9}	{1035, 12}	{1050, 13}	{1065, 9}	{1080, 13}	{1095, 9}	{1110, 13}	{1125, 6}	{1140, 8}	{1155, 7}	{1170, 11}	{1185, 13}	{1200, 9}	{1215, 7}	{1230, 8}	{1245, 4}	{1260, 7}	{1275, 9}	{1290, 8}	{1305, 10}	{1320, 8}	{1335, 10}	{1350, 8}	{1365, 9}	{1380, 12}	{1395, 7}	{1410, 6}	{1425, 10}	{1440, 12}	{1455, 8}	{1470, 9}	{1485, 6}	{1500, 12}	{}	{0, 10}	{15, 6}	{30, 9}	{45, 9}	{60, 7}	{75, 13}	{90, 8}	{105, 11}	{120, 5}	{135, 8}	{150, 6}	{165, 8}	{180, 13}	{195, 10}	{210, 4}	{225, 6}	{240, 7}	{255, 14}	{270, 7}	{285, 7}	{300, 13}	{315, 11}	{330, 9}	{345, 11}	{360, 16}	{375, 9}	{390, 11}	{405, 4}	{420, 7}	{435, 15}	{450, 13}	{465, 9}	{480, 9}	{495, 11}	{510, 14}	{525, 6}	{540, 6}	{555, 8}	{570, 12}	{585, 11}	{600, 6}	{615, 14}	{630, 14}	{645, 11}	{660, 15}	{675, 8}	{690, 12}	{705, 11}	{720, 11}	{735, 9}	{750, 11}	{765, 10}	{780, 6}	{795, 8}	{810, 8}	{825, 6}	{840, 20}	{855, 7}	{870, 10}	{885, 7}	{900, 8}	{915, 15}	{930, 9}	{945, 10}	{960, 14}	{975, 10}	{990, 10}	{1005, 7}	{1020, 7}	{1035, 12}	{1050, 8}	{1065, 11}	{1080, 13}	{1095, 13}	{1110, 8}	{1125, 12}	{1140, 15}	{1155, 10}	{1170, 7}	{1185, 8}	{1200, 13}	{1215, 10}	{1230, 6}	{1245, 7}	{1260, 5}	{1275, 9}	{1290, 11}	{1305, 10}	{1320, 16}	{1335, 3}	{1350, 12}	{1365, 12}	{1380, 16}	{1395, 13}	{1410, 9}	{1425, 10}	{1440, 6}	{1455, 15}	{1470, 11}	{1485, 7}	{1500, 11}	{}	{0, 10}	{15, 10}	{30, 6}	{45, 14}	{60, 12}	{75, 9}	{90, 16}	{105, 13}	{120, 4}	{135, 6}	{150, 9}	{165, 15}	{180, 15}	{195, 6}	{210, 8}	{225, 15}	{240, 11}	{255, 15}	{270, 10}	{285, 12}	{300, 8}	{315, 6}	{330, 0}	{345, 7}	{360, 14}	{375, 13}	{390, 14}	{405, 8}	{420, 7}	{435, 10}	{450, 10}	{465, 8}	{480, 6}	{495, 7}	{510, 10}	{525, 9}	{540, 12}	{555, 10}	{570, 6}	{585, 7}	{600, 18}	{615, 9}	{630, 16}	{645, 16}	{660, 12}	{675, 6}	{690, 7}	{705, 10}	{720, 10}	{735, 10}	{750, 5}	{765, 7}	{780, 10}	{795, 6}	{810, 12}	{825, 20}	{840, 12}	{855, 7}	{870, 14}	{885, 12}	{900, 11}	{915, 15}	{930, 9}	{945, 8}	{960, 9}	{975, 12}	{990, 10}	{1005, 13}	{1020, 10}	{1035, 12}	{1050, 6}	{1065, 5}	{1080, 5}	{1095, 11}	{1110, 9}	{1125, 8}	{1140, 13}	{1155, 15}	{1170, 14}	{1185, 9}	{1200, 8}	{1215, 9}	{1230, 8}	{1245, 7}	{1260, 8}	{1275, 9}	{1290, 14}	{1305, 15}	{1320, 9}	{1335, 14}	{1350, 7}	{1365, 10}	{1380, 8}	{1395, 11}	{1410, 9}	{1425, 16}	{1440, 17}	{1455, 8}	{1470, 9}	{1485, 8}	{1500, 9}	{}	{0, 10}	{15, 13}	{30, 12}	{45, 7}	{60, 10}	{75, 10}	{90, 6}	{105, 8}	{120, 9}	{135, 6}	{150, 6}	{165, 12}	{180, 13}	{195, 8}	{210, 7}	{225, 6}	{240, 6}	{255, 10}	{270, 8}	{285, 9}	{300, 7}	{315, 6}	{330, 7}	{345, 4}	{360, 9}	{375, 11}	{390, 7}	{405, 6}	{420, 10}	{435, 10}	{450, 3}	{465, 5}	{480, 7}	{495, 13}	{510, 9}	{525, 7}	{540, 13}	{555, 8}	{570, 10}	{585, 8}	{600, 9}	{615, 15}	{630, 15}	{645, 7}	{660, 17}	{675, 16}	{690, 11}	{705, 13}	{720, 13}	{735, 11}	{750, 6}	{765, 11}	{780, 11}	{795, 11}	{810, 12}	{825, 8}	{840, 3}	{855, 11}	{870, 7}	{885, 11}	{900, 8}	{915, 4}	{930, 6}	{945, 14}	{960, 9}	{975, 12}	{990, 16}	{1005, 7}	{1020, 11}	{1035, 8}	{1050, 11}	{1065, 17}	{1080, 18}	{1095, 14}	{1110, 6}	{1125, 10}	{1140, 10}	{1155, 10}	{1170, 5}	{1185, 15}	{1200, 10}	{1215, 12}	{1230, 13}	{1245, 15}	{1260, 12}	{1275, 2}	{1290, 4}	{1305, 4}	{1320, 6}	{1335, 6}	{1350, 10}	{1365, 8}	{1380, 13}	{1395, 10}	{1410, 13}	{1425, 15}	{1440, 7}	{1455, 10}	{1470, 7}	{1485, 16}	{1500, 9}	{}	{0, 10}	{15, 13}	{30, 12}	{45, 10}	{60, 6}	{75, 7}	{90, 11}	{105, 8}	{120, 6}	{135, 8}	{150, 15}	{165, 7}	{180, 8}	{195, 7}	{210, 8}	{225, 6}	{240, 9}	{255, 17}	{270, 3}	{285, 8}	{300, 7}	{315, 9}	{330, 10}	{345, 8}	{360, 11}	{375, 10}	{390, 7}	{405, 8}	{420, 7}	{435, 14}	{450, 9}	{465, 10}	{480, 8}	{495, 10}	{510, 7}	{525, 14}	{540, 7}	{555, 9}	{570, 8}	{585, 8}	{600, 10}	{615, 18}	{630, 14}	{645, 7}	{660, 11}	{675, 11}	{690, 9}	{705, 8}	{720, 16}	{735, 11}	{750, 7}	{765, 9}	{780, 8}	{795, 8}	{810, 14}	{825, 7}	{840, 7}	{855, 14}	{870, 12}	{885, 9}	{900, 14}	{915, 9}	{930, 7}	{945, 7}	{960, 9}	{975, 3}	{990, 11}	{1005, 16}	{1020, 14}	{1035, 11}	{1050, 17}	{1065, 15}	{1080, 8}	{1095, 7}	{1110, 12}	{1125, 8}	{1140, 11}	{1155, 9}	{1170, 6}	{1185, 7}	{1200, 10}	{1215, 9}	{1230, 12}	{1245, 12}	{1260, 11}	{1275, 12}	{1290, 1}	{1305, 10}	{1320, 13}	{1335, 6}	{1350, 5}	{1365, 20}	{1380, 15}	{1395, 8}	{1410, 13}	{1425, 9}	{1440, 11}	{1455, 12}	{1470, 9}	{1485, 12}	{1500, 11}	{}	{0, 10}	{15, 8}	{30, 8}	{45, 8}	{60, 9}	{75, 8}	{90, 8}	{105, 9}	{120, 11}	{135, 6}	{150, 6}	{165, 7}	{180, 11}	{195, 12}	{210, 10}	{225, 9}	{240, 10}	{255, 6}	{270, 9}	{285, 3}	{300, 6}	{315, 9}	{330, 10}	{345, 7}	{360, 11}	{375, 7}	{390, 9}	{405, 14}	{420, 10}	{435, 16}	{450, 10}	{465, 11}	{480, 11}	{495, 10}	{510, 8}	{525, 7}	{540, 5}	{555, 14}	{570, 9}	{585, 8}	{600, 9}	{615, 9}	{630, 9}	{645, 9}	{660, 14}	{675, 11}	{690, 13}	{705, 8}	{720, 6}	{735, 9}	{750, 11}	{765, 10}	{780, 12}	{795, 9}	{810, 11}	{825, 9}	{840, 10}	{855, 7}	{870, 7}	{885, 11}	{900, 8}	{915, 12}	{930, 11}	{945, 9}	{960, 5}	{975, 6}	{990, 6}	{1005, 13}	{1020, 10}	{1035, 6}	{1050, 9}	{1065, 11}	{1080, 4}	{1095, 9}	{1110, 10}	{1125, 10}	{1140, 9}	{1155, 10}	{1170, 8}	{1185, 8}	{1200, 7}	{1215, 6}	{1230, 9}	{1245, 11}	{1260, 9}	{1275, 9}	{1290, 11}	{1305, 11}	{1320, 11}	{1335, 15}	{1350, 17}	{1365, 10}	{1380, 9}	{1395, 9}	{1410, 11}	{1425, 15}	{1440, 5}	{1455, 8}	{1470, 12}	{1485, 7}	{1500, 13}	{}	{0, 10}	{15, 7}	{30, 10}	{45, 9}	{60, 5}	{75, 14}	{90, 13}	{105, 11}	{120, 5}	{135, 13}	{150, 16}	{165, 11}	{180, 12}	{195, 13}	{210, 11}	{225, 11}	{240, 16}	{255, 17}	{270, 13}	{285, 11}	{300, 8}	{315, 11}	{330, 14}	{345, 12}	{360, 13}	{375, 9}	{390, 14}	{405, 7}	{420, 8}	{435, 6}	{450, 8}	{465, 9}	{480, 8}	{495, 4}	{510, 9}	{525, 12}	{540, 11}	{555, 7}	{570, 14}	{585, 11}	{600, 20}	{615, 8}	{630, 14}	{645, 10}	{660, 6}	{675, 13}	{690, 18}	{705, 17}	{720, 12}	{735, 11}	{750, 8}	{765, 12}	{780, 7}	{795, 7}	{810, 10}	{825, 13}	{840, 6}	{855, 5}	{870, 7}	{885, 10}	{900, 13}	{915, 11}	{930, 13}	{945, 13}	{960, 12}	{975, 9}	{990, 8}	{1005, 5}	{1020, 7}	{1035, 10}	{1050, 10}	{1065, 6}	{1080, 5}	{1095, 11}	{1110, 13}	{1125, 15}	{1140, 11}	{1155, 11}	{1170, 10}	{1185, 13}	{1200, 14}	{1215, 7}	{1230, 7}	{1245, 9}	{1260, 10}	{1275, 12}	{1290, 12}	{1305, 4}	{1320, 5}	{1335, 14}	{1350, 12}	{1365, 10}	{1380, 3}	{1395, 8}	{1410, 19}	{1425, 5}	{1440, 8}	{1455, 11}	{1470, 12}	{1485, 7}	{1500, 9}	{}	{0, 10}	{15, 9}	{30, 8}	{45, 10}	{60, 6}	{75, 10}	{90, 6}	{105, 5}	{120, 8}	{135, 8}	{150, 14}	{165, 17}	{180, 11}	{195, 9}	{210, 9}	{225, 6}	{240, 4}	{255, 6}	{270, 4}	{285, 8}	{300, 19}	{315, 5}	{330, 12}	{345, 11}	{360, 10}	{375, 4}	{390, 9}	{405, 9}	{420, 10}	{435, 6}	{450, 6}	{465, 6}	{480, 8}	{495, 11}	{510, 8}	{525, 13}	{540, 12}	{555, 12}	{570, 8}	{585, 8}	{600, 7}	{615, 11}	{630, 8}	{645, 16}	{660, 7}	{675, 9}	{690, 12}	{705, 5}	{720, 6}	{735, 6}	{750, 14}	{765, 13}	{780, 11}	{795, 15}	{810, 13}	{825, 8}	{840, 12}	{855, 8}	{870, 9}	{885, 9}	{900, 10}	{915, 7}	{930, 13}	{945, 6}	{960, 8}	{975, 7}	{990, 9}	{1005, 7}	{1020, 4}	{1035, 5}	{1050, 14}	{1065, 12}	{1080, 13}	{1095, 12}	{1110, 12}	{1125, 14}	{1140, 9}	{1155, 10}	{1170, 11}	{1185, 13}	{1200, 15}	{1215, 9}	{1230, 10}	{1245, 7}	{1260, 12}	{1275, 4}	{1290, 7}	{1305, 9}	{1320, 6}	{1335, 7}	{1350, 14}	{1365, 15}	{1380, 10}	{1395, 4}	{1410, 9}	{1425, 10}	{1440, 9}	{1455, 8}	{1470, 12}	{1485, 8}	{1500, 9}	{}	{0, 10}	{15, 7}	{30, 12}	{45, 9}	{60, 10}	{75, 9}	{90, 15}	{105, 10}	{120, 11}	{135, 12}	{150, 9}	{165, 10}	{180, 12}	{195, 14}	{210, 11}	{225, 11}	{240, 11}	{255, 6}	{270, 9}	{285, 8}	{300, 15}	{315, 10}	{330, 11}	{345, 11}	{360, 15}	{375, 11}	{390, 14}	{405, 15}	{420, 14}	{435, 4}	{450, 5}	{465, 11}	{480, 9}	{495, 8}	{510, 8}	{525, 16}	{540, 10}	{555, 8}	{570, 6}	{585, 13}	{600, 15}	{615, 5}	{630, 6}	{645, 7}	{660, 7}	{675, 6}	{690, 7}	{705, 6}	{720, 11}	{735, 10}	{750, 13}	{765, 7}	{780, 6}	{795, 12}	{810, 12}	{825, 10}	{840, 11}	{855, 10}	{870, 10}	{885, 13}	{900, 7}	{915, 11}	{930, 6}	{945, 12}	{960, 13}	{975, 6}	{990, 10}	{1005, 10}	{1020, 6}	{1035, 5}	{1050, 7}	{1065, 9}	{1080, 7}	{1095, 8}	{1110, 11}	{1125, 12}	{1140, 16}	{1155, 9}	{1170, 10}	{1185, 11}	{1200, 12}	{1215, 9}	{1230, 13}	{1245, 9}	{1260, 9}	{1275, 13}	{1290, 13}	{1305, 12}	{1320, 10}	{1335, 11}	{1350, 11}	{1365, 11}	{1380, 10}	{1395, 6}	{1410, 10}	{1425, 10}	{1440, 15}	{1455, 12}	{1470, 10}	{1485, 9}	{1500, 10}	{}	{0, 10}	{15, 8}	{30, 12}	{45, 9}	{60, 11}	{75, 7}	{90, 7}	{105, 10}	{120, 13}	{135, 5}	{150, 8}	{165, 12}	{180, 10}	{195, 21}	{210, 13}	{225, 14}	{240, 15}	{255, 9}	{270, 12}	{285, 12}	{300, 11}	{315, 13}	{330, 15}	{345, 9}	{360, 8}	{375, 4}	{390, 11}	{405, 12}	{420, 14}	{435, 15}	{450, 15}	{465, 8}	{480, 8}	{495, 13}	{510, 11}	{525, 11}	{540, 11}	{555, 12}	{570, 4}	{585, 9}	{600, 10}	{615, 7}	{630, 9}	{645, 4}	{660, 16}	{675, 10}	{690, 9}	{705, 5}	{720, 8}	{735, 9}	{750, 9}	{765, 12}	{780, 9}	{795, 15}	{810, 14}	{825, 13}	{840, 9}	{855, 8}	{870, 16}	{885, 9}	{900, 8}	{915, 9}	{930, 12}	{945, 6}	{960, 8}	{975, 10}	{990, 9}	{1005, 6}	{1020, 9}	{1035, 11}	{1050, 16}	{1065, 12}	{1080, 13}	{1095, 11}	{1110, 7}	{1125, 8}	{1140, 18}	{1155, 9}	{1170, 18}	{1185, 13}	{1200, 13}	{1215, 7}	{1230, 10}	{1245, 11}	{1260, 15}	{1275, 9}	{1290, 8}	{1305, 10}	{1320, 10}	{1335, 18}	{1350, 12}	{1365, 15}	{1380, 7}	{1395, 9}	{1410, 12}	{1425, 11}	{1440, 9}	{1455, 7}	{1470, 6}	{1485, 9}	{1500, 11}	{}	{0, 10}	{15, 7}	{30, 14}	{45, 16}	{60, 9}	{75, 11}	{90, 9}	{105, 13}	{120, 15}	{135, 18}	{150, 11}	{165, 7}	{180, 11}	{195, 14}	{210, 9}	{225, 11}	{240, 14}	{255, 3}	{270, 12}	{285, 13}	{300, 9}	{315, 10}	{330, 10}	{345, 6}	{360, 10}	{375, 10}	{390, 11}	{405, 8}	{420, 12}	{435, 8}	{450, 6}	{465, 11}	{480, 14}	{495, 14}	{510, 11}	{525, 12}	{540, 7}	{555, 10}	{570, 6}	{585, 5}	{600, 12}	{615, 13}	{630, 7}	{645, 8}	{660, 10}	{675, 10}	{690, 14}	{705, 12}	{720, 10}	{735, 15}	{750, 16}	{765, 16}	{780, 14}	{795, 9}	{810, 7}	{825, 7}	{840, 11}	{855, 8}	{870, 9}	{885, 12}	{900, 12}	{915, 9}	{930, 10}	{945, 8}	{960, 8}	{975, 3}	{990, 6}	{1005, 13}	{1020, 9}	{1035, 6}	{1050, 8}	{1065, 10}	{1080, 6}	{1095, 9}	{1110, 4}	{1125, 5}	{1140, 12}	{1155, 12}	{1170, 14}	{1185, 13}	{1200, 10}	{1215, 10}	{1230, 10}	{1245, 12}	{1260, 8}	{1275, 10}	{1290, 12}	{1305, 14}	{1320, 12}	{1335, 9}	{1350, 5}	{1365, 10}	{1380, 9}	{1395, 7}	{1410, 8}	{1425, 13}	{1440, 14}	{1455, 12}	{1470, 9}	{1485, 10}	{1500, 8}	{}	{0, 10}	{15, 7}	{30, 10}	{45, 6}	{60, 9}	{75, 9}	{90, 13}	{105, 15}	{120, 13}	{135, 13}	{150, 11}	{165, 17}	{180, 15}	{195, 11}	{210, 9}	{225, 11}	{240, 10}	{255, 9}	{270, 7}	{285, 11}	{300, 10}	{315, 14}	{330, 11}	{345, 10}	{360, 11}	{375, 14}	{390, 8}	{405, 11}	{420, 11}	{435, 13}	{450, 7}	{465, 9}	{480, 5}	{495, 11}	{510, 14}	{525, 12}	{540, 17}	{555, 10}	{570, 10}	{585, 9}	{600, 15}	{615, 8}	{630, 4}	{645, 4}	{660, 12}	{675, 10}	{690, 5}	{705, 11}	{720, 8}	{735, 15}	{750, 12}	{765, 14}	{780, 9}	{795, 5}	{810, 7}	{825, 8}	{840, 12}	{855, 10}	{870, 12}	{885, 8}	{900, 10}	{915, 6}	{930, 5}	{945, 14}	{960, 16}	{975, 13}	{990, 22}	{1005, 11}	{1020, 6}	{1035, 6}	{1050, 6}	{1065, 11}	{1080, 9}	{1095, 6}	{1110, 10}	{1125, 12}	{1140, 5}	{1155, 13}	{1170, 13}	{1185, 13}	{1200, 8}	{1215, 10}	{1230, 16}	{1245, 9}	{1260, 10}	{1275, 6}	{1290, 5}	{1305, 12}	{1320, 13}	{1335, 13}	{1350, 11}	{1365, 9}	{1380, 4}	{1395, 7}	{1410, 7}	{1425, 8}	{1440, 8}	{1455, 10}	{1470, 11}	{1485, 5}	{1500, 13}	{}	{0, 10}	{15, 7}	{30, 11}	{45, 5}	{60, 11}	{75, 10}	{90, 2}	{105, 11}	{120, 5}	{135, 5}	{150, 8}	{165, 8}	{180, 9}	{195, 8}	{210, 14}	{225, 13}	{240, 16}	{255, 9}	{270, 7}	{285, 15}	{300, 15}	{315, 17}	{330, 13}	{345, 14}	{360, 10}	{375, 7}	{390, 9}	{405, 6}	{420, 13}	{435, 12}	{450, 11}	{465, 7}	{480, 6}	{495, 10}	{510, 10}	{525, 9}	{540, 7}	{555, 14}	{570, 12}	{585, 10}	{600, 10}	{615, 11}	{630, 6}	{645, 10}	{660, 7}	{675, 13}	{690, 10}	{705, 9}	{720, 12}	{735, 13}	{750, 11}	{765, 11}	{780, 17}	{795, 11}	{810, 9}	{825, 4}	{840, 6}	{855, 12}	{870, 5}	{885, 6}	{900, 10}	{915, 7}	{930, 9}	{945, 8}	{960, 12}	{975, 9}	{990, 7}	{1005, 12}	{1020, 11}	{1035, 8}	{1050, 8}	{1065, 8}	{1080, 10}	{1095, 11}	{1110, 6}	{1125, 11}	{1140, 9}	{1155, 9}	{1170, 7}	{1185, 12}	{1200, 4}	{1215, 8}	{1230, 6}	{1245, 12}	{1260, 7}	{1275, 11}	{1290, 15}	{1305, 13}	{1320, 10}	{1335, 12}	{1350, 12}	{1365, 14}	{1380, 18}	{1395, 12}	{1410, 7}	{1425, 9}	{1440, 5}	{1455, 7}	{1470, 9}	{1485, 14}	{1500, 10}	{}	{0, 10}	{15, 11}	{30, 7}	{45, 13}	{60, 18}	{75, 7}	{90, 15}	{105, 12}	{120, 11}	{135, 13}	{150, 13}	{165, 12}	{180, 8}	{195, 9}	{210, 10}	{225, 6}	{240, 8}	{255, 6}	{270, 16}	{285, 7}	{300, 10}	{315, 8}	{330, 11}	{345, 11}	{360, 14}	{375, 10}	{390, 10}	{405, 14}	{420, 13}	{435, 8}	{450, 9}	{465, 8}	{480, 9}	{495, 8}	{510, 12}	{525, 7}	{540, 14}	{555, 10}	{570, 14}	{585, 14}	{600, 10}	{615, 9}	{630, 8}	{645, 14}	{660, 10}	{675, 10}	{690, 10}	{705, 6}	{720, 6}	{735, 14}	{750, 14}	{765, 7}	{780, 11}	{795, 5}	{810, 6}	{825, 9}	{840, 6}	{855, 9}	{870, 9}	{885, 8}	{900, 7}	{915, 11}	{930, 11}	{945, 10}	{960, 14}	{975, 6}	{990, 14}	{1005, 8}	{1020, 8}	{1035, 9}	{1050, 6}	{1065, 12}	{1080, 10}	{1095, 8}	{1110, 4}	{1125, 8}	{1140, 14}	{1155, 12}	{1170, 9}	{1185, 11}	{1200, 10}	{1215, 10}	{1230, 13}	{1245, 12}	{1260, 13}	{1275, 13}	{1290, 10}	{1305, 10}	{1320, 11}	{1335, 7}	{1350, 11}	{1365, 6}	{1380, 10}	{1395, 9}	{1410, 12}	{1425, 13}	{1440, 11}	{1455, 8}	{1470, 9}	{1485, 10}	{1500, 7}	{}	{0, 10}	{15, 11}	{30, 10}	{45, 6}	{60, 8}	{75, 10}	{90, 11}	{105, 11}	{120, 14}	{135, 10}	{150, 8}	{165, 16}	{180, 7}	{195, 13}	{210, 19}	{225, 11}	{240, 11}	{255, 13}	{270, 10}	{285, 9}	{300, 13}	{315, 5}	{330, 16}	{345, 11}	{360, 11}	{375, 15}	{390, 11}	{405, 10}	{420, 13}	{435, 12}	{450, 19}	{465, 13}	{480, 9}	{495, 9}	{510, 13}	{525, 13}	{540, 3}	{555, 11}	{570, 9}	{585, 14}	{600, 12}	{615, 7}	{630, 9}	{645, 11}	{660, 14}	{675, 8}	{690, 10}	{705, 3}	{720, 8}	{735, 6}	{750, 6}	{765, 11}	{780, 7}	{795, 9}	{810, 18}	{825, 9}	{840, 10}	{855, 12}	{870, 10}	{885, 13}	{900, 9}	{915, 10}	{930, 13}	{945, 11}	{960, 7}	{975, 10}	{990, 10}	{1005, 7}	{1020, 9}	{1035, 11}	{1050, 8}	{1065, 7}	{1080, 13}	{1095, 16}	{1110, 12}	{1125, 5}	{1140, 9}	{1155, 12}	{1170, 13}	{1185, 11}	{1200, 8}	{1215, 13}	{1230, 2}	{1245, 8}	{1260, 11}	{1275, 6}	{1290, 8}	{1305, 7}	{1320, 7}	{1335, 11}	{1350, 11}	{1365, 14}	{1380, 8}	{1395, 9}	{1410, 9}	{1425, 9}	{1440, 11}	{1455, 11}	{1470, 8}	{1485, 16}	{1500, 14}	{}	{0, 10}	{15, 8}	{30, 6}	{45, 10}	{60, 9}	{75, 11}	{90, 8}	{105, 10}	{120, 8}	{135, 12}	{150, 11}	{165, 10}	{180, 9}	{195, 7}	{210, 11}	{225, 14}	{240, 14}	{255, 11}	{270, 17}	{285, 7}	{300, 9}	{315, 6}	{330, 14}	{345, 11}	{360, 7}	{375, 9}	{390, 14}	{405, 10}	{420, 12}	{435, 12}	{450, 8}	{465, 7}	{480, 8}	{495, 7}	{510, 10}	{525, 12}	{540, 7}	{555, 9}	{570, 8}	{585, 9}	{600, 13}	{615, 9}	{630, 10}	{645, 7}	{660, 12}	{675, 10}	{690, 13}	{705, 5}	{720, 8}	{735, 8}	{750, 6}	{765, 11}	{780, 7}	{795, 7}	{810, 10}	{825, 6}	{840, 5}	{855, 7}	{870, 8}	{885, 8}	{900, 11}	{915, 9}	{930, 10}	{945, 11}	{960, 8}	{975, 10}	{990, 9}	{1005, 9}	{1020, 7}	{1035, 6}	{1050, 9}	{1065, 9}	{1080, 9}	{1095, 8}	{1110, 17}	{1125, 10}	{1140, 10}	{1155, 14}	{1170, 14}	{1185, 12}	{1200, 16}	{1215, 14}	{1230, 14}	{1245, 6}	{1260, 11}	{1275, 15}	{1290, 12}	{1305, 18}	{1320, 12}	{1335, 15}	{1350, 7}	{1365, 11}	{1380, 9}	{1395, 13}	{1410, 12}	{1425, 13}	{1440, 6}	{1455, 7}	{1470, 14}	{1485, 16}	{1500, 16}	{}	{0, 10}	{15, 12}	{30, 11}	{45, 7}	{60, 10}	{75, 12}	{90, 8}	{105, 10}	{120, 12}	{135, 8}	{150, 12}	{165, 9}	{180, 10}	{195, 10}	{210, 10}	{225, 10}	{240, 11}	{255, 7}	{270, 7}	{285, 11}	{300, 11}	{315, 12}	{330, 11}	{345, 12}	{360, 11}	{375, 13}	{390, 12}	{405, 9}	{420, 12}	{435, 11}	{450, 9}	{465, 11}	{480, 11}	{495, 14}	{510, 8}	{525, 12}	{540, 10}	{555, 7}	{570, 5}	{585, 11}	{600, 12}	{615, 14}	{630, 17}	{645, 12}	{660, 10}	{675, 11}	{690, 14}	{705, 10}	{720, 10}	{735, 9}	{750, 12}	{765, 15}	{780, 14}	{795, 9}	{810, 15}	{825, 10}	{840, 6}	{855, 9}	{870, 9}	{885, 8}	{900, 13}	{915, 8}	{930, 9}	{945, 12}	{960, 5}	{975, 8}	{990, 8}	{1005, 6}	{1020, 8}	{1035, 8}	{1050, 12}	{1065, 7}	{1080, 9}	{1095, 11}	{1110, 11}	{1125, 11}	{1140, 8}	{1155, 9}	{1170, 14}	{1185, 12}	{1200, 10}	{1215, 9}	{1230, 7}	{1245, 8}	{1260, 10}	{1275, 13}	{1290, 9}	{1305, 9}	{1320, 8}	{1335, 11}	{1350, 9}	{1365, 11}	{1380, 11}	{1395, 4}	{1410, 6}	{1425, 9}	{1440, 6}	{1455, 15}	{1470, 6}	{1485, 12}	{1500, 10}	{}	{0, 10}	{15, 20}	{30, 13}	{45, 4}	{60, 11}	{75, 13}	{90, 11}	{105, 14}	{120, 14}	{135, 13}	{150, 13}	{165, 12}	{180, 16}	{195, 11}	{210, 8}	{225, 9}	{240, 14}	{255, 13}	{270, 10}	{285, 10}	{300, 14}	{315, 12}	{330, 9}	{345, 9}	{360, 10}	{375, 9}	{390, 12}	{405, 15}	{420, 13}	{435, 8}	{450, 10}	{465, 9}	{480, 7}	{495, 10}	{510, 17}	{525, 14}	{540, 14}	{555, 11}	{570, 6}	{585, 7}	{600, 12}	{615, 9}	{630, 10}	{645, 8}	{660, 8}	{675, 15}	{690, 7}	{705, 10}	{720, 11}	{735, 15}	{750, 14}	{765, 11}	{780, 13}	{795, 11}	{810, 16}	{825, 6}	{840, 7}	{855, 11}	{870, 10}	{885, 9}	{900, 6}	{915, 9}	{930, 7}	{945, 14}	{960, 7}	{975, 15}	{990, 15}	{1005, 12}	{1020, 11}	{1035, 14}	{1050, 6}	{1065, 5}	{1080, 7}	{1095, 7}	{1110, 9}	{1125, 7}	{1140, 12}	{1155, 11}	{1170, 8}	{1185, 9}	{1200, 7}	{1215, 11}	{1230, 11}	{1245, 16}	{1260, 14}	{1275, 8}	{1290, 9}	{1305, 6}	{1320, 17}	{1335, 9}	{1350, 14}	{1365, 9}	{1380, 5}	{1395, 12}	{1410, 10}	{1425, 10}	{1440, 10}	{1455, 9}	{1470, 7}	{1485, 11}	{1500, 6}	{}	{0, 10}	{15, 11}	{30, 9}	{45, 2}	{60, 10}	{75, 7}	{90, 1}	{105, 7}	{120, 13}	{135, 8}	{150, 13}	{165, 2}	{180, 10}	{195, 17}	{210, 9}	{225, 9}	{240, 15}	{255, 8}	{270, 8}	{285, 10}	{300, 9}	{315, 7}	{330, 13}	{345, 10}	{360, 9}	{375, 13}	{390, 15}	{405, 13}	{420, 10}	{435, 16}	{450, 11}	{465, 13}	{480, 15}	{495, 8}	{510, 8}	{525, 12}	{540, 5}	{555, 11}	{570, 11}	{585, 11}	{600, 11}	{615, 9}	{630, 10}	{645, 12}	{660, 11}	{675, 11}	{690, 4}	{705, 10}	{720, 6}	{735, 7}	{750, 14}	{765, 14}	{780, 10}	{795, 8}	{810, 15}	{825, 20}	{840, 10}	{855, 10}	{870, 11}	{885, 8}	{900, 13}	{915, 14}	{930, 13}	{945, 9}	{960, 9}	{975, 5}	{990, 12}	{1005, 10}	{1020, 16}	{1035, 11}	{1050, 11}	{1065, 10}	{1080, 8}	{1095, 4}	{1110, 11}	{1125, 9}	{1140, 13}	{1155, 16}	{1170, 13}	{1185, 14}	{1200, 11}	{1215, 11}	{1230, 15}	{1245, 12}	{1260, 13}	{1275, 12}	{1290, 14}	{1305, 14}	{1320, 14}	{1335, 12}	{1350, 9}	{1365, 16}	{1380, 8}	{1395, 17}	{1410, 12}	{1425, 13}	{1440, 12}	{1455, 12}	{1470, 8}	{1485, 13}	{1500, 13}	{}	{0, 10}	{15, 7}	{30, 7}	{45, 14}	{60, 8}	{75, 15}	{90, 15}	{105, 9}	{120, 6}	{135, 11}	{150, 9}	{165, 13}	{180, 9}	{195, 11}	{210, 13}	{225, 9}	{240, 8}	{255, 13}	{270, 12}	{285, 8}	{300, 4}	{315, 12}	{330, 14}	{345, 12}	{360, 12}	{375, 8}	{390, 13}	{405, 10}	{420, 9}	{435, 11}	{450, 6}	{465, 10}	{480, 6}	{495, 4}	{510, 6}	{525, 7}	{540, 9}	{555, 12}	{570, 9}	{585, 13}	{600, 12}	{615, 10}	{630, 15}	{645, 16}	{660, 15}	{675, 19}	{690, 18}	{705, 9}	{720, 8}	{735, 3}	{750, 5}	{765, 9}	{780, 13}	{795, 12}	{810, 11}	{825, 8}	{840, 13}	{855, 13}	{870, 15}	{885, 15}	{900, 9}	{915, 10}	{930, 11}	{945, 10}	{960, 13}	{975, 7}	{990, 8}	{1005, 7}	{1020, 7}	{1035, 13}	{1050, 11}	{1065, 7}	{1080, 9}	{1095, 11}	{1110, 7}	{1125, 6}	{1140, 8}	{1155, 15}	{1170, 7}	{1185, 10}	{1200, 10}	{1215, 6}	{1230, 10}	{1245, 5}	{1260, 7}	{1275, 12}	{1290, 14}	{1305, 14}	{1320, 11}	{1335, 10}	{1350, 11}	{1365, 16}	{1380, 12}	{1395, 8}	{1410, 7}	{1425, 12}	{1440, 9}	{1455, 11}	{1470, 11}	{1485, 14}	{1500, 14}	{}	{0, 10}	{15, 6}	{30, 6}	{45, 9}	{60, 13}	{75, 12}	{90, 12}	{105, 10}	{120, 4}	{135, 7}	{150, 10}	{165, 11}	{180, 8}	{195, 10}	{210, 12}	{225, 15}	{240, 11}	{255, 8}	{270, 8}	{285, 8}	{300, 13}	{315, 4}	{330, 6}	{345, 10}	{360, 12}	{375, 17}	{390, 7}	{405, 10}	{420, 5}	{435, 6}	{450, 15}	{465, 18}	{480, 12}	{495, 4}	{510, 5}	{525, 5}	{540, 8}	{555, 10}	{570, 6}	{585, 14}	{600, 10}	{615, 7}	{630, 10}	{645, 11}	{660, 18}	{675, 10}	{690, 11}	{705, 11}	{720, 13}	{735, 10}	{750, 13}	{765, 8}	{780, 6}	{795, 12}	{810, 9}	{825, 6}	{840, 9}	{855, 5}	{870, 15}	{885, 13}	{900, 9}	{915, 13}	{930, 6}	{945, 9}	{960, 11}	{975, 5}	{990, 8}	{1005, 12}	{1020, 18}	{1035, 10}	{1050, 12}	{1065, 3}	{1080, 12}	{1095, 11}	{1110, 15}	{1125, 8}	{1140, 8}	{1155, 11}	{1170, 9}	{1185, 15}	{1200, 11}	{1215, 9}	{1230, 7}	{1245, 6}	{1260, 6}	{1275, 8}	{1290, 14}	{1305, 10}	{1320, 13}	{1335, 11}	{1350, 9}	{1365, 8}	{1380, 9}	{1395, 12}	{1410, 8}	{1425, 12}	{1440, 15}	{1455, 10}	{1470, 9}	{1485, 10}	{1500, 12}	{}	{0, 10}	{15, 14}	{30, 14}	{45, 6}	{60, 9}	{75, 11}	{90, 15}	{105, 13}	{120, 9}	{135, 7}	{150, 11}	{165, 14}	{180, 11}	{195, 16}	{210, 11}	{225, 8}	{240, 8}	{255, 10}	{270, 8}	{285, 12}	{300, 6}	{315, 9}	{330, 6}	{345, 12}	{360, 7}	{375, 8}	{390, 12}	{405, 7}	{420, 9}	{435, 10}	{450, 12}	{465, 6}	{480, 9}	{495, 7}	{510, 6}	{525, 8}	{540, 11}	{555, 17}	{570, 13}	{585, 12}	{600, 13}	{615, 10}	{630, 13}	{645, 9}	{660, 13}	{675, 9}	{690, 10}	{705, 11}	{720, 13}	{735, 11}	{750, 12}	{765, 16}	{780, 11}	{795, 3}	{810, 13}	{825, 8}	{840, 11}	{855, 14}	{870, 8}	{885, 15}	{900, 11}	{915, 13}	{930, 10}	{945, 7}	{960, 11}	{975, 10}	{990, 8}	{1005, 11}	{1020, 11}	{1035, 8}	{1050, 12}	{1065, 6}	{1080, 11}	{1095, 16}	{1110, 5}	{1125, 2}	{1140, 11}	{1155, 9}	{1170, 8}	{1185, 12}	{1200, 12}	{1215, 11}	{1230, 7}	{1245, 11}	{1260, 14}	{1275, 10}	{1290, 8}	{1305, 8}	{1320, 9}	{1335, 7}	{1350, 9}	{1365, 13}	{1380, 17}	{1395, 10}	{1410, 15}	{1425, 14}	{1440, 20}	{1455, 16}	{1470, 8}	{1485, 12}	{1500, 10}	{}	{0, 10}	{15, 9}	{30, 13}	{45, 5}	{60, 9}	{75, 5}	{90, 8}	{105, 10}	{120, 11}	{135, 12}	{150, 7}	{165, 8}	{180, 10}	{195, 4}	{210, 11}	{225, 5}	{240, 9}	{255, 14}	{270, 10}	{285, 6}	{300, 13}	{315, 13}	{330, 12}	{345, 12}	{360, 12}	{375, 8}	{390, 5}	{405, 13}	{420, 11}	{435, 13}	{450, 15}	{465, 9}	{480, 11}	{495, 10}	{510, 7}	{525, 9}	{540, 9}	{555, 9}	{570, 13}	{585, 10}	{600, 9}	{615, 15}	{630, 10}	{645, 10}	{660, 11}	{675, 12}	{690, 6}	{705, 9}	{720, 14}	{735, 6}	{750, 17}	{765, 9}	{780, 14}	{795, 17}	{810, 11}	{825, 6}	{840, 5}	{855, 12}	{870, 10}	{885, 15}	{900, 10}	{915, 13}	{930, 14}	{945, 10}	{960, 13}	{975, 9}	{990, 12}	{1005, 12}	{1020, 7}	{1035, 6}	{1050, 10}	{1065, 8}	{1080, 10}	{1095, 8}	{1110, 14}	{1125, 14}	{1140, 10}	{1155, 9}	{1170, 7}	{1185, 7}	{1200, 8}	{1215, 8}	{1230, 8}	{1245, 9}	{1260, 10}	{1275, 5}	{1290, 11}	{1305, 8}	{1320, 9}	{1335, 10}	{1350, 8}	{1365, 10}	{1380, 13}	{1395, 22}	{1410, 9}	{1425, 9}	{1440, 5}	{1455, 6}	{1470, 11}	{1485, 12}	{1500, 12}	{}	{0, 10}	{15, 12}	{30, 14}	{45, 11}	{60, 13}	{75, 9}	{90, 10}	{105, 5}	{120, 13}	{135, 11}	{150, 13}	{165, 6}	{180, 12}	{195, 15}	{210, 10}	{225, 14}	{240, 12}	{255, 8}	{270, 6}	{285, 10}	{300, 7}	{315, 8}	{330, 12}	{345, 12}	{360, 10}	{375, 11}	{390, 12}	{405, 11}	{420, 14}	{435, 13}	{450, 7}	{465, 7}	{480, 12}	{495, 9}	{510, 10}	{525, 14}	{540, 12}	{555, 11}	{570, 10}	{585, 9}	{600, 11}	{615, 6}	{630, 8}	{645, 9}	{660, 11}	{675, 16}	{690, 13}	{705, 10}	{720, 9}	{735, 10}	{750, 3}	{765, 10}	{780, 9}	{795, 12}	{810, 4}	{825, 11}	{840, 13}	{855, 9}	{870, 9}	{885, 10}	{900, 13}	{915, 10}	{930, 11}	{945, 13}	{960, 10}	{975, 11}	{990, 14}	{1005, 13}	{1020, 11}	{1035, 20}	{1050, 17}	{1065, 10}	{1080, 5}	{1095, 13}	{1110, 8}	{1125, 9}	{1140, 4}	{1155, 12}	{1170, 9}	{1185, 10}	{1200, 8}	{1215, 13}	{1230, 7}	{1245, 7}	{1260, 10}	{1275, 12}	{1290, 8}	{1305, 4}	{1320, 10}	{1335, 6}	{1350, 7}	{1365, 16}	{1380, 11}	{1395, 6}	{1410, 11}	{1425, 11}	{1440, 7}	{1455, 8}	{1470, 11}	{1485, 5}	{1500, 11}	{}	{0, 10}	{15, 9}	{30, 10}	{45, 10}	{60, 6}	{75, 8}	{90, 9}	{105, 9}	{120, 8}	{135, 6}	{150, 7}	{165, 11}	{180, 9}	{195, 9}	{210, 16}	{225, 12}	{240, 8}	{255, 15}	{270, 6}	{285, 8}	{300, 6}	{315, 12}	{330, 9}	{345, 16}	{360, 8}	{375, 7}	{390, 8}	{405, 12}	{420, 11}	{435, 11}	{450, 9}	{465, 8}	{480, 8}	{495, 10}	{510, 6}	{525, 9}	{540, 9}	{555, 5}	{570, 6}	{585, 7}	{600, 10}	{615, 10}	{630, 11}	{645, 9}	{660, 14}	{675, 9}	{690, 9}	{705, 6}	{720, 5}	{735, 7}	{750, 9}	{765, 8}	{780, 10}	{795, 5}	{810, 12}	{825, 11}	{840, 9}	{855, 8}	{870, 6}	{885, 12}	{900, 7}	{915, 6}	{930, 17}	{945, 12}	{960, 15}	{975, 9}	{990, 10}	{1005, 14}	{1020, 11}	{1035, 12}	{1050, 6}	{1065, 9}	{1080, 9}	{1095, 13}	{1110, 10}	{1125, 8}	{1140, 8}	{1155, 9}	{1170, 6}	{1185, 10}	{1200, 10}	{1215, 11}	{1230, 9}	{1245, 14}	{1260, 11}	{1275, 16}	{1290, 12}	{1305, 7}	{1320, 14}	{1335, 10}	{1350, 8}	{1365, 10}	{1380, 10}	{1395, 9}	{1410, 12}	{1425, 15}	{1440, 9}	{1455, 8}	{1470, 8}	{1485, 4}	{1500, 7}	{}	{0, 10}	{15, 7}	{30, 9}	{45, 16}	{60, 8}	{75, 8}	{90, 5}	{105, 5}	{120, 13}	{135, 16}	{150, 17}	{165, 9}	{180, 8}	{195, 8}	{210, 12}	{225, 7}	{240, 9}	{255, 14}	{270, 9}	{285, 16}	{300, 9}	{315, 8}	{330, 9}	{345, 8}	{360, 12}	{375, 10}	{390, 10}	{405, 15}	{420, 8}	{435, 8}	{450, 11}	{465, 12}	{480, 11}	{495, 12}	{510, 13}	{525, 9}	{540, 14}	{555, 12}	{570, 10}	{585, 7}	{600, 11}	{615, 7}	{630, 4}	{645, 3}	{660, 9}	{675, 9}	{690, 8}	{705, 6}	{720, 5}	{735, 9}	{750, 10}	{765, 11}	{780, 12}	{795, 12}	{810, 10}	{825, 13}	{840, 10}	{855, 16}	{870, 10}	{885, 12}	{900, 8}	{915, 8}	{930, 12}	{945, 10}	{960, 13}	{975, 8}	{990, 12}	{1005, 5}	{1020, 11}	{1035, 10}	{1050, 14}	{1065, 18}	{1080, 12}	{1095, 10}	{1110, 11}	{1125, 8}	{1140, 8}	{1155, 12}	{1170, 8}	{1185, 9}	{1200, 8}	{1215, 9}	{1230, 10}	{1245, 15}	{1260, 6}	{1275, 13}	{1290, 18}	{1305, 12}	{1320, 12}	{1335, 14}	{1350, 9}	{1365, 8}	{1380, 6}	{1395, 17}	{1410, 20}	{1425, 13}	{1440, 9}	{1455, 5}	{1470, 7}	{1485, 6}	{1500, 7}	{}	{0, 10}	{15, 10}	{30, 12}	{45, 8}	{60, 10}	{75, 14}	{90, 8}	{105, 7}	{120, 8}	{135, 5}	{150, 9}	{165, 10}	{180, 20}	{195, 15}	{210, 6}	{225, 12}	{240, 12}	{255, 12}	{270, 12}	{285, 9}	{300, 10}	{315, 10}	{330, 15}	{345, 11}	{360, 10}	{375, 8}	{390, 7}	{405, 6}	{420, 8}	{435, 7}	{450, 16}	{465, 9}	{480, 10}	{495, 13}	{510, 12}	{525, 9}	{540, 2}	{555, 6}	{570, 4}	{585, 9}	{600, 6}	{615, 10}	{630, 6}	{645, 4}	{660, 12}	{675, 12}	{690, 17}	{705, 6}	{720, 11}	{735, 9}	{750, 7}	{765, 8}	{780, 11}	{795, 10}	{810, 9}	{825, 10}	{840, 12}	{855, 13}	{870, 9}	{885, 12}	{900, 8}	{915, 9}	{930, 7}	{945, 11}	{960, 10}	{975, 14}	{990, 13}	{1005, 20}	{1020, 4}	{1035, 16}	{1050, 8}	{1065, 7}	{1080, 10}	{1095, 8}	{1110, 6}	{1125, 6}	{1140, 12}	{1155, 11}	{1170, 5}	{1185, 11}	{1200, 7}	{1215, 12}	{1230, 9}	{1245, 8}	{1260, 12}	{1275, 5}	{1290, 6}	{1305, 8}	{1320, 9}	{1335, 8}	{1350, 11}	{1365, 12}	{1380, 9}	{1395, 11}	{1410, 12}	{1425, 8}	{1440, 6}	{1455, 13}	{1470, 9}	{1485, 8}	{1500, 10}	{}	{0, 10}	{15, 9}	{30, 17}	{45, 9}	{60, 6}	{75, 6}	{90, 5}	{105, 13}	{120, 10}	{135, 8}	{150, 9}	{165, 8}	{180, 6}	{195, 8}	{210, 13}	{225, 10}	{240, 15}	{255, 11}	{270, 15}	{285, 9}	{300, 5}	{315, 9}	{330, 13}	{345, 11}	{360, 11}	{375, 12}	{390, 6}	{405, 11}	{420, 14}	{435, 14}	{450, 10}	{465, 7}	{480, 15}	{495, 10}	{510, 8}	{525, 10}	{540, 11}	{555, 10}	{570, 2}	{585, 10}	{600, 12}	{615, 10}	{630, 9}	{645, 7}	{660, 14}	{675, 5}	{690, 10}	{705, 10}	{720, 8}	{735, 9}	{750, 7}	{765, 13}	{780, 9}	{795, 11}	{810, 16}	{825, 6}	{840, 7}	{855, 8}	{870, 9}	{885, 10}	{900, 13}	{915, 12}	{930, 15}	{945, 12}	{960, 10}	{975, 7}	{990, 7}	{1005, 10}	{1020, 16}	{1035, 12}	{1050, 10}	{1065, 13}	{1080, 7}	{1095, 5}	{1110, 7}	{1125, 8}	{1140, 11}	{1155, 13}	{1170, 15}	{1185, 13}	{1200, 16}	{1215, 5}	{1230, 11}	{1245, 12}	{1260, 12}	{1275, 21}	{1290, 8}	{1305, 12}	{1320, 8}	{1335, 11}	{1350, 10}	{1365, 8}	{1380, 10}	{1395, 5}	{1410, 5}	{1425, 6}	{1440, 6}	{1455, 9}	{1470, 15}	{1485, 11}	{1500, 3}	{}	{0, 10}	{15, 12}	{30, 7}	{45, 8}	{60, 12}	{75, 6}	{90, 5}	{105, 7}	{120, 7}	{135, 13}	{150, 11}	{165, 9}	{180, 8}	{195, 7}	{210, 12}	{225, 8}	{240, 9}	{255, 9}	{270, 9}	{285, 11}	{300, 4}	{315, 3}	{330, 4}	{345, 4}	{360, 13}	{375, 13}	{390, 9}	{405, 7}	{420, 10}	{435, 6}	{450, 6}	{465, 12}	{480, 7}	{495, 6}	{510, 7}	{525, 8}	{540, 4}	{555, 10}	{570, 14}	{585, 3}	{600, 8}	{615, 10}	{630, 9}	{645, 9}	{660, 11}	{675, 6}	{690, 10}	{705, 8}	{720, 11}	{735, 12}	{750, 17}	{765, 9}	{780, 8}	{795, 9}	{810, 7}	{825, 10}	{840, 9}	{855, 5}	{870, 11}	{885, 13}	{900, 8}	{915, 11}	{930, 8}	{945, 7}	{960, 11}	{975, 10}	{990, 6}	{1005, 5}	{1020, 15}	{1035, 5}	{1050, 8}	{1065, 9}	{1080, 12}	{1095, 5}	{1110, 9}	{1125, 11}	{1140, 6}	{1155, 14}	{1170, 8}	{1185, 6}	{1200, 7}	{1215, 8}	{1230, 8}	{1245, 10}	{1260, 13}	{1275, 14}	{1290, 7}	{1305, 13}	{1320, 7}	{1335, 11}	{1350, 9}	{1365, 15}	{1380, 9}	{1395, 10}	{1410, 17}	{1425, 12}	{1440, 6}	{1455, 8}	{1470, 8}	{1485, 11}	{1500, 17}	{}	{0, 10}	{15, 7}	{30, 10}	{45, 11}	{60, 8}	{75, 6}	{90, 11}	{105, 17}	{120, 12}	{135, 9}	{150, 12}	{165, 11}	{180, 9}	{195, 5}	{210, 11}	{225, 14}	{240, 10}	{255, 9}	{270, 8}	{285, 9}	{300, 5}	{315, 10}	{330, 7}	{345, 8}	{360, 12}	{375, 7}	{390, 12}	{405, 9}	{420, 9}	{435, 7}	{450, 5}	{465, 10}	{480, 12}	{495, 10}	{510, 9}	{525, 7}	{540, 7}	{555, 13}	{570, 13}	{585, 10}	{600, 6}	{615, 9}	{630, 7}	{645, 14}	{660, 9}	{675, 9}	{690, 10}	{705, 17}	{720, 10}	{735, 12}	{750, 19}	{765, 10}	{780, 9}	{795, 10}	{810, 12}	{825, 7}	{840, 1}	{855, 10}	{870, 12}	{885, 16}	{900, 8}	{915, 8}	{930, 14}	{945, 13}	{960, 11}	{975, 6}	{990, 14}	{1005, 10}	{1020, 10}	{1035, 9}	{1050, 7}	{1065, 4}	{1080, 9}	{1095, 7}	{1110, 12}	{1125, 11}	{1140, 11}	{1155, 13}	{1170, 12}	{1185, 8}	{1200, 9}	{1215, 9}	{1230, 11}	{1245, 12}	{1260, 10}	{1275, 9}	{1290, 15}	{1305, 14}	{1320, 9}	{1335, 5}	{1350, 14}	{1365, 10}	{1380, 8}	{1395, 8}	{1410, 11}	{1425, 11}	{1440, 15}	{1455, 13}	{1470, 13}	{1485, 14}	{1500, 7}	{}	{0, 10}	{15, 13}	{30, 10}	{45, 10}	{60, 18}	{75, 6}	{90, 8}	{105, 10}	{120, 11}	{135, 12}	{150, 13}	{165, 10}	{180, 11}	{195, 10}	{210, 15}	{225, 17}	{240, 10}	{255, 12}	{270, 8}	{285, 8}	{300, 7}	{315, 10}	{330, 9}	{345, 11}	{360, 10}	{375, 10}	{390, 7}	{405, 10}	{420, 7}	{435, 10}	{450, 5}	{465, 6}	{480, 10}	{495, 9}	{510, 8}	{525, 8}	{540, 12}	{555, 10}	{570, 11}	{585, 7}	{600, 8}	{615, 12}	{630, 8}	{645, 13}	{660, 11}	{675, 11}	{690, 10}	{705, 5}	{720, 9}	{735, 11}	{750, 11}	{765, 10}	{780, 8}	{795, 9}	{810, 6}	{825, 7}	{840, 8}	{855, 13}	{870, 5}	{885, 12}	{900, 15}	{915, 11}	{930, 16}	{945, 12}	{960, 15}	{975, 13}	{990, 8}	{1005, 8}	{1020, 8}	{1035, 7}	{1050, 13}	{1065, 10}	{1080, 12}	{1095, 11}	{1110, 10}	{1125, 14}	{1140, 16}	{1155, 8}	{1170, 7}	{1185, 10}	{1200, 7}	{1215, 11}	{1230, 12}	{1245, 6}	{1260, 9}	{1275, 4}	{1290, 4}	{1305, 7}	{1320, 8}	{1335, 12}	{1350, 11}	{1365, 14}	{1380, 8}	{1395, 3}	{1410, 8}	{1425, 13}	{1440, 12}	{1455, 10}	{1470, 7}	{1485, 6}	{1500, 4}	{}	{0, 10}	{15, 10}	{30, 5}	{45, 9}	{60, 12}	{75, 14}	{90, 8}	{105, 8}	{120, 7}	{135, 10}	{150, 12}	{165, 7}	{180, 9}	{195, 16}	{210, 9}	{225, 8}	{240, 10}	{255, 10}	{270, 4}	{285, 10}	{300, 11}	{315, 13}	{330, 13}	{345, 8}	{360, 12}	{375, 11}	{390, 9}	{405, 10}	{420, 14}	{435, 9}	{450, 9}	{465, 5}	{480, 12}	{495, 7}	{510, 10}	{525, 11}	{540, 8}	{555, 10}	{570, 4}	{585, 8}	{600, 7}	{615, 10}	{630, 14}	{645, 7}	{660, 8}	{675, 6}	{690, 13}	{705, 9}	{720, 7}	{735, 8}	{750, 5}	{765, 11}	{780, 7}	{795, 7}	{810, 9}	{825, 10}	{840, 11}	{855, 7}	{870, 7}	{885, 11}	{900, 9}	{915, 7}	{930, 13}	{945, 13}	{960, 7}	{975, 7}	{990, 7}	{1005, 9}	{1020, 16}	{1035, 11}	{1050, 12}	{1065, 10}	{1080, 11}	{1095, 8}	{1110, 14}	{1125, 13}	{1140, 11}	{1155, 9}	{1170, 5}	{1185, 10}	{1200, 8}	{1215, 14}	{1230, 9}	{1245, 3}	{1260, 7}	{1275, 6}	{1290, 9}	{1305, 8}	{1320, 14}	{1335, 12}	{1350, 5}	{1365, 7}	{1380, 6}	{1395, 12}	{1410, 14}	{1425, 14}	{1440, 9}	{1455, 13}	{1470, 15}	{1485, 13}	{1500, 11}	{}	{0, 10}	{15, 9}	{30, 7}	{45, 10}	{60, 14}	{75, 12}	{90, 12}	{105, 7}	{120, 10}	{135, 9}	{150, 13}	{165, 10}	{180, 8}	{195, 8}	{210, 8}	{225, 13}	{240, 10}	{255, 6}	{270, 12}	{285, 5}	{300, 5}	{315, 5}	{330, 6}	{345, 13}	{360, 10}	{375, 12}	{390, 12}	{405, 11}	{420, 11}	{435, 10}	{450, 18}	{465, 19}	{480, 12}	{495, 11}	{510, 10}	{525, 13}	{540, 11}	{555, 12}	{570, 6}	{585, 6}	{600, 8}	{615, 5}	{630, 11}	{645, 12}	{660, 16}	{675, 9}	{690, 6}	{705, 5}	{720, 10}	{735, 10}	{750, 11}	{765, 11}	{780, 8}	{795, 8}	{810, 15}	{825, 10}	{840, 6}	{855, 5}	{870, 10}	{885, 9}	{900, 8}	{915, 5}	{930, 9}	{945, 5}	{960, 10}	{975, 11}	{990, 5}	{1005, 13}	{1020, 8}	{1035, 6}	{1050, 13}	{1065, 8}	{1080, 15}	{1095, 11}	{1110, 8}	{1125, 12}	{1140, 13}	{1155, 9}	{1170, 13}	{1185, 6}	{1200, 12}	{1215, 12}	{1230, 10}	{1245, 8}	{1260, 10}	{1275, 8}	{1290, 16}	{1305, 18}	{1320, 16}	{1335, 11}	{1350, 13}	{1365, 15}	{1380, 10}	{1395, 14}	{1410, 10}	{1425, 12}	{1440, 11}	{1455, 6}	{1470, 8}	{1485, 6}	{1500, 9}	{}	{0, 10}	{15, 12}	{30, 11}	{45, 9}	{60, 7}	{75, 14}	{90, 16}	{105, 11}	{120, 11}	{135, 7}	{150, 8}	{165, 8}	{180, 2}	{195, 6}	{210, 5}	{225, 5}	{240, 6}	{255, 10}	{270, 13}	{285, 6}	{300, 14}	{315, 7}	{330, 7}	{345, 8}	{360, 8}	{375, 10}	{390, 9}	{405, 13}	{420, 5}	{435, 11}	{450, 6}	{465, 8}	{480, 12}	{495, 9}	{510, 12}	{525, 9}	{540, 15}	{555, 10}	{570, 11}	{585, 10}	{600, 6}	{615, 12}	{630, 12}	{645, 13}	{660, 10}	{675, 6}	{690, 15}	{705, 20}	{720, 15}	{735, 8}	{750, 8}	{765, 8}	{780, 7}	{795, 8}	{810, 5}	{825, 7}	{840, 9}	{855, 12}	{870, 9}	{885, 5}	{900, 12}	{915, 11}	{930, 9}	{945, 9}	{960, 9}	{975, 16}	{990, 17}	{1005, 10}	{1020, 9}	{1035, 8}	{1050, 5}	{1065, 3}	{1080, 10}	{1095, 11}	{1110, 10}	{1125, 17}	{1140, 4}	{1155, 7}	{1170, 14}	{1185, 8}	{1200, 10}	{1215, 8}	{1230, 7}	{1245, 5}	{1260, 10}	{1275, 17}	{1290, 7}	{1305, 9}	{1320, 12}	{1335, 7}	{1350, 11}	{1365, 11}	{1380, 12}	{1395, 13}	{1410, 13}	{1425, 9}	{1440, 9}	{1455, 11}	{1470, 3}	{1485, 4}	{1500, 18}	{}	{0, 10}	{15, 9}	{30, 5}	{45, 9}	{60, 6}	{75, 9}	{90, 11}	{105, 8}	{120, 9}	{135, 10}	{150, 10}	{165, 9}	{180, 9}	{195, 8}	{210, 7}	{225, 9}	{240, 13}	{255, 11}	{270, 5}	{285, 8}	{300, 7}	{315, 6}	{330, 7}	{345, 8}	{360, 15}	{375, 12}	{390, 13}	{405, 18}	{420, 15}	{435, 8}	{450, 10}	{465, 12}	{480, 11}	{495, 8}	{510, 9}	{525, 11}	{540, 12}	{555, 6}	{570, 9}	{585, 10}	{600, 10}	{615, 12}	{630, 12}	{645, 12}	{660, 12}	{675, 13}	{690, 11}	{705, 9}	{720, 12}	{735, 9}	{750, 12}	{765, 15}	{780, 10}	{795, 5}	{810, 11}	{825, 15}	{840, 19}	{855, 8}	{870, 12}	{885, 10}	{900, 7}	{915, 10}	{930, 14}	{945, 11}	{960, 10}	{975, 4}	{990, 13}	{1005, 8}	{1020, 6}	{1035, 5}	{1050, 9}	{1065, 13}	{1080, 8}	{1095, 12}	{1110, 8}	{1125, 12}	{1140, 9}	{1155, 9}	{1170, 8}	{1185, 8}	{1200, 11}	{1215, 12}	{1230, 12}	{1245, 7}	{1260, 12}	{1275, 8}	{1290, 11}	{1305, 9}	{1320, 9}	{1335, 9}	{1350, 11}	{1365, 11}	{1380, 9}	{1395, 12}	{1410, 7}	{1425, 9}	{1440, 12}	{1455, 16}	{1470, 11}	{1485, 10}	{1500, 7}	{}	{0, 10}	{15, 13}	{30, 7}	{45, 9}	{60, 8}	{75, 10}	{90, 9}	{105, 7}	{120, 5}	{135, 9}	{150, 7}	{165, 11}	{180, 8}	{195, 17}	{210, 12}	{225, 13}	{240, 10}	{255, 11}	{270, 9}	{285, 6}	{300, 7}	{315, 9}	{330, 9}	{345, 15}	{360, 10}	{375, 13}	{390, 15}	{405, 14}	{420, 12}	{435, 7}	{450, 4}	{465, 7}	{480, 8}	{495, 14}	{510, 12}	{525, 10}	{540, 11}	{555, 7}	{570, 4}	{585, 10}	{600, 11}	{615, 12}	{630, 16}	{645, 16}	{660, 9}	{675, 7}	{690, 11}	{705, 11}	{720, 10}	{735, 6}	{750, 5}	{765, 10}	{780, 15}	{795, 16}	{810, 10}	{825, 9}	{840, 8}	{855, 15}	{870, 13}	{885, 9}	{900, 9}	{915, 17}	{930, 14}	{945, 15}	{960, 10}	{975, 10}	{990, 7}	{1005, 13}	{1020, 7}	{1035, 14}	{1050, 7}	{1065, 7}	{1080, 5}	{1095, 5}	{1110, 6}	{1125, 6}	{1140, 7}	{1155, 6}	{1170, 4}	{1185, 9}	{1200, 16}	{1215, 12}	{1230, 6}	{1245, 5}	{1260, 8}	{1275, 17}	{1290, 9}	{1305, 7}	{1320, 7}	{1335, 12}	{1350, 11}	{1365, 9}	{1380, 11}	{1395, 6}	{1410, 10}	{1425, 9}	{1440, 11}	{1455, 15}	{1470, 8}	{1485, 8}	{1500, 10}	{}	{0, 10}	{15, 16}	{30, 19}	{45, 17}	{60, 15}	{75, 14}	{90, 11}	{105, 10}	{120, 7}	{135, 11}	{150, 7}	{165, 12}	{180, 7}	{195, 9}	{210, 15}	{225, 13}	{240, 12}	{255, 11}	{270, 8}	{285, 11}	{300, 10}	{315, 7}	{330, 13}	{345, 15}	{360, 10}	{375, 9}	{390, 13}	{405, 13}	{420, 12}	{435, 7}	{450, 13}	{465, 5}	{480, 11}	{495, 17}	{510, 10}	{525, 10}	{540, 10}	{555, 18}	{570, 12}	{585, 8}	{600, 8}	{615, 9}	{630, 11}	{645, 10}	{660, 13}	{675, 6}	{690, 6}	{705, 7}	{720, 13}	{735, 13}	{750, 10}	{765, 10}	{780, 13}	{795, 14}	{810, 7}	{825, 9}	{840, 4}	{855, 10}	{870, 13}	{885, 12}	{900, 4}	{915, 3}	{930, 6}	{945, 9}	{960, 7}	{975, 11}	{990, 9}	{1005, 10}	{1020, 9}	{1035, 8}	{1050, 8}	{1065, 8}	{1080, 8}	{1095, 13}	{1110, 4}	{1125, 5}	{1140, 5}	{1155, 6}	{1170, 7}	{1185, 10}	{1200, 8}	{1215, 12}	{1230, 4}	{1245, 7}	{1260, 10}	{1275, 10}	{1290, 14}	{1305, 10}	{1320, 5}	{1335, 9}	{1350, 5}	{1365, 10}	{1380, 10}	{1395, 10}	{1410, 9}	{1425, 11}	{1440, 14}	{1455, 15}	{1470, 10}	{1485, 9}	{1500, 6}	{}	{0, 10}	{15, 15}	{30, 17}	{45, 11}	{60, 11}	{75, 9}	{90, 9}	{105, 10}	{120, 10}	{135, 9}	{150, 11}	{165, 8}	{180, 11}	{195, 17}	{210, 11}	{225, 14}	{240, 9}	{255, 10}	{270, 11}	{285, 10}	{300, 8}	{315, 9}	{330, 9}	{345, 11}	{360, 13}	{375, 11}	{390, 11}	{405, 8}	{420, 10}	{435, 12}	{450, 13}	{465, 9}	{480, 8}	{495, 11}	{510, 13}	{525, 14}	{540, 6}	{555, 12}	{570, 10}	{585, 8}	{600, 6}	{615, 11}	{630, 10}	{645, 4}	{660, 15}	{675, 9}	{690, 12}	{705, 13}	{720, 8}	{735, 11}	{750, 9}	{765, 11}	{780, 10}	{795, 13}	{810, 9}	{825, 9}	{840, 11}	{855, 11}	{870, 6}	{885, 11}	{900, 10}	{915, 14}	{930, 18}	{945, 9}	{960, 11}	{975, 3}	{990, 3}	{1005, 6}	{1020, 8}	{1035, 9}	{1050, 8}	{1065, 11}	{1080, 11}	{1095, 8}	{1110, 4}	{1125, 9}	{1140, 8}	{1155, 11}	{1170, 6}	{1185, 6}	{1200, 11}	{1215, 12}	{1230, 12}	{1245, 7}	{1260, 8}	{1275, 10}	{1290, 10}	{1305, 9}	{1320, 10}	{1335, 4}	{1350, 7}	{1365, 11}	{1380, 10}	{1395, 13}	{1410, 12}	{1425, 7}	{1440, 8}	{1455, 9}	{1470, 9}	{1485, 10}	{1500, 6}	{}	{0, 10}	{15, 11}	{30, 8}	{45, 14}	{60, 12}	{75, 10}	{90, 6}	{105, 10}	{120, 13}	{135, 13}	{150, 9}	{165, 9}	{180, 9}	{195, 12}	{210, 9}	{225, 11}	{240, 6}	{255, 3}	{270, 4}	{285, 5}	{300, 12}	{315, 11}	{330, 8}	{345, 8}	{360, 10}	{375, 14}	{390, 6}	{405, 10}	{420, 10}	{435, 13}	{450, 9}	{465, 9}	{480, 11}	{495, 12}	{510, 15}	{525, 13}	{540, 9}	{555, 9}	{570, 11}	{585, 11}	{600, 15}	{615, 7}	{630, 11}	{645, 11}	{660, 16}	{675, 8}	{690, 9}	{705, 11}	{720, 13}	{735, 12}	{750, 10}	{765, 7}	{780, 12}	{795, 10}	{810, 7}	{825, 8}	{840, 8}	{855, 13}	{870, 13}	{885, 13}	{900, 10}	{915, 14}	{930, 10}	{945, 8}	{960, 15}	{975, 10}	{990, 6}	{1005, 5}	{1020, 8}	{1035, 8}	{1050, 9}	{1065, 9}	{1080, 7}	{1095, 8}	{1110, 5}	{1125, 16}	{1140, 7}	{1155, 11}	{1170, 11}	{1185, 11}	{1200, 11}	{1215, 11}	{1230, 10}	{1245, 18}	{1260, 17}	{1275, 11}	{1290, 9}	{1305, 11}	{1320, 15}	{1335, 16}	{1350, 11}	{1365, 14}	{1380, 10}	{1395, 13}	{1410, 13}	{1425, 6}	{1440, 3}	{1455, 9}	{1470, 7}	{1485, 7}	{1500, 6}	{}	{0, 10}	{15, 5}	{30, 5}	{45, 10}	{60, 12}	{75, 14}	{90, 14}	{105, 12}	{120, 9}	{135, 12}	{150, 8}	{165, 9}	{180, 5}	{195, 8}	{210, 10}	{225, 6}	{240, 17}	{255, 10}	{270, 10}	{285, 13}	{300, 8}	{315, 10}	{330, 6}	{345, 4}	{360, 11}	{375, 12}	{390, 12}	{405, 5}	{420, 10}	{435, 8}	{450, 13}	{465, 9}	{480, 8}	{495, 7}	{510, 6}	{525, 4}	{540, 7}	{555, 7}	{570, 13}	{585, 13}	{600, 7}	{615, 11}	{630, 11}	{645, 5}	{660, 10}	{675, 10}	{690, 8}	{705, 9}	{720, 14}	{735, 11}	{750, 9}	{765, 6}	{780, 9}	{795, 9}	{810, 8}	{825, 14}	{840, 7}	{855, 13}	{870, 4}	{885, 6}	{900, 6}	{915, 11}	{930, 12}	{945, 15}	{960, 14}	{975, 23}	{990, 16}	{1005, 10}	{1020, 7}	{1035, 11}	{1050, 10}	{1065, 8}	{1080, 12}	{1095, 13}	{1110, 13}	{1125, 13}	{1140, 10}	{1155, 15}	{1170, 10}	{1185, 13}	{1200, 6}	{1215, 7}	{1230, 7}	{1245, 8}	{1260, 11}	{1275, 8}	{1290, 9}	{1305, 7}	{1320, 6}	{1335, 7}	{1350, 11}	{1365, 11}	{1380, 9}	{1395, 10}	{1410, 11}	{1425, 10}	{1440, 12}	{1455, 7}	{1470, 9}	{1485, 7}	{1500, 13}	{}	{0, 10}	{15, 6}	{30, 6}	{45, 9}	{60, 15}	{75, 11}	{90, 13}	{105, 14}	{120, 12}	{135, 11}	{150, 10}	{165, 15}	{180, 7}	{195, 16}	{210, 10}	{225, 9}	{240, 12}	{255, 10}	{270, 11}	{285, 16}	{300, 5}	{315, 8}	{330, 11}	{345, 16}	{360, 13}	{375, 11}	{390, 8}	{405, 3}	{420, 11}	{435, 8}	{450, 10}	{465, 11}	{480, 7}	{495, 14}	{510, 15}	{525, 11}	{540, 13}	{555, 11}	{570, 6}	{585, 5}	{600, 6}	{615, 5}	{630, 6}	{645, 15}	{660, 10}	{675, 7}	{690, 12}	{705, 8}	{720, 11}	{735, 10}	{750, 8}	{765, 12}	{780, 19}	{795, 11}	{810, 15}	{825, 14}	{840, 13}	{855, 10}	{870, 9}	{885, 12}	{900, 10}	{915, 6}	{930, 6}	{945, 9}	{960, 9}	{975, 8}	{990, 18}	{1005, 9}	{1020, 6}	{1035, 7}	{1050, 11}	{1065, 15}	{1080, 10}	{1095, 14}	{1110, 13}	{1125, 16}	{1140, 7}	{1155, 11}	{1170, 8}	{1185, 7}	{1200, 10}	{1215, 8}	{1230, 7}	{1245, 11}	{1260, 8}	{1275, 11}	{1290, 11}	{1305, 8}	{1320, 7}	{1335, 10}	{1350, 12}	{1365, 7}	{1380, 8}	{1395, 12}	{1410, 12}	{1425, 16}	{1440, 10}	{1455, 16}	{1470, 11}	{1485, 12}	{1500, 13}	{}	{0, 10}	{15, 9}	{30, 6}	{45, 6}	{60, 7}	{75, 13}	{90, 10}	{105, 5}	{120, 10}	{135, 10}	{150, 6}	{165, 5}	{180, 7}	{195, 9}	{210, 14}	{225, 9}	{240, 14}	{255, 13}	{270, 5}	{285, 7}	{300, 16}	{315, 16}	{330, 8}	{345, 7}	{360, 12}	{375, 9}	{390, 10}	{405, 10}	{420, 10}	{435, 7}	{450, 10}	{465, 11}	{480, 8}	{495, 7}	{510, 7}	{525, 10}	{540, 4}	{555, 15}	{570, 13}	{585, 10}	{600, 12}	{615, 16}	{630, 8}	{645, 13}	{660, 12}	{675, 10}	{690, 13}	{705, 6}	{720, 5}	{735, 6}	{750, 12}	{765, 10}	{780, 18}	{795, 12}	{810, 11}	{825, 5}	{840, 8}	{855, 15}	{870, 7}	{885, 8}	{900, 11}	{915, 8}	{930, 17}	{945, 14}	{960, 9}	{975, 13}	{990, 11}	{1005, 6}	{1020, 8}	{1035, 8}	{1050, 7}	{1065, 5}	{1080, 7}	{1095, 12}	{1110, 13}	{1125, 9}	{1140, 12}	{1155, 9}	{1170, 6}	{1185, 8}	{1200, 9}	{1215, 10}	{1230, 14}	{1245, 9}	{1260, 6}	{1275, 10}	{1290, 10}	{1305, 10}	{1320, 6}	{1335, 13}	{1350, 15}	{1365, 8}	{1380, 8}	{1395, 2}	{1410, 8}	{1425, 10}	{1440, 12}	{1455, 12}	{1470, 9}	{1485, 9}	{1500, 12}	{}	{0, 10}	{15, 9}	{30, 8}	{45, 6}	{60, 16}	{75, 20}	{90, 10}	{105, 7}	{120, 12}	{135, 11}	{150, 4}	{165, 10}	{180, 13}	{195, 9}	{210, 6}	{225, 12}	{240, 14}	{255, 10}	{270, 5}	{285, 8}	{300, 8}	{315, 8}	{330, 10}	{345, 11}	{360, 9}	{375, 9}	{390, 8}	{405, 18}	{420, 17}	{435, 12}	{450, 17}	{465, 17}	{480, 11}	{495, 15}	{510, 7}	{525, 7}	{540, 5}	{555, 14}	{570, 15}	{585, 14}	{600, 15}	{615, 8}	{630, 11}	{645, 7}	{660, 9}	{675, 9}	{690, 13}	{705, 10}	{720, 9}	{735, 12}	{750, 8}	{765, 5}	{780, 7}	{795, 8}	{810, 11}	{825, 11}	{840, 7}	{855, 7}	{870, 9}	{885, 8}	{900, 8}	{915, 8}	{930, 6}	{945, 11}	{960, 10}	{975, 11}	{990, 17}	{1005, 13}	{1020, 13}	{1035, 19}	{1050, 14}	{1065, 12}	{1080, 10}	{1095, 9}	{1110, 8}	{1125, 6}	{1140, 11}	{1155, 8}	{1170, 9}	{1185, 11}	{1200, 9}	{1215, 16}	{1230, 10}	{1245, 8}	{1260, 11}	{1275, 11}	{1290, 10}	{1305, 14}	{1320, 5}	{1335, 11}	{1350, 12}	{1365, 12}	{1380, 7}	{1395, 13}	{1410, 11}	{1425, 10}	{1440, 8}	{1455, 8}	{1470, 12}	{1485, 9}	{1500, 6}	{}	{0, 10}	{15, 13}	{30, 12}	{45, 6}	{60, 7}	{75, 12}	{90, 12}	{105, 9}	{120, 9}	{135, 10}	{150, 9}	{165, 8}	{180, 10}	{195, 12}	{210, 8}	{225, 11}	{240, 11}	{255, 15}	{270, 12}	{285, 10}	{300, 8}	{315, 10}	{330, 13}	{345, 4}	{360, 6}	{375, 4}	{390, 8}	{405, 9}	{420, 13}	{435, 5}	{450, 8}	{465, 7}	{480, 12}	{495, 11}	{510, 9}	{525, 8}	{540, 6}	{555, 9}	{570, 3}	{585, 6}	{600, 13}	{615, 9}	{630, 14}	{645, 16}	{660, 13}	{675, 12}	{690, 14}	{705, 14}	{720, 12}	{735, 8}	{750, 14}	{765, 13}	{780, 15}	{795, 5}	{810, 7}	{825, 13}	{840, 3}	{855, 8}	{870, 6}	{885, 6}	{900, 7}	{915, 13}	{930, 9}	{945, 7}	{960, 5}	{975, 6}	{990, 6}	{1005, 13}	{1020, 10}	{1035, 6}	{1050, 8}	{1065, 8}	{1080, 9}	{1095, 8}	{1110, 12}	{1125, 8}	{1140, 7}	{1155, 7}	{1170, 10}	{1185, 7}	{1200, 10}	{1215, 8}	{1230, 7}	{1245, 9}	{1260, 5}	{1275, 6}	{1290, 13}	{1305, 9}	{1320, 12}	{1335, 7}	{1350, 5}	{1365, 6}	{1380, 8}	{1395, 9}	{1410, 10}	{1425, 11}	{1440, 18}	{1455, 11}	{1470, 8}	{1485, 7}	{1500, 8}	{}	{0, 10}	{15, 11}	{30, 9}	{45, 8}	{60, 12}	{75, 12}	{90, 15}	{105, 9}	{120, 11}	{135, 13}	{150, 12}	{165, 13}	{180, 7}	{195, 7}	{210, 8}	{225, 9}	{240, 10}	{255, 9}	{270, 12}	{285, 8}	{300, 12}	{315, 11}	{330, 11}	{345, 5}	{360, 13}	{375, 19}	{390, 3}	{405, 10}	{420, 11}	{435, 8}	{450, 8}	{465, 16}	{480, 9}	{495, 14}	{510, 5}	{525, 7}	{540, 9}	{555, 16}	{570, 17}	{585, 17}	{600, 7}	{615, 5}	{630, 6}	{645, 12}	{660, 6}	{675, 7}	{690, 3}	{705, 6}	{720, 8}	{735, 12}	{750, 14}	{765, 10}	{780, 8}	{795, 6}	{810, 6}	{825, 12}	{840, 14}	{855, 7}	{870, 6}	{885, 12}	{900, 16}	{915, 12}	{930, 13}	{945, 15}	{960, 8}	{975, 7}	{990, 16}	{1005, 11}	{1020, 11}	{1035, 12}	{1050, 7}	{1065, 10}	{1080, 7}	{1095, 11}	{1110, 15}	{1125, 13}	{1140, 2}	{1155, 4}	{1170, 9}	{1185, 9}	{1200, 10}	{1215, 7}	{1230, 7}	{1245, 11}	{1260, 8}	{1275, 6}	{1290, 10}	{1305, 8}	{1320, 9}	{1335, 6}	{1350, 9}	{1365, 10}	{1380, 8}	{1395, 9}	{1410, 12}	{1425, 16}	{1440, 10}	{1455, 13}	{1470, 15}	{1485, 11}	{1500, 10}	{}	{0, 10}	{15, 8}	{30, 10}	{45, 10}	{60, 11}	{75, 8}	{90, 4}	{105, 12}	{120, 7}	{135, 9}	{150, 7}	{165, 10}	{180, 15}	{195, 14}	{210, 11}	{225, 9}	{240, 9}	{255, 5}	{270, 11}	{285, 6}	{300, 9}	{315, 13}	{330, 15}	{345, 8}	{360, 9}	{375, 10}	{390, 5}	{405, 15}	{420, 10}	{435, 7}	{450, 7}	{465, 8}	{480, 14}	{495, 11}	{510, 19}	{525, 10}	{540, 14}	{555, 12}	{570, 9}	{585, 10}	{600, 10}	{615, 11}	{630, 12}	{645, 11}	{660, 12}	{675, 10}	{690, 14}	{705, 18}	{720, 11}	{735, 9}	{750, 14}	{765, 13}	{780, 12}	{795, 9}	{810, 17}	{825, 8}	{840, 15}	{855, 18}	{870, 9}	{885, 6}	{900, 14}	{915, 13}	{930, 15}	{945, 11}	{960, 9}	{975, 10}	{990, 15}	{1005, 7}	{1020, 4}	{1035, 10}	{1050, 7}	{1065, 14}	{1080, 4}	{1095, 12}	{1110, 10}	{1125, 12}	{1140, 12}	{1155, 18}	{1170, 17}	{1185, 11}	{1200, 10}	{1215, 13}	{1230, 9}	{1245, 8}	{1260, 12}	{1275, 11}	{1290, 11}	{1305, 6}	{1320, 9}	{1335, 7}	{1350, 7}	{1365, 9}	{1380, 17}	{1395, 15}	{1410, 9}	{1425, 7}	{1440, 10}	{1455, 9}	{1470, 14}	{1485, 14}	{1500, 6}	{}	{0, 10}	{15, 13}	{30, 13}	{45, 11}	{60, 15}	{75, 9}	{90, 10}	{105, 13}	{120, 11}	{135, 11}	{150, 7}	{165, 11}	{180, 11}	{195, 15}	{210, 14}	{225, 16}	{240, 9}	{255, 10}	{270, 10}	{285, 10}	{300, 7}	{315, 11}	{330, 7}	{345, 15}	{360, 13}	{375, 11}	{390, 13}	{405, 5}	{420, 12}	{435, 13}	{450, 14}	{465, 13}	{480, 16}	{495, 9}	{510, 7}	{525, 11}	{540, 16}	{555, 17}	{570, 7}	{585, 10}	{600, 12}	{615, 13}	{630, 13}	{645, 5}	{660, 9}	{675, 10}	{690, 9}	{705, 5}	{720, 6}	{735, 8}	{750, 16}	{765, 8}	{780, 7}	{795, 11}	{810, 11}	{825, 7}	{840, 6}	{855, 14}	{870, 7}	{885, 11}	{900, 11}	{915, 7}	{930, 15}	{945, 10}	{960, 8}	{975, 8}	{990, 11}	{1005, 9}	{1020, 5}	{1035, 6}	{1050, 11}	{1065, 10}	{1080, 13}	{1095, 17}	{1110, 10}	{1125, 7}	{1140, 7}	{1155, 8}	{1170, 7}	{1185, 8}	{1200, 10}	{1215, 9}	{1230, 8}	{1245, 12}	{1260, 9}	{1275, 9}	{1290, 10}	{1305, 9}	{1320, 5}	{1335, 6}	{1350, 6}	{1365, 10}	{1380, 8}	{1395, 8}	{1410, 10}	{1425, 7}	{1440, 9}	{1455, 11}	{1470, 12}	{1485, 9}	{1500, 10}	{}	{0, 10}	{15, 11}	{30, 5}	{45, 11}	{60, 14}	{75, 9}	{90, 10}	{105, 7}	{120, 12}	{135, 11}	{150, 9}	{165, 10}	{180, 6}	{195, 7}	{210, 10}	{225, 9}	{240, 10}	{255, 15}	{270, 15}	{285, 11}	{300, 10}	{315, 4}	{330, 8}	{345, 9}	{360, 14}	{375, 9}	{390, 6}	{405, 10}	{420, 9}	{435, 9}	{450, 7}	{465, 14}	{480, 11}	{495, 7}	{510, 9}	{525, 7}	{540, 7}	{555, 14}	{570, 6}	{585, 7}	{600, 11}	{615, 9}	{630, 16}	{645, 14}	{660, 7}	{675, 13}	{690, 10}	{705, 9}	{720, 9}	{735, 6}	{750, 6}	{765, 13}	{780, 12}	{795, 8}	{810, 12}	{825, 14}	{840, 17}	{855, 13}	{870, 20}	{885, 15}	{900, 11}	{915, 11}	{930, 14}	{945, 9}	{960, 6}	{975, 7}	{990, 6}	{1005, 4}	{1020, 13}	{1035, 16}	{1050, 10}	{1065, 9}	{1080, 10}	{1095, 6}	{1110, 8}	{1125, 9}	{1140, 6}	{1155, 12}	{1170, 12}	{1185, 9}	{1200, 7}	{1215, 10}	{1230, 15}	{1245, 12}	{1260, 12}	{1275, 8}	{1290, 9}	{1305, 7}	{1320, 7}	{1335, 9}	{1350, 14}	{1365, 10}	{1380, 6}	{1395, 7}	{1410, 8}	{1425, 13}	{1440, 10}	{1455, 9}	{1470, 7}	{1485, 9}	{1500, 9}	{}	{0, 10}	{15, 4}	{30, 8}	{45, 8}	{60, 6}	{75, 8}	{90, 7}	{105, 11}	{120, 7}	{135, 5}	{150, 11}	{165, 7}	{180, 10}	{195, 7}	{210, 9}	{225, 13}	{240, 14}	{255, 12}	{270, 6}	{285, 6}	{300, 7}	{315, 10}	{330, 14}	{345, 7}	{360, 7}	{375, 8}	{390, 8}	{405, 7}	{420, 11}	{435, 15}	{450, 6}	{465, 6}	{480, 8}	{495, 10}	{510, 12}	{525, 10}	{540, 7}	{555, 4}	{570, 9}	{585, 12}	{600, 16}	{615, 15}	{630, 10}	{645, 9}	{660, 9}	{675, 10}	{690, 8}	{705, 9}	{720, 13}	{735, 11}	{750, 8}	{765, 9}	{780, 15}	{795, 12}	{810, 8}	{825, 13}	{840, 12}	{855, 8}	{870, 12}	{885, 6}	{900, 11}	{915, 15}	{930, 13}	{945, 9}	{960, 14}	{975, 17}	{990, 9}	{1005, 8}	{1020, 16}	{1035, 10}	{1050, 4}	{1065, 5}	{1080, 15}	{1095, 10}	{1110, 10}	{1125, 14}	{1140, 15}	{1155, 14}	{1170, 13}	{1185, 6}	{1200, 8}	{1215, 10}	{1230, 9}	{1245, 13}	{1260, 7}	{1275, 12}	{1290, 10}	{1305, 10}	{1320, 16}	{1335, 7}	{1350, 11}	{1365, 8}	{1380, 14}	{1395, 8}	{1410, 8}	{1425, 9}	{1440, 5}	{1455, 8}	{1470, 7}	{1485, 6}	{1500, 5}	{}	{0, 10}	{15, 10}	{30, 7}	{45, 9}	{60, 8}	{75, 10}	{90, 10}	{105, 12}	{120, 10}	{135, 10}	{150, 14}	{165, 10}	{180, 5}	{195, 10}	{210, 9}	{225, 12}	{240, 14}	{255, 9}	{270, 11}	{285, 10}	{300, 13}	{315, 11}	{330, 8}	{345, 6}	{360, 12}	{375, 9}	{390, 8}	{405, 10}	{420, 9}	{435, 8}	{450, 6}	{465, 13}	{480, 8}	{495, 10}	{510, 7}	{525, 9}	{540, 18}	{555, 17}	{570, 11}	{585, 9}	{600, 9}	{615, 8}	{630, 14}	{645, 7}	{660, 15}	{675, 14}	{690, 7}	{705, 10}	{720, 10}	{735, 10}	{750, 6}	{765, 7}	{780, 6}	{795, 11}	{810, 13}	{825, 10}	{840, 11}	{855, 11}	{870, 10}	{885, 13}	{900, 12}	{915, 5}	{930, 9}	{945, 11}	{960, 8}	{975, 7}	{990, 6}	{1005, 11}	{1020, 17}	{1035, 12}	{1050, 11}	{1065, 11}	{1080, 9}	{1095, 6}	{1110, 6}	{1125, 10}	{1140, 14}	{1155, 19}	{1170, 18}	{1185, 9}	{1200, 7}	{1215, 12}	{1230, 12}	{1245, 9}	{1260, 10}	{1275, 7}	{1290, 8}	{1305, 9}	{1320, 11}	{1335, 8}	{1350, 8}	{1365, 11}	{1380, 11}	{1395, 10}	{1410, 9}	{1425, 6}	{1440, 12}	{1455, 7}	{1470, 10}	{1485, 9}	{1500, 9}	{}	{0, 10}	{15, 14}	{30, 17}	{45, 8}	{60, 11}	{75, 11}	{90, 7}	{105, 11}	{120, 13}	{135, 10}	{150, 4}	{165, 11}	{180, 10}	{195, 15}	{210, 12}	{225, 18}	{240, 11}	{255, 7}	{270, 10}	{285, 20}	{300, 14}	{315, 9}	{330, 13}	{345, 10}	{360, 13}	{375, 10}	{390, 8}	{405, 11}	{420, 9}	{435, 10}	{450, 17}	{465, 15}	{480, 7}	{495, 7}	{510, 11}	{525, 8}	{540, 9}	{555, 12}	{570, 9}	{585, 13}	{600, 8}	{615, 5}	{630, 7}	{645, 9}	{660, 11}	{675, 9}	{690, 10}	{705, 6}	{720, 7}	{735, 11}	{750, 8}	{765, 4}	{780, 12}	{795, 14}	{810, 8}	{825, 12}	{840, 6}	{855, 7}	{870, 15}	{885, 15}	{900, 7}	{915, 8}	{930, 8}	{945, 12}	{960, 13}	{975, 10}	{990, 6}	{1005, 11}	{1020, 14}	{1035, 11}	{1050, 9}	{1065, 8}	{1080, 10}	{1095, 8}	{1110, 11}	{1125, 13}	{1140, 7}	{1155, 10}	{1170, 11}	{1185, 17}	{1200, 9}	{1215, 8}	{1230, 16}	{1245, 14}	{1260, 7}	{1275, 12}	{1290, 12}	{1305, 14}	{1320, 12}	{1335, 12}	{1350, 11}	{1365, 13}	{1380, 12}	{1395, 4}	{1410, 8}	{1425, 11}	{1440, 10}	{1455, 10}	{1470, 9}	{1485, 13}	{1500, 13}	{}	{0, 10}	{15, 14}	{30, 7}	{45, 8}	{60, 11}	{75, 6}	{90, 12}	{105, 13}	{120, 6}	{135, 7}	{150, 12}	{165, 3}	{180, 11}	{195, 9}	{210, 6}	{225, 10}	{240, 13}	{255, 11}	{270, 9}	{285, 18}	{300, 11}	{315, 11}	{330, 8}	{345, 13}	{360, 9}	{375, 6}	{390, 8}	{405, 7}	{420, 4}	{435, 8}	{450, 10}	{465, 9}	{480, 8}	{495, 11}	{510, 8}	{525, 8}	{540, 14}	{555, 12}	{570, 10}	{585, 13}	{600, 14}	{615, 11}	{630, 15}	{645, 6}	{660, 10}	{675, 11}	{690, 5}	{705, 15}	{720, 15}	{735, 12}	{750, 11}	{765, 11}	{780, 6}	{795, 13}	{810, 15}	{825, 12}	{840, 9}	{855, 13}	{870, 8}	{885, 10}	{900, 6}	{915, 10}	{930, 15}	{945, 7}	{960, 6}	{975, 8}	{990, 10}	{1005, 14}	{1020, 9}	{1035, 10}	{1050, 6}	{1065, 11}	{1080, 14}	{1095, 12}	{1110, 7}	{1125, 5}	{1140, 11}	{1155, 8}	{1170, 6}	{1185, 8}	{1200, 9}	{1215, 5}	{1230, 7}	{1245, 12}	{1260, 10}	{1275, 13}	{1290, 13}	{1305, 12}	{1320, 8}	{1335, 9}	{1350, 7}	{1365, 7}	{1380, 10}	{1395, 9}	{1410, 7}	{1425, 9}	{1440, 8}	{1455, 7}	{1470, 6}	{1485, 10}	{1500, 11}	{}	{0, 10}	{15, 14}	{30, 7}	{45, 5}	{60, 7}	{75, 6}	{90, 9}	{105, 12}	{120, 14}	{135, 8}	{150, 7}	{165, 9}	{180, 13}	{195, 5}	{210, 8}	{225, 9}	{240, 8}	{255, 6}	{270, 7}	{285, 9}	{300, 5}	{315, 9}	{330, 10}	{345, 12}	{360, 18}	{375, 9}	{390, 11}	{405, 10}	{420, 12}	{435, 10}	{450, 12}	{465, 9}	{480, 9}	{495, 14}	{510, 10}	{525, 10}	{540, 15}	{555, 10}	{570, 7}	{585, 5}	{600, 3}	{615, 5}	{630, 10}	{645, 20}	{660, 10}	{675, 11}	{690, 10}	{705, 11}	{720, 12}	{735, 11}	{750, 12}	{765, 10}	{780, 9}	{795, 9}	{810, 6}	{825, 15}	{840, 8}	{855, 11}	{870, 9}	{885, 12}	{900, 3}	{915, 6}	{930, 7}	{945, 3}	{960, 11}	{975, 9}	{990, 10}	{1005, 7}	{1020, 10}	{1035, 11}	{1050, 8}	{1065, 9}	{1080, 11}	{1095, 14}	{1110, 16}	{1125, 18}	{1140, 16}	{1155, 16}	{1170, 11}	{1185, 9}	{1200, 12}	{1215, 9}	{1230, 13}	{1245, 11}	{1260, 9}	{1275, 9}	{1290, 9}	{1305, 10}	{1320, 10}	{1335, 9}	{1350, 8}	{1365, 10}	{1380, 12}	{1395, 12}	{1410, 10}	{1425, 10}	{1440, 5}	{1455, 9}	{1470, 8}	{1485, 4}	{1500, 14}	{}	{0, 10}	{15, 13}	{30, 11}	{45, 13}	{60, 11}	{75, 7}	{90, 2}	{105, 8}	{120, 11}	{135, 5}	{150, 10}	{165, 5}	{180, 9}	{195, 1}	{210, 5}	{225, 10}	{240, 16}	{255, 8}	{270, 11}	{285, 13}	{300, 18}	{315, 22}	{330, 13}	{345, 12}	{360, 7}	{375, 10}	{390, 9}	{405, 10}	{420, 12}	{435, 9}	{450, 10}	{465, 9}	{480, 11}	{495, 10}	{510, 7}	{525, 10}	{540, 9}	{555, 8}	{570, 8}	{585, 14}	{600, 12}	{615, 9}	{630, 8}	{645, 12}	{660, 9}	{675, 4}	{690, 9}	{705, 9}	{720, 10}	{735, 14}	{750, 8}	{765, 15}	{780, 12}	{795, 10}	{810, 13}	{825, 11}	{840, 5}	{855, 12}	{870, 14}	{885, 9}	{900, 13}	{915, 14}	{930, 12}	{945, 9}	{960, 10}	{975, 12}	{990, 7}	{1005, 15}	{1020, 9}	{1035, 6}	{1050, 7}	{1065, 9}	{1080, 8}	{1095, 8}	{1110, 11}	{1125, 9}	{1140, 9}	{1155, 8}	{1170, 10}	{1185, 9}	{1200, 9}	{1215, 8}	{1230, 8}	{1245, 9}	{1260, 8}	{1275, 11}	{1290, 12}	{1305, 9}	{1320, 6}	{1335, 10}	{1350, 14}	{1365, 14}	{1380, 11}	{1395, 10}	{1410, 9}	{1425, 8}	{1440, 12}	{1455, 6}	{1470, 11}	{1485, 9}	{1500, 13}	{}	{0, 10}	{15, 12}	{30, 15}	{45, 12}	{60, 13}	{75, 11}	{90, 13}	{105, 7}	{120, 15}	{135, 8}	{150, 9}	{165, 10}	{180, 13}	{195, 14}	{210, 10}	{225, 11}	{240, 9}	{255, 11}	{270, 12}	{285, 4}	{300, 8}	{315, 13}	{330, 13}	{345, 12}	{360, 13}	{375, 7}	{390, 10}	{405, 7}	{420, 8}	{435, 9}	{450, 10}	{465, 11}	{480, 5}	{495, 14}	{510, 10}	{525, 13}	{540, 9}	{555, 6}	{570, 14}	{585, 7}	{600, 6}	{615, 13}	{630, 7}	{645, 18}	{660, 7}	{675, 8}	{690, 14}	{705, 10}	{720, 9}	{735, 13}	{750, 8}	{765, 11}	{780, 8}	{795, 10}	{810, 7}	{825, 9}	{840, 6}	{855, 9}	{870, 10}	{885, 10}	{900, 12}	{915, 8}	{930, 9}	{945, 13}	{960, 13}	{975, 10}	{990, 11}	{1005, 16}	{1020, 12}	{1035, 5}	{1050, 12}	{1065, 12}	{1080, 15}	{1095, 13}	{1110, 9}	{1125, 14}	{1140, 12}	{1155, 15}	{1170, 14}	{1185, 12}	{1200, 12}	{1215, 10}	{1230, 10}	{1245, 10}	{1260, 10}	{1275, 8}	{1290, 7}	{1305, 10}	{1320, 9}	{1335, 9}	{1350, 6}	{1365, 15}	{1380, 12}	{1395, 8}	{1410, 12}	{1425, 14}	{1440, 18}	{1455, 8}	{1470, 12}	{1485, 8}	{1500, 9}	{}	{0, 10}	{15, 10}	{30, 12}	{45, 8}	{60, 11}	{75, 7}	{90, 2}	{105, 8}	{120, 9}	{135, 11}	{150, 12}	{165, 13}	{180, 9}	{195, 8}	{210, 11}	{225, 10}	{240, 13}	{255, 14}	{270, 10}	{285, 10}	{300, 12}	{315, 13}	{330, 15}	{345, 11}	{360, 12}	{375, 8}	{390, 12}	{405, 10}	{420, 12}	{435, 7}	{450, 7}	{465, 8}	{480, 11}	{495, 12}	{510, 7}	{525, 8}	{540, 8}	{555, 9}	{570, 9}	{585, 14}	{600, 13}	{615, 8}	{630, 5}	{645, 7}	{660, 8}	{675, 10}	{690, 6}	{705, 9}	{720, 7}	{735, 6}	{750, 11}	{765, 13}	{780, 9}	{795, 16}	{810, 8}	{825, 11}	{840, 12}	{855, 9}	{870, 6}	{885, 7}	{900, 9}	{915, 7}	{930, 12}	{945, 11}	{960, 12}	{975, 8}	{990, 6}	{1005, 5}	{1020, 11}	{1035, 13}	{1050, 11}	{1065, 10}	{1080, 10}	{1095, 12}	{1110, 15}	{1125, 10}	{1140, 6}	{1155, 7}	{1170, 8}	{1185, 6}	{1200, 13}	{1215, 12}	{1230, 10}	{1245, 6}	{1260, 8}	{1275, 14}	{1290, 9}	{1305, 13}	{1320, 12}	{1335, 19}	{1350, 12}	{1365, 10}	{1380, 10}	{1395, 13}	{1410, 9}	{1425, 8}	{1440, 5}	{1455, 10}	{1470, 8}	{1485, 6}	{1500, 5}	{}	{0, 10}	{15, 12}	{30, 5}	{45, 10}	{60, 9}	{75, 10}	{90, 10}	{105, 11}	{120, 8}	{135, 8}	{150, 12}	{165, 8}	{180, 14}	{195, 11}	{210, 11}	{225, 11}	{240, 12}	{255, 12}	{270, 15}	{285, 11}	{300, 7}	{315, 10}	{330, 8}	{345, 7}	{360, 12}	{375, 8}	{390, 8}	{405, 2}	{420, 1}	{435, 6}	{450, 7}	{465, 10}	{480, 9}	{495, 9}	{510, 12}	{525, 6}	{540, 9}	{555, 4}	{570, 8}	{585, 11}	{600, 13}	{615, 9}	{630, 10}	{645, 7}	{660, 12}	{675, 11}	{690, 14}	{705, 10}	{720, 9}	{735, 12}	{750, 11}	{765, 9}	{780, 7}	{795, 11}	{810, 9}	{825, 13}	{840, 13}	{855, 5}	{870, 10}	{885, 17}	{900, 10}	{915, 7}	{930, 8}	{945, 7}	{960, 7}	{975, 12}	{990, 15}	{1005, 10}	{1020, 8}	{1035, 11}	{1050, 10}	{1065, 4}	{1080, 11}	{1095, 6}	{1110, 8}	{1125, 3}	{1140, 12}	{1155, 4}	{1170, 8}	{1185, 6}	{1200, 9}	{1215, 4}	{1230, 6}	{1245, 4}	{1260, 8}	{1275, 12}	{1290, 6}	{1305, 11}	{1320, 8}	{1335, 6}	{1350, 3}	{1365, 4}	{1380, 4}	{1395, 5}	{1410, 9}	{1425, 8}	{1440, 10}	{1455, 13}	{1470, 10}	{1485, 5}	{1500, 6}	{}	{0, 10}	{15, 14}	{30, 17}	{45, 13}	{60, 11}	{75, 10}	{90, 11}	{105, 12}	{120, 11}	{135, 10}	{150, 7}	{165, 12}	{180, 9}	{195, 6}	{210, 8}	{225, 7}	{240, 8}	{255, 11}	{270, 10}	{285, 7}	{300, 10}	{315, 8}	{330, 10}	{345, 12}	{360, 7}	{375, 8}	{390, 9}	{405, 15}	{420, 14}	{435, 10}	{450, 7}	{465, 8}	{480, 8}	{495, 5}	{510, 12}	{525, 14}	{540, 16}	{555, 2}	{570, 16}	{585, 7}	{600, 7}	{615, 8}	{630, 10}	{645, 10}	{660, 8}	{675, 8}	{690, 9}	{705, 3}	{720, 4}	{735, 11}	{750, 14}	{765, 14}	{780, 12}	{795, 13}	{810, 7}	{825, 6}	{840, 11}	{855, 11}	{870, 9}	{885, 8}	{900, 9}	{915, 8}	{930, 9}	{945, 10}	{960, 13}	{975, 7}	{990, 6}	{1005, 8}	{1020, 11}	{1035, 11}	{1050, 16}	{1065, 8}	{1080, 10}	{1095, 11}	{1110, 18}	{1125, 13}	{1140, 10}	{1155, 8}	{1170, 5}	{1185, 5}	{1200, 6}	{1215, 8}	{1230, 10}	{1245, 7}	{1260, 9}	{1275, 17}	{1290, 11}	{1305, 4}	{1320, 8}	{1335, 12}	{1350, 10}	{1365, 12}	{1380, 12}	{1395, 11}	{1410, 13}	{1425, 13}	{1440, 12}	{1455, 12}	{1470, 6}	{1485, 8}	{1500, 11}	{}	{0, 10}	{15, 1}	{30, 4}	{45, 2}	{60, 6}	{75, 7}	{90, 10}	{105, 20}	{120, 14}	{135, 12}	{150, 19}	{165, 11}	{180, 14}	{195, 9}	{210, 11}	{225, 7}	{240, 4}	{255, 10}	{270, 16}	{285, 14}	{300, 7}	{315, 13}	{330, 9}	{345, 14}	{360, 11}	{375, 7}	{390, 18}	{405, 21}	{420, 10}	{435, 6}	{450, 6}	{465, 11}	{480, 11}	{495, 8}	{510, 7}	{525, 11}	{540, 12}	{555, 15}	{570, 17}	{585, 8}	{600, 12}	{615, 5}	{630, 11}	{645, 8}	{660, 10}	{675, 8}	{690, 12}	{705, 7}	{720, 7}	{735, 10}	{750, 9}	{765, 15}	{780, 10}	{795, 10}	{810, 5}	{825, 10}	{840, 8}	{855, 12}	{870, 13}	{885, 7}	{900, 13}	{915, 6}	{930, 13}	{945, 12}	{960, 8}	{975, 10}	{990, 9}	{1005, 11}	{1020, 8}	{1035, 7}	{1050, 7}	{1065, 7}	{1080, 9}	{1095, 10}	{1110, 6}	{1125, 9}	{1140, 14}	{1155, 8}	{1170, 9}	{1185, 12}	{1200, 14}	{1215, 11}	{1230, 11}	{1245, 9}	{1260, 8}	{1275, 9}	{1290, 10}	{1305, 10}	{1320, 13}	{1335, 7}	{1350, 11}	{1365, 14}	{1380, 10}	{1395, 7}	{1410, 16}	{1425, 11}	{1440, 10}	{1455, 14}	{1470, 9}	{1485, 13}	{1500, 12}	{}	{0, 10}	{15, 7}	{30, 8}	{45, 6}	{60, 7}	{75, 10}	{90, 10}	{105, 14}	{120, 10}	{135, 12}	{150, 8}	{165, 7}	{180, 10}	{195, 9}	{210, 14}	{225, 12}	{240, 4}	{255, 6}	{270, 1}	{285, 8}	{300, 8}	{315, 4}	{330, 4}	{345, 13}	{360, 9}	{375, 11}	{390, 10}	{405, 6}	{420, 12}	{435, 16}	{450, 5}	{465, 9}	{480, 11}	{495, 10}	{510, 12}	{525, 10}	{540, 9}	{555, 11}	{570, 8}	{585, 7}	{600, 3}	{615, 13}	{630, 11}	{645, 7}	{660, 11}	{675, 11}	{690, 12}	{705, 9}	{720, 11}	{735, 13}	{750, 14}	{765, 12}	{780, 14}	{795, 13}	{810, 6}	{825, 6}	{840, 8}	{855, 3}	{870, 10}	{885, 9}	{900, 10}	{915, 9}	{930, 17}	{945, 12}	{960, 9}	{975, 10}	{990, 9}	{1005, 17}	{1020, 17}	{1035, 12}	{1050, 12}	{1065, 7}	{1080, 10}	{1095, 11}	{1110, 10}	{1125, 13}	{1140, 10}	{1155, 9}	{1170, 7}	{1185, 11}	{1200, 8}	{1215, 11}	{1230, 9}	{1245, 9}	{1260, 10}	{1275, 15}	{1290, 17}	{1305, 8}	{1320, 5}	{1335, 10}	{1350, 8}	{1365, 15}	{1380, 13}	{1395, 14}	{1410, 15}	{1425, 14}	{1440, 14}	{1455, 13}	{1470, 14}	{1485, 10}	{1500, 11}	{}	{0, 10}	{15, 11}	{30, 15}	{45, 11}	{60, 7}	{75, 5}	{90, 13}	{105, 12}	{120, 8}	{135, 10}	{150, 12}	{165, 11}	{180, 11}	{195, 14}	{210, 9}	{225, 13}	{240, 9}	{255, 10}	{270, 6}	{285, 12}	{300, 16}	{315, 10}	{330, 9}	{345, 7}	{360, 8}	{375, 9}	{390, 8}	{405, 14}	{420, 12}	{435, 6}	{450, 10}	{465, 5}	{480, 16}	{495, 10}	{510, 10}	{525, 10}	{540, 8}	{555, 9}	{570, 16}	{585, 10}	{600, 15}	{615, 8}	{630, 9}	{645, 11}	{660, 7}	{675, 5}	{690, 7}	{705, 17}	{720, 12}	{735, 11}	{750, 11}	{765, 15}	{780, 9}	{795, 12}	{810, 7}	{825, 15}	{840, 5}	{855, 16}	{870, 10}	{885, 15}	{900, 12}	{915, 7}	{930, 11}	{945, 11}	{960, 12}	{975, 12}	{990, 14}	{1005, 12}	{1020, 12}	{1035, 10}	{1050, 7}	{1065, 8}	{1080, 8}	{1095, 10}	{1110, 11}	{1125, 11}	{1140, 19}	{1155, 15}	{1170, 16}	{1185, 12}	{1200, 7}	{1215, 8}	{1230, 5}	{1245, 11}	{1260, 11}	{1275, 12}	{1290, 11}	{1305, 8}	{1320, 14}	{1335, 11}	{1350, 10}	{1365, 14}	{1380, 15}	{1395, 8}	{1410, 8}	{1425, 6}	{1440, 7}	{1455, 10}	{1470, 8}	{1485, 10}	{1500, 10}	{}	{0, 10}	{15, 8}	{30, 9}	{45, 8}	{60, 8}	{75, 12}	{90, 7}	{105, 10}	{120, 10}	{135, 5}	{150, 10}	{165, 11}	{180, 7}	{195, 6}	{210, 8}	{225, 9}	{240, 10}	{255, 12}	{270, 11}	{285, 12}	{300, 14}	{315, 7}	{330, 9}	{345, 11}	{360, 10}	{375, 13}	{390, 11}	{405, 11}	{420, 15}	{435, 15}	{450, 17}	{465, 8}	{480, 5}	{495, 9}	{510, 11}	{525, 7}	{540, 12}	{555, 12}	{570, 12}	{585, 9}	{600, 9}	{615, 8}	{630, 17}	{645, 8}	{660, 14}	{675, 10}	{690, 15}	{705, 18}	{720, 12}	{735, 9}	{750, 9}	{765, 6}	{780, 6}	{795, 11}	{810, 7}	{825, 7}	{840, 9}	{855, 6}	{870, 3}	{885, 8}	{900, 6}	{915, 6}	{930, 6}	{945, 7}	{960, 13}	{975, 9}	{990, 11}	{1005, 8}	{1020, 14}	{1035, 6}	{1050, 11}	{1065, 10}	{1080, 6}	{1095, 5}	{1110, 5}	{1125, 8}	{1140, 8}	{1155, 4}	{1170, 11}	{1185, 11}	{1200, 18}	{1215, 12}	{1230, 12}	{1245, 10}	{1260, 13}	{1275, 14}	{1290, 10}	{1305, 11}	{1320, 9}	{1335, 11}	{1350, 5}	{1365, 8}	{1380, 12}	{1395, 15}	{1410, 5}	{1425, 7}	{1440, 12}	{1455, 9}	{1470, 11}	{1485, 9}	{1500, 10}	{}	{0, 10}	{15, 12}	{30, 9}	{45, 7}	{60, 13}	{75, 12}	{90, 12}	{105, 12}	{120, 11}	{135, 8}	{150, 6}	{165, 6}	{180, 11}	{195, 8}	{210, 9}	{225, 14}	{240, 13}	{255, 7}	{270, 7}	{285, 5}	{300, 11}	{315, 8}	{330, 4}	{345, 10}	{360, 6}	{375, 6}	{390, 12}	{405, 11}	{420, 12}	{435, 8}	{450, 11}	{465, 11}	{480, 3}	{495, 7}	{510, 7}	{525, 9}	{540, 7}	{555, 4}	{570, 5}	{585, 6}	{600, 8}	{615, 12}	{630, 10}	{645, 5}	{660, 8}	{675, 8}	{690, 11}	{705, 11}	{720, 8}	{735, 13}	{750, 13}	{765, 9}	{780, 8}	{795, 12}	{810, 10}	{825, 12}	{840, 13}	{855, 8}	{870, 13}	{885, 11}	{900, 2}	{915, 11}	{930, 11}	{945, 10}	{960, 6}	{975, 14}	{990, 9}	{1005, 6}	{1020, 7}	{1035, 10}	{1050, 11}	{1065, 10}	{1080, 10}	{1095, 13}	{1110, 12}	{1125, 15}	{1140, 13}	{1155, 8}	{1170, 8}	{1185, 7}	{1200, 18}	{1215, 13}	{1230, 11}	{1245, 8}	{1260, 11}	{1275, 8}	{1290, 9}	{1305, 12}	{1320, 12}	{1335, 12}	{1350, 9}	{1365, 7}	{1380, 10}	{1395, 7}	{1410, 10}	{1425, 11}	{1440, 14}	{1455, 8}	{1470, 10}	{1485, 10}	{1500, 9}	{}	{0, 10}	{15, 6}	{30, 9}	{45, 10}	{60, 12}	{75, 13}	{90, 14}	{105, 10}	{120, 9}	{135, 8}	{150, 13}	{165, 10}	{180, 13}	{195, 12}	{210, 13}	{225, 9}	{240, 7}	{255, 9}	{270, 10}	{285, 9}	{300, 9}	{315, 9}	{330, 8}	{345, 12}	{360, 11}	{375, 13}	{390, 15}	{405, 11}	{420, 7}	{435, 8}	{450, 10}	{465, 13}	{480, 6}	{495, 9}	{510, 7}	{525, 12}	{540, 15}	{555, 14}	{570, 10}	{585, 12}	{600, 19}	{615, 11}	{630, 8}	{645, 4}	{660, 8}	{675, 13}	{690, 12}	{705, 12}	{720, 9}	{735, 9}	{750, 9}	{765, 10}	{780, 12}	{795, 6}	{810, 12}	{825, 20}	{840, 12}	{855, 11}	{870, 12}	{885, 11}	{900, 10}	{915, 17}	{930, 12}	{945, 15}	{960, 12}	{975, 12}	{990, 13}	{1005, 8}	{1020, 15}	{1035, 12}	{1050, 15}	{1065, 11}	{1080, 13}	{1095, 15}	{1110, 10}	{1125, 14}	{1140, 9}	{1155, 7}	{1170, 10}	{1185, 11}	{1200, 3}	{1215, 4}	{1230, 9}	{1245, 7}	{1260, 4}	{1275, 7}	{1290, 9}	{1305, 11}	{1320, 7}	{1335, 7}	{1350, 11}	{1365, 9}	{1380, 8}	{1395, 8}	{1410, 13}	{1425, 10}	{1440, 8}	{1455, 13}	{1470, 18}	{1485, 9}	{1500, 8}	{}	{0, 10}	{15, 12}	{30, 7}	{45, 12}	{60, 9}	{75, 9}	{90, 7}	{105, 8}	{120, 13}	{135, 11}	{150, 12}	{165, 11}	{180, 10}	{195, 9}	{210, 11}	{225, 7}	{240, 12}	{255, 14}	{270, 11}	{285, 11}	{300, 12}	{315, 12}	{330, 4}	{345, 11}	{360, 14}	{375, 8}	{390, 9}	{405, 8}	{420, 6}	{435, 8}	{450, 12}	{465, 7}	{480, 13}	{495, 10}	{510, 11}	{525, 13}	{540, 11}	{555, 14}	{570, 9}	{585, 9}	{600, 12}	{615, 11}	{630, 13}	{645, 17}	{660, 8}	{675, 7}	{690, 8}	{705, 10}	{720, 8}	{735, 9}	{750, 9}	{765, 11}	{780, 13}	{795, 11}	{810, 12}	{825, 9}	{840, 13}	{855, 14}	{870, 9}	{885, 11}	{900, 7}	{915, 4}	{930, 9}	{945, 6}	{960, 12}	{975, 12}	{990, 4}	{1005, 5}	{1020, 13}	{1035, 11}	{1050, 11}	{1065, 13}	{1080, 13}	{1095, 7}	{1110, 11}	{1125, 11}	{1140, 10}	{1155, 10}	{1170, 5}	{1185, 6}	{1200, 8}	{1215, 8}	{1230, 9}	{1245, 15}	{1260, 11}	{1275, 9}	{1290, 18}	{1305, 7}	{1320, 9}	{1335, 8}	{1350, 9}	{1365, 6}	{1380, 12}	{1395, 10}	{1410, 8}	{1425, 8}	{1440, 7}	{1455, 12}	{1470, 11}	{1485, 11}	{1500, 4}	{}	{0, 10}	{15, 7}	{30, 5}	{45, 18}	{60, 7}	{75, 14}	{90, 10}	{105, 8}	{120, 5}	{135, 12}	{150, 15}	{165, 10}	{180, 15}	{195, 12}	{210, 11}	{225, 10}	{240, 7}	{255, 20}	{270, 18}	{285, 10}	{300, 13}	{315, 10}	{330, 6}	{345, 11}	{360, 12}	{375, 14}	{390, 11}	{405, 12}	{420, 11}	{435, 10}	{450, 12}	{465, 8}	{480, 8}	{495, 4}	{510, 12}	{525, 7}	{540, 9}	{555, 4}	{570, 6}	{585, 8}	{600, 15}	{615, 7}	{630, 13}	{645, 14}	{660, 7}	{675, 9}	{690, 3}	{705, 4}	{720, 10}	{735, 14}	{750, 2}	{765, 5}	{780, 8}	{795, 9}	{810, 8}	{825, 12}	{840, 15}	{855, 8}	{870, 9}	{885, 14}	{900, 16}	{915, 10}	{930, 7}	{945, 12}	{960, 12}	{975, 11}	{990, 8}	{1005, 12}	{1020, 6}	{1035, 12}	{1050, 10}	{1065, 7}	{1080, 5}	{1095, 12}	{1110, 9}	{1125, 12}	{1140, 14}	{1155, 10}	{1170, 15}	{1185, 17}	{1200, 13}	{1215, 12}	{1230, 5}	{1245, 15}	{1260, 7}	{1275, 12}	{1290, 8}	{1305, 12}	{1320, 14}	{1335, 17}	{1350, 14}	{1365, 11}	{1380, 9}	{1395, 8}	{1410, 6}	{1425, 11}	{1440, 12}	{1455, 17}	{1470, 15}	{1485, 18}	{1500, 10}	{}	{0, 10}	{15, 10}	{30, 12}	{45, 8}	{60, 11}	{75, 10}	{90, 16}	{105, 16}	{120, 9}	{135, 7}	{150, 14}	{165, 11}	{180, 16}	{195, 10}	{210, 10}	{225, 8}	{240, 10}	{255, 10}	{270, 14}	{285, 15}	{300, 8}	{315, 12}	{330, 8}	{345, 8}	{360, 13}	{375, 14}	{390, 11}	{405, 7}	{420, 10}	{435, 8}	{450, 10}	{465, 8}	{480, 5}	{495, 8}	{510, 14}	{525, 13}	{540, 10}	{555, 10}	{570, 12}	{585, 12}	{600, 9}	{615, 9}	{630, 15}	{645, 10}	{660, 12}	{675, 13}	{690, 11}	{705, 9}	{720, 9}	{735, 7}	{750, 6}	{765, 11}	{780, 9}	{795, 11}	{810, 11}	{825, 16}	{840, 16}	{855, 6}	{870, 8}	{885, 3}	{900, 11}	{915, 12}	{930, 10}	{945, 10}	{960, 7}	{975, 9}	{990, 5}	{1005, 6}	{1020, 10}	{1035, 9}	{1050, 5}	{1065, 11}	{1080, 13}	{1095, 12}	{1110, 10}	{1125, 4}	{1140, 8}	{1155, 17}	{1170, 16}	{1185, 7}	{1200, 10}	{1215, 8}	{1230, 7}	{1245, 9}	{1260, 10}	{1275, 11}	{1290, 11}	{1305, 6}	{1320, 6}	{1335, 10}	{1350, 15}	{1365, 4}	{1380, 8}	{1395, 6}	{1410, 5}	{1425, 13}	{1440, 9}	{1455, 10}	{1470, 13}	{1485, 9}	{1500, 7}	{}	{0, 10}	{15, 6}	{30, 11}	{45, 8}	{60, 12}	{75, 11}	{90, 10}	{105, 10}	{120, 13}	{135, 8}	{150, 8}	{165, 13}	{180, 8}	{195, 4}	{210, 10}	{225, 7}	{240, 12}	{255, 10}	{270, 12}	{285, 11}	{300, 9}	{315, 7}	{330, 7}	{345, 8}	{360, 19}	{375, 7}	{390, 6}	{405, 8}	{420, 7}	{435, 14}	{450, 8}	{465, 11}	{480, 10}	{495, 11}	{510, 11}	{525, 9}	{540, 7}	{555, 15}	{570, 9}	{585, 13}	{600, 15}	{615, 11}	{630, 9}	{645, 11}	{660, 9}	{675, 10}	{690, 8}	{705, 11}	{720, 11}	{735, 6}	{750, 14}	{765, 13}	{780, 6}	{795, 8}	{810, 16}	{825, 13}	{840, 18}	{855, 14}	{870, 8}	{885, 7}	{900, 7}	{915, 11}	{930, 9}	{945, 7}	{960, 8}	{975, 11}	{990, 11}	{1005, 11}	{1020, 14}	{1035, 13}	{1050, 12}	{1065, 9}	{1080, 10}	{1095, 12}	{1110, 16}	{1125, 14}	{1140, 13}	{1155, 8}	{1170, 11}	{1185, 13}	{1200, 7}	{1215, 12}	{1230, 9}	{1245, 8}	{1260, 11}	{1275, 7}	{1290, 7}	{1305, 14}	{1320, 18}	{1335, 15}	{1350, 7}	{1365, 8}	{1380, 9}	{1395, 9}	{1410, 9}	{1425, 5}	{1440, 12}	{1455, 10}	{1470, 12}	{1485, 9}	{1500, 9}	{}	{0, 10}	{15, 9}	{30, 6}	{45, 12}	{60, 11}	{75, 16}	{90, 15}	{105, 12}	{120, 10}	{135, 11}	{150, 3}	{165, 11}	{180, 7}	{195, 11}	{210, 13}	{225, 7}	{240, 8}	{255, 8}	{270, 4}	{285, 9}	{300, 9}	{315, 10}	{330, 11}	{345, 14}	{360, 9}	{375, 9}	{390, 7}	{405, 7}	{420, 6}	{435, 9}	{450, 16}	{465, 6}	{480, 9}	{495, 8}	{510, 8}	{525, 7}	{540, 8}	{555, 11}	{570, 8}	{585, 12}	{600, 7}	{615, 4}	{630, 6}	{645, 8}	{660, 7}	{675, 9}	{690, 10}	{705, 8}	{720, 15}	{735, 15}	{750, 7}	{765, 7}	{780, 12}	{795, 5}	{810, 10}	{825, 12}	{840, 9}	{855, 13}	{870, 8}	{885, 5}	{900, 9}	{915, 3}	{930, 9}	{945, 9}	{960, 9}	{975, 10}	{990, 6}	{1005, 10}	{1020, 7}	{1035, 13}	{1050, 15}	{1065, 6}	{1080, 13}	{1095, 13}	{1110, 9}	{1125, 8}	{1140, 10}	{1155, 10}	{1170, 15}	{1185, 13}	{1200, 14}	{1215, 7}	{1230, 9}	{1245, 5}	{1260, 7}	{1275, 9}	{1290, 10}	{1305, 13}	{1320, 7}	{1335, 10}	{1350, 13}	{1365, 10}	{1380, 12}	{1395, 10}	{1410, 10}	{1425, 9}	{1440, 5}	{1455, 7}	{1470, 6}	{1485, 11}	{1500, 17}	{}	{0, 10}	{15, 13}	{30, 13}	{45, 7}	{60, 12}	{75, 9}	{90, 14}	{105, 8}	{120, 11}	{135, 11}	{150, 9}	{165, 14}	{180, 11}	{195, 10}	{210, 11}	{225, 9}	{240, 15}	{255, 13}	{270, 8}	{285, 13}	{300, 2}	{315, 7}	{330, 9}	{345, 10}	{360, 6}	{375, 9}	{390, 11}	{405, 9}	{420, 12}	{435, 13}	{450, 14}	{465, 12}	{480, 6}	{495, 10}	{510, 12}	{525, 3}	{540, 18}	{555, 15}	{570, 11}	{585, 11}	{600, 10}	{615, 6}	{630, 10}	{645, 10}	{660, 13}	{675, 9}	{690, 10}	{705, 8}	{720, 6}	{735, 7}	{750, 10}	{765, 6}	{780, 13}	{795, 10}	{810, 11}	{825, 12}	{840, 13}	{855, 9}	{870, 12}	{885, 6}	{900, 9}	{915, 10}	{930, 12}	{945, 9}	{960, 4}	{975, 4}	{990, 6}	{1005, 5}	{1020, 7}	{1035, 12}	{1050, 11}	{1065, 6}	{1080, 13}	{1095, 11}	{1110, 7}	{1125, 6}	{1140, 13}	{1155, 10}	{1170, 17}	{1185, 13}	{1200, 7}	{1215, 8}	{1230, 15}	{1245, 12}	{1260, 14}	{1275, 11}	{1290, 6}	{1305, 4}	{1320, 10}	{1335, 9}	{1350, 8}	{1365, 8}	{1380, 9}	{1395, 11}	{1410, 13}	{1425, 6}	{1440, 13}	{1455, 11}	{1470, 8}	{1485, 11}	{1500, 15}	{}	{0, 10}	{15, 3}	{30, 6}	{45, 9}	{60, 5}	{75, 6}	{90, 5}	{105, 11}	{120, 9}	{135, 12}	{150, 5}	{165, 7}	{180, 11}	{195, 15}	{210, 7}	{225, 7}	{240, 10}	{255, 9}	{270, 10}	{285, 14}	{300, 5}	{315, 7}	{330, 8}	{345, 18}	{360, 9}	{375, 9}	{390, 11}	{405, 10}	{420, 11}	{435, 9}	{450, 11}	{465, 12}	{480, 8}	{495, 15}	{510, 15}	{525, 13}	{540, 7}	{555, 13}	{570, 11}	{585, 13}	{600, 8}	{615, 10}	{630, 14}	{645, 9}	{660, 7}	{675, 9}	{690, 12}	{705, 9}	{720, 8}	{735, 6}	{750, 4}	{765, 7}	{780, 13}	{795, 11}	{810, 9}	{825, 7}	{840, 12}	{855, 15}	{870, 10}	{885, 11}	{900, 10}	{915, 13}	{930, 10}	{945, 10}	{960, 9}	{975, 10}	{990, 9}	{1005, 7}	{1020, 8}	{1035, 7}	{1050, 12}	{1065, 11}	{1080, 10}	{1095, 13}	{1110, 10}	{1125, 12}	{1140, 12}	{1155, 10}	{1170, 8}	{1185, 14}	{1200, 19}	{1215, 6}	{1230, 7}	{1245, 5}	{1260, 2}	{1275, 4}	{1290, 7}	{1305, 9}	{1320, 8}	{1335, 10}	{1350, 7}	{1365, 12}	{1380, 17}	{1395, 16}	{1410, 14}	{1425, 12}	{1440, 7}	{1455, 13}	{1470, 8}	{1485, 2}	{1500, 4}	{}	{0, 10}	{15, 11}	{30, 12}	{45, 8}	{60, 10}	{75, 11}	{90, 14}	{105, 12}	{120, 10}	{135, 10}	{150, 11}	{165, 9}	{180, 12}	{195, 16}	{210, 10}	{225, 12}	{240, 8}	{255, 9}	{270, 3}	{285, 14}	{300, 20}	{315, 14}	{330, 9}	{345, 10}	{360, 11}	{375, 15}	{390, 13}	{405, 12}	{420, 13}	{435, 13}	{450, 8}	{465, 11}	{480, 9}	{495, 13}	{510, 7}	{525, 7}	{540, 7}	{555, 19}	{570, 13}	{585, 12}	{600, 11}	{615, 5}	{630, 9}	{645, 11}	{660, 12}	{675, 9}	{690, 12}	{705, 9}	{720, 7}	{735, 8}	{750, 12}	{765, 13}	{780, 14}	{795, 5}	{810, 5}	{825, 5}	{840, 6}	{855, 11}	{870, 13}	{885, 13}	{900, 12}	{915, 13}	{930, 17}	{945, 12}	{960, 20}	{975, 11}	{990, 9}	{1005, 11}	{1020, 16}	{1035, 11}	{1050, 7}	{1065, 8}	{1080, 9}	{1095, 11}	{1110, 11}	{1125, 11}	{1140, 10}	{1155, 15}	{1170, 9}	{1185, 6}	{1200, 7}	{1215, 10}	{1230, 4}	{1245, 10}	{1260, 12}	{1275, 8}	{1290, 11}	{1305, 9}	{1320, 9}	{1335, 7}	{1350, 15}	{1365, 7}	{1380, 10}	{1395, 10}	{1410, 12}	{1425, 6}	{1440, 6}	{1455, 12}	{1470, 10}	{1485, 11}	{1500, 9}	{}	{0, 10}	{15, 10}	{30, 7}	{45, 8}	{60, 7}	{75, 10}	{90, 15}	{105, 13}	{120, 16}	{135, 9}	{150, 8}	{165, 6}	{180, 9}	{195, 11}	{210, 10}	{225, 9}	{240, 13}	{255, 7}	{270, 9}	{285, 10}	{300, 5}	{315, 11}	{330, 10}	{345, 9}	{360, 9}	{375, 14}	{390, 12}	{405, 9}	{420, 5}	{435, 7}	{450, 15}	{465, 10}	{480, 10}	{495, 9}	{510, 6}	{525, 9}	{540, 9}	{555, 7}	{570, 12}	{585, 12}	{600, 8}	{615, 9}	{630, 8}	{645, 5}	{660, 8}	{675, 13}	{690, 12}	{705, 11}	{720, 9}	{735, 8}	{750, 9}	{765, 5}	{780, 6}	{795, 9}	{810, 9}	{825, 10}	{840, 10}	{855, 10}	{870, 14}	{885, 5}	{900, 4}	{915, 8}	{930, 9}	{945, 16}	{960, 15}	{975, 13}	{990, 11}	{1005, 4}	{1020, 8}	{1035, 7}	{1050, 6}	{1065, 11}	{1080, 12}	{1095, 11}	{1110, 11}	{1125, 9}	{1140, 14}	{1155, 13}	{1170, 7}	{1185, 12}	{1200, 16}	{1215, 10}	{1230, 13}	{1245, 14}	{1260, 13}	{1275, 8}	{1290, 6}	{1305, 9}	{1320, 11}	{1335, 13}	{1350, 5}	{1365, 11}	{1380, 15}	{1395, 6}	{1410, 7}	{1425, 8}	{1440, 10}	{1455, 8}	{1470, 6}	{1485, 5}	{1500, 12}	{}	{0, 10}	{15, 13}	{30, 13}	{45, 10}	{60, 9}	{75, 14}	{90, 13}	{105, 17}	{120, 12}	{135, 9}	{150, 6}	{165, 5}	{180, 14}	{195, 8}	{210, 7}	{225, 7}	{240, 8}	{255, 7}	{270, 16}	{285, 11}	{300, 14}	{315, 12}	{330, 11}	{345, 10}	{360, 12}	{375, 11}	{390, 13}	{405, 10}	{420, 9}	{435, 12}	{450, 8}	{465, 9}	{480, 7}	{495, 11}	{510, 10}	{525, 4}	{540, 3}	{555, 8}	{570, 7}	{585, 11}	{600, 13}	{615, 4}	{630, 11}	{645, 11}	{660, 9}	{675, 12}	{690, 13}	{705, 11}	{720, 7}	{735, 11}	{750, 6}	{765, 6}	{780, 12}	{795, 10}	{810, 8}	{825, 8}	{840, 15}	{855, 16}	{870, 10}	{885, 10}	{900, 12}	{915, 13}	{930, 11}	{945, 10}	{960, 11}	{975, 13}	{990, 6}	{1005, 11}	{1020, 10}	{1035, 10}	{1050, 9}	{1065, 11}	{1080, 12}	{1095, 18}	{1110, 13}	{1125, 10}	{1140, 10}	{1155, 10}	{1170, 8}	{1185, 6}	{1200, 5}	{1215, 10}	{1230, 5}	{1245, 13}	{1260, 14}	{1275, 9}	{1290, 13}	{1305, 14}	{1320, 10}	{1335, 8}	{1350, 11}	{1365, 14}	{1380, 9}	{1395, 12}	{1410, 8}	{1425, 10}	{1440, 11}	{1455, 5}	{1470, 11}	{1485, 14}	{1500, 10}	{}	{0, 10}	{15, 10}	{30, 17}	{45, 15}	{60, 11}	{75, 5}	{90, 10}	{105, 7}	{120, 4}	{135, 8}	{150, 7}	{165, 11}	{180, 9}	{195, 10}	{210, 9}	{225, 9}	{240, 9}	{255, 8}	{270, 9}	{285, 9}	{300, 9}	{315, 8}	{330, 11}	{345, 6}	{360, 9}	{375, 12}	{390, 16}	{405, 8}	{420, 12}	{435, 10}	{450, 7}	{465, 7}	{480, 6}	{495, 6}	{510, 11}	{525, 14}	{540, 9}	{555, 11}	{570, 9}	{585, 9}	{600, 7}	{615, 10}	{630, 15}	{645, 7}	{660, 10}	{675, 9}	{690, 12}	{705, 7}	{720, 11}	{735, 16}	{750, 11}	{765, 7}	{780, 9}	{795, 16}	{810, 14}	{825, 8}	{840, 14}	{855, 14}	{870, 12}	{885, 7}	{900, 8}	{915, 9}	{930, 8}	{945, 7}	{960, 9}	{975, 12}	{990, 8}	{1005, 5}	{1020, 10}	{1035, 9}	{1050, 9}	{1065, 10}	{1080, 10}	{1095, 12}	{1110, 10}	{1125, 9}	{1140, 9}	{1155, 14}	{1170, 12}	{1185, 12}	{1200, 11}	{1215, 12}	{1230, 14}	{1245, 8}	{1260, 6}	{1275, 13}	{1290, 12}	{1305, 9}	{1320, 13}	{1335, 14}	{1350, 13}	{1365, 11}	{1380, 13}	{1395, 4}	{1410, 12}	{1425, 10}	{1440, 7}	{1455, 7}	{1470, 9}	{1485, 14}	{1500, 14}	{}	{0, 10}	{15, 11}	{30, 8}	{45, 7}	{60, 7}	{75, 7}	{90, 8}	{105, 16}	{120, 13}	{135, 15}	{150, 11}	{165, 9}	{180, 8}	{195, 9}	{210, 13}	{225, 8}	{240, 6}	{255, 8}	{270, 7}	{285, 9}	{300, 13}	{315, 15}	{330, 15}	{345, 21}	{360, 15}	{375, 10}	{390, 8}	{405, 7}	{420, 5}	{435, 11}	{450, 14}	{465, 11}	{480, 14}	{495, 10}	{510, 7}	{525, 9}	{540, 6}	{555, 12}	{570, 9}	{585, 7}	{600, 9}	{615, 8}	{630, 10}	{645, 10}	{660, 14}	{675, 8}	{690, 11}	{705, 17}	{720, 18}	{735, 5}	{750, 7}	{765, 10}	{780, 5}	{795, 6}	{810, 9}	{825, 11}	{840, 10}	{855, 10}	{870, 12}	{885, 11}	{900, 10}	{915, 7}	{930, 5}	{945, 9}	{960, 13}	{975, 9}	{990, 4}	{1005, 9}	{1020, 6}	{1035, 11}	{1050, 10}	{1065, 11}	{1080, 11}	{1095, 10}	{1110, 6}	{1125, 10}	{1140, 8}	{1155, 12}	{1170, 10}	{1185, 11}	{1200, 14}	{1215, 8}	{1230, 8}	{1245, 7}	{1260, 7}	{1275, 5}	{1290, 10}	{1305, 9}	{1320, 11}	{1335, 15}	{1350, 9}	{1365, 4}	{1380, 4}	{1395, 10}	{1410, 8}	{1425, 9}	{1440, 5}	{1455, 8}	{1470, 4}	{1485, 11}	{1500, 6}	{}	{0, 10}	{15, 18}	{30, 18}	{45, 10}	{60, 10}	{75, 4}	{90, 11}	{105, 10}	{120, 11}	{135, 18}	{150, 9}	{165, 9}	{180, 12}	{195, 11}	{210, 7}	{225, 6}	{240, 5}	{255, 10}	{270, 9}	{285, 6}	{300, 8}	{315, 8}	{330, 12}	{345, 15}	{360, 14}	{375, 9}	{390, 13}	{405, 14}	{420, 6}	{435, 4}	{450, 11}	{465, 12}	{480, 13}	{495, 10}	{510, 8}	{525, 14}	{540, 8}	{555, 10}	{570, 12}	{585, 17}	{600, 14}	{615, 18}	{630, 10}	{645, 8}	{660, 8}	{675, 15}	{690, 13}	{705, 6}	{720, 7}	{735, 8}	{750, 11}	{765, 10}	{780, 8}	{795, 10}	{810, 7}	{825, 7}	{840, 8}	{855, 13}	{870, 9}	{885, 3}	{900, 9}	{915, 10}	{930, 12}	{945, 5}	{960, 13}	{975, 8}	{990, 10}	{1005, 13}	{1020, 10}	{1035, 12}	{1050, 11}	{1065, 11}	{1080, 6}	{1095, 7}	{1110, 9}	{1125, 11}	{1140, 10}	{1155, 14}	{1170, 16}	{1185, 11}	{1200, 4}	{1215, 11}	{1230, 12}	{1245, 10}	{1260, 10}	{1275, 15}	{1290, 14}	{1305, 14}	{1320, 13}	{1335, 15}	{1350, 7}	{1365, 11}	{1380, 16}	{1395, 14}	{1410, 15}	{1425, 10}	{1440, 8}	{1455, 10}	{1470, 7}	{1485, 2}	{1500, 7}	{}	{0, 10}	{15, 12}	{30, 10}	{45, 10}	{60, 13}	{75, 11}	{90, 12}	{105, 11}	{120, 13}	{135, 12}	{150, 12}	{165, 5}	{180, 4}	{195, 11}	{210, 12}	{225, 13}	{240, 10}	{255, 6}	{270, 10}	{285, 5}	{300, 6}	{315, 15}	{330, 10}	{345, 18}	{360, 12}	{375, 13}	{390, 10}	{405, 11}	{420, 11}	{435, 7}	{450, 6}	{465, 5}	{480, 6}	{495, 10}	{510, 16}	{525, 8}	{540, 15}	{555, 17}	{570, 10}	{585, 9}	{600, 7}	{615, 13}	{630, 13}	{645, 9}	{660, 6}	{675, 12}	{690, 14}	{705, 14}	{720, 8}	{735, 9}	{750, 10}	{765, 14}	{780, 15}	{795, 13}	{810, 13}	{825, 13}	{840, 11}	{855, 9}	{870, 15}	{885, 9}	{900, 13}	{915, 9}	{930, 6}	{945, 5}	{960, 4}	{975, 12}	{990, 9}	{1005, 10}	{1020, 17}	{1035, 14}	{1050, 15}	{1065, 11}	{1080, 11}	{1095, 10}	{1110, 7}	{1125, 10}	{1140, 8}	{1155, 8}	{1170, 9}	{1185, 9}	{1200, 6}	{1215, 7}	{1230, 11}	{1245, 15}	{1260, 13}	{1275, 7}	{1290, 8}	{1305, 9}	{1320, 9}	{1335, 14}	{1350, 13}	{1365, 8}	{1380, 9}	{1395, 11}	{1410, 15}	{1425, 12}	{1440, 12}	{1455, 15}	{1470, 9}	{1485, 4}	{1500, 9}	{}	{0, 10}	{15, 8}	{30, 5}	{45, 6}	{60, 8}	{75, 7}	{90, 6}	{105, 11}	{120, 13}	{135, 13}	{150, 10}	{165, 14}	{180, 9}	{195, 10}	{210, 14}	{225, 11}	{240, 10}	{255, 10}	{270, 9}	{285, 6}	{300, 9}	{315, 9}	{330, 2}	{345, 9}	{360, 4}	{375, 7}	{390, 4}	{405, 11}	{420, 14}	{435, 12}	{450, 12}	{465, 12}	{480, 11}	{495, 15}	{510, 13}	{525, 8}	{540, 11}	{555, 6}	{570, 4}	{585, 6}	{600, 6}	{615, 9}	{630, 8}	{645, 15}	{660, 11}	{675, 11}	{690, 5}	{705, 10}	{720, 7}	{735, 12}	{750, 9}	{765, 5}	{780, 9}	{795, 9}	{810, 10}	{825, 10}	{840, 12}	{855, 13}	{870, 5}	{885, 9}	{900, 9}	{915, 10}	{930, 9}	{945, 6}	{960, 8}	{975, 12}	{990, 11}	{1005, 4}	{1020, 11}	{1035, 6}	{1050, 10}	{1065, 9}	{1080, 5}	{1095, 11}	{1110, 11}	{1125, 16}	{1140, 13}	{1155, 11}	{1170, 9}	{1185, 10}	{1200, 10}	{1215, 10}	{1230, 9}	{1245, 8}	{1260, 12}	{1275, 10}	{1290, 5}	{1305, 5}	{1320, 10}	{1335, 6}	{1350, 7}	{1365, 4}	{1380, 10}	{1395, 6}	{1410, 9}	{1425, 10}	{1440, 10}	{1455, 8}	{1470, 9}	{1485, 7}	{1500, 12}	{}	{0, 10}	{15, 10}	{30, 11}	{45, 7}	{60, 11}	{75, 9}	{90, 6}	{105, 15}	{120, 16}	{135, 19}	{150, 18}	{165, 9}	{180, 11}	{195, 5}	{210, 2}	{225, 7}	{240, 15}	{255, 13}	{270, 11}	{285, 10}	{300, 9}	{315, 10}	{330, 11}	{345, 11}	{360, 10}	{375, 16}	{390, 16}	{405, 11}	{420, 10}	{435, 6}	{450, 10}	{465, 10}	{480, 9}	{495, 16}	{510, 10}	{525, 13}	{540, 10}	{555, 10}	{570, 8}	{585, 10}	{600, 10}	{615, 10}	{630, 9}	{645, 10}	{660, 5}	{675, 9}	{690, 12}	{705, 13}	{720, 13}	{735, 8}	{750, 12}	{765, 7}	{780, 10}	{795, 3}	{810, 7}	{825, 15}	{840, 14}	{855, 10}	{870, 7}	{885, 10}	{900, 11}	{915, 3}	{930, 9}	{945, 4}	{960, 4}	{975, 7}	{990, 6}	{1005, 6}	{1020, 13}	{1035, 15}	{1050, 9}	{1065, 11}	{1080, 11}	{1095, 7}	{1110, 15}	{1125, 14}	{1140, 14}	{1155, 9}	{1170, 12}	{1185, 11}	{1200, 5}	{1215, 10}	{1230, 8}	{1245, 12}	{1260, 14}	{1275, 11}	{1290, 11}	{1305, 10}	{1320, 7}	{1335, 11}	{1350, 13}	{1365, 9}	{1380, 8}	{1395, 10}	{1410, 7}	{1425, 13}	{1440, 15}	{1455, 13}	{1470, 7}	{1485, 7}	{1500, 8}	{}	{0, 10}	{15, 10}	{30, 10}	{45, 14}	{60, 11}	{75, 10}	{90, 7}	{105, 5}	{120, 9}	{135, 16}	{150, 14}	{165, 10}	{180, 17}	{195, 10}	{210, 6}	{225, 5}	{240, 7}	{255, 10}	{270, 8}	{285, 12}	{300, 5}	{315, 8}	{330, 10}	{345, 11}	{360, 10}	{375, 11}	{390, 8}	{405, 7}	{420, 11}	{435, 14}	{450, 18}	{465, 14}	{480, 10}	{495, 15}	{510, 13}	{525, 10}	{540, 12}	{555, 11}	{570, 15}	{585, 12}	{600, 11}	{615, 14}	{630, 12}	{645, 8}	{660, 9}	{675, 9}	{690, 5}	{705, 11}	{720, 11}	{735, 4}	{750, 5}	{765, 9}	{780, 5}	{795, 16}	{810, 6}	{825, 10}	{840, 5}	{855, 9}	{870, 13}	{885, 7}	{900, 5}	{915, 10}	{930, 9}	{945, 12}	{960, 9}	{975, 13}	{990, 11}	{1005, 8}	{1020, 6}	{1035, 12}	{1050, 9}	{1065, 7}	{1080, 6}	{1095, 10}	{1110, 6}	{1125, 8}	{1140, 5}	{1155, 11}	{1170, 12}	{1185, 11}	{1200, 7}	{1215, 8}	{1230, 9}	{1245, 8}	{1260, 9}	{1275, 7}	{1290, 7}	{1305, 10}	{1320, 10}	{1335, 7}	{1350, 8}	{1365, 12}	{1380, 8}	{1395, 10}	{1410, 7}	{1425, 13}	{1440, 12}	{1455, 13}	{1470, 9}	{1485, 12}	{1500, 6}	{}	{0, 10}	{15, 11}	{30, 9}	{45, 8}	{60, 10}	{75, 4}	{90, 13}	{105, 11}	{120, 13}	{135, 8}	{150, 12}	{165, 11}	{180, 7}	{195, 9}	{210, 12}	{225, 10}	{240, 8}	{255, 7}	{270, 11}	{285, 4}	{300, 6}	{315, 11}	{330, 12}	{345, 11}	{360, 13}	{375, 7}	{390, 13}	{405, 6}	{420, 11}	{435, 8}	{450, 5}	{465, 3}	{480, 10}	{495, 12}	{510, 12}	{525, 11}	{540, 11}	{555, 16}	{570, 7}	{585, 13}	{600, 10}	{615, 9}	{630, 7}	{645, 10}	{660, 6}	{675, 11}	{690, 10}	{705, 11}	{720, 11}	{735, 5}	{750, 9}	{765, 8}	{780, 4}	{795, 10}	{810, 12}	{825, 12}	{840, 14}	{855, 12}	{870, 7}	{885, 11}	{900, 12}	{915, 9}	{930, 6}	{945, 11}	{960, 10}	{975, 8}	{990, 10}	{1005, 9}	{1020, 12}	{1035, 8}	{1050, 8}	{1065, 12}	{1080, 8}	{1095, 13}	{1110, 6}	{1125, 7}	{1140, 10}	{1155, 9}	{1170, 7}	{1185, 13}	{1200, 9}	{1215, 8}	{1230, 13}	{1245, 9}	{1260, 8}	{1275, 5}	{1290, 11}	{1305, 15}	{1320, 11}	{1335, 11}	{1350, 12}	{1365, 10}	{1380, 7}	{1395, 13}	{1410, 12}	{1425, 13}	{1440, 9}	{1455, 10}	{1470, 10}	{1485, 7}	{1500, 12}	{}	{0, 10}	{15, 13}	{30, 14}	{45, 16}	{60, 9}	{75, 5}	{90, 7}	{105, 14}	{120, 11}	{135, 9}	{150, 9}	{165, 8}	{180, 7}	{195, 6}	{210, 6}	{225, 8}	{240, 5}	{255, 9}	{270, 15}	{285, 16}	{300, 10}	{315, 8}	{330, 10}	{345, 10}	{360, 17}	{375, 7}	{390, 10}	{405, 12}	{420, 17}	{435, 11}	{450, 13}	{465, 14}	{480, 9}	{495, 14}	{510, 10}	{525, 7}	{540, 7}	{555, 11}	{570, 10}	{585, 14}	{600, 12}	{615, 9}	{630, 12}	{645, 13}	{660, 12}	{675, 13}	{690, 9}	{705, 3}	{720, 7}	{735, 16}	{750, 7}	{765, 9}	{780, 7}	{795, 3}	{810, 13}	{825, 6}	{840, 6}	{855, 6}	{870, 8}	{885, 5}	{900, 8}	{915, 7}	{930, 7}	{945, 5}	{960, 8}	{975, 5}	{990, 9}	{1005, 7}	{1020, 9}	{1035, 9}	{1050, 3}	{1065, 9}	{1080, 9}	{1095, 17}	{1110, 12}	{1125, 11}	{1140, 8}	{1155, 13}	{1170, 13}	{1185, 8}	{1200, 8}	{1215, 9}	{1230, 11}	{1245, 10}	{1260, 16}	{1275, 12}	{1290, 7}	{1305, 8}	{1320, 6}	{1335, 13}	{1350, 11}	{1365, 14}	{1380, 6}	{1395, 11}	{1410, 11}	{1425, 13}	{1440, 7}	{1455, 7}	{1470, 10}	{1485, 17}	{1500, 6}	{}	{0, 10}	{15, 11}	{30, 7}	{45, 10}	{60, 9}	{75, 8}	{90, 6}	{105, 13}	{120, 13}	{135, 9}	{150, 14}	{165, 9}	{180, 10}	{195, 13}	{210, 16}	{225, 13}	{240, 10}	{255, 11}	{270, 7}	{285, 10}	{300, 6}	{315, 11}	{330, 17}	{345, 8}	{360, 12}	{375, 8}	{390, 12}	{405, 8}	{420, 10}	{435, 6}	{450, 11}	{465, 13}	{480, 10}	{495, 11}	{510, 14}	{525, 14}	{540, 12}	{555, 10}	{570, 14}	{585, 9}	{600, 12}	{615, 11}	{630, 8}	{645, 7}	{660, 16}	{675, 7}	{690, 7}	{705, 9}	{720, 11}	{735, 18}	{750, 7}	{765, 9}	{780, 5}	{795, 8}	{810, 9}	{825, 19}	{840, 14}	{855, 15}	{870, 13}	{885, 14}	{900, 15}	{915, 18}	{930, 15}	{945, 19}	{960, 16}	{975, 13}	{990, 11}	{1005, 13}	{1020, 8}	{1035, 10}	{1050, 13}	{1065, 10}	{1080, 10}	{1095, 15}	{1110, 12}	{1125, 12}	{1140, 12}	{1155, 9}	{1170, 6}	{1185, 9}	{1200, 9}	{1215, 7}	{1230, 7}	{1245, 16}	{1260, 12}	{1275, 12}	{1290, 11}	{1305, 14}	{1320, 8}	{1335, 7}	{1350, 6}	{1365, 9}	{1380, 13}	{1395, 13}	{1410, 12}	{1425, 15}	{1440, 13}	{1455, 15}	{1470, 7}	{1485, 6}	{1500, 15}	{}	{0, 10}	{15, 7}	{30, 18}	{45, 11}	{60, 10}	{75, 12}	{90, 7}	{105, 14}	{120, 10}	{135, 8}	{150, 8}	{165, 10}	{180, 9}	{195, 13}	{210, 17}	{225, 11}	{240, 11}	{255, 9}	{270, 10}	{285, 23}	{300, 17}	{315, 10}	{330, 5}	{345, 3}	{360, 8}	{375, 13}	{390, 7}	{405, 10}	{420, 10}	{435, 14}	{450, 14}	{465, 10}	{480, 18}	{495, 14}	{510, 10}	{525, 8}	{540, 11}	{555, 12}	{570, 7}	{585, 10}	{600, 8}	{615, 6}	{630, 12}	{645, 11}	{660, 10}	{675, 14}	{690, 7}	{705, 9}	{720, 23}	{735, 10}	{750, 13}	{765, 7}	{780, 3}	{795, 14}	{810, 13}	{825, 12}	{840, 8}	{855, 12}	{870, 12}	{885, 7}	{900, 13}	{915, 11}	{930, 9}	{945, 15}	{960, 9}	{975, 9}	{990, 10}	{1005, 10}	{1020, 11}	{1035, 10}	{1050, 18}	{1065, 14}	{1080, 14}	{1095, 7}	{1110, 10}	{1125, 14}	{1140, 9}	{1155, 10}	{1170, 12}	{1185, 4}	{1200, 10}	{1215, 9}	{1230, 7}	{1245, 8}	{1260, 9}	{1275, 12}	{1290, 12}	{1305, 7}	{1320, 7}	{1335, 9}	{1350, 12}	{1365, 10}	{1380, 7}	{1395, 8}	{1410, 14}	{1425, 10}	{1440, 9}	{1455, 9}	{1470, 12}	{1485, 9}	{1500, 8}	{}	{0, 10}	{15, 19}	{30, 15}	{45, 19}	{60, 8}	{75, 3}	{90, 7}	{105, 11}	{120, 15}	{135, 11}	{150, 12}	{165, 11}	{180, 8}	{195, 12}	{210, 11}	{225, 11}	{240, 7}	{255, 11}	{270, 5}	{285, 4}	{300, 6}	{315, 6}	{330, 9}	{345, 9}	{360, 11}	{375, 10}	{390, 4}	{405, 8}	{420, 12}	{435, 16}	{450, 13}	{465, 12}	{480, 11}	{495, 6}	{510, 8}	{525, 17}	{540, 18}	{555, 15}	{570, 14}	{585, 13}	{600, 6}	{615, 10}	{630, 11}	{645, 7}	{660, 7}	{675, 10}	{690, 8}	{705, 8}	{720, 8}	{735, 8}	{750, 9}	{765, 10}	{780, 16}	{795, 15}	{810, 10}	{825, 9}	{840, 9}	{855, 10}	{870, 12}	{885, 5}	{900, 10}	{915, 13}	{930, 10}	{945, 13}	{960, 13}	{975, 4}	{990, 8}	{1005, 9}	{1020, 11}	{1035, 14}	{1050, 8}	{1065, 11}	{1080, 6}	{1095, 2}	{1110, 11}	{1125, 13}	{1140, 11}	{1155, 15}	{1170, 10}	{1185, 10}	{1200, 7}	{1215, 9}	{1230, 6}	{1245, 8}	{1260, 11}	{1275, 9}	{1290, 8}	{1305, 13}	{1320, 5}	{1335, 5}	{1350, 7}	{1365, 8}	{1380, 10}	{1395, 15}	{1410, 11}	{1425, 9}	{1440, 7}	{1455, 8}	{1470, 5}	{1485, 3}	{1500, 11}	{}	{0, 10}	{15, 9}	{30, 16}	{45, 7}	{60, 11}	{75, 14}	{90, 9}	{105, 8}	{120, 3}	{135, 5}	{150, 3}	{165, 9}	{180, 9}	{195, 11}	{210, 14}	{225, 8}	{240, 12}	{255, 8}	{270, 8}	{285, 6}	{300, 11}	{315, 9}	{330, 15}	{345, 14}	{360, 11}	{375, 9}	{390, 10}	{405, 11}	{420, 14}	{435, 13}	{450, 11}	{465, 13}	{480, 6}	{495, 11}	{510, 10}	{525, 7}	{540, 13}	{555, 11}	{570, 11}	{585, 12}	{600, 6}	{615, 14}	{630, 11}	{645, 5}	{660, 10}	{675, 15}	{690, 6}	{705, 7}	{720, 11}	{735, 13}	{750, 8}	{765, 7}	{780, 6}	{795, 11}	{810, 9}	{825, 10}	{840, 7}	{855, 8}	{870, 13}	{885, 15}	{900, 15}	{915, 12}	{930, 4}	{945, 11}	{960, 13}	{975, 10}	{990, 10}	{1005, 10}	{1020, 7}	{1035, 8}	{1050, 7}	{1065, 12}	{1080, 15}	{1095, 11}	{1110, 6}	{1125, 14}	{1140, 9}	{1155, 10}	{1170, 9}	{1185, 9}	{1200, 7}	{1215, 1}	{1230, 12}	{1245, 17}	{1260, 11}	{1275, 6}	{1290, 5}	{1305, 8}	{1320, 9}	{1335, 8}	{1350, 13}	{1365, 6}	{1380, 7}	{1395, 4}	{1410, 5}	{1425, 4}	{1440, 7}	{1455, 12}	{1470, 5}	{1485, 18}	{1500, 11}	{}	{0, 10}	{15, 3}	{30, 9}	{45, 3}	{60, 13}	{75, 9}	{90, 15}	{105, 11}	{120, 11}	{135, 7}	{150, 7}	{165, 6}	{180, 10}	{195, 12}	{210, 10}	{225, 10}	{240, 6}	{255, 8}	{270, 8}	{285, 15}	{300, 5}	{315, 12}	{330, 9}	{345, 7}	{360, 15}	{375, 8}	{390, 14}	{405, 7}	{420, 8}	{435, 7}	{450, 9}	{465, 7}	{480, 9}	{495, 13}	{510, 7}	{525, 14}	{540, 6}	{555, 11}	{570, 13}	{585, 12}	{600, 16}	{615, 13}	{630, 7}	{645, 9}	{660, 8}	{675, 6}	{690, 13}	{705, 9}	{720, 8}	{735, 11}	{750, 12}	{765, 11}	{780, 6}	{795, 13}	{810, 9}	{825, 15}	{840, 10}	{855, 5}	{870, 7}	{885, 14}	{900, 12}	{915, 7}	{930, 12}	{945, 15}	{960, 14}	{975, 9}	{990, 10}	{1005, 14}	{1020, 9}	{1035, 6}	{1050, 12}	{1065, 11}	{1080, 8}	{1095, 5}	{1110, 3}	{1125, 9}	{1140, 12}	{1155, 11}	{1170, 14}	{1185, 10}	{1200, 10}	{1215, 10}	{1230, 13}	{1245, 10}	{1260, 12}	{1275, 11}	{1290, 9}	{1305, 9}	{1320, 9}	{1335, 12}	{1350, 9}	{1365, 9}	{1380, 9}	{1395, 7}	{1410, 8}	{1425, 8}	{1440, 5}	{1455, 8}	{1470, 11}	{1485, 9}	{1500, 9}	{}	{0, 10}	{15, 10}	{30, 10}	{45, 12}	{60, 8}	{75, 9}	{90, 11}	{105, 14}	{120, 8}	{135, 10}	{150, 8}	{165, 7}	{180, 5}	{195, 5}	{210, 11}	{225, 15}	{240, 9}	{255, 8}	{270, 6}	{285, 12}	{300, 6}	{315, 8}	{330, 12}	{345, 7}	{360, 13}	{375, 5}	{390, 9}	{405, 12}	{420, 10}	{435, 4}	{450, 8}	{465, 10}	{480, 11}	{495, 6}	{510, 9}	{525, 7}	{540, 11}	{555, 14}	{570, 5}	{585, 9}	{600, 13}	{615, 11}	{630, 11}	{645, 8}	{660, 13}	{675, 9}	{690, 11}	{705, 6}	{720, 8}	{735, 13}	{750, 11}	{765, 12}	{780, 6}	{795, 10}	{810, 10}	{825, 11}	{840, 13}	{855, 12}	{870, 12}	{885, 6}	{900, 5}	{915, 7}	{930, 9}	{945, 10}	{960, 7}	{975, 14}	{990, 8}	{1005, 11}	{1020, 9}	{1035, 13}	{1050, 6}	{1065, 10}	{1080, 10}	{1095, 14}	{1110, 10}	{1125, 17}	{1140, 12}	{1155, 10}	{1170, 7}	{1185, 9}	{1200, 9}	{1215, 6}	{1230, 8}	{1245, 15}	{1260, 10}	{1275, 10}	{1290, 14}	{1305, 16}	{1320, 9}	{1335, 14}	{1350, 13}	{1365, 12}	{1380, 13}	{1395, 9}	{1410, 8}	{1425, 11}	{1440, 8}	{1455, 6}	{1470, 9}	{1485, 12}	{1500, 11}	{}	{0, 10}	{15, 8}	{30, 12}	{45, 14}	{60, 10}	{75, 4}	{90, 3}	{105, 11}	{120, 7}	{135, 7}	{150, 6}	{165, 5}	{180, 12}	{195, 10}	{210, 11}	{225, 11}	{240, 7}	{255, 9}	{270, 9}	{285, 8}	{300, 8}	{315, 13}	{330, 9}	{345, 12}	{360, 9}	{375, 9}	{390, 13}	{405, 4}	{420, 8}	{435, 6}	{450, 12}	{465, 12}	{480, 11}	{495, 6}	{510, 9}	{525, 11}	{540, 11}	{555, 7}	{570, 6}	{585, 15}	{600, 14}	{615, 9}	{630, 10}	{645, 6}	{660, 10}	{675, 10}	{690, 7}	{705, 4}	{720, 9}	{735, 11}	{750, 5}	{765, 8}	{780, 11}	{795, 7}	{810, 6}	{825, 16}	{840, 11}	{855, 13}	{870, 11}	{885, 18}	{900, 7}	{915, 10}	{930, 10}	{945, 10}	{960, 11}	{975, 7}	{990, 17}	{1005, 13}	{1020, 12}	{1035, 14}	{1050, 7}	{1065, 6}	{1080, 8}	{1095, 9}	{1110, 12}	{1125, 16}	{1140, 11}	{1155, 13}	{1170, 8}	{1185, 8}	{1200, 16}	{1215, 15}	{1230, 9}	{1245, 12}	{1260, 10}	{1275, 6}	{1290, 10}	{1305, 5}	{1320, 11}	{1335, 4}	{1350, 2}	{1365, 6}	{1380, 9}	{1395, 9}	{1410, 8}	{1425, 5}	{1440, 10}	{1455, 8}	{1470, 12}	{1485, 13}	{1500, 17}	{}	{0, 10}	{15, 9}	{30, 14}	{45, 6}	{60, 9}	{75, 9}	{90, 13}	{105, 11}	{120, 15}	{135, 11}	{150, 12}	{165, 9}	{180, 12}	{195, 14}	{210, 10}	{225, 8}	{240, 8}	{255, 5}	{270, 6}	{285, 6}	{300, 12}	{315, 17}	{330, 10}	{345, 9}	{360, 13}	{375, 11}	{390, 15}	{405, 11}	{420, 8}	{435, 7}	{450, 11}	{465, 10}	{480, 10}	{495, 14}	{510, 12}	{525, 5}	{540, 5}	{555, 10}	{570, 7}	{585, 10}	{600, 7}	{615, 11}	{630, 8}	{645, 9}	{660, 4}	{675, 14}	{690, 11}	{705, 10}	{720, 19}	{735, 13}	{750, 13}	{765, 11}	{780, 12}	{795, 10}	{810, 18}	{825, 8}	{840, 12}	{855, 10}	{870, 10}	{885, 13}	{900, 12}	{915, 10}	{930, 9}	{945, 14}	{960, 14}	{975, 7}	{990, 7}	{1005, 15}	{1020, 11}	{1035, 12}	{1050, 8}	{1065, 12}	{1080, 11}	{1095, 13}	{1110, 8}	{1125, 10}	{1140, 13}	{1155, 15}	{1170, 10}	{1185, 10}	{1200, 10}	{1215, 11}	{1230, 14}	{1245, 11}	{1260, 10}	{1275, 7}	{1290, 10}	{1305, 7}	{1320, 7}	{1335, 10}	{1350, 10}	{1365, 9}	{1380, 11}	{1395, 8}	{1410, 11}	{1425, 12}	{1440, 15}	{1455, 15}	{1470, 6}	{1485, 7}	{1500, 11}	{}	{0, 10}	{15, 12}	{30, 7}	{45, 11}	{60, 11}	{75, 12}	{90, 12}	{105, 10}	{120, 12}	{135, 8}	{150, 12}	{165, 11}	{180, 12}	{195, 11}	{210, 12}	{225, 11}	{240, 10}	{255, 10}	{270, 11}	{285, 10}	{300, 8}	{315, 9}	{330, 14}	{345, 15}	{360, 9}	{375, 8}	{390, 13}	{405, 14}	{420, 9}	{435, 10}	{450, 15}	{465, 12}	{480, 14}	{495, 15}	{510, 10}	{525, 9}	{540, 4}	{555, 7}	{570, 10}	{585, 8}	{600, 10}	{615, 10}	{630, 14}	{645, 14}	{660, 8}	{675, 14}	{690, 14}	{705, 10}	{720, 7}	{735, 15}	{750, 13}	{765, 10}	{780, 7}	{795, 8}	{810, 14}	{825, 11}	{840, 14}	{855, 9}	{870, 6}	{885, 15}	{900, 13}	{915, 8}	{930, 9}	{945, 15}	{960, 7}	{975, 5}	{990, 7}	{1005, 10}	{1020, 12}	{1035, 9}	{1050, 8}	{1065, 9}	{1080, 18}	{1095, 7}	{1110, 7}	{1125, 9}	{1140, 12}	{1155, 10}	{1170, 8}	{1185, 14}	{1200, 12}	{1215, 8}	{1230, 11}	{1245, 10}	{1260, 8}	{1275, 12}	{1290, 15}	{1305, 13}	{1320, 12}	{1335, 7}	{1350, 20}	{1365, 15}	{1380, 15}	{1395, 11}	{1410, 9}	{1425, 12}	{1440, 13}	{1455, 15}	{1470, 9}	{1485, 11}	{1500, 15}	{}	{0, 10}	{15, 10}	{30, 10}	{45, 16}	{60, 14}	{75, 16}	{90, 7}	{105, 10}	{120, 9}	{135, 10}	{150, 11}	{165, 18}	{180, 6}	{195, 12}	{210, 5}	{225, 11}	{240, 9}	{255, 11}	{270, 14}	{285, 11}	{300, 6}	{315, 13}	{330, 12}	{345, 9}	{360, 8}	{375, 9}	{390, 9}	{405, 8}	{420, 7}	{435, 4}	{450, 12}	{465, 9}	{480, 7}	{495, 9}	{510, 12}	{525, 10}	{540, 11}	{555, 5}	{570, 9}	{585, 12}	{600, 8}	{615, 9}	{630, 12}	{645, 10}	{660, 15}	{675, 3}	{690, 5}	{705, 8}	{720, 17}	{735, 16}	{750, 12}	{765, 12}	{780, 11}	{795, 9}	{810, 11}	{825, 12}	{840, 12}	{855, 12}	{870, 10}	{885, 11}	{900, 10}	{915, 14}	{930, 13}	{945, 13}	{960, 12}	{975, 9}	{990, 9}	{1005, 8}	{1020, 6}	{1035, 10}	{1050, 13}	{1065, 14}	{1080, 9}	{1095, 12}	{1110, 16}	{1125, 8}	{1140, 7}	{1155, 7}	{1170, 9}	{1185, 12}	{1200, 21}	{1215, 7}	{1230, 9}	{1245, 10}	{1260, 12}	{1275, 12}	{1290, 12}	{1305, 15}	{1320, 10}	{1335, 14}	{1350, 9}	{1365, 15}	{1380, 15}	{1395, 9}	{1410, 16}	{1425, 13}	{1440, 6}	{1455, 13}	{1470, 10}	{1485, 9}	{1500, 14}	{}	{0, 10}	{15, 7}	{30, 16}	{45, 12}	{60, 13}	{75, 6}	{90, 12}	{105, 10}	{120, 10}	{135, 15}	{150, 13}	{165, 7}	{180, 8}	{195, 7}	{210, 14}	{225, 8}	{240, 10}	{255, 6}	{270, 5}	{285, 15}	{300, 13}	{315, 8}	{330, 13}	{345, 7}	{360, 13}	{375, 10}	{390, 16}	{405, 18}	{420, 13}	{435, 8}	{450, 9}	{465, 4}	{480, 7}	{495, 11}	{510, 15}	{525, 8}	{540, 5}	{555, 5}	{570, 11}	{585, 7}	{600, 8}	{615, 7}	{630, 6}	{645, 7}	{660, 6}	{675, 12}	{690, 13}	{705, 10}	{720, 9}	{735, 5}	{750, 16}	{765, 10}	{780, 12}	{795, 7}	{810, 7}	{825, 8}	{840, 11}	{855, 6}	{870, 12}	{885, 11}	{900, 11}	{915, 9}	{930, 13}	{945, 9}	{960, 6}	{975, 10}	{990, 12}	{1005, 5}	{1020, 10}	{1035, 10}	{1050, 12}	{1065, 3}	{1080, 10}	{1095, 10}	{1110, 11}	{1125, 10}	{1140, 10}	{1155, 4}	{1170, 4}	{1185, 9}	{1200, 10}	{1215, 12}	{1230, 12}	{1245, 11}	{1260, 13}	{1275, 10}	{1290, 13}	{1305, 14}	{1320, 16}	{1335, 16}	{1350, 6}	{1365, 6}	{1380, 6}	{1395, 8}	{1410, 11}	{1425, 9}	{1440, 11}	{1455, 12}	{1470, 8}	{1485, 11}	{1500, 12}	{}	{0, 10}	{15, 12}	{30, 7}	{45, 12}	{60, 11}	{75, 12}	{90, 8}	{105, 4}	{120, 7}	{135, 13}	{150, 7}	{165, 8}	{180, 10}	{195, 14}	{210, 12}	{225, 12}	{240, 12}	{255, 8}	{270, 11}	{285, 10}	{300, 8}	{315, 8}	{330, 12}	{345, 3}	{360, 9}	{375, 9}	{390, 12}	{405, 14}	{420, 18}	{435, 9}	{450, 9}	{465, 10}	{480, 8}	{495, 15}	{510, 10}	{525, 13}	{540, 11}	{555, 9}	{570, 7}	{585, 9}	{600, 12}	{615, 13}	{630, 11}	{645, 10}	{660, 6}	{675, 16}	{690, 15}	{705, 11}	{720, 13}	{735, 9}	{750, 11}	{765, 7}	{780, 13}	{795, 8}	{810, 15}	{825, 5}	{840, 9}	{855, 10}	{870, 4}	{885, 9}	{900, 12}	{915, 9}	{930, 10}	{945, 10}	{960, 14}	{975, 14}	{990, 17}	{1005, 15}	{1020, 13}	{1035, 10}	{1050, 9}	{1065, 7}	{1080, 7}	{1095, 7}	{1110, 9}	{1125, 10}	{1140, 10}	{1155, 16}	{1170, 11}	{1185, 8}	{1200, 3}	{1215, 8}	{1230, 10}	{1245, 16}	{1260, 11}	{1275, 13}	{1290, 6}	{1305, 10}	{1320, 12}	{1335, 12}	{1350, 10}	{1365, 10}	{1380, 11}	{1395, 10}	{1410, 8}	{1425, 10}	{1440, 3}	{1455, 8}	{1470, 9}	{1485, 10}	{1500, 13}	{}	{0, 10}	{15, 8}	{30, 11}	{45, 5}	{60, 6}	{75, 12}	{90, 17}	{105, 13}	{120, 8}	{135, 11}	{150, 8}	{165, 12}	{180, 13}	{195, 15}	{210, 13}	{225, 12}	{240, 13}	{255, 8}	{270, 12}	{285, 10}	{300, 7}	{315, 9}	{330, 7}	{345, 14}	{360, 17}	{375, 9}	{390, 14}	{405, 16}	{420, 11}	{435, 8}	{450, 17}	{465, 17}	{480, 15}	{495, 6}	{510, 5}	{525, 10}	{540, 7}	{555, 6}	{570, 9}	{585, 6}	{600, 5}	{615, 5}	{630, 15}	{645, 11}	{660, 8}	{675, 8}	{690, 14}	{705, 13}	{720, 11}	{735, 8}	{750, 13}	{765, 9}	{780, 9}	{795, 7}	{810, 15}	{825, 10}	{840, 13}	{855, 6}	{870, 8}	{885, 6}	{900, 11}	{915, 8}	{930, 10}	{945, 10}	{960, 10}	{975, 15}	{990, 15}	{1005, 9}	{1020, 8}	{1035, 3}	{1050, 14}	{1065, 12}	{1080, 8}	{1095, 12}	{1110, 11}	{1125, 2}	{1140, 3}	{1155, 6}	{1170, 8}	{1185, 10}	{1200, 10}	{1215, 9}	{1230, 11}	{1245, 6}	{1260, 10}	{1275, 15}	{1290, 11}	{1305, 13}	{1320, 10}	{1335, 8}	{1350, 6}	{1365, 11}	{1380, 11}	{1395, 11}	{1410, 9}	{1425, 8}	{1440, 4}	{1455, 4}	{1470, 10}	{1485, 11}	{1500, 13}	{}	{0, 10}	{15, 11}	{30, 12}	{45, 14}	{60, 13}	{75, 10}	{90, 16}	{105, 13}	{120, 6}	{135, 10}	{150, 6}	{165, 11}	{180, 13}	{195, 7}	{210, 11}	{225, 11}	{240, 11}	{255, 14}	{270, 12}	{285, 6}	{300, 8}	{315, 13}	{330, 11}	{345, 8}	{360, 5}	{375, 5}	{390, 12}	{405, 16}	{420, 10}	{435, 11}	{450, 11}	{465, 10}	{480, 8}	{495, 15}	{510, 8}	{525, 12}	{540, 9}	{555, 6}	{570, 4}	{585, 14}	{600, 11}	{615, 9}	{630, 6}	{645, 7}	{660, 8}	{675, 12}	{690, 10}	{705, 13}	{720, 12}	{735, 12}	{750, 14}	{765, 9}	{780, 10}	{795, 9}	{810, 7}	{825, 12}	{840, 7}	{855, 14}	{870, 6}	{885, 4}	{900, 9}	{915, 6}	{930, 6}	{945, 11}	{960, 12}	{975, 13}	{990, 13}	{1005, 6}	{1020, 5}	{1035, 7}	{1050, 8}	{1065, 3}	{1080, 7}	{1095, 14}	{1110, 10}	{1125, 11}	{1140, 8}	{1155, 9}	{1170, 8}	{1185, 11}	{1200, 11}	{1215, 11}	{1230, 13}	{1245, 9}	{1260, 14}	{1275, 13}	{1290, 14}	{1305, 12}	{1320, 10}	{1335, 6}	{1350, 9}	{1365, 12}	{1380, 9}	{1395, 11}	{1410, 8}	{1425, 9}	{1440, 7}	{1455, 7}	{1470, 6}	{1485, 10}	{1500, 9}	{}	{0, 10}	{15, 12}	{30, 9}	{45, 14}	{60, 12}	{75, 11}	{90, 5}	{105, 7}	{120, 12}	{135, 9}	{150, 9}	{165, 11}	{180, 10}	{195, 14}	{210, 17}	{225, 14}	{240, 12}	{255, 12}	{270, 5}	{285, 8}	{300, 7}	{315, 14}	{330, 13}	{345, 12}	{360, 10}	{375, 6}	{390, 9}	{405, 10}	{420, 14}	{435, 7}	{450, 9}	{465, 12}	{480, 11}	{495, 10}	{510, 7}	{525, 8}	{540, 3}	{555, 8}	{570, 10}	{585, 15}	{600, 10}	{615, 11}	{630, 20}	{645, 12}	{660, 12}	{675, 11}	{690, 9}	{705, 14}	{720, 12}	{735, 8}	{750, 9}	{765, 2}	{780, 4}	{795, 5}	{810, 16}	{825, 19}	{840, 11}	{855, 8}	{870, 8}	{885, 10}	{900, 11}	{915, 9}	{930, 8}	{945, 9}	{960, 6}	{975, 8}	{990, 5}	{1005, 7}	{1020, 16}	{1035, 9}	{1050, 9}	{1065, 18}	{1080, 14}	{1095, 10}	{1110, 10}	{1125, 14}	{1140, 14}	{1155, 9}	{1170, 2}	{1185, 11}	{1200, 11}	{1215, 9}	{1230, 10}	{1245, 12}	{1260, 12}	{1275, 7}	{1290, 10}	{1305, 17}	{1320, 11}	{1335, 10}	{1350, 6}	{1365, 9}	{1380, 14}	{1395, 13}	{1410, 11}	{1425, 12}	{1440, 9}	{1455, 8}	{1470, 18}	{1485, 11}	{1500, 13}	{}	{0, 10}	{15, 6}	{30, 10}	{45, 16}	{60, 12}	{75, 6}	{90, 7}	{105, 6}	{120, 7}	{135, 13}	{150, 8}	{165, 7}	{180, 10}	{195, 8}	{210, 12}	{225, 14}	{240, 13}	{255, 12}	{270, 8}	{285, 7}	{300, 8}	{315, 8}	{330, 9}	{345, 7}	{360, 11}	{375, 9}	{390, 7}	{405, 9}	{420, 7}	{435, 6}	{450, 13}	{465, 9}	{480, 16}	{495, 10}	{510, 13}	{525, 8}	{540, 10}	{555, 8}	{570, 9}	{585, 11}	{600, 9}	{615, 10}	{630, 12}	{645, 9}	{660, 5}	{675, 4}	{690, 3}	{705, 5}	{720, 8}	{735, 14}	{750, 15}	{765, 8}	{780, 6}	{795, 8}	{810, 9}	{825, 12}	{840, 11}	{855, 16}	{870, 10}	{885, 12}	{900, 7}	{915, 6}	{930, 7}	{945, 10}	{960, 11}	{975, 14}	{990, 12}	{1005, 8}	{1020, 3}	{1035, 14}	{1050, 14}	{1065, 10}	{1080, 14}	{1095, 10}	{1110, 7}	{1125, 12}	{1140, 14}	{1155, 9}	{1170, 15}	{1185, 11}	{1200, 11}	{1215, 15}	{1230, 11}	{1245, 6}	{1260, 5}	{1275, 9}	{1290, 7}	{1305, 9}	{1320, 13}	{1335, 9}	{1350, 9}	{1365, 9}	{1380, 13}	{1395, 14}	{1410, 11}	{1425, 5}	{1440, 10}	{1455, 9}	{1470, 14}	{1485, 8}	{1500, 9}	{}	{0, 10}	{15, 7}	{30, 10}	{45, 13}	{60, 9}	{75, 11}	{90, 8}	{105, 14}	{120, 9}	{135, 8}	{150, 8}	{165, 16}	{180, 8}	{195, 8}	{210, 7}	{225, 11}	{240, 11}	{255, 5}	{270, 8}	{285, 9}	{300, 16}	{315, 14}	{330, 6}	{345, 10}	{360, 6}	{375, 7}	{390, 15}	{405, 14}	{420, 4}	{435, 6}	{450, 4}	{465, 12}	{480, 10}	{495, 13}	{510, 8}	{525, 6}	{540, 9}	{555, 10}	{570, 10}	{585, 12}	{600, 6}	{615, 5}	{630, 7}	{645, 9}	{660, 8}	{675, 4}	{690, 8}	{705, 10}	{720, 13}	{735, 15}	{750, 13}	{765, 14}	{780, 11}	{795, 11}	{810, 13}	{825, 6}	{840, 12}	{855, 9}	{870, 10}	{885, 5}	{900, 9}	{915, 12}	{930, 12}	{945, 9}	{960, 8}	{975, 11}	{990, 7}	{1005, 11}	{1020, 11}	{1035, 10}	{1050, 8}	{1065, 10}	{1080, 7}	{1095, 12}	{1110, 8}	{1125, 10}	{1140, 6}	{1155, 16}	{1170, 13}	{1185, 6}	{1200, 9}	{1215, 17}	{1230, 13}	{1245, 16}	{1260, 12}	{1275, 11}	{1290, 3}	{1305, 10}	{1320, 13}	{1335, 9}	{1350, 5}	{1365, 6}	{1380, 3}	{1395, 6}	{1410, 7}	{1425, 10}	{1440, 9}	{1455, 15}	{1470, 15}	{1485, 11}	{1500, 10}	{}	{0, 10}	{15, 15}	{30, 12}	{45, 10}	{60, 12}	{75, 12}	{90, 9}	{105, 9}	{120, 7}	{135, 7}	{150, 13}	{165, 11}	{180, 9}	{195, 8}	{210, 13}	{225, 12}	{240, 9}	{255, 11}	{270, 4}	{285, 8}	{300, 7}	{315, 9}	{330, 4}	{345, 3}	{360, 11}	{375, 8}	{390, 6}	{405, 9}	{420, 11}	{435, 14}	{450, 9}	{465, 7}	{480, 6}	{495, 9}	{510, 8}	{525, 9}	{540, 5}	{555, 9}	{570, 11}	{585, 11}	{600, 13}	{615, 14}	{630, 9}	{645, 12}	{660, 10}	{675, 8}	{690, 4}	{705, 9}	{720, 10}	{735, 5}	{750, 22}	{765, 13}	{780, 12}	{795, 5}	{810, 1}	{825, 5}	{840, 11}	{855, 12}	{870, 13}	{885, 12}	{900, 7}	{915, 8}	{930, 18}	{945, 14}	{960, 12}	{975, 13}	{990, 9}	{1005, 10}	{1020, 8}	{1035, 6}	{1050, 11}	{1065, 11}	{1080, 18}	{1095, 10}	{1110, 11}	{1125, 9}	{1140, 8}	{1155, 10}	{1170, 15}	{1185, 7}	{1200, 7}	{1215, 9}	{1230, 12}	{1245, 8}	{1260, 8}	{1275, 6}	{1290, 8}	{1305, 8}	{1320, 10}	{1335, 12}	{1350, 3}	{1365, 7}	{1380, 8}	{1395, 6}	{1410, 7}	{1425, 5}	{1440, 11}	{1455, 13}	{1470, 9}	{1485, 11}	{1500, 8}	{}	{0, 10}	{15, 9}	{30, 12}	{45, 11}	{60, 11}	{75, 8}	{90, 12}	{105, 8}	{120, 6}	{135, 9}	{150, 7}	{165, 11}	{180, 8}	{195, 12}	{210, 14}	{225, 14}	{240, 11}	{255, 11}	{270, 9}	{285, 13}	{300, 10}	{315, 9}	{330, 12}	{345, 16}	{360, 9}	{375, 10}	{390, 9}	{405, 12}	{420, 12}	{435, 8}	{450, 10}	{465, 7}	{480, 8}	{495, 12}	{510, 10}	{525, 9}	{540, 7}	{555, 3}	{570, 8}	{585, 8}	{600, 10}	{615, 9}	{630, 10}	{645, 12}	{660, 8}	{675, 10}	{690, 10}	{705, 4}	{720, 11}	{735, 8}	{750, 9}	{765, 9}	{780, 10}	{795, 6}	{810, 7}	{825, 10}	{840, 9}	{855, 3}	{870, 9}	{885, 9}	{900, 6}	{915, 14}	{930, 5}	{945, 3}	{960, 10}	{975, 9}	{990, 12}	{1005, 7}	{1020, 7}	{1035, 5}	{1050, 13}	{1065, 10}	{1080, 14}	{1095, 15}	{1110, 12}	{1125, 20}	{1140, 20}	{1155, 8}	{1170, 10}	{1185, 10}	{1200, 15}	{1215, 12}	{1230, 2}	{1245, 8}	{1260, 11}	{1275, 6}	{1290, 10}	{1305, 9}	{1320, 5}	{1335, 11}	{1350, 4}	{1365, 9}	{1380, 7}	{1395, 6}	{1410, 6}	{1425, 10}	{1440, 13}	{1455, 16}	{1470, 12}	{1485, 11}	{1500, 14}	{}	{0, 10}	{15, 12}	{30, 11}	{45, 10}	{60, 12}	{75, 12}	{90, 3}	{105, 10}	{120, 9}	{135, 7}	{150, 10}	{165, 8}	{180, 6}	{195, 6}	{210, 8}	{225, 12}	{240, 9}	{255, 8}	{270, 9}	{285, 14}	{300, 15}	{315, 12}	{330, 7}	{345, 5}	{360, 9}	{375, 10}	{390, 8}	{405, 13}	{420, 20}	{435, 8}	{450, 13}	{465, 12}	{480, 12}	{495, 8}	{510, 10}	{525, 14}	{540, 11}	{555, 7}	{570, 5}	{585, 12}	{600, 9}	{615, 5}	{630, 11}	{645, 6}	{660, 14}	{675, 18}	{690, 9}	{705, 9}	{720, 11}	{735, 4}	{750, 6}	{765, 6}	{780, 5}	{795, 10}	{810, 7}	{825, 11}	{840, 6}	{855, 10}	{870, 12}	{885, 15}	{900, 8}	{915, 4}	{930, 11}	{945, 16}	{960, 10}	{975, 14}	{990, 11}	{1005, 14}	{1020, 5}	{1035, 10}	{1050, 8}	{1065, 15}	{1080, 11}	{1095, 11}	{1110, 9}	{1125, 13}	{1140, 6}	{1155, 5}	{1170, 10}	{1185, 16}	{1200, 17}	{1215, 11}	{1230, 9}	{1245, 8}	{1260, 11}	{1275, 18}	{1290, 11}	{1305, 11}	{1320, 10}	{1335, 6}	{1350, 8}	{1365, 6}	{1380, 10}	{1395, 15}	{1410, 8}	{1425, 7}	{1440, 14}	{1455, 9}	{1470, 12}	{1485, 9}	{1500, 8}	{}	{0, 10}	{15, 11}	{30, 7}	{45, 9}	{60, 3}	{75, 10}	{90, 11}	{105, 11}	{120, 2}	{135, 11}	{150, 10}	{165, 9}	{180, 10}	{195, 11}	{210, 11}	{225, 7}	{240, 12}	{255, 15}	{270, 15}	{285, 13}	{300, 9}	{315, 6}	{330, 10}	{345, 5}	{360, 6}	{375, 10}	{390, 8}	{405, 14}	{420, 13}	{435, 7}	{450, 5}	{465, 13}	{480, 13}	{495, 10}	{510, 11}	{525, 12}	{540, 8}	{555, 13}	{570, 11}	{585, 7}	{600, 7}	{615, 9}	{630, 11}	{645, 10}	{660, 17}	{675, 9}	{690, 6}	{705, 6}	{720, 8}	{735, 12}	{750, 9}	{765, 8}	{780, 11}	{795, 16}	{810, 13}	{825, 11}	{840, 12}	{855, 14}	{870, 11}	{885, 9}	{900, 8}	{915, 5}	{930, 7}	{945, 10}	{960, 12}	{975, 11}	{990, 10}	{1005, 9}	{1020, 12}	{1035, 9}	{1050, 11}	{1065, 12}	{1080, 13}	{1095, 16}	{1110, 9}	{1125, 5}	{1140, 10}	{1155, 10}	{1170, 9}	{1185, 14}	{1200, 9}	{1215, 14}	{1230, 15}	{1245, 11}	{1260, 8}	{1275, 9}	{1290, 15}	{1305, 18}	{1320, 12}	{1335, 14}	{1350, 3}	{1365, 2}	{1380, 6}	{1395, 6}	{1410, 7}	{1425, 7}	{1440, 12}	{1455, 4}	{1470, 9}	{1485, 6}	{1500, 9}	{}	{0, 10}	{15, 5}	{30, 6}	{45, 12}	{60, 10}	{75, 12}	{90, 8}	{105, 11}	{120, 9}	{135, 10}	{150, 8}	{165, 7}	{180, 7}	{195, 15}	{210, 10}	{225, 10}	{240, 6}	{255, 9}	{270, 9}	{285, 7}	{300, 8}	{315, 13}	{330, 15}	{345, 10}	{360, 9}	{375, 12}	{390, 8}	{405, 7}	{420, 9}	{435, 11}	{450, 9}	{465, 8}	{480, 10}	{495, 13}	{510, 10}	{525, 10}	{540, 5}	{555, 9}	{570, 11}	{585, 11}	{600, 7}	{615, 12}	{630, 13}	{645, 6}	{660, 8}	{675, 9}	{690, 13}	{705, 11}	{720, 13}	{735, 11}	{750, 11}	{765, 17}	{780, 15}	{795, 10}	{810, 10}	{825, 8}	{840, 4}	{855, 4}	{870, 12}	{885, 12}	{900, 7}	{915, 8}	{930, 13}	{945, 13}	{960, 11}	{975, 11}	{990, 11}	{1005, 12}	{1020, 14}	{1035, 14}	{1050, 11}	{1065, 13}	{1080, 8}	{1095, 4}	{1110, 4}	{1125, 9}	{1140, 7}	{1155, 11}	{1170, 17}	{1185, 9}	{1200, 8}	{1215, 9}	{1230, 9}	{1245, 13}	{1260, 13}	{1275, 15}	{1290, 12}	{1305, 8}	{1320, 11}	{1335, 7}	{1350, 11}	{1365, 10}	{1380, 13}	{1395, 11}	{1410, 8}	{1425, 10}	{1440, 9}	{1455, 7}	{1470, 5}	{1485, 13}	{1500, 8}	{}	{0, 10}	{15, 16}	{30, 10}	{45, 10}	{60, 14}	{75, 7}	{90, 12}	{105, 15}	{120, 7}	{135, 14}	{150, 11}	{165, 11}	{180, 14}	{195, 13}	{210, 8}	{225, 9}	{240, 6}	{255, 8}	{270, 6}	{285, 3}	{300, 8}	{315, 7}	{330, 12}	{345, 12}	{360, 11}	{375, 5}	{390, 11}	{405, 9}	{420, 5}	{435, 7}	{450, 10}	{465, 10}	{480, 10}	{495, 13}	{510, 6}	{525, 5}	{540, 9}	{555, 14}	{570, 13}	{585, 12}	{600, 6}	{615, 4}	{630, 9}	{645, 13}	{660, 9}	{675, 6}	{690, 12}	{705, 8}	{720, 11}	{735, 9}	{750, 22}	{765, 20}	{780, 17}	{795, 16}	{810, 5}	{825, 11}	{840, 7}	{855, 14}	{870, 10}	{885, 9}	{900, 10}	{915, 11}	{930, 16}	{945, 13}	{960, 4}	{975, 8}	{990, 8}	{1005, 6}	{1020, 13}	{1035, 7}	{1050, 12}	{1065, 10}	{1080, 11}	{1095, 12}	{1110, 11}	{1125, 13}	{1140, 12}	{1155, 8}	{1170, 13}	{1185, 15}	{1200, 11}	{1215, 8}	{1230, 9}	{1245, 9}	{1260, 6}	{1275, 14}	{1290, 7}	{1305, 7}	{1320, 7}	{1335, 10}	{1350, 14}	{1365, 9}	{1380, 7}	{1395, 10}	{1410, 8}	{1425, 11}	{1440, 7}	{1455, 9}	{1470, 8}	{1485, 10}	{1500, 9}	{}	{0, 10}	{15, 10}	{30, 3}	{45, 14}	{60, 10}	{75, 10}	{90, 8}	{105, 7}	{120, 3}	{135, 8}	{150, 8}	{165, 8}	{180, 9}	{195, 14}	{210, 15}	{225, 7}	{240, 9}	{255, 11}	{270, 7}	{285, 5}	{300, 12}	{315, 7}	{330, 14}	{345, 18}	{360, 11}	{375, 7}	{390, 10}	{405, 11}	{420, 10}	{435, 11}	{450, 6}	{465, 8}	{480, 11}	{495, 8}	{510, 10}	{525, 9}	{540, 12}	{555, 11}	{570, 6}	{585, 9}	{600, 13}	{615, 11}	{630, 11}	{645, 11}	{660, 9}	{675, 7}	{690, 13}	{705, 5}	{720, 10}	{735, 5}	{750, 5}	{765, 10}	{780, 7}	{795, 7}	{810, 9}	{825, 17}	{840, 9}	{855, 7}	{870, 9}	{885, 7}	{900, 2}	{915, 14}	{930, 11}	{945, 10}	{960, 6}	{975, 8}	{990, 16}	{1005, 15}	{1020, 18}	{1035, 10}	{1050, 9}	{1065, 5}	{1080, 6}	{1095, 7}	{1110, 9}	{1125, 11}	{1140, 9}	{1155, 9}	{1170, 11}	{1185, 10}	{1200, 11}	{1215, 9}	{1230, 5}	{1245, 10}	{1260, 8}	{1275, 5}	{1290, 13}	{1305, 9}	{1320, 6}	{1335, 7}	{1350, 5}	{1365, 9}	{1380, 9}	{1395, 12}	{1410, 5}	{1425, 7}	{1440, 10}	{1455, 11}	{1470, 8}	{1485, 11}	{1500, 8}	{}	{0, 10}	{15, 7}	{30, 10}	{45, 7}	{60, 8}	{75, 6}	{90, 6}	{105, 14}	{120, 11}	{135, 7}	{150, 10}	{165, 11}	{180, 10}	{195, 12}	{210, 7}	{225, 11}	{240, 7}	{255, 11}	{270, 12}	{285, 20}	{300, 12}	{315, 6}	{330, 13}	{345, 10}	{360, 16}	{375, 8}	{390, 7}	{405, 9}	{420, 4}	{435, 7}	{450, 7}	{465, 11}	{480, 14}	{495, 10}	{510, 10}	{525, 9}	{540, 7}	{555, 7}	{570, 9}	{585, 17}	{600, 8}	{615, 7}	{630, 5}	{645, 6}	{660, 9}	{675, 12}	{690, 8}	{705, 11}	{720, 14}	{735, 8}	{750, 11}	{765, 10}	{780, 7}	{795, 6}	{810, 12}	{825, 9}	{840, 14}	{855, 20}	{870, 13}	{885, 10}	{900, 8}	{915, 12}	{930, 12}	{945, 7}	{960, 10}	{975, 7}	{990, 5}	{1005, 9}	{1020, 10}	{1035, 16}	{1050, 10}	{1065, 10}	{1080, 9}	{1095, 18}	{1110, 11}	{1125, 8}	{1140, 7}	{1155, 12}	{1170, 16}	{1185, 7}	{1200, 10}	{1215, 6}	{1230, 8}	{1245, 12}	{1260, 10}	{1275, 10}	{1290, 5}	{1305, 13}	{1320, 7}	{1335, 6}	{1350, 15}	{1365, 9}	{1380, 1}	{1395, 6}	{1410, 3}	{1425, 1}	{1440, 9}	{1455, 8}	{1470, 7}	{1485, 8}	{1500, 6}	{}	{0, 10}	{15, 11}	{30, 10}	{45, 12}	{60, 7}	{75, 10}	{90, 3}	{105, 9}	{120, 12}	{135, 9}	{150, 12}	{165, 12}	{180, 15}	{195, 15}	{210, 15}	{225, 7}	{240, 9}	{255, 10}	{270, 8}	{285, 8}	{300, 14}	{315, 18}	{330, 6}	{345, 10}	{360, 14}	{375, 12}	{390, 10}	{405, 13}	{420, 12}	{435, 13}	{450, 13}	{465, 13}	{480, 8}	{495, 11}	{510, 5}	{525, 7}	{540, 11}	{555, 15}	{570, 12}	{585, 14}	{600, 15}	{615, 6}	{630, 14}	{645, 10}	{660, 17}	{675, 8}	{690, 6}	{705, 13}	{720, 11}	{735, 9}	{750, 10}	{765, 12}	{780, 9}	{795, 12}	{810, 8}	{825, 17}	{840, 10}	{855, 9}	{870, 10}	{885, 10}	{900, 3}	{915, 8}	{930, 12}	{945, 14}	{960, 9}	{975, 10}	{990, 8}	{1005, 10}	{1020, 11}	{1035, 10}	{1050, 13}	{1065, 15}	{1080, 20}	{1095, 7}	{1110, 7}	{1125, 10}	{1140, 9}	{1155, 10}	{1170, 12}	{1185, 8}	{1200, 7}	{1215, 11}	{1230, 14}	{1245, 5}	{1260, 7}	{1275, 10}	{1290, 15}	{1305, 6}	{1320, 7}	{1335, 16}	{1350, 7}	{1365, 11}	{1380, 17}	{1395, 10}	{1410, 10}	{1425, 11}	{1440, 7}	{1455, 9}	{1470, 13}	{1485, 14}	{1500, 16}	{}	{0, 10}	{15, 8}	{30, 7}	{45, 11}	{60, 10}	{75, 10}	{90, 14}	{105, 12}	{120, 9}	{135, 20}	{150, 15}	{165, 9}	{180, 12}	{195, 11}	{210, 8}	{225, 7}	{240, 12}	{255, 7}	{270, 4}	{285, 9}	{300, 10}	{315, 8}	{330, 6}	{345, 6}	{360, 14}	{375, 13}	{390, 14}	{405, 9}	{420, 14}	{435, 13}	{450, 9}	{465, 11}	{480, 13}	{495, 9}	{510, 7}	{525, 10}	{540, 9}	{555, 11}	{570, 9}	{585, 7}	{600, 9}	{615, 10}	{630, 13}	{645, 12}	{660, 6}	{675, 7}	{690, 7}	{705, 8}	{720, 7}	{735, 12}	{750, 11}	{765, 15}	{780, 11}	{795, 9}	{810, 13}	{825, 10}	{840, 7}	{855, 7}	{870, 9}	{885, 10}	{900, 12}	{915, 14}	{930, 9}	{945, 11}	{960, 13}	{975, 7}	{990, 12}	{1005, 11}	{1020, 12}	{1035, 7}	{1050, 8}	{1065, 3}	{1080, 12}	{1095, 4}	{1110, 10}	{1125, 7}	{1140, 11}	{1155, 15}	{1170, 10}	{1185, 11}	{1200, 7}	{1215, 7}	{1230, 6}	{1245, 13}	{1260, 7}	{1275, 10}	{1290, 6}	{1305, 4}	{1320, 7}	{1335, 5}	{1350, 7}	{1365, 9}	{1380, 18}	{1395, 14}	{1410, 11}	{1425, 15}	{1440, 12}	{1455, 13}	{1470, 13}	{1485, 7}	{1500, 17}	{}	{0, 10}	{15, 12}	{30, 14}	{45, 13}	{60, 10}	{75, 11}	{90, 14}	{105, 13}	{120, 8}	{135, 7}	{150, 6}	{165, 6}	{180, 6}	{195, 14}	{210, 16}	{225, 12}	{240, 11}	{255, 9}	{270, 12}	{285, 11}	{300, 9}	{315, 6}	{330, 6}	{345, 10}	{360, 9}	{375, 14}	{390, 12}	{405, 12}	{420, 8}	{435, 8}	{450, 9}	{465, 11}	{480, 10}	{495, 12}	{510, 11}	{525, 7}	{540, 10}	{555, 7}	{570, 12}	{585, 17}	{600, 13}	{615, 4}	{630, 11}	{645, 15}	{660, 15}	{675, 12}	{690, 10}	{705, 12}	{720, 6}	{735, 9}	{750, 11}	{765, 9}	{780, 13}	{795, 7}	{810, 8}	{825, 10}	{840, 7}	{855, 8}	{870, 10}	{885, 8}	{900, 11}	{915, 9}	{930, 7}	{945, 9}	{960, 14}	{975, 7}	{990, 7}	{1005, 13}	{1020, 7}	{1035, 12}	{1050, 9}	{1065, 17}	{1080, 8}	{1095, 12}	{1110, 16}	{1125, 11}	{1140, 4}	{1155, 7}	{1170, 12}	{1185, 7}	{1200, 10}	{1215, 11}	{1230, 14}	{1245, 12}	{1260, 12}	{1275, 12}	{1290, 13}	{1305, 7}	{1320, 9}	{1335, 4}	{1350, 8}	{1365, 9}	{1380, 11}	{1395, 13}	{1410, 10}	{1425, 10}	{1440, 10}	{1455, 11}	{1470, 11}	{1485, 7}	{1500, 12}	{}	{0, 10}	{15, 13}	{30, 11}	{45, 5}	{60, 11}	{75, 11}	{90, 8}	{105, 10}	{120, 7}	{135, 10}	{150, 17}	{165, 10}	{180, 7}	{195, 12}	{210, 11}	{225, 8}	{240, 6}	{255, 10}	{270, 11}	{285, 13}	{300, 9}	{315, 10}	{330, 9}	{345, 6}	{360, 12}	{375, 8}	{390, 12}	{405, 7}	{420, 12}	{435, 12}	{450, 15}	{465, 10}	{480, 10}	{495, 8}	{510, 8}	{525, 10}	{540, 8}	{555, 9}	{570, 7}	{585, 9}	{600, 12}	{615, 13}	{630, 10}	{645, 15}	{660, 10}	{675, 5}	{690, 9}	{705, 13}	{720, 14}	{735, 14}	{750, 17}	{765, 8}	{780, 8}	{795, 9}	{810, 10}	{825, 4}	{840, 10}	{855, 10}	{870, 12}	{885, 11}	{900, 14}	{915, 10}	{930, 10}	{945, 11}	{960, 14}	{975, 6}	{990, 8}	{1005, 12}	{1020, 14}	{1035, 11}	{1050, 13}	{1065, 8}	{1080, 12}	{1095, 9}	{1110, 9}	{1125, 13}	{1140, 11}	{1155, 11}	{1170, 8}	{1185, 8}	{1200, 8}	{1215, 9}	{1230, 6}	{1245, 8}	{1260, 6}	{1275, 3}	{1290, 11}	{1305, 4}	{1320, 13}	{1335, 11}	{1350, 13}	{1365, 14}	{1380, 12}	{1395, 11}	{1410, 9}	{1425, 12}	{1440, 11}	{1455, 9}	{1470, 2}	{1485, 11}	{1500, 6}	{}	{0, 10}	{15, 10}	{30, 9}	{45, 5}	{60, 8}	{75, 5}	{90, 11}	{105, 4}	{120, 8}	{135, 12}	{150, 19}	{165, 21}	{180, 12}	{195, 10}	{210, 11}	{225, 11}	{240, 9}	{255, 11}	{270, 14}	{285, 9}	{300, 11}	{315, 9}	{330, 5}	{345, 11}	{360, 8}	{375, 8}	{390, 10}	{405, 4}	{420, 4}	{435, 5}	{450, 9}	{465, 14}	{480, 11}	{495, 11}	{510, 7}	{525, 13}	{540, 11}	{555, 10}	{570, 10}	{585, 9}	{600, 6}	{615, 5}	{630, 19}	{645, 13}	{660, 11}	{675, 14}	{690, 11}	{705, 8}	{720, 10}	{735, 9}	{750, 12}	{765, 9}	{780, 16}	{795, 8}	{810, 10}	{825, 13}	{840, 15}	{855, 12}	{870, 11}	{885, 6}	{900, 8}	{915, 8}	{930, 10}	{945, 3}	{960, 11}	{975, 15}	{990, 5}	{1005, 12}	{1020, 10}	{1035, 11}	{1050, 10}	{1065, 5}	{1080, 13}	{1095, 12}	{1110, 17}	{1125, 13}	{1140, 7}	{1155, 11}	{1170, 12}	{1185, 9}	{1200, 11}	{1215, 7}	{1230, 11}	{1245, 13}	{1260, 8}	{1275, 17}	{1290, 11}	{1305, 13}	{1320, 8}	{1335, 13}	{1350, 9}	{1365, 6}	{1380, 4}	{1395, 8}	{1410, 11}	{1425, 9}	{1440, 15}	{1455, 11}	{1470, 5}	{1485, 12}	{1500, 5}	{}	{0, 10}	{15, 13}	{30, 13}	{45, 12}	{60, 6}	{75, 10}	{90, 12}	{105, 11}	{120, 6}	{135, 8}	{150, 7}	{165, 5}	{180, 12}	{195, 10}	{210, 11}	{225, 9}	{240, 14}	{255, 14}	{270, 10}	{285, 12}	{300, 10}	{315, 8}	{330, 10}	{345, 9}	{360, 10}	{375, 11}	{390, 6}	{405, 9}	{420, 4}	{435, 14}	{450, 8}	{465, 10}	{480, 10}	{495, 8}	{510, 12}	{525, 14}	{540, 8}	{555, 5}	{570, 13}	{585, 6}	{600, 5}	{615, 5}	{630, 12}	{645, 12}	{660, 11}	{675, 15}	{690, 10}	{705, 14}	{720, 15}	{735, 10}	{750, 8}	{765, 12}	{780, 8}	{795, 10}	{810, 3}	{825, 5}	{840, 6}	{855, 7}	{870, 6}	{885, 17}	{900, 10}	{915, 6}	{930, 7}	{945, 13}	{960, 5}	{975, 9}	{990, 5}	{1005, 3}	{1020, 5}	{1035, 11}	{1050, 7}	{1065, 9}	{1080, 9}	{1095, 9}	{1110, 9}	{1125, 6}	{1140, 5}	{1155, 7}	{1170, 8}	{1185, 4}	{1200, 12}	{1215, 16}	{1230, 8}	{1245, 8}	{1260, 14}	{1275, 10}	{1290, 11}	{1305, 7}	{1320, 9}	{1335, 12}	{1350, 15}	{1365, 11}	{1380, 11}	{1395, 14}	{1410, 9}	{1425, 12}	{1440, 9}	{1455, 13}	{1470, 15}	{1485, 11}	{1500, 8}	{}	{0, 10}	{15, 14}	{30, 13}	{45, 12}	{60, 12}	{75, 11}	{90, 10}	{105, 15}	{120, 9}	{135, 7}	{150, 4}	{165, 3}	{180, 10}	{195, 10}	{210, 7}	{225, 7}	{240, 5}	{255, 13}	{270, 10}	{285, 14}	{300, 6}	{315, 7}	{330, 7}	{345, 12}	{360, 9}	{375, 6}	{390, 13}	{405, 12}	{420, 9}	{435, 10}	{450, 10}	{465, 7}	{480, 12}	{495, 11}	{510, 11}	{525, 6}	{540, 7}	{555, 5}	{570, 3}	{585, 6}	{600, 6}	{615, 4}	{630, 14}	{645, 11}	{660, 12}	{675, 11}	{690, 14}	{705, 11}	{720, 10}	{735, 13}	{750, 11}	{765, 8}	{780, 6}	{795, 8}	{810, 11}	{825, 9}	{840, 10}	{855, 10}	{870, 14}	{885, 13}	{900, 9}	{915, 7}	{930, 2}	{945, 9}	{960, 9}	{975, 14}	{990, 11}	{1005, 9}	{1020, 9}	{1035, 11}	{1050, 16}	{1065, 13}	{1080, 11}	{1095, 10}	{1110, 9}	{1125, 11}	{1140, 7}	{1155, 8}	{1170, 13}	{1185, 7}	{1200, 9}	{1215, 11}	{1230, 7}	{1245, 8}	{1260, 9}	{1275, 5}	{1290, 9}	{1305, 5}	{1320, 8}	{1335, 10}	{1350, 11}	{1365, 12}	{1380, 8}	{1395, 14}	{1410, 10}	{1425, 9}	{1440, 8}	{1455, 8}	{1470, 12}	{1485, 18}	{1500, 15}	{}	{0, 10}	{15, 7}	{30, 7}	{45, 10}	{60, 12}	{75, 15}	{90, 14}	{105, 15}	{120, 11}	{135, 14}	{150, 13}	{165, 19}	{180, 12}	{195, 11}	{210, 12}	{225, 7}	{240, 12}	{255, 10}	{270, 12}	{285, 10}	{300, 12}	{315, 13}	{330, 6}	{345, 10}	{360, 12}	{375, 7}	{390, 8}	{405, 11}	{420, 7}	{435, 11}	{450, 8}	{465, 9}	{480, 12}	{495, 10}	{510, 6}	{525, 9}	{540, 12}	{555, 6}	{570, 9}	{585, 7}	{600, 12}	{615, 11}	{630, 8}	{645, 5}	{660, 8}	{675, 11}	{690, 11}	{705, 9}	{720, 8}	{735, 12}	{750, 13}	{765, 7}	{780, 12}	{795, 8}	{810, 6}	{825, 10}	{840, 14}	{855, 10}	{870, 7}	{885, 10}	{900, 13}	{915, 17}	{930, 9}	{945, 7}	{960, 5}	{975, 10}	{990, 12}	{1005, 10}	{1020, 10}	{1035, 14}	{1050, 18}	{1065, 10}	{1080, 11}	{1095, 10}	{1110, 8}	{1125, 10}	{1140, 9}	{1155, 11}	{1170, 14}	{1185, 9}	{1200, 10}	{1215, 11}	{1230, 14}	{1245, 12}	{1260, 15}	{1275, 14}	{1290, 18}	{1305, 11}	{1320, 3}	{1335, 8}	{1350, 10}	{1365, 6}	{1380, 12}	{1395, 9}	{1410, 5}	{1425, 6}	{1440, 10}	{1455, 10}	{1470, 12}	{1485, 5}	{1500, 10}	{}	{0, 10}	{15, 10}	{30, 10}	{45, 8}	{60, 8}	{75, 15}	{90, 12}	{105, 11}	{120, 8}	{135, 8}	{150, 12}	{165, 15}	{180, 13}	{195, 14}	{210, 7}	{225, 13}	{240, 10}	{255, 5}	{270, 7}	{285, 13}	{300, 17}	{315, 15}	{330, 12}	{345, 8}	{360, 8}	{375, 12}	{390, 8}	{405, 9}	{420, 14}	{435, 12}	{450, 12}	{465, 14}	{480, 11}	{495, 12}	{510, 13}	{525, 11}	{540, 8}	{555, 10}	{570, 14}	{585, 12}	{600, 8}	{615, 12}	{630, 12}	{645, 14}	{660, 13}	{675, 14}	{690, 10}	{705, 3}	{720, 12}	{735, 9}	{750, 8}	{765, 15}	{780, 16}	{795, 3}	{810, 10}	{825, 7}	{840, 11}	{855, 11}	{870, 7}	{885, 11}	{900, 12}	{915, 5}	{930, 4}	{945, 11}	{960, 8}	{975, 7}	{990, 13}	{1005, 8}	{1020, 5}	{1035, 8}	{1050, 11}	{1065, 9}	{1080, 5}	{1095, 14}	{1110, 15}	{1125, 10}	{1140, 10}	{1155, 10}	{1170, 12}	{1185, 10}	{1200, 10}	{1215, 9}	{1230, 7}	{1245, 11}	{1260, 9}	{1275, 15}	{1290, 11}	{1305, 14}	{1320, 12}	{1335, 8}	{1350, 9}	{1365, 4}	{1380, 5}	{1395, 6}	{1410, 11}	{1425, 11}	{1440, 8}	{1455, 7}	{1470, 6}	{1485, 13}	{1500, 12}	{}	{0, 10}	{15, 17}	{30, 14}	{45, 14}	{60, 13}	{75, 11}	{90, 13}	{105, 13}	{120, 10}	{135, 18}	{150, 10}	{165, 8}	{180, 13}	{195, 8}	{210, 12}	{225, 10}	{240, 15}	{255, 13}	{270, 13}	{285, 10}	{300, 7}	{315, 5}	{330, 7}	{345, 10}	{360, 12}	{375, 8}	{390, 10}	{405, 12}	{420, 10}	{435, 12}	{450, 10}	{465, 12}	{480, 8}	{495, 12}	{510, 8}	{525, 8}	{540, 10}	{555, 12}	{570, 10}	{585, 7}	{600, 9}	{615, 7}	{630, 9}	{645, 11}	{660, 8}	{675, 8}	{690, 11}	{705, 8}	{720, 9}	{735, 11}	{750, 12}	{765, 10}	{780, 11}	{795, 13}	{810, 10}	{825, 4}	{840, 8}	{855, 9}	{870, 15}	{885, 13}	{900, 9}	{915, 12}	{930, 10}	{945, 10}	{960, 7}	{975, 11}	{990, 4}	{1005, 11}	{1020, 8}	{1035, 15}	{1050, 17}	{1065, 13}	{1080, 10}	{1095, 13}	{1110, 8}	{1125, 9}	{1140, 10}	{1155, 14}	{1170, 10}	{1185, 10}	{1200, 15}	{1215, 19}	{1230, 15}	{1245, 11}	{1260, 15}	{1275, 12}	{1290, 10}	{1305, 10}	{1320, 12}	{1335, 9}	{1350, 9}	{1365, 8}	{1380, 7}	{1395, 7}	{1410, 16}	{1425, 9}	{1440, 8}	{1455, 9}	{1470, 10}	{1485, 9}	{1500, 8}	{}	{0, 10}	{15, 13}	{30, 11}	{45, 8}	{60, 18}	{75, 10}	{90, 10}	{105, 11}	{120, 13}	{135, 10}	{150, 13}	{165, 13}	{180, 12}	{195, 6}	{210, 11}	{225, 6}	{240, 10}	{255, 11}	{270, 13}	{285, 11}	{300, 11}	{315, 12}	{330, 9}	{345, 5}	{360, 7}	{375, 8}	{390, 10}	{405, 11}	{420, 4}	{435, 11}	{450, 11}	{465, 13}	{480, 13}	{495, 8}	{510, 4}	{525, 10}	{540, 11}	{555, 9}	{570, 8}	{585, 6}	{600, 10}	{615, 9}	{630, 12}	{645, 18}	{660, 12}	{675, 13}	{690, 10}	{705, 10}	{720, 18}	{735, 15}	{750, 17}	{765, 16}	{780, 9}	{795, 11}	{810, 11}	{825, 11}	{840, 9}	{855, 17}	{870, 16}	{885, 10}	{900, 8}	{915, 9}	{930, 13}	{945, 11}	{960, 19}	{975, 13}	{990, 12}	{1005, 10}	{1020, 6}	{1035, 9}	{1050, 8}	{1065, 11}	{1080, 8}	{1095, 13}	{1110, 20}	{1125, 12}	{1140, 12}	{1155, 12}	{1170, 14}	{1185, 9}	{1200, 14}	{1215, 4}	{1230, 6}	{1245, 8}	{1260, 8}	{1275, 9}	{1290, 11}	{1305, 7}	{1320, 8}	{1335, 6}	{1350, 9}	{1365, 9}	{1380, 6}	{1395, 8}	{1410, 7}	{1425, 7}	{1440, 10}	{1455, 7}	{1470, 5}	{1485, 11}	{1500, 12}	{}	{0, 10}	{15, 8}	{30, 6}	{45, 12}	{60, 9}	{75, 6}	{90, 7}	{105, 12}	{120, 12}	{135, 13}	{150, 14}	{165, 12}	{180, 10}	{195, 14}	{210, 12}	{225, 12}	{240, 12}	{255, 9}	{270, 9}	{285, 13}	{300, 12}	{315, 11}	{330, 16}	{345, 14}	{360, 8}	{375, 13}	{390, 10}	{405, 9}	{420, 8}	{435, 16}	{450, 3}	{465, 9}	{480, 5}	{495, 10}	{510, 11}	{525, 15}	{540, 4}	{555, 6}	{570, 10}	{585, 10}	{600, 15}	{615, 5}	{630, 10}	{645, 12}	{660, 8}	{675, 8}	{690, 6}	{705, 9}	{720, 9}	{735, 7}	{750, 9}	{765, 4}	{780, 11}	{795, 9}	{810, 16}	{825, 7}	{840, 3}	{855, 9}	{870, 8}	{885, 5}	{900, 7}	{915, 12}	{930, 4}	{945, 5}	{960, 8}	{975, 10}	{990, 8}	{1005, 4}	{1020, 11}	{1035, 13}	{1050, 18}	{1065, 8}	{1080, 7}	{1095, 6}	{1110, 5}	{1125, 6}	{1140, 9}	{1155, 8}	{1170, 7}	{1185, 14}	{1200, 10}	{1215, 6}	{1230, 11}	{1245, 16}	{1260, 10}	{1275, 5}	{1290, 9}	{1305, 12}	{1320, 9}	{1335, 16}	{1350, 8}	{1365, 14}	{1380, 11}	{1395, 9}	{1410, 6}	{1425, 9}	{1440, 12}	{1455, 10}	{1470, 15}	{1485, 12}	{1500, 12}	{}	{0, 10}	{15, 9}	{30, 10}	{45, 6}	{60, 7}	{75, 10}	{90, 8}	{105, 10}	{120, 9}	{135, 6}	{150, 8}	{165, 11}	{180, 3}	{195, 5}	{210, 13}	{225, 11}	{240, 6}	{255, 8}	{270, 8}	{285, 7}	{300, 7}	{315, 8}	{330, 6}	{345, 12}	{360, 9}	{375, 10}	{390, 8}	{405, 7}	{420, 8}	{435, 11}	{450, 16}	{465, 13}	{480, 14}	{495, 10}	{510, 14}	{525, 12}	{540, 7}	{555, 6}	{570, 7}	{585, 7}	{600, 8}	{615, 7}	{630, 5}	{645, 5}	{660, 8}	{675, 9}	{690, 10}	{705, 11}	{720, 13}	{735, 9}	{750, 14}	{765, 11}	{780, 11}	{795, 5}	{810, 4}	{825, 6}	{840, 14}	{855, 9}	{870, 11}	{885, 18}	{900, 10}	{915, 10}	{930, 8}	{945, 11}	{960, 9}	{975, 8}	{990, 16}	{1005, 16}	{1020, 14}	{1035, 8}	{1050, 7}	{1065, 7}	{1080, 11}	{1095, 9}	{1110, 13}	{1125, 8}	{1140, 5}	{1155, 9}	{1170, 4}	{1185, 12}	{1200, 7}	{1215, 5}	{1230, 5}	{1245, 8}	{1260, 12}	{1275, 7}	{1290, 12}	{1305, 11}	{1320, 8}	{1335, 11}	{1350, 7}	{1365, 6}	{1380, 7}	{1395, 8}	{1410, 7}	{1425, 14}	{1440, 8}	{1455, 9}	{1470, 9}	{1485, 14}	{1500, 8}	{}	{0, 10}	{15, 13}	{30, 10}	{45, 10}	{60, 12}	{75, 8}	{90, 7}	{105, 11}	{120, 6}	{135, 9}	{150, 12}	{165, 9}	{180, 10}	{195, 5}	{210, 10}	{225, 9}	{240, 3}	{255, 6}	{270, 5}	{285, 11}	{300, 5}	{315, 4}	{330, 23}	{345, 13}	{360, 12}	{375, 14}	{390, 12}	{405, 13}	{420, 8}	{435, 9}	{450, 11}	{465, 8}	{480, 8}	{495, 8}	{510, 10}	{525, 7}	{540, 6}	{555, 8}	{570, 2}	{585, 9}	{600, 12}	{615, 12}	{630, 11}	{645, 13}	{660, 10}	{675, 5}	{690, 7}	{705, 6}	{720, 15}	{735, 9}	{750, 7}	{765, 6}	{780, 10}	{795, 11}	{810, 8}	{825, 11}	{840, 11}	{855, 6}	{870, 10}	{885, 12}	{900, 8}	{915, 8}	{930, 11}	{945, 9}	{960, 11}	{975, 6}	{990, 13}	{1005, 11}	{1020, 9}	{1035, 10}	{1050, 16}	{1065, 5}	{1080, 7}	{1095, 9}	{1110, 10}	{1125, 10}	{1140, 7}	{1155, 11}	{1170, 19}	{1185, 11}	{1200, 12}	{1215, 12}	{1230, 4}	{1245, 8}	{1260, 8}	{1275, 6}	{1290, 11}	{1305, 9}	{1320, 8}	{1335, 9}	{1350, 10}	{1365, 10}	{1380, 9}	{1395, 12}	{1410, 7}	{1425, 9}	{1440, 10}	{1455, 13}	{1470, 12}	{1485, 4}	{1500, 10}	{}	{0, 10}	{15, 12}	{30, 11}	{45, 9}	{60, 8}	{75, 11}	{90, 8}	{105, 11}	{120, 8}	{135, 6}	{150, 12}	{165, 10}	{180, 16}	{195, 9}	{210, 14}	{225, 16}	{240, 8}	{255, 13}	{270, 9}	{285, 8}	{300, 17}	{315, 14}	{330, 7}	{345, 10}	{360, 11}	{375, 9}	{390, 10}	{405, 10}	{420, 7}	{435, 14}	{450, 8}	{465, 9}	{480, 6}	{495, 11}	{510, 5}	{525, 10}	{540, 8}	{555, 10}	{570, 11}	{585, 6}	{600, 8}	{615, 12}	{630, 8}	{645, 7}	{660, 5}	{675, 6}	{690, 6}	{705, 7}	{720, 11}	{735, 9}	{750, 4}	{765, 9}	{780, 8}	{795, 9}	{810, 8}	{825, 9}	{840, 13}	{855, 16}	{870, 11}	{885, 12}	{900, 11}	{915, 11}	{930, 6}	{945, 6}	{960, 7}	{975, 6}	{990, 12}	{1005, 8}	{1020, 13}	{1035, 15}	{1050, 14}	{1065, 8}	{1080, 14}	{1095, 11}	{1110, 11}	{1125, 7}	{1140, 10}	{1155, 17}	{1170, 15}	{1185, 14}	{1200, 9}	{1215, 9}	{1230, 10}	{1245, 8}	{1260, 9}	{1275, 8}	{1290, 8}	{1305, 6}	{1320, 4}	{1335, 6}	{1350, 6}	{1365, 11}	{1380, 9}	{1395, 5}	{1410, 6}	{1425, 12}	{1440, 11}	{1455, 8}	{1470, 10}	{1485, 14}	{1500, 4}	{}	{0, 10}	{15, 9}	{30, 8}	{45, 8}	{60, 9}	{75, 16}	{90, 11}	{105, 9}	{120, 9}	{135, 5}	{150, 10}	{165, 9}	{180, 15}	{195, 4}	{210, 9}	{225, 12}	{240, 19}	{255, 12}	{270, 11}	{285, 14}	{300, 9}	{315, 9}	{330, 13}	{345, 7}	{360, 12}	{375, 8}	{390, 13}	{405, 10}	{420, 4}	{435, 8}	{450, 6}	{465, 10}	{480, 8}	{495, 7}	{510, 10}	{525, 14}	{540, 11}	{555, 9}	{570, 7}	{585, 7}	{600, 7}	{615, 10}	{630, 12}	{645, 10}	{660, 6}	{675, 8}	{690, 10}	{705, 10}	{720, 7}	{735, 8}	{750, 6}	{765, 6}	{780, 14}	{795, 6}	{810, 5}	{825, 14}	{840, 11}	{855, 9}	{870, 11}	{885, 10}	{900, 6}	{915, 6}	{930, 10}	{945, 8}	{960, 9}	{975, 8}	{990, 12}	{1005, 8}	{1020, 8}	{1035, 5}	{1050, 8}	{1065, 11}	{1080, 11}	{1095, 12}	{1110, 13}	{1125, 10}	{1140, 12}	{1155, 11}	{1170, 11}	{1185, 8}	{1200, 9}	{1215, 11}	{1230, 13}	{1245, 12}	{1260, 18}	{1275, 11}	{1290, 11}	{1305, 8}	{1320, 4}	{1335, 10}	{1350, 5}	{1365, 3}	{1380, 7}	{1395, 12}	{1410, 8}	{1425, 7}	{1440, 15}	{1455, 11}	{1470, 6}	{1485, 8}	{1500, 16}	{}	{0, 10}	{15, 13}	{30, 12}	{45, 13}	{60, 4}	{75, 11}	{90, 7}	{105, 12}	{120, 10}	{135, 6}	{150, 12}	{165, 12}	{180, 12}	{195, 13}	{210, 11}	{225, 8}	{240, 9}	{255, 13}	{270, 8}	{285, 11}	{300, 9}	{315, 7}	{330, 8}	{345, 12}	{360, 13}	{375, 13}	{390, 10}	{405, 12}	{420, 10}	{435, 10}	{450, 6}	{465, 9}	{480, 13}	{495, 17}	{510, 10}	{525, 16}	{540, 9}	{555, 11}	{570, 13}	{585, 9}	{600, 12}	{615, 14}	{630, 9}	{645, 11}	{660, 16}	{675, 9}	{690, 12}	{705, 9}	{720, 9}	{735, 9}	{750, 16}	{765, 15}	{780, 9}	{795, 7}	{810, 7}	{825, 7}	{840, 16}	{855, 12}	{870, 6}	{885, 6}	{900, 6}	{915, 13}	{930, 15}	{945, 9}	{960, 7}	{975, 7}	{990, 10}	{1005, 5}	{1020, 6}	{1035, 6}	{1050, 10}	{1065, 11}	{1080, 12}	{1095, 9}	{1110, 9}	{1125, 12}	{1140, 6}	{1155, 13}	{1170, 12}	{1185, 7}	{1200, 9}	{1215, 8}	{1230, 9}	{1245, 9}	{1260, 8}	{1275, 9}	{1290, 12}	{1305, 7}	{1320, 9}	{1335, 5}	{1350, 10}	{1365, 11}	{1380, 7}	{1395, 10}	{1410, 9}	{1425, 13}	{1440, 10}	{1455, 14}	{1470, 2}	{1485, 6}	{1500, 8}	{}	{0, 10}	{15, 7}	{30, 6}	{45, 9}	{60, 9}	{75, 8}	{90, 9}	{105, 10}	{120, 7}	{135, 5}	{150, 7}	{165, 10}	{180, 5}	{195, 10}	{210, 7}	{225, 3}	{240, 6}	{255, 8}	{270, 10}	{285, 6}	{300, 11}	{315, 5}	{330, 7}	{345, 12}	{360, 11}	{375, 8}	{390, 9}	{405, 8}	{420, 10}	{435, 10}	{450, 6}	{465, 9}	{480, 9}	{495, 11}	{510, 8}	{525, 7}	{540, 10}	{555, 8}	{570, 11}	{585, 16}	{600, 14}	{615, 16}	{630, 10}	{645, 12}	{660, 6}	{675, 11}	{690, 10}	{705, 10}	{720, 8}	{735, 16}	{750, 10}	{765, 5}	{780, 7}	{795, 8}	{810, 10}	{825, 11}	{840, 11}	{855, 10}	{870, 16}	{885, 10}	{900, 7}	{915, 11}	{930, 19}	{945, 12}	{960, 6}	{975, 10}	{990, 6}	{1005, 6}	{1020, 9}	{1035, 12}	{1050, 12}	{1065, 13}	{1080, 7}	{1095, 15}	{1110, 7}	{1125, 8}	{1140, 15}	{1155, 8}	{1170, 9}	{1185, 13}	{1200, 6}	{1215, 11}	{1230, 5}	{1245, 10}	{1260, 12}	{1275, 15}	{1290, 18}	{1305, 10}	{1320, 7}	{1335, 8}	{1350, 12}	{1365, 11}	{1380, 14}	{1395, 16}	{1410, 15}	{1425, 16}	{1440, 7}	{1455, 10}	{1470, 7}	{1485, 5}	{1500, 6}	{}	{0, 10}	{15, 8}	{30, 9}	{45, 10}	{60, 12}	{75, 9}	{90, 10}	{105, 13}	{120, 10}	{135, 7}	{150, 8}	{165, 10}	{180, 13}	{195, 10}	{210, 12}	{225, 7}	{240, 5}	{255, 7}	{270, 5}	{285, 8}	{300, 8}	{315, 12}	{330, 8}	{345, 12}	{360, 9}	{375, 7}	{390, 10}	{405, 14}	{420, 10}	{435, 13}	{450, 10}	{465, 10}	{480, 9}	{495, 4}	{510, 5}	{525, 12}	{540, 6}	{555, 6}	{570, 10}	{585, 6}	{600, 9}	{615, 12}	{630, 11}	{645, 12}	{660, 6}	{675, 10}	{690, 11}	{705, 10}	{720, 6}	{735, 9}	{750, 4}	{765, 7}	{780, 11}	{795, 14}	{810, 11}	{825, 8}	{840, 9}	{855, 9}	{870, 14}	{885, 14}	{900, 14}	{915, 13}	{930, 10}	{945, 8}	{960, 9}	{975, 8}	{990, 8}	{1005, 15}	{1020, 12}	{1035, 14}	{1050, 11}	{1065, 6}	{1080, 16}	{1095, 11}	{1110, 5}	{1125, 5}	{1140, 14}	{1155, 6}	{1170, 11}	{1185, 6}	{1200, 9}	{1215, 12}	{1230, 12}	{1245, 14}	{1260, 13}	{1275, 7}	{1290, 7}	{1305, 10}	{1320, 6}	{1335, 7}	{1350, 9}	{1365, 10}	{1380, 9}	{1395, 10}	{1410, 8}	{1425, 10}	{1440, 8}	{1455, 10}	{1470, 10}	{1485, 7}	{1500, 9}	{}	{0, 10}	{15, 5}	{30, 7}	{45, 8}	{60, 12}	{75, 10}	{90, 9}	{105, 10}	{120, 10}	{135, 19}	{150, 12}	{165, 8}	{180, 9}	{195, 9}	{210, 5}	{225, 4}	{240, 9}	{255, 10}	{270, 12}	{285, 4}	{300, 8}	{315, 3}	{330, 8}	{345, 7}	{360, 12}	{375, 9}	{390, 2}	{405, 8}	{420, 9}	{435, 6}	{450, 10}	{465, 12}	{480, 14}	{495, 14}	{510, 6}	{525, 15}	{540, 15}	{555, 12}	{570, 15}	{585, 12}	{600, 10}	{615, 14}	{630, 14}	{645, 15}	{660, 13}	{675, 16}	{690, 9}	{705, 4}	{720, 9}	{735, 8}	{750, 11}	{765, 8}	{780, 9}	{795, 8}	{810, 12}	{825, 15}	{840, 12}	{855, 9}	{870, 11}	{885, 11}	{900, 13}	{915, 14}	{930, 14}	{945, 8}	{960, 5}	{975, 8}	{990, 12}	{1005, 10}	{1020, 9}	{1035, 11}	{1050, 9}	{1065, 8}	{1080, 13}	{1095, 11}	{1110, 8}	{1125, 8}	{1140, 10}	{1155, 8}	{1170, 9}	{1185, 9}	{1200, 7}	{1215, 11}	{1230, 10}	{1245, 7}	{1260, 5}	{1275, 4}	{1290, 12}	{1305, 10}	{1320, 13}	{1335, 13}	{1350, 15}	{1365, 7}	{1380, 11}	{1395, 9}	{1410, 11}	{1425, 7}	{1440, 10}	{1455, 6}	{1470, 7}	{1485, 9}	{1500, 12}	{}	{0, 10}	{15, 12}	{30, 13}	{45, 7}	{60, 10}	{75, 10}	{90, 9}	{105, 10}	{120, 6}	{135, 10}	{150, 17}	{165, 9}	{180, 4}	{195, 4}	{210, 5}	{225, 6}	{240, 13}	{255, 10}	{270, 12}	{285, 12}	{300, 6}	{315, 10}	{330, 5}	{345, 9}	{360, 12}	{375, 20}	{390, 9}	{405, 11}	{420, 17}	{435, 12}	{450, 11}	{465, 16}	{480, 12}	{495, 5}	{510, 12}	{525, 11}	{540, 5}	{555, 7}	{570, 5}	{585, 3}	{600, 5}	{615, 9}	{630, 8}	{645, 9}	{660, 8}	{675, 5}	{690, 12}	{705, 9}	{720, 9}	{735, 8}	{750, 9}	{765, 8}	{780, 12}	{795, 7}	{810, 12}	{825, 10}	{840, 8}	{855, 8}	{870, 9}	{885, 6}	{900, 8}	{915, 7}	{930, 11}	{945, 11}	{960, 8}	{975, 5}	{990, 9}	{1005, 9}	{1020, 8}	{1035, 10}	{1050, 9}	{1065, 11}	{1080, 11}	{1095, 8}	{1110, 13}	{1125, 12}	{1140, 5}	{1155, 11}	{1170, 7}	{1185, 10}	{1200, 10}	{1215, 12}	{1230, 11}	{1245, 8}	{1260, 9}	{1275, 6}	{1290, 8}	{1305, 8}	{1320, 9}	{1335, 15}	{1350, 19}	{1365, 17}	{1380, 14}	{1395, 12}	{1410, 10}	{1425, 14}	{1440, 10}	{1455, 12}	{1470, 7}	{1485, 8}	{1500, 9}	{}	{0, 10}	{15, 16}	{30, 9}	{45, 7}	{60, 15}	{75, 14}	{90, 6}	{105, 10}	{120, 5}	{135, 13}	{150, 11}	{165, 12}	{180, 8}	{195, 6}	{210, 10}	{225, 9}	{240, 7}	{255, 8}	{270, 12}	{285, 6}	{300, 8}	{315, 9}	{330, 11}	{345, 14}	{360, 12}	{375, 12}	{390, 10}	{405, 9}	{420, 8}	{435, 8}	{450, 12}	{465, 13}	{480, 12}	{495, 9}	{510, 11}	{525, 4}	{540, 6}	{555, 6}	{570, 10}	{585, 8}	{600, 9}	{615, 10}	{630, 13}	{645, 9}	{660, 16}	{675, 9}	{690, 7}	{705, 8}	{720, 9}	{735, 8}	{750, 4}	{765, 16}	{780, 15}	{795, 15}	{810, 12}	{825, 14}	{840, 13}	{855, 8}	{870, 4}	{885, 7}	{900, 8}	{915, 11}	{930, 10}	{945, 12}	{960, 3}	{975, 4}	{990, 9}	{1005, 9}	{1020, 10}	{1035, 10}	{1050, 9}	{1065, 8}	{1080, 10}	{1095, 7}	{1110, 8}	{1125, 12}	{1140, 13}	{1155, 8}	{1170, 9}	{1185, 13}	{1200, 16}	{1215, 16}	{1230, 13}	{1245, 10}	{1260, 8}	{1275, 8}	{1290, 6}	{1305, 12}	{1320, 8}	{1335, 8}	{1350, 13}	{1365, 11}	{1380, 17}	{1395, 9}	{1410, 13}	{1425, 8}	{1440, 9}	{1455, 13}	{1470, 13}	{1485, 10}	{1500, 8}	{}	{0, 10}	{15, 13}	{30, 15}	{45, 16}	{60, 7}	{75, 12}	{90, 15}	{105, 9}	{120, 10}	{135, 9}	{150, 8}	{165, 9}	{180, 7}	{195, 11}	{210, 15}	{225, 12}	{240, 9}	{255, 9}	{270, 11}	{285, 10}	{300, 8}	{315, 13}	{330, 16}	{345, 7}	{360, 8}	{375, 11}	{390, 7}	{405, 16}	{420, 15}	{435, 20}	{450, 14}	{465, 11}	{480, 8}	{495, 14}	{510, 12}	{525, 11}	{540, 12}	{555, 9}	{570, 8}	{585, 9}	{600, 11}	{615, 16}	{630, 11}	{645, 11}	{660, 21}	{675, 16}	{690, 13}	{705, 6}	{720, 11}	{735, 8}	{750, 8}	{765, 12}	{780, 16}	{795, 10}	{810, 7}	{825, 9}	{840, 13}	{855, 16}	{870, 6}	{885, 11}	{900, 7}	{915, 5}	{930, 9}	{945, 10}	{960, 9}	{975, 13}	{990, 15}	{1005, 16}	{1020, 13}	{1035, 16}	{1050, 15}	{1065, 6}	{1080, 11}	{1095, 14}	{1110, 16}	{1125, 9}	{1140, 11}	{1155, 10}	{1170, 8}	{1185, 8}	{1200, 5}	{1215, 6}	{1230, 8}	{1245, 8}	{1260, 10}	{1275, 9}	{1290, 4}	{1305, 7}	{1320, 10}	{1335, 7}	{1350, 7}	{1365, 4}	{1380, 10}	{1395, 10}	{1410, 14}	{1425, 8}	{1440, 14}	{1455, 8}	{1470, 8}	{1485, 7}	{1500, 7}	{}	{0, 10}	{15, 7}	{30, 8}	{45, 10}	{60, 10}	{75, 8}	{90, 13}	{105, 14}	{120, 9}	{135, 13}	{150, 10}	{165, 14}	{180, 8}	{195, 10}	{210, 11}	{225, 13}	{240, 15}	{255, 11}	{270, 9}	{285, 8}	{300, 11}	{315, 13}	{330, 11}	{345, 10}	{360, 10}	{375, 7}	{390, 8}	{405, 7}	{420, 6}	{435, 9}	{450, 7}	{465, 10}	{480, 12}	{495, 7}	{510, 7}	{525, 14}	{540, 14}	{555, 12}	{570, 10}	{585, 9}	{600, 10}	{615, 7}	{630, 8}	{645, 6}	{660, 10}	{675, 8}	{690, 15}	{705, 10}	{720, 9}	{735, 8}	{750, 9}	{765, 11}	{780, 10}	{795, 17}	{810, 11}	{825, 12}	{840, 8}	{855, 10}	{870, 12}	{885, 9}	{900, 13}	{915, 16}	{930, 10}	{945, 6}	{960, 11}	{975, 7}	{990, 6}	{1005, 5}	{1020, 7}	{1035, 4}	{1050, 8}	{1065, 15}	{1080, 11}	{1095, 13}	{1110, 6}	{1125, 9}	{1140, 12}	{1155, 8}	{1170, 13}	{1185, 8}	{1200, 11}	{1215, 12}	{1230, 1}	{1245, 8}	{1260, 9}	{1275, 5}	{1290, 8}	{1305, 8}	{1320, 6}	{1335, 12}	{1350, 9}	{1365, 13}	{1380, 5}	{1395, 9}	{1410, 10}	{1425, 17}	{1440, 14}	{1455, 9}	{1470, 9}	{1485, 8}	{1500, 8}	{}	{0, 10}	{15, 8}	{30, 9}	{45, 12}	{60, 7}	{75, 12}	{90, 12}	{105, 10}	{120, 9}	{135, 9}	{150, 10}	{165, 7}	{180, 8}	{195, 11}	{210, 12}	{225, 7}	{240, 10}	{255, 8}	{270, 11}	{285, 10}	{300, 4}	{315, 3}	{330, 8}	{345, 13}	{360, 10}	{375, 9}	{390, 4}	{405, 6}	{420, 7}	{435, 9}	{450, 15}	{465, 11}	{480, 13}	{495, 12}	{510, 16}	{525, 12}	{540, 7}	{555, 9}	{570, 12}	{585, 8}	{600, 8}	{615, 12}	{630, 10}	{645, 7}	{660, 7}	{675, 5}	{690, 6}	{705, 9}	{720, 7}	{735, 12}	{750, 6}	{765, 4}	{780, 6}	{795, 11}	{810, 9}	{825, 7}	{840, 11}	{855, 6}	{870, 4}	{885, 8}	{900, 11}	{915, 12}	{930, 14}	{945, 11}	{960, 10}	{975, 13}	{990, 8}	{1005, 4}	{1020, 12}	{1035, 9}	{1050, 12}	{1065, 10}	{1080, 11}	{1095, 8}	{1110, 6}	{1125, 7}	{1140, 7}	{1155, 12}	{1170, 13}	{1185, 4}	{1200, 5}	{1215, 9}	{1230, 8}	{1245, 12}	{1260, 10}	{1275, 14}	{1290, 7}	{1305, 11}	{1320, 15}	{1335, 6}	{1350, 8}	{1365, 9}	{1380, 19}	{1395, 17}	{1410, 15}	{1425, 10}	{1440, 9}	{1455, 7}	{1470, 9}	{1485, 8}	{1500, 14}	{}	{0, 10}	{15, 9}	{30, 13}	{45, 13}	{60, 15}	{75, 10}	{90, 12}	{105, 9}	{120, 8}	{135, 3}	{150, 15}	{165, 15}	{180, 11}	{195, 4}	{210, 10}	{225, 11}	{240, 12}	{255, 13}	{270, 7}	{285, 13}	{300, 10}	{315, 7}	{330, 7}	{345, 12}	{360, 7}	{375, 4}	{390, 8}	{405, 8}	{420, 7}	{435, 10}	{450, 5}	{465, 6}	{480, 10}	{495, 11}	{510, 15}	{525, 10}	{540, 12}	{555, 9}	{570, 15}	{585, 10}	{600, 9}	{615, 11}	{630, 11}	{645, 8}	{660, 13}	{675, 12}	{690, 12}	{705, 9}	{720, 11}	{735, 6}	{750, 9}	{765, 13}	{780, 15}	{795, 7}	{810, 11}	{825, 10}	{840, 10}	{855, 8}	{870, 9}	{885, 11}	{900, 5}	{915, 5}	{930, 8}	{945, 7}	{960, 6}	{975, 10}	{990, 14}	{1005, 10}	{1020, 12}	{1035, 12}	{1050, 18}	{1065, 8}	{1080, 11}	{1095, 12}	{1110, 10}	{1125, 11}	{1140, 9}	{1155, 11}	{1170, 12}	{1185, 7}	{1200, 11}	{1215, 10}	{1230, 13}	{1245, 13}	{1260, 11}	{1275, 4}	{1290, 4}	{1305, 7}	{1320, 15}	{1335, 12}	{1350, 6}	{1365, 5}	{1380, 11}	{1395, 8}	{1410, 4}	{1425, 5}	{1440, 7}	{1455, 12}	{1470, 13}	{1485, 10}	{1500, 6}	{}	{0, 10}	{15, 7}	{30, 8}	{45, 16}	{60, 15}	{75, 7}	{90, 9}	{105, 13}	{120, 6}	{135, 11}	{150, 7}	{165, 11}	{180, 12}	{195, 11}	{210, 8}	{225, 10}	{240, 6}	{255, 19}	{270, 15}	{285, 9}	{300, 5}	{315, 5}	{330, 2}	{345, 7}	{360, 7}	{375, 11}	{390, 8}	{405, 11}	{420, 13}	{435, 7}	{450, 6}	{465, 8}	{480, 7}	{495, 13}	{510, 7}	{525, 7}	{540, 13}	{555, 7}	{570, 9}	{585, 15}	{600, 10}	{615, 11}	{630, 15}	{645, 15}	{660, 16}	{675, 15}	{690, 10}	{705, 4}	{720, 14}	{735, 13}	{750, 9}	{765, 10}	{780, 13}	{795, 5}	{810, 13}	{825, 14}	{840, 12}	{855, 14}	{870, 10}	{885, 14}	{900, 15}	{915, 13}	{930, 9}	{945, 8}	{960, 8}	{975, 12}	{990, 9}	{1005, 13}	{1020, 11}	{1035, 16}	{1050, 10}	{1065, 7}	{1080, 11}	{1095, 13}	{1110, 10}	{1125, 8}	{1140, 10}	{1155, 12}	{1170, 15}	{1185, 8}	{1200, 10}	{1215, 10}	{1230, 9}	{1245, 13}	{1260, 14}	{1275, 10}	{1290, 15}	{1305, 10}	{1320, 4}	{1335, 10}	{1350, 7}	{1365, 9}	{1380, 10}	{1395, 8}	{1410, 7}	{1425, 12}	{1440, 10}	{1455, 13}	{1470, 12}	{1485, 11}	{1500, 7}	{}	{0, 10}	{15, 5}	{30, 11}	{45, 5}	{60, 7}	{75, 11}	{90, 6}	{105, 11}	{120, 7}	{135, 10}	{150, 9}	{165, 12}	{180, 13}	{195, 10}	{210, 9}	{225, 6}	{240, 12}	{255, 12}	{270, 17}	{285, 14}	{300, 9}	{315, 6}	{330, 7}	{345, 9}	{360, 7}	{375, 11}	{390, 7}	{405, 8}	{420, 4}	{435, 9}	{450, 11}	{465, 6}	{480, 5}	{495, 7}	{510, 6}	{525, 7}	{540, 10}	{555, 9}	{570, 9}	{585, 5}	{600, 9}	{615, 6}	{630, 10}	{645, 8}	{660, 10}	{675, 7}	{690, 12}	{705, 7}	{720, 6}	{735, 17}	{750, 11}	{765, 9}	{780, 9}	{795, 15}	{810, 10}	{825, 7}	{840, 6}	{855, 10}	{870, 10}	{885, 8}	{900, 7}	{915, 5}	{930, 4}	{945, 5}	{960, 5}	{975, 11}	{990, 14}	{1005, 7}	{1020, 6}	{1035, 11}	{1050, 11}	{1065, 12}	{1080, 10}	{1095, 12}	{1110, 11}	{1125, 6}	{1140, 6}	{1155, 7}	{1170, 9}	{1185, 10}	{1200, 9}	{1215, 12}	{1230, 15}	{1245, 8}	{1260, 12}	{1275, 10}	{1290, 2}	{1305, 4}	{1320, 8}	{1335, 18}	{1350, 16}	{1365, 5}	{1380, 10}	{1395, 5}	{1410, 14}	{1425, 9}	{1440, 7}	{1455, 14}	{1470, 9}	{1485, 12}	{1500, 14}	{}	{0, 10}	{15, 7}	{30, 9}	{45, 10}	{60, 9}	{75, 5}	{90, 15}	{105, 7}	{120, 8}	{135, 3}	{150, 6}	{165, 11}	{180, 5}	{195, 10}	{210, 12}	{225, 11}	{240, 8}	{255, 9}	{270, 8}	{285, 10}	{300, 9}	{315, 8}	{330, 13}	{345, 12}	{360, 10}	{375, 19}	{390, 9}	{405, 8}	{420, 10}	{435, 12}	{450, 8}	{465, 7}	{480, 11}	{495, 8}	{510, 15}	{525, 12}	{540, 13}	{555, 15}	{570, 10}	{585, 11}	{600, 9}	{615, 7}	{630, 11}	{645, 11}	{660, 3}	{675, 6}	{690, 7}	{705, 12}	{720, 11}	{735, 9}	{750, 13}	{765, 11}	{780, 8}	{795, 7}	{810, 8}	{825, 9}	{840, 10}	{855, 10}	{870, 7}	{885, 10}	{900, 15}	{915, 9}	{930, 10}	{945, 10}	{960, 4}	{975, 8}	{990, 12}	{1005, 12}	{1020, 8}	{1035, 6}	{1050, 10}	{1065, 11}	{1080, 9}	{1095, 12}	{1110, 13}	{1125, 6}	{1140, 12}	{1155, 8}	{1170, 15}	{1185, 11}	{1200, 8}	{1215, 3}	{1230, 7}	{1245, 12}	{1260, 6}	{1275, 5}	{1290, 7}	{1305, 8}	{1320, 10}	{1335, 13}	{1350, 9}	{1365, 8}	{1380, 9}	{1395, 11}	{1410, 13}	{1425, 13}	{1440, 17}	{1455, 6}	{1470, 8}	{1485, 13}	{1500, 12}	{}	{0, 10}	{15, 7}	{30, 11}	{45, 12}	{60, 9}	{75, 9}	{90, 12}	{105, 11}	{120, 17}	{135, 5}	{150, 6}	{165, 9}	{180, 17}	{195, 12}	{210, 10}	{225, 12}	{240, 12}	{255, 7}	{270, 11}	{285, 8}	{300, 16}	{315, 12}	{330, 9}	{345, 8}	{360, 12}	{375, 18}	{390, 10}	{405, 7}	{420, 6}	{435, 6}	{450, 15}	{465, 11}	{480, 11}	{495, 5}	{510, 10}	{525, 14}	{540, 10}	{555, 9}	{570, 9}	{585, 14}	{600, 11}	{615, 16}	{630, 14}	{645, 9}	{660, 7}	{675, 3}	{690, 13}	{705, 10}	{720, 7}	{735, 8}	{750, 8}	{765, 8}	{780, 13}	{795, 11}	{810, 12}	{825, 10}	{840, 6}	{855, 7}	{870, 8}	{885, 8}	{900, 9}	{915, 7}	{930, 5}	{945, 10}	{960, 5}	{975, 7}	{990, 7}	{1005, 11}	{1020, 10}	{1035, 12}	{1050, 9}	{1065, 11}	{1080, 13}	{1095, 11}	{1110, 15}	{1125, 14}	{1140, 9}	{1155, 13}	{1170, 10}	{1185, 7}	{1200, 11}	{1215, 8}	{1230, 13}	{1245, 11}	{1260, 8}	{1275, 8}	{1290, 7}	{1305, 10}	{1320, 9}	{1335, 10}	{1350, 11}	{1365, 11}	{1380, 10}	{1395, 10}	{1410, 11}	{1425, 9}	{1440, 7}	{1455, 6}	{1470, 8}	{1485, 14}	{1500, 6}	{}	{0, 10}	{15, 7}	{30, 13}	{45, 13}	{60, 17}	{75, 15}	{90, 12}	{105, 15}	{120, 15}	{135, 10}	{150, 8}	{165, 9}	{180, 15}	{195, 9}	{210, 6}	{225, 10}	{240, 8}	{255, 9}	{270, 11}	{285, 15}	{300, 10}	{315, 13}	{330, 5}	{345, 16}	{360, 14}	{375, 10}	{390, 6}	{405, 10}	{420, 6}	{435, 13}	{450, 8}	{465, 6}	{480, 13}	{495, 10}	{510, 13}	{525, 9}	{540, 13}	{555, 14}	{570, 10}	{585, 11}	{600, 11}	{615, 9}	{630, 12}	{645, 11}	{660, 6}	{675, 15}	{690, 15}	{705, 13}	{720, 13}	{735, 11}	{750, 12}	{765, 11}	{780, 10}	{795, 14}	{810, 10}	{825, 7}	{840, 8}	{855, 9}	{870, 9}	{885, 9}	{900, 9}	{915, 13}	{930, 7}	{945, 9}	{960, 14}	{975, 13}	{990, 13}	{1005, 12}	{1020, 11}	{1035, 14}	{1050, 8}	{1065, 11}	{1080, 11}	{1095, 10}	{1110, 8}	{1125, 12}	{1140, 13}	{1155, 7}	{1170, 11}	{1185, 8}	{1200, 6}	{1215, 13}	{1230, 9}	{1245, 17}	{1260, 12}	{1275, 15}	{1290, 10}	{1305, 11}	{1320, 11}	{1335, 9}	{1350, 16}	{1365, 16}	{1380, 12}	{1395, 11}	{1410, 6}	{1425, 8}	{1440, 11}	{1455, 14}	{1470, 13}	{1485, 12}	{1500, 11}	{}	{0, 10}	{15, 8}	{30, 10}	{45, 9}	{60, 9}	{75, 4}	{90, 15}	{105, 18}	{120, 15}	{135, 16}	{150, 13}	{165, 6}	{180, 10}	{195, 11}	{210, 9}	{225, 9}	{240, 9}	{255, 11}	{270, 9}	{285, 9}	{300, 10}	{315, 11}	{330, 11}	{345, 6}	{360, 15}	{375, 8}	{390, 16}	{405, 10}	{420, 6}	{435, 10}	{450, 8}	{465, 11}	{480, 14}	{495, 8}	{510, 12}	{525, 9}	{540, 9}	{555, 7}	{570, 14}	{585, 9}	{600, 7}	{615, 7}	{630, 11}	{645, 8}	{660, 10}	{675, 9}	{690, 8}	{705, 10}	{720, 5}	{735, 9}	{750, 12}	{765, 9}	{780, 11}	{795, 13}	{810, 7}	{825, 4}	{840, 12}	{855, 8}	{870, 9}	{885, 10}	{900, 6}	{915, 9}	{930, 9}	{945, 12}	{960, 9}	{975, 10}	{990, 9}	{1005, 9}	{1020, 7}	{1035, 7}	{1050, 10}	{1065, 11}	{1080, 14}	{1095, 9}	{1110, 18}	{1125, 11}	{1140, 10}	{1155, 12}	{1170, 10}	{1185, 5}	{1200, 14}	{1215, 13}	{1230, 12}	{1245, 15}	{1260, 15}	{1275, 4}	{1290, 8}	{1305, 8}	{1320, 13}	{1335, 7}	{1350, 8}	{1365, 9}	{1380, 6}	{1395, 3}	{1410, 7}	{1425, 9}	{1440, 11}	{1455, 16}	{1470, 7}	{1485, 6}	{1500, 9}	{}	{0, 10}	{15, 13}	{30, 7}	{45, 7}	{60, 8}	{75, 14}	{90, 13}	{105, 14}	{120, 9}	{135, 6}	{150, 5}	{165, 7}	{180, 9}	{195, 16}	{210, 12}	{225, 12}	{240, 5}	{255, 12}	{270, 10}	{285, 13}	{300, 10}	{315, 13}	{330, 7}	{345, 9}	{360, 10}	{375, 10}	{390, 16}	{405, 10}	{420, 15}	{435, 14}	{450, 10}	{465, 4}	{480, 8}	{495, 11}	{510, 13}	{525, 10}	{540, 9}	{555, 6}	{570, 10}	{585, 13}	{600, 18}	{615, 16}	{630, 11}	{645, 7}	{660, 9}	{675, 8}	{690, 12}	{705, 11}	{720, 8}	{735, 6}	{750, 8}	{765, 10}	{780, 9}	{795, 5}	{810, 12}	{825, 11}	{840, 17}	{855, 7}	{870, 9}	{885, 13}	{900, 8}	{915, 5}	{930, 4}	{945, 14}	{960, 11}	{975, 12}	{990, 5}	{1005, 8}	{1020, 9}	{1035, 7}	{1050, 7}	{1065, 6}	{1080, 7}	{1095, 7}	{1110, 7}	{1125, 12}	{1140, 9}	{1155, 14}	{1170, 11}	{1185, 14}	{1200, 13}	{1215, 14}	{1230, 9}	{1245, 8}	{1260, 9}	{1275, 16}	{1290, 10}	{1305, 13}	{1320, 11}	{1335, 7}	{1350, 5}	{1365, 9}	{1380, 10}	{1395, 9}	{1410, 4}	{1425, 9}	{1440, 7}	{1455, 7}	{1470, 10}	{1485, 10}	{1500, 15}	{}	{0, 10}	{15, 15}	{30, 10}	{45, 16}	{60, 20}	{75, 13}	{90, 14}	{105, 15}	{120, 8}	{135, 9}	{150, 9}	{165, 13}	{180, 15}	{195, 12}	{210, 4}	{225, 8}	{240, 11}	{255, 8}	{270, 8}	{285, 7}	{300, 7}	{315, 8}	{330, 5}	{345, 8}	{360, 7}	{375, 12}	{390, 11}	{405, 9}	{420, 11}	{435, 10}	{450, 10}	{465, 12}	{480, 9}	{495, 8}	{510, 10}	{525, 10}	{540, 10}	{555, 8}	{570, 6}	{585, 6}	{600, 7}	{615, 6}	{630, 12}	{645, 8}	{660, 9}	{675, 14}	{690, 10}	{705, 11}	{720, 8}	{735, 11}	{750, 7}	{765, 4}	{780, 8}	{795, 7}	{810, 6}	{825, 13}	{840, 13}	{855, 12}	{870, 9}	{885, 15}	{900, 5}	{915, 7}	{930, 5}	{945, 6}	{960, 10}	{975, 9}	{990, 5}	{1005, 7}	{1020, 15}	{1035, 13}	{1050, 15}	{1065, 6}	{1080, 7}	{1095, 8}	{1110, 13}	{1125, 12}	{1140, 8}	{1155, 8}	{1170, 3}	{1185, 11}	{1200, 9}	{1215, 10}	{1230, 8}	{1245, 10}	{1260, 15}	{1275, 12}	{1290, 11}	{1305, 7}	{1320, 10}	{1335, 11}	{1350, 10}	{1365, 11}	{1380, 9}	{1395, 8}	{1410, 5}	{1425, 6}	{1440, 6}	{1455, 6}	{1470, 7}	{1485, 13}	{1500, 6}	{}	{0, 10}	{15, 13}	{30, 18}	{45, 12}	{60, 12}	{75, 15}	{90, 8}	{105, 6}	{120, 7}	{135, 12}	{150, 12}	{165, 12}	{180, 4}	{195, 14}	{210, 14}	{225, 8}	{240, 4}	{255, 7}	{270, 8}	{285, 9}	{300, 10}	{315, 13}	{330, 9}	{345, 16}	{360, 10}	{375, 13}	{390, 9}	{405, 5}	{420, 8}	{435, 7}	{450, 6}	{465, 10}	{480, 7}	{495, 11}	{510, 8}	{525, 13}	{540, 12}	{555, 10}	{570, 9}	{585, 14}	{600, 13}	{615, 12}	{630, 9}	{645, 10}	{660, 8}	{675, 16}	{690, 11}	{705, 15}	{720, 11}	{735, 8}	{750, 12}	{765, 11}	{780, 16}	{795, 13}	{810, 21}	{825, 14}	{840, 12}	{855, 8}	{870, 5}	{885, 5}	{900, 6}	{915, 5}	{930, 10}	{945, 9}	{960, 12}	{975, 12}	{990, 10}	{1005, 11}	{1020, 7}	{1035, 9}	{1050, 9}	{1065, 10}	{1080, 4}	{1095, 9}	{1110, 12}	{1125, 11}	{1140, 12}	{1155, 11}	{1170, 10}	{1185, 10}	{1200, 5}	{1215, 8}	{1230, 10}	{1245, 8}	{1260, 6}	{1275, 9}	{1290, 5}	{1305, 14}	{1320, 13}	{1335, 7}	{1350, 13}	{1365, 15}	{1380, 15}	{1395, 13}	{1410, 8}	{1425, 15}	{1440, 2}	{1455, 10}	{1470, 8}	{1485, 9}	{1500, 13}	{}	{0, 10}	{15, 8}	{30, 15}	{45, 10}	{60, 9}	{75, 14}	{90, 7}	{105, 8}	{120, 11}	{135, 2}	{150, 4}	{165, 11}	{180, 11}	{195, 9}	{210, 14}	{225, 17}	{240, 8}	{255, 6}	{270, 6}	{285, 10}	{300, 15}	{315, 18}	{330, 5}	{345, 7}	{360, 12}	{375, 13}	{390, 11}	{405, 8}	{420, 9}	{435, 9}	{450, 16}	{465, 9}	{480, 9}	{495, 5}	{510, 11}	{525, 9}	{540, 8}	{555, 8}	{570, 15}	{585, 8}	{600, 13}	{615, 11}	{630, 7}	{645, 10}	{660, 7}	{675, 16}	{690, 14}	{705, 12}	{720, 13}	{735, 15}	{750, 5}	{765, 9}	{780, 12}	{795, 15}	{810, 5}	{825, 11}	{840, 9}	{855, 7}	{870, 12}	{885, 11}	{900, 11}	{915, 11}	{930, 18}	{945, 17}	{960, 10}	{975, 8}	{990, 11}	{1005, 4}	{1020, 9}	{1035, 5}	{1050, 12}	{1065, 12}	{1080, 8}	{1095, 10}	{1110, 5}	{1125, 6}	{1140, 4}	{1155, 7}	{1170, 9}	{1185, 11}	{1200, 6}	{1215, 13}	{1230, 15}	{1245, 5}	{1260, 13}	{1275, 12}	{1290, 9}	{1305, 13}	{1320, 17}	{1335, 11}	{1350, 12}	{1365, 9}	{1380, 12}	{1395, 13}	{1410, 13}	{1425, 12}	{1440, 8}	{1455, 9}	{1470, 8}	{1485, 4}	{1500, 6}	{}	{0, 10}	{15, 6}	{30, 7}	{45, 9}	{60, 5}	{75, 10}	{90, 10}	{105, 18}	{120, 6}	{135, 5}	{150, 8}	{165, 8}	{180, 12}	{195, 6}	{210, 9}	{225, 8}	{240, 11}	{255, 12}	{270, 8}	{285, 15}	{300, 19}	{315, 9}	{330, 12}	{345, 9}	{360, 11}	{375, 9}	{390, 11}	{405, 14}	{420, 10}	{435, 9}	{450, 2}	{465, 15}	{480, 7}	{495, 8}	{510, 11}	{525, 11}	{540, 10}	{555, 5}	{570, 11}	{585, 10}	{600, 6}	{615, 7}	{630, 4}	{645, 3}	{660, 7}	{675, 8}	{690, 2}	{705, 13}	{720, 11}	{735, 16}	{750, 14}	{765, 11}	{780, 10}	{795, 12}	{810, 7}	{825, 7}	{840, 7}	{855, 7}	{870, 4}	{885, 9}	{900, 6}	{915, 10}	{930, 11}	{945, 7}	{960, 12}	{975, 15}	{990, 8}	{1005, 13}	{1020, 12}	{1035, 4}	{1050, 17}	{1065, 12}	{1080, 11}	{1095, 8}	{1110, 7}	{1125, 7}	{1140, 8}	{1155, 5}	{1170, 8}	{1185, 10}	{1200, 12}	{1215, 9}	{1230, 13}	{1245, 17}	{1260, 10}	{1275, 10}	{1290, 8}	{1305, 12}	{1320, 13}	{1335, 12}	{1350, 10}	{1365, 7}	{1380, 10}	{1395, 7}	{1410, 11}	{1425, 19}	{1440, 18}	{1455, 15}	{1470, 8}	{1485, 7}	{1500, 11}	{}	{0, 10}	{15, 13}	{30, 10}	{45, 9}	{60, 10}	{75, 12}	{90, 13}	{105, 12}	{120, 9}	{135, 9}	{150, 9}	{165, 6}	{180, 11}	{195, 9}	{210, 16}	{225, 16}	{240, 11}	{255, 9}	{270, 10}	{285, 16}	{300, 11}	{315, 14}	{330, 16}	{345, 9}	{360, 11}	{375, 15}	{390, 13}	{405, 16}	{420, 15}	{435, 16}	{450, 7}	{465, 15}	{480, 10}	{495, 15}	{510, 13}	{525, 15}	{540, 7}	{555, 10}	{570, 10}	{585, 12}	{600, 10}	{615, 10}	{630, 17}	{645, 2}	{660, 5}	{675, 8}	{690, 9}	{705, 11}	{720, 13}	{735, 11}	{750, 7}	{765, 12}	{780, 12}	{795, 12}	{810, 9}	{825, 14}	{840, 13}	{855, 18}	{870, 8}	{885, 7}	{900, 8}	{915, 8}	{930, 10}	{945, 11}	{960, 6}	{975, 6}	{990, 17}	{1005, 11}	{1020, 9}	{1035, 5}	{1050, 5}	{1065, 11}	{1080, 13}	{1095, 6}	{1110, 9}	{1125, 8}	{1140, 13}	{1155, 13}	{1170, 13}	{1185, 9}	{1200, 10}	{1215, 9}	{1230, 12}	{1245, 12}	{1260, 14}	{1275, 12}	{1290, 8}	{1305, 10}	{1320, 8}	{1335, 8}	{1350, 7}	{1365, 10}	{1380, 10}	{1395, 9}	{1410, 6}	{1425, 11}	{1440, 11}	{1455, 9}	{1470, 14}	{1485, 20}	{1500, 7}	{}	{0, 10}	{15, 16}	{30, 9}	{45, 5}	{60, 5}	{75, 10}	{90, 12}	{105, 6}	{120, 8}	{135, 6}	{150, 13}	{165, 9}	{180, 8}	{195, 8}	{210, 11}	{225, 6}	{240, 11}	{255, 12}	{270, 13}	{285, 12}	{300, 11}	{315, 16}	{330, 11}	{345, 4}	{360, 10}	{375, 11}	{390, 8}	{405, 10}	{420, 16}	{435, 11}	{450, 13}	{465, 8}	{480, 10}	{495, 9}	{510, 8}	{525, 16}	{540, 12}	{555, 8}	{570, 12}	{585, 10}	{600, 14}	{615, 8}	{630, 16}	{645, 9}	{660, 6}	{675, 10}	{690, 13}	{705, 8}	{720, 3}	{735, 7}	{750, 8}	{765, 12}	{780, 9}	{795, 9}	{810, 8}	{825, 8}	{840, 9}	{855, 12}	{870, 13}	{885, 11}	{900, 10}	{915, 5}	{930, 5}	{945, 12}	{960, 11}	{975, 5}	{990, 13}	{1005, 12}	{1020, 12}	{1035, 5}	{1050, 11}	{1065, 10}	{1080, 8}	{1095, 7}	{1110, 10}	{1125, 5}	{1140, 15}	{1155, 8}	{1170, 6}	{1185, 12}	{1200, 7}	{1215, 16}	{1230, 10}	{1245, 12}	{1260, 12}	{1275, 16}	{1290, 18}	{1305, 10}	{1320, 6}	{1335, 11}	{1350, 9}	{1365, 13}	{1380, 12}	{1395, 12}	{1410, 11}	{1425, 13}	{1440, 9}	{1455, 12}	{1470, 11}	{1485, 8}	{1500, 10}	{}	{0, 10}	{15, 2}	{30, 12}	{45, 12}	{60, 6}	{75, 6}	{90, 8}	{105, 11}	{120, 9}	{135, 14}	{150, 7}	{165, 12}	{180, 6}	{195, 13}	{210, 9}	{225, 7}	{240, 12}	{255, 14}	{270, 10}	{285, 9}	{300, 10}	{315, 9}	{330, 13}	{345, 9}	{360, 8}	{375, 7}	{390, 9}	{405, 12}	{420, 11}	{435, 10}	{450, 10}	{465, 11}	{480, 10}	{495, 11}	{510, 12}	{525, 10}	{540, 8}	{555, 8}	{570, 8}	{585, 6}	{600, 11}	{615, 10}	{630, 5}	{645, 7}	{660, 5}	{675, 9}	{690, 10}	{705, 15}	{720, 14}	{735, 16}	{750, 11}	{765, 9}	{780, 14}	{795, 15}	{810, 12}	{825, 9}	{840, 12}	{855, 10}	{870, 8}	{885, 10}	{900, 13}	{915, 10}	{930, 8}	{945, 12}	{960, 12}	{975, 6}	{990, 9}	{1005, 13}	{1020, 6}	{1035, 7}	{1050, 10}	{1065, 12}	{1080, 17}	{1095, 11}	{1110, 7}	{1125, 9}	{1140, 10}	{1155, 9}	{1170, 5}	{1185, 8}	{1200, 14}	{1215, 12}	{1230, 9}	{1245, 13}	{1260, 16}	{1275, 12}	{1290, 13}	{1305, 9}	{1320, 7}	{1335, 15}	{1350, 15}	{1365, 7}	{1380, 13}	{1395, 17}	{1410, 11}	{1425, 3}	{1440, 10}	{1455, 14}	{1470, 12}	{1485, 13}	{1500, 14}	{}	{0, 10}	{15, 6}	{30, 9}	{45, 8}	{60, 11}	{75, 9}	{90, 9}	{105, 10}	{120, 7}	{135, 12}	{150, 10}	{165, 9}	{180, 11}	{195, 14}	{210, 12}	{225, 10}	{240, 10}	{255, 15}	{270, 12}	{285, 15}	{300, 16}	{315, 8}	{330, 9}	{345, 10}	{360, 11}	{375, 6}	{390, 11}	{405, 8}	{420, 9}	{435, 13}	{450, 6}	{465, 11}	{480, 9}	{495, 10}	{510, 10}	{525, 5}	{540, 11}	{555, 8}	{570, 17}	{585, 15}	{600, 17}	{615, 13}	{630, 10}	{645, 11}	{660, 12}	{675, 8}	{690, 8}	{705, 14}	{720, 10}	{735, 10}	{750, 7}	{765, 10}	{780, 11}	{795, 6}	{810, 11}	{825, 11}	{840, 11}	{855, 10}	{870, 3}	{885, 14}	{900, 15}	{915, 12}	{930, 11}	{945, 6}	{960, 12}	{975, 11}	{990, 9}	{1005, 7}	{1020, 14}	{1035, 10}	{1050, 18}	{1065, 11}	{1080, 10}	{1095, 10}	{1110, 7}	{1125, 8}	{1140, 11}	{1155, 8}	{1170, 11}	{1185, 8}	{1200, 11}	{1215, 8}	{1230, 12}	{1245, 8}	{1260, 6}	{1275, 9}	{1290, 12}	{1305, 7}	{1320, 3}	{1335, 13}	{1350, 13}	{1365, 11}	{1380, 9}	{1395, 11}	{1410, 9}	{1425, 5}	{1440, 8}	{1455, 13}	{1470, 6}	{1485, 3}	{1500, 6}	{}	{0, 10}	{15, 8}	{30, 10}	{45, 6}	{60, 8}	{75, 10}	{90, 15}	{105, 12}	{120, 14}	{135, 9}	{150, 10}	{165, 13}	{180, 10}	{195, 14}	{210, 5}	{225, 10}	{240, 8}	{255, 12}	{270, 12}	{285, 12}	{300, 9}	{315, 8}	{330, 7}	{345, 8}	{360, 8}	{375, 11}	{390, 3}	{405, 7}	{420, 7}	{435, 9}	{450, 10}	{465, 13}	{480, 9}	{495, 4}	{510, 9}	{525, 11}	{540, 9}	{555, 7}	{570, 9}	{585, 10}	{600, 6}	{615, 17}	{630, 6}	{645, 10}	{660, 10}	{675, 8}	{690, 7}	{705, 15}	{720, 12}	{735, 13}	{750, 15}	{765, 17}	{780, 12}	{795, 6}	{810, 10}	{825, 11}	{840, 8}	{855, 13}	{870, 10}	{885, 9}	{900, 7}	{915, 6}	{930, 11}	{945, 10}	{960, 17}	{975, 12}	{990, 9}	{1005, 11}	{1020, 13}	{1035, 10}	{1050, 7}	{1065, 7}	{1080, 14}	{1095, 12}	{1110, 13}	{1125, 14}	{1140, 10}	{1155, 13}	{1170, 7}	{1185, 13}	{1200, 16}	{1215, 11}	{1230, 11}	{1245, 10}	{1260, 8}	{1275, 14}	{1290, 16}	{1305, 13}	{1320, 17}	{1335, 10}	{1350, 8}	{1365, 10}	{1380, 10}	{1395, 15}	{1410, 11}	{1425, 14}	{1440, 11}	{1455, 11}	{1470, 10}	{1485, 11}	{1500, 6}	{}	{0, 10}	{15, 16}	{30, 13}	{45, 12}	{60, 9}	{75, 7}	{90, 8}	{105, 6}	{120, 7}	{135, 8}	{150, 9}	{165, 9}	{180, 16}	{195, 8}	{210, 9}	{225, 9}	{240, 13}	{255, 16}	{270, 11}	{285, 8}	{300, 9}	{315, 15}	{330, 10}	{345, 10}	{360, 9}	{375, 7}	{390, 10}	{405, 13}	{420, 14}	{435, 10}	{450, 10}	{465, 6}	{480, 10}	{495, 11}	{510, 7}	{525, 9}	{540, 6}	{555, 10}	{570, 13}	{585, 10}	{600, 11}	{615, 7}	{630, 9}	{645, 8}	{660, 6}	{675, 8}	{690, 10}	{705, 3}	{720, 12}	{735, 13}	{750, 7}	{765, 13}	{780, 11}	{795, 8}	{810, 8}	{825, 9}	{840, 12}	{855, 11}	{870, 10}	{885, 9}	{900, 8}	{915, 4}	{930, 3}	{945, 11}	{960, 9}	{975, 4}	{990, 4}	{1005, 10}	{1020, 14}	{1035, 11}	{1050, 11}	{1065, 11}	{1080, 11}	{1095, 7}	{1110, 6}	{1125, 10}	{1140, 4}	{1155, 6}	{1170, 9}	{1185, 11}	{1200, 9}	{1215, 10}	{1230, 12}	{1245, 11}	{1260, 5}	{1275, 6}	{1290, 6}	{1305, 11}	{1320, 13}	{1335, 6}	{1350, 15}	{1365, 13}	{1380, 13}	{1395, 15}	{1410, 7}	{1425, 8}	{1440, 10}	{1455, 13}	{1470, 13}	{1485, 10}	{1500, 11}	{}	{0, 10}	{15, 8}	{30, 11}	{45, 13}	{60, 4}	{75, 10}	{90, 11}	{105, 7}	{120, 9}	{135, 3}	{150, 9}	{165, 15}	{180, 9}	{195, 4}	{210, 4}	{225, 11}	{240, 9}	{255, 11}	{270, 11}	{285, 12}	{300, 20}	{315, 15}	{330, 13}	{345, 7}	{360, 8}	{375, 6}	{390, 8}	{405, 10}	{420, 11}	{435, 7}	{450, 8}	{465, 10}	{480, 11}	{495, 10}	{510, 16}	{525, 9}	{540, 12}	{555, 5}	{570, 5}	{585, 13}	{600, 7}	{615, 8}	{630, 10}	{645, 4}	{660, 6}	{675, 12}	{690, 9}	{705, 11}	{720, 10}	{735, 9}	{750, 16}	{765, 9}	{780, 11}	{795, 16}	{810, 12}	{825, 10}	{840, 10}	{855, 3}	{870, 9}	{885, 11}	{900, 13}	{915, 12}	{930, 13}	{945, 8}	{960, 7}	{975, 7}	{990, 13}	{1005, 9}	{1020, 9}	{1035, 13}	{1050, 10}	{1065, 6}	{1080, 11}	{1095, 8}	{1110, 9}	{1125, 6}	{1140, 9}	{1155, 14}	{1170, 7}	{1185, 12}	{1200, 12}	{1215, 6}	{1230, 8}	{1245, 17}	{1260, 14}	{1275, 9}	{1290, 11}	{1305, 7}	{1320, 8}	{1335, 18}	{1350, 16}	{1365, 12}	{1380, 13}	{1395, 12}	{1410, 14}	{1425, 4}	{1440, 9}	{1455, 8}	{1470, 9}	{1485, 13}	{1500, 12}	{}	{0, 10}	{15, 6}	{30, 10}	{45, 7}	{60, 12}	{75, 10}	{90, 13}	{105, 4}	{120, 6}	{135, 10}	{150, 10}	{165, 17}	{180, 8}	{195, 9}	{210, 9}	{225, 10}	{240, 13}	{255, 13}	{270, 10}	{285, 7}	{300, 10}	{315, 13}	{330, 8}	{345, 9}	{360, 10}	{375, 6}	{390, 6}	{405, 9}	{420, 8}	{435, 8}	{450, 8}	{465, 8}	{480, 5}	{495, 5}	{510, 5}	{525, 9}	{540, 11}	{555, 6}	{570, 7}	{585, 2}	{600, 7}	{615, 8}	{630, 8}	{645, 16}	{660, 11}	{675, 10}	{690, 12}	{705, 12}	{720, 14}	{735, 9}	{750, 9}	{765, 10}	{780, 8}	{795, 9}	{810, 9}	{825, 9}	{840, 4}	{855, 6}	{870, 9}	{885, 7}	{900, 8}	{915, 10}	{930, 10}	{945, 10}	{960, 7}	{975, 10}	{990, 9}	{1005, 9}	{1020, 7}	{1035, 8}	{1050, 11}	{1065, 11}	{1080, 7}	{1095, 9}	{1110, 15}	{1125, 10}	{1140, 7}	{1155, 19}	{1170, 14}	{1185, 12}	{1200, 5}	{1215, 4}	{1230, 6}	{1245, 11}	{1260, 12}	{1275, 7}	{1290, 6}	{1305, 9}	{1320, 11}	{1335, 12}	{1350, 11}	{1365, 11}	{1380, 14}	{1395, 10}	{1410, 8}	{1425, 12}	{1440, 12}	{1455, 16}	{1470, 11}	{1485, 9}	{1500, 13}	{}	{0, 10}	{15, 10}	{30, 11}	{45, 10}	{60, 6}	{75, 10}	{90, 11}	{105, 5}	{120, 10}	{135, 9}	{150, 11}	{165, 11}	{180, 15}	{195, 11}	{210, 16}	{225, 11}	{240, 8}	{255, 12}	{270, 13}	{285, 9}	{300, 11}	{315, 14}	{330, 10}	{345, 11}	{360, 10}	{375, 9}	{390, 12}	{405, 13}	{420, 6}	{435, 8}	{450, 10}	{465, 8}	{480, 9}	{495, 7}	{510, 7}	{525, 8}	{540, 8}	{555, 10}	{570, 6}	{585, 13}	{600, 6}	{615, 7}	{630, 11}	{645, 9}	{660, 9}	{675, 9}	{690, 8}	{705, 14}	{720, 8}	{735, 7}	{750, 12}	{765, 7}	{780, 7}	{795, 6}	{810, 7}	{825, 9}	{840, 10}	{855, 13}	{870, 7}	{885, 13}	{900, 13}	{915, 13}	{930, 11}	{945, 8}	{960, 17}	{975, 10}	{990, 11}	{1005, 8}	{1020, 9}	{1035, 8}	{1050, 9}	{1065, 11}	{1080, 7}	{1095, 15}	{1110, 10}	{1125, 7}	{1140, 11}	{1155, 10}	{1170, 11}	{1185, 11}	{1200, 8}	{1215, 8}	{1230, 12}	{1245, 11}	{1260, 14}	{1275, 15}	{1290, 15}	{1305, 9}	{1320, 7}	{1335, 6}	{1350, 10}	{1365, 10}	{1380, 9}	{1395, 13}	{1410, 15}	{1425, 12}	{1440, 13}	{1455, 24}	{1470, 12}	{1485, 9}	{1500, 8}	{}	{0, 10}	{15, 13}	{30, 14}	{45, 10}	{60, 8}	{75, 10}	{90, 6}	{105, 8}	{120, 12}	{135, 18}	{150, 10}	{165, 6}	{180, 11}	{195, 10}	{210, 9}	{225, 8}	{240, 11}	{255, 18}	{270, 17}	{285, 20}	{300, 13}	{315, 12}	{330, 12}	{345, 9}	{360, 22}	{375, 10}	{390, 12}	{405, 7}	{420, 7}	{435, 7}	{450, 11}	{465, 14}	{480, 10}	{495, 9}	{510, 13}	{525, 19}	{540, 11}	{555, 16}	{570, 10}	{585, 10}	{600, 8}	{615, 7}	{630, 14}	{645, 14}	{660, 17}	{675, 15}	{690, 11}	{705, 6}	{720, 7}	{735, 12}	{750, 12}	{765, 10}	{780, 8}	{795, 9}	{810, 5}	{825, 12}	{840, 11}	{855, 4}	{870, 12}	{885, 8}	{900, 10}	{915, 9}	{930, 11}	{945, 7}	{960, 9}	{975, 5}	{990, 10}	{1005, 12}	{1020, 10}	{1035, 11}	{1050, 13}	{1065, 14}	{1080, 11}	{1095, 7}	{1110, 6}	{1125, 7}	{1140, 11}	{1155, 7}	{1170, 7}	{1185, 3}	{1200, 6}	{1215, 10}	{1230, 12}	{1245, 11}	{1260, 8}	{1275, 12}	{1290, 17}	{1305, 11}	{1320, 13}	{1335, 10}	{1350, 6}	{1365, 10}	{1380, 11}	{1395, 9}	{1410, 4}	{1425, 4}	{1440, 4}	{1455, 5}	{1470, 8}	{1485, 7}	{1500, 9}	{}	{0, 10}	{15, 9}	{30, 15}	{45, 11}	{60, 7}	{75, 11}	{90, 10}	{105, 8}	{120, 12}	{135, 7}	{150, 9}	{165, 8}	{180, 10}	{195, 11}	{210, 13}	{225, 17}	{240, 11}	{255, 8}	{270, 5}	{285, 7}	{300, 4}	{315, 9}	{330, 8}	{345, 8}	{360, 7}	{375, 6}	{390, 6}	{405, 10}	{420, 11}	{435, 12}	{450, 14}	{465, 12}	{480, 11}	{495, 11}	{510, 10}	{525, 14}	{540, 6}	{555, 6}	{570, 11}	{585, 11}	{600, 10}	{615, 10}	{630, 9}	{645, 11}	{660, 11}	{675, 10}	{690, 7}	{705, 10}	{720, 13}	{735, 5}	{750, 8}	{765, 11}	{780, 8}	{795, 7}	{810, 12}	{825, 9}	{840, 7}	{855, 9}	{870, 16}	{885, 12}	{900, 11}	{915, 9}	{930, 11}	{945, 8}	{960, 11}	{975, 13}	{990, 13}	{1005, 11}	{1020, 13}	{1035, 7}	{1050, 5}	{1065, 13}	{1080, 14}	{1095, 18}	{1110, 14}	{1125, 7}	{1140, 8}	{1155, 12}	{1170, 7}	{1185, 9}	{1200, 8}	{1215, 11}	{1230, 21}	{1245, 8}	{1260, 4}	{1275, 6}	{1290, 6}	{1305, 9}	{1320, 5}	{1335, 12}	{1350, 10}	{1365, 7}	{1380, 9}	{1395, 11}	{1410, 12}	{1425, 8}	{1440, 11}	{1455, 10}	{1470, 8}	{1485, 9}	{1500, 6}	{}	{0, 10}	{15, 9}	{30, 13}	{45, 14}	{60, 13}	{75, 12}	{90, 10}	{105, 7}	{120, 6}	{135, 7}	{150, 10}	{165, 15}	{180, 13}	{195, 7}	{210, 7}	{225, 13}	{240, 10}	{255, 13}	{270, 7}	{285, 12}	{300, 18}	{315, 10}	{330, 4}	{345, 13}	{360, 11}	{375, 11}	{390, 5}	{405, 11}	{420, 10}	{435, 9}	{450, 11}	{465, 6}	{480, 4}	{495, 5}	{510, 5}	{525, 12}	{540, 8}	{555, 9}	{570, 7}	{585, 5}	{600, 8}	{615, 12}	{630, 8}	{645, 9}	{660, 8}	{675, 6}	{690, 9}	{705, 13}	{720, 10}	{735, 12}	{750, 18}	{765, 14}	{780, 7}	{795, 7}	{810, 11}	{825, 13}	{840, 7}	{855, 12}	{870, 10}	{885, 15}	{900, 10}	{915, 11}	{930, 12}	{945, 7}	{960, 3}	{975, 7}	{990, 11}	{1005, 1}	{1020, 12}	{1035, 9}	{1050, 5}	{1065, 4}	{1080, 7}	{1095, 9}	{1110, 11}	{1125, 11}	{1140, 8}	{1155, 10}	{1170, 12}	{1185, 8}	{1200, 8}	{1215, 7}	{1230, 18}	{1245, 11}	{1260, 7}	{1275, 5}	{1290, 6}	{1305, 7}	{1320, 4}	{1335, 11}	{1350, 4}	{1365, 6}	{1380, 12}	{1395, 9}	{1410, 11}	{1425, 10}	{1440, 14}	{1455, 11}	{1470, 13}	{1485, 10}	{1500, 18}	{}	{0, 10}	{15, 12}	{30, 10}	{45, 11}	{60, 11}	{75, 11}	{90, 9}	{105, 8}	{120, 11}	{135, 9}	{150, 5}	{165, 9}	{180, 10}	{195, 18}	{210, 14}	{225, 8}	{240, 11}	{255, 12}	{270, 11}	{285, 10}	{300, 10}	{315, 15}	{330, 12}	{345, 12}	{360, 13}	{375, 7}	{390, 7}	{405, 6}	{420, 9}	{435, 8}	{450, 14}	{465, 10}	{480, 12}	{495, 12}	{510, 14}	{525, 11}	{540, 12}	{555, 11}	{570, 11}	{585, 11}	{600, 16}	{615, 6}	{630, 7}	{645, 11}	{660, 11}	{675, 7}	{690, 9}	{705, 14}	{720, 15}	{735, 9}	{750, 11}	{765, 11}	{780, 11}	{795, 7}	{810, 9}	{825, 12}	{840, 11}	{855, 11}	{870, 15}	{885, 8}	{900, 10}	{915, 9}	{930, 13}	{945, 10}	{960, 7}	{975, 14}	{990, 11}	{1005, 12}	{1020, 9}	{1035, 10}	{1050, 13}	{1065, 7}	{1080, 9}	{1095, 10}	{1110, 10}	{1125, 10}	{1140, 7}	{1155, 9}	{1170, 6}	{1185, 5}	{1200, 7}	{1215, 12}	{1230, 12}	{1245, 13}	{1260, 6}	{1275, 10}	{1290, 10}	{1305, 8}	{1320, 4}	{1335, 6}	{1350, 11}	{1365, 17}	{1380, 16}	{1395, 10}	{1410, 10}	{1425, 9}	{1440, 5}	{1455, 5}	{1470, 12}	{1485, 12}	{1500, 9}	{}	{0, 10}	{15, 4}	{30, 9}	{45, 6}	{60, 8}	{75, 10}	{90, 7}	{105, 11}	{120, 14}	{135, 11}	{150, 10}	{165, 9}	{180, 6}	{195, 11}	{210, 9}	{225, 12}	{240, 13}	{255, 7}	{270, 6}	{285, 9}	{300, 6}	{315, 10}	{330, 8}	{345, 12}	{360, 12}	{375, 12}	{390, 6}	{405, 7}	{420, 11}	{435, 7}	{450, 13}	{465, 17}	{480, 11}	{495, 5}	{510, 11}	{525, 12}	{540, 6}	{555, 13}	{570, 9}	{585, 10}	{600, 8}	{615, 19}	{630, 13}	{645, 12}	{660, 18}	{675, 13}	{690, 12}	{705, 10}	{720, 9}	{735, 11}	{750, 8}	{765, 7}	{780, 8}	{795, 10}	{810, 4}	{825, 8}	{840, 8}	{855, 11}	{870, 12}	{885, 13}	{900, 9}	{915, 13}	{930, 11}	{945, 12}	{960, 6}	{975, 8}	{990, 8}	{1005, 10}	{1020, 5}	{1035, 7}	{1050, 5}	{1065, 8}	{1080, 9}	{1095, 9}	{1110, 13}	{1125, 10}	{1140, 12}	{1155, 13}	{1170, 5}	{1185, 7}	{1200, 6}	{1215, 17}	{1230, 6}	{1245, 5}	{1260, 4}	{1275, 6}	{1290, 6}	{1305, 2}	{1320, 10}	{1335, 11}	{1350, 6}	{1365, 12}	{1380, 6}	{1395, 9}	{1410, 10}	{1425, 11}	{1440, 8}	{1455, 7}	{1470, 6}	{1485, 5}	{1500, 8}	{}	{0, 10}	{15, 10}	{30, 13}	{45, 11}	{60, 10}	{75, 14}	{90, 11}	{105, 9}	{120, 13}	{135, 7}	{150, 13}	{165, 8}	{180, 11}	{195, 12}	{210, 5}	{225, 12}	{240, 7}	{255, 16}	{270, 4}	{285, 8}	{300, 11}	{315, 12}	{330, 19}	{345, 8}	{360, 16}	{375, 10}	{390, 8}	{405, 11}	{420, 5}	{435, 13}	{450, 11}	{465, 3}	{480, 8}	{495, 5}	{510, 8}	{525, 14}	{540, 11}	{555, 8}	{570, 11}	{585, 12}	{600, 6}	{615, 11}	{630, 9}	{645, 7}	{660, 11}	{675, 9}	{690, 12}	{705, 10}	{720, 9}	{735, 12}	{750, 12}	{765, 13}	{780, 13}	{795, 11}	{810, 14}	{825, 10}	{840, 9}	{855, 9}	{870, 12}	{885, 6}	{900, 15}	{915, 13}	{930, 13}	{945, 8}	{960, 10}	{975, 9}	{990, 14}	{1005, 24}	{1020, 15}	{1035, 6}	{1050, 7}	{1065, 11}	{1080, 8}	{1095, 11}	{1110, 11}	{1125, 11}	{1140, 10}	{1155, 14}	{1170, 13}	{1185, 11}	{1200, 12}	{1215, 8}	{1230, 11}	{1245, 7}	{1260, 9}	{1275, 12}	{1290, 9}	{1305, 8}	{1320, 9}	{1335, 12}	{1350, 11}	{1365, 13}	{1380, 14}	{1395, 9}	{1410, 10}	{1425, 11}	{1440, 6}	{1455, 5}	{1470, 10}	{1485, 7}	{1500, 6}	{}	{0, 10}	{15, 14}	{30, 15}	{45, 11}	{60, 9}	{75, 15}	{90, 10}	{105, 12}	{120, 9}	{135, 15}	{150, 13}	{165, 12}	{180, 9}	{195, 9}	{210, 3}	{225, 11}	{240, 9}	{255, 11}	{270, 8}	{285, 8}	{300, 8}	{315, 10}	{330, 15}	{345, 9}	{360, 14}	{375, 11}	{390, 9}	{405, 14}	{420, 8}	{435, 8}	{450, 9}	{465, 5}	{480, 9}	{495, 4}	{510, 5}	{525, 5}	{540, 15}	{555, 9}	{570, 9}	{585, 7}	{600, 8}	{615, 9}	{630, 3}	{645, 13}	{660, 9}	{675, 12}	{690, 10}	{705, 5}	{720, 6}	{735, 9}	{750, 6}	{765, 10}	{780, 9}	{795, 6}	{810, 12}	{825, 6}	{840, 8}	{855, 9}	{870, 14}	{885, 8}	{900, 9}	{915, 9}	{930, 10}	{945, 10}	{960, 5}	{975, 12}	{990, 8}	{1005, 9}	{1020, 12}	{1035, 9}	{1050, 7}	{1065, 6}	{1080, 16}	{1095, 12}	{1110, 9}	{1125, 12}	{1140, 12}	{1155, 7}	{1170, 12}	{1185, 11}	{1200, 12}	{1215, 11}	{1230, 7}	{1245, 13}	{1260, 5}	{1275, 14}	{1290, 14}	{1305, 17}	{1320, 18}	{1335, 9}	{1350, 15}	{1365, 9}	{1380, 7}	{1395, 5}	{1410, 5}	{1425, 6}	{1440, 9}	{1455, 9}	{1470, 13}	{1485, 5}	{1500, 5}	{}	{0, 10}	{15, 12}	{30, 11}	{45, 7}	{60, 9}	{75, 6}	{90, 12}	{105, 9}	{120, 11}	{135, 9}	{150, 11}	{165, 14}	{180, 11}	{195, 10}	{210, 11}	{225, 14}	{240, 15}	{255, 19}	{270, 13}	{285, 11}	{300, 11}	{315, 8}	{330, 17}	{345, 8}	{360, 14}	{375, 18}	{390, 11}	{405, 5}	{420, 7}	{435, 14}	{450, 13}	{465, 9}	{480, 16}	{495, 9}	{510, 12}	{525, 7}	{540, 11}	{555, 9}	{570, 18}	{585, 10}	{600, 12}	{615, 5}	{630, 6}	{645, 11}	{660, 9}	{675, 17}	{690, 13}	{705, 16}	{720, 7}	{735, 16}	{750, 8}	{765, 9}	{780, 9}	{795, 8}	{810, 9}	{825, 4}	{840, 10}	{855, 15}	{870, 12}	{885, 10}	{900, 9}	{915, 7}	{930, 10}	{945, 11}	{960, 10}	{975, 9}	{990, 8}	{1005, 14}	{1020, 14}	{1035, 16}	{1050, 12}	{1065, 6}	{1080, 10}	{1095, 13}	{1110, 9}	{1125, 8}	{1140, 5}	{1155, 10}	{1170, 8}	{1185, 8}	{1200, 9}	{1215, 10}	{1230, 14}	{1245, 6}	{1260, 3}	{1275, 11}	{1290, 4}	{1305, 8}	{1320, 12}	{1335, 8}	{1350, 12}	{1365, 10}	{1380, 9}	{1395, 17}	{1410, 14}	{1425, 16}	{1440, 11}	{1455, 11}	{1470, 13}	{1485, 9}	{1500, 8}	{}	{0, 10}	{15, 14}	{30, 7}	{45, 6}	{60, 7}	{75, 9}	{90, 7}	{105, 17}	{120, 12}	{135, 13}	{150, 13}	{165, 4}	{180, 10}	{195, 10}	{210, 12}	{225, 11}	{240, 15}	{255, 11}	{270, 16}	{285, 11}	{300, 13}	{315, 13}	{330, 14}	{345, 14}	{360, 11}	{375, 12}	{390, 11}	{405, 11}	{420, 5}	{435, 12}	{450, 8}	{465, 6}	{480, 7}	{495, 10}	{510, 13}	{525, 10}	{540, 15}	{555, 11}	{570, 9}	{585, 11}	{600, 6}	{615, 12}	{630, 14}	{645, 10}	{660, 7}	{675, 11}	{690, 12}	{705, 11}	{720, 10}	{735, 12}	{750, 9}	{765, 8}	{780, 6}	{795, 8}	{810, 6}	{825, 16}	{840, 19}	{855, 14}	{870, 8}	{885, 5}	{900, 6}	{915, 8}	{930, 8}	{945, 11}	{960, 7}	{975, 5}	{990, 8}	{1005, 6}	{1020, 8}	{1035, 7}	{1050, 8}	{1065, 12}	{1080, 10}	{1095, 6}	{1110, 4}	{1125, 12}	{1140, 6}	{1155, 6}	{1170, 9}	{1185, 7}	{1200, 9}	{1215, 10}	{1230, 5}	{1245, 15}	{1260, 10}	{1275, 13}	{1290, 12}	{1305, 17}	{1320, 8}	{1335, 10}	{1350, 10}	{1365, 12}	{1380, 7}	{1395, 11}	{1410, 5}	{1425, 7}	{1440, 7}	{1455, 15}	{1470, 8}	{1485, 10}	{1500, 6}	{}	{0, 10}	{15, 10}	{30, 8}	{45, 11}	{60, 16}	{75, 11}	{90, 8}	{105, 15}	{120, 8}	{135, 12}	{150, 11}	{165, 12}	{180, 9}	{195, 14}	{210, 9}	{225, 6}	{240, 18}	{255, 9}	{270, 13}	{285, 8}	{300, 13}	{315, 13}	{330, 6}	{345, 11}	{360, 14}	{375, 13}	{390, 14}	{405, 6}	{420, 9}	{435, 9}	{450, 13}	{465, 13}	{480, 14}	{495, 15}	{510, 9}	{525, 4}	{540, 12}	{555, 9}	{570, 10}	{585, 8}	{600, 10}	{615, 9}	{630, 9}	{645, 7}	{660, 11}	{675, 6}	{690, 7}	{705, 13}	{720, 16}	{735, 15}	{750, 19}	{765, 8}	{780, 10}	{795, 7}	{810, 15}	{825, 9}	{840, 9}	{855, 13}	{870, 15}	{885, 19}	{900, 11}	{915, 14}	{930, 13}	{945, 5}	{960, 8}	{975, 10}	{990, 13}	{1005, 5}	{1020, 3}	{1035, 4}	{1050, 9}	{1065, 8}	{1080, 8}	{1095, 7}	{1110, 9}	{1125, 6}	{1140, 12}	{1155, 12}	{1170, 17}	{1185, 9}	{1200, 6}	{1215, 16}	{1230, 15}	{1245, 7}	{1260, 11}	{1275, 8}	{1290, 12}	{1305, 7}	{1320, 12}	{1335, 8}	{1350, 11}	{1365, 6}	{1380, 8}	{1395, 10}	{1410, 7}	{1425, 15}	{1440, 12}	{1455, 16}	{1470, 11}	{1485, 9}	{1500, 7}	{}	{0, 10}	{15, 8}	{30, 6}	{45, 12}	{60, 9}	{75, 13}	{90, 12}	{105, 14}	{120, 10}	{135, 15}	{150, 13}	{165, 10}	{180, 15}	{195, 15}	{210, 15}	{225, 13}	{240, 9}	{255, 8}	{270, 12}	{285, 7}	{300, 7}	{315, 13}	{330, 5}	{345, 13}	{360, 11}	{375, 11}	{390, 10}	{405, 6}	{420, 9}	{435, 17}	{450, 8}	{465, 13}	{480, 14}	{495, 13}	{510, 12}	{525, 10}	{540, 7}	{555, 11}	{570, 12}	{585, 15}	{600, 3}	{615, 12}	{630, 6}	{645, 7}	{660, 13}	{675, 11}	{690, 12}	{705, 12}	{720, 6}	{735, 8}	{750, 7}	{765, 11}	{780, 5}	{795, 4}	{810, 9}	{825, 11}	{840, 9}	{855, 5}	{870, 11}	{885, 10}	{900, 9}	{915, 6}	{930, 6}	{945, 11}	{960, 6}	{975, 11}	{990, 9}	{1005, 7}	{1020, 11}	{1035, 5}	{1050, 8}	{1065, 18}	{1080, 8}	{1095, 9}	{1110, 6}	{1125, 7}	{1140, 10}	{1155, 11}	{1170, 8}	{1185, 5}	{1200, 8}	{1215, 8}	{1230, 9}	{1245, 8}	{1260, 11}	{1275, 9}	{1290, 7}	{1305, 6}	{1320, 8}	{1335, 13}	{1350, 9}	{1365, 6}	{1380, 11}	{1395, 8}	{1410, 11}	{1425, 12}	{1440, 13}	{1455, 8}	{1470, 8}	{1485, 11}	{1500, 4}	{}	{0, 10}	{15, 9}	{30, 14}	{45, 11}	{60, 9}	{75, 9}	{90, 11}	{105, 11}	{120, 13}	{135, 11}	{150, 6}	{165, 9}	{180, 8}	{195, 10}	{210, 15}	{225, 8}	{240, 9}	{255, 11}	{270, 11}	{285, 9}	{300, 8}	{315, 12}	{330, 10}	{345, 10}	{360, 11}	{375, 10}	{390, 16}	{405, 10}	{420, 13}	{435, 9}	{450, 13}	{465, 13}	{480, 9}	{495, 8}	{510, 11}	{525, 11}	{540, 8}	{555, 6}	{570, 6}	{585, 10}	{600, 14}	{615, 11}	{630, 8}	{645, 10}	{660, 12}	{675, 9}	{690, 7}	{705, 12}	{720, 13}	{735, 14}	{750, 8}	{765, 16}	{780, 18}	{795, 11}	{810, 10}	{825, 8}	{840, 10}	{855, 5}	{870, 9}	{885, 6}	{900, 9}	{915, 14}	{930, 11}	{945, 7}	{960, 5}	{975, 9}	{990, 5}	{1005, 8}	{1020, 10}	{1035, 12}	{1050, 13}	{1065, 11}	{1080, 8}	{1095, 5}	{1110, 11}	{1125, 9}	{1140, 4}	{1155, 7}	{1170, 5}	{1185, 11}	{1200, 9}	{1215, 11}	{1230, 9}	{1245, 10}	{1260, 8}	{1275, 9}	{1290, 12}	{1305, 11}	{1320, 8}	{1335, 7}	{1350, 11}	{1365, 10}	{1380, 7}	{1395, 16}	{1410, 11}	{1425, 13}	{1440, 11}	{1455, 9}	{1470, 7}	{1485, 10}	{1500, 12}	{}	{0, 10}	{15, 8}	{30, 7}	{45, 7}	{60, 7}	{75, 9}	{90, 8}	{105, 12}	{120, 7}	{135, 11}	{150, 10}	{165, 6}	{180, 5}	{195, 10}	{210, 12}	{225, 15}	{240, 8}	{255, 13}	{270, 7}	{285, 8}	{300, 11}	{315, 17}	{330, 5}	{345, 5}	{360, 8}	{375, 10}	{390, 13}	{405, 8}	{420, 7}	{435, 4}	{450, 11}	{465, 15}	{480, 14}	{495, 11}	{510, 12}	{525, 11}	{540, 10}	{555, 4}	{570, 12}	{585, 11}	{600, 7}	{615, 8}	{630, 11}	{645, 9}	{660, 12}	{675, 12}	{690, 13}	{705, 17}	{720, 14}	{735, 4}	{750, 7}	{765, 8}	{780, 6}	{795, 8}	{810, 12}	{825, 12}	{840, 15}	{855, 16}	{870, 10}	{885, 14}	{900, 7}	{915, 10}	{930, 6}	{945, 7}	{960, 10}	{975, 11}	{990, 10}	{1005, 14}	{1020, 11}	{1035, 11}	{1050, 14}	{1065, 12}	{1080, 15}	{1095, 15}	{1110, 5}	{1125, 12}	{1140, 9}	{1155, 14}	{1170, 13}	{1185, 12}	{1200, 14}	{1215, 14}	{1230, 9}	{1245, 9}	{1260, 8}	{1275, 10}	{1290, 9}	{1305, 6}	{1320, 10}	{1335, 10}	{1350, 12}	{1365, 10}	{1380, 5}	{1395, 18}	{1410, 8}	{1425, 7}	{1440, 11}	{1455, 8}	{1470, 8}	{1485, 9}	{1500, 12}	{}	{0, 10}	{15, 9}	{30, 12}	{45, 14}	{60, 17}	{75, 18}	{90, 12}	{105, 9}	{120, 10}	{135, 11}	{150, 7}	{165, 14}	{180, 9}	{195, 6}	{210, 5}	{225, 8}	{240, 3}	{255, 9}	{270, 14}	{285, 8}	{300, 11}	{315, 13}	{330, 9}	{345, 12}	{360, 11}	{375, 10}	{390, 6}	{405, 10}	{420, 5}	{435, 9}	{450, 7}	{465, 12}	{480, 11}	{495, 6}	{510, 8}	{525, 6}	{540, 10}	{555, 10}	{570, 11}	{585, 11}	{600, 11}	{615, 14}	{630, 17}	{645, 10}	{660, 7}	{675, 18}	{690, 19}	{705, 11}	{720, 9}	{735, 8}	{750, 8}	{765, 12}	{780, 10}	{795, 12}	{810, 12}	{825, 10}	{840, 10}	{855, 6}	{870, 12}	{885, 11}	{900, 11}	{915, 15}	{930, 14}	{945, 11}	{960, 9}	{975, 17}	{990, 12}	{1005, 11}	{1020, 10}	{1035, 9}	{1050, 11}	{1065, 11}	{1080, 11}	{1095, 10}	{1110, 8}	{1125, 12}	{1140, 11}	{1155, 9}	{1170, 10}	{1185, 9}	{1200, 6}	{1215, 11}	{1230, 8}	{1245, 10}	{1260, 10}	{1275, 14}	{1290, 12}	{1305, 9}	{1320, 9}	{1335, 7}	{1350, 6}	{1365, 6}	{1380, 5}	{1395, 8}	{1410, 7}	{1425, 9}	{1440, 14}	{1455, 9}	{1470, 15}	{1485, 7}	{1500, 7}	{}	{0, 10}	{15, 10}	{30, 10}	{45, 8}	{60, 10}	{75, 6}	{90, 10}	{105, 11}	{120, 11}	{135, 13}	{150, 17}	{165, 12}	{180, 13}	{195, 5}	{210, 9}	{225, 14}	{240, 15}	{255, 17}	{270, 13}	{285, 8}	{300, 12}	{315, 12}	{330, 12}	{345, 14}	{360, 12}	{375, 8}	{390, 8}	{405, 13}	{420, 8}	{435, 10}	{450, 9}	{465, 14}	{480, 10}	{495, 6}	{510, 3}	{525, 8}	{540, 11}	{555, 12}	{570, 9}	{585, 13}	{600, 9}	{615, 12}	{630, 7}	{645, 11}	{660, 13}	{675, 6}	{690, 12}	{705, 10}	{720, 15}	{735, 14}	{750, 9}	{765, 8}	{780, 8}	{795, 8}	{810, 12}	{825, 16}	{840, 16}	{855, 8}	{870, 11}	{885, 12}	{900, 11}	{915, 12}	{930, 13}	{945, 9}	{960, 7}	{975, 13}	{990, 17}	{1005, 7}	{1020, 7}	{1035, 13}	{1050, 11}	{1065, 16}	{1080, 9}	{1095, 4}	{1110, 7}	{1125, 10}	{1140, 7}	{1155, 10}	{1170, 10}	{1185, 8}	{1200, 10}	{1215, 10}	{1230, 8}	{1245, 10}	{1260, 6}	{1275, 6}	{1290, 13}	{1305, 4}	{1320, 7}	{1335, 8}	{1350, 10}	{1365, 14}	{1380, 8}	{1395, 11}	{1410, 9}	{1425, 13}	{1440, 14}	{1455, 15}	{1470, 17}	{1485, 14}	{1500, 10}	{}	{0, 10}	{15, 14}	{30, 18}	{45, 10}	{60, 7}	{75, 13}	{90, 9}	{105, 7}	{120, 5}	{135, 5}	{150, 14}	{165, 12}	{180, 12}	{195, 9}	{210, 9}	{225, 7}	{240, 10}	{255, 10}	{270, 9}	{285, 8}	{300, 11}	{315, 10}	{330, 3}	{345, 14}	{360, 11}	{375, 14}	{390, 13}	{405, 5}	{420, 9}	{435, 7}	{450, 10}	{465, 15}	{480, 9}	{495, 5}	{510, 4}	{525, 9}	{540, 12}	{555, 6}	{570, 6}	{585, 12}	{600, 7}	{615, 5}	{630, 7}	{645, 15}	{660, 7}	{675, 7}	{690, 6}	{705, 13}	{720, 13}	{735, 16}	{750, 15}	{765, 10}	{780, 13}	{795, 10}	{810, 12}	{825, 17}	{840, 7}	{855, 9}	{870, 11}	{885, 6}	{900, 15}	{915, 6}	{930, 10}	{945, 8}	{960, 7}	{975, 8}	{990, 9}	{1005, 13}	{1020, 17}	{1035, 10}	{1050, 7}	{1065, 10}	{1080, 6}	{1095, 4}	{1110, 10}	{1125, 10}	{1140, 12}	{1155, 17}	{1170, 12}	{1185, 14}	{1200, 11}	{1215, 8}	{1230, 13}	{1245, 14}	{1260, 8}	{1275, 9}	{1290, 13}	{1305, 8}	{1320, 10}	{1335, 14}	{1350, 9}	{1365, 11}	{1380, 9}	{1395, 8}	{1410, 16}	{1425, 8}	{1440, 4}	{1455, 6}	{1470, 10}	{1485, 10}	{1500, 14}	{}	{0, 10}	{15, 9}	{30, 14}	{45, 10}	{60, 10}	{75, 4}	{90, 10}	{105, 15}	{120, 8}	{135, 9}	{150, 13}	{165, 11}	{180, 14}	{195, 13}	{210, 12}	{225, 9}	{240, 12}	{255, 8}	{270, 5}	{285, 14}	{300, 16}	{315, 10}	{330, 9}	{345, 7}	{360, 7}	{375, 9}	{390, 12}	{405, 7}	{420, 6}	{435, 7}	{450, 8}	{465, 6}	{480, 8}	{495, 10}	{510, 10}	{525, 8}	{540, 10}	{555, 5}	{570, 7}	{585, 9}	{600, 11}	{615, 10}	{630, 7}	{645, 9}	{660, 10}	{675, 10}	{690, 8}	{705, 11}	{720, 13}	{735, 9}	{750, 10}	{765, 13}	{780, 11}	{795, 14}	{810, 10}	{825, 10}	{840, 8}	{855, 13}	{870, 10}	{885, 13}	{900, 5}	{915, 5}	{930, 4}	{945, 6}	{960, 11}	{975, 13}	{990, 10}	{1005, 9}	{1020, 8}	{1035, 9}	{1050, 10}	{1065, 7}	{1080, 7}	{1095, 15}	{1110, 11}	{1125, 13}	{1140, 12}	{1155, 8}	{1170, 10}	{1185, 9}	{1200, 14}	{1215, 5}	{1230, 8}	{1245, 12}	{1260, 7}	{1275, 9}	{1290, 6}	{1305, 12}	{1320, 13}	{1335, 11}	{1350, 6}	{1365, 13}	{1380, 5}	{1395, 9}	{1410, 8}	{1425, 4}	{1440, 11}	{1455, 9}	{1470, 3}	{1485, 5}	{1500, 11}	{}	{0, 10}	{15, 6}	{30, 9}	{45, 10}	{60, 8}	{75, 7}	{90, 9}	{105, 10}	{120, 9}	{135, 10}	{150, 15}	{165, 9}	{180, 13}	{195, 7}	{210, 10}	{225, 9}	{240, 5}	{255, 12}	{270, 18}	{285, 9}	{300, 14}	{315, 16}	{330, 13}	{345, 8}	{360, 8}	{375, 11}	{390, 11}	{405, 10}	{420, 11}	{435, 10}	{450, 9}	{465, 11}	{480, 10}	{495, 12}	{510, 15}	{525, 9}	{540, 12}	{555, 12}	{570, 11}	{585, 10}	{600, 7}	{615, 9}	{630, 5}	{645, 10}	{660, 8}	{675, 11}	{690, 13}	{705, 4}	{720, 8}	{735, 10}	{750, 15}	{765, 22}	{780, 11}	{795, 7}	{810, 5}	{825, 10}	{840, 14}	{855, 7}	{870, 8}	{885, 12}	{900, 10}	{915, 16}	{930, 20}	{945, 13}	{960, 16}	{975, 10}	{990, 6}	{1005, 10}	{1020, 10}	{1035, 11}	{1050, 7}	{1065, 8}	{1080, 12}	{1095, 16}	{1110, 10}	{1125, 9}	{1140, 7}	{1155, 5}	{1170, 9}	{1185, 11}	{1200, 17}	{1215, 13}	{1230, 11}	{1245, 15}	{1260, 8}	{1275, 8}	{1290, 10}	{1305, 14}	{1320, 10}	{1335, 16}	{1350, 14}	{1365, 14}	{1380, 9}	{1395, 8}	{1410, 13}	{1425, 10}	{1440, 10}	{1455, 10}	{1470, 11}	{1485, 13}	{1500, 12}	{}	{0, 10}	{15, 8}	{30, 9}	{45, 11}	{60, 8}	{75, 7}	{90, 11}	{105, 9}	{120, 14}	{135, 9}	{150, 5}	{165, 12}	{180, 7}	{195, 12}	{210, 11}	{225, 10}	{240, 13}	{255, 8}	{270, 11}	{285, 10}	{300, 7}	{315, 6}	{330, 10}	{345, 8}	{360, 8}	{375, 12}	{390, 10}	{405, 9}	{420, 12}	{435, 7}	{450, 11}	{465, 12}	{480, 7}	{495, 18}	{510, 9}	{525, 10}	{540, 5}	{555, 7}	{570, 9}	{585, 7}	{600, 11}	{615, 15}	{630, 8}	{645, 10}	{660, 12}	{675, 15}	{690, 10}	{705, 12}	{720, 6}	{735, 9}	{750, 5}	{765, 10}	{780, 7}	{795, 15}	{810, 12}	{825, 11}	{840, 16}	{855, 17}	{870, 16}	{885, 15}	{900, 10}	{915, 11}	{930, 13}	{945, 8}	{960, 8}	{975, 10}	{990, 8}	{1005, 10}	{1020, 13}	{1035, 10}	{1050, 10}	{1065, 11}	{1080, 14}	{1095, 11}	{1110, 9}	{1125, 6}	{1140, 9}	{1155, 5}	{1170, 5}	{1185, 9}	{1200, 8}	{1215, 10}	{1230, 13}	{1245, 10}	{1260, 12}	{1275, 8}	{1290, 7}	{1305, 7}	{1320, 6}	{1335, 7}	{1350, 12}	{1365, 11}	{1380, 7}	{1395, 10}	{1410, 3}	{1425, 4}	{1440, 8}	{1455, 10}	{1470, 9}	{1485, 8}	{1500, 15}	{}	{0, 10}	{15, 8}	{30, 10}	{45, 10}	{60, 9}	{75, 14}	{90, 7}	{105, 6}	{120, 14}	{135, 10}	{150, 12}	{165, 9}	{180, 20}	{195, 10}	{210, 6}	{225, 9}	{240, 9}	{255, 9}	{270, 3}	{285, 9}	{300, 9}	{315, 8}	{330, 8}	{345, 8}	{360, 5}	{375, 8}	{390, 12}	{405, 9}	{420, 8}	{435, 11}	{450, 11}	{465, 11}	{480, 8}	{495, 11}	{510, 15}	{525, 8}	{540, 12}	{555, 6}	{570, 12}	{585, 10}	{600, 9}	{615, 11}	{630, 11}	{645, 11}	{660, 5}	{675, 7}	{690, 16}	{705, 7}	{720, 6}	{735, 11}	{750, 9}	{765, 11}	{780, 4}	{795, 7}	{810, 9}	{825, 13}	{840, 11}	{855, 7}	{870, 5}	{885, 9}	{900, 5}	{915, 6}	{930, 7}	{945, 9}	{960, 5}	{975, 6}	{990, 4}	{1005, 13}	{1020, 10}	{1035, 15}	{1050, 8}	{1065, 8}	{1080, 8}	{1095, 12}	{1110, 12}	{1125, 7}	{1140, 11}	{1155, 10}	{1170, 14}	{1185, 13}	{1200, 15}	{1215, 12}	{1230, 15}	{1245, 18}	{1260, 9}	{1275, 8}	{1290, 5}	{1305, 7}	{1320, 9}	{1335, 14}	{1350, 9}	{1365, 5}	{1380, 8}	{1395, 11}	{1410, 9}	{1425, 15}	{1440, 10}	{1455, 7}	{1470, 8}	{1485, 7}	{1500, 5}	{}	{0, 10}	{15, 8}	{30, 10}	{45, 13}	{60, 13}	{75, 8}	{90, 4}	{105, 9}	{120, 8}	{135, 5}	{150, 11}	{165, 8}	{180, 12}	{195, 12}	{210, 9}	{225, 14}	{240, 10}	{255, 9}	{270, 8}	{285, 13}	{300, 11}	{315, 9}	{330, 2}	{345, 5}	{360, 11}	{375, 7}	{390, 5}	{405, 5}	{420, 12}	{435, 13}	{450, 15}	{465, 9}	{480, 14}	{495, 11}	{510, 9}	{525, 10}	{540, 9}	{555, 9}	{570, 10}	{585, 8}	{600, 10}	{615, 7}	{630, 9}	{645, 12}	{660, 11}	{675, 12}	{690, 13}	{705, 13}	{720, 7}	{735, 10}	{750, 13}	{765, 7}	{780, 11}	{795, 7}	{810, 12}	{825, 13}	{840, 14}	{855, 7}	{870, 10}	{885, 8}	{900, 11}	{915, 4}	{930, 7}	{945, 15}	{960, 10}	{975, 6}	{990, 10}	{1005, 5}	{1020, 10}	{1035, 6}	{1050, 11}	{1065, 17}	{1080, 18}	{1095, 12}	{1110, 11}	{1125, 7}	{1140, 11}	{1155, 9}	{1170, 15}	{1185, 11}	{1200, 11}	{1215, 8}	{1230, 13}	{1245, 7}	{1260, 8}	{1275, 16}	{1290, 13}	{1305, 9}	{1320, 7}	{1335, 2}	{1350, 8}	{1365, 9}	{1380, 8}	{1395, 5}	{1410, 11}	{1425, 9}	{1440, 7}	{1455, 8}	{1470, 4}	{1485, 5}	{1500, 9}	{}	{0, 10}	{15, 12}	{30, 7}	{45, 13}	{60, 10}	{75, 10}	{90, 13}	{105, 14}	{120, 11}	{135, 16}	{150, 12}	{165, 9}	{180, 7}	{195, 8}	{210, 15}	{225, 16}	{240, 15}	{255, 13}	{270, 10}	{285, 7}	{300, 10}	{315, 14}	{330, 11}	{345, 5}	{360, 11}	{375, 11}	{390, 9}	{405, 12}	{420, 10}	{435, 12}	{450, 5}	{465, 5}	{480, 7}	{495, 14}	{510, 12}	{525, 6}	{540, 7}	{555, 11}	{570, 14}	{585, 12}	{600, 14}	{615, 9}	{630, 11}	{645, 11}	{660, 8}	{675, 15}	{690, 8}	{705, 12}	{720, 20}	{735, 17}	{750, 15}	{765, 11}	{780, 12}	{795, 9}	{810, 12}	{825, 10}	{840, 9}	{855, 10}	{870, 4}	{885, 5}	{900, 9}	{915, 9}	{930, 7}	{945, 8}	{960, 7}	{975, 9}	{990, 8}	{1005, 10}	{1020, 9}	{1035, 11}	{1050, 15}	{1065, 10}	{1080, 9}	{1095, 15}	{1110, 15}	{1125, 12}	{1140, 13}	{1155, 10}	{1170, 10}	{1185, 16}	{1200, 7}	{1215, 5}	{1230, 10}	{1245, 4}	{1260, 9}	{1275, 11}	{1290, 8}	{1305, 9}	{1320, 8}	{1335, 6}	{1350, 8}	{1365, 5}	{1380, 7}	{1395, 6}	{1410, 12}	{1425, 15}	{1440, 8}	{1455, 10}	{1470, 10}	{1485, 11}	{1500, 8}	{}	{0, 10}	{15, 11}	{30, 10}	{45, 10}	{60, 7}	{75, 12}	{90, 7}	{105, 9}	{120, 8}	{135, 11}	{150, 11}	{165, 10}	{180, 9}	{195, 11}	{210, 17}	{225, 19}	{240, 9}	{255, 7}	{270, 11}	{285, 13}	{300, 9}	{315, 11}	{330, 12}	{345, 14}	{360, 15}	{375, 6}	{390, 14}	{405, 8}	{420, 11}	{435, 13}	{450, 14}	{465, 17}	{480, 13}	{495, 14}	{510, 11}	{525, 9}	{540, 12}	{555, 12}	{570, 11}	{585, 12}	{600, 9}	{615, 14}	{630, 8}	{645, 6}	{660, 8}	{675, 11}	{690, 7}	{705, 12}	{720, 9}	{735, 6}	{750, 9}	{765, 7}	{780, 5}	{795, 9}	{810, 11}	{825, 11}	{840, 8}	{855, 10}	{870, 7}	{885, 7}	{900, 9}	{915, 10}	{930, 13}	{945, 13}	{960, 6}	{975, 14}	{990, 6}	{1005, 9}	{1020, 10}	{1035, 14}	{1050, 11}	{1065, 10}	{1080, 7}	{1095, 7}	{1110, 11}	{1125, 13}	{1140, 4}	{1155, 8}	{1170, 14}	{1185, 10}	{1200, 10}	{1215, 13}	{1230, 6}	{1245, 8}	{1260, 11}	{1275, 14}	{1290, 12}	{1305, 11}	{1320, 10}	{1335, 6}	{1350, 8}	{1365, 8}	{1380, 8}	{1395, 6}	{1410, 11}	{1425, 13}	{1440, 13}	{1455, 10}	{1470, 10}	{1485, 7}	{1500, 11}	{}	{0, 10}	{15, 12}	{30, 10}	{45, 12}	{60, 9}	{75, 9}	{90, 12}	{105, 12}	{120, 11}	{135, 12}	{150, 9}	{165, 10}	{180, 13}	{195, 9}	{210, 9}	{225, 11}	{240, 5}	{255, 7}	{270, 8}	{285, 7}	{300, 9}	{315, 13}	{330, 10}	{345, 6}	{360, 6}	{375, 7}	{390, 10}	{405, 9}	{420, 11}	{435, 11}	{450, 5}	{465, 6}	{480, 4}	{495, 9}	{510, 11}	{525, 8}	{540, 5}	{555, 5}	{570, 9}	{585, 10}	{600, 7}	{615, 9}	{630, 11}	{645, 12}	{660, 12}	{675, 12}	{690, 7}	{705, 12}	{720, 8}	{735, 10}	{750, 10}	{765, 10}	{780, 19}	{795, 7}	{810, 11}	{825, 10}	{840, 9}	{855, 8}	{870, 7}	{885, 9}	{900, 8}	{915, 10}	{930, 12}	{945, 10}	{960, 12}	{975, 7}	{990, 6}	{1005, 8}	{1020, 7}	{1035, 7}	{1050, 6}	{1065, 9}	{1080, 12}	{1095, 15}	{1110, 7}	{1125, 11}	{1140, 5}	{1155, 5}	{1170, 11}	{1185, 10}	{1200, 13}	{1215, 11}	{1230, 10}	{1245, 11}	{1260, 14}	{1275, 12}	{1290, 16}	{1305, 12}	{1320, 14}	{1335, 16}	{1350, 12}	{1365, 8}	{1380, 10}	{1395, 6}	{1410, 10}	{1425, 10}	{1440, 14}	{1455, 13}	{1470, 8}	{1485, 8}	{1500, 10}	{}	{0, 10}	{15, 6}	{30, 6}	{45, 3}	{60, 15}	{75, 11}	{90, 14}	{105, 8}	{120, 5}	{135, 7}	{150, 9}	{165, 6}	{180, 7}	{195, 10}	{210, 12}	{225, 10}	{240, 17}	{255, 7}	{270, 11}	{285, 9}	{300, 10}	{315, 10}	{330, 12}	{345, 10}	{360, 10}	{375, 11}	{390, 9}	{405, 14}	{420, 14}	{435, 11}	{450, 12}	{465, 12}	{480, 10}	{495, 12}	{510, 9}	{525, 9}	{540, 10}	{555, 17}	{570, 13}	{585, 11}	{600, 12}	{615, 9}	{630, 15}	{645, 13}	{660, 10}	{675, 11}	{690, 9}	{705, 9}	{720, 11}	{735, 10}	{750, 6}	{765, 14}	{780, 11}	{795, 10}	{810, 14}	{825, 13}	{840, 8}	{855, 7}	{870, 6}	{885, 7}	{900, 9}	{915, 13}	{930, 15}	{945, 14}	{960, 8}	{975, 9}	{990, 10}	{1005, 7}	{1020, 8}	{1035, 6}	{1050, 15}	{1065, 8}	{1080, 13}	{1095, 13}	{1110, 17}	{1125, 8}	{1140, 8}	{1155, 14}	{1170, 7}	{1185, 8}	{1200, 4}	{1215, 13}	{1230, 6}	{1245, 9}	{1260, 6}	{1275, 10}	{1290, 11}	{1305, 12}	{1320, 10}	{1335, 16}	{1350, 12}	{1365, 10}	{1380, 12}	{1395, 8}	{1410, 14}	{1425, 12}	{1440, 11}	{1455, 12}	{1470, 11}	{1485, 15}	{1500, 9}	{}	{0, 10}	{15, 10}	{30, 4}	{45, 3}	{60, 12}	{75, 10}	{90, 8}	{105, 15}	{120, 8}	{135, 11}	{150, 9}	{165, 10}	{180, 9}	{195, 5}	{210, 8}	{225, 12}	{240, 11}	{255, 11}	{270, 8}	{285, 15}	{300, 11}	{315, 6}	{330, 9}	{345, 7}	{360, 10}	{375, 11}	{390, 9}	{405, 2}	{420, 7}	{435, 15}	{450, 8}	{465, 11}	{480, 12}	{495, 7}	{510, 11}	{525, 8}	{540, 11}	{555, 8}	{570, 9}	{585, 6}	{600, 4}	{615, 19}	{630, 8}	{645, 12}	{660, 13}	{675, 19}	{690, 10}	{705, 13}	{720, 3}	{735, 6}	{750, 9}	{765, 9}	{780, 15}	{795, 15}	{810, 6}	{825, 7}	{840, 10}	{855, 12}	{870, 11}	{885, 13}	{900, 11}	{915, 10}	{930, 11}	{945, 8}	{960, 18}	{975, 13}	{990, 8}	{1005, 11}	{1020, 6}	{1035, 6}	{1050, 6}	{1065, 9}	{1080, 14}	{1095, 10}	{1110, 15}	{1125, 3}	{1140, 9}	{1155, 9}	{1170, 13}	{1185, 11}	{1200, 8}	{1215, 11}	{1230, 11}	{1245, 14}	{1260, 12}	{1275, 10}	{1290, 16}	{1305, 10}	{1320, 8}	{1335, 6}	{1350, 17}	{1365, 12}	{1380, 14}	{1395, 13}	{1410, 15}	{1425, 9}	{1440, 14}	{1455, 5}	{1470, 10}	{1485, 12}	{1500, 14}	{}	{0, 10}	{15, 6}	{30, 5}	{45, 5}	{60, 13}	{75, 12}	{90, 6}	{105, 9}	{120, 5}	{135, 13}	{150, 5}	{165, 8}	{180, 9}	{195, 9}	{210, 13}	{225, 11}	{240, 9}	{255, 11}	{270, 3}	{285, 6}	{300, 6}	{315, 11}	{330, 9}	{345, 15}	{360, 16}	{375, 10}	{390, 10}	{405, 16}	{420, 15}	{435, 13}	{450, 13}	{465, 12}	{480, 7}	{495, 12}	{510, 13}	{525, 9}	{540, 12}	{555, 11}	{570, 11}	{585, 14}	{600, 14}	{615, 10}	{630, 14}	{645, 10}	{660, 6}	{675, 9}	{690, 9}	{705, 5}	{720, 12}	{735, 7}	{750, 5}	{765, 12}	{780, 7}	{795, 10}	{810, 13}	{825, 7}	{840, 9}	{855, 11}	{870, 8}	{885, 8}	{900, 9}	{915, 10}	{930, 10}	{945, 10}	{960, 8}	{975, 9}	{990, 8}	{1005, 14}	{1020, 15}	{1035, 15}	{1050, 10}	{1065, 10}	{1080, 11}	{1095, 10}	{1110, 6}	{1125, 12}	{1140, 17}	{1155, 17}	{1170, 9}	{1185, 10}	{1200, 13}	{1215, 4}	{1230, 10}	{1245, 11}	{1260, 8}	{1275, 10}	{1290, 8}	{1305, 8}	{1320, 5}	{1335, 8}	{1350, 7}	{1365, 12}	{1380, 18}	{1395, 7}	{1410, 7}	{1425, 14}	{1440, 14}	{1455, 16}	{1470, 12}	{1485, 9}	{1500, 7}	{}	{0, 10}	{15, 8}	{30, 15}	{45, 8}	{60, 11}	{75, 10}	{90, 11}	{105, 12}	{120, 11}	{135, 10}	{150, 5}	{165, 11}	{180, 4}	{195, 6}	{210, 6}	{225, 6}	{240, 8}	{255, 13}	{270, 12}	{285, 13}	{300, 7}	{315, 6}	{330, 14}	{345, 12}	{360, 11}	{375, 20}	{390, 10}	{405, 15}	{420, 10}	{435, 15}	{450, 12}	{465, 10}	{480, 16}	{495, 11}	{510, 6}	{525, 8}	{540, 9}	{555, 8}	{570, 9}	{585, 7}	{600, 11}	{615, 12}	{630, 14}	{645, 5}	{660, 12}	{675, 15}	{690, 16}	{705, 16}	{720, 9}	{735, 5}	{750, 7}	{765, 12}	{780, 13}	{795, 7}	{810, 9}	{825, 7}	{840, 9}	{855, 7}	{870, 10}	{885, 7}	{900, 14}	{915, 10}	{930, 14}	{945, 12}	{960, 13}	{975, 9}	{990, 10}	{1005, 6}	{1020, 8}	{1035, 13}	{1050, 15}	{1065, 8}	{1080, 14}	{1095, 10}	{1110, 10}	{1125, 15}	{1140, 11}	{1155, 9}	{1170, 4}	{1185, 5}	{1200, 11}	{1215, 10}	{1230, 13}	{1245, 11}	{1260, 8}	{1275, 6}	{1290, 9}	{1305, 9}	{1320, 6}	{1335, 7}	{1350, 10}	{1365, 12}	{1380, 12}	{1395, 11}	{1410, 9}	{1425, 6}	{1440, 11}	{1455, 4}	{1470, 13}	{1485, 13}	{1500, 10}	{}	{0, 10}	{15, 11}	{30, 7}	{45, 11}	{60, 13}	{75, 7}	{90, 11}	{105, 18}	{120, 14}	{135, 12}	{150, 7}	{165, 9}	{180, 8}	{195, 6}	{210, 9}	{225, 9}	{240, 11}	{255, 9}	{270, 7}	{285, 13}	{300, 12}	{315, 17}	{330, 20}	{345, 15}	{360, 11}	{375, 7}	{390, 10}	{405, 12}	{420, 17}	{435, 12}	{450, 10}	{465, 11}	{480, 9}	{495, 6}	{510, 8}	{525, 9}	{540, 12}	{555, 14}	{570, 6}	{585, 11}	{600, 12}	{615, 13}	{630, 15}	{645, 8}	{660, 18}	{675, 18}	{690, 14}	{705, 15}	{720, 9}	{735, 8}	{750, 9}	{765, 7}	{780, 8}	{795, 6}	{810, 11}	{825, 11}	{840, 11}	{855, 8}	{870, 12}	{885, 13}	{900, 14}	{915, 12}	{930, 14}	{945, 10}	{960, 14}	{975, 6}	{990, 5}	{1005, 2}	{1020, 9}	{1035, 15}	{1050, 8}	{1065, 8}	{1080, 12}	{1095, 11}	{1110, 8}	{1125, 9}	{1140, 11}	{1155, 11}	{1170, 6}	{1185, 6}	{1200, 15}	{1215, 15}	{1230, 9}	{1245, 8}	{1260, 11}	{1275, 10}	{1290, 13}	{1305, 10}	{1320, 16}	{1335, 10}	{1350, 7}	{1365, 6}	{1380, 12}	{1395, 3}	{1410, 6}	{1425, 12}	{1440, 9}	{1455, 9}	{1470, 10}	{1485, 9}	{1500, 10}	{}	{0, 10}	{15, 13}	{30, 13}	{45, 9}	{60, 17}	{75, 8}	{90, 9}	{105, 10}	{120, 11}	{135, 8}	{150, 11}	{165, 6}	{180, 11}	{195, 17}	{210, 9}	{225, 9}	{240, 5}	{255, 14}	{270, 11}	{285, 9}	{300, 11}	{315, 11}	{330, 10}	{345, 17}	{360, 9}	{375, 9}	{390, 10}	{405, 9}	{420, 8}	{435, 11}	{450, 9}	{465, 15}	{480, 11}	{495, 13}	{510, 12}	{525, 6}	{540, 13}	{555, 10}	{570, 14}	{585, 14}	{600, 11}	{615, 13}	{630, 9}	{645, 8}	{660, 11}	{675, 8}	{690, 9}	{705, 9}	{720, 13}	{735, 6}	{750, 11}	{765, 10}	{780, 12}	{795, 13}	{810, 7}	{825, 10}	{840, 10}	{855, 12}	{870, 14}	{885, 9}	{900, 14}	{915, 8}	{930, 7}	{945, 9}	{960, 7}	{975, 6}	{990, 5}	{1005, 10}	{1020, 10}	{1035, 11}	{1050, 7}	{1065, 6}	{1080, 14}	{1095, 7}	{1110, 8}	{1125, 7}	{1140, 15}	{1155, 16}	{1170, 17}	{1185, 9}	{1200, 18}	{1215, 11}	{1230, 12}	{1245, 7}	{1260, 12}	{1275, 10}	{1290, 11}	{1305, 13}	{1320, 6}	{1335, 8}	{1350, 8}	{1365, 12}	{1380, 14}	{1395, 7}	{1410, 11}	{1425, 12}	{1440, 7}	{1455, 6}	{1470, 12}	{1485, 8}	{1500, 10}	{}	{0, 10}	{15, 13}	{30, 13}	{45, 14}	{60, 9}	{75, 8}	{90, 11}	{105, 10}	{120, 13}	{135, 13}	{150, 14}	{165, 12}	{180, 6}	{195, 4}	{210, 8}	{225, 10}	{240, 9}	{255, 9}	{270, 14}	{285, 9}	{300, 6}	{315, 7}	{330, 8}	{345, 13}	{360, 9}	{375, 8}	{390, 4}	{405, 6}	{420, 9}	{435, 11}	{450, 18}	{465, 13}	{480, 16}	{495, 12}	{510, 11}	{525, 9}	{540, 13}	{555, 10}	{570, 8}	{585, 10}	{600, 12}	{615, 16}	{630, 16}	{645, 10}	{660, 6}	{675, 15}	{690, 12}	{705, 12}	{720, 6}	{735, 9}	{750, 17}	{765, 5}	{780, 6}	{795, 10}	{810, 13}	{825, 11}	{840, 9}	{855, 12}	{870, 17}	{885, 10}	{900, 6}	{915, 15}	{930, 15}	{945, 10}	{960, 8}	{975, 10}	{990, 7}	{1005, 8}	{1020, 7}	{1035, 5}	{1050, 11}	{1065, 7}	{1080, 9}	{1095, 9}	{1110, 8}	{1125, 13}	{1140, 8}	{1155, 7}	{1170, 12}	{1185, 8}	{1200, 5}	{1215, 10}	{1230, 8}	{1245, 7}	{1260, 10}	{1275, 14}	{1290, 10}	{1305, 11}	{1320, 9}	{1335, 9}	{1350, 8}	{1365, 13}	{1380, 12}	{1395, 11}	{1410, 8}	{1425, 6}	{1440, 7}	{1455, 6}	{1470, 4}	{1485, 6}	{1500, 4}	{}	{0, 10}	{15, 9}	{30, 10}	{45, 7}	{60, 12}	{75, 4}	{90, 12}	{105, 8}	{120, 6}	{135, 9}	{150, 10}	{165, 10}	{180, 14}	{195, 12}	{210, 12}	{225, 7}	{240, 10}	{255, 11}	{270, 10}	{285, 9}	{300, 8}	{315, 12}	{330, 10}	{345, 11}	{360, 10}	{375, 9}	{390, 7}	{405, 8}	{420, 11}	{435, 5}	{450, 16}	{465, 10}	{480, 9}	{495, 13}	{510, 16}	{525, 15}	{540, 5}	{555, 8}	{570, 6}	{585, 16}	{600, 8}	{615, 10}	{630, 12}	{645, 10}	{660, 9}	{675, 11}	{690, 6}	{705, 6}	{720, 9}	{735, 9}	{750, 11}	{765, 10}	{780, 10}	{795, 12}	{810, 9}	{825, 9}	{840, 10}	{855, 15}	{870, 10}	{885, 9}	{900, 11}	{915, 12}	{930, 8}	{945, 17}	{960, 12}	{975, 9}	{990, 8}	{1005, 14}	{1020, 2}	{1035, 12}	{1050, 13}	{1065, 12}	{1080, 10}	{1095, 14}	{1110, 7}	{1125, 13}	{1140, 7}	{1155, 14}	{1170, 11}	{1185, 10}	{1200, 12}	{1215, 17}	{1230, 14}	{1245, 12}	{1260, 14}	{1275, 20}	{1290, 12}	{1305, 6}	{1320, 8}	{1335, 10}	{1350, 8}	{1365, 10}	{1380, 10}	{1395, 13}	{1410, 5}	{1425, 8}	{1440, 7}	{1455, 12}	{1470, 10}	{1485, 9}	{1500, 16}	{}	{0, 10}	{15, 10}	{30, 8}	{45, 14}	{60, 10}	{75, 15}	{90, 17}	{105, 9}	{120, 10}	{135, 6}	{150, 7}	{165, 14}	{180, 9}	{195, 8}	{210, 10}	{225, 11}	{240, 9}	{255, 4}	{270, 9}	{285, 8}	{300, 14}	{315, 12}	{330, 9}	{345, 7}	{360, 10}	{375, 12}	{390, 8}	{405, 7}	{420, 9}	{435, 15}	{450, 16}	{465, 10}	{480, 6}	{495, 4}	{510, 15}	{525, 15}	{540, 14}	{555, 21}	{570, 12}	{585, 14}	{600, 12}	{615, 13}	{630, 13}	{645, 12}	{660, 15}	{675, 10}	{690, 9}	{705, 10}	{720, 4}	{735, 2}	{750, 4}	{765, 9}	{780, 3}	{795, 7}	{810, 10}	{825, 17}	{840, 8}	{855, 13}	{870, 7}	{885, 7}	{900, 9}	{915, 10}	{930, 16}	{945, 12}	{960, 7}	{975, 8}	{990, 5}	{1005, 9}	{1020, 7}	{1035, 7}	{1050, 8}	{1065, 16}	{1080, 13}	{1095, 12}	{1110, 13}	{1125, 9}	{1140, 7}	{1155, 13}	{1170, 11}	{1185, 10}	{1200, 6}	{1215, 7}	{1230, 12}	{1245, 9}	{1260, 11}	{1275, 10}	{1290, 13}	{1305, 9}	{1320, 7}	{1335, 7}	{1350, 11}	{1365, 7}	{1380, 4}	{1395, 8}	{1410, 16}	{1425, 13}	{1440, 6}	{1455, 6}	{1470, 9}	{1485, 9}	{1500, 11}	{}	{0, 10}	{15, 6}	{30, 11}	{45, 10}	{60, 7}	{75, 10}	{90, 7}	{105, 7}	{120, 11}	{135, 6}	{150, 10}	{165, 9}	{180, 3}	{195, 10}	{210, 5}	{225, 13}	{240, 18}	{255, 12}	{270, 14}	{285, 18}	{300, 19}	{315, 10}	{330, 8}	{345, 6}	{360, 7}	{375, 7}	{390, 18}	{405, 11}	{420, 12}	{435, 5}	{450, 17}	{465, 13}	{480, 7}	{495, 15}	{510, 8}	{525, 11}	{540, 10}	{555, 10}	{570, 12}	{585, 8}	{600, 11}	{615, 6}	{630, 17}	{645, 11}	{660, 14}	{675, 10}	{690, 11}	{705, 5}	{720, 13}	{735, 12}	{750, 10}	{765, 7}	{780, 11}	{795, 7}	{810, 7}	{825, 6}	{840, 6}	{855, 12}	{870, 9}	{885, 11}	{900, 15}	{915, 11}	{930, 14}	{945, 5}	{960, 13}	{975, 12}	{990, 7}	{1005, 6}	{1020, 13}	{1035, 11}	{1050, 7}	{1065, 10}	{1080, 6}	{1095, 8}	{1110, 7}	{1125, 11}	{1140, 10}	{1155, 12}	{1170, 7}	{1185, 6}	{1200, 11}	{1215, 7}	{1230, 12}	{1245, 8}	{1260, 6}	{1275, 9}	{1290, 12}	{1305, 13}	{1320, 15}	{1335, 12}	{1350, 6}	{1365, 9}	{1380, 10}	{1395, 10}	{1410, 10}	{1425, 5}	{1440, 4}	{1455, 8}	{1470, 9}	{1485, 7}	{1500, 7}	{}	{0, 10}	{15, 11}	{30, 12}	{45, 11}	{60, 14}	{75, 14}	{90, 10}	{105, 10}	{120, 18}	{135, 8}	{150, 11}	{165, 4}	{180, 8}	{195, 8}	{210, 10}	{225, 5}	{240, 11}	{255, 9}	{270, 10}	{285, 11}	{300, 10}	{315, 12}	{330, 13}	{345, 12}	{360, 9}	{375, 10}	{390, 5}	{405, 9}	{420, 10}	{435, 9}	{450, 15}	{465, 9}	{480, 11}	{495, 10}	{510, 9}	{525, 8}	{540, 10}	{555, 13}	{570, 8}	{585, 10}	{600, 9}	{615, 7}	{630, 11}	{645, 8}	{660, 11}	{675, 8}	{690, 10}	{705, 7}	{720, 6}	{735, 10}	{750, 12}	{765, 12}	{780, 14}	{795, 13}	{810, 15}	{825, 6}	{840, 6}	{855, 10}	{870, 8}	{885, 6}	{900, 3}	{915, 8}	{930, 11}	{945, 7}	{960, 11}	{975, 12}	{990, 16}	{1005, 9}	{1020, 13}	{1035, 11}	{1050, 17}	{1065, 17}	{1080, 10}	{1095, 11}	{1110, 10}	{1125, 12}	{1140, 12}	{1155, 11}	{1170, 11}	{1185, 10}	{1200, 5}	{1215, 10}	{1230, 7}	{1245, 12}	{1260, 10}	{1275, 13}	{1290, 7}	{1305, 11}	{1320, 8}	{1335, 7}	{1350, 6}	{1365, 12}	{1380, 13}	{1395, 8}	{1410, 9}	{1425, 14}	{1440, 10}	{1455, 9}	{1470, 9}	{1485, 5}	{1500, 10}	{}	{0, 10}	{15, 6}	{30, 7}	{45, 12}	{60, 15}	{75, 6}	{90, 18}	{105, 12}	{120, 13}	{135, 8}	{150, 14}	{165, 11}	{180, 13}	{195, 6}	{210, 7}	{225, 18}	{240, 11}	{255, 12}	{270, 10}	{285, 9}	{300, 15}	{315, 15}	{330, 20}	{345, 9}	{360, 11}	{375, 6}	{390, 9}	{405, 10}	{420, 12}	{435, 16}	{450, 12}	{465, 10}	{480, 16}	{495, 8}	{510, 8}	{525, 12}	{540, 8}	{555, 13}	{570, 6}	{585, 12}	{600, 8}	{615, 9}	{630, 9}	{645, 13}	{660, 11}	{675, 7}	{690, 10}	{705, 7}	{720, 7}	{735, 8}	{750, 5}	{765, 8}	{780, 13}	{795, 9}	{810, 8}	{825, 7}	{840, 10}	{855, 11}	{870, 11}	{885, 9}	{900, 6}	{915, 12}	{930, 18}	{945, 14}	{960, 13}	{975, 9}	{990, 7}	{1005, 11}	{1020, 9}	{1035, 10}	{1050, 8}	{1065, 13}	{1080, 6}	{1095, 7}	{1110, 8}	{1125, 5}	{1140, 14}	{1155, 10}	{1170, 8}	{1185, 11}	{1200, 11}	{1215, 8}	{1230, 4}	{1245, 10}	{1260, 8}	{1275, 14}	{1290, 16}	{1305, 15}	{1320, 12}	{1335, 10}	{1350, 18}	{1365, 15}	{1380, 15}	{1395, 10}	{1410, 11}	{1425, 20}	{1440, 12}	{1455, 10}	{1470, 8}	{1485, 9}	{1500, 16}	{}	{0, 10}	{15, 11}	{30, 11}	{45, 10}	{60, 7}	{75, 11}	{90, 5}	{105, 13}	{120, 11}	{135, 8}	{150, 4}	{165, 12}	{180, 15}	{195, 11}	{210, 6}	{225, 6}	{240, 9}	{255, 10}	{270, 10}	{285, 11}	{300, 15}	{315, 8}	{330, 11}	{345, 6}	{360, 8}	{375, 14}	{390, 14}	{405, 8}	{420, 9}	{435, 8}	{450, 8}	{465, 5}	{480, 7}	{495, 9}	{510, 11}	{525, 16}	{540, 11}	{555, 12}	{570, 16}	{585, 13}	{600, 8}	{615, 7}	{630, 11}	{645, 7}	{660, 9}	{675, 17}	{690, 13}	{705, 9}	{720, 11}	{735, 12}	{750, 11}	{765, 24}	{780, 17}	{795, 14}	{810, 12}	{825, 8}	{840, 10}	{855, 13}	{870, 9}	{885, 10}	{900, 8}	{915, 8}	{930, 10}	{945, 13}	{960, 9}	{975, 7}	{990, 7}	{1005, 7}	{1020, 8}	{1035, 6}	{1050, 4}	{1065, 5}	{1080, 9}	{1095, 12}	{1110, 14}	{1125, 10}	{1140, 10}	{1155, 10}	{1170, 11}	{1185, 11}	{1200, 7}	{1215, 12}	{1230, 15}	{1245, 15}	{1260, 8}	{1275, 6}	{1290, 11}	{1305, 10}	{1320, 10}	{1335, 11}	{1350, 9}	{1365, 10}	{1380, 12}	{1395, 13}	{1410, 12}	{1425, 13}	{1440, 17}	{1455, 11}	{1470, 14}	{1485, 13}	{1500, 16}	{}	{0, 10}	{15, 9}	{30, 7}	{45, 7}	{60, 6}	{75, 11}	{90, 11}	{105, 7}	{120, 5}	{135, 11}	{150, 6}	{165, 10}	{180, 8}	{195, 14}	{210, 13}	{225, 12}	{240, 9}	{255, 12}	{270, 7}	{285, 16}	{300, 13}	{315, 11}	{330, 7}	{345, 3}	{360, 8}	{375, 12}	{390, 8}	{405, 8}	{420, 12}	{435, 14}	{450, 10}	{465, 13}	{480, 18}	{495, 8}	{510, 12}	{525, 11}	{540, 9}	{555, 14}	{570, 8}	{585, 9}	{600, 10}	{615, 9}	{630, 6}	{645, 13}	{660, 14}	{675, 8}	{690, 11}	{705, 8}	{720, 13}	{735, 6}	{750, 12}	{765, 4}	{780, 11}	{795, 15}	{810, 13}	{825, 9}	{840, 12}	{855, 8}	{870, 13}	{885, 15}	{900, 14}	{915, 13}	{930, 12}	{945, 10}	{960, 9}	{975, 4}	{990, 6}	{1005, 6}	{1020, 5}	{1035, 9}	{1050, 10}	{1065, 12}	{1080, 17}	{1095, 9}	{1110, 12}	{1125, 10}	{1140, 9}	{1155, 12}	{1170, 15}	{1185, 11}	{1200, 11}	{1215, 11}	{1230, 12}	{1245, 7}	{1260, 9}	{1275, 6}	{1290, 15}	{1305, 9}	{1320, 10}	{1335, 8}	{1350, 13}	{1365, 7}	{1380, 14}	{1395, 10}	{1410, 12}	{1425, 8}	{1440, 12}	{1455, 8}	{1470, 8}	{1485, 8}	{1500, 15}	{}	{0, 10}	{15, 18}	{30, 7}	{45, 17}	{60, 11}	{75, 10}	{90, 7}	{105, 7}	{120, 5}	{135, 5}	{150, 10}	{165, 11}	{180, 10}	{195, 8}	{210, 6}	{225, 9}	{240, 17}	{255, 13}	{270, 11}	{285, 14}	{300, 8}	{315, 13}	{330, 6}	{345, 7}	{360, 9}	{375, 12}	{390, 8}	{405, 8}	{420, 11}	{435, 6}	{450, 11}	{465, 13}	{480, 16}	{495, 9}	{510, 11}	{525, 13}	{540, 9}	{555, 8}	{570, 8}	{585, 8}	{600, 13}	{615, 10}	{630, 11}	{645, 12}	{660, 9}	{675, 5}	{690, 12}	{705, 15}	{720, 12}	{735, 7}	{750, 12}	{765, 13}	{780, 9}	{795, 9}	{810, 12}	{825, 9}	{840, 12}	{855, 8}	{870, 7}	{885, 6}	{900, 8}	{915, 6}	{930, 11}	{945, 5}	{960, 6}	{975, 12}	{990, 17}	{1005, 8}	{1020, 13}	{1035, 11}	{1050, 18}	{1065, 11}	{1080, 7}	{1095, 10}	{1110, 12}	{1125, 8}	{1140, 6}	{1155, 8}	{1170, 7}	{1185, 8}	{1200, 9}	{1215, 9}	{1230, 11}	{1245, 16}	{1260, 11}	{1275, 14}	{1290, 12}	{1305, 11}	{1320, 13}	{1335, 13}	{1350, 14}	{1365, 10}	{1380, 9}	{1395, 15}	{1410, 8}	{1425, 9}	{1440, 7}	{1455, 11}	{1470, 8}	{1485, 7}	{1500, 8}	{}	{0, 10}	{15, 9}	{30, 15}	{45, 11}	{60, 9}	{75, 6}	{90, 10}	{105, 11}	{120, 12}	{135, 13}	{150, 7}	{165, 5}	{180, 3}	{195, 8}	{210, 8}	{225, 9}	{240, 12}	{255, 8}	{270, 14}	{285, 10}	{300, 5}	{315, 9}	{330, 10}	{345, 9}	{360, 14}	{375, 13}	{390, 13}	{405, 10}	{420, 9}	{435, 8}	{450, 7}	{465, 6}	{480, 11}	{495, 2}	{510, 14}	{525, 15}	{540, 10}	{555, 13}	{570, 16}	{585, 20}	{600, 11}	{615, 15}	{630, 9}	{645, 10}	{660, 7}	{675, 11}	{690, 9}	{705, 12}	{720, 11}	{735, 12}	{750, 10}	{765, 12}	{780, 6}	{795, 9}	{810, 10}	{825, 13}	{840, 13}	{855, 14}	{870, 9}	{885, 7}	{900, 14}	{915, 12}	{930, 3}	{945, 9}	{960, 11}	{975, 7}	{990, 11}	{1005, 10}	{1020, 9}	{1035, 12}	{1050, 9}	{1065, 13}	{1080, 11}	{1095, 9}	{1110, 12}	{1125, 13}	{1140, 12}	{1155, 15}	{1170, 12}	{1185, 11}	{1200, 9}	{1215, 4}	{1230, 11}	{1245, 9}	{1260, 11}	{1275, 11}	{1290, 9}	{1305, 6}	{1320, 6}	{1335, 9}	{1350, 11}	{1365, 8}	{1380, 14}	{1395, 8}	{1410, 7}	{1425, 5}	{1440, 6}	{1455, 12}	{1470, 6}	{1485, 4}	{1500, 9}	{}	{0, 10}	{15, 8}	{30, 14}	{45, 9}	{60, 5}	{75, 10}	{90, 9}	{105, 5}	{120, 7}	{135, 11}	{150, 12}	{165, 8}	{180, 7}	{195, 9}	{210, 10}	{225, 9}	{240, 11}	{255, 11}	{270, 4}	{285, 9}	{300, 5}	{315, 9}	{330, 9}	{345, 7}	{360, 9}	{375, 2}	{390, 10}	{405, 10}	{420, 8}	{435, 8}	{450, 9}	{465, 12}	{480, 5}	{495, 5}	{510, 11}	{525, 7}	{540, 8}	{555, 11}	{570, 14}	{585, 11}	{600, 9}	{615, 3}	{630, 7}	{645, 8}	{660, 6}	{675, 5}	{690, 8}	{705, 8}	{720, 18}	{735, 13}	{750, 9}	{765, 5}	{780, 9}	{795, 7}	{810, 5}	{825, 4}	{840, 11}	{855, 13}	{870, 11}	{885, 7}	{900, 9}	{915, 14}	{930, 12}	{945, 8}	{960, 12}	{975, 10}	{990, 4}	{1005, 7}	{1020, 12}	{1035, 7}	{1050, 5}	{1065, 6}	{1080, 14}	{1095, 8}	{1110, 5}	{1125, 11}	{1140, 8}	{1155, 12}	{1170, 14}	{1185, 7}	{1200, 7}	{1215, 10}	{1230, 13}	{1245, 6}	{1260, 14}	{1275, 12}	{1290, 12}	{1305, 10}	{1320, 11}	{1335, 9}	{1350, 12}	{1365, 16}	{1380, 11}	{1395, 11}	{1410, 7}	{1425, 6}	{1440, 4}	{1455, 6}	{1470, 4}	{1485, 11}	{1500, 12}	{}	{0, 10}	{15, 17}	{30, 8}	{45, 5}	{60, 10}	{75, 8}	{90, 8}	{105, 9}	{120, 10}	{135, 8}	{150, 10}	{165, 8}	{180, 10}	{195, 8}	{210, 11}	{225, 14}	{240, 10}	{255, 13}	{270, 11}	{285, 12}	{300, 8}	{315, 9}	{330, 9}	{345, 10}	{360, 5}	{375, 7}	{390, 10}	{405, 12}	{420, 12}	{435, 11}	{450, 16}	{465, 7}	{480, 9}	{495, 7}	{510, 7}	{525, 9}	{540, 12}	{555, 13}	{570, 11}	{585, 9}	{600, 7}	{615, 9}	{630, 8}	{645, 8}	{660, 8}	{675, 11}	{690, 17}	{705, 11}	{720, 9}	{735, 9}	{750, 14}	{765, 8}	{780, 4}	{795, 5}	{810, 10}	{825, 13}	{840, 11}	{855, 8}	{870, 5}	{885, 12}	{900, 11}	{915, 9}	{930, 7}	{945, 8}	{960, 7}	{975, 3}	{990, 13}	{1005, 12}	{1020, 6}	{1035, 5}	{1050, 10}	{1065, 12}	{1080, 10}	{1095, 12}	{1110, 11}	{1125, 13}	{1140, 15}	{1155, 11}	{1170, 17}	{1185, 14}	{1200, 10}	{1215, 9}	{1230, 7}	{1245, 9}	{1260, 9}	{1275, 6}	{1290, 10}	{1305, 11}	{1320, 15}	{1335, 8}	{1350, 18}	{1365, 12}	{1380, 10}	{1395, 10}	{1410, 9}	{1425, 11}	{1440, 14}	{1455, 10}	{1470, 11}	{1485, 13}	{1500, 14}	{}	{0, 10}	{15, 13}	{30, 18}	{45, 6}	{60, 16}	{75, 6}	{90, 6}	{105, 9}	{120, 15}	{135, 10}	{150, 9}	{165, 11}	{180, 6}	{195, 8}	{210, 15}	{225, 10}	{240, 12}	{255, 8}	{270, 7}	{285, 7}	{300, 9}	{315, 10}	{330, 10}	{345, 8}	{360, 12}	{375, 11}	{390, 9}	{405, 7}	{420, 6}	{435, 7}	{450, 8}	{465, 9}	{480, 10}	{495, 16}	{510, 12}	{525, 14}	{540, 7}	{555, 9}	{570, 10}	{585, 11}	{600, 7}	{615, 12}	{630, 9}	{645, 7}	{660, 11}	{675, 8}	{690, 3}	{705, 10}	{720, 9}	{735, 7}	{750, 14}	{765, 15}	{780, 11}	{795, 6}	{810, 6}	{825, 16}	{840, 13}	{855, 15}	{870, 12}	{885, 17}	{900, 8}	{915, 14}	{930, 10}	{945, 12}	{960, 12}	{975, 10}	{990, 12}	{1005, 6}	{1020, 10}	{1035, 8}	{1050, 10}	{1065, 11}	{1080, 11}	{1095, 5}	{1110, 7}	{1125, 8}	{1140, 12}	{1155, 14}	{1170, 14}	{1185, 14}	{1200, 10}	{1215, 9}	{1230, 8}	{1245, 8}	{1260, 9}	{1275, 19}	{1290, 15}	{1305, 9}	{1320, 16}	{1335, 11}	{1350, 14}	{1365, 8}	{1380, 7}	{1395, 7}	{1410, 14}	{1425, 11}	{1440, 11}	{1455, 9}	{1470, 12}	{1485, 10}	{1500, 9}	{}	{0, 10}	{15, 7}	{30, 6}	{45, 9}	{60, 12}	{75, 14}	{90, 9}	{105, 14}	{120, 13}	{135, 3}	{150, 5}	{165, 10}	{180, 15}	{195, 8}	{210, 8}	{225, 10}	{240, 8}	{255, 7}	{270, 8}	{285, 7}	{300, 8}	{315, 9}	{330, 6}	{345, 10}	{360, 9}	{375, 11}	{390, 7}	{405, 9}	{420, 8}	{435, 8}	{450, 11}	{465, 6}	{480, 13}	{495, 8}	{510, 5}	{525, 14}	{540, 5}	{555, 7}	{570, 13}	{585, 10}	{600, 10}	{615, 7}	{630, 16}	{645, 9}	{660, 9}	{675, 3}	{690, 8}	{705, 11}	{720, 12}	{735, 12}	{750, 10}	{765, 10}	{780, 15}	{795, 10}	{810, 12}	{825, 14}	{840, 7}	{855, 12}	{870, 14}	{885, 9}	{900, 6}	{915, 7}	{930, 11}	{945, 8}	{960, 9}	{975, 9}	{990, 9}	{1005, 9}	{1020, 4}	{1035, 14}	{1050, 8}	{1065, 7}	{1080, 10}	{1095, 6}	{1110, 7}	{1125, 11}	{1140, 10}	{1155, 8}	{1170, 9}	{1185, 10}	{1200, 12}	{1215, 12}	{1230, 13}	{1245, 6}	{1260, 7}	{1275, 7}	{1290, 11}	{1305, 16}	{1320, 13}	{1335, 12}	{1350, 14}	{1365, 20}	{1380, 10}	{1395, 12}	{1410, 10}	{1425, 7}	{1440, 18}	{1455, 7}	{1470, 14}	{1485, 8}	{1500, 10}	{}	{0, 10}	{15, 7}	{30, 13}	{45, 13}	{60, 11}	{75, 14}	{90, 6}	{105, 10}	{120, 7}	{135, 14}	{150, 8}	{165, 13}	{180, 12}	{195, 10}	{210, 9}	{225, 10}	{240, 16}	{255, 13}	{270, 16}	{285, 15}	{300, 11}	{315, 11}	{330, 5}	{345, 5}	{360, 15}	{375, 11}	{390, 11}	{405, 10}	{420, 7}	{435, 11}	{450, 12}	{465, 12}	{480, 17}	{495, 16}	{510, 11}	{525, 12}	{540, 7}	{555, 11}	{570, 13}	{585, 8}	{600, 12}	{615, 12}	{630, 10}	{645, 8}	{660, 10}	{675, 9}	{690, 6}	{705, 12}	{720, 15}	{735, 3}	{750, 5}	{765, 7}	{780, 13}	{795, 6}	{810, 10}	{825, 8}	{840, 10}	{855, 8}	{870, 6}	{885, 11}	{900, 8}	{915, 13}	{930, 13}	{945, 16}	{960, 9}	{975, 5}	{990, 8}	{1005, 9}	{1020, 7}	{1035, 7}	{1050, 9}	{1065, 10}	{1080, 8}	{1095, 13}	{1110, 11}	{1125, 9}	{1140, 11}	{1155, 10}	{1170, 8}	{1185, 12}	{1200, 10}	{1215, 5}	{1230, 10}	{1245, 8}	{1260, 11}	{1275, 6}	{1290, 4}	{1305, 5}	{1320, 5}	{1335, 9}	{1350, 9}	{1365, 16}	{1380, 17}	{1395, 15}	{1410, 10}	{1425, 13}	{1440, 11}	{1455, 10}	{1470, 7}	{1485, 14}	{1500, 12}	{}	{0, 10}	{15, 19}	{30, 23}	{45, 11}	{60, 8}	{75, 11}	{90, 8}	{105, 7}	{120, 9}	{135, 7}	{150, 14}	{165, 8}	{180, 8}	{195, 8}	{210, 8}	{225, 10}	{240, 15}	{255, 16}	{270, 14}	{285, 11}	{300, 8}	{315, 8}	{330, 10}	{345, 9}	{360, 11}	{375, 8}	{390, 16}	{405, 5}	{420, 10}	{435, 7}	{450, 7}	{465, 14}	{480, 8}	{495, 17}	{510, 7}	{525, 13}	{540, 6}	{555, 7}	{570, 12}	{585, 16}	{600, 9}	{615, 7}	{630, 8}	{645, 8}	{660, 10}	{675, 8}	{690, 5}	{705, 11}	{720, 11}	{735, 9}	{750, 9}	{765, 8}	{780, 5}	{795, 9}	{810, 8}	{825, 14}	{840, 9}	{855, 10}	{870, 10}	{885, 7}	{900, 5}	{915, 12}	{930, 15}	{945, 9}	{960, 11}	{975, 11}	{990, 8}	{1005, 9}	{1020, 7}	{1035, 12}	{1050, 15}	{1065, 13}	{1080, 9}	{1095, 8}	{1110, 5}	{1125, 8}	{1140, 8}	{1155, 14}	{1170, 13}	{1185, 9}	{1200, 13}	{1215, 9}	{1230, 7}	{1245, 10}	{1260, 8}	{1275, 6}	{1290, 7}	{1305, 8}	{1320, 7}	{1335, 8}	{1350, 12}	{1365, 10}	{1380, 10}	{1395, 11}	{1410, 9}	{1425, 9}	{1440, 11}	{1455, 8}	{1470, 11}	{1485, 15}	{1500, 15}	{}	{0, 10}	{15, 16}	{30, 13}	{45, 14}	{60, 12}	{75, 13}	{90, 10}	{105, 8}	{120, 7}	{135, 4}	{150, 10}	{165, 8}	{180, 11}	{195, 9}	{210, 12}	{225, 11}	{240, 13}	{255, 13}	{270, 8}	{285, 9}	{300, 12}	{315, 7}	{330, 4}	{345, 11}	{360, 10}	{375, 9}	{390, 14}	{405, 10}	{420, 8}	{435, 12}	{450, 10}	{465, 11}	{480, 11}	{495, 16}	{510, 11}	{525, 16}	{540, 14}	{555, 11}	{570, 6}	{585, 10}	{600, 11}	{615, 10}	{630, 14}	{645, 7}	{660, 8}	{675, 12}	{690, 10}	{705, 14}	{720, 13}	{735, 12}	{750, 11}	{765, 12}	{780, 12}	{795, 8}	{810, 11}	{825, 8}	{840, 13}	{855, 9}	{870, 7}	{885, 8}	{900, 6}	{915, 15}	{930, 11}	{945, 10}	{960, 10}	{975, 5}	{990, 12}	{1005, 6}	{1020, 5}	{1035, 8}	{1050, 9}	{1065, 11}	{1080, 7}	{1095, 8}	{1110, 12}	{1125, 9}	{1140, 13}	{1155, 8}	{1170, 7}	{1185, 6}	{1200, 3}	{1215, 11}	{1230, 7}	{1245, 13}	{1260, 17}	{1275, 13}	{1290, 8}	{1305, 12}	{1320, 10}	{1335, 10}	{1350, 11}	{1365, 7}	{1380, 10}	{1395, 11}	{1410, 8}	{1425, 14}	{1440, 14}	{1455, 10}	{1470, 13}	{1485, 12}	{1500, 12}	{}	{0, 10}	{15, 14}	{30, 9}	{45, 11}	{60, 17}	{75, 11}	{90, 10}	{105, 6}	{120, 4}	{135, 8}	{150, 7}	{165, 15}	{180, 13}	{195, 11}	{210, 15}	{225, 7}	{240, 10}	{255, 7}	{270, 7}	{285, 9}	{300, 6}	{315, 9}	{330, 10}	{345, 8}	{360, 6}	{375, 11}	{390, 6}	{405, 10}	{420, 10}	{435, 17}	{450, 13}	{465, 14}	{480, 7}	{495, 9}	{510, 8}	{525, 12}	{540, 16}	{555, 11}	{570, 8}	{585, 6}	{600, 12}	{615, 8}	{630, 9}	{645, 9}	{660, 8}	{675, 10}	{690, 12}	{705, 10}	{720, 7}	{735, 11}	{750, 6}	{765, 8}	{780, 12}	{795, 10}	{810, 13}	{825, 13}	{840, 8}	{855, 8}	{870, 13}	{885, 14}	{900, 11}	{915, 7}	{930, 9}	{945, 8}	{960, 14}	{975, 10}	{990, 6}	{1005, 8}	{1020, 9}	{1035, 9}	{1050, 12}	{1065, 9}	{1080, 3}	{1095, 9}	{1110, 9}	{1125, 10}	{1140, 5}	{1155, 14}	{1170, 15}	{1185, 18}	{1200, 20}	{1215, 15}	{1230, 8}	{1245, 8}	{1260, 9}	{1275, 6}	{1290, 9}	{1305, 15}	{1320, 10}	{1335, 15}	{1350, 12}	{1365, 16}	{1380, 11}	{1395, 9}	{1410, 8}	{1425, 12}	{1440, 11}	{1455, 10}	{1470, 10}	{1485, 4}	{1500, 11}	{}	{0, 10}	{15, 13}	{30, 10}	{45, 6}	{60, 7}	{75, 16}	{90, 19}	{105, 18}	{120, 8}	{135, 5}	{150, 9}	{165, 13}	{180, 12}	{195, 9}	{210, 8}	{225, 10}	{240, 11}	{255, 8}	{270, 7}	{285, 8}	{300, 12}	{315, 9}	{330, 12}	{345, 11}	{360, 13}	{375, 7}	{390, 11}	{405, 12}	{420, 4}	{435, 6}	{450, 7}	{465, 20}	{480, 14}	{495, 5}	{510, 13}	{525, 9}	{540, 10}	{555, 13}	{570, 11}	{585, 8}	{600, 10}	{615, 5}	{630, 4}	{645, 10}	{660, 10}	{675, 8}	{690, 8}	{705, 13}	{720, 10}	{735, 5}	{750, 5}	{765, 8}	{780, 12}	{795, 13}	{810, 6}	{825, 13}	{840, 8}	{855, 9}	{870, 12}	{885, 10}	{900, 13}	{915, 6}	{930, 10}	{945, 8}	{960, 11}	{975, 7}	{990, 11}	{1005, 13}	{1020, 9}	{1035, 5}	{1050, 12}	{1065, 13}	{1080, 8}	{1095, 8}	{1110, 14}	{1125, 7}	{1140, 10}	{1155, 10}	{1170, 6}	{1185, 12}	{1200, 13}	{1215, 13}	{1230, 8}	{1245, 5}	{1260, 10}	{1275, 12}	{1290, 11}	{1305, 9}	{1320, 10}	{1335, 16}	{1350, 15}	{1365, 11}	{1380, 10}	{1395, 14}	{1410, 14}	{1425, 15}	{1440, 10}	{1455, 11}	{1470, 9}	{1485, 9}	{1500, 11}	{}	{0, 10}	{15, 8}	{30, 10}	{45, 6}	{60, 11}	{75, 17}	{90, 10}	{105, 11}	{120, 13}	{135, 7}	{150, 9}	{165, 13}	{180, 12}	{195, 10}	{210, 14}	{225, 11}	{240, 9}	{255, 9}	{270, 9}	{285, 8}	{300, 11}	{315, 10}	{330, 12}	{345, 18}	{360, 8}	{375, 9}	{390, 8}	{405, 5}	{420, 9}	{435, 6}	{450, 11}	{465, 14}	{480, 8}	{495, 13}	{510, 9}	{525, 14}	{540, 12}	{555, 4}	{570, 10}	{585, 10}	{600, 8}	{615, 15}	{630, 10}	{645, 8}	{660, 6}	{675, 5}	{690, 12}	{705, 10}	{720, 9}	{735, 7}	{750, 7}	{765, 8}	{780, 11}	{795, 11}	{810, 14}	{825, 15}	{840, 16}	{855, 14}	{870, 7}	{885, 10}	{900, 11}	{915, 9}	{930, 9}	{945, 8}	{960, 11}	{975, 9}	{990, 10}	{1005, 9}	{1020, 10}	{1035, 6}	{1050, 8}	{1065, 4}	{1080, 8}	{1095, 14}	{1110, 15}	{1125, 18}	{1140, 13}	{1155, 10}	{1170, 7}	{1185, 9}	{1200, 8}	{1215, 7}	{1230, 12}	{1245, 13}	{1260, 8}	{1275, 11}	{1290, 11}	{1305, 7}	{1320, 7}	{1335, 12}	{1350, 12}	{1365, 6}	{1380, 4}	{1395, 9}	{1410, 2}	{1425, 7}	{1440, 9}	{1455, 13}	{1470, 12}	{1485, 13}	{1500, 13}	{}	{0, 10}	{15, 14}	{30, 9}	{45, 7}	{60, 8}	{75, 14}	{90, 12}	{105, 13}	{120, 11}	{135, 13}	{150, 8}	{165, 9}	{180, 7}	{195, 10}	{210, 12}	{225, 11}	{240, 8}	{255, 6}	{270, 13}	{285, 7}	{300, 12}	{315, 17}	{330, 18}	{345, 11}	{360, 10}	{375, 8}	{390, 12}	{405, 6}	{420, 7}	{435, 10}	{450, 14}	{465, 11}	{480, 14}	{495, 12}	{510, 9}	{525, 14}	{540, 13}	{555, 13}	{570, 9}	{585, 5}	{600, 10}	{615, 7}	{630, 13}	{645, 8}	{660, 8}	{675, 5}	{690, 15}	{705, 13}	{720, 10}	{735, 7}	{750, 13}	{765, 11}	{780, 14}	{795, 17}	{810, 11}	{825, 15}	{840, 11}	{855, 6}	{870, 15}	{885, 9}	{900, 8}	{915, 12}	{930, 11}	{945, 9}	{960, 11}	{975, 19}	{990, 20}	{1005, 9}	{1020, 11}	{1035, 9}	{1050, 9}	{1065, 11}	{1080, 7}	{1095, 10}	{1110, 9}	{1125, 6}	{1140, 8}	{1155, 11}	{1170, 8}	{1185, 10}	{1200, 14}	{1215, 9}	{1230, 4}	{1245, 4}	{1260, 9}	{1275, 17}	{1290, 14}	{1305, 5}	{1320, 8}	{1335, 7}	{1350, 10}	{1365, 13}	{1380, 12}	{1395, 9}	{1410, 7}	{1425, 9}	{1440, 9}	{1455, 8}	{1470, 16}	{1485, 12}	{1500, 13}	{}	{0, 10}	{15, 9}	{30, 6}	{45, 8}	{60, 13}	{75, 9}	{90, 15}	{105, 11}	{120, 10}	{135, 16}	{150, 9}	{165, 12}	{180, 9}	{195, 12}	{210, 12}	{225, 6}	{240, 11}	{255, 12}	{270, 9}	{285, 9}	{300, 8}	{315, 12}	{330, 3}	{345, 4}	{360, 11}	{375, 12}	{390, 8}	{405, 9}	{420, 6}	{435, 13}	{450, 14}	{465, 8}	{480, 9}	{495, 7}	{510, 11}	{525, 12}	{540, 13}	{555, 7}	{570, 11}	{585, 13}	{600, 11}	{615, 8}	{630, 9}	{645, 12}	{660, 8}	{675, 13}	{690, 13}	{705, 8}	{720, 6}	{735, 10}	{750, 7}	{765, 6}	{780, 8}	{795, 9}	{810, 8}	{825, 12}	{840, 13}	{855, 8}	{870, 9}	{885, 14}	{900, 10}	{915, 9}	{930, 7}	{945, 7}	{960, 7}	{975, 7}	{990, 12}	{1005, 11}	{1020, 12}	{1035, 10}	{1050, 9}	{1065, 10}	{1080, 11}	{1095, 15}	{1110, 12}	{1125, 17}	{1140, 14}	{1155, 8}	{1170, 9}	{1185, 6}	{1200, 11}	{1215, 10}	{1230, 12}	{1245, 14}	{1260, 10}	{1275, 5}	{1290, 10}	{1305, 10}	{1320, 15}	{1335, 11}	{1350, 10}	{1365, 15}	{1380, 5}	{1395, 13}	{1410, 7}	{1425, 6}	{1440, 14}	{1455, 10}	{1470, 10}	{1485, 14}	{1500, 12}	{}	{0, 10}	{15, 11}	{30, 9}	{45, 7}	{60, 13}	{75, 6}	{90, 7}	{105, 14}	{120, 11}	{135, 13}	{150, 7}	{165, 8}	{180, 14}	{195, 18}	{210, 14}	{225, 11}	{240, 11}	{255, 10}	{270, 14}	{285, 10}	{300, 8}	{315, 15}	{330, 13}	{345, 10}	{360, 10}	{375, 9}	{390, 9}	{405, 11}	{420, 11}	{435, 11}	{450, 9}	{465, 13}	{480, 3}	{495, 3}	{510, 5}	{525, 10}	{540, 15}	{555, 16}	{570, 12}	{585, 14}	{600, 15}	{615, 10}	{630, 6}	{645, 9}	{660, 15}	{675, 9}	{690, 12}	{705, 14}	{720, 8}	{735, 8}	{750, 14}	{765, 9}	{780, 10}	{795, 5}	{810, 8}	{825, 7}	{840, 12}	{855, 12}	{870, 7}	{885, 6}	{900, 12}	{915, 9}	{930, 7}	{945, 7}	{960, 12}	{975, 10}	{990, 11}	{1005, 12}	{1020, 11}	{1035, 15}	{1050, 7}	{1065, 13}	{1080, 17}	{1095, 2}	{1110, 12}	{1125, 9}	{1140, 11}	{1155, 13}	{1170, 6}	{1185, 8}	{1200, 8}	{1215, 9}	{1230, 6}	{1245, 10}	{1260, 14}	{1275, 8}	{1290, 8}	{1305, 8}	{1320, 10}	{1335, 10}	{1350, 11}	{1365, 11}	{1380, 7}	{1395, 12}	{1410, 14}	{1425, 6}	{1440, 11}	{1455, 13}	{1470, 8}	{1485, 11}	{1500, 5}	{}	{0, 10}	{15, 11}	{30, 8}	{45, 4}	{60, 13}	{75, 12}	{90, 10}	{105, 10}	{120, 5}	{135, 10}	{150, 12}	{165, 8}	{180, 9}	{195, 12}	{210, 14}	{225, 11}	{240, 7}	{255, 11}	{270, 11}	{285, 8}	{300, 9}	{315, 11}	{330, 12}	{345, 7}	{360, 12}	{375, 10}	{390, 8}	{405, 6}	{420, 7}	{435, 11}	{450, 5}	{465, 8}	{480, 12}	{495, 6}	{510, 8}	{525, 14}	{540, 10}	{555, 9}	{570, 15}	{585, 7}	{600, 11}	{615, 15}	{630, 11}	{645, 10}	{660, 8}	{675, 8}	{690, 10}	{705, 10}	{720, 4}	{735, 4}	{750, 6}	{765, 10}	{780, 15}	{795, 12}	{810, 14}	{825, 9}	{840, 10}	{855, 4}	{870, 12}	{885, 11}	{900, 15}	{915, 14}	{930, 17}	{945, 12}	{960, 8}	{975, 7}	{990, 12}	{1005, 20}	{1020, 10}	{1035, 9}	{1050, 13}	{1065, 6}	{1080, 12}	{1095, 11}	{1110, 7}	{1125, 9}	{1140, 4}	{1155, 7}	{1170, 5}	{1185, 7}	{1200, 13}	{1215, 9}	{1230, 12}	{1245, 14}	{1260, 6}	{1275, 9}	{1290, 7}	{1305, 15}	{1320, 10}	{1335, 8}	{1350, 7}	{1365, 12}	{1380, 10}	{1395, 9}	{1410, 10}	{1425, 8}	{1440, 16}	{1455, 14}	{1470, 12}	{1485, 10}	{1500, 6}	{}	{0, 10}	{15, 7}	{30, 7}	{45, 12}	{60, 14}	{75, 8}	{90, 15}	{105, 16}	{120, 9}	{135, 13}	{150, 15}	{165, 7}	{180, 10}	{195, 12}	{210, 11}	{225, 14}	{240, 8}	{255, 12}	{270, 11}	{285, 10}	{300, 13}	{315, 17}	{330, 16}	{345, 6}	{360, 13}	{375, 12}	{390, 11}	{405, 9}	{420, 9}	{435, 9}	{450, 8}	{465, 9}	{480, 11}	{495, 13}	{510, 7}	{525, 7}	{540, 9}	{555, 11}	{570, 11}	{585, 13}	{600, 16}	{615, 10}	{630, 7}	{645, 12}	{660, 12}	{675, 10}	{690, 10}	{705, 9}	{720, 13}	{735, 11}	{750, 12}	{765, 6}	{780, 12}	{795, 9}	{810, 6}	{825, 7}	{840, 7}	{855, 11}	{870, 11}	{885, 12}	{900, 10}	{915, 11}	{930, 10}	{945, 10}	{960, 3}	{975, 11}	{990, 9}	{1005, 13}	{1020, 11}	{1035, 8}	{1050, 6}	{1065, 9}	{1080, 6}	{1095, 13}	{1110, 12}	{1125, 9}	{1140, 12}	{1155, 4}	{1170, 8}	{1185, 14}	{1200, 8}	{1215, 6}	{1230, 5}	{1245, 10}	{1260, 13}	{1275, 14}	{1290, 14}	{1305, 7}	{1320, 6}	{1335, 5}	{1350, 4}	{1365, 10}	{1380, 14}	{1395, 11}	{1410, 6}	{1425, 7}	{1440, 5}	{1455, 12}	{1470, 5}	{1485, 8}	{1500, 4}	{}	{0, 10}	{15, 11}	{30, 10}	{45, 7}	{60, 8}	{75, 8}	{90, 9}	{105, 8}	{120, 8}	{135, 9}	{150, 9}	{165, 6}	{180, 10}	{195, 13}	{210, 6}	{225, 16}	{240, 5}	{255, 8}	{270, 12}	{285, 12}	{300, 13}	{315, 10}	{330, 17}	{345, 11}	{360, 12}	{375, 14}	{390, 9}	{405, 8}	{420, 12}	{435, 8}	{450, 5}	{465, 11}	{480, 13}	{495, 12}	{510, 10}	{525, 6}	{540, 8}	{555, 13}	{570, 14}	{585, 25}	{600, 14}	{615, 13}	{630, 11}	{645, 16}	{660, 11}	{675, 8}	{690, 17}	{705, 10}	{720, 7}	{735, 13}	{750, 10}	{765, 12}	{780, 15}	{795, 14}	{810, 10}	{825, 17}	{840, 15}	{855, 11}	{870, 8}	{885, 11}	{900, 9}	{915, 10}	{930, 10}	{945, 10}	{960, 11}	{975, 8}	{990, 14}	{1005, 8}	{1020, 16}	{1035, 14}	{1050, 9}	{1065, 11}	{1080, 8}	{1095, 13}	{1110, 10}	{1125, 11}	{1140, 9}	{1155, 20}	{1170, 13}	{1185, 13}	{1200, 6}	{1215, 8}	{1230, 5}	{1245, 14}	{1260, 12}	{1275, 8}	{1290, 8}	{1305, 11}	{1320, 13}	{1335, 10}	{1350, 11}	{1365, 9}	{1380, 7}	{1395, 9}	{1410, 7}	{1425, 9}	{1440, 3}	{1455, 10}	{1470, 15}	{1485, 12}	{1500, 11}	{}	{0, 10}	{15, 12}	{30, 12}	{45, 10}	{60, 9}	{75, 11}	{90, 7}	{105, 11}	{120, 10}	{135, 9}	{150, 9}	{165, 10}	{180, 9}	{195, 9}	{210, 7}	{225, 9}	{240, 6}	{255, 4}	{270, 9}	{285, 15}	{300, 13}	{315, 15}	{330, 12}	{345, 9}	{360, 3}	{375, 7}	{390, 6}	{405, 8}	{420, 6}	{435, 9}	{450, 8}	{465, 7}	{480, 11}	{495, 16}	{510, 10}	{525, 10}	{540, 10}	{555, 15}	{570, 7}	{585, 12}	{600, 9}	{615, 14}	{630, 6}	{645, 8}	{660, 9}	{675, 13}	{690, 9}	{705, 7}	{720, 4}	{735, 11}	{750, 10}	{765, 10}	{780, 8}	{795, 8}	{810, 6}	{825, 7}	{840, 3}	{855, 8}	{870, 8}	{885, 18}	{900, 9}	{915, 7}	{930, 8}	{945, 12}	{960, 8}	{975, 11}	{990, 12}	{1005, 14}	{1020, 15}	{1035, 11}	{1050, 11}	{1065, 11}	{1080, 13}	{1095, 12}	{1110, 2}	{1125, 7}	{1140, 6}	{1155, 9}	{1170, 12}	{1185, 11}	{1200, 9}	{1215, 10}	{1230, 13}	{1245, 11}	{1260, 8}	{1275, 7}	{1290, 10}	{1305, 10}	{1320, 17}	{1335, 12}	{1350, 13}	{1365, 12}	{1380, 9}	{1395, 13}	{1410, 16}	{1425, 11}	{1440, 10}	{1455, 17}	{1470, 7}	{1485, 13}	{1500, 16}	{}	{0, 10}	{15, 9}	{30, 15}	{45, 13}	{60, 14}	{75, 11}	{90, 13}	{105, 13}	{120, 11}	{135, 10}	{150, 13}	{165, 18}	{180, 16}	{195, 15}	{210, 16}	{225, 8}	{240, 6}	{255, 13}	{270, 10}	{285, 9}	{300, 11}	{315, 12}	{330, 11}	{345, 13}	{360, 9}	{375, 9}	{390, 7}	{405, 9}	{420, 4}	{435, 11}	{450, 6}	{465, 10}	{480, 8}	{495, 9}	{510, 14}	{525, 13}	{540, 12}	{555, 11}	{570, 13}	{585, 10}	{600, 11}	{615, 11}	{630, 7}	{645, 10}	{660, 12}	{675, 15}	{690, 6}	{705, 14}	{720, 17}	{735, 14}	{750, 9}	{765, 8}	{780, 12}	{795, 7}	{810, 9}	{825, 7}	{840, 6}	{855, 9}	{870, 11}	{885, 8}	{900, 11}	{915, 11}	{930, 11}	{945, 8}	{960, 15}	{975, 10}	{990, 8}	{1005, 5}	{1020, 6}	{1035, 8}	{1050, 11}	{1065, 11}	{1080, 11}	{1095, 10}	{1110, 11}	{1125, 8}	{1140, 4}	{1155, 7}	{1170, 11}	{1185, 12}	{1200, 10}	{1215, 12}	{1230, 7}	{1245, 8}	{1260, 13}	{1275, 6}	{1290, 9}	{1305, 9}	{1320, 11}	{1335, 8}	{1350, 7}	{1365, 11}	{1380, 10}	{1395, 11}	{1410, 12}	{1425, 7}	{1440, 9}	{1455, 5}	{1470, 12}	{1485, 15}	{1500, 8}	{}	{0, 10}	{15, 5}	{30, 10}	{45, 6}	{60, 9}	{75, 5}	{90, 9}	{105, 12}	{120, 16}	{135, 11}	{150, 7}	{165, 12}	{180, 10}	{195, 8}	{210, 8}	{225, 10}	{240, 14}	{255, 9}	{270, 11}	{285, 14}	{300, 8}	{315, 9}	{330, 8}	{345, 10}	{360, 8}	{375, 11}	{390, 7}	{405, 5}	{420, 13}	{435, 8}	{450, 9}	{465, 10}	{480, 10}	{495, 6}	{510, 9}	{525, 12}	{540, 8}	{555, 11}	{570, 11}	{585, 9}	{600, 8}	{615, 11}	{630, 15}	{645, 9}	{660, 10}	{675, 7}	{690, 15}	{705, 10}	{720, 8}	{735, 11}	{750, 10}	{765, 11}	{780, 10}	{795, 13}	{810, 10}	{825, 7}	{840, 14}	{855, 6}	{870, 9}	{885, 7}	{900, 15}	{915, 7}	{930, 6}	{945, 9}	{960, 8}	{975, 9}	{990, 7}	{1005, 10}	{1020, 10}	{1035, 11}	{1050, 13}	{1065, 6}	{1080, 13}	{1095, 7}	{1110, 1}	{1125, 5}	{1140, 7}	{1155, 10}	{1170, 17}	{1185, 22}	{1200, 8}	{1215, 11}	{1230, 14}	{1245, 12}	{1260, 10}	{1275, 17}	{1290, 16}	{1305, 8}	{1320, 9}	{1335, 9}	{1350, 11}	{1365, 7}	{1380, 6}	{1395, 7}	{1410, 9}	{1425, 11}	{1440, 8}	{1455, 11}	{1470, 13}	{1485, 7}	{1500, 13}	{}	{0, 10}	{15, 12}	{30, 11}	{45, 8}	{60, 10}	{75, 8}	{90, 9}	{105, 8}	{120, 6}	{135, 10}	{150, 10}	{165, 11}	{180, 9}	{195, 6}	{210, 11}	{225, 7}	{240, 10}	{255, 16}	{270, 13}	{285, 10}	{300, 12}	{315, 6}	{330, 10}	{345, 8}	{360, 11}	{375, 10}	{390, 3}	{405, 9}	{420, 9}	{435, 11}	{450, 6}	{465, 10}	{480, 12}	{495, 12}	{510, 12}	{525, 9}	{540, 17}	{555, 6}	{570, 9}	{585, 13}	{600, 14}	{615, 11}	{630, 9}	{645, 12}	{660, 8}	{675, 9}	{690, 10}	{705, 11}	{720, 13}	{735, 10}	{750, 12}	{765, 6}	{780, 5}	{795, 9}	{810, 16}	{825, 15}	{840, 11}	{855, 9}	{870, 11}	{885, 9}	{900, 8}	{915, 11}	{930, 6}	{945, 9}	{960, 6}	{975, 11}	{990, 7}	{1005, 8}	{1020, 9}	{1035, 8}	{1050, 7}	{1065, 10}	{1080, 5}	{1095, 7}	{1110, 5}	{1125, 10}	{1140, 7}	{1155, 11}	{1170, 9}	{1185, 10}	{1200, 3}	{1215, 12}	{1230, 9}	{1245, 16}	{1260, 16}	{1275, 14}	{1290, 6}	{1305, 13}	{1320, 7}	{1335, 13}	{1350, 16}	{1365, 17}	{1380, 11}	{1395, 13}	{1410, 11}	{1425, 9}	{1440, 6}	{1455, 8}	{1470, 12}	{1485, 10}	{1500, 9}	{}	{0, 10}	{15, 8}	{30, 11}	{45, 9}	{60, 15}	{75, 10}	{90, 10}	{105, 13}	{120, 12}	{135, 13}	{150, 10}	{165, 6}	{180, 10}	{195, 12}	{210, 8}	{225, 8}	{240, 5}	{255, 4}	{270, 10}	{285, 11}	{300, 19}	{315, 6}	{330, 9}	{345, 11}	{360, 9}	{375, 7}	{390, 9}	{405, 12}	{420, 10}	{435, 12}	{450, 11}	{465, 9}	{480, 3}	{495, 12}	{510, 7}	{525, 11}	{540, 11}	{555, 8}	{570, 9}	{585, 8}	{600, 10}	{615, 14}	{630, 12}	{645, 9}	{660, 10}	{675, 5}	{690, 10}	{705, 10}	{720, 12}	{735, 12}	{750, 15}	{765, 11}	{780, 7}	{795, 2}	{810, 11}	{825, 7}	{840, 11}	{855, 11}	{870, 9}	{885, 7}	{900, 10}	{915, 8}	{930, 7}	{945, 10}	{960, 13}	{975, 12}	{990, 11}	{1005, 14}	{1020, 8}	{1035, 12}	{1050, 11}	{1065, 7}	{1080, 6}	{1095, 12}	{1110, 15}	{1125, 10}	{1140, 10}	{1155, 9}	{1170, 11}	{1185, 11}	{1200, 14}	{1215, 13}	{1230, 6}	{1245, 8}	{1260, 11}	{1275, 11}	{1290, 2}	{1305, 4}	{1320, 5}	{1335, 10}	{1350, 7}	{1365, 13}	{1380, 15}	{1395, 10}	{1410, 13}	{1425, 7}	{1440, 7}	{1455, 10}	{1470, 8}	{1485, 14}	{1500, 7}	{}	{0, 10}	{15, 8}	{30, 11}	{45, 13}	{60, 14}	{75, 15}	{90, 16}	{105, 8}	{120, 7}	{135, 14}	{150, 15}	{165, 11}	{180, 9}	{195, 14}	{210, 14}	{225, 4}	{240, 4}	{255, 10}	{270, 11}	{285, 11}	{300, 7}	{315, 9}	{330, 6}	{345, 12}	{360, 14}	{375, 9}	{390, 6}	{405, 10}	{420, 8}	{435, 7}	{450, 7}	{465, 10}	{480, 11}	{495, 8}	{510, 11}	{525, 11}	{540, 6}	{555, 11}	{570, 12}	{585, 8}	{600, 11}	{615, 10}	{630, 5}	{645, 13}	{660, 8}	{675, 12}	{690, 12}	{705, 11}	{720, 6}	{735, 11}	{750, 8}	{765, 12}	{780, 17}	{795, 8}	{810, 11}	{825, 11}	{840, 10}	{855, 10}	{870, 12}	{885, 11}	{900, 8}	{915, 5}	{930, 5}	{945, 7}	{960, 9}	{975, 12}	{990, 9}	{1005, 8}	{1020, 7}	{1035, 9}	{1050, 13}	{1065, 12}	{1080, 10}	{1095, 12}	{1110, 20}	{1125, 13}	{1140, 7}	{1155, 3}	{1170, 10}	{1185, 8}	{1200, 9}	{1215, 6}	{1230, 11}	{1245, 6}	{1260, 9}	{1275, 6}	{1290, 8}	{1305, 10}	{1320, 9}	{1335, 15}	{1350, 11}	{1365, 8}	{1380, 9}	{1395, 4}	{1410, 11}	{1425, 17}	{1440, 10}	{1455, 18}	{1470, 8}	{1485, 15}	{1500, 6}	{}	{0, 10}	{15, 7}	{30, 10}	{45, 10}	{60, 10}	{75, 16}	{90, 13}	{105, 11}	{120, 16}	{135, 9}	{150, 10}	{165, 12}	{180, 14}	{195, 13}	{210, 11}	{225, 9}	{240, 11}	{255, 9}	{270, 8}	{285, 7}	{300, 9}	{315, 10}	{330, 14}	{345, 7}	{360, 5}	{375, 8}	{390, 13}	{405, 5}	{420, 4}	{435, 7}	{450, 6}	{465, 11}	{480, 19}	{495, 7}	{510, 6}	{525, 9}	{540, 8}	{555, 8}	{570, 10}	{585, 7}	{600, 11}	{615, 13}	{630, 16}	{645, 10}	{660, 8}	{675, 10}	{690, 13}	{705, 9}	{720, 4}	{735, 9}	{750, 14}	{765, 16}	{780, 16}	{795, 11}	{810, 14}	{825, 8}	{840, 7}	{855, 8}	{870, 8}	{885, 14}	{900, 6}	{915, 10}	{930, 12}	{945, 8}	{960, 8}	{975, 11}	{990, 8}	{1005, 11}	{1020, 12}	{1035, 8}	{1050, 11}	{1065, 5}	{1080, 9}	{1095, 10}	{1110, 14}	{1125, 6}	{1140, 19}	{1155, 12}	{1170, 10}	{1185, 5}	{1200, 11}	{1215, 2}	{1230, 6}	{1245, 14}	{1260, 9}	{1275, 12}	{1290, 6}	{1305, 12}	{1320, 6}	{1335, 11}	{1350, 16}	{1365, 10}	{1380, 14}	{1395, 16}	{1410, 7}	{1425, 4}	{1440, 12}	{1455, 16}	{1470, 12}	{1485, 12}	{1500, 10}	{}	{0, 10}	{15, 9}	{30, 12}	{45, 7}	{60, 7}	{75, 10}	{90, 12}	{105, 9}	{120, 12}	{135, 5}	{150, 6}	{165, 15}	{180, 12}	{195, 11}	{210, 8}	{225, 7}	{240, 11}	{255, 6}	{270, 11}	{285, 13}	{300, 13}	{315, 9}	{330, 9}	{345, 17}	{360, 17}	{375, 19}	{390, 19}	{405, 13}	{420, 6}	{435, 8}	{450, 5}	{465, 12}	{480, 15}	{495, 16}	{510, 8}	{525, 12}	{540, 7}	{555, 11}	{570, 7}	{585, 9}	{600, 8}	{615, 12}	{630, 6}	{645, 8}	{660, 10}	{675, 15}	{690, 11}	{705, 9}	{720, 10}	{735, 10}	{750, 4}	{765, 11}	{780, 7}	{795, 14}	{810, 16}	{825, 13}	{840, 6}	{855, 8}	{870, 5}	{885, 9}	{900, 14}	{915, 7}	{930, 12}	{945, 15}	{960, 9}	{975, 13}	{990, 14}	{1005, 9}	{1020, 15}	{1035, 12}	{1050, 8}	{1065, 12}	{1080, 11}	{1095, 8}	{1110, 8}	{1125, 9}	{1140, 10}	{1155, 5}	{1170, 4}	{1185, 7}	{1200, 11}	{1215, 13}	{1230, 15}	{1245, 10}	{1260, 10}	{1275, 4}	{1290, 7}	{1305, 15}	{1320, 7}	{1335, 7}	{1350, 5}	{1365, 8}	{1380, 12}	{1395, 18}	{1410, 5}	{1425, 4}	{1440, 11}	{1455, 8}	{1470, 13}	{1485, 10}	{1500, 15}	{}	{0, 10}	{15, 12}	{30, 11}	{45, 15}	{60, 12}	{75, 5}	{90, 3}	{105, 10}	{120, 15}	{135, 11}	{150, 13}	{165, 5}	{180, 9}	{195, 11}	{210, 8}	{225, 9}	{240, 9}	{255, 8}	{270, 14}	{285, 12}	{300, 11}	{315, 14}	{330, 11}	{345, 10}	{360, 13}	{375, 6}	{390, 7}	{405, 7}	{420, 9}	{435, 6}	{450, 11}	{465, 18}	{480, 14}	{495, 8}	{510, 6}	{525, 9}	{540, 8}	{555, 10}	{570, 11}	{585, 11}	{600, 10}	{615, 10}	{630, 8}	{645, 13}	{660, 11}	{675, 18}	{690, 12}	{705, 13}	{720, 12}	{735, 10}	{750, 12}	{765, 12}	{780, 10}	{795, 9}	{810, 9}	{825, 6}	{840, 8}	{855, 10}	{870, 8}	{885, 6}	{900, 12}	{915, 15}	{930, 13}	{945, 10}	{960, 6}	{975, 3}	{990, 5}	{1005, 9}	{1020, 9}	{1035, 8}	{1050, 12}	{1065, 10}	{1080, 9}	{1095, 16}	{1110, 8}	{1125, 7}	{1140, 11}	{1155, 14}	{1170, 6}	{1185, 2}	{1200, 8}	{1215, 18}	{1230, 15}	{1245, 6}	{1260, 17}	{1275, 10}	{1290, 12}	{1305, 14}	{1320, 12}	{1335, 13}	{1350, 15}	{1365, 6}	{1380, 12}	{1395, 14}	{1410, 10}	{1425, 6}	{1440, 9}	{1455, 6}	{1470, 9}	{1485, 8}	{1500, 11}	{}	{0, 10}	{15, 11}	{30, 12}	{45, 7}	{60, 8}	{75, 11}	{90, 10}	{105, 10}	{120, 12}	{135, 13}	{150, 8}	{165, 13}	{180, 10}	{195, 16}	{210, 12}	{225, 11}	{240, 8}	{255, 5}	{270, 6}	{285, 13}	{300, 13}	{315, 10}	{330, 7}	{345, 16}	{360, 7}	{375, 8}	{390, 8}	{405, 8}	{420, 8}	{435, 10}	{450, 5}	{465, 5}	{480, 8}	{495, 14}	{510, 10}	{525, 6}	{540, 4}	{555, 9}	{570, 2}	{585, 8}	{600, 8}	{615, 8}	{630, 4}	{645, 8}	{660, 7}	{675, 6}	{690, 1}	{705, 8}	{720, 6}	{735, 11}	{750, 12}	{765, 7}	{780, 8}	{795, 9}	{810, 8}	{825, 8}	{840, 8}	{855, 12}	{870, 8}	{885, 11}	{900, 7}	{915, 9}	{930, 11}	{945, 6}	{960, 12}	{975, 10}	{990, 13}	{1005, 8}	{1020, 4}	{1035, 12}	{1050, 13}	{1065, 9}	{1080, 13}	{1095, 14}	{1110, 3}	{1125, 5}	{1140, 8}	{1155, 12}	{1170, 10}	{1185, 11}	{1200, 9}	{1215, 8}	{1230, 12}	{1245, 14}	{1260, 11}	{1275, 10}	{1290, 12}	{1305, 19}	{1320, 12}	{1335, 7}	{1350, 8}	{1365, 14}	{1380, 8}	{1395, 11}	{1410, 9}	{1425, 10}	{1440, 10}	{1455, 14}	{1470, 12}	{1485, 8}	{1500, 12}	{}	{0, 10}	{15, 14}	{30, 7}	{45, 11}	{60, 10}	{75, 15}	{90, 12}	{105, 8}	{120, 13}	{135, 11}	{150, 14}	{165, 12}	{180, 6}	{195, 7}	{210, 7}	{225, 13}	{240, 17}	{255, 14}	{270, 14}	{285, 16}	{300, 9}	{315, 9}	{330, 15}	{345, 10}	{360, 8}	{375, 11}	{390, 16}	{405, 11}	{420, 12}	{435, 16}	{450, 13}	{465, 11}	{480, 19}	{495, 7}	{510, 6}	{525, 14}	{540, 9}	{555, 11}	{570, 5}	{585, 12}	{600, 11}	{615, 12}	{630, 12}	{645, 10}	{660, 6}	{675, 7}	{690, 9}	{705, 7}	{720, 8}	{735, 8}	{750, 6}	{765, 6}	{780, 10}	{795, 9}	{810, 11}	{825, 6}	{840, 9}	{855, 6}	{870, 16}	{885, 10}	{900, 7}	{915, 8}	{930, 8}	{945, 5}	{960, 8}	{975, 10}	{990, 5}	{1005, 6}	{1020, 13}	{1035, 8}	{1050, 17}	{1065, 12}	{1080, 11}	{1095, 8}	{1110, 8}	{1125, 10}	{1140, 14}	{1155, 21}	{1170, 13}	{1185, 10}	{1200, 14}	{1215, 8}	{1230, 12}	{1245, 8}	{1260, 5}	{1275, 7}	{1290, 8}	{1305, 13}	{1320, 14}	{1335, 10}	{1350, 8}	{1365, 4}	{1380, 7}	{1395, 5}	{1410, 8}	{1425, 13}	{1440, 11}	{1455, 14}	{1470, 9}	{1485, 9}	{1500, 14}	{}	{0, 10}	{15, 8}	{30, 5}	{45, 15}	{60, 16}	{75, 12}	{90, 8}	{105, 10}	{120, 12}	{135, 11}	{150, 10}	{165, 18}	{180, 14}	{195, 9}	{210, 4}	{225, 6}	{240, 9}	{255, 12}	{270, 14}	{285, 11}	{300, 6}	{315, 6}	{330, 8}	{345, 4}	{360, 11}	{375, 20}	{390, 14}	{405, 12}	{420, 10}	{435, 8}	{450, 10}	{465, 8}	{480, 12}	{495, 10}	{510, 18}	{525, 7}	{540, 8}	{555, 9}	{570, 10}	{585, 11}	{600, 10}	{615, 9}	{630, 5}	{645, 5}	{660, 7}	{675, 7}	{690, 10}	{705, 7}	{720, 9}	{735, 12}	{750, 6}	{765, 10}	{780, 10}	{795, 8}	{810, 12}	{825, 11}	{840, 11}	{855, 11}	{870, 9}	{885, 11}	{900, 6}	{915, 8}	{930, 3}	{945, 7}	{960, 14}	{975, 13}	{990, 14}	{1005, 13}	{1020, 12}	{1035, 9}	{1050, 12}	{1065, 9}	{1080, 12}	{1095, 13}	{1110, 12}	{1125, 4}	{1140, 6}	{1155, 10}	{1170, 10}	{1185, 6}	{1200, 6}	{1215, 14}	{1230, 14}	{1245, 8}	{1260, 6}	{1275, 12}	{1290, 5}	{1305, 7}	{1320, 6}	{1335, 10}	{1350, 13}	{1365, 7}	{1380, 10}	{1395, 13}	{1410, 9}	{1425, 8}	{1440, 9}	{1455, 12}	{1470, 6}	{1485, 9}	{1500, 8}	{}	{0, 10}	{15, 13}	{30, 14}	{45, 19}	{60, 10}	{75, 9}	{90, 13}	{105, 9}	{120, 6}	{135, 13}	{150, 6}	{165, 5}	{180, 12}	{195, 8}	{210, 9}	{225, 7}	{240, 7}	{255, 9}	{270, 10}	{285, 8}	{300, 10}	{315, 4}	{330, 5}	{345, 15}	{360, 14}	{375, 12}	{390, 15}	{405, 12}	{420, 12}	{435, 11}	{450, 11}	{465, 14}	{480, 13}	{495, 14}	{510, 10}	{525, 4}	{540, 12}	{555, 10}	{570, 9}	{585, 13}	{600, 17}	{615, 9}	{630, 11}	{645, 15}	{660, 13}	{675, 9}	{690, 12}	{705, 7}	{720, 10}	{735, 12}	{750, 12}	{765, 12}	{780, 8}	{795, 9}	{810, 8}	{825, 6}	{840, 12}	{855, 6}	{870, 13}	{885, 4}	{900, 7}	{915, 7}	{930, 9}	{945, 11}	{960, 10}	{975, 12}	{990, 8}	{1005, 9}	{1020, 12}	{1035, 9}	{1050, 10}	{1065, 11}	{1080, 15}	{1095, 11}	{1110, 4}	{1125, 8}	{1140, 8}	{1155, 9}	{1170, 12}	{1185, 4}	{1200, 4}	{1215, 5}	{1230, 6}	{1245, 8}	{1260, 10}	{1275, 8}	{1290, 9}	{1305, 15}	{1320, 5}	{1335, 9}	{1350, 10}	{1365, 10}	{1380, 12}	{1395, 3}	{1410, 9}	{1425, 16}	{1440, 11}	{1455, 8}	{1470, 8}	{1485, 10}	{1500, 7}	{}	{0, 10}	{15, 13}	{30, 13}	{45, 10}	{60, 13}	{75, 12}	{90, 16}	{105, 7}	{120, 9}	{135, 10}	{150, 12}	{165, 7}	{180, 14}	{195, 8}	{210, 12}	{225, 10}	{240, 12}	{255, 13}	{270, 8}	{285, 8}	{300, 12}	{315, 15}	{330, 9}	{345, 13}	{360, 14}	{375, 11}	{390, 12}	{405, 3}	{420, 10}	{435, 10}	{450, 8}	{465, 9}	{480, 9}	{495, 12}	{510, 15}	{525, 12}	{540, 6}	{555, 12}	{570, 8}	{585, 8}	{600, 7}	{615, 7}	{630, 10}	{645, 7}	{660, 12}	{675, 7}	{690, 13}	{705, 7}	{720, 7}	{735, 9}	{750, 7}	{765, 13}	{780, 12}	{795, 18}	{810, 9}	{825, 8}	{840, 12}	{855, 5}	{870, 12}	{885, 14}	{900, 7}	{915, 12}	{930, 12}	{945, 19}	{960, 14}	{975, 9}	{990, 6}	{1005, 10}	{1020, 4}	{1035, 8}	{1050, 14}	{1065, 12}	{1080, 9}	{1095, 9}	{1110, 12}	{1125, 6}	{1140, 3}	{1155, 9}	{1170, 11}	{1185, 8}	{1200, 12}	{1215, 13}	{1230, 7}	{1245, 12}	{1260, 10}	{1275, 8}	{1290, 8}	{1305, 7}	{1320, 11}	{1335, 10}	{1350, 4}	{1365, 12}	{1380, 12}	{1395, 14}	{1410, 12}	{1425, 5}	{1440, 16}	{1455, 17}	{1470, 18}	{1485, 15}	{1500, 7}	{}	{0, 10}	{15, 14}	{30, 11}	{45, 10}	{60, 8}	{75, 12}	{90, 4}	{105, 13}	{120, 11}	{135, 12}	{150, 13}	{165, 4}	{180, 16}	{195, 15}	{210, 13}	{225, 9}	{240, 4}	{255, 8}	{270, 10}	{285, 11}	{300, 6}	{315, 8}	{330, 6}	{345, 7}	{360, 7}	{375, 5}	{390, 7}	{405, 10}	{420, 8}	{435, 9}	{450, 13}	{465, 14}	{480, 7}	{495, 9}	{510, 7}	{525, 13}	{540, 15}	{555, 7}	{570, 6}	{585, 6}	{600, 7}	{615, 10}	{630, 11}	{645, 7}	{660, 6}	{675, 11}	{690, 14}	{705, 12}	{720, 14}	{735, 16}	{750, 10}	{765, 18}	{780, 12}	{795, 12}	{810, 9}	{825, 11}	{840, 9}	{855, 10}	{870, 5}	{885, 10}	{900, 8}	{915, 12}	{930, 15}	{945, 11}	{960, 10}	{975, 12}	{990, 14}	{1005, 14}	{1020, 9}	{1035, 15}	{1050, 14}	{1065, 10}	{1080, 11}	{1095, 16}	{1110, 18}	{1125, 9}	{1140, 10}	{1155, 8}	{1170, 10}	{1185, 9}	{1200, 12}	{1215, 17}	{1230, 14}	{1245, 7}	{1260, 9}	{1275, 7}	{1290, 10}	{1305, 10}	{1320, 9}	{1335, 7}	{1350, 9}	{1365, 12}	{1380, 10}	{1395, 10}	{1410, 14}	{1425, 10}	{1440, 15}	{1455, 9}	{1470, 6}	{1485, 8}	{1500, 9}	{}	{0, 10}	{15, 10}	{30, 10}	{45, 8}	{60, 13}	{75, 14}	{90, 8}	{105, 9}	{120, 13}	{135, 7}	{150, 7}	{165, 5}	{180, 10}	{195, 7}	{210, 7}	{225, 8}	{240, 9}	{255, 11}	{270, 10}	{285, 11}	{300, 4}	{315, 8}	{330, 10}	{345, 15}	{360, 12}	{375, 8}	{390, 7}	{405, 12}	{420, 16}	{435, 7}	{450, 11}	{465, 12}	{480, 14}	{495, 13}	{510, 9}	{525, 8}	{540, 9}	{555, 11}	{570, 12}	{585, 10}	{600, 6}	{615, 5}	{630, 9}	{645, 15}	{660, 12}	{675, 18}	{690, 15}	{705, 12}	{720, 8}	{735, 9}	{750, 6}	{765, 11}	{780, 5}	{795, 9}	{810, 7}	{825, 7}	{840, 12}	{855, 15}	{870, 16}	{885, 8}	{900, 13}	{915, 13}	{930, 9}	{945, 12}	{960, 6}	{975, 12}	{990, 11}	{1005, 8}	{1020, 9}	{1035, 7}	{1050, 6}	{1065, 17}	{1080, 15}	{1095, 11}	{1110, 8}	{1125, 7}	{1140, 7}	{1155, 8}	{1170, 10}	{1185, 5}	{1200, 10}	{1215, 6}	{1230, 14}	{1245, 13}	{1260, 8}	{1275, 7}	{1290, 10}	{1305, 8}	{1320, 6}	{1335, 14}	{1350, 10}	{1365, 10}	{1380, 8}	{1395, 12}	{1410, 12}	{1425, 16}	{1440, 11}	{1455, 7}	{1470, 10}	{1485, 9}	{1500, 11}	{}	{0, 10}	{15, 11}	{30, 8}	{45, 7}	{60, 10}	{75, 14}	{90, 14}	{105, 7}	{120, 12}	{135, 10}	{150, 4}	{165, 13}	{180, 8}	{195, 9}	{210, 7}	{225, 12}	{240, 9}	{255, 11}	{270, 11}	{285, 14}	{300, 16}	{315, 9}	{330, 9}	{345, 15}	{360, 7}	{375, 5}	{390, 3}	{405, 9}	{420, 11}	{435, 9}	{450, 12}	{465, 11}	{480, 12}	{495, 4}	{510, 9}	{525, 12}	{540, 11}	{555, 9}	{570, 12}	{585, 11}	{600, 9}	{615, 6}	{630, 11}	{645, 5}	{660, 8}	{675, 15}	{690, 14}	{705, 5}	{720, 9}	{735, 9}	{750, 7}	{765, 12}	{780, 11}	{795, 14}	{810, 8}	{825, 9}	{840, 10}	{855, 10}	{870, 13}	{885, 6}	{900, 16}	{915, 10}	{930, 13}	{945, 8}	{960, 10}	{975, 9}	{990, 13}	{1005, 11}	{1020, 17}	{1035, 11}	{1050, 10}	{1065, 12}	{1080, 12}	{1095, 9}	{1110, 10}	{1125, 8}	{1140, 7}	{1155, 14}	{1170, 13}	{1185, 3}	{1200, 3}	{1215, 9}	{1230, 7}	{1245, 13}	{1260, 10}	{1275, 11}	{1290, 7}	{1305, 10}	{1320, 9}	{1335, 3}	{1350, 12}	{1365, 9}	{1380, 12}	{1395, 11}	{1410, 14}	{1425, 15}	{1440, 13}	{1455, 5}	{1470, 8}	{1485, 14}	{1500, 14}	{}	{0, 10}	{15, 4}	{30, 9}	{45, 12}	{60, 11}	{75, 10}	{90, 13}	{105, 4}	{120, 10}	{135, 8}	{150, 10}	{165, 9}	{180, 7}	{195, 8}	{210, 15}	{225, 10}	{240, 9}	{255, 14}	{270, 7}	{285, 6}	{300, 8}	{315, 9}	{330, 10}	{345, 12}	{360, 9}	{375, 14}	{390, 13}	{405, 4}	{420, 7}	{435, 11}	{450, 16}	{465, 8}	{480, 5}	{495, 16}	{510, 9}	{525, 10}	{540, 10}	{555, 3}	{570, 9}	{585, 9}	{600, 7}	{615, 8}	{630, 13}	{645, 11}	{660, 17}	{675, 8}	{690, 13}	{705, 14}	{720, 7}	{735, 12}	{750, 7}	{765, 10}	{780, 8}	{795, 10}	{810, 14}	{825, 10}	{840, 11}	{855, 7}	{870, 11}	{885, 10}	{900, 10}	{915, 8}	{930, 9}	{945, 4}	{960, 10}	{975, 10}	{990, 5}	{1005, 11}	{1020, 5}	{1035, 12}	{1050, 11}	{1065, 9}	{1080, 7}	{1095, 11}	{1110, 13}	{1125, 6}	{1140, 10}	{1155, 17}	{1170, 5}	{1185, 15}	{1200, 5}	{1215, 8}	{1230, 10}	{1245, 11}	{1260, 9}	{1275, 12}	{1290, 9}	{1305, 6}	{1320, 8}	{1335, 9}	{1350, 8}	{1365, 2}	{1380, 8}	{1395, 7}	{1410, 4}	{1425, 9}	{1440, 3}	{1455, 11}	{1470, 8}	{1485, 6}	{1500, 9}	{}	{0, 10}	{15, 11}	{30, 11}	{45, 4}	{60, 13}	{75, 12}	{90, 8}	{105, 8}	{120, 15}	{135, 9}	{150, 12}	{165, 16}	{180, 10}	{195, 10}	{210, 16}	{225, 12}	{240, 11}	{255, 13}	{270, 9}	{285, 9}	{300, 8}	{315, 7}	{330, 10}	{345, 11}	{360, 12}	{375, 9}	{390, 9}	{405, 7}	{420, 6}	{435, 10}	{450, 9}	{465, 11}	{480, 14}	{495, 10}	{510, 9}	{525, 5}	{540, 9}	{555, 12}	{570, 10}	{585, 14}	{600, 18}	{615, 9}	{630, 7}	{645, 11}	{660, 11}	{675, 11}	{690, 9}	{705, 9}	{720, 6}	{735, 6}	{750, 11}	{765, 6}	{780, 6}	{795, 8}	{810, 6}	{825, 11}	{840, 9}	{855, 8}	{870, 10}	{885, 7}	{900, 13}	{915, 11}	{930, 11}	{945, 20}	{960, 11}	{975, 11}	{990, 6}	{1005, 8}	{1020, 8}	{1035, 9}	{1050, 6}	{1065, 9}	{1080, 12}	{1095, 16}	{1110, 9}	{1125, 15}	{1140, 14}	{1155, 9}	{1170, 10}	{1185, 13}	{1200, 6}	{1215, 6}	{1230, 6}	{1245, 6}	{1260, 8}	{1275, 6}	{1290, 9}	{1305, 15}	{1320, 7}	{1335, 15}	{1350, 7}	{1365, 8}	{1380, 12}	{1395, 11}	{1410, 8}	{1425, 5}	{1440, 4}	{1455, 6}	{1470, 2}	{1485, 10}	{1500, 13}	{}	{0, 10}	{15, 6}	{30, 11}	{45, 11}	{60, 11}	{75, 9}	{90, 7}	{105, 7}	{120, 11}	{135, 14}	{150, 12}	{165, 9}	{180, 13}	{195, 10}	{210, 11}	{225, 11}	{240, 11}	{255, 8}	{270, 15}	{285, 15}	{300, 7}	{315, 13}	{330, 12}	{345, 7}	{360, 10}	{375, 16}	{390, 5}	{405, 9}	{420, 7}	{435, 5}	{450, 9}	{465, 12}	{480, 6}	{495, 12}	{510, 10}	{525, 16}	{540, 9}	{555, 12}	{570, 8}	{585, 13}	{600, 9}	{615, 12}	{630, 10}	{645, 9}	{660, 6}	{675, 8}	{690, 9}	{705, 6}	{720, 14}	{735, 12}	{750, 6}	{765, 7}	{780, 14}	{795, 10}	{810, 9}	{825, 11}	{840, 7}	{855, 13}	{870, 14}	{885, 13}	{900, 7}	{915, 8}	{930, 13}	{945, 14}	{960, 8}	{975, 12}	{990, 13}	{1005, 11}	{1020, 7}	{1035, 10}	{1050, 12}	{1065, 10}	{1080, 12}	{1095, 8}	{1110, 12}	{1125, 12}	{1140, 8}	{1155, 9}	{1170, 8}	{1185, 16}	{1200, 8}	{1215, 9}	{1230, 15}	{1245, 8}	{1260, 7}	{1275, 10}	{1290, 8}	{1305, 8}	{1320, 8}	{1335, 13}	{1350, 10}	{1365, 7}	{1380, 11}	{1395, 13}	{1410, 13}	{1425, 13}	{1440, 10}	{1455, 15}	{1470, 13}	{1485, 13}	{1500, 12}	{}	{0, 10}	{15, 10}	{30, 9}	{45, 7}	{60, 11}	{75, 6}	{90, 14}	{105, 13}	{120, 9}	{135, 8}	{150, 7}	{165, 7}	{180, 9}	{195, 4}	{210, 9}	{225, 9}	{240, 7}	{255, 7}	{270, 9}	{285, 11}	{300, 9}	{315, 6}	{330, 11}	{345, 16}	{360, 11}	{375, 9}	{390, 12}	{405, 5}	{420, 5}	{435, 8}	{450, 7}	{465, 8}	{480, 13}	{495, 15}	{510, 10}	{525, 8}	{540, 6}	{555, 8}	{570, 7}	{585, 7}	{600, 6}	{615, 4}	{630, 9}	{645, 8}	{660, 7}	{675, 7}	{690, 10}	{705, 13}	{720, 10}	{735, 7}	{750, 11}	{765, 8}	{780, 10}	{795, 10}	{810, 13}	{825, 8}	{840, 10}	{855, 8}	{870, 10}	{885, 9}	{900, 6}	{915, 4}	{930, 9}	{945, 11}	{960, 12}	{975, 3}	{990, 4}	{1005, 10}	{1020, 10}	{1035, 11}	{1050, 13}	{1065, 10}	{1080, 11}	{1095, 10}	{1110, 11}	{1125, 7}	{1140, 7}	{1155, 8}	{1170, 5}	{1185, 11}	{1200, 6}	{1215, 11}	{1230, 9}	{1245, 10}	{1260, 9}	{1275, 12}	{1290, 9}	{1305, 8}	{1320, 14}	{1335, 13}	{1350, 14}	{1365, 10}	{1380, 7}	{1395, 3}	{1410, 7}	{1425, 14}	{1440, 8}	{1455, 5}	{1470, 8}	{1485, 10}	{1500, 7}	{}	{0, 10}	{15, 8}	{30, 7}	{45, 10}	{60, 10}	{75, 9}	{90, 8}	{105, 5}	{120, 6}	{135, 11}	{150, 11}	{165, 5}	{180, 5}	{195, 5}	{210, 9}	{225, 10}	{240, 12}	{255, 9}	{270, 5}	{285, 7}	{300, 8}	{315, 11}	{330, 12}	{345, 13}	{360, 11}	{375, 13}	{390, 13}	{405, 13}	{420, 8}	{435, 12}	{450, 7}	{465, 12}	{480, 13}	{495, 9}	{510, 6}	{525, 11}	{540, 8}	{555, 7}	{570, 12}	{585, 12}	{600, 15}	{615, 10}	{630, 14}	{645, 13}	{660, 13}	{675, 8}	{690, 12}	{705, 11}	{720, 12}	{735, 9}	{750, 6}	{765, 9}	{780, 14}	{795, 10}	{810, 5}	{825, 10}	{840, 9}	{855, 12}	{870, 9}	{885, 9}	{900, 8}	{915, 11}	{930, 11}	{945, 12}	{960, 7}	{975, 8}	{990, 6}	{1005, 8}	{1020, 7}	{1035, 8}	{1050, 15}	{1065, 18}	{1080, 15}	{1095, 10}	{1110, 12}	{1125, 10}	{1140, 11}	{1155, 12}	{1170, 8}	{1185, 10}	{1200, 11}	{1215, 12}	{1230, 9}	{1245, 12}	{1260, 6}	{1275, 6}	{1290, 13}	{1305, 12}	{1320, 8}	{1335, 8}	{1350, 11}	{1365, 12}	{1380, 6}	{1395, 11}	{1410, 6}	{1425, 6}	{1440, 12}	{1455, 11}	{1470, 6}	{1485, 12}	{1500, 6}	{}	{0, 10}	{15, 15}	{30, 6}	{45, 8}	{60, 10}	{75, 14}	{90, 10}	{105, 6}	{120, 10}	{135, 3}	{150, 6}	{165, 8}	{180, 7}	{195, 15}	{210, 6}	{225, 5}	{240, 15}	{255, 12}	{270, 10}	{285, 13}	{300, 11}	{315, 14}	{330, 7}	{345, 12}	{360, 12}	{375, 20}	{390, 10}	{405, 12}	{420, 7}	{435, 4}	{450, 9}	{465, 6}	{480, 7}	{495, 7}	{510, 5}	{525, 8}	{540, 6}	{555, 6}	{570, 12}	{585, 13}	{600, 14}	{615, 14}	{630, 11}	{645, 11}	{660, 11}	{675, 12}	{690, 12}	{705, 9}	{720, 5}	{735, 12}	{750, 8}	{765, 6}	{780, 11}	{795, 7}	{810, 5}	{825, 6}	{840, 10}	{855, 13}	{870, 10}	{885, 13}	{900, 7}	{915, 10}	{930, 5}	{945, 9}	{960, 8}	{975, 15}	{990, 16}	{1005, 6}	{1020, 10}	{1035, 12}	{1050, 12}	{1065, 12}	{1080, 11}	{1095, 12}	{1110, 13}	{1125, 15}	{1140, 12}	{1155, 12}	{1170, 14}	{1185, 15}	{1200, 10}	{1215, 9}	{1230, 14}	{1245, 6}	{1260, 12}	{1275, 15}	{1290, 12}	{1305, 11}	{1320, 12}	{1335, 11}	{1350, 11}	{1365, 13}	{1380, 8}	{1395, 11}	{1410, 5}	{1425, 3}	{1440, 6}	{1455, 4}	{1470, 9}	{1485, 13}	{1500, 9}	{}	{0, 10}	{15, 15}	{30, 10}	{45, 9}	{60, 7}	{75, 12}	{90, 14}	{105, 12}	{120, 9}	{135, 9}	{150, 6}	{165, 12}	{180, 3}	{195, 8}	{210, 14}	{225, 12}	{240, 9}	{255, 12}	{270, 13}	{285, 7}	{300, 8}	{315, 18}	{330, 10}	{345, 9}	{360, 8}	{375, 9}	{390, 10}	{405, 11}	{420, 10}	{435, 10}	{450, 11}	{465, 6}	{480, 2}	{495, 9}	{510, 11}	{525, 12}	{540, 9}	{555, 11}	{570, 5}	{585, 11}	{600, 16}	{615, 9}	{630, 9}	{645, 7}	{660, 13}	{675, 13}	{690, 8}	{705, 8}	{720, 10}	{735, 13}	{750, 15}	{765, 9}	{780, 8}	{795, 10}	{810, 4}	{825, 13}	{840, 10}	{855, 10}	{870, 3}	{885, 7}	{900, 11}	{915, 9}	{930, 9}	{945, 13}	{960, 8}	{975, 17}	{990, 9}	{1005, 13}	{1020, 11}	{1035, 7}	{1050, 8}	{1065, 11}	{1080, 9}	{1095, 6}	{1110, 10}	{1125, 8}	{1140, 13}	{1155, 12}	{1170, 12}	{1185, 10}	{1200, 15}	{1215, 7}	{1230, 9}	{1245, 10}	{1260, 10}	{1275, 1}	{1290, 4}	{1305, 9}	{1320, 13}	{1335, 13}	{1350, 10}	{1365, 9}	{1380, 17}	{1395, 13}	{1410, 10}	{1425, 10}	{1440, 7}	{1455, 8}	{1470, 6}	{1485, 11}	{1500, 7}	{}	{0, 10}	{15, 12}	{30, 11}	{45, 10}	{60, 11}	{75, 10}	{90, 13}	{105, 10}	{120, 13}	{135, 19}	{150, 9}	{165, 10}	{180, 12}	{195, 9}	{210, 11}	{225, 4}	{240, 12}	{255, 10}	{270, 15}	{285, 9}	{300, 12}	{315, 12}	{330, 11}	{345, 11}	{360, 10}	{375, 12}	{390, 14}	{405, 12}	{420, 14}	{435, 10}	{450, 3}	{465, 7}	{480, 15}	{495, 9}	{510, 6}	{525, 8}	{540, 7}	{555, 8}	{570, 7}	{585, 11}	{600, 10}	{615, 9}	{630, 16}	{645, 6}	{660, 15}	{675, 8}	{690, 9}	{705, 9}	{720, 6}	{735, 10}	{750, 7}	{765, 9}	{780, 12}	{795, 11}	{810, 5}	{825, 9}	{840, 12}	{855, 9}	{870, 5}	{885, 10}	{900, 11}	{915, 11}	{930, 6}	{945, 8}	{960, 7}	{975, 12}	{990, 14}	{1005, 8}	{1020, 12}	{1035, 5}	{1050, 11}	{1065, 13}	{1080, 13}	{1095, 9}	{1110, 8}	{1125, 16}	{1140, 11}	{1155, 8}	{1170, 13}	{1185, 10}	{1200, 11}	{1215, 15}	{1230, 10}	{1245, 9}	{1260, 8}	{1275, 9}	{1290, 5}	{1305, 8}	{1320, 10}	{1335, 8}	{1350, 14}	{1365, 11}	{1380, 13}	{1395, 11}	{1410, 7}	{1425, 11}	{1440, 12}	{1455, 15}	{1470, 12}	{1485, 11}	{1500, 12}	{}	{0, 10}	{15, 12}	{30, 11}	{45, 11}	{60, 17}	{75, 9}	{90, 8}	{105, 15}	{120, 8}	{135, 11}	{150, 12}	{165, 11}	{180, 4}	{195, 4}	{210, 6}	{225, 3}	{240, 11}	{255, 10}	{270, 13}	{285, 14}	{300, 10}	{315, 6}	{330, 9}	{345, 11}	{360, 14}	{375, 11}	{390, 19}	{405, 16}	{420, 10}	{435, 9}	{450, 12}	{465, 19}	{480, 22}	{495, 9}	{510, 11}	{525, 7}	{540, 13}	{555, 6}	{570, 7}	{585, 8}	{600, 14}	{615, 12}	{630, 12}	{645, 12}	{660, 14}	{675, 11}	{690, 6}	{705, 10}	{720, 5}	{735, 8}	{750, 8}	{765, 13}	{780, 10}	{795, 12}	{810, 12}	{825, 11}	{840, 10}	{855, 8}	{870, 11}	{885, 5}	{900, 11}	{915, 7}	{930, 10}	{945, 6}	{960, 9}	{975, 10}	{990, 6}	{1005, 7}	{1020, 14}	{1035, 8}	{1050, 10}	{1065, 15}	{1080, 8}	{1095, 10}	{1110, 10}	{1125, 13}	{1140, 11}	{1155, 13}	{1170, 13}	{1185, 12}	{1200, 7}	{1215, 7}	{1230, 9}	{1245, 13}	{1260, 5}	{1275, 14}	{1290, 13}	{1305, 10}	{1320, 13}	{1335, 8}	{1350, 6}	{1365, 9}	{1380, 7}	{1395, 9}	{1410, 8}	{1425, 9}	{1440, 7}	{1455, 9}	{1470, 15}	{1485, 11}	{1500, 9}	{}	{0, 10}	{15, 4}	{30, 8}	{45, 5}	{60, 10}	{75, 10}	{90, 15}	{105, 17}	{120, 14}	{135, 10}	{150, 4}	{165, 12}	{180, 14}	{195, 16}	{210, 8}	{225, 6}	{240, 7}	{255, 10}	{270, 10}	{285, 9}	{300, 9}	{315, 2}	{330, 9}	{345, 8}	{360, 11}	{375, 7}	{390, 4}	{405, 7}	{420, 8}	{435, 14}	{450, 11}	{465, 14}	{480, 12}	{495, 11}	{510, 12}	{525, 8}	{540, 7}	{555, 11}	{570, 14}	{585, 16}	{600, 9}	{615, 9}	{630, 14}	{645, 14}	{660, 10}	{675, 10}	{690, 7}	{705, 10}	{720, 9}	{735, 5}	{750, 3}	{765, 6}	{780, 4}	{795, 5}	{810, 13}	{825, 13}	{840, 14}	{855, 9}	{870, 12}	{885, 13}	{900, 7}	{915, 10}	{930, 7}	{945, 6}	{960, 4}	{975, 11}	{990, 15}	{1005, 11}	{1020, 11}	{1035, 10}	{1050, 5}	{1065, 7}	{1080, 12}	{1095, 14}	{1110, 12}	{1125, 13}	{1140, 13}	{1155, 12}	{1170, 9}	{1185, 9}	{1200, 6}	{1215, 14}	{1230, 11}	{1245, 14}	{1260, 7}	{1275, 11}	{1290, 9}	{1305, 10}	{1320, 7}	{1335, 6}	{1350, 10}	{1365, 10}	{1380, 11}	{1395, 14}	{1410, 10}	{1425, 15}	{1440, 6}	{1455, 12}	{1470, 11}	{1485, 12}	{1500, 10}	{}	{0, 10}	{15, 16}	{30, 11}	{45, 12}	{60, 14}	{75, 8}	{90, 10}	{105, 7}	{120, 11}	{135, 8}	{150, 6}	{165, 12}	{180, 13}	{195, 12}	{210, 10}	{225, 15}	{240, 7}	{255, 8}	{270, 12}	{285, 10}	{300, 11}	{315, 10}	{330, 8}	{345, 5}	{360, 8}	{375, 8}	{390, 8}	{405, 9}	{420, 11}	{435, 11}	{450, 14}	{465, 11}	{480, 9}	{495, 11}	{510, 6}	{525, 12}	{540, 7}	{555, 9}	{570, 15}	{585, 8}	{600, 8}	{615, 9}	{630, 7}	{645, 10}	{660, 5}	{675, 9}	{690, 8}	{705, 8}	{720, 8}	{735, 10}	{750, 12}	{765, 17}	{780, 15}	{795, 16}	{810, 9}	{825, 7}	{840, 10}	{855, 13}	{870, 15}	{885, 14}	{900, 11}	{915, 12}	{930, 12}	{945, 5}	{960, 10}	{975, 12}	{990, 14}	{1005, 10}	{1020, 11}	{1035, 12}	{1050, 15}	{1065, 14}	{1080, 11}	{1095, 9}	{1110, 15}	{1125, 12}	{1140, 11}	{1155, 7}	{1170, 6}	{1185, 11}	{1200, 10}	{1215, 14}	{1230, 11}	{1245, 8}	{1260, 8}	{1275, 3}	{1290, 10}	{1305, 14}	{1320, 8}	{1335, 12}	{1350, 10}	{1365, 8}	{1380, 11}	{1395, 12}	{1410, 9}	{1425, 12}	{1440, 12}	{1455, 13}	{1470, 17}	{1485, 11}	{1500, 12}	{}	{0, 10}	{15, 7}	{30, 11}	{45, 13}	{60, 12}	{75, 11}	{90, 12}	{105, 12}	{120, 9}	{135, 9}	{150, 11}	{165, 11}	{180, 4}	{195, 6}	{210, 9}	{225, 9}	{240, 5}	{255, 3}	{270, 11}	{285, 7}	{300, 10}	{315, 6}	{330, 10}	{345, 5}	{360, 7}	{375, 13}	{390, 12}	{405, 4}	{420, 8}	{435, 14}	{450, 12}	{465, 7}	{480, 15}	{495, 12}	{510, 11}	{525, 11}	{540, 12}	{555, 8}	{570, 13}	{585, 13}	{600, 5}	{615, 5}	{630, 7}	{645, 13}	{660, 9}	{675, 7}	{690, 14}	{705, 15}	{720, 8}	{735, 7}	{750, 10}	{765, 12}	{780, 9}	{795, 6}	{810, 10}	{825, 13}	{840, 10}	{855, 12}	{870, 12}	{885, 11}	{900, 5}	{915, 10}	{930, 11}	{945, 5}	{960, 4}	{975, 8}	{990, 9}	{1005, 8}	{1020, 9}	{1035, 14}	{1050, 11}	{1065, 9}	{1080, 7}	{1095, 5}	{1110, 11}	{1125, 10}	{1140, 9}	{1155, 14}	{1170, 10}	{1185, 10}	{1200, 8}	{1215, 7}	{1230, 8}	{1245, 11}	{1260, 15}	{1275, 6}	{1290, 6}	{1305, 13}	{1320, 9}	{1335, 16}	{1350, 12}	{1365, 11}	{1380, 14}	{1395, 4}	{1410, 6}	{1425, 8}	{1440, 12}	{1455, 14}	{1470, 14}	{1485, 6}	{1500, 6}	{}	{0, 10}	{15, 8}	{30, 12}	{45, 17}	{60, 8}	{75, 13}	{90, 4}	{105, 6}	{120, 9}	{135, 4}	{150, 12}	{165, 16}	{180, 8}	{195, 7}	{210, 12}	{225, 10}	{240, 10}	{255, 7}	{270, 8}	{285, 15}	{300, 6}	{315, 10}	{330, 9}	{345, 12}	{360, 11}	{375, 13}	{390, 14}	{405, 9}	{420, 8}	{435, 8}	{450, 14}	{465, 11}	{480, 9}	{495, 9}	{510, 17}	{525, 11}	{540, 6}	{555, 10}	{570, 7}	{585, 5}	{600, 10}	{615, 7}	{630, 14}	{645, 12}	{660, 7}	{675, 11}	{690, 14}	{705, 10}	{720, 10}	{735, 10}	{750, 15}	{765, 8}	{780, 7}	{795, 13}	{810, 13}	{825, 6}	{840, 10}	{855, 7}	{870, 8}	{885, 11}	{900, 9}	{915, 6}	{930, 10}	{945, 8}	{960, 5}	{975, 8}	{990, 9}	{1005, 10}	{1020, 13}	{1035, 14}	{1050, 19}	{1065, 13}	{1080, 12}	{1095, 12}	{1110, 9}	{1125, 14}	{1140, 13}	{1155, 16}	{1170, 11}	{1185, 10}	{1200, 8}	{1215, 8}	{1230, 8}	{1245, 10}	{1260, 8}	{1275, 10}	{1290, 8}	{1305, 11}	{1320, 8}	{1335, 10}	{1350, 15}	{1365, 12}	{1380, 10}	{1395, 7}	{1410, 6}	{1425, 10}	{1440, 15}	{1455, 10}	{1470, 13}	{1485, 14}	{1500, 12}	{}	{0, 10}	{15, 10}	{30, 12}	{45, 8}	{60, 14}	{75, 10}	{90, 11}	{105, 7}	{120, 12}	{135, 6}	{150, 8}	{165, 10}	{180, 13}	{195, 12}	{210, 10}	{225, 10}	{240, 12}	{255, 11}	{270, 15}	{285, 14}	{300, 10}	{315, 12}	{330, 12}	{345, 16}	{360, 9}	{375, 11}	{390, 10}	{405, 15}	{420, 9}	{435, 13}	{450, 10}	{465, 11}	{480, 9}	{495, 8}	{510, 15}	{525, 11}	{540, 6}	{555, 9}	{570, 15}	{585, 12}	{600, 4}	{615, 8}	{630, 11}	{645, 8}	{660, 13}	{675, 8}	{690, 9}	{705, 10}	{720, 9}	{735, 6}	{750, 3}	{765, 8}	{780, 10}	{795, 9}	{810, 9}	{825, 10}	{840, 12}	{855, 5}	{870, 10}	{885, 6}	{900, 6}	{915, 7}	{930, 12}	{945, 15}	{960, 18}	{975, 11}	{990, 12}	{1005, 4}	{1020, 10}	{1035, 9}	{1050, 10}	{1065, 11}	{1080, 12}	{1095, 6}	{1110, 14}	{1125, 13}	{1140, 9}	{1155, 8}	{1170, 9}	{1185, 7}	{1200, 6}	{1215, 10}	{1230, 8}	{1245, 9}	{1260, 13}	{1275, 7}	{1290, 5}	{1305, 9}	{1320, 12}	{1335, 9}	{1350, 8}	{1365, 6}	{1380, 13}	{1395, 11}	{1410, 12}	{1425, 9}	{1440, 8}	{1455, 12}	{1470, 12}	{1485, 10}	{1500, 10}	{}	{0, 10}	{15, 17}	{30, 9}	{45, 13}	{60, 9}	{75, 9}	{90, 7}	{105, 6}	{120, 8}	{135, 11}	{150, 6}	{165, 11}	{180, 16}	{195, 10}	{210, 19}	{225, 17}	{240, 10}	{255, 15}	{270, 15}	{285, 7}	{300, 8}	{315, 15}	{330, 10}	{345, 5}	{360, 9}	{375, 14}	{390, 11}	{405, 11}	{420, 9}	{435, 9}	{450, 7}	{465, 7}	{480, 10}	{495, 11}	{510, 9}	{525, 5}	{540, 13}	{555, 6}	{570, 10}	{585, 13}	{600, 11}	{615, 10}	{630, 12}	{645, 7}	{660, 4}	{675, 10}	{690, 11}	{705, 8}	{720, 10}	{735, 12}	{750, 8}	{765, 12}	{780, 10}	{795, 8}	{810, 10}	{825, 11}	{840, 14}	{855, 7}	{870, 13}	{885, 6}	{900, 10}	{915, 10}	{930, 8}	{945, 6}	{960, 10}	{975, 12}	{990, 6}	{1005, 10}	{1020, 9}	{1035, 12}	{1050, 12}	{1065, 15}	{1080, 7}	{1095, 7}	{1110, 7}	{1125, 12}	{1140, 10}	{1155, 9}	{1170, 9}	{1185, 8}	{1200, 13}	{1215, 12}	{1230, 8}	{1245, 8}	{1260, 6}	{1275, 6}	{1290, 11}	{1305, 4}	{1320, 10}	{1335, 11}	{1350, 15}	{1365, 13}	{1380, 12}	{1395, 14}	{1410, 10}	{1425, 9}	{1440, 8}	{1455, 10}	{1470, 9}	{1485, 11}	{1500, 8}	{}	{0, 10}	{15, 12}	{30, 11}	{45, 9}	{60, 7}	{75, 3}	{90, 8}	{105, 11}	{120, 14}	{135, 7}	{150, 11}	{165, 10}	{180, 9}	{195, 14}	{210, 16}	{225, 6}	{240, 9}	{255, 10}	{270, 8}	{285, 8}	{300, 9}	{315, 8}	{330, 14}	{345, 11}	{360, 12}	{375, 12}	{390, 10}	{405, 8}	{420, 9}	{435, 12}	{450, 9}	{465, 14}	{480, 12}	{495, 10}	{510, 12}	{525, 10}	{540, 4}	{555, 7}	{570, 11}	{585, 11}	{600, 7}	{615, 12}	{630, 14}	{645, 4}	{660, 16}	{675, 10}	{690, 13}	{705, 6}	{720, 10}	{735, 17}	{750, 12}	{765, 11}	{780, 12}	{795, 16}	{810, 12}	{825, 8}	{840, 8}	{855, 13}	{870, 6}	{885, 8}	{900, 7}	{915, 8}	{930, 7}	{945, 9}	{960, 15}	{975, 10}	{990, 9}	{1005, 9}	{1020, 7}	{1035, 10}	{1050, 10}	{1065, 9}	{1080, 10}	{1095, 14}	{1110, 15}	{1125, 11}	{1140, 5}	{1155, 9}	{1170, 9}	{1185, 11}	{1200, 12}	{1215, 9}	{1230, 13}	{1245, 8}	{1260, 13}	{1275, 9}	{1290, 12}	{1305, 8}	{1320, 11}	{1335, 8}	{1350, 11}	{1365, 12}	{1380, 8}	{1395, 10}	{1410, 18}	{1425, 8}	{1440, 9}	{1455, 8}	{1470, 8}	{1485, 10}	{1500, 15}	{}	{0, 10}	{15, 11}	{30, 15}	{45, 15}	{60, 12}	{75, 7}	{90, 10}	{105, 6}	{120, 7}	{135, 7}	{150, 11}	{165, 10}	{180, 9}	{195, 2}	{210, 6}	{225, 7}	{240, 17}	{255, 11}	{270, 9}	{285, 10}	{300, 10}	{315, 10}	{330, 7}	{345, 10}	{360, 10}	{375, 6}	{390, 8}	{405, 6}	{420, 9}	{435, 14}	{450, 8}	{465, 9}	{480, 9}	{495, 8}	{510, 6}	{525, 11}	{540, 5}	{555, 9}	{570, 12}	{585, 15}	{600, 16}	{615, 12}	{630, 8}	{645, 8}	{660, 6}	{675, 8}	{690, 8}	{705, 13}	{720, 11}	{735, 10}	{750, 10}	{765, 12}	{780, 13}	{795, 7}	{810, 13}	{825, 9}	{840, 10}	{855, 10}	{870, 12}	{885, 7}	{900, 8}	{915, 12}	{930, 6}	{945, 16}	{960, 12}	{975, 12}	{990, 9}	{1005, 17}	{1020, 8}	{1035, 9}	{1050, 7}	{1065, 6}	{1080, 10}	{1095, 11}	{1110, 13}	{1125, 10}	{1140, 8}	{1155, 10}	{1170, 12}	{1185, 11}	{1200, 8}	{1215, 14}	{1230, 10}	{1245, 9}	{1260, 11}	{1275, 19}	{1290, 10}	{1305, 9}	{1320, 8}	{1335, 11}	{1350, 9}	{1365, 10}	{1380, 11}	{1395, 7}	{1410, 6}	{1425, 7}	{1440, 12}	{1455, 12}	{1470, 9}	{1485, 10}	{1500, 14}	{}	{0, 10}	{15, 11}	{30, 10}	{45, 15}	{60, 8}	{75, 14}	{90, 10}	{105, 13}	{120, 12}	{135, 11}	{150, 5}	{165, 13}	{180, 7}	{195, 5}	{210, 13}	{225, 10}	{240, 8}	{255, 9}	{270, 8}	{285, 12}	{300, 11}	{315, 10}	{330, 8}	{345, 8}	{360, 11}	{375, 5}	{390, 8}	{405, 6}	{420, 7}	{435, 3}	{450, 7}	{465, 9}	{480, 8}	{495, 10}	{510, 15}	{525, 9}	{540, 14}	{555, 9}	{570, 8}	{585, 12}	{600, 13}	{615, 13}	{630, 10}	{645, 13}	{660, 14}	{675, 10}	{690, 8}	{705, 6}	{720, 5}	{735, 8}	{750, 8}	{765, 7}	{780, 3}	{795, 5}	{810, 8}	{825, 8}	{840, 19}	{855, 9}	{870, 18}	{885, 17}	{900, 12}	{915, 12}	{930, 9}	{945, 8}	{960, 11}	{975, 14}	{990, 15}	{1005, 9}	{1020, 7}	{1035, 11}	{1050, 13}	{1065, 5}	{1080, 9}	{1095, 16}	{1110, 12}	{1125, 10}	{1140, 6}	{1155, 16}	{1170, 9}	{1185, 11}	{1200, 12}	{1215, 11}	{1230, 9}	{1245, 9}	{1260, 11}	{1275, 13}	{1290, 17}	{1305, 9}	{1320, 10}	{1335, 9}	{1350, 10}	{1365, 6}	{1380, 12}	{1395, 9}	{1410, 14}	{1425, 9}	{1440, 10}	{1455, 9}	{1470, 13}	{1485, 12}	{1500, 12}	{}	{0, 10}	{15, 13}	{30, 9}	{45, 9}	{60, 14}	{75, 10}	{90, 11}	{105, 10}	{120, 10}	{135, 13}	{150, 11}	{165, 4}	{180, 3}	{195, 11}	{210, 7}	{225, 6}	{240, 6}	{255, 7}	{270, 10}	{285, 12}	{300, 11}	{315, 9}	{330, 5}	{345, 9}	{360, 10}	{375, 15}	{390, 16}	{405, 11}	{420, 11}	{435, 11}	{450, 14}	{465, 14}	{480, 7}	{495, 6}	{510, 7}	{525, 11}	{540, 12}	{555, 11}	{570, 7}	{585, 9}	{600, 3}	{615, 11}	{630, 14}	{645, 11}	{660, 11}	{675, 9}	{690, 10}	{705, 8}	{720, 8}	{735, 7}	{750, 15}	{765, 10}	{780, 11}	{795, 7}	{810, 12}	{825, 9}	{840, 12}	{855, 7}	{870, 6}	{885, 5}	{900, 10}	{915, 10}	{930, 9}	{945, 5}	{960, 10}	{975, 9}	{990, 6}	{1005, 7}	{1020, 13}	{1035, 14}	{1050, 13}	{1065, 9}	{1080, 7}	{1095, 9}	{1110, 12}	{1125, 11}	{1140, 10}	{1155, 13}	{1170, 13}	{1185, 6}	{1200, 9}	{1215, 6}	{1230, 11}	{1245, 10}	{1260, 7}	{1275, 12}	{1290, 9}	{1305, 12}	{1320, 10}	{1335, 5}	{1350, 7}	{1365, 8}	{1380, 4}	{1395, 10}	{1410, 8}	{1425, 8}	{1440, 12}	{1455, 8}	{1470, 6}	{1485, 7}	{1500, 10}	{}	{0, 10}	{15, 9}	{30, 7}	{45, 9}	{60, 11}	{75, 9}	{90, 8}	{105, 7}	{120, 12}	{135, 14}	{150, 14}	{165, 9}	{180, 12}	{195, 10}	{210, 14}	{225, 10}	{240, 12}	{255, 12}	{270, 7}	{285, 12}	{300, 9}	{315, 11}	{330, 4}	{345, 13}	{360, 7}	{375, 9}	{390, 14}	{405, 15}	{420, 8}	{435, 6}	{450, 7}	{465, 7}	{480, 6}	{495, 7}	{510, 6}	{525, 10}	{540, 17}	{555, 15}	{570, 8}	{585, 4}	{600, 10}	{615, 15}	{630, 16}	{645, 15}	{660, 10}	{675, 16}	{690, 16}	{705, 12}	{720, 9}	{735, 9}	{750, 13}	{765, 9}	{780, 5}	{795, 7}	{810, 11}	{825, 8}	{840, 12}	{855, 12}	{870, 10}	{885, 11}	{900, 7}	{915, 8}	{930, 15}	{945, 14}	{960, 12}	{975, 8}	{990, 13}	{1005, 10}	{1020, 8}	{1035, 11}	{1050, 10}	{1065, 7}	{1080, 11}	{1095, 16}	{1110, 9}	{1125, 13}	{1140, 10}	{1155, 13}	{1170, 11}	{1185, 8}	{1200, 8}	{1215, 12}	{1230, 14}	{1245, 8}	{1260, 10}	{1275, 10}	{1290, 15}	{1305, 17}	{1320, 13}	{1335, 7}	{1350, 5}	{1365, 5}	{1380, 6}	{1395, 9}	{1410, 8}	{1425, 8}	{1440, 11}	{1455, 5}	{1470, 9}	{1485, 11}	{1500, 9}	{}	{0, 10}	{15, 7}	{30, 7}	{45, 9}	{60, 6}	{75, 11}	{90, 11}	{105, 12}	{120, 12}	{135, 11}	{150, 12}	{165, 11}	{180, 11}	{195, 11}	{210, 7}	{225, 9}	{240, 14}	{255, 8}	{270, 7}	{285, 12}	{300, 13}	{315, 11}	{330, 13}	{345, 15}	{360, 12}	{375, 12}	{390, 11}	{405, 8}	{420, 11}	{435, 11}	{450, 10}	{465, 8}	{480, 10}	{495, 10}	{510, 8}	{525, 18}	{540, 11}	{555, 8}	{570, 9}	{585, 7}	{600, 4}	{615, 6}	{630, 13}	{645, 11}	{660, 16}	{675, 3}	{690, 7}	{705, 8}	{720, 9}	{735, 10}	{750, 16}	{765, 9}	{780, 12}	{795, 7}	{810, 13}	{825, 16}	{840, 9}	{855, 13}	{870, 9}	{885, 11}	{900, 7}	{915, 9}	{930, 13}	{945, 13}	{960, 7}	{975, 8}	{990, 12}	{1005, 11}	{1020, 9}	{1035, 12}	{1050, 12}	{1065, 9}	{1080, 12}	{1095, 14}	{1110, 9}	{1125, 6}	{1140, 7}	{1155, 11}	{1170, 18}	{1185, 13}	{1200, 10}	{1215, 11}	{1230, 8}	{1245, 11}	{1260, 13}	{1275, 8}	{1290, 12}	{1305, 14}	{1320, 16}	{1335, 7}	{1350, 13}	{1365, 12}	{1380, 7}	{1395, 11}	{1410, 7}	{1425, 10}	{1440, 13}	{1455, 17}	{1470, 13}	{1485, 8}	{1500, 3}	{}	{0, 10}	{15, 8}	{30, 7}	{45, 10}	{60, 16}	{75, 14}	{90, 13}	{105, 8}	{120, 6}	{135, 17}	{150, 17}	{165, 15}	{180, 10}	{195, 10}	{210, 10}	{225, 10}	{240, 11}	{255, 6}	{270, 13}	{285, 8}	{300, 18}	{315, 11}	{330, 13}	{345, 14}	{360, 14}	{375, 11}	{390, 11}	{405, 8}	{420, 16}	{435, 7}	{450, 13}	{465, 12}	{480, 12}	{495, 10}	{510, 8}	{525, 13}	{540, 16}	{555, 8}	{570, 9}	{585, 10}	{600, 11}	{615, 7}	{630, 10}	{645, 8}	{660, 11}	{675, 9}	{690, 11}	{705, 12}	{720, 13}	{735, 17}	{750, 15}	{765, 10}	{780, 13}	{795, 15}	{810, 9}	{825, 11}	{840, 6}	{855, 6}	{870, 13}	{885, 11}	{900, 4}	{915, 8}	{930, 13}	{945, 7}	{960, 14}	{975, 6}	{990, 8}	{1005, 6}	{1020, 10}	{1035, 7}	{1050, 5}	{1065, 10}	{1080, 18}	{1095, 14}	{1110, 12}	{1125, 12}	{1140, 11}	{1155, 15}	{1170, 6}	{1185, 11}	{1200, 8}	{1215, 13}	{1230, 11}	{1245, 11}	{1260, 10}	{1275, 12}	{1290, 9}	{1305, 9}	{1320, 9}	{1335, 11}	{1350, 13}	{1365, 16}	{1380, 10}	{1395, 4}	{1410, 8}	{1425, 12}	{1440, 7}	{1455, 9}	{1470, 12}	{1485, 16}	{1500, 12}	{}	{0, 10}	{15, 8}	{30, 10}	{45, 7}	{60, 12}	{75, 12}	{90, 9}	{105, 12}	{120, 13}	{135, 11}	{150, 13}	{165, 15}	{180, 14}	{195, 10}	{210, 9}	{225, 7}	{240, 4}	{255, 4}	{270, 7}	{285, 10}	{300, 18}	{315, 16}	{330, 7}	{345, 15}	{360, 5}	{375, 6}	{390, 12}	{405, 10}	{420, 10}	{435, 8}	{450, 12}	{465, 11}	{480, 6}	{495, 16}	{510, 13}	{525, 9}	{540, 16}	{555, 12}	{570, 7}	{585, 5}	{600, 8}	{615, 4}	{630, 8}	{645, 8}	{660, 14}	{675, 11}	{690, 13}	{705, 6}	{720, 16}	{735, 11}	{750, 11}	{765, 11}	{780, 11}	{795, 9}	{810, 8}	{825, 7}	{840, 10}	{855, 10}	{870, 8}	{885, 7}	{900, 5}	{915, 8}	{930, 12}	{945, 9}	{960, 1}	{975, 8}	{990, 12}	{1005, 10}	{1020, 10}	{1035, 13}	{1050, 16}	{1065, 10}	{1080, 12}	{1095, 10}	{1110, 10}	{1125, 14}	{1140, 11}	{1155, 13}	{1170, 10}	{1185, 16}	{1200, 4}	{1215, 9}	{1230, 11}	{1245, 11}	{1260, 8}	{1275, 11}	{1290, 11}	{1305, 9}	{1320, 9}	{1335, 6}	{1350, 6}	{1365, 6}	{1380, 9}	{1395, 16}	{1410, 17}	{1425, 12}	{1440, 7}	{1455, 9}	{1470, 3}	{1485, 5}	{1500, 10}	{}	{0, 10}	{15, 3}	{30, 7}	{45, 11}	{60, 9}	{75, 7}	{90, 14}	{105, 6}	{120, 11}	{135, 13}	{150, 12}	{165, 10}	{180, 12}	{195, 13}	{210, 15}	{225, 6}	{240, 5}	{255, 5}	{270, 7}	{285, 13}	{300, 6}	{315, 11}	{330, 3}	{345, 7}	{360, 14}	{375, 11}	{390, 10}	{405, 11}	{420, 9}	{435, 6}	{450, 13}	{465, 8}	{480, 9}	{495, 11}	{510, 12}	{525, 7}	{540, 6}	{555, 7}	{570, 7}	{585, 11}	{600, 12}	{615, 10}	{630, 7}	{645, 9}	{660, 7}	{675, 12}	{690, 17}	{705, 11}	{720, 6}	{735, 18}	{750, 9}	{765, 15}	{780, 12}	{795, 6}	{810, 10}	{825, 11}	{840, 17}	{855, 8}	{870, 7}	{885, 12}	{900, 7}	{915, 10}	{930, 7}	{945, 11}	{960, 11}	{975, 10}	{990, 11}	{1005, 10}	{1020, 13}	{1035, 7}	{1050, 9}	{1065, 10}	{1080, 10}	{1095, 12}	{1110, 16}	{1125, 12}	{1140, 9}	{1155, 10}	{1170, 7}	{1185, 8}	{1200, 7}	{1215, 7}	{1230, 15}	{1245, 12}	{1260, 16}	{1275, 9}	{1290, 12}	{1305, 9}	{1320, 5}	{1335, 5}	{1350, 11}	{1365, 13}	{1380, 12}	{1395, 14}	{1410, 12}	{1425, 11}	{1440, 8}	{1455, 10}	{1470, 6}	{1485, 10}	{1500, 13}	{}	{0, 10}	{15, 10}	{30, 9}	{45, 11}	{60, 17}	{75, 14}	{90, 12}	{105, 16}	{120, 12}	{135, 9}	{150, 11}	{165, 8}	{180, 9}	{195, 9}	{210, 11}	{225, 6}	{240, 11}	{255, 9}	{270, 4}	{285, 3}	{300, 6}	{315, 8}	{330, 2}	{345, 10}	{360, 13}	{375, 10}	{390, 7}	{405, 9}	{420, 9}	{435, 10}	{450, 14}	{465, 11}	{480, 4}	{495, 8}	{510, 11}	{525, 6}	{540, 12}	{555, 9}	{570, 6}	{585, 8}	{600, 9}	{615, 10}	{630, 9}	{645, 13}	{660, 8}	{675, 8}	{690, 12}	{705, 9}	{720, 10}	{735, 11}	{750, 10}	{765, 18}	{780, 10}	{795, 9}	{810, 5}	{825, 8}	{840, 8}	{855, 6}	{870, 3}	{885, 8}	{900, 14}	{915, 12}	{930, 10}	{945, 11}	{960, 15}	{975, 11}	{990, 11}	{1005, 11}	{1020, 11}	{1035, 10}	{1050, 10}	{1065, 8}	{1080, 8}	{1095, 10}	{1110, 9}	{1125, 9}	{1140, 12}	{1155, 12}	{1170, 13}	{1185, 15}	{1200, 8}	{1215, 13}	{1230, 9}	{1245, 11}	{1260, 10}	{1275, 5}	{1290, 5}	{1305, 4}	{1320, 6}	{1335, 13}	{1350, 12}	{1365, 12}	{1380, 8}	{1395, 8}	{1410, 6}	{1425, 9}	{1440, 5}	{1455, 5}	{1470, 11}	{1485, 5}	{1500, 6}	{}	{0, 10}	{15, 10}	{30, 6}	{45, 8}	{60, 9}	{75, 11}	{90, 11}	{105, 8}	{120, 9}	{135, 12}	{150, 5}	{165, 7}	{180, 8}	{195, 9}	{210, 7}	{225, 11}	{240, 6}	{255, 7}	{270, 6}	{285, 5}	{300, 10}	{315, 10}	{330, 13}	{345, 13}	{360, 6}	{375, 6}	{390, 8}	{405, 13}	{420, 10}	{435, 14}	{450, 17}	{465, 20}	{480, 9}	{495, 7}	{510, 14}	{525, 16}	{540, 9}	{555, 9}	{570, 10}	{585, 14}	{600, 7}	{615, 6}	{630, 12}	{645, 9}	{660, 9}	{675, 11}	{690, 10}	{705, 11}	{720, 9}	{735, 13}	{750, 17}	{765, 14}	{780, 11}	{795, 8}	{810, 9}	{825, 12}	{840, 10}	{855, 12}	{870, 9}	{885, 10}	{900, 10}	{915, 10}	{930, 4}	{945, 5}	{960, 12}	{975, 6}	{990, 5}	{1005, 11}	{1020, 10}	{1035, 9}	{1050, 7}	{1065, 11}	{1080, 14}	{1095, 13}	{1110, 12}	{1125, 11}	{1140, 3}	{1155, 2}	{1170, 8}	{1185, 11}	{1200, 10}	{1215, 13}	{1230, 14}	{1245, 14}	{1260, 11}	{1275, 10}	{1290, 10}	{1305, 10}	{1320, 10}	{1335, 9}	{1350, 11}	{1365, 10}	{1380, 10}	{1395, 10}	{1410, 9}	{1425, 4}	{1440, 6}	{1455, 10}	{1470, 10}	{1485, 6}	{1500, 10}	{}	{0, 10}	{15, 9}	{30, 9}	{45, 12}	{60, 10}	{75, 6}	{90, 13}	{105, 5}	{120, 12}	{135, 7}	{150, 10}	{165, 8}	{180, 10}	{195, 10}	{210, 15}	{225, 10}	{240, 11}	{255, 12}	{270, 11}	{285, 8}	{300, 8}	{315, 11}	{330, 9}	{345, 7}	{360, 8}	{375, 4}	{390, 12}	{405, 13}	{420, 12}	{435, 11}	{450, 9}	{465, 16}	{480, 13}	{495, 7}	{510, 18}	{525, 15}	{540, 21}	{555, 11}	{570, 5}	{585, 8}	{600, 6}	{615, 10}	{630, 8}	{645, 4}	{660, 10}	{675, 9}	{690, 5}	{705, 10}	{720, 14}	{735, 8}	{750, 6}	{765, 5}	{780, 11}	{795, 14}	{810, 11}	{825, 10}	{840, 8}	{855, 13}	{870, 8}	{885, 9}	{900, 6}	{915, 12}	{930, 12}	{945, 6}	{960, 9}	{975, 13}	{990, 12}	{1005, 16}	{1020, 8}	{1035, 13}	{1050, 10}	{1065, 6}	{1080, 8}	{1095, 7}	{1110, 5}	{1125, 6}	{1140, 13}	{1155, 14}	{1170, 12}	{1185, 14}	{1200, 17}	{1215, 8}	{1230, 8}	{1245, 12}	{1260, 9}	{1275, 7}	{1290, 5}	{1305, 10}	{1320, 5}	{1335, 5}	{1350, 10}	{1365, 15}	{1380, 14}	{1395, 11}	{1410, 9}	{1425, 7}	{1440, 7}	{1455, 13}	{1470, 14}	{1485, 8}	{1500, 9}	{}	{0, 10}	{15, 15}	{30, 6}	{45, 17}	{60, 12}	{75, 12}	{90, 12}	{105, 7}	{120, 15}	{135, 7}	{150, 7}	{165, 10}	{180, 9}	{195, 12}	{210, 10}	{225, 11}	{240, 12}	{255, 9}	{270, 15}	{285, 14}	{300, 14}	{315, 12}	{330, 12}	{345, 14}	{360, 11}	{375, 18}	{390, 9}	{405, 15}	{420, 10}	{435, 14}	{450, 14}	{465, 7}	{480, 8}	{495, 8}	{510, 6}	{525, 12}	{540, 6}	{555, 15}	{570, 13}	{585, 12}	{600, 10}	{615, 11}	{630, 17}	{645, 13}	{660, 12}	{675, 17}	{690, 8}	{705, 6}	{720, 15}	{735, 15}	{750, 10}	{765, 7}	{780, 6}	{795, 13}	{810, 9}	{825, 15}	{840, 13}	{855, 16}	{870, 9}	{885, 10}	{900, 8}	{915, 9}	{930, 8}	{945, 11}	{960, 4}	{975, 6}	{990, 13}	{1005, 16}	{1020, 16}	{1035, 13}	{1050, 12}	{1065, 6}	{1080, 9}	{1095, 8}	{1110, 9}	{1125, 12}	{1140, 7}	{1155, 8}	{1170, 12}	{1185, 8}	{1200, 10}	{1215, 14}	{1230, 10}	{1245, 12}	{1260, 11}	{1275, 11}	{1290, 8}	{1305, 9}	{1320, 10}	{1335, 14}	{1350, 16}	{1365, 13}	{1380, 16}	{1395, 9}	{1410, 11}	{1425, 5}	{1440, 4}	{1455, 4}	{1470, 9}	{1485, 13}	{1500, 18}	{}	{0, 10}	{15, 7}	{30, 11}	{45, 10}	{60, 13}	{75, 8}	{90, 13}	{105, 14}	{120, 11}	{135, 13}	{150, 7}	{165, 12}	{180, 17}	{195, 8}	{210, 4}	{225, 10}	{240, 10}	{255, 10}	{270, 5}	{285, 9}	{300, 14}	{315, 7}	{330, 8}	{345, 11}	{360, 5}	{375, 11}	{390, 13}	{405, 11}	{420, 13}	{435, 6}	{450, 8}	{465, 14}	{480, 11}	{495, 7}	{510, 18}	{525, 8}	{540, 8}	{555, 10}	{570, 5}	{585, 8}	{600, 6}	{615, 8}	{630, 9}	{645, 7}	{660, 11}	{675, 10}	{690, 8}	{705, 8}	{720, 9}	{735, 4}	{750, 10}	{765, 12}	{780, 14}	{795, 13}	{810, 9}	{825, 12}	{840, 8}	{855, 13}	{870, 8}	{885, 9}	{900, 9}	{915, 11}	{930, 12}	{945, 4}	{960, 8}	{975, 12}	{990, 11}	{1005, 7}	{1020, 9}	{1035, 14}	{1050, 8}	{1065, 8}	{1080, 6}	{1095, 9}	{1110, 5}	{1125, 9}	{1140, 9}	{1155, 16}	{1170, 9}	{1185, 10}	{1200, 5}	{1215, 13}	{1230, 19}	{1245, 13}	{1260, 10}	{1275, 16}	{1290, 10}	{1305, 13}	{1320, 7}	{1335, 7}	{1350, 11}	{1365, 8}	{1380, 14}	{1395, 8}	{1410, 10}	{1425, 14}	{1440, 13}	{1455, 16}	{1470, 8}	{1485, 14}	{1500, 5}	{}	{0, 10}	{15, 6}	{30, 10}	{45, 9}	{60, 6}	{75, 4}	{90, 8}	{105, 10}	{120, 13}	{135, 9}	{150, 12}	{165, 8}	{180, 14}	{195, 10}	{210, 8}	{225, 14}	{240, 14}	{255, 9}	{270, 6}	{285, 12}	{300, 11}	{315, 12}	{330, 14}	{345, 11}	{360, 6}	{375, 10}	{390, 12}	{405, 18}	{420, 16}	{435, 11}	{450, 12}	{465, 8}	{480, 9}	{495, 11}	{510, 12}	{525, 5}	{540, 11}	{555, 11}	{570, 8}	{585, 7}	{600, 11}	{615, 13}	{630, 11}	{645, 15}	{660, 17}	{675, 7}	{690, 6}	{705, 3}	{720, 10}	{735, 8}	{750, 9}	{765, 9}	{780, 6}	{795, 6}	{810, 4}	{825, 8}	{840, 6}	{855, 10}	{870, 8}	{885, 8}	{900, 16}	{915, 14}	{930, 7}	{945, 10}	{960, 10}	{975, 13}	{990, 7}	{1005, 12}	{1020, 14}	{1035, 9}	{1050, 9}	{1065, 12}	{1080, 15}	{1095, 13}	{1110, 12}	{1125, 11}	{1140, 10}	{1155, 6}	{1170, 7}	{1185, 5}	{1200, 9}	{1215, 16}	{1230, 14}	{1245, 7}	{1260, 11}	{1275, 13}	{1290, 11}	{1305, 10}	{1320, 15}	{1335, 8}	{1350, 20}	{1365, 14}	{1380, 10}	{1395, 8}	{1410, 10}	{1425, 9}	{1440, 10}	{1455, 12}	{1470, 8}	{1485, 8}	{1500, 11}	{}	{0, 10}	{15, 9}	{30, 10}	{45, 8}	{60, 11}	{75, 14}	{90, 11}	{105, 15}	{120, 9}	{135, 12}	{150, 11}	{165, 8}	{180, 11}	{195, 14}	{210, 10}	{225, 15}	{240, 10}	{255, 9}	{270, 11}	{285, 14}	{300, 12}	{315, 7}	{330, 11}	{345, 7}	{360, 8}	{375, 5}	{390, 7}	{405, 7}	{420, 5}	{435, 9}	{450, 9}	{465, 8}	{480, 8}	{495, 13}	{510, 9}	{525, 10}	{540, 8}	{555, 7}	{570, 12}	{585, 11}	{600, 12}	{615, 7}	{630, 6}	{645, 9}	{660, 10}	{675, 11}	{690, 5}	{705, 6}	{720, 5}	{735, 7}	{750, 6}	{765, 7}	{780, 11}	{795, 11}	{810, 9}	{825, 10}	{840, 11}	{855, 9}	{870, 8}	{885, 10}	{900, 10}	{915, 9}	{930, 8}	{945, 12}	{960, 10}	{975, 8}	{990, 10}	{1005, 14}	{1020, 12}	{1035, 10}	{1050, 14}	{1065, 9}	{1080, 9}	{1095, 10}	{1110, 9}	{1125, 10}	{1140, 7}	{1155, 9}	{1170, 13}	{1185, 14}	{1200, 12}	{1215, 8}	{1230, 9}	{1245, 11}	{1260, 11}	{1275, 7}	{1290, 12}	{1305, 4}	{1320, 9}	{1335, 7}	{1350, 12}	{1365, 7}	{1380, 4}	{1395, 2}	{1410, 9}	{1425, 9}	{1440, 8}	{1455, 12}	{1470, 5}	{1485, 6}	{1500, 10}	{}	{0, 10}	{15, 8}	{30, 7}	{45, 7}	{60, 11}	{75, 9}	{90, 11}	{105, 14}	{120, 13}	{135, 11}	{150, 14}	{165, 7}	{180, 11}	{195, 8}	{210, 11}	{225, 7}	{240, 6}	{255, 14}	{270, 11}	{285, 7}	{300, 9}	{315, 10}	{330, 6}	{345, 8}	{360, 15}	{375, 19}	{390, 14}	{405, 9}	{420, 10}	{435, 9}	{450, 7}	{465, 12}	{480, 13}	{495, 6}	{510, 8}	{525, 17}	{540, 13}	{555, 7}	{570, 15}	{585, 16}	{600, 9}	{615, 9}	{630, 7}	{645, 8}	{660, 9}	{675, 5}	{690, 10}	{705, 12}	{720, 8}	{735, 17}	{750, 10}	{765, 7}	{780, 12}	{795, 7}	{810, 6}	{825, 12}	{840, 12}	{855, 16}	{870, 12}	{885, 12}	{900, 9}	{915, 8}	{930, 8}	{945, 13}	{960, 15}	{975, 11}	{990, 14}	{1005, 16}	{1020, 12}	{1035, 13}	{1050, 13}	{1065, 8}	{1080, 12}	{1095, 15}	{1110, 11}	{1125, 10}	{1140, 12}	{1155, 11}	{1170, 14}	{1185, 9}	{1200, 10}	{1215, 12}	{1230, 14}	{1245, 9}	{1260, 5}	{1275, 7}	{1290, 12}	{1305, 7}	{1320, 13}	{1335, 13}	{1350, 8}	{1365, 14}	{1380, 9}	{1395, 6}	{1410, 9}	{1425, 6}	{1440, 11}	{1455, 13}	{1470, 11}	{1485, 17}	{1500, 10}	{}	{0, 10}	{15, 6}	{30, 11}	{45, 8}	{60, 3}	{75, 8}	{90, 7}	{105, 6}	{120, 5}	{135, 6}	{150, 13}	{165, 6}	{180, 9}	{195, 5}	{210, 6}	{225, 7}	{240, 12}	{255, 9}	{270, 6}	{285, 8}	{300, 6}	{315, 12}	{330, 16}	{345, 15}	{360, 10}	{375, 7}	{390, 10}	{405, 7}	{420, 7}	{435, 13}	{450, 8}	{465, 9}	{480, 4}	{495, 15}	{510, 12}	{525, 21}	{540, 11}	{555, 9}	{570, 6}	{585, 12}	{600, 15}	{615, 13}	{630, 5}	{645, 9}	{660, 5}	{675, 9}	{690, 10}	{705, 12}	{720, 14}	{735, 8}	{750, 12}	{765, 7}	{780, 8}	{795, 12}	{810, 6}	{825, 15}	{840, 13}	{855, 14}	{870, 15}	{885, 12}	{900, 10}	{915, 10}	{930, 3}	{945, 7}	{960, 12}	{975, 17}	{990, 9}	{1005, 7}	{1020, 9}	{1035, 8}	{1050, 6}	{1065, 7}	{1080, 12}	{1095, 6}	{1110, 13}	{1125, 9}	{1140, 11}	{1155, 11}	{1170, 15}	{1185, 11}	{1200, 15}	{1215, 10}	{1230, 9}	{1245, 11}	{1260, 12}	{1275, 12}	{1290, 14}	{1305, 10}	{1320, 14}	{1335, 9}	{1350, 13}	{1365, 11}	{1380, 10}	{1395, 9}	{1410, 14}	{1425, 16}	{1440, 17}	{1455, 14}	{1470, 13}	{1485, 9}	{1500, 6}	{}	{0, 10}	{15, 13}	{30, 10}	{45, 3}	{60, 9}	{75, 15}	{90, 14}	{105, 6}	{120, 14}	{135, 10}	{150, 6}	{165, 5}	{180, 7}	{195, 9}	{210, 8}	{225, 13}	{240, 10}	{255, 12}	{270, 6}	{285, 6}	{300, 9}	{315, 12}	{330, 11}	{345, 9}	{360, 13}	{375, 12}	{390, 13}	{405, 11}	{420, 7}	{435, 9}	{450, 12}	{465, 9}	{480, 14}	{495, 14}	{510, 13}	{525, 8}	{540, 9}	{555, 9}	{570, 14}	{585, 12}	{600, 4}	{615, 6}	{630, 9}	{645, 9}	{660, 12}	{675, 11}	{690, 10}	{705, 4}	{720, 16}	{735, 8}	{750, 10}	{765, 10}	{780, 11}	{795, 11}	{810, 6}	{825, 5}	{840, 5}	{855, 8}	{870, 6}	{885, 10}	{900, 6}	{915, 6}	{930, 11}	{945, 14}	{960, 12}	{975, 7}	{990, 11}	{1005, 9}	{1020, 17}	{1035, 10}	{1050, 9}	{1065, 9}	{1080, 19}	{1095, 10}	{1110, 11}	{1125, 13}	{1140, 16}	{1155, 10}	{1170, 3}	{1185, 4}	{1200, 7}	{1215, 11}	{1230, 11}	{1245, 11}	{1260, 8}	{1275, 9}	{1290, 12}	{1305, 10}	{1320, 7}	{1335, 7}	{1350, 8}	{1365, 11}	{1380, 9}	{1395, 7}	{1410, 9}	{1425, 12}	{1440, 13}	{1455, 8}	{1470, 5}	{1485, 11}	{1500, 11}	{}	{0, 10}	{15, 12}	{30, 13}	{45, 14}	{60, 9}	{75, 11}	{90, 15}	{105, 10}	{120, 13}	{135, 6}	{150, 7}	{165, 8}	{180, 11}	{195, 5}	{210, 12}	{225, 8}	{240, 8}	{255, 6}	{270, 11}	{285, 9}	{300, 10}	{315, 7}	{330, 6}	{345, 10}	{360, 9}	{375, 7}	{390, 7}	{405, 13}	{420, 11}	{435, 11}	{450, 13}	{465, 15}	{480, 9}	{495, 10}	{510, 8}	{525, 9}	{540, 11}	{555, 7}	{570, 8}	{585, 10}	{600, 8}	{615, 6}	{630, 12}	{645, 8}	{660, 8}	{675, 6}	{690, 6}	{705, 6}	{720, 8}	{735, 10}	{750, 14}	{765, 15}	{780, 8}	{795, 9}	{810, 15}	{825, 19}	{840, 8}	{855, 15}	{870, 4}	{885, 11}	{900, 5}	{915, 8}	{930, 7}	{945, 11}	{960, 16}	{975, 8}	{990, 11}	{1005, 10}	{1020, 7}	{1035, 12}	{1050, 13}	{1065, 16}	{1080, 6}	{1095, 11}	{1110, 8}	{1125, 15}	{1140, 11}	{1155, 9}	{1170, 17}	{1185, 15}	{1200, 14}	{1215, 4}	{1230, 5}	{1245, 5}	{1260, 9}	{1275, 16}	{1290, 19}	{1305, 17}	{1320, 13}	{1335, 11}	{1350, 13}	{1365, 10}	{1380, 7}	{1395, 10}	{1410, 9}	{1425, 4}	{1440, 5}	{1455, 13}	{1470, 14}	{1485, 8}	{1500, 13}	{}	{0, 10}	{15, 6}	{30, 8}	{45, 12}	{60, 8}	{75, 2}	{90, 10}	{105, 12}	{120, 11}	{135, 9}	{150, 11}	{165, 6}	{180, 10}	{195, 11}	{210, 7}	{225, 13}	{240, 10}	{255, 14}	{270, 8}	{285, 9}	{300, 8}	{315, 9}	{330, 13}	{345, 6}	{360, 16}	{375, 16}	{390, 8}	{405, 9}	{420, 9}	{435, 9}	{450, 6}	{465, 8}	{480, 10}	{495, 11}	{510, 4}	{525, 11}	{540, 11}	{555, 10}	{570, 14}	{585, 10}	{600, 7}	{615, 14}	{630, 16}	{645, 10}	{660, 8}	{675, 5}	{690, 7}	{705, 9}	{720, 9}	{735, 8}	{750, 12}	{765, 5}	{780, 11}	{795, 11}	{810, 15}	{825, 13}	{840, 10}	{855, 8}	{870, 8}	{885, 9}	{900, 10}	{915, 6}	{930, 3}	{945, 4}	{960, 8}	{975, 18}	{990, 12}	{1005, 9}	{1020, 7}	{1035, 8}	{1050, 5}	{1065, 13}	{1080, 5}	{1095, 2}	{1110, 7}	{1125, 11}	{1140, 4}	{1155, 11}	{1170, 9}	{1185, 6}	{1200, 14}	{1215, 12}	{1230, 11}	{1245, 14}	{1260, 15}	{1275, 5}	{1290, 11}	{1305, 9}	{1320, 11}	{1335, 14}	{1350, 7}	{1365, 5}	{1380, 7}	{1395, 4}	{1410, 12}	{1425, 6}	{1440, 7}	{1455, 8}	{1470, 12}	{1485, 9}	{1500, 3}	{}	{0, 10}	{15, 9}	{30, 8}	{45, 8}	{60, 10}	{75, 5}	{90, 5}	{105, 6}	{120, 5}	{135, 13}	{150, 15}	{165, 9}	{180, 9}	{195, 7}	{210, 7}	{225, 10}	{240, 14}	{255, 8}	{270, 15}	{285, 5}	{300, 9}	{315, 12}	{330, 8}	{345, 6}	{360, 6}	{375, 9}	{390, 11}	{405, 9}	{420, 3}	{435, 8}	{450, 4}	{465, 5}	{480, 7}	{495, 6}	{510, 9}	{525, 11}	{540, 11}	{555, 11}	{570, 14}	{585, 8}	{600, 6}	{615, 10}	{630, 6}	{645, 8}	{660, 5}	{675, 14}	{690, 10}	{705, 9}	{720, 15}	{735, 14}	{750, 11}	{765, 8}	{780, 8}	{795, 12}	{810, 12}	{825, 14}	{840, 9}	{855, 11}	{870, 14}	{885, 13}	{900, 12}	{915, 12}	{930, 10}	{945, 11}	{960, 11}	{975, 8}	{990, 6}	{1005, 7}	{1020, 10}	{1035, 5}	{1050, 11}	{1065, 12}	{1080, 12}	{1095, 12}	{1110, 10}	{1125, 7}	{1140, 9}	{1155, 10}	{1170, 9}	{1185, 10}	{1200, 4}	{1215, 6}	{1230, 4}	{1245, 12}	{1260, 12}	{1275, 8}	{1290, 10}	{1305, 12}	{1320, 5}	{1335, 7}	{1350, 8}	{1365, 9}	{1380, 12}	{1395, 15}	{1410, 16}	{1425, 11}	{1440, 5}	{1455, 5}	{1470, 9}	{1485, 6}	{1500, 9}	{}	{0, 10}	{15, 10}	{30, 7}	{45, 9}	{60, 10}	{75, 9}	{90, 5}	{105, 8}	{120, 8}	{135, 12}	{150, 15}	{165, 12}	{180, 12}	{195, 13}	{210, 10}	{225, 13}	{240, 10}	{255, 7}	{270, 10}	{285, 10}	{300, 7}	{315, 11}	{330, 7}	{345, 11}	{360, 7}	{375, 9}	{390, 3}	{405, 6}	{420, 13}	{435, 10}	{450, 9}	{465, 7}	{480, 8}	{495, 16}	{510, 11}	{525, 16}	{540, 5}	{555, 6}	{570, 8}	{585, 6}	{600, 5}	{615, 6}	{630, 8}	{645, 6}	{660, 9}	{675, 11}	{690, 5}	{705, 14}	{720, 13}	{735, 9}	{750, 14}	{765, 11}	{780, 8}	{795, 10}	{810, 12}	{825, 14}	{840, 10}	{855, 9}	{870, 10}	{885, 7}	{900, 13}	{915, 11}	{930, 6}	{945, 8}	{960, 10}	{975, 13}	{990, 13}	{1005, 13}	{1020, 8}	{1035, 5}	{1050, 4}	{1065, 6}	{1080, 9}	{1095, 6}	{1110, 11}	{1125, 12}	{1140, 8}	{1155, 9}	{1170, 13}	{1185, 12}	{1200, 11}	{1215, 14}	{1230, 9}	{1245, 10}	{1260, 11}	{1275, 8}	{1290, 9}	{1305, 10}	{1320, 13}	{1335, 7}	{1350, 5}	{1365, 15}	{1380, 15}	{1395, 9}	{1410, 13}	{1425, 10}	{1440, 13}	{1455, 9}	{1470, 9}	{1485, 8}	{1500, 8}	{}	{0, 10}	{15, 10}	{30, 12}	{45, 9}	{60, 12}	{75, 7}	{90, 4}	{105, 6}	{120, 13}	{135, 14}	{150, 16}	{165, 6}	{180, 9}	{195, 12}	{210, 17}	{225, 16}	{240, 11}	{255, 6}	{270, 10}	{285, 10}	{300, 15}	{315, 12}	{330, 6}	{345, 12}	{360, 4}	{375, 14}	{390, 12}	{405, 8}	{420, 8}	{435, 14}	{450, 11}	{465, 7}	{480, 10}	{495, 9}	{510, 10}	{525, 12}	{540, 12}	{555, 8}	{570, 12}	{585, 11}	{600, 5}	{615, 1}	{630, 8}	{645, 9}	{660, 11}	{675, 13}	{690, 14}	{705, 8}	{720, 6}	{735, 6}	{750, 11}	{765, 13}	{780, 12}	{795, 8}	{810, 6}	{825, 15}	{840, 15}	{855, 11}	{870, 14}	{885, 9}	{900, 15}	{915, 15}	{930, 14}	{945, 8}	{960, 12}	{975, 7}	{990, 8}	{1005, 8}	{1020, 10}	{1035, 11}	{1050, 5}	{1065, 9}	{1080, 15}	{1095, 9}	{1110, 9}	{1125, 10}	{1140, 13}	{1155, 7}	{1170, 8}	{1185, 14}	{1200, 12}	{1215, 14}	{1230, 14}	{1245, 8}	{1260, 9}	{1275, 9}	{1290, 10}	{1305, 11}	{1320, 7}	{1335, 9}	{1350, 11}	{1365, 11}	{1380, 11}	{1395, 9}	{1410, 3}	{1425, 5}	{1440, 8}	{1455, 9}	{1470, 7}	{1485, 12}	{1500, 8}	{}	{0, 10}	{15, 14}	{30, 12}	{45, 12}	{60, 9}	{75, 11}	{90, 12}	{105, 10}	{120, 5}	{135, 9}	{150, 13}	{165, 14}	{180, 5}	{195, 6}	{210, 10}	{225, 19}	{240, 12}	{255, 11}	{270, 12}	{285, 7}	{300, 9}	{315, 8}	{330, 8}	{345, 12}	{360, 10}	{375, 12}	{390, 7}	{405, 7}	{420, 10}	{435, 13}	{450, 8}	{465, 7}	{480, 8}	{495, 8}	{510, 13}	{525, 13}	{540, 13}	{555, 7}	{570, 10}	{585, 10}	{600, 6}	{615, 5}	{630, 9}	{645, 13}	{660, 11}	{675, 14}	{690, 9}	{705, 9}	{720, 11}	{735, 10}	{750, 16}	{765, 9}	{780, 12}	{795, 6}	{810, 11}	{825, 6}	{840, 8}	{855, 10}	{870, 11}	{885, 14}	{900, 8}	{915, 9}	{930, 8}	{945, 14}	{960, 14}	{975, 12}	{990, 5}	{1005, 4}	{1020, 7}	{1035, 10}	{1050, 11}	{1065, 7}	{1080, 5}	{1095, 11}	{1110, 11}	{1125, 11}	{1140, 11}	{1155, 14}	{1170, 17}	{1185, 10}	{1200, 17}	{1215, 14}	{1230, 9}	{1245, 8}	{1260, 16}	{1275, 10}	{1290, 13}	{1305, 15}	{1320, 11}	{1335, 12}	{1350, 15}	{1365, 11}	{1380, 5}	{1395, 9}	{1410, 9}	{1425, 8}	{1440, 6}	{1455, 8}	{1470, 13}	{1485, 11}	{1500, 8}	{}	{0, 10}	{15, 11}	{30, 5}	{45, 7}	{60, 7}	{75, 6}	{90, 9}	{105, 11}	{120, 11}	{135, 7}	{150, 10}	{165, 10}	{180, 7}	{195, 16}	{210, 12}	{225, 14}	{240, 9}	{255, 10}	{270, 8}	{285, 4}	{300, 11}	{315, 7}	{330, 9}	{345, 9}	{360, 11}	{375, 12}	{390, 11}	{405, 16}	{420, 16}	{435, 13}	{450, 13}	{465, 7}	{480, 6}	{495, 11}	{510, 13}	{525, 7}	{540, 9}	{555, 12}	{570, 13}	{585, 13}	{600, 14}	{615, 10}	{630, 6}	{645, 6}	{660, 10}	{675, 7}	{690, 10}	{705, 10}	{720, 11}	{735, 15}	{750, 8}	{765, 8}	{780, 14}	{795, 16}	{810, 12}	{825, 9}	{840, 6}	{855, 9}	{870, 8}	{885, 10}	{900, 6}	{915, 9}	{930, 10}	{945, 14}	{960, 11}	{975, 14}	{990, 13}	{1005, 9}	{1020, 11}	{1035, 13}	{1050, 16}	{1065, 11}	{1080, 13}	{1095, 13}	{1110, 8}	{1125, 12}	{1140, 14}	{1155, 15}	{1170, 12}	{1185, 7}	{1200, 8}	{1215, 6}	{1230, 12}	{1245, 8}	{1260, 10}	{1275, 9}	{1290, 10}	{1305, 6}	{1320, 3}	{1335, 8}	{1350, 11}	{1365, 10}	{1380, 12}	{1395, 9}	{1410, 10}	{1425, 12}	{1440, 10}	{1455, 6}	{1470, 7}	{1485, 16}	{1500, 9}	{}	{0, 10}	{15, 9}	{30, 3}	{45, 15}	{60, 11}	{75, 7}	{90, 8}	{105, 13}	{120, 13}	{135, 9}	{150, 14}	{165, 15}	{180, 11}	{195, 13}	{210, 10}	{225, 8}	{240, 12}	{255, 11}	{270, 10}	{285, 11}	{300, 7}	{315, 6}	{330, 8}	{345, 4}	{360, 8}	{375, 10}	{390, 11}	{405, 10}	{420, 14}	{435, 11}	{450, 8}	{465, 14}	{480, 11}	{495, 10}	{510, 13}	{525, 11}	{540, 14}	{555, 8}	{570, 8}	{585, 11}	{600, 10}	{615, 8}	{630, 11}	{645, 9}	{660, 11}	{675, 9}	{690, 8}	{705, 10}	{720, 7}	{735, 10}	{750, 8}	{765, 8}	{780, 8}	{795, 9}	{810, 14}	{825, 16}	{840, 5}	{855, 6}	{870, 8}	{885, 4}	{900, 9}	{915, 12}	{930, 13}	{945, 8}	{960, 12}	{975, 11}	{990, 11}	{1005, 11}	{1020, 9}	{1035, 13}	{1050, 17}	{1065, 11}	{1080, 12}	{1095, 14}	{1110, 11}	{1125, 14}	{1140, 13}	{1155, 10}	{1170, 8}	{1185, 13}	{1200, 11}	{1215, 12}	{1230, 9}	{1245, 12}	{1260, 13}	{1275, 10}	{1290, 11}	{1305, 11}	{1320, 11}	{1335, 8}	{1350, 11}	{1365, 10}	{1380, 11}	{1395, 16}	{1410, 11}	{1425, 12}	{1440, 10}	{1455, 11}	{1470, 10}	{1485, 10}	{1500, 7}	{}	{0, 10}	{15, 10}	{30, 11}	{45, 13}	{60, 5}	{75, 9}	{90, 8}	{105, 11}	{120, 8}	{135, 14}	{150, 9}	{165, 10}	{180, 14}	{195, 12}	{210, 10}	{225, 6}	{240, 6}	{255, 8}	{270, 11}	{285, 12}	{300, 12}	{315, 13}	{330, 14}	{345, 9}	{360, 5}	{375, 9}	{390, 10}	{405, 11}	{420, 8}	{435, 10}	{450, 6}	{465, 8}	{480, 12}	{495, 15}	{510, 13}	{525, 12}	{540, 10}	{555, 14}	{570, 11}	{585, 12}	{600, 12}	{615, 10}	{630, 9}	{645, 9}	{660, 11}	{675, 23}	{690, 18}	{705, 17}	{720, 9}	{735, 11}	{750, 10}	{765, 10}	{780, 10}	{795, 12}	{810, 11}	{825, 10}	{840, 10}	{855, 5}	{870, 13}	{885, 11}	{900, 9}	{915, 10}	{930, 8}	{945, 7}	{960, 7}	{975, 8}	{990, 10}	{1005, 8}	{1020, 8}	{1035, 10}	{1050, 10}	{1065, 7}	{1080, 9}	{1095, 9}	{1110, 7}	{1125, 10}	{1140, 13}	{1155, 13}	{1170, 12}	{1185, 13}	{1200, 10}	{1215, 16}	{1230, 12}	{1245, 11}	{1260, 13}	{1275, 12}	{1290, 9}	{1305, 13}	{1320, 14}	{1335, 11}	{1350, 10}	{1365, 8}	{1380, 7}	{1395, 10}	{1410, 10}	{1425, 11}	{1440, 12}	{1455, 15}	{1470, 12}	{1485, 9}	{1500, 13}	{}	{0, 10}	{15, 11}	{30, 7}	{45, 11}	{60, 7}	{75, 10}	{90, 12}	{105, 10}	{120, 8}	{135, 14}	{150, 10}	{165, 16}	{180, 11}	{195, 8}	{210, 7}	{225, 12}	{240, 12}	{255, 10}	{270, 16}	{285, 12}	{300, 10}	{315, 12}	{330, 10}	{345, 11}	{360, 9}	{375, 6}	{390, 9}	{405, 10}	{420, 11}	{435, 7}	{450, 6}	{465, 8}	{480, 8}	{495, 8}	{510, 8}	{525, 14}	{540, 15}	{555, 7}	{570, 5}	{585, 9}	{600, 6}	{615, 7}	{630, 11}	{645, 11}	{660, 4}	{675, 10}	{690, 8}	{705, 8}	{720, 8}	{735, 9}	{750, 13}	{765, 11}	{780, 18}	{795, 12}	{810, 10}	{825, 9}	{840, 8}	{855, 9}	{870, 14}	{885, 14}	{900, 14}	{915, 10}	{930, 6}	{945, 6}	{960, 9}	{975, 8}	{990, 10}	{1005, 6}	{1020, 8}	{1035, 13}	{1050, 5}	{1065, 8}	{1080, 4}	{1095, 15}	{1110, 14}	{1125, 9}	{1140, 10}	{1155, 14}	{1170, 15}	{1185, 11}	{1200, 5}	{1215, 9}	{1230, 12}	{1245, 14}	{1260, 12}	{1275, 11}	{1290, 8}	{1305, 8}	{1320, 7}	{1335, 7}	{1350, 10}	{1365, 6}	{1380, 12}	{1395, 11}	{1410, 3}	{1425, 6}	{1440, 6}	{1455, 11}	{1470, 11}	{1485, 8}	{1500, 5}	{}	{0, 10}	{15, 12}	{30, 6}	{45, 14}	{60, 7}	{75, 7}	{90, 6}	{105, 12}	{120, 9}	{135, 8}	{150, 16}	{165, 10}	{180, 11}	{195, 11}	{210, 9}	{225, 8}	{240, 9}	{255, 5}	{270, 5}	{285, 8}	{300, 12}	{315, 11}	{330, 10}	{345, 8}	{360, 11}	{375, 5}	{390, 12}	{405, 12}	{420, 13}	{435, 14}	{450, 5}	{465, 10}	{480, 4}	{495, 11}	{510, 9}	{525, 12}	{540, 9}	{555, 9}	{570, 9}	{585, 11}	{600, 12}	{615, 11}	{630, 10}	{645, 11}	{660, 14}	{675, 16}	{690, 11}	{705, 7}	{720, 7}	{735, 6}	{750, 13}	{765, 9}	{780, 13}	{795, 17}	{810, 9}	{825, 11}	{840, 10}	{855, 11}	{870, 8}	{885, 10}	{900, 6}	{915, 11}	{930, 8}	{945, 7}	{960, 9}	{975, 6}	{990, 9}	{1005, 3}	{1020, 8}	{1035, 5}	{1050, 7}	{1065, 9}	{1080, 8}	{1095, 9}	{1110, 14}	{1125, 14}	{1140, 10}	{1155, 5}	{1170, 17}	{1185, 11}	{1200, 11}	{1215, 7}	{1230, 9}	{1245, 6}	{1260, 11}	{1275, 10}	{1290, 10}	{1305, 7}	{1320, 10}	{1335, 7}	{1350, 12}	{1365, 16}	{1380, 16}	{1395, 13}	{1410, 8}	{1425, 14}	{1440, 9}	{1455, 10}	{1470, 11}	{1485, 8}	{1500, 9}	{}	{0, 10}	{15, 7}	{30, 11}	{45, 10}	{60, 5}	{75, 9}	{90, 18}	{105, 17}	{120, 6}	{135, 15}	{150, 8}	{165, 4}	{180, 7}	{195, 11}	{210, 11}	{225, 6}	{240, 4}	{255, 7}	{270, 12}	{285, 5}	{300, 11}	{315, 12}	{330, 8}	{345, 10}	{360, 12}	{375, 11}	{390, 13}	{405, 16}	{420, 10}	{435, 7}	{450, 7}	{465, 8}	{480, 7}	{495, 10}	{510, 8}	{525, 7}	{540, 8}	{555, 13}	{570, 12}	{585, 11}	{600, 15}	{615, 11}	{630, 17}	{645, 10}	{660, 11}	{675, 7}	{690, 6}	{705, 3}	{720, 7}	{735, 5}	{750, 7}	{765, 8}	{780, 9}	{795, 10}	{810, 12}	{825, 10}	{840, 4}	{855, 6}	{870, 12}	{885, 9}	{900, 5}	{915, 7}	{930, 5}	{945, 10}	{960, 8}	{975, 8}	{990, 6}	{1005, 8}	{1020, 10}	{1035, 8}	{1050, 7}	{1065, 8}	{1080, 10}	{1095, 10}	{1110, 13}	{1125, 5}	{1140, 8}	{1155, 7}	{1170, 9}	{1185, 8}	{1200, 7}	{1215, 6}	{1230, 6}	{1245, 6}	{1260, 4}	{1275, 8}	{1290, 11}	{1305, 12}	{1320, 11}	{1335, 11}	{1350, 8}	{1365, 7}	{1380, 3}	{1395, 10}	{1410, 13}	{1425, 11}	{1440, 12}	{1455, 12}	{1470, 15}	{1485, 13}	{1500, 15}	{}	{0, 10}	{15, 19}	{30, 12}	{45, 11}	{60, 9}	{75, 8}	{90, 10}	{105, 8}	{120, 8}	{135, 10}	{150, 12}	{165, 5}	{180, 11}	{195, 9}	{210, 9}	{225, 15}	{240, 8}	{255, 11}	{270, 8}	{285, 12}	{300, 11}	{315, 9}	{330, 8}	{345, 10}	{360, 7}	{375, 13}	{390, 17}	{405, 7}	{420, 9}	{435, 9}	{450, 13}	{465, 7}	{480, 9}	{495, 9}	{510, 11}	{525, 13}	{540, 7}	{555, 6}	{570, 10}	{585, 12}	{600, 14}	{615, 6}	{630, 9}	{645, 14}	{660, 11}	{675, 12}	{690, 9}	{705, 6}	{720, 6}	{735, 13}	{750, 11}	{765, 11}	{780, 9}	{795, 4}	{810, 12}	{825, 9}	{840, 10}	{855, 20}	{870, 12}	{885, 7}	{900, 10}	{915, 11}	{930, 11}	{945, 9}	{960, 6}	{975, 8}	{990, 10}	{1005, 9}	{1020, 15}	{1035, 12}	{1050, 12}	{1065, 9}	{1080, 12}	{1095, 12}	{1110, 10}	{1125, 9}	{1140, 10}	{1155, 7}	{1170, 12}	{1185, 10}	{1200, 11}	{1215, 15}	{1230, 13}	{1245, 6}	{1260, 6}	{1275, 8}	{1290, 11}	{1305, 14}	{1320, 13}	{1335, 9}	{1350, 9}	{1365, 9}	{1380, 6}	{1395, 7}	{1410, 5}	{1425, 5}	{1440, 10}	{1455, 9}	{1470, 14}	{1485, 16}	{1500, 9}	{}	{0, 10}	{15, 11}	{30, 4}	{45, 7}	{60, 10}	{75, 12}	{90, 7}	{105, 10}	{120, 13}	{135, 12}	{150, 13}	{165, 8}	{180, 13}	{195, 10}	{210, 9}	{225, 10}	{240, 7}	{255, 13}	{270, 9}	{285, 7}	{300, 12}	{315, 13}	{330, 13}	{345, 10}	{360, 9}	{375, 4}	{390, 14}	{405, 15}	{420, 8}	{435, 10}	{450, 9}	{465, 13}	{480, 13}	{495, 10}	{510, 9}	{525, 10}	{540, 13}	{555, 11}	{570, 13}	{585, 15}	{600, 8}	{615, 7}	{630, 16}	{645, 19}	{660, 12}	{675, 11}	{690, 3}	{705, 7}	{720, 10}	{735, 14}	{750, 10}	{765, 5}	{780, 8}	{795, 11}	{810, 11}	{825, 9}	{840, 15}	{855, 10}	{870, 11}	{885, 6}	{900, 10}	{915, 13}	{930, 4}	{945, 13}	{960, 16}	{975, 11}	{990, 6}	{1005, 5}	{1020, 8}	{1035, 9}	{1050, 9}	{1065, 10}	{1080, 11}	{1095, 5}	{1110, 10}	{1125, 12}	{1140, 13}	{1155, 9}	{1170, 9}	{1185, 7}	{1200, 16}	{1215, 14}	{1230, 8}	{1245, 15}	{1260, 8}	{1275, 11}	{1290, 12}	{1305, 6}	{1320, 4}	{1335, 11}	{1350, 10}	{1365, 8}	{1380, 12}	{1395, 4}	{1410, 5}	{1425, 7}	{1440, 7}	{1455, 12}	{1470, 4}	{1485, 5}	{1500, 12}	{}	{0, 10}	{15, 7}	{30, 12}	{45, 10}	{60, 7}	{75, 5}	{90, 12}	{105, 14}	{120, 13}	{135, 13}	{150, 11}	{165, 7}	{180, 15}	{195, 13}	{210, 11}	{225, 6}	{240, 6}	{255, 11}	{270, 4}	{285, 14}	{300, 7}	{315, 15}	{330, 11}	{345, 16}	{360, 11}	{375, 8}	{390, 11}	{405, 11}	{420, 12}	{435, 8}	{450, 10}	{465, 13}	{480, 8}	{495, 7}	{510, 10}	{525, 16}	{540, 10}	{555, 3}	{570, 11}	{585, 6}	{600, 11}	{615, 11}	{630, 11}	{645, 9}	{660, 14}	{675, 14}	{690, 11}	{705, 12}	{720, 15}	{735, 15}	{750, 7}	{765, 11}	{780, 8}	{795, 13}	{810, 11}	{825, 7}	{840, 16}	{855, 12}	{870, 8}	{885, 7}	{900, 8}	{915, 12}	{930, 11}	{945, 10}	{960, 16}	{975, 9}	{990, 12}	{1005, 12}	{1020, 13}	{1035, 9}	{1050, 9}	{1065, 5}	{1080, 5}	{1095, 10}	{1110, 14}	{1125, 10}	{1140, 4}	{1155, 8}	{1170, 11}	{1185, 16}	{1200, 9}	{1215, 11}	{1230, 5}	{1245, 14}	{1260, 13}	{1275, 12}	{1290, 13}	{1305, 11}	{1320, 14}	{1335, 9}	{1350, 11}	{1365, 6}	{1380, 8}	{1395, 16}	{1410, 7}	{1425, 6}	{1440, 12}	{1455, 10}	{1470, 10}	{1485, 12}	{1500, 12}	{}	{0, 10}	{15, 13}	{30, 11}	{45, 10}	{60, 8}	{75, 10}	{90, 14}	{105, 10}	{120, 16}	{135, 11}	{150, 10}	{165, 12}	{180, 9}	{195, 10}	{210, 6}	{225, 8}	{240, 5}	{255, 7}	{270, 7}	{285, 13}	{300, 8}	{315, 12}	{330, 6}	{345, 8}	{360, 7}	{375, 3}	{390, 6}	{405, 9}	{420, 6}	{435, 10}	{450, 8}	{465, 10}	{480, 14}	{495, 12}	{510, 13}	{525, 8}	{540, 10}	{555, 11}	{570, 7}	{585, 11}	{600, 7}	{615, 10}	{630, 12}	{645, 17}	{660, 11}	{675, 11}	{690, 12}	{705, 11}	{720, 12}	{735, 16}	{750, 12}	{765, 7}	{780, 18}	{795, 13}	{810, 12}	{825, 17}	{840, 14}	{855, 11}	{870, 11}	{885, 7}	{900, 10}	{915, 6}	{930, 11}	{945, 13}	{960, 13}	{975, 11}	{990, 12}	{1005, 12}	{1020, 8}	{1035, 13}	{1050, 12}	{1065, 8}	{1080, 15}	{1095, 7}	{1110, 6}	{1125, 11}	{1140, 11}	{1155, 10}	{1170, 9}	{1185, 11}	{1200, 11}	{1215, 15}	{1230, 7}	{1245, 5}	{1260, 12}	{1275, 12}	{1290, 7}	{1305, 11}	{1320, 5}	{1335, 12}	{1350, 13}	{1365, 12}	{1380, 13}	{1395, 9}	{1410, 8}	{1425, 10}	{1440, 6}	{1455, 10}	{1470, 11}	{1485, 10}	{1500, 12}	{}	{0, 10}	{15, 12}	{30, 12}	{45, 8}	{60, 8}	{75, 11}	{90, 13}	{105, 6}	{120, 8}	{135, 7}	{150, 9}	{165, 8}	{180, 11}	{195, 10}	{210, 8}	{225, 6}	{240, 8}	{255, 13}	{270, 13}	{285, 14}	{300, 12}	{315, 11}	{330, 10}	{345, 8}	{360, 12}	{375, 11}	{390, 11}	{405, 10}	{420, 8}	{435, 6}	{450, 7}	{465, 8}	{480, 15}	{495, 12}	{510, 19}	{525, 8}	{540, 9}	{555, 11}	{570, 8}	{585, 10}	{600, 14}	{615, 14}	{630, 4}	{645, 8}	{660, 15}	{675, 16}	{690, 20}	{705, 10}	{720, 6}	{735, 14}	{750, 9}	{765, 10}	{780, 7}	{795, 4}	{810, 8}	{825, 16}	{840, 8}	{855, 10}	{870, 9}	{885, 9}	{900, 10}	{915, 7}	{930, 8}	{945, 12}	{960, 9}	{975, 5}	{990, 11}	{1005, 12}	{1020, 8}	{1035, 10}	{1050, 12}	{1065, 7}	{1080, 9}	{1095, 10}	{1110, 8}	{1125, 12}	{1140, 14}	{1155, 13}	{1170, 9}	{1185, 7}	{1200, 5}	{1215, 10}	{1230, 12}	{1245, 6}	{1260, 6}	{1275, 5}	{1290, 8}	{1305, 9}	{1320, 5}	{1335, 10}	{1350, 8}	{1365, 9}	{1380, 8}	{1395, 13}	{1410, 9}	{1425, 12}	{1440, 11}	{1455, 9}	{1470, 16}	{1485, 13}	{1500, 18}	{}	{0, 10}	{15, 12}	{30, 10}	{45, 9}	{60, 14}	{75, 10}	{90, 7}	{105, 9}	{120, 14}	{135, 8}	{150, 13}	{165, 15}	{180, 16}	{195, 7}	{210, 11}	{225, 14}	{240, 17}	{255, 12}	{270, 11}	{285, 11}	{300, 17}	{315, 14}	{330, 9}	{345, 8}	{360, 9}	{375, 10}	{390, 12}	{405, 7}	{420, 10}	{435, 8}	{450, 8}	{465, 10}	{480, 14}	{495, 22}	{510, 15}	{525, 13}	{540, 9}	{555, 4}	{570, 7}	{585, 15}	{600, 18}	{615, 10}	{630, 7}	{645, 6}	{660, 10}	{675, 10}	{690, 12}	{705, 18}	{720, 10}	{735, 9}	{750, 8}	{765, 11}	{780, 11}	{795, 9}	{810, 12}	{825, 15}	{840, 14}	{855, 6}	{870, 10}	{885, 11}	{900, 8}	{915, 6}	{930, 9}	{945, 12}	{960, 10}	{975, 10}	{990, 13}	{1005, 12}	{1020, 11}	{1035, 12}	{1050, 10}	{1065, 11}	{1080, 9}	{1095, 13}	{1110, 20}	{1125, 14}	{1140, 13}	{1155, 9}	{1170, 16}	{1185, 17}	{1200, 7}	{1215, 14}	{1230, 8}	{1245, 7}	{1260, 12}	{1275, 10}	{1290, 10}	{1305, 7}	{1320, 7}	{1335, 5}	{1350, 11}	{1365, 11}	{1380, 11}	{1395, 12}	{1410, 14}	{1425, 10}	{1440, 20}	{1455, 13}	{1470, 18}	{1485, 7}	{1500, 11}	{}	{0, 10}	{15, 7}	{30, 11}	{45, 11}	{60, 5}	{75, 13}	{90, 15}	{105, 12}	{120, 14}	{135, 8}	{150, 12}	{165, 8}	{180, 10}	{195, 9}	{210, 9}	{225, 11}	{240, 9}	{255, 7}	{270, 11}	{285, 7}	{300, 6}	{315, 9}	{330, 9}	{345, 12}	{360, 14}	{375, 11}	{390, 7}	{405, 8}	{420, 14}	{435, 11}	{450, 13}	{465, 6}	{480, 9}	{495, 10}	{510, 7}	{525, 10}	{540, 5}	{555, 9}	{570, 6}	{585, 6}	{600, 10}	{615, 12}	{630, 10}	{645, 10}	{660, 22}	{675, 12}	{690, 15}	{705, 7}	{720, 11}	{735, 13}	{750, 8}	{765, 9}	{780, 16}	{795, 8}	{810, 10}	{825, 10}	{840, 14}	{855, 13}	{870, 8}	{885, 16}	{900, 12}	{915, 11}	{930, 13}	{945, 11}	{960, 13}	{975, 8}	{990, 11}	{1005, 7}	{1020, 9}	{1035, 12}	{1050, 7}	{1065, 8}	{1080, 15}	{1095, 11}	{1110, 9}	{1125, 9}	{1140, 5}	{1155, 9}	{1170, 11}	{1185, 8}	{1200, 15}	{1215, 16}	{1230, 10}	{1245, 12}	{1260, 9}	{1275, 11}	{1290, 10}	{1305, 11}	{1320, 8}	{1335, 10}	{1350, 17}	{1365, 16}	{1380, 12}	{1395, 5}	{1410, 11}	{1425, 14}	{1440, 12}	{1455, 10}	{1470, 9}	{1485, 6}	{1500, 12}	{}	{0, 10}	{15, 8}	{30, 17}	{45, 10}	{60, 15}	{75, 15}	{90, 11}	{105, 8}	{120, 9}	{135, 10}	{150, 17}	{165, 13}	{180, 17}	{195, 7}	{210, 8}	{225, 9}	{240, 13}	{255, 8}	{270, 13}	{285, 14}	{300, 10}	{315, 10}	{330, 16}	{345, 15}	{360, 13}	{375, 14}	{390, 8}	{405, 10}	{420, 8}	{435, 9}	{450, 7}	{465, 6}	{480, 10}	{495, 7}	{510, 12}	{525, 5}	{540, 16}	{555, 12}	{570, 6}	{585, 6}	{600, 9}	{615, 11}	{630, 7}	{645, 6}	{660, 8}	{675, 7}	{690, 12}	{705, 11}	{720, 13}	{735, 6}	{750, 7}	{765, 11}	{780, 6}	{795, 13}	{810, 10}	{825, 11}	{840, 13}	{855, 10}	{870, 9}	{885, 14}	{900, 9}	{915, 7}	{930, 8}	{945, 8}	{960, 4}	{975, 14}	{990, 9}	{1005, 9}	{1020, 11}	{1035, 15}	{1050, 13}	{1065, 6}	{1080, 9}	{1095, 11}	{1110, 15}	{1125, 13}	{1140, 9}	{1155, 11}	{1170, 11}	{1185, 9}	{1200, 7}	{1215, 8}	{1230, 8}	{1245, 7}	{1260, 12}	{1275, 12}	{1290, 8}	{1305, 9}	{1320, 12}	{1335, 15}	{1350, 12}	{1365, 6}	{1380, 13}	{1395, 7}	{1410, 4}	{1425, 6}	{1440, 5}	{1455, 5}	{1470, 12}	{1485, 11}	{1500, 13}	{}	{0, 10}	{15, 10}	{30, 10}	{45, 6}	{60, 10}	{75, 11}	{90, 8}	{105, 8}	{120, 6}	{135, 13}	{150, 12}	{165, 7}	{180, 10}	{195, 8}	{210, 13}	{225, 8}	{240, 8}	{255, 10}	{270, 10}	{285, 9}	{300, 6}	{315, 11}	{330, 10}	{345, 7}	{360, 12}	{375, 14}	{390, 6}	{405, 11}	{420, 6}	{435, 12}	{450, 11}	{465, 8}	{480, 11}	{495, 4}	{510, 12}	{525, 13}	{540, 10}	{555, 10}	{570, 11}	{585, 11}	{600, 14}	{615, 11}	{630, 11}	{645, 8}	{660, 9}	{675, 7}	{690, 13}	{705, 11}	{720, 10}	{735, 11}	{750, 8}	{765, 7}	{780, 9}	{795, 6}	{810, 9}	{825, 11}	{840, 10}	{855, 8}	{870, 9}	{885, 11}	{900, 11}	{915, 14}	{930, 6}	{945, 4}	{960, 7}	{975, 14}	{990, 17}	{1005, 6}	{1020, 12}	{1035, 15}	{1050, 7}	{1065, 9}	{1080, 10}	{1095, 9}	{1110, 8}	{1125, 10}	{1140, 16}	{1155, 10}	{1170, 10}	{1185, 6}	{1200, 3}	{1215, 8}	{1230, 11}	{1245, 11}	{1260, 8}	{1275, 9}	{1290, 11}	{1305, 11}	{1320, 13}	{1335, 1}	{1350, 10}	{1365, 9}	{1380, 12}	{1395, 9}	{1410, 9}	{1425, 14}	{1440, 16}	{1455, 7}	{1470, 5}	{1485, 9}	{1500, 7}	{}	{0, 10}	{15, 16}	{30, 12}	{45, 7}	{60, 14}	{75, 11}	{90, 11}	{105, 16}	{120, 11}	{135, 6}	{150, 11}	{165, 12}	{180, 9}	{195, 6}	{210, 12}	{225, 6}	{240, 10}	{255, 12}	{270, 11}	{285, 11}	{300, 12}	{315, 7}	{330, 10}	{345, 16}	{360, 18}	{375, 15}	{390, 10}	{405, 10}	{420, 7}	{435, 6}	{450, 7}	{465, 9}	{480, 4}	{495, 5}	{510, 8}	{525, 9}	{540, 6}	{555, 13}	{570, 13}	{585, 10}	{600, 13}	{615, 5}	{630, 9}	{645, 12}	{660, 12}	{675, 12}	{690, 12}	{705, 11}	{720, 8}	{735, 7}	{750, 7}	{765, 9}	{780, 9}	{795, 7}	{810, 8}	{825, 7}	{840, 7}	{855, 10}	{870, 10}	{885, 12}	{900, 9}	{915, 9}	{930, 6}	{945, 6}	{960, 12}	{975, 11}	{990, 11}	{1005, 16}	{1020, 10}	{1035, 10}	{1050, 9}	{1065, 15}	{1080, 9}	{1095, 17}	{1110, 14}	{1125, 12}	{1140, 12}	{1155, 9}	{1170, 6}	{1185, 12}	{1200, 11}	{1215, 9}	{1230, 12}	{1245, 11}	{1260, 13}	{1275, 9}	{1290, 9}	{1305, 8}	{1320, 12}	{1335, 4}	{1350, 6}	{1365, 5}	{1380, 10}	{1395, 11}	{1410, 7}	{1425, 9}	{1440, 12}	{1455, 9}	{1470, 14}	{1485, 9}	{1500, 12}	{}	{0, 10}	{15, 7}	{30, 10}	{45, 13}	{60, 13}	{75, 8}	{90, 12}	{105, 13}	{120, 5}	{135, 8}	{150, 5}	{165, 13}	{180, 10}	{195, 11}	{210, 11}	{225, 7}	{240, 11}	{255, 6}	{270, 12}	{285, 9}	{300, 10}	{315, 13}	{330, 9}	{345, 8}	{360, 8}	{375, 15}	{390, 14}	{405, 14}	{420, 8}	{435, 8}	{450, 10}	{465, 11}	{480, 17}	{495, 7}	{510, 10}	{525, 12}	{540, 11}	{555, 11}	{570, 15}	{585, 13}	{600, 8}	{615, 12}	{630, 7}	{645, 15}	{660, 9}	{675, 14}	{690, 8}	{705, 6}	{720, 10}	{735, 9}	{750, 13}	{765, 11}	{780, 14}	{795, 7}	{810, 9}	{825, 8}	{840, 8}	{855, 5}	{870, 9}	{885, 11}	{900, 18}	{915, 15}	{930, 7}	{945, 9}	{960, 9}	{975, 5}	{990, 11}	{1005, 4}	{1020, 11}	{1035, 6}	{1050, 11}	{1065, 8}	{1080, 9}	{1095, 8}	{1110, 7}	{1125, 11}	{1140, 12}	{1155, 9}	{1170, 9}	{1185, 8}	{1200, 15}	{1215, 12}	{1230, 13}	{1245, 13}	{1260, 9}	{1275, 7}	{1290, 6}	{1305, 8}	{1320, 10}	{1335, 12}	{1350, 9}	{1365, 8}	{1380, 9}	{1395, 5}	{1410, 8}	{1425, 6}	{1440, 16}	{1455, 11}	{1470, 12}	{1485, 4}	{1500, 5}	{}	{0, 10}	{15, 12}	{30, 12}	{45, 7}	{60, 9}	{75, 10}	{90, 9}	{105, 11}	{120, 17}	{135, 5}	{150, 12}	{165, 7}	{180, 10}	{195, 11}	{210, 7}	{225, 7}	{240, 10}	{255, 8}	{270, 8}	{285, 11}	{300, 6}	{315, 10}	{330, 12}	{345, 9}	{360, 7}	{375, 7}	{390, 10}	{405, 10}	{420, 9}	{435, 10}	{450, 9}	{465, 7}	{480, 8}	{495, 4}	{510, 11}	{525, 8}	{540, 10}	{555, 9}	{570, 12}	{585, 20}	{600, 9}	{615, 11}	{630, 16}	{645, 8}	{660, 13}	{675, 10}	{690, 9}	{705, 10}	{720, 8}	{735, 10}	{750, 11}	{765, 9}	{780, 11}	{795, 11}	{810, 11}	{825, 9}	{840, 5}	{855, 9}	{870, 5}	{885, 7}	{900, 8}	{915, 8}	{930, 5}	{945, 4}	{960, 8}	{975, 6}	{990, 8}	{1005, 8}	{1020, 14}	{1035, 14}	{1050, 13}	{1065, 11}	{1080, 11}	{1095, 6}	{1110, 10}	{1125, 9}	{1140, 6}	{1155, 11}	{1170, 5}	{1185, 11}	{1200, 10}	{1215, 14}	{1230, 12}	{1245, 6}	{1260, 7}	{1275, 9}	{1290, 11}	{1305, 7}	{1320, 9}	{1335, 14}	{1350, 12}	{1365, 7}	{1380, 11}	{1395, 11}	{1410, 9}	{1425, 7}	{1440, 9}	{1455, 8}	{1470, 11}	{1485, 5}	{1500, 7}	{}	{0, 10}	{15, 17}	{30, 8}	{45, 8}	{60, 13}	{75, 11}	{90, 8}	{105, 7}	{120, 13}	{135, 12}	{150, 11}	{165, 7}	{180, 5}	{195, 7}	{210, 10}	{225, 15}	{240, 9}	{255, 11}	{270, 9}	{285, 12}	{300, 13}	{315, 10}	{330, 19}	{345, 14}	{360, 11}	{375, 6}	{390, 9}	{405, 13}	{420, 9}	{435, 7}	{450, 10}	{465, 5}	{480, 10}	{495, 11}	{510, 16}	{525, 17}	{540, 12}	{555, 8}	{570, 14}	{585, 6}	{600, 9}	{615, 13}	{630, 11}	{645, 14}	{660, 15}	{675, 12}	{690, 11}	{705, 9}	{720, 8}	{735, 12}	{750, 8}	{765, 10}	{780, 11}	{795, 7}	{810, 9}	{825, 11}	{840, 11}	{855, 9}	{870, 13}	{885, 14}	{900, 11}	{915, 7}	{930, 14}	{945, 14}	{960, 7}	{975, 13}	{990, 7}	{1005, 9}	{1020, 15}	{1035, 11}	{1050, 12}	{1065, 9}	{1080, 12}	{1095, 8}	{1110, 11}	{1125, 10}	{1140, 8}	{1155, 8}	{1170, 8}	{1185, 10}	{1200, 8}	{1215, 10}	{1230, 10}	{1245, 11}	{1260, 9}	{1275, 8}	{1290, 11}	{1305, 14}	{1320, 10}	{1335, 6}	{1350, 10}	{1365, 7}	{1380, 11}	{1395, 12}	{1410, 11}	{1425, 5}	{1440, 14}	{1455, 14}	{1470, 10}	{1485, 16}	{1500, 15}	{}	{0, 10}	{15, 8}	{30, 12}	{45, 15}	{60, 12}	{75, 14}	{90, 12}	{105, 11}	{120, 10}	{135, 11}	{150, 16}	{165, 12}	{180, 12}	{195, 7}	{210, 12}	{225, 5}	{240, 10}	{255, 8}	{270, 13}	{285, 8}	{300, 10}	{315, 9}	{330, 10}	{345, 16}	{360, 11}	{375, 9}	{390, 7}	{405, 8}	{420, 12}	{435, 4}	{450, 10}	{465, 4}	{480, 9}	{495, 10}	{510, 15}	{525, 12}	{540, 10}	{555, 15}	{570, 8}	{585, 9}	{600, 9}	{615, 6}	{630, 10}	{645, 8}	{660, 8}	{675, 11}	{690, 15}	{705, 5}	{720, 7}	{735, 10}	{750, 7}	{765, 9}	{780, 7}	{795, 6}	{810, 9}	{825, 7}	{840, 14}	{855, 6}	{870, 11}	{885, 15}	{900, 13}	{915, 9}	{930, 8}	{945, 11}	{960, 9}	{975, 10}	{990, 9}	{1005, 10}	{1020, 12}	{1035, 10}	{1050, 12}	{1065, 13}	{1080, 13}	{1095, 8}	{1110, 9}	{1125, 5}	{1140, 7}	{1155, 6}	{1170, 8}	{1185, 12}	{1200, 7}	{1215, 7}	{1230, 13}	{1245, 7}	{1260, 7}	{1275, 11}	{1290, 5}	{1305, 9}	{1320, 9}	{1335, 7}	{1350, 8}	{1365, 6}	{1380, 10}	{1395, 9}	{1410, 7}	{1425, 7}	{1440, 14}	{1455, 10}	{1470, 9}	{1485, 7}	{1500, 12}	{}	{0, 10}	{15, 4}	{30, 8}	{45, 9}	{60, 12}	{75, 7}	{90, 7}	{105, 8}	{120, 8}	{135, 9}	{150, 15}	{165, 9}	{180, 8}	{195, 8}	{210, 6}	{225, 10}	{240, 15}	{255, 12}	{270, 10}	{285, 13}	{300, 12}	{315, 8}	{330, 6}	{345, 7}	{360, 8}	{375, 9}	{390, 7}	{405, 12}	{420, 12}	{435, 13}	{450, 15}	{465, 15}	{480, 9}	{495, 7}	{510, 10}	{525, 10}	{540, 11}	{555, 11}	{570, 5}	{585, 7}	{600, 8}	{615, 16}	{630, 8}	{645, 8}	{660, 5}	{675, 4}	{690, 5}	{705, 8}	{720, 4}	{735, 3}	{750, 6}	{765, 6}	{780, 9}	{795, 6}	{810, 11}	{825, 14}	{840, 12}	{855, 9}	{870, 13}	{885, 13}	{900, 14}	{915, 11}	{930, 14}	{945, 7}	{960, 6}	{975, 9}	{990, 10}	{1005, 8}	{1020, 8}	{1035, 9}	{1050, 11}	{1065, 14}	{1080, 13}	{1095, 12}	{1110, 11}	{1125, 8}	{1140, 6}	{1155, 14}	{1170, 10}	{1185, 7}	{1200, 8}	{1215, 11}	{1230, 16}	{1245, 10}	{1260, 9}	{1275, 5}	{1290, 12}	{1305, 12}	{1320, 10}	{1335, 12}	{1350, 12}	{1365, 12}	{1380, 12}	{1395, 9}	{1410, 17}	{1425, 11}	{1440, 10}	{1455, 10}	{1470, 10}	{1485, 14}	{1500, 11}	{}	{0, 10}	{15, 13}	{30, 13}	{45, 10}	{60, 14}	{75, 6}	{90, 9}	{105, 12}	{120, 12}	{135, 15}	{150, 10}	{165, 11}	{180, 9}	{195, 6}	{210, 12}	{225, 16}	{240, 7}	{255, 8}	{270, 10}	{285, 6}	{300, 10}	{315, 12}	{330, 6}	{345, 8}	{360, 8}	{375, 9}	{390, 12}	{405, 11}	{420, 8}	{435, 10}	{450, 12}	{465, 6}	{480, 13}	{495, 13}	{510, 11}	{525, 14}	{540, 5}	{555, 9}	{570, 2}	{585, 8}	{600, 7}	{615, 8}	{630, 9}	{645, 8}	{660, 5}	{675, 8}	{690, 8}	{705, 9}	{720, 4}	{735, 11}	{750, 12}	{765, 8}	{780, 9}	{795, 4}	{810, 4}	{825, 9}	{840, 12}	{855, 7}	{870, 10}	{885, 3}	{900, 5}	{915, 9}	{930, 5}	{945, 7}	{960, 8}	{975, 10}	{990, 10}	{1005, 6}	{1020, 8}	{1035, 8}	{1050, 10}	{1065, 7}	{1080, 9}	{1095, 9}	{1110, 8}	{1125, 8}	{1140, 5}	{1155, 11}	{1170, 10}	{1185, 12}	{1200, 11}	{1215, 11}	{1230, 16}	{1245, 10}	{1260, 8}	{1275, 4}	{1290, 11}	{1305, 12}	{1320, 12}	{1335, 8}	{1350, 13}	{1365, 15}	{1380, 16}	{1395, 15}	{1410, 12}	{1425, 7}	{1440, 7}	{1455, 15}	{1470, 6}	{1485, 11}	{1500, 10}	{}	{0, 10}	{15, 9}	{30, 11}	{45, 9}	{60, 9}	{75, 9}	{90, 10}	{105, 14}	{120, 11}	{135, 9}	{150, 6}	{165, 10}	{180, 8}	{195, 6}	{210, 10}	{225, 10}	{240, 9}	{255, 12}	{270, 13}	{285, 11}	{300, 14}	{315, 15}	{330, 14}	{345, 13}	{360, 10}	{375, 8}	{390, 13}	{405, 14}	{420, 12}	{435, 12}	{450, 12}	{465, 5}	{480, 7}	{495, 9}	{510, 9}	{525, 15}	{540, 13}	{555, 19}	{570, 13}	{585, 11}	{600, 8}	{615, 11}	{630, 10}	{645, 9}	{660, 10}	{675, 10}	{690, 13}	{705, 9}	{720, 7}	{735, 14}	{750, 10}	{765, 10}	{780, 11}	{795, 7}	{810, 9}	{825, 12}	{840, 15}	{855, 12}	{870, 9}	{885, 6}	{900, 10}	{915, 6}	{930, 14}	{945, 10}	{960, 10}	{975, 9}	{990, 10}	{1005, 11}	{1020, 6}	{1035, 8}	{1050, 12}	{1065, 11}	{1080, 11}	{1095, 12}	{1110, 7}	{1125, 10}	{1140, 11}	{1155, 12}	{1170, 7}	{1185, 11}	{1200, 9}	{1215, 11}	{1230, 10}	{1245, 6}	{1260, 5}	{1275, 5}	{1290, 7}	{1305, 9}	{1320, 9}	{1335, 10}	{1350, 11}	{1365, 12}	{1380, 16}	{1395, 9}	{1410, 6}	{1425, 7}	{1440, 8}	{1455, 7}	{1470, 10}	{1485, 10}	{1500, 10}	{}	{0, 10}	{15, 7}	{30, 6}	{45, 6}	{60, 11}	{75, 6}	{90, 13}	{105, 9}	{120, 15}	{135, 10}	{150, 11}	{165, 11}	{180, 11}	{195, 10}	{210, 10}	{225, 13}	{240, 10}	{255, 9}	{270, 7}	{285, 8}	{300, 9}	{315, 9}	{330, 10}	{345, 9}	{360, 7}	{375, 8}	{390, 10}	{405, 7}	{420, 11}	{435, 10}	{450, 11}	{465, 6}	{480, 8}	{495, 12}	{510, 6}	{525, 6}	{540, 11}	{555, 7}	{570, 5}	{585, 11}	{600, 15}	{615, 11}	{630, 10}	{645, 9}	{660, 11}	{675, 16}	{690, 11}	{705, 10}	{720, 9}	{735, 4}	{750, 8}	{765, 10}	{780, 11}	{795, 12}	{810, 11}	{825, 14}	{840, 11}	{855, 6}	{870, 11}	{885, 10}	{900, 10}	{915, 12}	{930, 14}	{945, 15}	{960, 13}	{975, 9}	{990, 7}	{1005, 8}	{1020, 11}	{1035, 11}	{1050, 14}	{1065, 10}	{1080, 8}	{1095, 6}	{1110, 11}	{1125, 8}	{1140, 7}	{1155, 16}	{1170, 17}	{1185, 9}	{1200, 8}	{1215, 6}	{1230, 12}	{1245, 10}	{1260, 7}	{1275, 7}	{1290, 8}	{1305, 8}	{1320, 8}	{1335, 11}	{1350, 13}	{1365, 11}	{1380, 5}	{1395, 11}	{1410, 6}	{1425, 5}	{1440, 13}	{1455, 8}	{1470, 9}	{1485, 10}	{1500, 2}	{}	{0, 10}	{15, 16}	{30, 15}	{45, 8}	{60, 11}	{75, 9}	{90, 12}	{105, 9}	{120, 8}	{135, 11}	{150, 12}	{165, 11}	{180, 9}	{195, 6}	{210, 10}	{225, 9}	{240, 9}	{255, 9}	{270, 12}	{285, 11}	{300, 10}	{315, 9}	{330, 5}	{345, 9}	{360, 14}	{375, 9}	{390, 13}	{405, 12}	{420, 8}	{435, 7}	{450, 11}	{465, 12}	{480, 11}	{495, 8}	{510, 12}	{525, 14}	{540, 11}	{555, 10}	{570, 10}	{585, 9}	{600, 13}	{615, 15}	{630, 10}	{645, 6}	{660, 8}	{675, 6}	{690, 6}	{705, 16}	{720, 14}	{735, 13}	{750, 12}	{765, 15}	{780, 13}	{795, 9}	{810, 11}	{825, 12}	{840, 9}	{855, 9}	{870, 10}	{885, 11}	{900, 11}	{915, 8}	{930, 9}	{945, 10}	{960, 6}	{975, 6}	{990, 12}	{1005, 7}	{1020, 10}	{1035, 11}	{1050, 11}	{1065, 7}	{1080, 8}	{1095, 7}	{1110, 8}	{1125, 8}	{1140, 11}	{1155, 10}	{1170, 13}	{1185, 10}	{1200, 13}	{1215, 8}	{1230, 9}	{1245, 16}	{1260, 13}	{1275, 8}	{1290, 9}	{1305, 11}	{1320, 5}	{1335, 9}	{1350, 3}	{1365, 11}	{1380, 15}	{1395, 7}	{1410, 11}	{1425, 9}	{1440, 10}	{1455, 9}	{1470, 8}	{1485, 12}	{1500, 10}	{}	{0, 10}	{15, 5}	{30, 8}	{45, 11}	{60, 3}	{75, 11}	{90, 8}	{105, 10}	{120, 17}	{135, 13}	{150, 10}	{165, 12}	{180, 14}	{195, 8}	{210, 9}	{225, 15}	{240, 10}	{255, 7}	{270, 8}	{285, 12}	{300, 7}	{315, 14}	{330, 13}	{345, 15}	{360, 9}	{375, 12}	{390, 11}	{405, 6}	{420, 10}	{435, 10}	{450, 11}	{465, 8}	{480, 10}	{495, 13}	{510, 13}	{525, 16}	{540, 11}	{555, 11}	{570, 15}	{585, 12}	{600, 10}	{615, 8}	{630, 11}	{645, 8}	{660, 9}	{675, 13}	{690, 9}	{705, 5}	{720, 7}	{735, 4}	{750, 14}	{765, 17}	{780, 14}	{795, 14}	{810, 13}	{825, 9}	{840, 6}	{855, 9}	{870, 5}	{885, 14}	{900, 8}	{915, 12}	{930, 16}	{945, 20}	{960, 20}	{975, 10}	{990, 9}	{1005, 9}	{1020, 10}	{1035, 5}	{1050, 4}	{1065, 12}	{1080, 11}	{1095, 12}	{1110, 13}	{1125, 10}	{1140, 10}	{1155, 13}	{1170, 10}	{1185, 12}	{1200, 9}	{1215, 13}	{1230, 9}	{1245, 10}	{1260, 7}	{1275, 11}	{1290, 14}	{1305, 11}	{1320, 5}	{1335, 7}	{1350, 10}	{1365, 11}	{1380, 12}	{1395, 10}	{1410, 10}	{1425, 12}	{1440, 5}	{1455, 9}	{1470, 8}	{1485, 6}	{1500, 7}	{}	{0, 10}	{15, 11}	{30, 14}	{45, 8}	{60, 12}	{75, 6}	{90, 9}	{105, 7}	{120, 9}	{135, 8}	{150, 11}	{165, 9}	{180, 15}	{195, 8}	{210, 13}	{225, 15}	{240, 15}	{255, 7}	{270, 5}	{285, 6}	{300, 7}	{315, 14}	{330, 4}	{345, 11}	{360, 14}	{375, 9}	{390, 9}	{405, 9}	{420, 3}	{435, 9}	{450, 11}	{465, 10}	{480, 11}	{495, 11}	{510, 17}	{525, 14}	{540, 6}	{555, 8}	{570, 11}	{585, 12}	{600, 13}	{615, 13}	{630, 10}	{645, 9}	{660, 8}	{675, 13}	{690, 13}	{705, 13}	{720, 3}	{735, 6}	{750, 10}	{765, 7}	{780, 6}	{795, 9}	{810, 7}	{825, 4}	{840, 14}	{855, 9}	{870, 15}	{885, 4}	{900, 10}	{915, 8}	{930, 9}	{945, 15}	{960, 13}	{975, 12}	{990, 11}	{1005, 7}	{1020, 11}	{1035, 11}	{1050, 15}	{1065, 14}	{1080, 14}	{1095, 11}	{1110, 8}	{1125, 12}	{1140, 17}	{1155, 7}	{1170, 7}	{1185, 9}	{1200, 7}	{1215, 3}	{1230, 5}	{1245, 11}	{1260, 8}	{1275, 9}	{1290, 10}	{1305, 10}	{1320, 4}	{1335, 8}	{1350, 4}	{1365, 12}	{1380, 7}	{1395, 8}	{1410, 15}	{1425, 8}	{1440, 6}	{1455, 8}	{1470, 13}	{1485, 15}	{1500, 12}	{}	{0, 10}	{15, 9}	{30, 11}	{45, 5}	{60, 8}	{75, 6}	{90, 10}	{105, 11}	{120, 10}	{135, 14}	{150, 6}	{165, 4}	{180, 14}	{195, 12}	{210, 3}	{225, 7}	{240, 11}	{255, 8}	{270, 7}	{285, 10}	{300, 11}	{315, 7}	{330, 5}	{345, 7}	{360, 7}	{375, 12}	{390, 12}	{405, 10}	{420, 7}	{435, 14}	{450, 7}	{465, 14}	{480, 10}	{495, 9}	{510, 9}	{525, 12}	{540, 13}	{555, 8}	{570, 9}	{585, 13}	{600, 5}	{615, 7}	{630, 11}	{645, 5}	{660, 10}	{675, 6}	{690, 11}	{705, 10}	{720, 11}	{735, 9}	{750, 13}	{765, 14}	{780, 8}	{795, 6}	{810, 8}	{825, 11}	{840, 16}	{855, 15}	{870, 12}	{885, 7}	{900, 9}	{915, 8}	{930, 8}	{945, 7}	{960, 12}	{975, 11}	{990, 9}	{1005, 6}	{1020, 4}	{1035, 13}	{1050, 12}	{1065, 12}	{1080, 11}	{1095, 16}	{1110, 10}	{1125, 10}	{1140, 5}	{1155, 6}	{1170, 7}	{1185, 11}	{1200, 11}	{1215, 10}	{1230, 11}	{1245, 7}	{1260, 6}	{1275, 12}	{1290, 10}	{1305, 14}	{1320, 10}	{1335, 9}	{1350, 7}	{1365, 14}	{1380, 6}	{1395, 5}	{1410, 12}	{1425, 11}	{1440, 13}	{1455, 16}	{1470, 9}	{1485, 9}	{1500, 12}	{}	{0, 10}	{15, 13}	{30, 10}	{45, 13}	{60, 10}	{75, 11}	{90, 5}	{105, 9}	{120, 5}	{135, 6}	{150, 8}	{165, 10}	{180, 8}	{195, 13}	{210, 7}	{225, 11}	{240, 17}	{255, 10}	{270, 10}	{285, 7}	{300, 17}	{315, 12}	{330, 11}	{345, 8}	{360, 11}	{375, 8}	{390, 5}	{405, 14}	{420, 10}	{435, 12}	{450, 16}	{465, 8}	{480, 9}	{495, 13}	{510, 11}	{525, 12}	{540, 7}	{555, 7}	{570, 10}	{585, 11}	{600, 6}	{615, 8}	{630, 7}	{645, 6}	{660, 5}	{675, 12}	{690, 9}	{705, 11}	{720, 12}	{735, 8}	{750, 17}	{765, 10}	{780, 9}	{795, 8}	{810, 9}	{825, 7}	{840, 9}	{855, 17}	{870, 10}	{885, 16}	{900, 10}	{915, 11}	{930, 9}	{945, 12}	{960, 11}	{975, 13}	{990, 5}	{1005, 8}	{1020, 6}	{1035, 6}	{1050, 11}	{1065, 11}	{1080, 7}	{1095, 10}	{1110, 8}	{1125, 9}	{1140, 9}	{1155, 4}	{1170, 11}	{1185, 7}	{1200, 7}	{1215, 10}	{1230, 9}	{1245, 8}	{1260, 14}	{1275, 15}	{1290, 9}	{1305, 12}	{1320, 14}	{1335, 17}	{1350, 15}	{1365, 9}	{1380, 10}	{1395, 7}	{1410, 6}	{1425, 5}	{1440, 12}	{1455, 15}	{1470, 11}	{1485, 13}	{1500, 17}	{}	{0, 10}	{15, 9}	{30, 7}	{45, 5}	{60, 9}	{75, 10}	{90, 12}	{105, 7}	{120, 12}	{135, 11}	{150, 14}	{165, 16}	{180, 8}	{195, 10}	{210, 7}	{225, 7}	{240, 9}	{255, 8}	{270, 5}	{285, 7}	{300, 11}	{315, 13}	{330, 9}	{345, 13}	{360, 14}	{375, 15}	{390, 15}	{405, 13}	{420, 17}	{435, 16}	{450, 14}	{465, 10}	{480, 11}	{495, 13}	{510, 9}	{525, 8}	{540, 6}	{555, 8}	{570, 7}	{585, 12}	{600, 16}	{615, 12}	{630, 8}	{645, 10}	{660, 12}	{675, 8}	{690, 8}	{705, 16}	{720, 16}	{735, 11}	{750, 11}	{765, 11}	{780, 14}	{795, 11}	{810, 13}	{825, 15}	{840, 11}	{855, 14}	{870, 13}	{885, 9}	{900, 8}	{915, 7}	{930, 11}	{945, 11}	{960, 18}	{975, 9}	{990, 7}	{1005, 10}	{1020, 7}	{1035, 14}	{1050, 7}	{1065, 11}	{1080, 14}	{1095, 7}	{1110, 17}	{1125, 11}	{1140, 7}	{1155, 7}	{1170, 12}	{1185, 5}	{1200, 5}	{1215, 5}	{1230, 13}	{1245, 13}	{1260, 15}	{1275, 16}	{1290, 7}	{1305, 4}	{1320, 10}	{1335, 16}	{1350, 12}	{1365, 11}	{1380, 14}	{1395, 14}	{1410, 17}	{1425, 15}	{1440, 7}	{1455, 9}	{1470, 9}	{1485, 12}	{1500, 15}	{}	{0, 10}	{15, 10}	{30, 6}	{45, 6}	{60, 6}	{75, 9}	{90, 12}	{105, 13}	{120, 9}	{135, 9}	{150, 10}	{165, 8}	{180, 12}	{195, 12}	{210, 8}	{225, 8}	{240, 7}	{255, 4}	{270, 8}	{285, 13}	{300, 10}	{315, 10}	{330, 7}	{345, 10}	{360, 8}	{375, 9}	{390, 11}	{405, 6}	{420, 8}	{435, 9}	{450, 7}	{465, 12}	{480, 13}	{495, 15}	{510, 10}	{525, 8}	{540, 9}	{555, 13}	{570, 7}	{585, 9}	{600, 5}	{615, 4}	{630, 8}	{645, 7}	{660, 7}	{675, 13}	{690, 11}	{705, 12}	{720, 9}	{735, 10}	{750, 11}	{765, 14}	{780, 9}	{795, 13}	{810, 7}	{825, 6}	{840, 14}	{855, 16}	{870, 11}	{885, 9}	{900, 8}	{915, 9}	{930, 10}	{945, 9}	{960, 9}	{975, 10}	{990, 7}	{1005, 8}	{1020, 10}	{1035, 12}	{1050, 7}	{1065, 11}	{1080, 8}	{1095, 17}	{1110, 7}	{1125, 8}	{1140, 10}	{1155, 11}	{1170, 14}	{1185, 8}	{1200, 8}	{1215, 9}	{1230, 9}	{1245, 7}	{1260, 8}	{1275, 13}	{1290, 10}	{1305, 8}	{1320, 6}	{1335, 10}	{1350, 10}	{1365, 11}	{1380, 10}	{1395, 10}	{1410, 10}	{1425, 8}	{1440, 12}	{1455, 14}	{1470, 12}	{1485, 12}	{1500, 10}	{}	{0, 10}	{15, 10}	{30, 16}	{45, 6}	{60, 10}	{75, 7}	{90, 7}	{105, 7}	{120, 11}	{135, 9}	{150, 8}	{165, 4}	{180, 5}	{195, 10}	{210, 7}	{225, 10}	{240, 4}	{255, 7}	{270, 7}	{285, 13}	{300, 18}	{315, 11}	{330, 9}	{345, 8}	{360, 9}	{375, 9}	{390, 6}	{405, 6}	{420, 7}	{435, 9}	{450, 9}	{465, 9}	{480, 12}	{495, 12}	{510, 12}	{525, 8}	{540, 7}	{555, 8}	{570, 10}	{585, 8}	{600, 8}	{615, 8}	{630, 3}	{645, 3}	{660, 6}	{675, 10}	{690, 9}	{705, 8}	{720, 9}	{735, 9}	{750, 11}	{765, 11}	{780, 8}	{795, 11}	{810, 11}	{825, 13}	{840, 12}	{855, 11}	{870, 9}	{885, 7}	{900, 7}	{915, 10}	{930, 8}	{945, 9}	{960, 10}	{975, 14}	{990, 11}	{1005, 5}	{1020, 15}	{1035, 12}	{1050, 7}	{1065, 7}	{1080, 9}	{1095, 12}	{1110, 6}	{1125, 11}	{1140, 12}	{1155, 11}	{1170, 9}	{1185, 11}	{1200, 9}	{1215, 10}	{1230, 12}	{1245, 9}	{1260, 10}	{1275, 7}	{1290, 7}	{1305, 10}	{1320, 5}	{1335, 10}	{1350, 9}	{1365, 12}	{1380, 8}	{1395, 12}	{1410, 11}	{1425, 13}	{1440, 14}	{1455, 13}	{1470, 12}	{1485, 15}	{1500, 13}	{}	{0, 10}	{15, 11}	{30, 11}	{45, 10}	{60, 10}	{75, 9}	{90, 13}	{105, 11}	{120, 14}	{135, 15}	{150, 9}	{165, 7}	{180, 7}	{195, 9}	{210, 15}	{225, 9}	{240, 14}	{255, 11}	{270, 11}	{285, 11}	{300, 12}	{315, 11}	{330, 15}	{345, 11}	{360, 10}	{375, 12}	{390, 9}	{405, 13}	{420, 9}	{435, 15}	{450, 4}	{465, 7}	{480, 7}	{495, 14}	{510, 3}	{525, 7}	{540, 19}	{555, 12}	{570, 10}	{585, 16}	{600, 9}	{615, 6}	{630, 12}	{645, 12}	{660, 10}	{675, 11}	{690, 4}	{705, 12}	{720, 9}	{735, 13}	{750, 12}	{765, 16}	{780, 11}	{795, 15}	{810, 11}	{825, 6}	{840, 8}	{855, 6}	{870, 13}	{885, 9}	{900, 13}	{915, 14}	{930, 12}	{945, 16}	{960, 11}	{975, 21}	{990, 15}	{1005, 6}	{1020, 11}	{1035, 7}	{1050, 7}	{1065, 10}	{1080, 12}	{1095, 12}	{1110, 13}	{1125, 9}	{1140, 9}	{1155, 11}	{1170, 11}	{1185, 23}	{1200, 11}	{1215, 9}	{1230, 11}	{1245, 8}	{1260, 21}	{1275, 12}	{1290, 11}	{1305, 5}	{1320, 11}	{1335, 15}	{1350, 15}	{1365, 8}	{1380, 13}	{1395, 15}	{1410, 18}	{1425, 10}	{1440, 12}	{1455, 9}	{1470, 8}	{1485, 8}	{1500, 13}	{}	{0, 10}	{15, 4}	{30, 8}	{45, 8}	{60, 8}	{75, 11}	{90, 14}	{105, 12}	{120, 11}	{135, 11}	{150, 6}	{165, 14}	{180, 13}	{195, 9}	{210, 8}	{225, 9}	{240, 9}	{255, 13}	{270, 15}	{285, 14}	{300, 10}	{315, 9}	{330, 10}	{345, 9}	{360, 14}	{375, 15}	{390, 12}	{405, 12}	{420, 9}	{435, 9}	{450, 12}	{465, 10}	{480, 6}	{495, 10}	{510, 5}	{525, 7}	{540, 6}	{555, 8}	{570, 6}	{585, 14}	{600, 13}	{615, 10}	{630, 13}	{645, 10}	{660, 18}	{675, 10}	{690, 9}	{705, 11}	{720, 11}	{735, 6}	{750, 10}	{765, 11}	{780, 13}	{795, 8}	{810, 8}	{825, 10}	{840, 17}	{855, 15}	{870, 8}	{885, 12}	{900, 11}	{915, 12}	{930, 12}	{945, 13}	{960, 14}	{975, 14}	{990, 6}	{1005, 5}	{1020, 9}	{1035, 3}	{1050, 7}	{1065, 5}	{1080, 8}	{1095, 8}	{1110, 10}	{1125, 8}	{1140, 10}	{1155, 13}	{1170, 13}	{1185, 15}	{1200, 18}	{1215, 9}	{1230, 9}	{1245, 6}	{1260, 11}	{1275, 9}	{1290, 11}	{1305, 16}	{1320, 6}	{1335, 12}	{1350, 7}	{1365, 10}	{1380, 10}	{1395, 9}	{1410, 8}	{1425, 9}	{1440, 6}	{1455, 6}	{1470, 5}	{1485, 6}	{1500, 7}	{}	{0, 10}	{15, 8}	{30, 16}	{45, 7}	{60, 8}	{75, 7}	{90, 12}	{105, 6}	{120, 8}	{135, 10}	{150, 13}	{165, 8}	{180, 6}	{195, 16}	{210, 6}	{225, 7}	{240, 10}	{255, 8}	{270, 15}	{285, 8}	{300, 7}	{315, 8}	{330, 10}	{345, 14}	{360, 13}	{375, 15}	{390, 11}	{405, 7}	{420, 17}	{435, 14}	{450, 14}	{465, 9}	{480, 17}	{495, 10}	{510, 13}	{525, 21}	{540, 10}	{555, 15}	{570, 11}	{585, 11}	{600, 9}	{615, 7}	{630, 7}	{645, 9}	{660, 7}	{675, 8}	{690, 9}	{705, 8}	{720, 12}	{735, 6}	{750, 6}	{765, 7}	{780, 7}	{795, 10}	{810, 12}	{825, 12}	{840, 14}	{855, 11}	{870, 6}	{885, 10}	{900, 11}	{915, 9}	{930, 9}	{945, 7}	{960, 6}	{975, 6}	{990, 6}	{1005, 15}	{1020, 7}	{1035, 10}	{1050, 8}	{1065, 12}	{1080, 11}	{1095, 12}	{1110, 11}	{1125, 8}	{1140, 9}	{1155, 6}	{1170, 11}	{1185, 13}	{1200, 9}	{1215, 13}	{1230, 9}	{1245, 10}	{1260, 4}	{1275, 8}	{1290, 5}	{1305, 12}	{1320, 10}	{1335, 9}	{1350, 8}	{1365, 10}	{1380, 11}	{1395, 7}	{1410, 16}	{1425, 14}	{1440, 9}	{1455, 7}	{1470, 4}	{1485, 8}	{1500, 9}	{}	{0, 10}	{15, 11}	{30, 16}	{45, 15}	{60, 13}	{75, 10}	{90, 8}	{105, 4}	{120, 5}	{135, 14}	{150, 8}	{165, 7}	{180, 15}	{195, 12}	{210, 14}	{225, 13}	{240, 15}	{255, 10}	{270, 9}	{285, 4}	{300, 5}	{315, 8}	{330, 10}	{345, 8}	{360, 10}	{375, 19}	{390, 17}	{405, 10}	{420, 8}	{435, 5}	{450, 10}	{465, 7}	{480, 10}	{495, 5}	{510, 11}	{525, 8}	{540, 8}	{555, 9}	{570, 11}	{585, 7}	{600, 9}	{615, 9}	{630, 11}	{645, 5}	{660, 8}	{675, 8}	{690, 18}	{705, 11}	{720, 13}	{735, 10}	{750, 7}	{765, 5}	{780, 9}	{795, 10}	{810, 5}	{825, 7}	{840, 10}	{855, 9}	{870, 11}	{885, 10}	{900, 9}	{915, 11}	{930, 13}	{945, 13}	{960, 12}	{975, 6}	{990, 8}	{1005, 7}	{1020, 8}	{1035, 6}	{1050, 9}	{1065, 8}	{1080, 9}	{1095, 10}	{1110, 11}	{1125, 9}	{1140, 10}	{1155, 9}	{1170, 3}	{1185, 14}	{1200, 8}	{1215, 8}	{1230, 12}	{1245, 7}	{1260, 12}	{1275, 9}	{1290, 11}	{1305, 11}	{1320, 11}	{1335, 6}	{1350, 13}	{1365, 17}	{1380, 13}	{1395, 9}	{1410, 9}	{1425, 10}	{1440, 15}	{1455, 14}	{1470, 15}	{1485, 14}	{1500, 12}	{}	{0, 10}	{15, 12}	{30, 7}	{45, 6}	{60, 7}	{75, 10}	{90, 11}	{105, 9}	{120, 16}	{135, 16}	{150, 8}	{165, 5}	{180, 15}	{195, 9}	{210, 5}	{225, 7}	{240, 7}	{255, 5}	{270, 10}	{285, 11}	{300, 16}	{315, 11}	{330, 13}	{345, 12}	{360, 16}	{375, 18}	{390, 14}	{405, 3}	{420, 6}	{435, 8}	{450, 9}	{465, 8}	{480, 10}	{495, 9}	{510, 4}	{525, 7}	{540, 15}	{555, 8}	{570, 10}	{585, 13}	{600, 11}	{615, 9}	{630, 14}	{645, 3}	{660, 11}	{675, 10}	{690, 9}	{705, 5}	{720, 8}	{735, 9}	{750, 11}	{765, 15}	{780, 8}	{795, 9}	{810, 13}	{825, 7}	{840, 12}	{855, 10}	{870, 9}	{885, 10}	{900, 10}	{915, 10}	{930, 8}	{945, 10}	{960, 11}	{975, 10}	{990, 14}	{1005, 10}	{1020, 11}	{1035, 10}	{1050, 8}	{1065, 1}	{1080, 5}	{1095, 6}	{1110, 6}	{1125, 12}	{1140, 10}	{1155, 10}	{1170, 7}	{1185, 16}	{1200, 14}	{1215, 15}	{1230, 15}	{1245, 12}	{1260, 10}	{1275, 13}	{1290, 8}	{1305, 6}	{1320, 7}	{1335, 12}	{1350, 15}	{1365, 9}	{1380, 7}	{1395, 7}	{1410, 5}	{1425, 4}	{1440, 6}	{1455, 8}	{1470, 7}	{1485, 6}	{1500, 8}	{}	{0, 10}	{15, 12}	{30, 6}	{45, 13}	{60, 13}	{75, 8}	{90, 10}	{105, 6}	{120, 11}	{135, 4}	{150, 8}	{165, 7}	{180, 6}	{195, 5}	{210, 12}	{225, 12}	{240, 11}	{255, 6}	{270, 14}	{285, 10}	{300, 5}	{315, 10}	{330, 15}	{345, 7}	{360, 10}	{375, 7}	{390, 12}	{405, 8}	{420, 9}	{435, 5}	{450, 3}	{465, 9}	{480, 8}	{495, 8}	{510, 10}	{525, 8}	{540, 9}	{555, 9}	{570, 4}	{585, 12}	{600, 15}	{615, 15}	{630, 12}	{645, 16}	{660, 10}	{675, 13}	{690, 11}	{705, 6}	{720, 8}	{735, 7}	{750, 12}	{765, 6}	{780, 12}	{795, 8}	{810, 13}	{825, 12}	{840, 9}	{855, 8}	{870, 7}	{885, 5}	{900, 7}	{915, 9}	{930, 6}	{945, 11}	{960, 10}	{975, 13}	{990, 13}	{1005, 11}	{1020, 17}	{1035, 9}	{1050, 10}	{1065, 6}	{1080, 8}	{1095, 10}	{1110, 10}	{1125, 11}	{1140, 13}	{1155, 7}	{1170, 13}	{1185, 13}	{1200, 13}	{1215, 8}	{1230, 17}	{1245, 15}	{1260, 10}	{1275, 11}	{1290, 12}	{1305, 13}	{1320, 14}	{1335, 13}	{1350, 13}	{1365, 10}	{1380, 14}	{1395, 14}	{1410, 6}	{1425, 7}	{1440, 9}	{1455, 6}	{1470, 9}	{1485, 6}	{1500, 4}	{}	{0, 10}	{15, 8}	{30, 15}	{45, 9}	{60, 12}	{75, 14}	{90, 11}	{105, 9}	{120, 13}	{135, 8}	{150, 9}	{165, 11}	{180, 9}	{195, 15}	{210, 15}	{225, 8}	{240, 11}	{255, 15}	{270, 10}	{285, 12}	{300, 12}	{315, 4}	{330, 7}	{345, 9}	{360, 12}	{375, 9}	{390, 8}	{405, 8}	{420, 11}	{435, 7}	{450, 8}	{465, 9}	{480, 13}	{495, 9}	{510, 6}	{525, 8}	{540, 12}	{555, 7}	{570, 11}	{585, 8}	{600, 13}	{615, 8}	{630, 8}	{645, 14}	{660, 13}	{675, 14}	{690, 10}	{705, 11}	{720, 16}	{735, 14}	{750, 14}	{765, 14}	{780, 13}	{795, 10}	{810, 9}	{825, 5}	{840, 15}	{855, 11}	{870, 12}	{885, 12}	{900, 5}	{915, 10}	{930, 9}	{945, 12}	{960, 7}	{975, 14}	{990, 13}	{1005, 11}	{1020, 7}	{1035, 7}	{1050, 10}	{1065, 12}	{1080, 21}	{1095, 14}	{1110, 10}	{1125, 16}	{1140, 15}	{1155, 12}	{1170, 9}	{1185, 12}	{1200, 15}	{1215, 14}	{1230, 7}	{1245, 11}	{1260, 6}	{1275, 8}	{1290, 12}	{1305, 13}	{1320, 9}	{1335, 8}	{1350, 13}	{1365, 13}	{1380, 9}	{1395, 8}	{1410, 10}	{1425, 10}	{1440, 10}	{1455, 9}	{1470, 8}	{1485, 11}	{1500, 11}	{}	{0, 10}	{15, 8}	{30, 7}	{45, 6}	{60, 14}	{75, 12}	{90, 8}	{105, 11}	{120, 9}	{135, 10}	{150, 14}	{165, 11}	{180, 4}	{195, 8}	{210, 9}	{225, 10}	{240, 10}	{255, 16}	{270, 6}	{285, 10}	{300, 9}	{315, 8}	{330, 15}	{345, 14}	{360, 7}	{375, 7}	{390, 9}	{405, 8}	{420, 8}	{435, 8}	{450, 10}	{465, 3}	{480, 12}	{495, 9}	{510, 11}	{525, 11}	{540, 5}	{555, 11}	{570, 8}	{585, 9}	{600, 6}	{615, 7}	{630, 6}	{645, 6}	{660, 11}	{675, 9}	{690, 9}	{705, 12}	{720, 18}	{735, 13}	{750, 9}	{765, 11}	{780, 11}	{795, 8}	{810, 7}	{825, 13}	{840, 7}	{855, 13}	{870, 8}	{885, 12}	{900, 11}	{915, 10}	{930, 12}	{945, 8}	{960, 7}	{975, 18}	{990, 12}	{1005, 12}	{1020, 20}	{1035, 12}	{1050, 17}	{1065, 15}	{1080, 3}	{1095, 7}	{1110, 10}	{1125, 16}	{1140, 12}	{1155, 9}	{1170, 10}	{1185, 8}	{1200, 8}	{1215, 7}	{1230, 12}	{1245, 12}	{1260, 7}	{1275, 8}	{1290, 11}	{1305, 9}	{1320, 6}	{1335, 14}	{1350, 12}	{1365, 9}	{1380, 12}	{1395, 8}	{1410, 12}	{1425, 7}	{1440, 11}	{1455, 10}	{1470, 15}	{1485, 15}	{1500, 7}	{}	{0, 10}	{15, 10}	{30, 8}	{45, 10}	{60, 10}	{75, 6}	{90, 9}	{105, 12}	{120, 7}	{135, 12}	{150, 8}	{165, 6}	{180, 16}	{195, 18}	{210, 11}	{225, 13}	{240, 7}	{255, 9}	{270, 8}	{285, 12}	{300, 9}	{315, 10}	{330, 12}	{345, 8}	{360, 9}	{375, 8}	{390, 16}	{405, 12}	{420, 9}	{435, 15}	{450, 9}	{465, 19}	{480, 15}	{495, 13}	{510, 10}	{525, 11}	{540, 10}	{555, 8}	{570, 8}	{585, 10}	{600, 9}	{615, 11}	{630, 14}	{645, 10}	{660, 8}	{675, 6}	{690, 10}	{705, 5}	{720, 10}	{735, 5}	{750, 3}	{765, 2}	{780, 6}	{795, 10}	{810, 6}	{825, 12}	{840, 9}	{855, 8}	{870, 10}	{885, 7}	{900, 8}	{915, 12}	{930, 6}	{945, 9}	{960, 9}	{975, 13}	{990, 10}	{1005, 12}	{1020, 11}	{1035, 12}	{1050, 11}	{1065, 9}	{1080, 15}	{1095, 22}	{1110, 14}	{1125, 11}	{1140, 9}	{1155, 9}	{1170, 10}	{1185, 6}	{1200, 10}	{1215, 6}	{1230, 10}	{1245, 12}	{1260, 17}	{1275, 10}	{1290, 9}	{1305, 13}	{1320, 12}	{1335, 5}	{1350, 7}	{1365, 12}	{1380, 13}	{1395, 9}	{1410, 10}	{1425, 8}	{1440, 10}	{1455, 12}	{1470, 13}	{1485, 7}	{1500, 6}	{}	{0, 10}	{15, 6}	{30, 7}	{45, 10}	{60, 12}	{75, 12}	{90, 11}	{105, 11}	{120, 7}	{135, 13}	{150, 9}	{165, 8}	{180, 4}	{195, 10}	{210, 16}	{225, 10}	{240, 6}	{255, 8}	{270, 4}	{285, 7}	{300, 11}	{315, 9}	{330, 10}	{345, 10}	{360, 6}	{375, 6}	{390, 8}	{405, 9}	{420, 8}	{435, 5}	{450, 13}	{465, 9}	{480, 5}	{495, 9}	{510, 10}	{525, 7}	{540, 6}	{555, 6}	{570, 4}	{585, 7}	{600, 9}	{615, 10}	{630, 8}	{645, 9}	{660, 7}	{675, 8}	{690, 9}	{705, 9}	{720, 11}	{735, 11}	{750, 12}	{765, 9}	{780, 16}	{795, 14}	{810, 13}	{825, 11}	{840, 10}	{855, 10}	{870, 11}	{885, 17}	{900, 15}	{915, 12}	{930, 12}	{945, 11}	{960, 10}	{975, 8}	{990, 8}	{1005, 6}	{1020, 13}	{1035, 15}	{1050, 8}	{1065, 11}	{1080, 5}	{1095, 9}	{1110, 11}	{1125, 8}	{1140, 10}	{1155, 12}	{1170, 9}	{1185, 7}	{1200, 12}	{1215, 6}	{1230, 10}	{1245, 16}	{1260, 11}	{1275, 13}	{1290, 11}	{1305, 13}	{1320, 9}	{1335, 4}	{1350, 10}	{1365, 9}	{1380, 7}	{1395, 8}	{1410, 7}	{1425, 6}	{1440, 8}	{1455, 10}	{1470, 5}	{1485, 14}	{1500, 7}	{}	{0, 10}	{15, 3}	{30, 8}	{45, 10}	{60, 15}	{75, 16}	{90, 10}	{105, 10}	{120, 16}	{135, 11}	{150, 13}	{165, 11}	{180, 7}	{195, 9}	{210, 9}	{225, 9}	{240, 12}	{255, 12}	{270, 13}	{285, 8}	{300, 6}	{315, 6}	{330, 19}	{345, 10}	{360, 12}	{375, 8}	{390, 5}	{405, 6}	{420, 6}	{435, 5}	{450, 10}	{465, 13}	{480, 16}	{495, 13}	{510, 13}	{525, 8}	{540, 3}	{555, 14}	{570, 11}	{585, 7}	{600, 11}	{615, 10}	{630, 7}	{645, 7}	{660, 11}	{675, 8}	{690, 10}	{705, 8}	{720, 9}	{735, 11}	{750, 8}	{765, 8}	{780, 9}	{795, 13}	{810, 10}	{825, 9}	{840, 3}	{855, 12}	{870, 10}	{885, 14}	{900, 11}	{915, 16}	{930, 6}	{945, 10}	{960, 10}	{975, 5}	{990, 13}	{1005, 9}	{1020, 8}	{1035, 10}	{1050, 7}	{1065, 10}	{1080, 10}	{1095, 9}	{1110, 8}	{1125, 14}	{1140, 7}	{1155, 4}	{1170, 7}	{1185, 8}	{1200, 8}	{1215, 15}	{1230, 7}	{1245, 9}	{1260, 4}	{1275, 4}	{1290, 9}	{1305, 7}	{1320, 9}	{1335, 9}	{1350, 7}	{1365, 9}	{1380, 10}	{1395, 8}	{1410, 13}	{1425, 12}	{1440, 9}	{1455, 6}	{1470, 9}	{1485, 8}	{1500, 10}	{}	{0, 10}	{15, 11}	{30, 9}	{45, 5}	{60, 6}	{75, 6}	{90, 5}	{105, 12}	{120, 11}	{135, 14}	{150, 12}	{165, 8}	{180, 14}	{195, 15}	{210, 12}	{225, 13}	{240, 11}	{255, 11}	{270, 3}	{285, 6}	{300, 5}	{315, 11}	{330, 10}	{345, 6}	{360, 7}	{375, 12}	{390, 10}	{405, 7}	{420, 7}	{435, 17}	{450, 13}	{465, 11}	{480, 12}	{495, 9}	{510, 6}	{525, 7}	{540, 11}	{555, 11}	{570, 9}	{585, 5}	{600, 5}	{615, 12}	{630, 9}	{645, 12}	{660, 8}	{675, 12}	{690, 13}	{705, 6}	{720, 8}	{735, 7}	{750, 12}	{765, 12}	{780, 11}	{795, 12}	{810, 11}	{825, 16}	{840, 16}	{855, 6}	{870, 6}	{885, 6}	{900, 9}	{915, 8}	{930, 13}	{945, 10}	{960, 6}	{975, 13}	{990, 10}	{1005, 9}	{1020, 8}	{1035, 14}	{1050, 13}	{1065, 10}	{1080, 13}	{1095, 11}	{1110, 10}	{1125, 5}	{1140, 11}	{1155, 11}	{1170, 18}	{1185, 13}	{1200, 13}	{1215, 11}	{1230, 7}	{1245, 10}	{1260, 15}	{1275, 16}	{1290, 12}	{1305, 8}	{1320, 12}	{1335, 12}	{1350, 7}	{1365, 13}	{1380, 12}	{1395, 10}	{1410, 11}	{1425, 10}	{1440, 7}	{1455, 14}	{1470, 10}	{1485, 16}	{1500, 6}	{}	{0, 10}	{15, 13}	{30, 6}	{45, 8}	{60, 12}	{75, 4}	{90, 10}	{105, 8}	{120, 12}	{135, 12}	{150, 9}	{165, 11}	{180, 10}	{195, 4}	{210, 5}	{225, 8}	{240, 10}	{255, 9}	{270, 14}	{285, 16}	{300, 12}	{315, 11}	{330, 9}	{345, 9}	{360, 8}	{375, 12}	{390, 10}	{405, 9}	{420, 16}	{435, 9}	{450, 4}	{465, 6}	{480, 4}	{495, 4}	{510, 12}	{525, 11}	{540, 11}	{555, 12}	{570, 8}	{585, 13}	{600, 9}	{615, 11}	{630, 11}	{645, 7}	{660, 12}	{675, 12}	{690, 15}	{705, 10}	{720, 15}	{735, 7}	{750, 6}	{765, 8}	{780, 8}	{795, 10}	{810, 8}	{825, 7}	{840, 6}	{855, 8}	{870, 5}	{885, 10}	{900, 6}	{915, 12}	{930, 10}	{945, 8}	{960, 8}	{975, 7}	{990, 13}	{1005, 12}	{1020, 7}	{1035, 8}	{1050, 11}	{1065, 13}	{1080, 9}	{1095, 10}	{1110, 13}	{1125, 6}	{1140, 13}	{1155, 14}	{1170, 10}	{1185, 9}	{1200, 8}	{1215, 13}	{1230, 12}	{1245, 10}	{1260, 11}	{1275, 12}	{1290, 11}	{1305, 12}	{1320, 13}	{1335, 7}	{1350, 9}	{1365, 12}	{1380, 5}	{1395, 9}	{1410, 16}	{1425, 15}	{1440, 17}	{1455, 15}	{1470, 12}	{1485, 9}	{1500, 5}	{}	{0, 10}	{15, 12}	{30, 7}	{45, 5}	{60, 5}	{75, 11}	{90, 8}	{105, 9}	{120, 8}	{135, 13}	{150, 9}	{165, 12}	{180, 10}	{195, 8}	{210, 8}	{225, 10}	{240, 12}	{255, 8}	{270, 6}	{285, 13}	{300, 8}	{315, 12}	{330, 11}	{345, 7}	{360, 8}	{375, 11}	{390, 9}	{405, 10}	{420, 10}	{435, 9}	{450, 11}	{465, 11}	{480, 11}	{495, 10}	{510, 9}	{525, 14}	{540, 9}	{555, 7}	{570, 12}	{585, 13}	{600, 12}	{615, 9}	{630, 10}	{645, 13}	{660, 9}	{675, 8}	{690, 6}	{705, 12}	{720, 13}	{735, 11}	{750, 7}	{765, 8}	{780, 6}	{795, 12}	{810, 15}	{825, 11}	{840, 9}	{855, 7}	{870, 10}	{885, 14}	{900, 10}	{915, 15}	{930, 13}	{945, 10}	{960, 10}	{975, 12}	{990, 9}	{1005, 7}	{1020, 7}	{1035, 5}	{1050, 10}	{1065, 7}	{1080, 7}	{1095, 10}	{1110, 12}	{1125, 6}	{1140, 14}	{1155, 16}	{1170, 10}	{1185, 10}	{1200, 6}	{1215, 9}	{1230, 5}	{1245, 10}	{1260, 3}	{1275, 6}	{1290, 9}	{1305, 10}	{1320, 10}	{1335, 10}	{1350, 19}	{1365, 14}	{1380, 6}	{1395, 12}	{1410, 9}	{1425, 7}	{1440, 8}	{1455, 11}	{1470, 4}	{1485, 4}	{1500, 12}	{}	{0, 10}	{15, 10}	{30, 6}	{45, 12}	{60, 8}	{75, 10}	{90, 10}	{105, 5}	{120, 4}	{135, 9}	{150, 13}	{165, 11}	{180, 8}	{195, 11}	{210, 9}	{225, 12}	{240, 11}	{255, 12}	{270, 5}	{285, 11}	{300, 7}	{315, 4}	{330, 10}	{345, 12}	{360, 12}	{375, 7}	{390, 6}	{405, 9}	{420, 8}	{435, 12}	{450, 9}	{465, 13}	{480, 14}	{495, 9}	{510, 7}	{525, 6}	{540, 13}	{555, 9}	{570, 12}	{585, 15}	{600, 9}	{615, 14}	{630, 13}	{645, 12}	{660, 7}	{675, 13}	{690, 7}	{705, 13}	{720, 10}	{735, 9}	{750, 9}	{765, 5}	{780, 10}	{795, 14}	{810, 15}	{825, 9}	{840, 13}	{855, 9}	{870, 8}	{885, 6}	{900, 11}	{915, 10}	{930, 10}	{945, 10}	{960, 8}	{975, 10}	{990, 8}	{1005, 10}	{1020, 10}	{1035, 16}	{1050, 13}	{1065, 9}	{1080, 6}	{1095, 9}	{1110, 11}	{1125, 12}	{1140, 11}	{1155, 14}	{1170, 17}	{1185, 15}	{1200, 9}	{1215, 11}	{1230, 10}	{1245, 9}	{1260, 14}	{1275, 8}	{1290, 9}	{1305, 10}	{1320, 9}	{1335, 10}	{1350, 9}	{1365, 7}	{1380, 14}	{1395, 12}	{1410, 10}	{1425, 7}	{1440, 8}	{1455, 12}	{1470, 10}	{1485, 8}	{1500, 9}	{}	{0, 10}	{15, 11}	{30, 11}	{45, 6}	{60, 11}	{75, 10}	{90, 7}	{105, 6}	{120, 8}	{135, 8}	{150, 11}	{165, 14}	{180, 12}	{195, 11}	{210, 9}	{225, 7}	{240, 10}	{255, 15}	{270, 17}	{285, 24}	{300, 8}	{315, 9}	{330, 14}	{345, 9}	{360, 1}	{375, 6}	{390, 7}	{405, 9}	{420, 4}	{435, 7}	{450, 7}	{465, 5}	{480, 9}	{495, 13}	{510, 14}	{525, 12}	{540, 8}	{555, 4}	{570, 14}	{585, 12}	{600, 11}	{615, 10}	{630, 12}	{645, 12}	{660, 7}	{675, 7}	{690, 9}	{705, 9}	{720, 9}	{735, 10}	{750, 15}	{765, 22}	{780, 14}	{795, 9}	{810, 6}	{825, 12}	{840, 7}	{855, 6}	{870, 8}	{885, 12}	{900, 9}	{915, 9}	{930, 7}	{945, 9}	{960, 4}	{975, 8}	{990, 4}	{1005, 15}	{1020, 8}	{1035, 11}	{1050, 7}	{1065, 9}	{1080, 10}	{1095, 12}	{1110, 13}	{1125, 10}	{1140, 8}	{1155, 8}	{1170, 7}	{1185, 14}	{1200, 11}	{1215, 12}	{1230, 16}	{1245, 8}	{1260, 12}	{1275, 15}	{1290, 16}	{1305, 15}	{1320, 15}	{1335, 11}	{1350, 13}	{1365, 15}	{1380, 6}	{1395, 13}	{1410, 9}	{1425, 8}	{1440, 6}	{1455, 10}	{1470, 13}	{1485, 11}	{1500, 11}	{}	{0, 10}	{15, 9}	{30, 13}	{45, 10}	{60, 4}	{75, 9}	{90, 10}	{105, 4}	{120, 7}	{135, 7}	{150, 11}	{165, 8}	{180, 15}	{195, 10}	{210, 7}	{225, 10}	{240, 13}	{255, 17}	{270, 9}	{285, 6}	{300, 9}	{315, 14}	{330, 12}	{345, 18}	{360, 13}	{375, 11}	{390, 10}	{405, 10}	{420, 8}	{435, 8}	{450, 9}	{465, 7}	{480, 8}	{495, 14}	{510, 12}	{525, 6}	{540, 6}	{555, 7}	{570, 14}	{585, 14}	{600, 13}	{615, 10}	{630, 10}	{645, 6}	{660, 4}	{675, 9}	{690, 9}	{705, 6}	{720, 6}	{735, 5}	{750, 5}	{765, 12}	{780, 11}	{795, 7}	{810, 7}	{825, 10}	{840, 11}	{855, 12}	{870, 14}	{885, 8}	{900, 7}	{915, 7}	{930, 10}	{945, 10}	{960, 10}	{975, 5}	{990, 9}	{1005, 15}	{1020, 11}	{1035, 10}	{1050, 10}	{1065, 7}	{1080, 10}	{1095, 10}	{1110, 10}	{1125, 13}	{1140, 9}	{1155, 13}	{1170, 10}	{1185, 6}	{1200, 10}	{1215, 7}	{1230, 5}	{1245, 14}	{1260, 7}	{1275, 9}	{1290, 9}	{1305, 9}	{1320, 12}	{1335, 8}	{1350, 7}	{1365, 9}	{1380, 9}	{1395, 2}	{1410, 4}	{1425, 10}	{1440, 11}	{1455, 10}	{1470, 6}	{1485, 8}	{1500, 12}	{}	{0, 10}	{15, 14}	{30, 7}	{45, 11}	{60, 11}	{75, 5}	{90, 8}	{105, 8}	{120, 5}	{135, 9}	{150, 8}	{165, 8}	{180, 6}	{195, 13}	{210, 10}	{225, 7}	{240, 4}	{255, 3}	{270, 9}	{285, 14}	{300, 8}	{315, 11}	{330, 9}	{345, 8}	{360, 8}	{375, 9}	{390, 4}	{405, 9}	{420, 9}	{435, 13}	{450, 8}	{465, 8}	{480, 12}	{495, 15}	{510, 5}	{525, 12}	{540, 10}	{555, 10}	{570, 8}	{585, 8}	{600, 8}	{615, 13}	{630, 10}	{645, 6}	{660, 3}	{675, 7}	{690, 10}	{705, 13}	{720, 10}	{735, 8}	{750, 8}	{765, 13}	{780, 9}	{795, 16}	{810, 13}	{825, 7}	{840, 9}	{855, 6}	{870, 5}	{885, 15}	{900, 4}	{915, 7}	{930, 6}	{945, 5}	{960, 3}	{975, 6}	{990, 10}	{1005, 14}	{1020, 12}	{1035, 9}	{1050, 10}	{1065, 7}	{1080, 9}	{1095, 14}	{1110, 13}	{1125, 15}	{1140, 10}	{1155, 16}	{1170, 6}	{1185, 11}	{1200, 9}	{1215, 8}	{1230, 14}	{1245, 11}	{1260, 8}	{1275, 3}	{1290, 10}	{1305, 15}	{1320, 11}	{1335, 9}	{1350, 7}	{1365, 8}	{1380, 9}	{1395, 9}	{1410, 9}	{1425, 10}	{1440, 13}	{1455, 12}	{1470, 11}	{1485, 7}	{1500, 5}	{}	{0, 10}	{15, 11}	{30, 10}	{45, 11}	{60, 7}	{75, 6}	{90, 4}	{105, 9}	{120, 7}	{135, 5}	{150, 12}	{165, 12}	{180, 8}	{195, 6}	{210, 5}	{225, 15}	{240, 11}	{255, 8}	{270, 8}	{285, 11}	{300, 12}	{315, 10}	{330, 14}	{345, 10}	{360, 8}	{375, 9}	{390, 5}	{405, 10}	{420, 4}	{435, 8}	{450, 13}	{465, 13}	{480, 9}	{495, 13}	{510, 13}	{525, 14}	{540, 8}	{555, 14}	{570, 14}	{585, 12}	{600, 9}	{615, 10}	{630, 10}	{645, 6}	{660, 5}	{675, 7}	{690, 5}	{705, 7}	{720, 9}	{735, 15}	{750, 10}	{765, 11}	{780, 4}	{795, 9}	{810, 11}	{825, 12}	{840, 13}	{855, 7}	{870, 12}	{885, 10}	{900, 13}	{915, 13}	{930, 9}	{945, 15}	{960, 12}	{975, 10}	{990, 7}	{1005, 8}	{1020, 7}	{1035, 7}	{1050, 11}	{1065, 9}	{1080, 9}	{1095, 14}	{1110, 7}	{1125, 13}	{1140, 11}	{1155, 10}	{1170, 11}	{1185, 8}	{1200, 13}	{1215, 17}	{1230, 12}	{1245, 3}	{1260, 6}	{1275, 15}	{1290, 11}	{1305, 12}	{1320, 14}	{1335, 12}	{1350, 7}	{1365, 10}	{1380, 13}	{1395, 8}	{1410, 7}	{1425, 7}	{1440, 10}	{1455, 7}	{1470, 9}	{1485, 13}	{1500, 9}	{}	{0, 10}	{15, 9}	{30, 9}	{45, 11}	{60, 10}	{75, 5}	{90, 6}	{105, 7}	{120, 7}	{135, 13}	{150, 11}	{165, 14}	{180, 9}	{195, 10}	{210, 9}	{225, 12}	{240, 13}	{255, 15}	{270, 11}	{285, 11}	{300, 12}	{315, 10}	{330, 8}	{345, 14}	{360, 11}	{375, 9}	{390, 8}	{405, 13}	{420, 8}	{435, 5}	{450, 8}	{465, 11}	{480, 9}	{495, 8}	{510, 9}	{525, 9}	{540, 12}	{555, 12}	{570, 7}	{585, 13}	{600, 15}	{615, 9}	{630, 8}	{645, 7}	{660, 11}	{675, 10}	{690, 12}	{705, 9}	{720, 13}	{735, 7}	{750, 11}	{765, 12}	{780, 16}	{795, 9}	{810, 6}	{825, 6}	{840, 9}	{855, 18}	{870, 14}	{885, 12}	{900, 10}	{915, 10}	{930, 12}	{945, 10}	{960, 5}	{975, 8}	{990, 12}	{1005, 8}	{1020, 12}	{1035, 8}	{1050, 7}	{1065, 10}	{1080, 7}	{1095, 12}	{1110, 13}	{1125, 9}	{1140, 12}	{1155, 15}	{1170, 13}	{1185, 4}	{1200, 8}	{1215, 13}	{1230, 8}	{1245, 11}	{1260, 11}	{1275, 10}	{1290, 7}	{1305, 12}	{1320, 10}	{1335, 20}	{1350, 12}	{1365, 10}	{1380, 6}	{1395, 12}	{1410, 10}	{1425, 7}	{1440, 16}	{1455, 13}	{1470, 12}	{1485, 8}	{1500, 9}	{}	{0, 10}	{15, 12}	{30, 12}	{45, 15}	{60, 4}	{75, 3}	{90, 8}	{105, 8}	{120, 11}	{135, 14}	{150, 11}	{165, 9}	{180, 10}	{195, 15}	{210, 12}	{225, 11}	{240, 6}	{255, 10}	{270, 14}	{285, 14}	{300, 17}	{315, 15}	{330, 9}	{345, 12}	{360, 8}	{375, 12}	{390, 6}	{405, 11}	{420, 4}	{435, 8}	{450, 8}	{465, 14}	{480, 7}	{495, 7}	{510, 17}	{525, 11}	{540, 9}	{555, 17}	{570, 12}	{585, 12}	{600, 10}	{615, 8}	{630, 13}	{645, 7}	{660, 15}	{675, 11}	{690, 10}	{705, 16}	{720, 12}	{735, 11}	{750, 10}	{765, 16}	{780, 12}	{795, 10}	{810, 18}	{825, 8}	{840, 18}	{855, 10}	{870, 13}	{885, 6}	{900, 12}	{915, 10}	{930, 10}	{945, 15}	{960, 10}	{975, 6}	{990, 12}	{1005, 6}	{1020, 13}	{1035, 11}	{1050, 11}	{1065, 5}	{1080, 11}	{1095, 6}	{1110, 5}	{1125, 9}	{1140, 7}	{1155, 10}	{1170, 12}	{1185, 7}	{1200, 5}	{1215, 10}	{1230, 16}	{1245, 13}	{1260, 15}	{1275, 11}	{1290, 8}	{1305, 17}	{1320, 13}	{1335, 17}	{1350, 11}	{1365, 15}	{1380, 8}	{1395, 5}	{1410, 3}	{1425, 8}	{1440, 12}	{1455, 7}	{1470, 7}	{1485, 4}	{1500, 6}	{}	{0, 10}	{15, 8}	{30, 13}	{45, 16}	{60, 12}	{75, 8}	{90, 4}	{105, 10}	{120, 14}	{135, 13}	{150, 10}	{165, 16}	{180, 17}	{195, 7}	{210, 10}	{225, 7}	{240, 9}	{255, 7}	{270, 10}	{285, 13}	{300, 7}	{315, 9}	{330, 9}	{345, 10}	{360, 15}	{375, 18}	{390, 13}	{405, 20}	{420, 11}	{435, 9}	{450, 12}	{465, 9}	{480, 9}	{495, 9}	{510, 10}	{525, 9}	{540, 8}	{555, 14}	{570, 11}	{585, 12}	{600, 6}	{615, 9}	{630, 9}	{645, 5}	{660, 12}	{675, 9}	{690, 10}	{705, 11}	{720, 12}	{735, 9}	{750, 6}	{765, 11}	{780, 16}	{795, 11}	{810, 10}	{825, 14}	{840, 12}	{855, 8}	{870, 12}	{885, 8}	{900, 8}	{915, 5}	{930, 14}	{945, 14}	{960, 8}	{975, 9}	{990, 11}	{1005, 10}	{1020, 7}	{1035, 9}	{1050, 10}	{1065, 9}	{1080, 13}	{1095, 20}	{1110, 11}	{1125, 8}	{1140, 12}	{1155, 13}	{1170, 7}	{1185, 10}	{1200, 8}	{1215, 6}	{1230, 9}	{1245, 12}	{1260, 11}	{1275, 9}	{1290, 9}	{1305, 8}	{1320, 9}	{1335, 5}	{1350, 7}	{1365, 15}	{1380, 6}	{1395, 11}	{1410, 8}	{1425, 9}	{1440, 11}	{1455, 6}	{1470, 10}	{1485, 5}	{1500, 13}	{}	{0, 10}	{15, 11}	{30, 4}	{45, 10}	{60, 10}	{75, 10}	{90, 12}	{105, 15}	{120, 19}	{135, 12}	{150, 11}	{165, 12}	{180, 8}	{195, 9}	{210, 15}	{225, 11}	{240, 6}	{255, 8}	{270, 11}	{285, 13}	{300, 10}	{315, 6}	{330, 9}	{345, 12}	{360, 6}	{375, 5}	{390, 11}	{405, 6}	{420, 13}	{435, 8}	{450, 8}	{465, 7}	{480, 13}	{495, 12}	{510, 9}	{525, 16}	{540, 10}	{555, 10}	{570, 6}	{585, 14}	{600, 13}	{615, 8}	{630, 9}	{645, 11}	{660, 7}	{675, 12}	{690, 7}	{705, 7}	{720, 10}	{735, 11}	{750, 11}	{765, 8}	{780, 8}	{795, 6}	{810, 10}	{825, 10}	{840, 5}	{855, 8}	{870, 9}	{885, 10}	{900, 12}	{915, 16}	{930, 21}	{945, 14}	{960, 6}	{975, 9}	{990, 5}	{1005, 12}	{1020, 10}	{1035, 10}	{1050, 9}	{1065, 13}	{1080, 7}	{1095, 8}	{1110, 10}	{1125, 12}	{1140, 8}	{1155, 8}	{1170, 11}	{1185, 6}	{1200, 7}	{1215, 8}	{1230, 6}	{1245, 10}	{1260, 8}	{1275, 6}	{1290, 12}	{1305, 8}	{1320, 9}	{1335, 9}	{1350, 7}	{1365, 8}	{1380, 9}	{1395, 5}	{1410, 7}	{1425, 7}	{1440, 20}	{1455, 17}	{1470, 20}	{1485, 5}	{1500, 6}	{}	{0, 10}	{15, 15}	{30, 13}	{45, 6}	{60, 10}	{75, 12}	{90, 13}	{105, 7}	{120, 8}	{135, 8}	{150, 12}	{165, 9}	{180, 9}	{195, 9}	{210, 7}	{225, 8}	{240, 14}	{255, 11}	{270, 14}	{285, 14}	{300, 17}	{315, 12}	{330, 12}	{345, 2}	{360, 4}	{375, 7}	{390, 9}	{405, 11}	{420, 10}	{435, 22}	{450, 17}	{465, 11}	{480, 11}	{495, 7}	{510, 7}	{525, 7}	{540, 4}	{555, 9}	{570, 8}	{585, 11}	{600, 5}	{615, 8}	{630, 12}	{645, 6}	{660, 13}	{675, 10}	{690, 14}	{705, 10}	{720, 8}	{735, 11}	{750, 10}	{765, 14}	{780, 10}	{795, 14}	{810, 12}	{825, 8}	{840, 9}	{855, 9}	{870, 10}	{885, 11}	{900, 10}	{915, 12}	{930, 12}	{945, 17}	{960, 10}	{975, 11}	{990, 12}	{1005, 8}	{1020, 11}	{1035, 9}	{1050, 12}	{1065, 8}	{1080, 8}	{1095, 13}	{1110, 11}	{1125, 19}	{1140, 15}	{1155, 7}	{1170, 8}	{1185, 8}	{1200, 12}	{1215, 12}	{1230, 9}	{1245, 7}	{1260, 17}	{1275, 16}	{1290, 10}	{1305, 9}	{1320, 15}	{1335, 9}	{1350, 14}	{1365, 10}	{1380, 13}	{1395, 6}	{1410, 12}	{1425, 20}	{1440, 6}	{1455, 11}	{1470, 16}	{1485, 10}	{1500, 8}	{}	{0, 10}	{15, 10}	{30, 8}	{45, 7}	{60, 7}	{75, 15}	{90, 10}	{105, 9}	{120, 11}	{135, 4}	{150, 9}	{165, 11}	{180, 14}	{195, 11}	{210, 13}	{225, 8}	{240, 13}	{255, 13}	{270, 7}	{285, 9}	{300, 16}	{315, 16}	{330, 9}	{345, 12}	{360, 13}	{375, 14}	{390, 7}	{405, 9}	{420, 6}	{435, 9}	{450, 10}	{465, 11}	{480, 8}	{495, 14}	{510, 8}	{525, 11}	{540, 5}	{555, 13}	{570, 11}	{585, 15}	{600, 16}	{615, 13}	{630, 14}	{645, 14}	{660, 12}	{675, 10}	{690, 14}	{705, 10}	{720, 7}	{735, 12}	{750, 14}	{765, 8}	{780, 8}	{795, 11}	{810, 6}	{825, 7}	{840, 14}	{855, 8}	{870, 6}	{885, 13}	{900, 13}	{915, 12}	{930, 8}	{945, 7}	{960, 7}	{975, 11}	{990, 11}	{1005, 9}	{1020, 11}	{1035, 13}	{1050, 10}	{1065, 12}	{1080, 10}	{1095, 7}	{1110, 10}	{1125, 5}	{1140, 8}	{1155, 9}	{1170, 5}	{1185, 12}	{1200, 7}	{1215, 7}	{1230, 11}	{1245, 13}	{1260, 15}	{1275, 10}	{1290, 14}	{1305, 13}	{1320, 12}	{1335, 10}	{1350, 12}	{1365, 14}	{1380, 15}	{1395, 13}	{1410, 15}	{1425, 14}	{1440, 8}	{1455, 4}	{1470, 12}	{1485, 9}	{1500, 8}	{}	{0, 10}	{15, 10}	{30, 16}	{45, 9}	{60, 10}	{75, 14}	{90, 5}	{105, 10}	{120, 8}	{135, 10}	{150, 8}	{165, 12}	{180, 7}	{195, 10}	{210, 8}	{225, 10}	{240, 9}	{255, 11}	{270, 14}	{285, 12}	{300, 12}	{315, 14}	{330, 10}	{345, 11}	{360, 12}	{375, 8}	{390, 9}	{405, 6}	{420, 9}	{435, 12}	{450, 10}	{465, 13}	{480, 14}	{495, 10}	{510, 8}	{525, 13}	{540, 15}	{555, 9}	{570, 17}	{585, 11}	{600, 10}	{615, 9}	{630, 9}	{645, 5}	{660, 9}	{675, 13}	{690, 14}	{705, 19}	{720, 11}	{735, 10}	{750, 13}	{765, 10}	{780, 10}	{795, 9}	{810, 12}	{825, 10}	{840, 6}	{855, 6}	{870, 8}	{885, 14}	{900, 9}	{915, 7}	{930, 5}	{945, 8}	{960, 5}	{975, 8}	{990, 9}	{1005, 8}	{1020, 8}	{1035, 6}	{1050, 4}	{1065, 8}	{1080, 7}	{1095, 14}	{1110, 10}	{1125, 11}	{1140, 8}	{1155, 8}	{1170, 8}	{1185, 8}	{1200, 4}	{1215, 8}	{1230, 10}	{1245, 10}	{1260, 8}	{1275, 15}	{1290, 10}	{1305, 11}	{1320, 10}	{1335, 17}	{1350, 15}	{1365, 13}	{1380, 12}	{1395, 3}	{1410, 4}	{1425, 9}	{1440, 11}	{1455, 11}	{1470, 9}	{1485, 7}	{1500, 14}	{}	{0, 10}	{15, 8}	{30, 11}	{45, 11}	{60, 5}	{75, 8}	{90, 12}	{105, 8}	{120, 6}	{135, 9}	{150, 11}	{165, 12}	{180, 9}	{195, 11}	{210, 16}	{225, 14}	{240, 8}	{255, 8}	{270, 9}	{285, 4}	{300, 12}	{315, 12}	{330, 10}	{345, 9}	{360, 7}	{375, 9}	{390, 16}	{405, 11}	{420, 6}	{435, 9}	{450, 9}	{465, 8}	{480, 9}	{495, 7}	{510, 10}	{525, 7}	{540, 6}	{555, 11}	{570, 8}	{585, 8}	{600, 6}	{615, 8}	{630, 4}	{645, 6}	{660, 10}	{675, 10}	{690, 13}	{705, 11}	{720, 12}	{735, 8}	{750, 12}	{765, 12}	{780, 11}	{795, 12}	{810, 8}	{825, 8}	{840, 7}	{855, 11}	{870, 11}	{885, 9}	{900, 8}	{915, 11}	{930, 8}	{945, 10}	{960, 8}	{975, 10}	{990, 9}	{1005, 9}	{1020, 15}	{1035, 16}	{1050, 13}	{1065, 17}	{1080, 11}	{1095, 12}	{1110, 7}	{1125, 11}	{1140, 12}	{1155, 9}	{1170, 6}	{1185, 13}	{1200, 11}	{1215, 13}	{1230, 8}	{1245, 9}	{1260, 10}	{1275, 10}	{1290, 16}	{1305, 14}	{1320, 10}	{1335, 11}	{1350, 5}	{1365, 13}	{1380, 12}	{1395, 12}	{1410, 13}	{1425, 13}	{1440, 12}	{1455, 6}	{1470, 9}	{1485, 14}	{1500, 5}	{}	{0, 10}	{15, 11}	{30, 13}	{45, 12}	{60, 6}	{75, 8}	{90, 8}	{105, 9}	{120, 6}	{135, 10}	{150, 14}	{165, 10}	{180, 4}	{195, 11}	{210, 8}	{225, 13}	{240, 6}	{255, 7}	{270, 7}	{285, 9}	{300, 7}	{315, 6}	{330, 11}	{345, 14}	{360, 7}	{375, 6}	{390, 13}	{405, 7}	{420, 12}	{435, 11}	{450, 8}	{465, 9}	{480, 7}	{495, 8}	{510, 5}	{525, 7}	{540, 7}	{555, 10}	{570, 13}	{585, 8}	{600, 11}	{615, 7}	{630, 9}	{645, 10}	{660, 11}	{675, 12}	{690, 13}	{705, 9}	{720, 10}	{735, 9}	{750, 15}	{765, 10}	{780, 16}	{795, 7}	{810, 8}	{825, 9}	{840, 13}	{855, 14}	{870, 16}	{885, 13}	{900, 5}	{915, 5}	{930, 6}	{945, 9}	{960, 10}	{975, 13}	{990, 14}	{1005, 11}	{1020, 8}	{1035, 14}	{1050, 10}	{1065, 9}	{1080, 13}	{1095, 11}	{1110, 7}	{1125, 2}	{1140, 8}	{1155, 11}	{1170, 11}	{1185, 8}	{1200, 9}	{1215, 7}	{1230, 13}	{1245, 6}	{1260, 9}	{1275, 8}	{1290, 6}	{1305, 7}	{1320, 15}	{1335, 6}	{1350, 9}	{1365, 11}	{1380, 6}	{1395, 14}	{1410, 7}	{1425, 14}	{1440, 16}	{1455, 17}	{1470, 13}	{1485, 9}	{1500, 9}	{}	{0, 10}	{15, 10}	{30, 10}	{45, 11}	{60, 4}	{75, 6}	{90, 11}	{105, 3}	{120, 9}	{135, 8}	{150, 13}	{165, 8}	{180, 8}	{195, 10}	{210, 14}	{225, 10}	{240, 8}	{255, 8}	{270, 8}	{285, 15}	{300, 14}	{315, 10}	{330, 6}	{345, 13}	{360, 11}	{375, 11}	{390, 7}	{405, 8}	{420, 11}	{435, 10}	{450, 11}	{465, 9}	{480, 6}	{495, 6}	{510, 11}	{525, 7}	{540, 5}	{555, 5}	{570, 5}	{585, 13}	{600, 6}	{615, 8}	{630, 11}	{645, 13}	{660, 12}	{675, 10}	{690, 11}	{705, 10}	{720, 10}	{735, 15}	{750, 13}	{765, 9}	{780, 9}	{795, 10}	{810, 13}	{825, 6}	{840, 8}	{855, 9}	{870, 7}	{885, 8}	{900, 11}	{915, 12}	{930, 14}	{945, 11}	{960, 12}	{975, 10}	{990, 12}	{1005, 12}	{1020, 9}	{1035, 11}	{1050, 15}	{1065, 8}	{1080, 7}	{1095, 8}	{1110, 11}	{1125, 8}	{1140, 8}	{1155, 9}	{1170, 12}	{1185, 10}	{1200, 12}	{1215, 11}	{1230, 9}	{1245, 10}	{1260, 10}	{1275, 9}	{1290, 8}	{1305, 11}	{1320, 6}	{1335, 3}	{1350, 9}	{1365, 10}	{1380, 11}	{1395, 11}	{1410, 18}	{1425, 12}	{1440, 20}	{1455, 13}	{1470, 10}	{1485, 1}	{1500, 10}	{}	{0, 10}	{15, 12}	{30, 12}	{45, 10}	{60, 10}	{75, 13}	{90, 5}	{105, 12}	{120, 12}	{135, 10}	{150, 9}	{165, 8}	{180, 9}	{195, 6}	{210, 11}	{225, 12}	{240, 12}	{255, 16}	{270, 9}	{285, 11}	{300, 11}	{315, 7}	{330, 10}	{345, 11}	{360, 13}	{375, 13}	{390, 13}	{405, 9}	{420, 16}	{435, 14}	{450, 16}	{465, 11}	{480, 14}	{495, 9}	{510, 11}	{525, 9}	{540, 8}	{555, 4}	{570, 13}	{585, 13}	{600, 10}	{615, 7}	{630, 12}	{645, 13}	{660, 10}	{675, 10}	{690, 8}	{705, 14}	{720, 16}	{735, 16}	{750, 7}	{765, 9}	{780, 6}	{795, 7}	{810, 17}	{825, 21}	{840, 12}	{855, 15}	{870, 6}	{885, 10}	{900, 8}	{915, 8}	{930, 5}	{945, 10}	{960, 11}	{975, 11}	{990, 6}	{1005, 5}	{1020, 13}	{1035, 16}	{1050, 9}	{1065, 11}	{1080, 7}	{1095, 8}	{1110, 12}	{1125, 12}	{1140, 4}	{1155, 10}	{1170, 9}	{1185, 4}	{1200, 11}	{1215, 7}	{1230, 8}	{1245, 10}	{1260, 6}	{1275, 10}	{1290, 7}	{1305, 9}	{1320, 8}	{1335, 8}	{1350, 10}	{1365, 14}	{1380, 9}	{1395, 8}	{1410, 13}	{1425, 9}	{1440, 10}	{1455, 7}	{1470, 5}	{1485, 13}	{1500, 13}	{}	{0, 10}	{15, 16}	{30, 5}	{45, 14}	{60, 11}	{75, 7}	{90, 5}	{105, 11}	{120, 6}	{135, 8}	{150, 11}	{165, 8}	{180, 7}	{195, 11}	{210, 13}	{225, 18}	{240, 12}	{255, 9}	{270, 11}	{285, 5}	{300, 6}	{315, 9}	{330, 13}	{345, 11}	{360, 11}	{375, 11}	{390, 15}	{405, 8}	{420, 7}	{435, 12}	{450, 16}	{465, 12}	{480, 11}	{495, 12}	{510, 5}	{525, 12}	{540, 12}	{555, 4}	{570, 7}	{585, 14}	{600, 10}	{615, 12}	{630, 12}	{645, 9}	{660, 8}	{675, 9}	{690, 9}	{705, 8}	{720, 8}	{735, 8}	{750, 9}	{765, 10}	{780, 6}	{795, 14}	{810, 12}	{825, 8}	{840, 7}	{855, 10}	{870, 16}	{885, 11}	{900, 5}	{915, 14}	{930, 18}	{945, 12}	{960, 11}	{975, 8}	{990, 10}	{1005, 5}	{1020, 7}	{1035, 8}	{1050, 11}	{1065, 13}	{1080, 6}	{1095, 5}	{1110, 8}	{1125, 14}	{1140, 9}	{1155, 10}	{1170, 13}	{1185, 9}	{1200, 7}	{1215, 11}	{1230, 8}	{1245, 6}	{1260, 9}	{1275, 12}	{1290, 6}	{1305, 8}	{1320, 6}	{1335, 7}	{1350, 10}	{1365, 11}	{1380, 12}	{1395, 16}	{1410, 10}	{1425, 10}	{1440, 10}	{1455, 12}	{1470, 7}	{1485, 9}	{1500, 10}	{}	{0, 10}	{15, 9}	{30, 12}	{45, 12}	{60, 12}	{75, 13}	{90, 3}	{105, 6}	{120, 7}	{135, 9}	{150, 12}	{165, 13}	{180, 5}	{195, 6}	{210, 9}	{225, 6}	{240, 10}	{255, 9}	{270, 15}	{285, 14}	{300, 17}	{315, 14}	{330, 13}	{345, 9}	{360, 3}	{375, 7}	{390, 6}	{405, 13}	{420, 18}	{435, 7}	{450, 9}	{465, 12}	{480, 11}	{495, 9}	{510, 11}	{525, 5}	{540, 9}	{555, 9}	{570, 6}	{585, 12}	{600, 12}	{615, 10}	{630, 7}	{645, 10}	{660, 13}	{675, 14}	{690, 15}	{705, 10}	{720, 11}	{735, 9}	{750, 12}	{765, 4}	{780, 10}	{795, 13}	{810, 6}	{825, 4}	{840, 5}	{855, 7}	{870, 4}	{885, 7}	{900, 13}	{915, 5}	{930, 13}	{945, 8}	{960, 8}	{975, 8}	{990, 11}	{1005, 13}	{1020, 13}	{1035, 12}	{1050, 12}	{1065, 11}	{1080, 10}	{1095, 8}	{1110, 8}	{1125, 10}	{1140, 10}	{1155, 10}	{1170, 6}	{1185, 10}	{1200, 13}	{1215, 11}	{1230, 10}	{1245, 9}	{1260, 13}	{1275, 6}	{1290, 14}	{1305, 12}	{1320, 7}	{1335, 15}	{1350, 8}	{1365, 2}	{1380, 12}	{1395, 7}	{1410, 7}	{1425, 7}	{1440, 6}	{1455, 9}	{1470, 9}	{1485, 6}	{1500, 15}	{}	{0, 10}	{15, 12}	{30, 12}	{45, 11}	{60, 5}	{75, 9}	{90, 12}	{105, 7}	{120, 9}	{135, 9}	{150, 13}	{165, 8}	{180, 8}	{195, 8}	{210, 8}	{225, 10}	{240, 8}	{255, 6}	{270, 6}	{285, 6}	{300, 13}	{315, 12}	{330, 10}	{345, 10}	{360, 11}	{375, 4}	{390, 16}	{405, 13}	{420, 15}	{435, 9}	{450, 6}	{465, 8}	{480, 12}	{495, 5}	{510, 6}	{525, 11}	{540, 16}	{555, 15}	{570, 20}	{585, 13}	{600, 6}	{615, 13}	{630, 12}	{645, 18}	{660, 17}	{675, 9}	{690, 15}	{705, 14}	{720, 12}	{735, 16}	{750, 9}	{765, 8}	{780, 9}	{795, 13}	{810, 19}	{825, 14}	{840, 8}	{855, 9}	{870, 14}	{885, 9}	{900, 9}	{915, 7}	{930, 8}	{945, 8}	{960, 12}	{975, 7}	{990, 4}	{1005, 6}	{1020, 10}	{1035, 8}	{1050, 10}	{1065, 10}	{1080, 17}	{1095, 7}	{1110, 8}	{1125, 9}	{1140, 14}	{1155, 11}	{1170, 15}	{1185, 11}	{1200, 6}	{1215, 7}	{1230, 16}	{1245, 7}	{1260, 12}	{1275, 11}	{1290, 9}	{1305, 3}	{1320, 16}	{1335, 11}	{1350, 14}	{1365, 15}	{1380, 12}	{1395, 11}	{1410, 8}	{1425, 11}	{1440, 13}	{1455, 12}	{1470, 14}	{1485, 13}	{1500, 17}	{}	{0, 10}	{15, 7}	{30, 15}	{45, 11}	{60, 11}	{75, 15}	{90, 7}	{105, 11}	{120, 11}	{135, 12}	{150, 14}	{165, 11}	{180, 8}	{195, 8}	{210, 10}	{225, 10}	{240, 12}	{255, 14}	{270, 16}	{285, 11}	{300, 6}	{315, 7}	{330, 9}	{345, 6}	{360, 7}	{375, 13}	{390, 12}	{405, 11}	{420, 11}	{435, 9}	{450, 9}	{465, 7}	{480, 10}	{495, 8}	{510, 10}	{525, 11}	{540, 11}	{555, 14}	{570, 5}	{585, 6}	{600, 8}	{615, 8}	{630, 14}	{645, 9}	{660, 11}	{675, 12}	{690, 15}	{705, 16}	{720, 9}	{735, 12}	{750, 8}	{765, 12}	{780, 11}	{795, 8}	{810, 12}	{825, 13}	{840, 7}	{855, 7}	{870, 8}	{885, 10}	{900, 9}	{915, 16}	{930, 14}	{945, 11}	{960, 8}	{975, 5}	{990, 8}	{1005, 9}	{1020, 8}	{1035, 10}	{1050, 8}	{1065, 11}	{1080, 7}	{1095, 2}	{1110, 9}	{1125, 8}	{1140, 6}	{1155, 8}	{1170, 8}	{1185, 9}	{1200, 5}	{1215, 12}	{1230, 18}	{1245, 13}	{1260, 10}	{1275, 8}	{1290, 12}	{1305, 10}	{1320, 11}	{1335, 15}	{1350, 13}	{1365, 10}	{1380, 3}	{1395, 6}	{1410, 5}	{1425, 3}	{1440, 11}	{1455, 10}	{1470, 12}	{1485, 9}	{1500, 6}	{}	{0, 10}	{15, 7}	{30, 10}	{45, 8}	{60, 9}	{75, 5}	{90, 5}	{105, 8}	{120, 9}	{135, 10}	{150, 5}	{165, 9}	{180, 6}	{195, 7}	{210, 9}	{225, 9}	{240, 9}	{255, 14}	{270, 8}	{285, 5}	{300, 11}	{315, 6}	{330, 13}	{345, 13}	{360, 9}	{375, 13}	{390, 13}	{405, 17}	{420, 9}	{435, 15}	{450, 10}	{465, 13}	{480, 18}	{495, 16}	{510, 8}	{525, 6}	{540, 9}	{555, 9}	{570, 10}	{585, 10}	{600, 11}	{615, 8}	{630, 6}	{645, 8}	{660, 9}	{675, 13}	{690, 6}	{705, 6}	{720, 10}	{735, 6}	{750, 10}	{765, 8}	{780, 7}	{795, 8}	{810, 11}	{825, 17}	{840, 6}	{855, 11}	{870, 13}	{885, 10}	{900, 8}	{915, 12}	{930, 10}	{945, 5}	{960, 6}	{975, 8}	{990, 9}	{1005, 14}	{1020, 4}	{1035, 7}	{1050, 7}	{1065, 8}	{1080, 10}	{1095, 8}	{1110, 7}	{1125, 10}	{1140, 13}	{1155, 10}	{1170, 12}	{1185, 12}	{1200, 7}	{1215, 8}	{1230, 11}	{1245, 8}	{1260, 7}	{1275, 12}	{1290, 7}	{1305, 12}	{1320, 13}	{1335, 10}	{1350, 8}	{1365, 2}	{1380, 7}	{1395, 7}	{1410, 10}	{1425, 11}	{1440, 13}	{1455, 11}	{1470, 10}	{1485, 9}	{1500, 8}	{}	{0, 10}	{15, 7}	{30, 10}	{45, 11}	{60, 8}	{75, 8}	{90, 11}	{105, 9}	{120, 8}	{135, 7}	{150, 7}	{165, 8}	{180, 13}	{195, 12}	{210, 10}	{225, 10}	{240, 6}	{255, 11}	{270, 10}	{285, 15}	{300, 12}	{315, 11}	{330, 15}	{345, 12}	{360, 12}	{375, 10}	{390, 10}	{405, 13}	{420, 9}	{435, 15}	{450, 10}	{465, 9}	{480, 11}	{495, 11}	{510, 10}	{525, 8}	{540, 7}	{555, 8}	{570, 9}	{585, 11}	{600, 6}	{615, 13}	{630, 14}	{645, 13}	{660, 12}	{675, 14}	{690, 13}	{705, 10}	{720, 10}	{735, 10}	{750, 11}	{765, 12}	{780, 12}	{795, 8}	{810, 7}	{825, 6}	{840, 11}	{855, 9}	{870, 19}	{885, 9}	{900, 13}	{915, 10}	{930, 8}	{945, 9}	{960, 8}	{975, 9}	{990, 5}	{1005, 9}	{1020, 8}	{1035, 10}	{1050, 4}	{1065, 8}	{1080, 12}	{1095, 9}	{1110, 15}	{1125, 9}	{1140, 5}	{1155, 8}	{1170, 13}	{1185, 13}	{1200, 6}	{1215, 7}	{1230, 11}	{1245, 17}	{1260, 10}	{1275, 8}	{1290, 8}	{1305, 8}	{1320, 8}	{1335, 10}	{1350, 8}	{1365, 7}	{1380, 9}	{1395, 7}	{1410, 9}	{1425, 10}	{1440, 7}	{1455, 9}	{1470, 9}	{1485, 10}	{1500, 8}	{}	{0, 10}	{15, 13}	{30, 6}	{45, 4}	{60, 8}	{75, 4}	{90, 10}	{105, 9}	{120, 17}	{135, 8}	{150, 11}	{165, 7}	{180, 9}	{195, 7}	{210, 6}	{225, 13}	{240, 9}	{255, 9}	{270, 9}	{285, 6}	{300, 11}	{315, 10}	{330, 11}	{345, 9}	{360, 16}	{375, 17}	{390, 14}	{405, 13}	{420, 10}	{435, 10}	{450, 7}	{465, 13}	{480, 10}	{495, 9}	{510, 15}	{525, 9}	{540, 6}	{555, 7}	{570, 5}	{585, 6}	{600, 9}	{615, 14}	{630, 9}	{645, 5}	{660, 8}	{675, 3}	{690, 9}	{705, 12}	{720, 8}	{735, 7}	{750, 10}	{765, 7}	{780, 14}	{795, 13}	{810, 7}	{825, 11}	{840, 5}	{855, 7}	{870, 4}	{885, 8}	{900, 12}	{915, 12}	{930, 9}	{945, 19}	{960, 10}	{975, 12}	{990, 12}	{1005, 12}	{1020, 14}	{1035, 12}	{1050, 6}	{1065, 9}	{1080, 12}	{1095, 16}	{1110, 5}	{1125, 7}	{1140, 9}	{1155, 8}	{1170, 7}	{1185, 11}	{1200, 11}	{1215, 11}	{1230, 14}	{1245, 11}	{1260, 6}	{1275, 9}	{1290, 5}	{1305, 6}	{1320, 9}	{1335, 6}	{1350, 8}	{1365, 5}	{1380, 6}	{1395, 9}	{1410, 12}	{1425, 9}	{1440, 11}	{1455, 10}	{1470, 7}	{1485, 8}	{1500, 6}	{}	{0, 10}	{15, 14}	{30, 10}	{45, 10}	{60, 9}	{75, 9}	{90, 11}	{105, 9}	{120, 7}	{135, 7}	{150, 8}	{165, 8}	{180, 12}	{195, 11}	{210, 10}	{225, 5}	{240, 11}	{255, 13}	{270, 15}	{285, 11}	{300, 11}	{315, 9}	{330, 9}	{345, 9}	{360, 8}	{375, 12}	{390, 13}	{405, 11}	{420, 6}	{435, 8}	{450, 4}	{465, 4}	{480, 7}	{495, 13}	{510, 14}	{525, 9}	{540, 10}	{555, 9}	{570, 10}	{585, 8}	{600, 11}	{615, 13}	{630, 6}	{645, 11}	{660, 3}	{675, 11}	{690, 11}	{705, 8}	{720, 8}	{735, 8}	{750, 14}	{765, 8}	{780, 10}	{795, 5}	{810, 10}	{825, 7}	{840, 13}	{855, 6}	{870, 10}	{885, 4}	{900, 7}	{915, 7}	{930, 9}	{945, 13}	{960, 15}	{975, 10}	{990, 5}	{1005, 9}	{1020, 7}	{1035, 9}	{1050, 9}	{1065, 8}	{1080, 9}	{1095, 10}	{1110, 9}	{1125, 7}	{1140, 10}	{1155, 8}	{1170, 13}	{1185, 12}	{1200, 7}	{1215, 10}	{1230, 11}	{1245, 10}	{1260, 8}	{1275, 7}	{1290, 10}	{1305, 12}	{1320, 14}	{1335, 11}	{1350, 5}	{1365, 10}	{1380, 5}	{1395, 11}	{1410, 12}	{1425, 12}	{1440, 9}	{1455, 4}	{1470, 10}	{1485, 9}	{1500, 9}	{}	{0, 10}	{15, 5}	{30, 10}	{45, 9}	{60, 10}	{75, 6}	{90, 14}	{105, 12}	{120, 9}	{135, 9}	{150, 15}	{165, 13}	{180, 6}	{195, 5}	{210, 6}	{225, 6}	{240, 8}	{255, 5}	{270, 10}	{285, 7}	{300, 8}	{315, 13}	{330, 9}	{345, 6}	{360, 9}	{375, 9}	{390, 15}	{405, 15}	{420, 16}	{435, 16}	{450, 17}	{465, 16}	{480, 10}	{495, 6}	{510, 10}	{525, 15}	{540, 7}	{555, 10}	{570, 10}	{585, 6}	{600, 11}	{615, 10}	{630, 19}	{645, 11}	{660, 10}	{675, 6}	{690, 11}	{705, 12}	{720, 9}	{735, 7}	{750, 7}	{765, 10}	{780, 8}	{795, 8}	{810, 8}	{825, 15}	{840, 6}	{855, 6}	{870, 9}	{885, 8}	{900, 12}	{915, 9}	{930, 11}	{945, 9}	{960, 8}	{975, 6}	{990, 9}	{1005, 13}	{1020, 11}	{1035, 12}	{1050, 9}	{1065, 15}	{1080, 7}	{1095, 6}	{1110, 12}	{1125, 12}	{1140, 7}	{1155, 7}	{1170, 13}	{1185, 10}	{1200, 13}	{1215, 12}	{1230, 15}	{1245, 12}	{1260, 7}	{1275, 10}	{1290, 13}	{1305, 9}	{1320, 15}	{1335, 10}	{1350, 13}	{1365, 6}	{1380, 6}	{1395, 5}	{1410, 9}	{1425, 9}	{1440, 8}	{1455, 4}	{1470, 5}	{1485, 11}	{1500, 5}	{}	{0, 10}	{15, 13}	{30, 6}	{45, 13}	{60, 13}	{75, 11}	{90, 11}	{105, 10}	{120, 11}	{135, 11}	{150, 9}	{165, 4}	{180, 11}	{195, 9}	{210, 11}	{225, 7}	{240, 3}	{255, 16}	{270, 10}	{285, 6}	{300, 9}	{315, 14}	{330, 10}	{345, 14}	{360, 8}	{375, 8}	{390, 5}	{405, 5}	{420, 10}	{435, 8}	{450, 8}	{465, 7}	{480, 4}	{495, 5}	{510, 10}	{525, 12}	{540, 13}	{555, 11}	{570, 7}	{585, 11}	{600, 18}	{615, 7}	{630, 13}	{645, 5}	{660, 9}	{675, 5}	{690, 15}	{705, 7}	{720, 7}	{735, 8}	{750, 11}	{765, 4}	{780, 8}	{795, 8}	{810, 8}	{825, 12}	{840, 13}	{855, 15}	{870, 8}	{885, 11}	{900, 14}	{915, 13}	{930, 12}	{945, 11}	{960, 16}	{975, 10}	{990, 13}	{1005, 12}	{1020, 11}	{1035, 12}	{1050, 10}	{1065, 8}	{1080, 11}	{1095, 7}	{1110, 8}	{1125, 8}	{1140, 4}	{1155, 9}	{1170, 6}	{1185, 17}	{1200, 10}	{1215, 12}	{1230, 14}	{1245, 12}	{1260, 14}	{1275, 10}	{1290, 10}	{1305, 10}	{1320, 10}	{1335, 11}	{1350, 7}	{1365, 9}	{1380, 13}	{1395, 6}	{1410, 12}	{1425, 10}	{1440, 12}	{1455, 9}	{1470, 12}	{1485, 11}	{1500, 14}	{}	{0, 10}	{15, 12}	{30, 17}	{45, 9}	{60, 8}	{75, 6}	{90, 9}	{105, 14}	{120, 14}	{135, 16}	{150, 10}	{165, 13}	{180, 5}	{195, 11}	{210, 9}	{225, 6}	{240, 11}	{255, 7}	{270, 10}	{285, 7}	{300, 9}	{315, 8}	{330, 10}	{345, 12}	{360, 15}	{375, 11}	{390, 15}	{405, 7}	{420, 10}	{435, 7}	{450, 14}	{465, 12}	{480, 8}	{495, 10}	{510, 6}	{525, 14}	{540, 15}	{555, 19}	{570, 13}	{585, 6}	{600, 12}	{615, 12}	{630, 13}	{645, 7}	{660, 9}	{675, 14}	{690, 8}	{705, 8}	{720, 14}	{735, 11}	{750, 11}	{765, 10}	{780, 9}	{795, 6}	{810, 7}	{825, 8}	{840, 14}	{855, 17}	{870, 1}	{885, 9}	{900, 8}	{915, 11}	{930, 13}	{945, 9}	{960, 10}	{975, 13}	{990, 14}	{1005, 10}	{1020, 14}	{1035, 9}	{1050, 6}	{1065, 8}	{1080, 9}	{1095, 6}	{1110, 6}	{1125, 6}	{1140, 12}	{1155, 14}	{1170, 10}	{1185, 11}	{1200, 7}	{1215, 9}	{1230, 11}	{1245, 11}	{1260, 9}	{1275, 14}	{1290, 5}	{1305, 7}	{1320, 11}	{1335, 17}	{1350, 12}	{1365, 10}	{1380, 9}	{1395, 6}	{1410, 12}	{1425, 12}	{1440, 5}	{1455, 4}	{1470, 9}	{1485, 11}	{1500, 13}	{}	{0, 10}	{15, 11}	{30, 8}	{45, 10}	{60, 4}	{75, 9}	{90, 7}	{105, 8}	{120, 8}	{135, 10}	{150, 7}	{165, 11}	{180, 6}	{195, 12}	{210, 11}	{225, 13}	{240, 11}	{255, 11}	{270, 9}	{285, 9}	{300, 9}	{315, 11}	{330, 4}	{345, 7}	{360, 10}	{375, 8}	{390, 9}	{405, 6}	{420, 8}	{435, 7}	{450, 9}	{465, 5}	{480, 6}	{495, 12}	{510, 9}	{525, 8}	{540, 6}	{555, 6}	{570, 6}	{585, 10}	{600, 10}	{615, 13}	{630, 15}	{645, 11}	{660, 9}	{675, 11}	{690, 9}	{705, 6}	{720, 10}	{735, 11}	{750, 9}	{765, 12}	{780, 6}	{795, 10}	{810, 12}	{825, 9}	{840, 12}	{855, 10}	{870, 12}	{885, 9}	{900, 3}	{915, 12}	{930, 9}	{945, 13}	{960, 8}	{975, 13}	{990, 10}	{1005, 10}	{1020, 13}	{1035, 8}	{1050, 9}	{1065, 12}	{1080, 10}	{1095, 12}	{1110, 9}	{1125, 13}	{1140, 9}	{1155, 4}	{1170, 6}	{1185, 12}	{1200, 8}	{1215, 13}	{1230, 8}	{1245, 6}	{1260, 6}	{1275, 10}	{1290, 8}	{1305, 10}	{1320, 11}	{1335, 8}	{1350, 11}	{1365, 9}	{1380, 10}	{1395, 9}	{1410, 7}	{1425, 7}	{1440, 11}	{1455, 8}	{1470, 9}	{1485, 19}	{1500, 12}	{}	{0, 10}	{15, 14}	{30, 12}	{45, 10}	{60, 13}	{75, 13}	{90, 12}	{105, 5}	{120, 17}	{135, 17}	{150, 11}	{165, 18}	{180, 9}	{195, 11}	{210, 13}	{225, 13}	{240, 12}	{255, 9}	{270, 16}	{285, 7}	{300, 14}	{315, 14}	{330, 7}	{345, 14}	{360, 8}	{375, 9}	{390, 14}	{405, 1}	{420, 5}	{435, 4}	{450, 8}	{465, 16}	{480, 10}	{495, 17}	{510, 5}	{525, 12}	{540, 10}	{555, 11}	{570, 11}	{585, 14}	{600, 9}	{615, 10}	{630, 3}	{645, 5}	{660, 7}	{675, 13}	{690, 11}	{705, 12}	{720, 12}	{735, 13}	{750, 15}	{765, 16}	{780, 9}	{795, 7}	{810, 8}	{825, 5}	{840, 9}	{855, 8}	{870, 4}	{885, 6}	{900, 12}	{915, 11}	{930, 11}	{945, 7}	{960, 7}	{975, 9}	{990, 6}	{1005, 8}	{1020, 11}	{1035, 12}	{1050, 9}	{1065, 12}	{1080, 8}	{1095, 2}	{1110, 4}	{1125, 8}	{1140, 10}	{1155, 10}	{1170, 10}	{1185, 3}	{1200, 10}	{1215, 14}	{1230, 11}	{1245, 10}	{1260, 10}	{1275, 16}	{1290, 11}	{1305, 13}	{1320, 9}	{1335, 9}	{1350, 8}	{1365, 6}	{1380, 11}	{1395, 11}	{1410, 7}	{1425, 2}	{1440, 10}	{1455, 11}	{1470, 8}	{1485, 7}	{1500, 12}	{}	{0, 10}	{15, 7}	{30, 7}	{45, 12}	{60, 7}	{75, 6}	{90, 8}	{105, 9}	{120, 8}	{135, 7}	{150, 8}	{165, 13}	{180, 12}	{195, 7}	{210, 5}	{225, 4}	{240, 15}	{255, 16}	{270, 8}	{285, 6}	{300, 8}	{315, 8}	{330, 11}	{345, 7}	{360, 9}	{375, 6}	{390, 9}	{405, 7}	{420, 7}	{435, 11}	{450, 7}	{465, 7}	{480, 11}	{495, 6}	{510, 6}	{525, 13}	{540, 12}	{555, 10}	{570, 12}	{585, 9}	{600, 7}	{615, 12}	{630, 14}	{645, 14}	{660, 7}	{675, 4}	{690, 13}	{705, 9}	{720, 5}	{735, 7}	{750, 4}	{765, 6}	{780, 8}	{795, 9}	{810, 13}	{825, 8}	{840, 9}	{855, 10}	{870, 7}	{885, 10}	{900, 8}	{915, 9}	{930, 5}	{945, 9}	{960, 10}	{975, 6}	{990, 16}	{1005, 8}	{1020, 10}	{1035, 12}	{1050, 14}	{1065, 12}	{1080, 9}	{1095, 11}	{1110, 6}	{1125, 9}	{1140, 9}	{1155, 8}	{1170, 10}	{1185, 9}	{1200, 9}	{1215, 5}	{1230, 8}	{1245, 10}	{1260, 12}	{1275, 6}	{1290, 14}	{1305, 7}	{1320, 9}	{1335, 6}	{1350, 7}	{1365, 13}	{1380, 9}	{1395, 12}	{1410, 13}	{1425, 11}	{1440, 10}	{1455, 8}	{1470, 11}	{1485, 9}	{1500, 6}	{}	{0, 10}	{15, 7}	{30, 7}	{45, 12}	{60, 14}	{75, 10}	{90, 8}	{105, 6}	{120, 7}	{135, 10}	{150, 8}	{165, 9}	{180, 9}	{195, 6}	{210, 9}	{225, 12}	{240, 13}	{255, 11}	{270, 8}	{285, 10}	{300, 16}	{315, 13}	{330, 12}	{345, 9}	{360, 7}	{375, 11}	{390, 4}	{405, 9}	{420, 11}	{435, 10}	{450, 4}	{465, 6}	{480, 8}	{495, 11}	{510, 9}	{525, 6}	{540, 10}	{555, 9}	{570, 11}	{585, 11}	{600, 12}	{615, 14}	{630, 17}	{645, 8}	{660, 13}	{675, 8}	{690, 12}	{705, 10}	{720, 13}	{735, 10}	{750, 7}	{765, 8}	{780, 15}	{795, 15}	{810, 14}	{825, 13}	{840, 11}	{855, 10}	{870, 6}	{885, 5}	{900, 4}	{915, 12}	{930, 10}	{945, 12}	{960, 10}	{975, 15}	{990, 14}	{1005, 13}	{1020, 18}	{1035, 9}	{1050, 6}	{1065, 13}	{1080, 7}	{1095, 8}	{1110, 9}	{1125, 12}	{1140, 7}	{1155, 13}	{1170, 8}	{1185, 9}	{1200, 9}	{1215, 10}	{1230, 13}	{1245, 13}	{1260, 16}	{1275, 9}	{1290, 9}	{1305, 11}	{1320, 8}	{1335, 12}	{1350, 10}	{1365, 7}	{1380, 6}	{1395, 11}	{1410, 12}	{1425, 9}	{1440, 14}	{1455, 14}	{1470, 11}	{1485, 13}	{1500, 16}	{}	{0, 10}	{15, 2}	{30, 11}	{45, 8}	{60, 8}	{75, 10}	{90, 8}	{105, 10}	{120, 11}	{135, 15}	{150, 12}	{165, 10}	{180, 8}	{195, 9}	{210, 10}	{225, 12}	{240, 8}	{255, 7}	{270, 17}	{285, 12}	{300, 5}	{315, 15}	{330, 13}	{345, 10}	{360, 8}	{375, 6}	{390, 7}	{405, 7}	{420, 14}	{435, 9}	{450, 11}	{465, 15}	{480, 12}	{495, 10}	{510, 20}	{525, 7}	{540, 7}	{555, 8}	{570, 10}	{585, 9}	{600, 9}	{615, 9}	{630, 12}	{645, 11}	{660, 12}	{675, 15}	{690, 4}	{705, 5}	{720, 17}	{735, 6}	{750, 11}	{765, 7}	{780, 9}	{795, 15}	{810, 7}	{825, 6}	{840, 10}	{855, 13}	{870, 15}	{885, 7}	{900, 8}	{915, 7}	{930, 8}	{945, 4}	{960, 5}	{975, 10}	{990, 7}	{1005, 7}	{1020, 8}	{1035, 7}	{1050, 11}	{1065, 7}	{1080, 10}	{1095, 11}	{1110, 7}	{1125, 11}	{1140, 12}	{1155, 9}	{1170, 10}	{1185, 12}	{1200, 7}	{1215, 9}	{1230, 8}	{1245, 7}	{1260, 9}	{1275, 15}	{1290, 10}	{1305, 7}	{1320, 9}	{1335, 7}	{1350, 4}	{1365, 7}	{1380, 8}	{1395, 10}	{1410, 7}	{1425, 12}	{1440, 5}	{1455, 10}	{1470, 7}	{1485, 16}	{1500, 9}	{}	{0, 10}	{15, 12}	{30, 12}	{45, 16}	{60, 10}	{75, 6}	{90, 2}	{105, 11}	{120, 11}	{135, 12}	{150, 8}	{165, 15}	{180, 7}	{195, 9}	{210, 14}	{225, 15}	{240, 11}	{255, 12}	{270, 5}	{285, 7}	{300, 13}	{315, 14}	{330, 13}	{345, 12}	{360, 13}	{375, 10}	{390, 15}	{405, 12}	{420, 11}	{435, 11}	{450, 7}	{465, 9}	{480, 8}	{495, 8}	{510, 10}	{525, 8}	{540, 10}	{555, 10}	{570, 19}	{585, 18}	{600, 10}	{615, 8}	{630, 5}	{645, 9}	{660, 8}	{675, 11}	{690, 9}	{705, 9}	{720, 11}	{735, 7}	{750, 13}	{765, 5}	{780, 7}	{795, 13}	{810, 10}	{825, 9}	{840, 9}	{855, 5}	{870, 10}	{885, 13}	{900, 10}	{915, 10}	{930, 13}	{945, 5}	{960, 11}	{975, 10}	{990, 13}	{1005, 8}	{1020, 8}	{1035, 8}	{1050, 12}	{1065, 11}	{1080, 11}	{1095, 8}	{1110, 10}	{1125, 5}	{1140, 12}	{1155, 8}	{1170, 12}	{1185, 12}	{1200, 11}	{1215, 12}	{1230, 9}	{1245, 9}	{1260, 7}	{1275, 8}	{1290, 8}	{1305, 8}	{1320, 12}	{1335, 6}	{1350, 4}	{1365, 7}	{1380, 8}	{1395, 6}	{1410, 11}	{1425, 6}	{1440, 9}	{1455, 7}	{1470, 8}	{1485, 14}	{1500, 4}	{}	{0, 10}	{15, 12}	{30, 10}	{45, 12}	{60, 10}	{75, 15}	{90, 13}	{105, 9}	{120, 11}	{135, 5}	{150, 6}	{165, 7}	{180, 7}	{195, 10}	{210, 7}	{225, 8}	{240, 11}	{255, 9}	{270, 12}	{285, 4}	{300, 6}	{315, 13}	{330, 15}	{345, 12}	{360, 7}	{375, 4}	{390, 9}	{405, 12}	{420, 13}	{435, 7}	{450, 9}	{465, 13}	{480, 13}	{495, 7}	{510, 9}	{525, 12}	{540, 8}	{555, 8}	{570, 14}	{585, 6}	{600, 5}	{615, 6}	{630, 7}	{645, 4}	{660, 12}	{675, 10}	{690, 4}	{705, 10}	{720, 8}	{735, 16}	{750, 8}	{765, 10}	{780, 12}	{795, 7}	{810, 13}	{825, 10}	{840, 11}	{855, 14}	{870, 18}	{885, 9}	{900, 9}	{915, 7}	{930, 8}	{945, 13}	{960, 7}	{975, 8}	{990, 3}	{1005, 9}	{1020, 16}	{1035, 14}	{1050, 13}	{1065, 11}	{1080, 7}	{1095, 9}	{1110, 7}	{1125, 10}
[truncated: 9,531,067 more chars]
