# Supplementary material for: Experimental Design for Stochastic Models of Nonlinear Signaling Pathways Using an Interval-Wise Linear Noise Approximation and State Estimation
Source: PLoS One. 2016 Sep 1;11(9):e0159902. doi: 10.1371/journal.pone.0159902 (PMC5008843; doi:10.1371/journal.pone.0159902)
Supplement: S1 File — (TGZ) [file pone.0159902.s009.tgz › Online_SI/data/scanx5.txt]

{0, 10}	{5, 11}	{10, 12}	{15, 10}	{20, 6}	{25, 12}	{30, 12}	{35, 10}	{40, 12}	{45, 12}	{50, 10}	{55, 9}	{60, 12}	{65, 11}	{70, 10}	{75, 5}	{80, 6}	{85, 4}	{90, 6}	{95, 9}	{100, 9}	{105, 11}	{110, 18}	{115, 13}	{120, 13}	{125, 14}	{130, 15}	{135, 17}	{140, 13}	{145, 10}	{150, 9}	{155, 11}	{160, 12}	{165, 11}	{170, 10}	{175, 15}	{180, 13}	{185, 8}	{190, 7}	{195, 7}	{200, 8}	{205, 6}	{210, 5}	{215, 13}	{220, 16}	{225, 12}	{230, 11}	{235, 11}	{240, 8}	{245, 12}	{250, 9}	{255, 9}	{260, 11}	{265, 11}	{270, 18}	{275, 14}	{280, 16}	{285, 18}	{290, 16}	{295, 11}	{300, 11}	{305, 9}	{310, 9}	{315, 9}	{320, 9}	{325, 6}	{330, 5}	{335, 7}	{340, 7}	{345, 7}	{350, 7}	{355, 5}	{360, 4}	{365, 5}	{370, 2}	{375, 6}	{380, 7}	{385, 5}	{390, 5}	{395, 6}	{400, 5}	{405, 4}	{410, 6}	{415, 9}	{420, 9}	{425, 9}	{430, 6}	{435, 7}	{440, 6}	{445, 9}	{450, 10}	{455, 8}	{460, 10}	{465, 12}	{470, 14}	{475, 10}	{480, 14}	{485, 22}	{490, 24}	{495, 14}	{500, 10}	{}	{0, 10}	{5, 12}	{10, 12}	{15, 14}	{20, 16}	{25, 11}	{30, 8}	{35, 6}	{40, 11}	{45, 13}	{50, 13}	{55, 8}	{60, 8}	{65, 9}	{70, 10}	{75, 11}	{80, 11}	{85, 6}	{90, 8}	{95, 6}	{100, 13}	{105, 10}	{110, 12}	{115, 8}	{120, 8}	{125, 7}	{130, 10}	{135, 9}	{140, 14}	{145, 9}	{150, 8}	{155, 11}	{160, 13}	{165, 12}	{170, 9}	{175, 9}	{180, 11}	{185, 13}	{190, 12}	{195, 19}	{200, 15}	{205, 16}	{210, 9}	{215, 12}	{220, 11}	{225, 8}	{230, 7}	{235, 9}	{240, 7}	{245, 9}	{250, 4}	{255, 9}	{260, 6}	{265, 8}	{270, 8}	{275, 4}	{280, 8}	{285, 4}	{290, 4}	{295, 3}	{300, 2}	{305, 5}	{310, 7}	{315, 7}	{320, 7}	{325, 10}	{330, 11}	{335, 11}	{340, 13}	{345, 12}	{350, 11}	{355, 11}	{360, 11}	{365, 8}	{370, 9}	{375, 10}	{380, 13}	{385, 12}	{390, 17}	{395, 8}	{400, 10}	{405, 9}	{410, 10}	{415, 10}	{420, 13}	{425, 14}	{430, 12}	{435, 8}	{440, 11}	{445, 10}	{450, 11}	{455, 9}	{460, 9}	{465, 9}	{470, 9}	{475, 6}	{480, 7}	{485, 6}	{490, 9}	{495, 14}	{500, 13}	{}	{0, 10}	{5, 10}	{10, 8}	{15, 5}	{20, 8}	{25, 7}	{30, 9}	{35, 11}	{40, 10}	{45, 7}	{50, 9}	{55, 11}	{60, 10}	{65, 6}	{70, 4}	{75, 6}	{80, 6}	{85, 13}	{90, 12}	{95, 10}	{100, 7}	{105, 11}	{110, 13}	{115, 12}	{120, 12}	{125, 9}	{130, 11}	{135, 9}	{140, 9}	{145, 8}	{150, 12}	{155, 13}	{160, 13}	{165, 10}	{170, 9}	{175, 10}	{180, 12}	{185, 9}	{190, 13}	{195, 11}	{200, 13}	{205, 13}	{210, 11}	{215, 9}	{220, 10}	{225, 7}	{230, 10}	{235, 8}	{240, 16}	{245, 12}	{250, 10}	{255, 12}	{260, 10}	{265, 11}	{270, 9}	{275, 7}	{280, 6}	{285, 5}	{290, 8}	{295, 7}	{300, 9}	{305, 10}	{310, 11}	{315, 13}	{320, 17}	{325, 18}	{330, 14}	{335, 11}	{340, 12}	{345, 10}	{350, 10}	{355, 9}	{360, 9}	{365, 14}	{370, 10}	{375, 13}	{380, 12}	{385, 12}	{390, 8}	{395, 6}	{400, 7}	{405, 8}	{410, 11}	{415, 11}	{420, 15}	{425, 14}	{430, 7}	{435, 11}	{440, 9}	{445, 11}	{450, 12}	{455, 8}	{460, 9}	{465, 12}	{470, 8}	{475, 9}	{480, 6}	{485, 9}	{490, 10}	{495, 6}	{500, 9}	{}	{0, 10}	{5, 11}	{10, 11}	{15, 11}	{20, 13}	{25, 15}	{30, 11}	{35, 14}	{40, 11}	{45, 8}	{50, 8}	{55, 11}	{60, 10}	{65, 13}	{70, 13}	{75, 14}	{80, 19}	{85, 18}	{90, 15}	{95, 16}	{100, 12}	{105, 9}	{110, 8}	{115, 9}	{120, 3}	{125, 1}	{130, 2}	{135, 7}	{140, 11}	{145, 7}	{150, 6}	{155, 9}	{160, 14}	{165, 19}	{170, 15}	{175, 13}	{180, 11}	{185, 8}	{190, 6}	{195, 7}	{200, 7}	{205, 7}	{210, 5}	{215, 6}	{220, 9}	{225, 8}	{230, 8}	{235, 10}	{240, 5}	{245, 8}	{250, 8}	{255, 7}	{260, 8}	{265, 8}	{270, 8}	{275, 5}	{280, 10}	{285, 8}	{290, 6}	{295, 7}	{300, 6}	{305, 11}	{310, 7}	{315, 4}	{320, 4}	{325, 5}	{330, 6}	{335, 9}	{340, 7}	{345, 6}	{350, 10}	{355, 9}	{360, 8}	{365, 10}	{370, 10}	{375, 10}	{380, 9}	{385, 9}	{390, 14}	{395, 10}	{400, 13}	{405, 9}	{410, 8}	{415, 10}	{420, 8}	{425, 12}	{430, 13}	{435, 7}	{440, 6}	{445, 9}	{450, 9}	{455, 15}	{460, 12}	{465, 12}	{470, 17}	{475, 15}	{480, 16}	{485, 13}	{490, 11}	{495, 10}	{500, 12}	{}	{0, 10}	{5, 5}	{10, 5}	{15, 10}	{20, 8}	{25, 12}	{30, 11}	{35, 12}	{40, 10}	{45, 12}	{50, 8}	{55, 9}	{60, 10}	{65, 10}	{70, 9}	{75, 8}	{80, 9}	{85, 8}	{90, 10}	{95, 10}	{100, 8}	{105, 9}	{110, 8}	{115, 13}	{120, 11}	{125, 9}	{130, 10}	{135, 9}	{140, 7}	{145, 11}	{150, 10}	{155, 12}	{160, 15}	{165, 8}	{170, 10}	{175, 10}	{180, 9}	{185, 10}	{190, 10}	{195, 7}	{200, 9}	{205, 9}	{210, 7}	{215, 10}	{220, 8}	{225, 8}	{230, 8}	{235, 8}	{240, 6}	{245, 5}	{250, 9}	{255, 9}	{260, 14}	{265, 11}	{270, 9}	{275, 9}	{280, 13}	{285, 10}	{290, 8}	{295, 4}	{300, 8}	{305, 5}	{310, 6}	{315, 6}	{320, 7}	{325, 8}	{330, 12}	{335, 10}	{340, 8}	{345, 14}	{350, 18}	{355, 17}	{360, 13}	{365, 9}	{370, 10}	{375, 9}	{380, 11}	{385, 12}	{390, 11}	{395, 10}	{400, 5}	{405, 7}	{410, 12}	{415, 12}	{420, 12}	{425, 9}	{430, 8}	{435, 8}	{440, 6}	{445, 6}	{450, 5}	{455, 6}	{460, 7}	{465, 11}	{470, 13}	{475, 8}	{480, 5}	{485, 4}	{490, 4}	{495, 5}	{500, 2}	{}	{0, 10}	{5, 11}	{10, 14}	{15, 13}	{20, 14}	{25, 12}	{30, 12}	{35, 10}	{40, 11}	{45, 10}	{50, 8}	{55, 8}	{60, 8}	{65, 10}	{70, 7}	{75, 7}	{80, 5}	{85, 6}	{90, 7}	{95, 8}	{100, 9}	{105, 10}	{110, 9}	{115, 12}	{120, 13}	{125, 12}	{130, 10}	{135, 11}	{140, 15}	{145, 17}	{150, 14}	{155, 17}	{160, 11}	{165, 11}	{170, 12}	{175, 15}	{180, 12}	{185, 14}	{190, 10}	{195, 10}	{200, 8}	{205, 11}	{210, 11}	{215, 8}	{220, 7}	{225, 10}	{230, 10}	{235, 8}	{240, 8}	{245, 8}	{250, 6}	{255, 6}	{260, 4}	{265, 11}	{270, 10}	{275, 8}	{280, 4}	{285, 5}	{290, 7}	{295, 9}	{300, 13}	{305, 18}	{310, 19}	{315, 18}	{320, 18}	{325, 15}	{330, 10}	{335, 14}	{340, 16}	{345, 13}	{350, 10}	{355, 10}	{360, 16}	{365, 16}	{370, 16}	{375, 14}	{380, 15}	{385, 18}	{390, 14}	{395, 9}	{400, 11}	{405, 17}	{410, 17}	{415, 20}	{420, 20}	{425, 14}	{430, 11}	{435, 11}	{440, 14}	{445, 13}	{450, 14}	{455, 8}	{460, 9}	{465, 6}	{470, 12}	{475, 13}	{480, 14}	{485, 10}	{490, 8}	{495, 7}	{500, 6}	{}	{0, 10}	{5, 10}	{10, 8}	{15, 7}	{20, 10}	{25, 11}	{30, 18}	{35, 18}	{40, 14}	{45, 9}	{50, 14}	{55, 11}	{60, 12}	{65, 14}	{70, 12}	{75, 11}	{80, 12}	{85, 10}	{90, 10}	{95, 8}	{100, 9}	{105, 8}	{110, 7}	{115, 4}	{120, 7}	{125, 6}	{130, 6}	{135, 6}	{140, 8}	{145, 11}	{150, 9}	{155, 7}	{160, 7}	{165, 8}	{170, 10}	{175, 7}	{180, 5}	{185, 9}	{190, 11}	{195, 11}	{200, 13}	{205, 15}	{210, 15}	{215, 11}	{220, 9}	{225, 11}	{230, 9}	{235, 12}	{240, 7}	{245, 5}	{250, 10}	{255, 8}	{260, 12}	{265, 13}	{270, 14}	{275, 9}	{280, 8}	{285, 11}	{290, 9}	{295, 6}	{300, 4}	{305, 5}	{310, 11}	{315, 13}	{320, 11}	{325, 10}	{330, 8}	{335, 14}	{340, 19}	{345, 12}	{350, 8}	{355, 11}	{360, 13}	{365, 16}	{370, 15}	{375, 14}	{380, 17}	{385, 16}	{390, 13}	{395, 10}	{400, 7}	{405, 13}	{410, 8}	{415, 10}	{420, 14}	{425, 15}	{430, 11}	{435, 9}	{440, 11}	{445, 10}	{450, 10}	{455, 8}	{460, 7}	{465, 9}	{470, 15}	{475, 12}	{480, 9}	{485, 9}	{490, 10}	{495, 12}	{500, 13}	{}	{0, 10}	{5, 8}	{10, 10}	{15, 13}	{20, 13}	{25, 13}	{30, 14}	{35, 13}	{40, 14}	{45, 13}	{50, 15}	{55, 13}	{60, 12}	{65, 6}	{70, 4}	{75, 9}	{80, 14}	{85, 10}	{90, 9}	{95, 9}	{100, 11}	{105, 7}	{110, 6}	{115, 7}	{120, 5}	{125, 5}	{130, 10}	{135, 11}	{140, 15}	{145, 14}	{150, 16}	{155, 9}	{160, 10}	{165, 8}	{170, 9}	{175, 10}	{180, 14}	{185, 12}	{190, 13}	{195, 7}	{200, 8}	{205, 7}	{210, 8}	{215, 7}	{220, 9}	{225, 8}	{230, 7}	{235, 7}	{240, 7}	{245, 5}	{250, 11}	{255, 13}	{260, 14}	{265, 9}	{270, 7}	{275, 6}	{280, 6}	{285, 7}	{290, 11}	{295, 12}	{300, 11}	{305, 9}	{310, 12}	{315, 13}	{320, 9}	{325, 8}	{330, 7}	{335, 7}	{340, 10}	{345, 8}	{350, 8}	{355, 10}	{360, 13}	{365, 12}	{370, 11}	{375, 9}	{380, 7}	{385, 7}	{390, 5}	{395, 6}	{400, 9}	{405, 6}	{410, 6}	{415, 11}	{420, 7}	{425, 10}	{430, 12}	{435, 10}	{440, 10}	{445, 15}	{450, 19}	{455, 17}	{460, 20}	{465, 18}	{470, 21}	{475, 20}	{480, 15}	{485, 16}	{490, 13}	{495, 6}	{500, 10}	{}	{0, 10}	{5, 9}	{10, 9}	{15, 8}	{20, 10}	{25, 10}	{30, 6}	{35, 8}	{40, 6}	{45, 9}	{50, 10}	{55, 7}	{60, 8}	{65, 10}	{70, 9}	{75, 9}	{80, 8}	{85, 11}	{90, 11}	{95, 9}	{100, 8}	{105, 7}	{110, 10}	{115, 14}	{120, 14}	{125, 13}	{130, 9}	{135, 9}	{140, 8}	{145, 9}	{150, 8}	{155, 7}	{160, 9}	{165, 8}	{170, 11}	{175, 9}	{180, 13}	{185, 14}	{190, 22}	{195, 16}	{200, 12}	{205, 10}	{210, 11}	{215, 14}	{220, 13}	{225, 9}	{230, 11}	{235, 11}	{240, 13}	{245, 16}	{250, 10}	{255, 11}	{260, 8}	{265, 10}	{270, 10}	{275, 8}	{280, 6}	{285, 6}	{290, 4}	{295, 7}	{300, 6}	{305, 4}	{310, 7}	{315, 8}	{320, 7}	{325, 9}	{330, 7}	{335, 6}	{340, 7}	{345, 8}	{350, 7}	{355, 11}	{360, 13}	{365, 8}	{370, 8}	{375, 9}	{380, 7}	{385, 7}	{390, 11}	{395, 12}	{400, 16}	{405, 16}	{410, 17}	{415, 16}	{420, 11}	{425, 13}	{430, 13}	{435, 11}	{440, 12}	{445, 15}	{450, 11}	{455, 10}	{460, 12}	{465, 14}	{470, 13}	{475, 9}	{480, 10}	{485, 7}	{490, 8}	{495, 11}	{500, 14}	{}	{0, 10}	{5, 12}	{10, 13}	{15, 8}	{20, 9}	{25, 7}	{30, 7}	{35, 13}	{40, 12}	{45, 11}	{50, 10}	{55, 12}	{60, 12}	{65, 12}	{70, 15}	{75, 19}	{80, 15}	{85, 13}	{90, 12}	{95, 14}	{100, 13}	{105, 11}	{110, 10}	{115, 9}	{120, 4}	{125, 6}	{130, 7}	{135, 6}	{140, 7}	{145, 11}	{150, 11}	{155, 11}	{160, 11}	{165, 13}	{170, 11}	{175, 11}	{180, 10}	{185, 8}	{190, 12}	{195, 11}	{200, 12}	{205, 9}	{210, 8}	{215, 15}	{220, 16}	{225, 20}	{230, 13}	{235, 8}	{240, 8}	{245, 4}	{250, 7}	{255, 8}	{260, 7}	{265, 2}	{270, 9}	{275, 7}	{280, 5}	{285, 7}	{290, 6}	{295, 8}	{300, 9}	{305, 8}	{310, 6}	{315, 7}	{320, 8}	{325, 5}	{330, 11}	{335, 13}	{340, 12}	{345, 9}	{350, 10}	{355, 8}	{360, 10}	{365, 10}	{370, 12}	{375, 15}	{380, 13}	{385, 12}	{390, 17}	{395, 17}	{400, 13}	{405, 9}	{410, 15}	{415, 13}	{420, 12}	{425, 7}	{430, 7}	{435, 4}	{440, 7}	{445, 8}	{450, 9}	{455, 10}	{460, 10}	{465, 15}	{470, 18}	{475, 15}	{480, 11}	{485, 13}	{490, 15}	{495, 11}	{500, 9}	{}	{0, 10}	{5, 11}	{10, 11}	{15, 8}	{20, 8}	{25, 12}	{30, 13}	{35, 13}	{40, 12}	{45, 13}	{50, 14}	{55, 16}	{60, 11}	{65, 16}	{70, 14}	{75, 23}	{80, 18}	{85, 13}	{90, 11}	{95, 6}	{100, 10}	{105, 9}	{110, 8}	{115, 8}	{120, 9}	{125, 7}	{130, 7}	{135, 8}	{140, 9}	{145, 7}	{150, 7}	{155, 10}	{160, 13}	{165, 10}	{170, 10}	{175, 14}	{180, 15}	{185, 10}	{190, 8}	{195, 6}	{200, 13}	{205, 12}	{210, 11}	{215, 10}	{220, 9}	{225, 12}	{230, 10}	{235, 11}	{240, 12}	{245, 13}	{250, 11}	{255, 11}	{260, 15}	{265, 11}	{270, 8}	{275, 12}	{280, 10}	{285, 14}	{290, 15}	{295, 13}	{300, 8}	{305, 12}	{310, 11}	{315, 13}	{320, 11}	{325, 8}	{330, 13}	{335, 14}	{340, 10}	{345, 14}	{350, 11}	{355, 15}	{360, 14}	{365, 11}	{370, 12}	{375, 12}	{380, 12}	{385, 12}	{390, 7}	{395, 10}	{400, 10}	{405, 12}	{410, 12}	{415, 11}	{420, 16}	{425, 14}	{430, 11}	{435, 13}	{440, 10}	{445, 13}	{450, 9}	{455, 11}	{460, 13}	{465, 6}	{470, 9}	{475, 12}	{480, 15}	{485, 11}	{490, 9}	{495, 7}	{500, 8}	{}	{0, 10}	{5, 11}	{10, 11}	{15, 16}	{20, 13}	{25, 11}	{30, 13}	{35, 16}	{40, 11}	{45, 6}	{50, 3}	{55, 7}	{60, 10}	{65, 11}	{70, 14}	{75, 13}	{80, 16}	{85, 11}	{90, 9}	{95, 8}	{100, 9}	{105, 6}	{110, 9}	{115, 10}	{120, 12}	{125, 10}	{130, 13}	{135, 10}	{140, 9}	{145, 11}	{150, 16}	{155, 14}	{160, 18}	{165, 15}	{170, 17}	{175, 16}	{180, 9}	{185, 11}	{190, 13}	{195, 17}	{200, 14}	{205, 10}	{210, 8}	{215, 5}	{220, 5}	{225, 5}	{230, 11}	{235, 13}	{240, 10}	{245, 12}	{250, 6}	{255, 9}	{260, 13}	{265, 8}	{270, 8}	{275, 10}	{280, 11}	{285, 10}	{290, 8}	{295, 6}	{300, 7}	{305, 5}	{310, 8}	{315, 7}	{320, 8}	{325, 7}	{330, 6}	{335, 6}	{340, 9}	{345, 7}	{350, 8}	{355, 10}	{360, 9}	{365, 8}	{370, 13}	{375, 13}	{380, 11}	{385, 13}	{390, 5}	{395, 5}	{400, 6}	{405, 15}	{410, 10}	{415, 9}	{420, 9}	{425, 8}	{430, 8}	{435, 5}	{440, 10}	{445, 10}	{450, 10}	{455, 7}	{460, 8}	{465, 7}	{470, 7}	{475, 8}	{480, 4}	{485, 6}	{490, 10}	{495, 13}	{500, 12}	{}	{0, 10}	{5, 9}	{10, 11}	{15, 10}	{20, 10}	{25, 6}	{30, 8}	{35, 6}	{40, 7}	{45, 8}	{50, 6}	{55, 8}	{60, 4}	{65, 9}	{70, 6}	{75, 9}	{80, 8}	{85, 14}	{90, 18}	{95, 15}	{100, 9}	{105, 8}	{110, 9}	{115, 14}	{120, 11}	{125, 5}	{130, 2}	{135, 10}	{140, 12}	{145, 10}	{150, 12}	{155, 9}	{160, 12}	{165, 11}	{170, 13}	{175, 11}	{180, 9}	{185, 10}	{190, 9}	{195, 8}	{200, 5}	{205, 7}	{210, 7}	{215, 6}	{220, 8}	{225, 10}	{230, 6}	{235, 7}	{240, 7}	{245, 7}	{250, 5}	{255, 6}	{260, 6}	{265, 11}	{270, 8}	{275, 6}	{280, 8}	{285, 8}	{290, 9}	{295, 12}	{300, 11}	{305, 8}	{310, 8}	{315, 8}	{320, 5}	{325, 4}	{330, 10}	{335, 9}	{340, 7}	{345, 9}	{350, 11}	{355, 11}	{360, 9}	{365, 6}	{370, 8}	{375, 6}	{380, 4}	{385, 7}	{390, 6}	{395, 3}	{400, 9}	{405, 14}	{410, 17}	{415, 14}	{420, 14}	{425, 11}	{430, 12}	{435, 13}	{440, 15}	{445, 16}	{450, 21}	{455, 9}	{460, 11}	{465, 12}	{470, 12}	{475, 6}	{480, 11}	{485, 15}	{490, 18}	{495, 11}	{500, 10}	{}	{0, 10}	{5, 11}	{10, 11}	{15, 14}	{20, 9}	{25, 11}	{30, 11}	{35, 9}	{40, 15}	{45, 12}	{50, 12}	{55, 7}	{60, 9}	{65, 8}	{70, 9}	{75, 12}	{80, 11}	{85, 10}	{90, 7}	{95, 7}	{100, 9}	{105, 11}	{110, 9}	{115, 8}	{120, 7}	{125, 8}	{130, 7}	{135, 6}	{140, 7}	{145, 4}	{150, 5}	{155, 13}	{160, 8}	{165, 12}	{170, 11}	{175, 8}	{180, 13}	{185, 13}	{190, 15}	{195, 12}	{200, 9}	{205, 9}	{210, 10}	{215, 7}	{220, 4}	{225, 7}	{230, 10}	{235, 11}	{240, 11}	{245, 9}	{250, 13}	{255, 10}	{260, 7}	{265, 11}	{270, 14}	{275, 6}	{280, 6}	{285, 11}	{290, 12}	{295, 10}	{300, 11}	{305, 12}	{310, 11}	{315, 10}	{320, 9}	{325, 13}	{330, 9}	{335, 12}	{340, 11}	{345, 9}	{350, 9}	{355, 9}	{360, 7}	{365, 7}	{370, 7}	{375, 7}	{380, 5}	{385, 5}	{390, 5}	{395, 8}	{400, 10}	{405, 12}	{410, 13}	{415, 11}	{420, 12}	{425, 9}	{430, 7}	{435, 7}	{440, 8}	{445, 7}	{450, 7}	{455, 11}	{460, 11}	{465, 8}	{470, 9}	{475, 9}	{480, 11}	{485, 10}	{490, 10}	{495, 15}	{500, 8}	{}	{0, 10}	{5, 7}	{10, 10}	{15, 11}	{20, 12}	{25, 8}	{30, 11}	{35, 7}	{40, 8}	{45, 8}	{50, 10}	{55, 7}	{60, 4}	{65, 10}	{70, 12}	{75, 12}	{80, 12}	{85, 8}	{90, 6}	{95, 7}	{100, 7}	{105, 12}	{110, 10}	{115, 14}	{120, 10}	{125, 8}	{130, 7}	{135, 7}	{140, 11}	{145, 8}	{150, 3}	{155, 7}	{160, 10}	{165, 9}	{170, 9}	{175, 6}	{180, 6}	{185, 6}	{190, 8}	{195, 10}	{200, 12}	{205, 11}	{210, 12}	{215, 12}	{220, 16}	{225, 16}	{230, 14}	{235, 12}	{240, 17}	{245, 14}	{250, 17}	{255, 14}	{260, 6}	{265, 4}	{270, 6}	{275, 5}	{280, 8}	{285, 8}	{290, 6}	{295, 12}	{300, 6}	{305, 10}	{310, 9}	{315, 7}	{320, 10}	{325, 6}	{330, 8}	{335, 9}	{340, 7}	{345, 8}	{350, 7}	{355, 8}	{360, 8}	{365, 15}	{370, 10}	{375, 9}	{380, 10}	{385, 8}	{390, 13}	{395, 14}	{400, 16}	{405, 14}	{410, 12}	{415, 12}	{420, 9}	{425, 11}	{430, 7}	{435, 6}	{440, 7}	{445, 10}	{450, 7}	{455, 7}	{460, 12}	{465, 13}	{470, 16}	{475, 18}	{480, 17}	{485, 16}	{490, 18}	{495, 11}	{500, 12}	{}	{0, 10}	{5, 11}	{10, 9}	{15, 8}	{20, 9}	{25, 8}	{30, 8}	{35, 11}	{40, 7}	{45, 11}	{50, 9}	{55, 11}	{60, 8}	{65, 10}	{70, 8}	{75, 8}	{80, 7}	{85, 11}	{90, 11}	{95, 13}	{100, 11}	{105, 13}	{110, 13}	{115, 17}	{120, 11}	{125, 7}	{130, 7}	{135, 11}	{140, 9}	{145, 9}	{150, 6}	{155, 5}	{160, 4}	{165, 7}	{170, 6}	{175, 9}	{180, 8}	{185, 13}	{190, 13}	{195, 13}	{200, 12}	{205, 7}	{210, 7}	{215, 5}	{220, 10}	{225, 5}	{230, 10}	{235, 8}	{240, 6}	{245, 6}	{250, 12}	{255, 9}	{260, 9}	{265, 7}	{270, 11}	{275, 9}	{280, 8}	{285, 9}	{290, 10}	{295, 13}	{300, 12}	{305, 12}	{310, 9}	{315, 4}	{320, 7}	{325, 11}	{330, 14}	{335, 9}	{340, 11}	{345, 11}	{350, 17}	{355, 19}	{360, 17}	{365, 11}	{370, 14}	{375, 12}	{380, 8}	{385, 14}	{390, 16}	{395, 18}	{400, 15}	{405, 10}	{410, 13}	{415, 10}	{420, 7}	{425, 9}	{430, 13}	{435, 10}	{440, 11}	{445, 8}	{450, 14}	{455, 10}	{460, 9}	{465, 9}	{470, 10}	{475, 12}	{480, 10}	{485, 12}	{490, 12}	{495, 7}	{500, 9}	{}	{0, 10}	{5, 10}	{10, 10}	{15, 13}	{20, 16}	{25, 16}	{30, 14}	{35, 13}	{40, 10}	{45, 8}	{50, 10}	{55, 9}	{60, 8}	{65, 11}	{70, 10}	{75, 7}	{80, 10}	{85, 7}	{90, 8}	{95, 6}	{100, 12}	{105, 11}	{110, 13}	{115, 10}	{120, 11}	{125, 8}	{130, 13}	{135, 12}	{140, 9}	{145, 4}	{150, 9}	{155, 9}	{160, 10}	{165, 6}	{170, 11}	{175, 9}	{180, 8}	{185, 6}	{190, 6}	{195, 5}	{200, 10}	{205, 12}	{210, 10}	{215, 6}	{220, 5}	{225, 4}	{230, 8}	{235, 11}	{240, 10}	{245, 10}	{250, 13}	{255, 11}	{260, 16}	{265, 12}	{270, 12}	{275, 9}	{280, 8}	{285, 13}	{290, 15}	{295, 15}	{300, 14}	{305, 10}	{310, 7}	{315, 9}	{320, 10}	{325, 8}	{330, 8}	{335, 9}	{340, 7}	{345, 11}	{350, 12}	{355, 9}	{360, 3}	{365, 7}	{370, 11}	{375, 13}	{380, 11}	{385, 10}	{390, 7}	{395, 11}	{400, 10}	{405, 12}	{410, 9}	{415, 14}	{420, 9}	{425, 7}	{430, 6}	{435, 7}	{440, 6}	{445, 3}	{450, 4}	{455, 9}	{460, 8}	{465, 7}	{470, 7}	{475, 8}	{480, 11}	{485, 12}	{490, 13}	{495, 14}	{500, 16}	{}	{0, 10}	{5, 7}	{10, 11}	{15, 12}	{20, 15}	{25, 12}	{30, 12}	{35, 12}	{40, 11}	{45, 10}	{50, 13}	{55, 8}	{60, 3}	{65, 3}	{70, 9}	{75, 12}	{80, 11}	{85, 15}	{90, 10}	{95, 9}	{100, 8}	{105, 6}	{110, 5}	{115, 8}	{120, 9}	{125, 9}	{130, 7}	{135, 10}	{140, 8}	{145, 6}	{150, 5}	{155, 5}	{160, 9}	{165, 11}	{170, 8}	{175, 8}	{180, 12}	{185, 13}	{190, 12}	{195, 9}	{200, 10}	{205, 8}	{210, 10}	{215, 9}	{220, 10}	{225, 11}	{230, 9}	{235, 13}	{240, 10}	{245, 6}	{250, 9}	{255, 13}	{260, 8}	{265, 7}	{270, 4}	{275, 4}	{280, 8}	{285, 9}	{290, 8}	{295, 12}	{300, 12}	{305, 9}	{310, 5}	{315, 4}	{320, 7}	{325, 9}	{330, 11}	{335, 11}	{340, 10}	{345, 8}	{350, 7}	{355, 11}	{360, 12}	{365, 14}	{370, 13}	{375, 12}	{380, 13}	{385, 15}	{390, 14}	{395, 14}	{400, 11}	{405, 10}	{410, 8}	{415, 11}	{420, 12}	{425, 15}	{430, 16}	{435, 16}	{440, 10}	{445, 6}	{450, 8}	{455, 10}	{460, 7}	{465, 9}	{470, 9}	{475, 11}	{480, 7}	{485, 6}	{490, 9}	{495, 10}	{500, 11}	{}	{0, 10}	{5, 5}	{10, 4}	{15, 4}	{20, 8}	{25, 8}	{30, 9}	{35, 10}	{40, 8}	{45, 15}	{50, 17}	{55, 18}	{60, 17}	{65, 20}	{70, 16}	{75, 16}	{80, 8}	{85, 6}	{90, 7}	{95, 8}	{100, 10}	{105, 8}	{110, 10}	{115, 10}	{120, 10}	{125, 8}	{130, 5}	{135, 8}	{140, 9}	{145, 10}	{150, 12}	{155, 5}	{160, 8}	{165, 8}	{170, 8}	{175, 11}	{180, 11}	{185, 12}	{190, 14}	{195, 9}	{200, 8}	{205, 5}	{210, 6}	{215, 5}	{220, 6}	{225, 5}	{230, 4}	{235, 10}	{240, 11}	{245, 10}	{250, 9}	{255, 9}	{260, 8}	{265, 5}	{270, 6}	{275, 6}	{280, 9}	{285, 8}	{290, 8}	{295, 5}	{300, 7}	{305, 7}	{310, 9}	{315, 10}	{320, 18}	{325, 17}	{330, 15}	{335, 17}	{340, 13}	{345, 15}	{350, 16}	{355, 13}	{360, 8}	{365, 7}	{370, 9}	{375, 13}	{380, 10}	{385, 7}	{390, 9}	{395, 6}	{400, 11}	{405, 7}	{410, 5}	{415, 7}	{420, 5}	{425, 6}	{430, 8}	{435, 9}	{440, 11}	{445, 11}	{450, 12}	{455, 12}	{460, 17}	{465, 19}	{470, 15}	{475, 11}	{480, 11}	{485, 10}	{490, 9}	{495, 14}	{500, 15}	{}	{0, 10}	{5, 12}	{10, 9}	{15, 10}	{20, 7}	{25, 6}	{30, 10}	{35, 8}	{40, 12}	{45, 11}	{50, 11}	{55, 11}	{60, 11}	{65, 9}	{70, 12}	{75, 12}	{80, 11}	{85, 7}	{90, 9}	{95, 11}	{100, 12}	{105, 11}	{110, 12}	{115, 10}	{120, 9}	{125, 8}	{130, 11}	{135, 8}	{140, 9}	{145, 9}	{150, 15}	{155, 13}	{160, 10}	{165, 15}	{170, 12}	{175, 10}	{180, 10}	{185, 10}	{190, 10}	{195, 10}	{200, 4}	{205, 4}	{210, 3}	{215, 4}	{220, 5}	{225, 3}	{230, 4}	{235, 4}	{240, 8}	{245, 9}	{250, 10}	{255, 13}	{260, 10}	{265, 9}	{270, 11}	{275, 8}	{280, 7}	{285, 6}	{290, 9}	{295, 14}	{300, 19}	{305, 15}	{310, 8}	{315, 3}	{320, 9}	{325, 10}	{330, 7}	{335, 6}	{340, 8}	{345, 8}	{350, 7}	{355, 10}	{360, 8}	{365, 13}	{370, 9}	{375, 13}	{380, 12}	{385, 11}	{390, 11}	{395, 6}	{400, 9}	{405, 5}	{410, 9}	{415, 8}	{420, 5}	{425, 6}	{430, 9}	{435, 6}	{440, 5}	{445, 3}	{450, 4}	{455, 12}	{460, 4}	{465, 6}	{470, 8}	{475, 8}	{480, 10}	{485, 8}	{490, 6}	{495, 7}	{500, 11}	{}	{0, 10}	{5, 6}	{10, 8}	{15, 7}	{20, 8}	{25, 9}	{30, 11}	{35, 9}	{40, 11}	{45, 11}	{50, 10}	{55, 7}	{60, 14}	{65, 10}	{70, 8}	{75, 7}	{80, 6}	{85, 8}	{90, 9}	{95, 8}	{100, 9}	{105, 15}	{110, 15}	{115, 12}	{120, 11}	{125, 15}	{130, 12}	{135, 17}	{140, 18}	{145, 11}	{150, 9}	{155, 8}	{160, 7}	{165, 10}	{170, 10}	{175, 9}	{180, 9}	{185, 7}	{190, 9}	{195, 10}	{200, 11}	{205, 9}	{210, 4}	{215, 5}	{220, 7}	{225, 7}	{230, 11}	{235, 16}	{240, 20}	{245, 13}	{250, 13}	{255, 9}	{260, 7}	{265, 6}	{270, 7}	{275, 10}	{280, 11}	{285, 18}	{290, 20}	{295, 13}	{300, 11}	{305, 14}	{310, 13}	{315, 9}	{320, 10}	{325, 14}	{330, 12}	{335, 13}	{340, 9}	{345, 9}	{350, 7}	{355, 8}	{360, 9}	{365, 9}	{370, 8}	{375, 8}	{380, 7}	{385, 10}	{390, 9}	{395, 10}	{400, 9}	{405, 9}	{410, 9}	{415, 15}	{420, 12}	{425, 15}	{430, 15}	{435, 16}	{440, 10}	{445, 12}	{450, 11}	{455, 5}	{460, 9}	{465, 6}	{470, 11}	{475, 16}	{480, 17}	{485, 11}	{490, 10}	{495, 14}	{500, 11}	{}	{0, 10}	{5, 13}	{10, 7}	{15, 5}	{20, 8}	{25, 12}	{30, 6}	{35, 6}	{40, 12}	{45, 11}	{50, 12}	{55, 11}	{60, 10}	{65, 12}	{70, 9}	{75, 10}	{80, 10}	{85, 7}	{90, 9}	{95, 7}	{100, 10}	{105, 9}	{110, 8}	{115, 8}	{120, 3}	{125, 4}	{130, 5}	{135, 5}	{140, 13}	{145, 10}	{150, 9}	{155, 7}	{160, 13}	{165, 7}	{170, 6}	{175, 6}	{180, 5}	{185, 7}	{190, 7}	{195, 5}	{200, 9}	{205, 13}	{210, 12}	{215, 7}	{220, 5}	{225, 10}	{230, 10}	{235, 13}	{240, 12}	{245, 13}	{250, 11}	{255, 11}	{260, 13}	{265, 10}	{270, 8}	{275, 9}	{280, 10}	{285, 7}	{290, 7}	{295, 11}	{300, 11}	{305, 12}	{310, 9}	{315, 8}	{320, 7}	{325, 12}	{330, 10}	{335, 10}	{340, 13}	{345, 11}	{350, 15}	{355, 15}	{360, 12}	{365, 12}	{370, 11}	{375, 13}	{380, 9}	{385, 10}	{390, 6}	{395, 12}	{400, 15}	{405, 8}	{410, 6}	{415, 8}	{420, 8}	{425, 8}	{430, 13}	{435, 9}	{440, 13}	{445, 9}	{450, 11}	{455, 11}	{460, 9}	{465, 7}	{470, 9}	{475, 9}	{480, 6}	{485, 10}	{490, 12}	{495, 11}	{500, 13}	{}	{0, 10}	{5, 8}	{10, 12}	{15, 14}	{20, 13}	{25, 16}	{30, 14}	{35, 9}	{40, 10}	{45, 8}	{50, 7}	{55, 3}	{60, 3}	{65, 2}	{70, 6}	{75, 10}	{80, 15}	{85, 13}	{90, 15}	{95, 9}	{100, 10}	{105, 9}	{110, 7}	{115, 7}	{120, 10}	{125, 10}	{130, 14}	{135, 14}	{140, 10}	{145, 7}	{150, 7}	{155, 5}	{160, 6}	{165, 9}	{170, 8}	{175, 7}	{180, 6}	{185, 4}	{190, 4}	{195, 7}	{200, 7}	{205, 10}	{210, 10}	{215, 8}	{220, 9}	{225, 7}	{230, 8}	{235, 16}	{240, 11}	{245, 10}	{250, 8}	{255, 11}	{260, 9}	{265, 10}	{270, 10}	{275, 6}	{280, 12}	{285, 17}	{290, 11}	{295, 11}	{300, 14}	{305, 16}	{310, 8}	{315, 6}	{320, 8}	{325, 12}	{330, 10}	{335, 9}	{340, 8}	{345, 7}	{350, 12}	{355, 10}	{360, 10}	{365, 11}	{370, 11}	{375, 12}	{380, 10}	{385, 7}	{390, 8}	{395, 14}	{400, 8}	{405, 5}	{410, 8}	{415, 5}	{420, 5}	{425, 4}	{430, 9}	{435, 7}	{440, 5}	{445, 12}	{450, 7}	{455, 9}	{460, 8}	{465, 12}	{470, 14}	{475, 14}	{480, 14}	{485, 16}	{490, 16}	{495, 10}	{500, 9}	{}	{0, 10}	{5, 11}	{10, 10}	{15, 10}	{20, 7}	{25, 8}	{30, 8}	{35, 5}	{40, 6}	{45, 6}	{50, 4}	{55, 3}	{60, 4}	{65, 4}	{70, 13}	{75, 15}	{80, 16}	{85, 14}	{90, 16}	{95, 18}	{100, 14}	{105, 12}	{110, 15}	{115, 13}	{120, 12}	{125, 13}	{130, 12}	{135, 6}	{140, 5}	{145, 7}	{150, 7}	{155, 7}	{160, 11}	{165, 10}	{170, 11}	{175, 14}	{180, 14}	{185, 14}	{190, 13}	{195, 14}	{200, 12}	{205, 11}	{210, 12}	{215, 14}	{220, 13}	{225, 16}	{230, 15}	{235, 10}	{240, 11}	{245, 18}	{250, 10}	{255, 13}	{260, 9}	{265, 4}	{270, 7}	{275, 5}	{280, 6}	{285, 8}	{290, 10}	{295, 15}	{300, 17}	{305, 14}	{310, 12}	{315, 8}	{320, 6}	{325, 7}	{330, 13}	{335, 8}	{340, 7}	{345, 4}	{350, 5}	{355, 4}	{360, 1}	{365, 1}	{370, 1}	{375, 5}	{380, 9}	{385, 10}	{390, 12}	{395, 10}	{400, 9}	{405, 11}	{410, 9}	{415, 9}	{420, 13}	{425, 13}	{430, 9}	{435, 9}	{440, 9}	{445, 13}	{450, 10}	{455, 8}	{460, 8}	{465, 6}	{470, 5}	{475, 8}	{480, 8}	{485, 7}	{490, 7}	{495, 8}	{500, 9}	{}	{0, 10}	{5, 9}	{10, 11}	{15, 14}	{20, 12}	{25, 7}	{30, 9}	{35, 10}	{40, 5}	{45, 6}	{50, 8}	{55, 11}	{60, 9}	{65, 7}	{70, 8}	{75, 8}	{80, 9}	{85, 11}	{90, 11}	{95, 8}	{100, 10}	{105, 10}	{110, 8}	{115, 10}	{120, 10}	{125, 8}	{130, 11}	{135, 7}	{140, 7}	{145, 14}	{150, 10}	{155, 4}	{160, 4}	{165, 7}	{170, 7}	{175, 9}	{180, 10}	{185, 12}	{190, 15}	{195, 17}	{200, 14}	{205, 15}	{210, 15}	{215, 12}	{220, 12}	{225, 10}	{230, 11}	{235, 7}	{240, 9}	{245, 11}	{250, 9}	{255, 10}	{260, 13}	{265, 12}	{270, 12}	{275, 11}	{280, 9}	{285, 8}	{290, 13}	{295, 10}	{300, 8}	{305, 9}	{310, 7}	{315, 9}	{320, 9}	{325, 6}	{330, 10}	{335, 9}	{340, 10}	{345, 13}	{350, 17}	{355, 11}	{360, 8}	{365, 10}	{370, 7}	{375, 9}	{380, 13}	{385, 14}	{390, 13}	{395, 15}	{400, 12}	{405, 13}	{410, 10}	{415, 10}	{420, 10}	{425, 9}	{430, 12}	{435, 9}	{440, 10}	{445, 13}	{450, 11}	{455, 9}	{460, 14}	{465, 17}	{470, 11}	{475, 8}	{480, 8}	{485, 10}	{490, 15}	{495, 10}	{500, 13}	{}	{0, 10}	{5, 10}	{10, 6}	{15, 7}	{20, 6}	{25, 8}	{30, 9}	{35, 7}	{40, 8}	{45, 6}	{50, 5}	{55, 7}	{60, 11}	{65, 12}	{70, 3}	{75, 6}	{80, 7}	{85, 8}	{90, 10}	{95, 12}	{100, 12}	{105, 10}	{110, 15}	{115, 14}	{120, 8}	{125, 9}	{130, 10}	{135, 8}	{140, 4}	{145, 3}	{150, 8}	{155, 8}	{160, 12}	{165, 7}	{170, 8}	{175, 8}	{180, 16}	{185, 21}	{190, 15}	{195, 11}	{200, 10}	{205, 9}	{210, 6}	{215, 7}	{220, 8}	{225, 7}	{230, 10}	{235, 13}	{240, 12}	{245, 12}	{250, 9}	{255, 10}	{260, 15}	{265, 15}	{270, 13}	{275, 13}	{280, 9}	{285, 9}	{290, 7}	{295, 8}	{300, 7}	{305, 8}	{310, 12}	{315, 10}	{320, 7}	{325, 10}	{330, 6}	{335, 9}	{340, 10}	{345, 8}	{350, 9}	{355, 14}	{360, 8}	{365, 13}	{370, 13}	{375, 6}	{380, 10}	{385, 13}	{390, 14}	{395, 16}	{400, 16}	{405, 15}	{410, 14}	{415, 4}	{420, 5}	{425, 5}	{430, 11}	{435, 14}	{440, 9}	{445, 14}	{450, 9}	{455, 14}	{460, 15}	{465, 10}	{470, 9}	{475, 14}	{480, 14}	{485, 15}	{490, 11}	{495, 11}	{500, 8}	{}	{0, 10}	{5, 11}	{10, 8}	{15, 11}	{20, 10}	{25, 7}	{30, 12}	{35, 17}	{40, 17}	{45, 17}	{50, 18}	{55, 13}	{60, 11}	{65, 10}	{70, 10}	{75, 11}	{80, 9}	{85, 9}	{90, 9}	{95, 11}	{100, 17}	{105, 13}	{110, 7}	{115, 6}	{120, 10}	{125, 16}	{130, 17}	{135, 15}	{140, 12}	{145, 6}	{150, 5}	{155, 17}	{160, 17}	{165, 11}	{170, 14}	{175, 12}	{180, 11}	{185, 9}	{190, 6}	{195, 6}	{200, 3}	{205, 5}	{210, 3}	{215, 4}	{220, 8}	{225, 8}	{230, 6}	{235, 5}	{240, 7}	{245, 6}	{250, 8}	{255, 10}	{260, 7}	{265, 11}	{270, 10}	{275, 9}	{280, 8}	{285, 12}	{290, 8}	{295, 8}	{300, 7}	{305, 9}	{310, 14}	{315, 10}	{320, 9}	{325, 7}	{330, 9}	{335, 10}	{340, 10}	{345, 9}	{350, 10}	{355, 11}	{360, 8}	{365, 12}	{370, 11}	{375, 10}	{380, 12}	{385, 11}	{390, 9}	{395, 9}	{400, 10}	{405, 5}	{410, 6}	{415, 8}	{420, 10}	{425, 9}	{430, 8}	{435, 11}	{440, 12}	{445, 14}	{450, 13}	{455, 12}	{460, 15}	{465, 11}	{470, 11}	{475, 10}	{480, 6}	{485, 10}	{490, 10}	{495, 11}	{500, 8}	{}	{0, 10}	{5, 7}	{10, 6}	{15, 7}	{20, 8}	{25, 7}	{30, 9}	{35, 13}	{40, 12}	{45, 5}	{50, 6}	{55, 7}	{60, 11}	{65, 8}	{70, 10}	{75, 9}	{80, 10}	{85, 11}	{90, 5}	{95, 9}	{100, 12}	{105, 7}	{110, 6}	{115, 11}	{120, 10}	{125, 17}	{130, 16}	{135, 13}	{140, 13}	{145, 14}	{150, 9}	{155, 10}	{160, 8}	{165, 11}	{170, 14}	{175, 9}	{180, 7}	{185, 9}	{190, 7}	{195, 12}	{200, 14}	{205, 15}	{210, 12}	{215, 6}	{220, 5}	{225, 9}	{230, 10}	{235, 10}	{240, 8}	{245, 7}	{250, 8}	{255, 11}	{260, 9}	{265, 9}	{270, 11}	{275, 9}	{280, 7}	{285, 11}	{290, 12}	{295, 10}	{300, 13}	{305, 12}	{310, 9}	{315, 8}	{320, 5}	{325, 7}	{330, 7}	{335, 10}	{340, 12}	{345, 9}	{350, 7}	{355, 5}	{360, 10}	{365, 12}	{370, 12}	{375, 12}	{380, 7}	{385, 6}	{390, 11}	{395, 7}	{400, 7}	{405, 10}	{410, 12}	{415, 9}	{420, 12}	{425, 12}	{430, 12}	{435, 16}	{440, 13}	{445, 11}	{450, 11}	{455, 12}	{460, 9}	{465, 10}	{470, 11}	{475, 16}	{480, 9}	{485, 10}	{490, 8}	{495, 4}	{500, 9}	{}	{0, 10}	{5, 7}	{10, 7}	{15, 10}	{20, 15}	{25, 20}	{30, 16}	{35, 11}	{40, 6}	{45, 7}	{50, 14}	{55, 16}	{60, 10}	{65, 8}	{70, 10}	{75, 13}	{80, 15}	{85, 11}	{90, 8}	{95, 8}	{100, 6}	{105, 10}	{110, 10}	{115, 10}	{120, 5}	{125, 7}	{130, 8}	{135, 10}	{140, 9}	{145, 15}	{150, 19}	{155, 12}	{160, 13}	{165, 12}	{170, 10}	{175, 9}	{180, 9}	{185, 4}	{190, 5}	{195, 9}	{200, 11}	{205, 8}	{210, 5}	{215, 6}	{220, 6}	{225, 8}	{230, 13}	{235, 10}	{240, 12}	{245, 13}	{250, 12}	{255, 10}	{260, 10}	{265, 10}	{270, 9}	{275, 8}	{280, 7}	{285, 9}	{290, 9}	{295, 5}	{300, 6}	{305, 9}	{310, 5}	{315, 7}	{320, 8}	{325, 5}	{330, 5}	{335, 8}	{340, 7}	{345, 11}	{350, 13}	{355, 9}	{360, 10}	{365, 8}	{370, 9}	{375, 6}	{380, 7}	{385, 9}	{390, 11}	{395, 9}	{400, 7}	{405, 8}	{410, 7}	{415, 9}	{420, 8}	{425, 14}	{430, 13}	{435, 11}	{440, 7}	{445, 7}	{450, 9}	{455, 9}	{460, 9}	{465, 16}	{470, 13}	{475, 15}	{480, 12}	{485, 13}	{490, 12}	{495, 14}	{500, 6}	{}	{0, 10}	{5, 12}	{10, 14}	{15, 15}	{20, 8}	{25, 14}	{30, 13}	{35, 15}	{40, 11}	{45, 10}	{50, 8}	{55, 8}	{60, 6}	{65, 6}	{70, 8}	{75, 10}	{80, 8}	{85, 3}	{90, 4}	{95, 5}	{100, 10}	{105, 9}	{110, 7}	{115, 10}	{120, 8}	{125, 10}	{130, 6}	{135, 7}	{140, 10}	{145, 6}	{150, 10}	{155, 7}	{160, 5}	{165, 9}	{170, 10}	{175, 13}	{180, 12}	{185, 9}	{190, 7}	{195, 6}	{200, 12}	{205, 10}	{210, 11}	{215, 8}	{220, 11}	{225, 11}	{230, 8}	{235, 7}	{240, 5}	{245, 4}	{250, 7}	{255, 11}	{260, 10}	{265, 11}	{270, 10}	{275, 12}	{280, 13}	{285, 14}	{290, 13}	{295, 18}	{300, 17}	{305, 12}	{310, 9}	{315, 12}	{320, 11}	{325, 9}	{330, 10}	{335, 11}	{340, 9}	{345, 7}	{350, 5}	{355, 7}	{360, 10}	{365, 16}	{370, 16}	{375, 17}	{380, 18}	{385, 18}	{390, 18}	{395, 16}	{400, 13}	{405, 16}	{410, 12}	{415, 11}	{420, 13}	{425, 13}	{430, 10}	{435, 9}	{440, 11}	{445, 13}	{450, 12}	{455, 8}	{460, 7}	{465, 8}	{470, 9}	{475, 8}	{480, 9}	{485, 11}	{490, 9}	{495, 15}	{500, 15}	{}	{0, 10}	{5, 12}	{10, 11}	{15, 7}	{20, 7}	{25, 6}	{30, 4}	{35, 5}	{40, 2}	{45, 6}	{50, 10}	{55, 9}	{60, 11}	{65, 7}	{70, 9}	{75, 13}	{80, 6}	{85, 9}	{90, 9}	{95, 7}	{100, 6}	{105, 4}	{110, 5}	{115, 5}	{120, 13}	{125, 14}	{130, 12}	{135, 16}	{140, 11}	{145, 17}	{150, 22}	{155, 19}	{160, 17}	{165, 11}	{170, 13}	{175, 18}	{180, 12}	{185, 7}	{190, 9}	{195, 11}	{200, 13}	{205, 14}	{210, 11}	{215, 8}	{220, 10}	{225, 9}	{230, 10}	{235, 10}	{240, 9}	{245, 11}	{250, 9}	{255, 7}	{260, 10}	{265, 10}	{270, 9}	{275, 12}	{280, 8}	{285, 10}	{290, 12}	{295, 7}	{300, 5}	{305, 9}	{310, 13}	{315, 15}	{320, 13}	{325, 9}	{330, 10}	{335, 15}	{340, 12}	{345, 15}	{350, 11}	{355, 12}	{360, 12}	{365, 7}	{370, 12}	{375, 17}	{380, 13}	{385, 8}	{390, 10}	{395, 11}	{400, 11}	{405, 11}	{410, 8}	{415, 11}	{420, 8}	{425, 9}	{430, 13}	{435, 12}	{440, 14}	{445, 6}	{450, 8}	{455, 10}	{460, 13}	{465, 14}	{470, 11}	{475, 12}	{480, 8}	{485, 11}	{490, 6}	{495, 10}	{500, 11}	{}	{0, 10}	{5, 10}	{10, 7}	{15, 6}	{20, 9}	{25, 9}	{30, 15}	{35, 12}	{40, 16}	{45, 14}	{50, 9}	{55, 4}	{60, 5}	{65, 7}	{70, 12}	{75, 12}	{80, 14}	{85, 14}	{90, 14}	{95, 9}	{100, 9}	{105, 10}	{110, 4}	{115, 6}	{120, 7}	{125, 8}	{130, 7}	{135, 7}	{140, 7}	{145, 8}	{150, 5}	{155, 4}	{160, 5}	{165, 4}	{170, 8}	{175, 10}	{180, 7}	{185, 11}	{190, 11}	{195, 10}	{200, 10}	{205, 10}	{210, 10}	{215, 7}	{220, 6}	{225, 12}	{230, 10}	{235, 8}	{240, 5}	{245, 7}	{250, 7}	{255, 11}	{260, 11}	{265, 8}	{270, 13}	{275, 16}	{280, 12}	{285, 8}	{290, 8}	{295, 15}	{300, 11}	{305, 16}	{310, 13}	{315, 12}	{320, 8}	{325, 8}	{330, 12}	{335, 17}	{340, 15}	{345, 13}	{350, 10}	{355, 10}	{360, 10}	{365, 14}	{370, 13}	{375, 11}	{380, 10}	{385, 5}	{390, 8}	{395, 7}	{400, 8}	{405, 10}	{410, 8}	{415, 8}	{420, 5}	{425, 7}	{430, 6}	{435, 9}	{440, 9}	{445, 9}	{450, 14}	{455, 12}	{460, 7}	{465, 8}	{470, 11}	{475, 7}	{480, 8}	{485, 17}	{490, 7}	{495, 8}	{500, 8}	{}	{0, 10}	{5, 10}	{10, 6}	{15, 12}	{20, 13}	{25, 17}	{30, 7}	{35, 8}	{40, 8}	{45, 11}	{50, 9}	{55, 10}	{60, 11}	{65, 10}	{70, 12}	{75, 10}	{80, 9}	{85, 9}	{90, 10}	{95, 10}	{100, 8}	{105, 5}	{110, 3}	{115, 6}	{120, 9}	{125, 9}	{130, 9}	{135, 10}	{140, 11}	{145, 8}	{150, 7}	{155, 8}	{160, 7}	{165, 9}	{170, 9}	{175, 9}	{180, 10}	{185, 7}	{190, 5}	{195, 6}	{200, 12}	{205, 9}	{210, 9}	{215, 10}	{220, 8}	{225, 10}	{230, 15}	{235, 13}	{240, 9}	{245, 10}	{250, 8}	{255, 8}	{260, 8}	{265, 10}	{270, 8}	{275, 8}	{280, 10}	{285, 11}	{290, 14}	{295, 14}	{300, 12}	{305, 7}	{310, 7}	{315, 6}	{320, 4}	{325, 6}	{330, 4}	{335, 3}	{340, 5}	{345, 9}	{350, 10}	{355, 12}	{360, 14}	{365, 12}	{370, 7}	{375, 9}	{380, 16}	{385, 14}	{390, 14}	{395, 12}	{400, 13}	{405, 9}	{410, 9}	{415, 11}	{420, 13}	{425, 10}	{430, 17}	{435, 12}	{440, 12}	{445, 10}	{450, 9}	{455, 8}	{460, 6}	{465, 5}	{470, 8}	{475, 6}	{480, 8}	{485, 8}	{490, 7}	{495, 7}	{500, 7}	{}	{0, 10}	{5, 7}	{10, 8}	{15, 8}	{20, 8}	{25, 14}	{30, 14}	{35, 11}	{40, 12}	{45, 12}	{50, 8}	{55, 7}	{60, 7}	{65, 6}	{70, 6}	{75, 9}	{80, 11}	{85, 10}	{90, 15}	{95, 10}	{100, 9}	{105, 11}	{110, 7}	{115, 9}	{120, 11}	{125, 13}	{130, 10}	{135, 9}	{140, 13}	{145, 12}	{150, 11}	{155, 16}	{160, 15}	{165, 13}	{170, 12}	{175, 10}	{180, 8}	{185, 9}	{190, 8}	{195, 9}	{200, 8}	{205, 9}	{210, 10}	{215, 11}	{220, 16}	{225, 15}	{230, 10}	{235, 6}	{240, 8}	{245, 13}	{250, 13}	{255, 13}	{260, 9}	{265, 11}	{270, 9}	{275, 10}	{280, 10}	{285, 11}	{290, 9}	{295, 6}	{300, 7}	{305, 6}	{310, 10}	{315, 10}	{320, 7}	{325, 10}	{330, 12}	{335, 10}	{340, 8}	{345, 5}	{350, 2}	{355, 6}	{360, 8}	{365, 12}	{370, 13}	{375, 10}	{380, 8}	{385, 10}	{390, 11}	{395, 10}	{400, 9}	{405, 9}	{410, 6}	{415, 9}	{420, 10}	{425, 15}	{430, 13}	{435, 10}	{440, 10}	{445, 14}	{450, 15}	{455, 15}	{460, 17}	{465, 16}	{470, 8}	{475, 12}	{480, 10}	{485, 10}	{490, 10}	{495, 11}	{500, 9}	{}	{0, 10}	{5, 10}	{10, 10}	{15, 12}	{20, 10}	{25, 7}	{30, 10}	{35, 9}	{40, 5}	{45, 6}	{50, 6}	{55, 8}	{60, 6}	{65, 5}	{70, 4}	{75, 8}	{80, 8}	{85, 12}	{90, 13}	{95, 12}	{100, 13}	{105, 14}	{110, 8}	{115, 7}	{120, 6}	{125, 15}	{130, 14}	{135, 16}	{140, 13}	{145, 17}	{150, 15}	{155, 9}	{160, 18}	{165, 16}	{170, 12}	{175, 17}	{180, 15}	{185, 16}	{190, 11}	{195, 8}	{200, 12}	{205, 11}	{210, 9}	{215, 11}	{220, 10}	{225, 12}	{230, 9}	{235, 12}	{240, 6}	{245, 6}	{250, 10}	{255, 7}	{260, 7}	{265, 9}	{270, 8}	{275, 7}	{280, 11}	{285, 14}	{290, 12}	{295, 11}	{300, 10}	{305, 8}	{310, 10}	{315, 6}	{320, 5}	{325, 2}	{330, 7}	{335, 13}	{340, 15}	{345, 16}	{350, 15}	{355, 15}	{360, 18}	{365, 14}	{370, 10}	{375, 14}	{380, 15}	{385, 13}	{390, 9}	{395, 9}	{400, 12}	{405, 19}	{410, 15}	{415, 12}	{420, 11}	{425, 10}	{430, 10}	{435, 12}	{440, 9}	{445, 8}	{450, 8}	{455, 11}	{460, 9}	{465, 9}	{470, 9}	{475, 13}	{480, 9}	{485, 5}	{490, 10}	{495, 13}	{500, 10}	{}	{0, 10}	{5, 10}	{10, 13}	{15, 10}	{20, 12}	{25, 10}	{30, 7}	{35, 11}	{40, 12}	{45, 17}	{50, 20}	{55, 14}	{60, 14}	{65, 12}	{70, 12}	{75, 12}	{80, 11}	{85, 12}	{90, 12}	{95, 12}	{100, 13}	{105, 14}	{110, 15}	{115, 15}	{120, 11}	{125, 13}	{130, 12}	{135, 14}	{140, 13}	{145, 13}	{150, 11}	{155, 20}	{160, 16}	{165, 11}	{170, 12}	{175, 14}	{180, 11}	{185, 15}	{190, 21}	{195, 18}	{200, 15}	{205, 11}	{210, 10}	{215, 18}	{220, 16}	{225, 14}	{230, 11}	{235, 10}	{240, 14}	{245, 10}	{250, 8}	{255, 9}	{260, 12}	{265, 12}	{270, 13}	{275, 8}	{280, 8}	{285, 6}	{290, 7}	{295, 5}	{300, 8}	{305, 12}	{310, 6}	{315, 13}	{320, 15}	{325, 12}	{330, 14}	{335, 14}	{340, 9}	{345, 11}	{350, 12}	{355, 10}	{360, 7}	{365, 9}	{370, 10}	{375, 12}	{380, 15}	{385, 13}	{390, 12}	{395, 9}	{400, 12}	{405, 14}	{410, 14}	{415, 13}	{420, 11}	{425, 12}	{430, 10}	{435, 13}	{440, 11}	{445, 11}	{450, 10}	{455, 12}	{460, 14}	{465, 5}	{470, 11}	{475, 7}	{480, 11}	{485, 12}	{490, 9}	{495, 14}	{500, 13}	{}	{0, 10}	{5, 9}	{10, 11}	{15, 8}	{20, 7}	{25, 9}	{30, 13}	{35, 12}	{40, 9}	{45, 11}	{50, 13}	{55, 17}	{60, 16}	{65, 15}	{70, 11}	{75, 11}	{80, 13}	{85, 13}	{90, 17}	{95, 24}	{100, 20}	{105, 18}	{110, 17}	{115, 18}	{120, 13}	{125, 10}	{130, 13}	{135, 10}	{140, 20}	{145, 10}	{150, 10}	{155, 11}	{160, 12}	{165, 15}	{170, 10}	{175, 8}	{180, 7}	{185, 8}	{190, 8}	{195, 10}	{200, 11}	{205, 12}	{210, 14}	{215, 10}	{220, 11}	{225, 12}	{230, 11}	{235, 10}	{240, 8}	{245, 10}	{250, 11}	{255, 13}	{260, 11}	{265, 11}	{270, 13}	{275, 14}	{280, 14}	{285, 16}	{290, 10}	{295, 6}	{300, 7}	{305, 8}	{310, 10}	{315, 8}	{320, 8}	{325, 13}	{330, 14}	{335, 9}	{340, 9}	{345, 15}	{350, 13}	{355, 18}	{360, 14}	{365, 11}	{370, 11}	{375, 9}	{380, 12}	{385, 9}	{390, 8}	{395, 8}	{400, 11}	{405, 9}	{410, 10}	{415, 8}	{420, 10}	{425, 6}	{430, 10}	{435, 9}	{440, 3}	{445, 4}	{450, 9}	{455, 7}	{460, 7}	{465, 8}	{470, 12}	{475, 14}	{480, 9}	{485, 6}	{490, 6}	{495, 6}	{500, 7}	{}	{0, 10}	{5, 11}	{10, 8}	{15, 8}	{20, 7}	{25, 4}	{30, 7}	{35, 6}	{40, 12}	{45, 13}	{50, 11}	{55, 9}	{60, 6}	{65, 9}	{70, 10}	{75, 9}	{80, 8}	{85, 8}	{90, 5}	{95, 7}	{100, 9}	{105, 15}	{110, 15}	{115, 14}	{120, 14}	{125, 11}	{130, 6}	{135, 5}	{140, 9}	{145, 10}	{150, 8}	{155, 8}	{160, 16}	{165, 13}	{170, 14}	{175, 8}	{180, 12}	{185, 8}	{190, 11}	{195, 8}	{200, 5}	{205, 5}	{210, 5}	{215, 10}	{220, 9}	{225, 8}	{230, 10}	{235, 7}	{240, 9}	{245, 8}	{250, 8}	{255, 13}	{260, 13}	{265, 15}	{270, 13}	{275, 13}	{280, 8}	{285, 6}	{290, 11}	{295, 11}	{300, 10}	{305, 10}	{310, 12}	{315, 10}	{320, 6}	{325, 7}	{330, 7}	{335, 11}	{340, 9}	{345, 8}	{350, 6}	{355, 9}	{360, 10}	{365, 5}	{370, 7}	{375, 8}	{380, 9}	{385, 10}	{390, 9}	{395, 8}	{400, 9}	{405, 4}	{410, 9}	{415, 11}	{420, 8}	{425, 7}	{430, 5}	{435, 7}	{440, 7}	{445, 10}	{450, 7}	{455, 11}	{460, 14}	{465, 18}	{470, 19}	{475, 20}	{480, 20}	{485, 13}	{490, 12}	{495, 14}	{500, 10}	{}	{0, 10}	{5, 12}	{10, 12}	{15, 12}	{20, 7}	{25, 11}	{30, 13}	{35, 9}	{40, 11}	{45, 14}	{50, 16}	{55, 13}	{60, 9}	{65, 7}	{70, 8}	{75, 9}	{80, 12}	{85, 14}	{90, 16}	{95, 19}	{100, 12}	{105, 16}	{110, 11}	{115, 8}	{120, 9}	{125, 11}	{130, 14}	{135, 16}	{140, 18}	{145, 15}	{150, 13}	{155, 13}	{160, 10}	{165, 6}	{170, 10}	{175, 9}	{180, 9}	{185, 9}	{190, 14}	{195, 10}	{200, 15}	{205, 12}	{210, 13}	{215, 11}	{220, 10}	{225, 10}	{230, 14}	{235, 12}	{240, 7}	{245, 11}	{250, 7}	{255, 8}	{260, 10}	{265, 15}	{270, 7}	{275, 8}	{280, 9}	{285, 11}	{290, 16}	{295, 14}	{300, 15}	{305, 13}	{310, 12}	{315, 14}	{320, 14}	{325, 12}	{330, 10}	{335, 8}	{340, 7}	{345, 10}	{350, 12}	{355, 11}	{360, 9}	{365, 7}	{370, 11}	{375, 10}	{380, 14}	{385, 11}	{390, 12}	{395, 6}	{400, 9}	{405, 11}	{410, 11}	{415, 12}	{420, 15}	{425, 14}	{430, 14}	{435, 11}	{440, 5}	{445, 4}	{450, 5}	{455, 10}	{460, 12}	{465, 9}	{470, 8}	{475, 11}	{480, 15}	{485, 12}	{490, 10}	{495, 8}	{500, 7}	{}	{0, 10}	{5, 11}	{10, 7}	{15, 6}	{20, 11}	{25, 7}	{30, 6}	{35, 9}	{40, 6}	{45, 11}	{50, 13}	{55, 16}	{60, 13}	{65, 15}	{70, 16}	{75, 17}	{80, 13}	{85, 13}	{90, 8}	{95, 10}	{100, 9}	{105, 13}	{110, 15}	{115, 18}	{120, 13}	{125, 16}	{130, 17}	{135, 11}	{140, 13}	{145, 10}	{150, 11}	{155, 10}	{160, 9}	{165, 9}	{170, 10}	{175, 12}	{180, 6}	{185, 5}	{190, 4}	{195, 8}	{200, 11}	{205, 12}	{210, 14}	{215, 18}	{220, 12}	{225, 10}	{230, 9}	{235, 12}	{240, 11}	{245, 14}	{250, 9}	{255, 13}	{260, 11}	{265, 13}	{270, 7}	{275, 12}	{280, 11}	{285, 13}	{290, 13}	{295, 12}	{300, 9}	{305, 7}	{310, 4}	{315, 12}	{320, 12}	{325, 8}	{330, 5}	{335, 10}	{340, 8}	{345, 9}	{350, 10}	{355, 9}	{360, 10}	{365, 10}	{370, 12}	{375, 5}	{380, 6}	{385, 6}	{390, 10}	{395, 12}	{400, 12}	{405, 8}	{410, 8}	{415, 11}	{420, 8}	{425, 9}	{430, 7}	{435, 7}	{440, 11}	{445, 8}	{450, 10}	{455, 12}	{460, 12}	{465, 14}	{470, 12}	{475, 10}	{480, 9}	{485, 14}	{490, 11}	{495, 10}	{500, 15}	{}	{0, 10}	{5, 9}	{10, 12}	{15, 14}	{20, 10}	{25, 11}	{30, 6}	{35, 9}	{40, 11}	{45, 10}	{50, 6}	{55, 8}	{60, 8}	{65, 9}	{70, 10}	{75, 12}	{80, 12}	{85, 12}	{90, 12}	{95, 7}	{100, 7}	{105, 8}	{110, 9}	{115, 10}	{120, 10}	{125, 11}	{130, 13}	{135, 11}	{140, 10}	{145, 12}	{150, 8}	{155, 11}	{160, 12}	{165, 11}	{170, 10}	{175, 6}	{180, 5}	{185, 7}	{190, 9}	{195, 12}	{200, 8}	{205, 10}	{210, 14}	{215, 13}	{220, 12}	{225, 12}	{230, 13}	{235, 17}	{240, 14}	{245, 12}	{250, 10}	{255, 8}	{260, 9}	{265, 12}	{270, 9}	{275, 11}	{280, 11}	{285, 7}	{290, 7}	{295, 8}	{300, 11}	{305, 8}	{310, 8}	{315, 7}	{320, 11}	{325, 10}	{330, 12}	{335, 14}	{340, 16}	{345, 20}	{350, 21}	{355, 14}	{360, 17}	{365, 18}	{370, 16}	{375, 14}	{380, 13}	{385, 13}	{390, 11}	{395, 11}	{400, 9}	{405, 13}	{410, 10}	{415, 11}	{420, 15}	{425, 13}	{430, 13}	{435, 10}	{440, 8}	{445, 5}	{450, 5}	{455, 10}	{460, 11}	{465, 17}	{470, 17}	{475, 11}	{480, 9}	{485, 8}	{490, 8}	{495, 12}	{500, 11}	{}	{0, 10}	{5, 13}	{10, 11}	{15, 13}	{20, 10}	{25, 9}	{30, 9}	{35, 8}	{40, 9}	{45, 9}	{50, 13}	{55, 12}	{60, 15}	{65, 15}	{70, 13}	{75, 11}	{80, 11}	{85, 10}	{90, 8}	{95, 7}	{100, 9}	{105, 6}	{110, 4}	{115, 7}	{120, 7}	{125, 9}	{130, 10}	{135, 11}	{140, 10}	{145, 9}	{150, 14}	{155, 18}	{160, 13}	{165, 13}	{170, 14}	{175, 11}	{180, 13}	{185, 12}	{190, 10}	{195, 9}	{200, 8}	{205, 9}	{210, 10}	{215, 7}	{220, 7}	{225, 8}	{230, 9}	{235, 12}	{240, 9}	{245, 10}	{250, 12}	{255, 10}	{260, 7}	{265, 10}	{270, 14}	{275, 14}	{280, 12}	{285, 12}	{290, 13}	{295, 13}	{300, 10}	{305, 12}	{310, 13}	{315, 10}	{320, 14}	{325, 8}	{330, 7}	{335, 9}	{340, 10}	{345, 9}	{350, 13}	{355, 13}	{360, 14}	{365, 10}	{370, 7}	{375, 7}	{380, 7}	{385, 5}	{390, 4}	{395, 8}	{400, 8}	{405, 7}	{410, 7}	{415, 8}	{420, 9}	{425, 10}	{430, 6}	{435, 9}	{440, 9}	{445, 8}	{450, 8}	{455, 6}	{460, 6}	{465, 7}	{470, 11}	{475, 15}	{480, 12}	{485, 11}	{490, 6}	{495, 11}	{500, 11}	{}	{0, 10}	{5, 9}	{10, 12}	{15, 10}	{20, 6}	{25, 6}	{30, 7}	{35, 8}	{40, 4}	{45, 3}	{50, 12}	{55, 10}	{60, 6}	{65, 6}	{70, 7}	{75, 9}	{80, 14}	{85, 13}	{90, 14}	{95, 13}	{100, 11}	{105, 11}	{110, 8}	{115, 12}	{120, 9}	{125, 5}	{130, 7}	{135, 4}	{140, 7}	{145, 5}	{150, 6}	{155, 10}	{160, 7}	{165, 9}	{170, 6}	{175, 9}	{180, 17}	{185, 17}	{190, 17}	{195, 13}	{200, 10}	{205, 14}	{210, 11}	{215, 8}	{220, 7}	{225, 7}	{230, 5}	{235, 7}	{240, 7}	{245, 5}	{250, 3}	{255, 4}	{260, 3}	{265, 7}	{270, 6}	{275, 7}	{280, 9}	{285, 9}	{290, 12}	{295, 12}	{300, 12}	{305, 11}	{310, 12}	{315, 12}	{320, 15}	{325, 15}	{330, 13}	{335, 14}	{340, 14}	{345, 14}	{350, 8}	{355, 10}	{360, 9}	{365, 10}	{370, 12}	{375, 11}	{380, 13}	{385, 15}	{390, 16}	{395, 16}	{400, 18}	{405, 10}	{410, 13}	{415, 16}	{420, 12}	{425, 13}	{430, 16}	{435, 10}	{440, 8}	{445, 9}	{450, 9}	{455, 7}	{460, 10}	{465, 11}	{470, 10}	{475, 11}	{480, 7}	{485, 10}	{490, 10}	{495, 12}	{500, 12}	{}	{0, 10}	{5, 10}	{10, 12}	{15, 13}	{20, 14}	{25, 12}	{30, 12}	{35, 12}	{40, 16}	{45, 8}	{50, 9}	{55, 12}	{60, 10}	{65, 9}	{70, 8}	{75, 9}	{80, 10}	{85, 9}	{90, 11}	{95, 10}	{100, 16}	{105, 16}	{110, 10}	{115, 11}	{120, 12}	{125, 11}	{130, 15}	{135, 16}	{140, 18}	{145, 10}	{150, 9}	{155, 3}	{160, 5}	{165, 6}	{170, 8}	{175, 7}	{180, 10}	{185, 13}	{190, 9}	{195, 5}	{200, 8}	{205, 6}	{210, 8}	{215, 7}	{220, 8}	{225, 13}	{230, 9}	{235, 13}	{240, 10}	{245, 14}	{250, 11}	{255, 9}	{260, 8}	{265, 6}	{270, 8}	{275, 11}	{280, 10}	{285, 11}	{290, 7}	{295, 12}	{300, 14}	{305, 15}	{310, 12}	{315, 14}	{320, 10}	{325, 11}	{330, 13}	{335, 12}	{340, 14}	{345, 13}	{350, 7}	{355, 16}	{360, 13}	{365, 9}	{370, 6}	{375, 8}	{380, 16}	{385, 17}	{390, 18}	{395, 18}	{400, 15}	{405, 12}	{410, 17}	{415, 13}	{420, 11}	{425, 11}	{430, 13}	{435, 12}	{440, 5}	{445, 8}	{450, 12}	{455, 8}	{460, 9}	{465, 10}	{470, 7}	{475, 8}	{480, 8}	{485, 12}	{490, 11}	{495, 9}	{500, 9}	{}	{0, 10}	{5, 7}	{10, 9}	{15, 14}	{20, 7}	{25, 4}	{30, 2}	{35, 6}	{40, 9}	{45, 10}	{50, 9}	{55, 8}	{60, 8}	{65, 6}	{70, 4}	{75, 5}	{80, 6}	{85, 10}	{90, 7}	{95, 11}	{100, 8}	{105, 14}	{110, 13}	{115, 11}	{120, 13}	{125, 13}	{130, 15}	{135, 13}	{140, 14}	{145, 13}	{150, 10}	{155, 9}	{160, 10}	{165, 8}	{170, 11}	{175, 12}	{180, 15}	{185, 17}	{190, 17}	{195, 17}	{200, 14}	{205, 8}	{210, 8}	{215, 8}	{220, 13}	{225, 14}	{230, 12}	{235, 12}	{240, 11}	{245, 7}	{250, 8}	{255, 5}	{260, 3}	{265, 2}	{270, 5}	{275, 6}	{280, 8}	{285, 13}	{290, 9}	{295, 13}	{300, 12}	{305, 10}	{310, 15}	{315, 15}	{320, 8}	{325, 5}	{330, 5}	{335, 3}	{340, 6}	{345, 6}	{350, 8}	{355, 11}	{360, 12}	{365, 10}	{370, 10}	{375, 9}	{380, 7}	{385, 7}	{390, 7}	{395, 7}	{400, 9}	{405, 9}	{410, 11}	{415, 10}	{420, 9}	{425, 12}	{430, 10}	{435, 12}	{440, 13}	{445, 12}	{450, 6}	{455, 9}	{460, 9}	{465, 10}	{470, 10}	{475, 15}	{480, 10}	{485, 8}	{490, 10}	{495, 10}	{500, 11}	{}	{0, 10}	{5, 11}	{10, 8}	{15, 11}	{20, 6}	{25, 7}	{30, 8}	{35, 10}	{40, 9}	{45, 12}	{50, 14}	{55, 11}	{60, 14}	{65, 11}	{70, 12}	{75, 9}	{80, 10}	{85, 10}	{90, 8}	{95, 11}	{100, 10}	{105, 5}	{110, 7}	{115, 9}	{120, 10}	{125, 4}	{130, 9}	{135, 8}	{140, 11}	{145, 9}	{150, 6}	{155, 8}	{160, 11}	{165, 13}	{170, 11}	{175, 16}	{180, 18}	{185, 16}	{190, 12}	{195, 10}	{200, 11}	{205, 10}	{210, 13}	{215, 14}	{220, 11}	{225, 13}	{230, 8}	{235, 8}	{240, 9}	{245, 14}	{250, 9}	{255, 9}	{260, 10}	{265, 12}	{270, 16}	{275, 9}	{280, 7}	{285, 10}	{290, 12}	{295, 9}	{300, 6}	{305, 7}	{310, 10}	{315, 9}	{320, 8}	{325, 10}	{330, 12}	{335, 11}	{340, 8}	{345, 11}	{350, 14}	{355, 14}	{360, 11}	{365, 11}	{370, 8}	{375, 10}	{380, 9}	{385, 8}	{390, 12}	{395, 9}	{400, 9}	{405, 10}	{410, 12}	{415, 10}	{420, 14}	{425, 11}	{430, 7}	{435, 10}	{440, 7}	{445, 5}	{450, 6}	{455, 6}	{460, 7}	{465, 6}	{470, 9}	{475, 10}	{480, 11}	{485, 10}	{490, 9}	{495, 6}	{500, 7}	{}	{0, 10}	{5, 8}	{10, 9}	{15, 6}	{20, 8}	{25, 16}	{30, 15}	{35, 11}	{40, 12}	{45, 13}	{50, 15}	{55, 13}	{60, 10}	{65, 9}	{70, 5}	{75, 7}	{80, 6}	{85, 8}	{90, 10}	{95, 10}	{100, 14}	{105, 13}	{110, 12}	{115, 13}	{120, 10}	{125, 7}	{130, 6}	{135, 8}	{140, 7}	{145, 7}	{150, 7}	{155, 7}	{160, 7}	{165, 11}	{170, 10}	{175, 12}	{180, 12}	{185, 10}	{190, 9}	{195, 10}	{200, 12}	{205, 10}	{210, 7}	{215, 7}	{220, 6}	{225, 9}	{230, 11}	{235, 9}	{240, 12}	{245, 11}	{250, 13}	{255, 12}	{260, 8}	{265, 8}	{270, 9}	{275, 10}	{280, 8}	{285, 9}	{290, 10}	{295, 10}	{300, 10}	{305, 12}	{310, 5}	{315, 7}	{320, 11}	{325, 8}	{330, 7}	{335, 2}	{340, 4}	{345, 5}	{350, 7}	{355, 8}	{360, 8}	{365, 6}	{370, 7}	{375, 7}	{380, 11}	{385, 9}	{390, 4}	{395, 6}	{400, 6}	{405, 3}	{410, 5}	{415, 4}	{420, 10}	{425, 9}	{430, 11}	{435, 11}	{440, 13}	{445, 8}	{450, 6}	{455, 4}	{460, 9}	{465, 10}	{470, 5}	{475, 7}	{480, 7}	{485, 5}	{490, 9}	{495, 7}	{500, 9}	{}	{0, 10}	{5, 12}	{10, 12}	{15, 12}	{20, 9}	{25, 10}	{30, 14}	{35, 14}	{40, 15}	{45, 16}	{50, 14}	{55, 21}	{60, 17}	{65, 15}	{70, 18}	{75, 19}	{80, 19}	{85, 18}	{90, 15}	{95, 18}	{100, 15}	{105, 12}	{110, 16}	{115, 13}	{120, 12}	{125, 10}	{130, 8}	{135, 12}	{140, 11}	{145, 11}	{150, 12}	{155, 9}	{160, 8}	{165, 8}	{170, 14}	{175, 13}	{180, 13}	{185, 11}	{190, 8}	{195, 12}	{200, 12}	{205, 12}	{210, 11}	{215, 7}	{220, 14}	{225, 17}	{230, 16}	{235, 14}	{240, 8}	{245, 5}	{250, 11}	{255, 10}	{260, 14}	{265, 15}	{270, 14}	{275, 15}	{280, 14}	{285, 11}	{290, 13}	{295, 14}	{300, 11}	{305, 11}	{310, 15}	{315, 15}	{320, 12}	{325, 9}	{330, 11}	{335, 12}	{340, 12}	{345, 16}	{350, 13}	{355, 10}	{360, 12}	{365, 12}	{370, 14}	{375, 11}	{380, 7}	{385, 7}	{390, 6}	{395, 4}	{400, 3}	{405, 8}	{410, 6}	{415, 6}	{420, 7}	{425, 7}	{430, 12}	{435, 12}	{440, 11}	{445, 8}	{450, 14}	{455, 13}	{460, 11}	{465, 13}	{470, 8}	{475, 11}	{480, 10}	{485, 10}	{490, 14}	{495, 13}	{500, 8}	{}	{0, 10}	{5, 10}	{10, 8}	{15, 8}	{20, 7}	{25, 9}	{30, 7}	{35, 5}	{40, 6}	{45, 8}	{50, 6}	{55, 6}	{60, 6}	{65, 6}	{70, 13}	{75, 9}	{80, 6}	{85, 9}	{90, 9}	{95, 2}	{100, 7}	{105, 10}	{110, 8}	{115, 13}	{120, 11}	{125, 11}	{130, 9}	{135, 10}	{140, 12}	{145, 10}	{150, 10}	{155, 5}	{160, 7}	{165, 11}	{170, 13}	{175, 13}	{180, 8}	{185, 7}	{190, 8}	{195, 7}	{200, 7}	{205, 9}	{210, 8}	{215, 10}	{220, 12}	{225, 9}	{230, 10}	{235, 10}	{240, 11}	{245, 11}	{250, 10}	{255, 7}	{260, 3}	{265, 5}	{270, 4}	{275, 8}	{280, 13}	{285, 17}	{290, 23}	{295, 18}	{300, 18}	{305, 13}	{310, 15}	{315, 13}	{320, 10}	{325, 15}	{330, 11}	{335, 9}	{340, 9}	{345, 11}	{350, 8}	{355, 8}	{360, 7}	{365, 9}	{370, 10}	{375, 7}	{380, 10}	{385, 8}	{390, 8}	{395, 13}	{400, 15}	{405, 14}	{410, 14}	{415, 10}	{420, 9}	{425, 4}	{430, 5}	{435, 5}	{440, 7}	{445, 5}	{450, 5}	{455, 4}	{460, 7}	{465, 5}	{470, 8}	{475, 10}	{480, 6}	{485, 8}	{490, 8}	{495, 8}	{500, 11}	{}	{0, 10}	{5, 13}	{10, 11}	{15, 10}	{20, 14}	{25, 9}	{30, 13}	{35, 16}	{40, 19}	{45, 18}	{50, 10}	{55, 12}	{60, 10}	{65, 10}	{70, 7}	{75, 10}	{80, 5}	{85, 8}	{90, 4}	{95, 4}	{100, 5}	{105, 9}	{110, 12}	{115, 15}	{120, 13}	{125, 10}	{130, 13}	{135, 11}	{140, 9}	{145, 9}	{150, 13}	{155, 12}	{160, 13}	{165, 13}	{170, 11}	{175, 6}	{180, 10}	{185, 7}	{190, 8}	{195, 7}	{200, 10}	{205, 6}	{210, 7}	{215, 10}	{220, 10}	{225, 15}	{230, 14}	{235, 10}	{240, 9}	{245, 13}	{250, 16}	{255, 15}	{260, 8}	{265, 6}	{270, 5}	{275, 6}	{280, 11}	{285, 13}	{290, 15}	{295, 10}	{300, 9}	{305, 13}	{310, 13}	{315, 13}	{320, 12}	{325, 7}	{330, 13}	{335, 15}	{340, 15}	{345, 12}	{350, 14}	{355, 13}	{360, 14}	{365, 10}	{370, 8}	{375, 12}	{380, 8}	{385, 10}	{390, 11}	{395, 14}	{400, 14}	{405, 10}	{410, 11}	{415, 13}	{420, 10}	{425, 10}	{430, 10}	{435, 10}	{440, 11}	{445, 9}	{450, 8}	{455, 10}	{460, 12}	{465, 16}	{470, 18}	{475, 11}	{480, 13}	{485, 16}	{490, 11}	{495, 14}	{500, 12}	{}	{0, 10}	{5, 8}	{10, 9}	{15, 7}	{20, 11}	{25, 8}	{30, 10}	{35, 11}	{40, 14}	{45, 15}	{50, 13}	{55, 10}	{60, 12}	{65, 13}	{70, 13}	{75, 12}	{80, 9}	{85, 9}	{90, 8}	{95, 9}	{100, 9}	{105, 7}	{110, 6}	{115, 11}	{120, 11}	{125, 10}	{130, 12}	{135, 9}	{140, 8}	{145, 11}	{150, 10}	{155, 5}	{160, 6}	{165, 7}	{170, 12}	{175, 5}	{180, 7}	{185, 7}	{190, 6}	{195, 10}	{200, 7}	{205, 12}	{210, 9}	{215, 9}	{220, 8}	{225, 8}	{230, 7}	{235, 5}	{240, 3}	{245, 5}	{250, 9}	{255, 6}	{260, 9}	{265, 11}	{270, 6}	{275, 7}	{280, 9}	{285, 12}	{290, 8}	{295, 6}	{300, 8}	{305, 13}	{310, 9}	{315, 8}	{320, 7}	{325, 4}	{330, 10}	{335, 8}	{340, 10}	{345, 14}	{350, 10}	{355, 7}	{360, 11}	{365, 9}	{370, 11}	{375, 12}	{380, 6}	{385, 6}	{390, 10}	{395, 6}	{400, 4}	{405, 4}	{410, 3}	{415, 5}	{420, 4}	{425, 8}	{430, 9}	{435, 13}	{440, 12}	{445, 13}	{450, 10}	{455, 7}	{460, 11}	{465, 13}	{470, 16}	{475, 13}	{480, 15}	{485, 11}	{490, 16}	{495, 15}	{500, 11}	{}	{0, 10}	{5, 10}	{10, 10}	{15, 9}	{20, 9}	{25, 11}	{30, 10}	{35, 10}	{40, 11}	{45, 4}	{50, 8}	{55, 5}	{60, 8}	{65, 12}	{70, 10}	{75, 13}	{80, 15}	{85, 19}	{90, 18}	{95, 16}	{100, 13}	{105, 8}	{110, 8}	{115, 7}	{120, 6}	{125, 6}	{130, 5}	{135, 5}	{140, 6}	{145, 9}	{150, 8}	{155, 9}	{160, 10}	{165, 13}	{170, 17}	{175, 10}	{180, 12}	{185, 8}	{190, 12}	{195, 8}	{200, 9}	{205, 5}	{210, 6}	{215, 9}	{220, 5}	{225, 8}	{230, 10}	{235, 12}	{240, 16}	{245, 15}	{250, 9}	{255, 8}	{260, 11}	{265, 7}	{270, 11}	{275, 8}	{280, 7}	{285, 7}	{290, 6}	{295, 10}	{300, 5}	{305, 6}	{310, 8}	{315, 7}	{320, 7}	{325, 4}	{330, 7}	{335, 5}	{340, 9}	{345, 8}	{350, 9}	{355, 11}	{360, 8}	{365, 10}	{370, 8}	{375, 7}	{380, 8}	{385, 8}	{390, 7}	{395, 5}	{400, 4}	{405, 6}	{410, 4}	{415, 7}	{420, 7}	{425, 9}	{430, 11}	{435, 11}	{440, 14}	{445, 12}	{450, 9}	{455, 8}	{460, 7}	{465, 10}	{470, 10}	{475, 11}	{480, 10}	{485, 10}	{490, 12}	{495, 13}	{500, 12}	{}	{0, 10}	{5, 11}	{10, 11}	{15, 10}	{20, 9}	{25, 6}	{30, 6}	{35, 8}	{40, 5}	{45, 8}	{50, 6}	{55, 13}	{60, 11}	{65, 9}	{70, 8}	{75, 6}	{80, 11}	{85, 14}	{90, 12}	{95, 10}	{100, 12}	{105, 9}	{110, 12}	{115, 11}	{120, 8}	{125, 8}	{130, 5}	{135, 6}	{140, 7}	{145, 6}	{150, 12}	{155, 13}	{160, 11}	{165, 14}	{170, 10}	{175, 9}	{180, 9}	{185, 5}	{190, 5}	{195, 8}	{200, 8}	{205, 10}	{210, 9}	{215, 9}	{220, 10}	{225, 10}	{230, 9}	{235, 13}	{240, 7}	{245, 13}	{250, 9}	{255, 12}	{260, 8}	{265, 8}	{270, 7}	{275, 9}	{280, 7}	{285, 9}	{290, 8}	{295, 13}	{300, 12}	{305, 9}	{310, 8}	{315, 8}	{320, 9}	{325, 9}	{330, 10}	{335, 13}	{340, 10}	{345, 17}	{350, 19}	{355, 16}	{360, 14}	{365, 12}	{370, 15}	{375, 14}	{380, 16}	{385, 10}	{390, 7}	{395, 10}	{400, 10}	{405, 11}	{410, 12}	{415, 10}	{420, 13}	{425, 12}	{430, 13}	{435, 6}	{440, 8}	{445, 11}	{450, 8}	{455, 10}	{460, 7}	{465, 10}	{470, 10}	{475, 11}	{480, 10}	{485, 13}	{490, 13}	{495, 8}	{500, 10}	{}	{0, 10}	{5, 7}	{10, 6}	{15, 7}	{20, 5}	{25, 3}	{30, 4}	{35, 3}	{40, 6}	{45, 8}	{50, 8}	{55, 7}	{60, 11}	{65, 9}	{70, 6}	{75, 9}	{80, 9}	{85, 9}	{90, 12}	{95, 11}	{100, 15}	{105, 13}	{110, 12}	{115, 10}	{120, 12}	{125, 8}	{130, 9}	{135, 9}	{140, 10}	{145, 6}	{150, 6}	{155, 10}	{160, 7}	{165, 8}	{170, 11}	{175, 6}	{180, 9}	{185, 10}	{190, 8}	{195, 11}	{200, 15}	{205, 13}	{210, 8}	{215, 8}	{220, 8}	{225, 7}	{230, 6}	{235, 9}	{240, 7}	{245, 13}	{250, 14}	{255, 13}	{260, 10}	{265, 12}	{270, 7}	{275, 10}	{280, 10}	{285, 11}	{290, 8}	{295, 5}	{300, 5}	{305, 7}	{310, 3}	{315, 6}	{320, 8}	{325, 10}	{330, 11}	{335, 7}	{340, 6}	{345, 4}	{350, 11}	{355, 6}	{360, 8}	{365, 8}	{370, 7}	{375, 8}	{380, 11}	{385, 11}	{390, 8}	{395, 13}	{400, 13}	{405, 13}	{410, 15}	{415, 13}	{420, 7}	{425, 9}	{430, 13}	{435, 4}	{440, 4}	{445, 6}	{450, 10}	{455, 9}	{460, 13}	{465, 10}	{470, 10}	{475, 6}	{480, 8}	{485, 10}	{490, 10}	{495, 13}	{500, 10}	{}	{0, 10}	{5, 15}	{10, 14}	{15, 14}	{20, 8}	{25, 7}	{30, 9}	{35, 10}	{40, 12}	{45, 8}	{50, 10}	{55, 8}	{60, 7}	{65, 10}	{70, 11}	{75, 11}	{80, 9}	{85, 6}	{90, 5}	{95, 7}	{100, 7}	{105, 12}	{110, 10}	{115, 11}	{120, 10}	{125, 12}	{130, 6}	{135, 9}	{140, 8}	{145, 7}	{150, 15}	{155, 15}	{160, 9}	{165, 6}	{170, 14}	{175, 15}	{180, 18}	{185, 15}	{190, 14}	{195, 18}	{200, 18}	{205, 12}	{210, 14}	{215, 13}	{220, 11}	{225, 12}	{230, 13}	{235, 8}	{240, 10}	{245, 9}	{250, 11}	{255, 10}	{260, 7}	{265, 7}	{270, 9}	{275, 9}	{280, 6}	{285, 8}	{290, 10}	{295, 9}	{300, 8}	{305, 10}	{310, 14}	{315, 10}	{320, 11}	{325, 6}	{330, 9}	{335, 9}	{340, 8}	{345, 8}	{350, 10}	{355, 7}	{360, 11}	{365, 8}	{370, 8}	{375, 7}	{380, 6}	{385, 3}	{390, 5}	{395, 8}	{400, 10}	{405, 12}	{410, 13}	{415, 11}	{420, 11}	{425, 11}	{430, 8}	{435, 9}	{440, 13}	{445, 9}	{450, 16}	{455, 13}	{460, 17}	{465, 10}	{470, 8}	{475, 11}	{480, 13}	{485, 11}	{490, 9}	{495, 13}	{500, 16}	{}	{0, 10}	{5, 11}	{10, 6}	{15, 10}	{20, 8}	{25, 13}	{30, 12}	{35, 9}	{40, 9}	{45, 15}	{50, 18}	{55, 18}	{60, 15}	{65, 17}	{70, 13}	{75, 8}	{80, 10}	{85, 8}	{90, 11}	{95, 15}	{100, 14}	{105, 11}	{110, 6}	{115, 7}	{120, 11}	{125, 11}	{130, 7}	{135, 10}	{140, 7}	{145, 8}	{150, 8}	{155, 9}	{160, 5}	{165, 7}	{170, 11}	{175, 10}	{180, 12}	{185, 11}	{190, 10}	{195, 12}	{200, 9}	{205, 11}	{210, 11}	{215, 7}	{220, 15}	{225, 12}	{230, 11}	{235, 11}	{240, 14}	{245, 15}	{250, 13}	{255, 13}	{260, 11}	{265, 9}	{270, 8}	{275, 6}	{280, 9}	{285, 8}	{290, 10}	{295, 10}	{300, 11}	{305, 11}	{310, 9}	{315, 10}	{320, 12}	{325, 11}	{330, 11}	{335, 8}	{340, 8}	{345, 8}	{350, 8}	{355, 10}	{360, 9}	{365, 11}	{370, 12}	{375, 12}	{380, 4}	{385, 10}	{390, 8}	{395, 8}	{400, 11}	{405, 12}	{410, 11}	{415, 8}	{420, 11}	{425, 15}	{430, 14}	{435, 10}	{440, 8}	{445, 6}	{450, 6}	{455, 6}	{460, 6}	{465, 8}	{470, 7}	{475, 7}	{480, 4}	{485, 6}	{490, 6}	{495, 7}	{500, 6}	{}	{0, 10}	{5, 7}	{10, 8}	{15, 10}	{20, 12}	{25, 10}	{30, 9}	{35, 9}	{40, 13}	{45, 14}	{50, 14}	{55, 12}	{60, 16}	{65, 16}	{70, 14}	{75, 10}	{80, 10}	{85, 9}	{90, 6}	{95, 15}	{100, 19}	{105, 6}	{110, 3}	{115, 6}	{120, 5}	{125, 5}	{130, 6}	{135, 8}	{140, 6}	{145, 8}	{150, 16}	{155, 16}	{160, 12}	{165, 16}	{170, 14}	{175, 12}	{180, 8}	{185, 10}	{190, 8}	{195, 12}	{200, 10}	{205, 11}	{210, 14}	{215, 11}	{220, 7}	{225, 12}	{230, 17}	{235, 13}	{240, 13}	{245, 14}	{250, 15}	{255, 12}	{260, 12}	{265, 13}	{270, 10}	{275, 12}	{280, 10}	{285, 9}	{290, 8}	{295, 8}	{300, 10}	{305, 8}	{310, 11}	{315, 9}	{320, 9}	{325, 17}	{330, 12}	{335, 10}	{340, 11}	{345, 9}	{350, 6}	{355, 10}	{360, 10}	{365, 6}	{370, 10}	{375, 9}	{380, 11}	{385, 11}	{390, 11}	{395, 10}	{400, 13}	{405, 12}	{410, 16}	{415, 11}	{420, 13}	{425, 11}	{430, 6}	{435, 10}	{440, 10}	{445, 11}	{450, 11}	{455, 12}	{460, 12}	{465, 13}	{470, 14}	{475, 17}	{480, 15}	{485, 15}	{490, 12}	{495, 9}	{500, 7}	{}	{0, 10}	{5, 12}	{10, 9}	{15, 8}	{20, 10}	{25, 11}	{30, 9}	{35, 11}	{40, 10}	{45, 11}	{50, 9}	{55, 13}	{60, 9}	{65, 9}	{70, 7}	{75, 7}	{80, 6}	{85, 4}	{90, 5}	{95, 4}	{100, 3}	{105, 5}	{110, 10}	{115, 11}	{120, 10}	{125, 9}	{130, 11}	{135, 9}	{140, 12}	{145, 7}	{150, 7}	{155, 8}	{160, 9}	{165, 8}	{170, 12}	{175, 11}	{180, 9}	{185, 8}	{190, 18}	{195, 12}	{200, 15}	{205, 13}	{210, 9}	{215, 7}	{220, 7}	{225, 9}	{230, 9}	{235, 9}	{240, 10}	{245, 14}	{250, 11}	{255, 9}	{260, 12}	{265, 11}	{270, 11}	{275, 14}	{280, 11}	{285, 7}	{290, 11}	{295, 10}	{300, 12}	{305, 13}	{310, 11}	{315, 8}	{320, 8}	{325, 12}	{330, 11}	{335, 13}	{340, 11}	{345, 11}	{350, 9}	{355, 11}	{360, 10}	{365, 14}	{370, 13}	{375, 12}	{380, 11}	{385, 9}	{390, 9}	{395, 7}	{400, 7}	{405, 10}	{410, 9}	{415, 15}	{420, 9}	{425, 8}	{430, 13}	{435, 15}	{440, 17}	{445, 11}	{450, 9}	{455, 9}	{460, 7}	{465, 8}	{470, 7}	{475, 8}	{480, 10}	{485, 8}	{490, 9}	{495, 7}	{500, 8}	{}	{0, 10}	{5, 13}	{10, 17}	{15, 20}	{20, 20}	{25, 15}	{30, 9}	{35, 7}	{40, 9}	{45, 6}	{50, 7}	{55, 6}	{60, 13}	{65, 8}	{70, 7}	{75, 10}	{80, 12}	{85, 11}	{90, 11}	{95, 15}	{100, 17}	{105, 13}	{110, 12}	{115, 10}	{120, 15}	{125, 13}	{130, 10}	{135, 4}	{140, 3}	{145, 5}	{150, 4}	{155, 6}	{160, 7}	{165, 6}	{170, 8}	{175, 6}	{180, 5}	{185, 7}	{190, 9}	{195, 11}	{200, 8}	{205, 7}	{210, 8}	{215, 14}	{220, 10}	{225, 7}	{230, 9}	{235, 12}	{240, 13}	{245, 10}	{250, 8}	{255, 10}	{260, 10}	{265, 8}	{270, 11}	{275, 11}	{280, 9}	{285, 7}	{290, 6}	{295, 3}	{300, 7}	{305, 8}	{310, 10}	{315, 10}	{320, 9}	{325, 13}	{330, 13}	{335, 14}	{340, 12}	{345, 8}	{350, 9}	{355, 15}	{360, 12}	{365, 14}	{370, 17}	{375, 17}	{380, 16}	{385, 16}	{390, 12}	{395, 11}	{400, 12}	{405, 14}	{410, 12}	{415, 15}	{420, 11}	{425, 10}	{430, 9}	{435, 7}	{440, 10}	{445, 5}	{450, 6}	{455, 7}	{460, 9}	{465, 10}	{470, 11}	{475, 14}	{480, 14}	{485, 15}	{490, 18}	{495, 15}	{500, 10}	{}	{0, 10}	{5, 11}	{10, 12}	{15, 11}	{20, 11}	{25, 10}	{30, 10}	{35, 6}	{40, 7}	{45, 8}	{50, 9}	{55, 10}	{60, 11}	{65, 8}	{70, 11}	{75, 10}	{80, 10}	{85, 15}	{90, 12}	{95, 12}	{100, 10}	{105, 10}	{110, 9}	{115, 8}	{120, 8}	{125, 8}	{130, 12}	{135, 16}	{140, 16}	{145, 13}	{150, 14}	{155, 11}	{160, 9}	{165, 9}	{170, 11}	{175, 10}	{180, 10}	{185, 10}	{190, 12}	{195, 8}	{200, 6}	{205, 7}	{210, 8}	{215, 8}	{220, 15}	{225, 14}	{230, 9}	{235, 7}	{240, 7}	{245, 7}	{250, 7}	{255, 8}	{260, 11}	{265, 10}	{270, 13}	{275, 13}	{280, 8}	{285, 8}	{290, 9}	{295, 7}	{300, 7}	{305, 7}	{310, 6}	{315, 6}	{320, 12}	{325, 12}	{330, 10}	{335, 14}	{340, 18}	{345, 14}	{350, 15}	{355, 15}	{360, 13}	{365, 11}	{370, 8}	{375, 9}	{380, 6}	{385, 5}	{390, 6}	{395, 4}	{400, 6}	{405, 6}	{410, 4}	{415, 8}	{420, 13}	{425, 14}	{430, 13}	{435, 10}	{440, 8}	{445, 8}	{450, 9}	{455, 6}	{460, 4}	{465, 5}	{470, 7}	{475, 7}	{480, 7}	{485, 9}	{490, 9}	{495, 7}	{500, 12}	{}	{0, 10}	{5, 10}	{10, 12}	{15, 9}	{20, 10}	{25, 10}	{30, 9}	{35, 7}	{40, 11}	{45, 9}	{50, 10}	{55, 10}	{60, 9}	{65, 12}	{70, 9}	{75, 7}	{80, 10}	{85, 17}	{90, 13}	{95, 12}	{100, 8}	{105, 7}	{110, 8}	{115, 5}	{120, 6}	{125, 10}	{130, 9}	{135, 12}	{140, 11}	{145, 8}	{150, 17}	{155, 14}	{160, 11}	{165, 9}	{170, 8}	{175, 6}	{180, 10}	{185, 10}	{190, 10}	{195, 9}	{200, 10}	{205, 9}	{210, 9}	{215, 9}	{220, 10}	{225, 8}	{230, 9}	{235, 12}	{240, 16}	{245, 10}	{250, 10}	{255, 10}	{260, 10}	{265, 12}	{270, 12}	{275, 8}	{280, 9}	{285, 13}	{290, 10}	{295, 14}	{300, 13}	{305, 10}	{310, 12}	{315, 13}	{320, 7}	{325, 7}	{330, 7}	{335, 10}	{340, 10}	{345, 13}	{350, 14}	{355, 14}	{360, 13}	{365, 11}	{370, 9}	{375, 11}	{380, 9}	{385, 6}	{390, 8}	{395, 9}	{400, 7}	{405, 5}	{410, 10}	{415, 12}	{420, 13}	{425, 8}	{430, 4}	{435, 7}	{440, 7}	{445, 9}	{450, 8}	{455, 9}	{460, 13}	{465, 12}	{470, 9}	{475, 12}	{480, 16}	{485, 11}	{490, 10}	{495, 12}	{500, 12}	{}	{0, 10}	{5, 6}	{10, 7}	{15, 9}	{20, 7}	{25, 10}	{30, 7}	{35, 13}	{40, 16}	{45, 14}	{50, 9}	{55, 11}	{60, 9}	{65, 7}	{70, 9}	{75, 11}	{80, 15}	{85, 10}	{90, 13}	{95, 12}	{100, 12}	{105, 15}	{110, 11}	{115, 8}	{120, 8}	{125, 7}	{130, 6}	{135, 6}	{140, 2}	{145, 8}	{150, 12}	{155, 9}	{160, 7}	{165, 10}	{170, 8}	{175, 10}	{180, 8}	{185, 6}	{190, 9}	{195, 13}	{200, 9}	{205, 9}	{210, 8}	{215, 10}	{220, 8}	{225, 11}	{230, 11}	{235, 9}	{240, 8}	{245, 12}	{250, 11}	{255, 8}	{260, 5}	{265, 4}	{270, 5}	{275, 13}	{280, 12}	{285, 11}	{290, 10}	{295, 8}	{300, 10}	{305, 10}	{310, 10}	{315, 10}	{320, 8}	{325, 13}	{330, 14}	{335, 11}	{340, 14}	{345, 13}	{350, 10}	{355, 9}	{360, 11}	{365, 9}	{370, 12}	{375, 12}	{380, 7}	{385, 4}	{390, 6}	{395, 9}	{400, 11}	{405, 9}	{410, 9}	{415, 8}	{420, 6}	{425, 7}	{430, 6}	{435, 10}	{440, 11}	{445, 8}	{450, 9}	{455, 14}	{460, 14}	{465, 15}	{470, 16}	{475, 15}	{480, 17}	{485, 19}	{490, 11}	{495, 11}	{500, 10}	{}	{0, 10}	{5, 12}	{10, 10}	{15, 10}	{20, 11}	{25, 13}	{30, 17}	{35, 13}	{40, 11}	{45, 11}	{50, 13}	{55, 10}	{60, 7}	{65, 15}	{70, 14}	{75, 16}	{80, 18}	{85, 17}	{90, 17}	{95, 15}	{100, 11}	{105, 14}	{110, 15}	{115, 18}	{120, 15}	{125, 14}	{130, 11}	{135, 8}	{140, 7}	{145, 9}	{150, 9}	{155, 14}	{160, 12}	{165, 9}	{170, 8}	{175, 11}	{180, 9}	{185, 11}	{190, 10}	{195, 13}	{200, 12}	{205, 13}	{210, 14}	{215, 11}	{220, 8}	{225, 12}	{230, 12}	{235, 12}	{240, 13}	{245, 8}	{250, 9}	{255, 13}	{260, 14}	{265, 13}	{270, 7}	{275, 8}	{280, 10}	{285, 12}	{290, 11}	{295, 10}	{300, 9}	{305, 9}	{310, 7}	{315, 14}	{320, 11}	{325, 7}	{330, 9}	{335, 12}	{340, 12}	{345, 12}	{350, 10}	{355, 13}	{360, 12}	{365, 14}	{370, 7}	{375, 4}	{380, 6}	{385, 6}	{390, 10}	{395, 9}	{400, 13}	{405, 10}	{410, 7}	{415, 13}	{420, 8}	{425, 12}	{430, 12}	{435, 13}	{440, 11}	{445, 11}	{450, 12}	{455, 10}	{460, 10}	{465, 16}	{470, 11}	{475, 12}	{480, 13}	{485, 7}	{490, 8}	{495, 9}	{500, 8}	{}	{0, 10}	{5, 9}	{10, 10}	{15, 15}	{20, 9}	{25, 10}	{30, 11}	{35, 13}	{40, 15}	{45, 13}	{50, 12}	{55, 11}	{60, 6}	{65, 4}	{70, 6}	{75, 8}	{80, 6}	{85, 6}	{90, 9}	{95, 7}	{100, 11}	{105, 14}	{110, 11}	{115, 10}	{120, 11}	{125, 8}	{130, 9}	{135, 9}	{140, 8}	{145, 5}	{150, 3}	{155, 2}	{160, 6}	{165, 6}	{170, 7}	{175, 12}	{180, 14}	{185, 7}	{190, 8}	{195, 7}	{200, 8}	{205, 9}	{210, 11}	{215, 12}	{220, 13}	{225, 12}	{230, 11}	{235, 11}	{240, 11}	{245, 10}	{250, 17}	{255, 10}	{260, 8}	{265, 7}	{270, 8}	{275, 10}	{280, 16}	{285, 16}	{290, 14}	{295, 14}	{300, 10}	{305, 5}	{310, 10}	{315, 8}	{320, 8}	{325, 5}	{330, 6}	{335, 8}	{340, 14}	{345, 14}	{350, 9}	{355, 10}	{360, 14}	{365, 14}	{370, 9}	{375, 9}	{380, 11}	{385, 7}	{390, 10}	{395, 10}	{400, 13}	{405, 14}	{410, 15}	{415, 11}	{420, 15}	{425, 13}	{430, 12}	{435, 12}	{440, 15}	{445, 13}	{450, 12}	{455, 11}	{460, 12}	{465, 8}	{470, 8}	{475, 7}	{480, 11}	{485, 11}	{490, 14}	{495, 21}	{500, 18}	{}	{0, 10}	{5, 8}	{10, 13}	{15, 15}	{20, 13}	{25, 8}	{30, 8}	{35, 7}	{40, 11}	{45, 11}	{50, 11}	{55, 14}	{60, 13}	{65, 15}	{70, 10}	{75, 11}	{80, 7}	{85, 4}	{90, 6}	{95, 8}	{100, 9}	{105, 9}	{110, 11}	{115, 7}	{120, 6}	{125, 10}	{130, 15}	{135, 11}	{140, 16}	{145, 9}	{150, 10}	{155, 12}	{160, 9}	{165, 8}	{170, 11}	{175, 8}	{180, 6}	{185, 7}	{190, 9}	{195, 7}	{200, 8}	{205, 8}	{210, 9}	{215, 9}	{220, 9}	{225, 9}	{230, 8}	{235, 7}	{240, 3}	{245, 10}	{250, 10}	{255, 7}	{260, 13}	{265, 15}	{270, 12}	{275, 12}	{280, 12}	{285, 9}	{290, 12}	{295, 11}	{300, 12}	{305, 12}	{310, 8}	{315, 11}	{320, 10}	{325, 8}	{330, 7}	{335, 5}	{340, 7}	{345, 6}	{350, 7}	{355, 5}	{360, 7}	{365, 7}	{370, 8}	{375, 10}	{380, 6}	{385, 4}	{390, 6}	{395, 10}	{400, 8}	{405, 6}	{410, 11}	{415, 6}	{420, 4}	{425, 8}	{430, 10}	{435, 10}	{440, 10}	{445, 6}	{450, 10}	{455, 8}	{460, 9}	{465, 9}	{470, 10}	{475, 12}	{480, 7}	{485, 7}	{490, 11}	{495, 15}	{500, 13}	{}	{0, 10}	{5, 11}	{10, 11}	{15, 14}	{20, 17}	{25, 11}	{30, 10}	{35, 11}	{40, 14}	{45, 12}	{50, 11}	{55, 12}	{60, 12}	{65, 10}	{70, 13}	{75, 14}	{80, 15}	{85, 17}	{90, 12}	{95, 15}	{100, 13}	{105, 15}	{110, 10}	{115, 6}	{120, 10}	{125, 6}	{130, 9}	{135, 12}	{140, 13}	{145, 13}	{150, 12}	{155, 14}	{160, 12}	{165, 11}	{170, 15}	{175, 10}	{180, 5}	{185, 8}	{190, 11}	{195, 14}	{200, 9}	{205, 10}	{210, 8}	{215, 10}	{220, 8}	{225, 8}	{230, 6}	{235, 4}	{240, 6}	{245, 9}	{250, 12}	{255, 10}	{260, 8}	{265, 11}	{270, 7}	{275, 3}	{280, 3}	{285, 5}	{290, 12}	{295, 7}	{300, 7}	{305, 10}	{310, 9}	{315, 10}	{320, 9}	{325, 5}	{330, 4}	{335, 6}	{340, 8}	{345, 14}	{350, 15}	{355, 12}	{360, 11}	{365, 8}	{370, 6}	{375, 7}	{380, 12}	{385, 15}	{390, 14}	{395, 11}	{400, 14}	{405, 10}	{410, 10}	{415, 12}	{420, 10}	{425, 7}	{430, 11}	{435, 8}	{440, 10}	{445, 6}	{450, 10}	{455, 10}	{460, 7}	{465, 9}	{470, 8}	{475, 12}	{480, 11}	{485, 8}	{490, 9}	{495, 15}	{500, 14}	{}	{0, 10}	{5, 11}	{10, 9}	{15, 9}	{20, 8}	{25, 6}	{30, 8}	{35, 10}	{40, 6}	{45, 9}	{50, 11}	{55, 10}	{60, 13}	{65, 15}	{70, 9}	{75, 7}	{80, 7}	{85, 12}	{90, 14}	{95, 14}	{100, 15}	{105, 15}	{110, 16}	{115, 13}	{120, 11}	{125, 10}	{130, 15}	{135, 11}	{140, 11}	{145, 10}	{150, 11}	{155, 12}	{160, 7}	{165, 5}	{170, 2}	{175, 5}	{180, 2}	{185, 5}	{190, 11}	{195, 7}	{200, 11}	{205, 16}	{210, 12}	{215, 14}	{220, 9}	{225, 9}	{230, 8}	{235, 11}	{240, 11}	{245, 12}	{250, 12}	{255, 11}	{260, 12}	{265, 11}	{270, 9}	{275, 10}	{280, 11}	{285, 14}	{290, 11}	{295, 12}	{300, 10}	{305, 7}	{310, 4}	{315, 6}	{320, 4}	{325, 6}	{330, 5}	{335, 6}	{340, 8}	{345, 7}	{350, 5}	{355, 6}	{360, 7}	{365, 8}	{370, 8}	{375, 12}	{380, 10}	{385, 10}	{390, 8}	{395, 11}	{400, 10}	{405, 9}	{410, 9}	{415, 8}	{420, 3}	{425, 4}	{430, 5}	{435, 9}	{440, 12}	{445, 8}	{450, 5}	{455, 10}	{460, 11}	{465, 11}	{470, 7}	{475, 8}	{480, 6}	{485, 8}	{490, 7}	{495, 9}	{500, 8}	{}	{0, 10}	{5, 10}	{10, 11}	{15, 7}	{20, 13}	{25, 15}	{30, 10}	{35, 7}	{40, 9}	{45, 15}	{50, 18}	{55, 17}	{60, 11}	{65, 9}	{70, 16}	{75, 8}	{80, 11}	{85, 10}	{90, 10}	{95, 11}	{100, 13}	{105, 13}	{110, 8}	{115, 8}	{120, 9}	{125, 9}	{130, 11}	{135, 11}	{140, 10}	{145, 11}	{150, 9}	{155, 11}	{160, 8}	{165, 9}	{170, 7}	{175, 8}	{180, 13}	{185, 11}	{190, 13}	{195, 12}	{200, 12}	{205, 9}	{210, 9}	{215, 7}	{220, 7}	{225, 8}	{230, 11}	{235, 8}	{240, 15}	{245, 12}	{250, 10}	{255, 8}	{260, 10}	{265, 12}	{270, 11}	{275, 8}	{280, 9}	{285, 9}	{290, 10}	{295, 9}	{300, 8}	{305, 10}	{310, 13}	{315, 10}	{320, 9}	{325, 7}	{330, 11}	{335, 15}	{340, 14}	{345, 8}	{350, 8}	{355, 5}	{360, 10}	{365, 8}	{370, 8}	{375, 8}	{380, 9}	{385, 8}	{390, 8}	{395, 5}	{400, 13}	{405, 13}	{410, 13}	{415, 14}	{420, 10}	{425, 9}	{430, 8}	{435, 6}	{440, 11}	{445, 12}	{450, 15}	{455, 17}	{460, 15}	{465, 10}	{470, 11}	{475, 13}	{480, 12}	{485, 9}	{490, 8}	{495, 9}	{500, 7}	{}	{0, 10}	{5, 12}	{10, 12}	{15, 12}	{20, 9}	{25, 10}	{30, 12}	{35, 12}	{40, 7}	{45, 8}	{50, 7}	{55, 7}	{60, 9}	{65, 13}	{70, 11}	{75, 11}	{80, 9}	{85, 9}	{90, 10}	{95, 9}	{100, 9}	{105, 13}	{110, 12}	{115, 11}	{120, 9}	{125, 8}	{130, 11}	{135, 15}	{140, 16}	{145, 13}	{150, 13}	{155, 11}	{160, 8}	{165, 8}	{170, 10}	{175, 17}	{180, 12}	{185, 9}	{190, 11}	{195, 10}	{200, 10}	{205, 13}	{210, 13}	{215, 15}	{220, 12}	{225, 16}	{230, 14}	{235, 14}	{240, 15}	{245, 17}	{250, 11}	{255, 10}	{260, 8}	{265, 9}	{270, 13}	{275, 7}	{280, 7}	{285, 11}	{290, 14}	{295, 16}	{300, 10}	{305, 9}	{310, 7}	{315, 10}	{320, 7}	{325, 10}	{330, 8}	{335, 7}	{340, 10}	{345, 12}	{350, 11}	{355, 8}	{360, 8}	{365, 12}	{370, 5}	{375, 8}	{380, 9}	{385, 14}	{390, 10}	{395, 8}	{400, 9}	{405, 9}	{410, 9}	{415, 10}	{420, 13}	{425, 14}	{430, 11}	{435, 10}	{440, 9}	{445, 12}	{450, 10}	{455, 7}	{460, 16}	{465, 14}	{470, 14}	{475, 14}	{480, 8}	{485, 7}	{490, 12}	{495, 12}	{500, 10}	{}	{0, 10}	{5, 9}	{10, 9}	{15, 11}	{20, 15}	{25, 13}	{30, 15}	{35, 12}	{40, 9}	{45, 7}	{50, 5}	{55, 3}	{60, 7}	{65, 9}	{70, 6}	{75, 4}	{80, 5}	{85, 2}	{90, 6}	{95, 6}	{100, 7}	{105, 5}	{110, 7}	{115, 8}	{120, 8}	{125, 7}	{130, 5}	{135, 7}	{140, 8}	{145, 12}	{150, 14}	{155, 8}	{160, 6}	{165, 12}	{170, 13}	{175, 9}	{180, 6}	{185, 5}	{190, 7}	{195, 8}	{200, 10}	{205, 13}	{210, 13}	{215, 12}	{220, 13}	{225, 8}	{230, 9}	{235, 7}	{240, 6}	{245, 7}	{250, 10}	{255, 8}	{260, 9}	{265, 16}	{270, 18}	{275, 15}	{280, 18}	{285, 18}	{290, 11}	{295, 10}	{300, 8}	{305, 8}	{310, 9}	{315, 18}	{320, 21}	{325, 18}	{330, 19}	{335, 15}	{340, 11}	{345, 15}	{350, 17}	{355, 16}	{360, 17}	{365, 16}	{370, 11}	{375, 12}	{380, 11}	{385, 11}	{390, 12}	{395, 12}	{400, 10}	{405, 13}	{410, 15}	{415, 10}	{420, 9}	{425, 11}	{430, 11}	{435, 6}	{440, 11}	{445, 8}	{450, 5}	{455, 9}	{460, 11}	{465, 8}	{470, 8}	{475, 7}	{480, 8}	{485, 10}	{490, 10}	{495, 12}	{500, 10}	{}	{0, 10}	{5, 8}	{10, 4}	{15, 8}	{20, 9}	{25, 12}	{30, 9}	{35, 13}	{40, 15}	{45, 14}	{50, 15}	{55, 8}	{60, 14}	{65, 14}	{70, 14}	{75, 12}	{80, 11}	{85, 10}	{90, 16}	{95, 17}	{100, 12}	{105, 9}	{110, 11}	{115, 9}	{120, 11}	{125, 8}	{130, 11}	{135, 10}	{140, 7}	{145, 9}	{150, 11}	{155, 11}	{160, 15}	{165, 17}	{170, 13}	{175, 13}	{180, 12}	{185, 10}	{190, 12}	{195, 8}	{200, 13}	{205, 14}	{210, 9}	{215, 8}	{220, 6}	{225, 6}	{230, 7}	{235, 12}	{240, 7}	{245, 5}	{250, 6}	{255, 6}	{260, 8}	{265, 3}	{270, 8}	{275, 7}	{280, 8}	{285, 11}	{290, 12}	{295, 8}	{300, 11}	{305, 11}	{310, 11}	{315, 10}	{320, 16}	{325, 10}	{330, 8}	{335, 11}	{340, 12}	{345, 14}	{350, 15}	{355, 13}	{360, 13}	{365, 8}	{370, 15}	{375, 18}	{380, 13}	{385, 12}	{390, 8}	{395, 12}	{400, 9}	{405, 8}	{410, 12}	{415, 11}	{420, 16}	{425, 12}	{430, 9}	{435, 11}	{440, 8}	{445, 12}	{450, 14}	{455, 8}	{460, 9}	{465, 9}	{470, 12}	{475, 14}	{480, 15}	{485, 9}	{490, 8}	{495, 7}	{500, 5}	{}	{0, 10}	{5, 6}	{10, 5}	{15, 4}	{20, 4}	{25, 3}	{30, 6}	{35, 5}	{40, 8}	{45, 7}	{50, 7}	{55, 10}	{60, 9}	{65, 10}	{70, 10}	{75, 12}	{80, 11}	{85, 10}	{90, 10}	{95, 13}	{100, 14}	{105, 15}	{110, 12}	{115, 11}	{120, 11}	{125, 14}	{130, 10}	{135, 17}	{140, 10}	{145, 13}	{150, 15}	{155, 11}	{160, 10}	{165, 6}	{170, 8}	{175, 7}	{180, 9}	{185, 7}	{190, 7}	{195, 11}	{200, 13}	{205, 13}	{210, 9}	{215, 7}	{220, 13}	{225, 11}	{230, 13}	{235, 7}	{240, 9}	{245, 15}	{250, 19}	{255, 14}	{260, 14}	{265, 10}	{270, 9}	{275, 7}	{280, 4}	{285, 7}	{290, 7}	{295, 9}	{300, 9}	{305, 8}	{310, 9}	{315, 10}	{320, 11}	{325, 14}	{330, 11}	{335, 10}	{340, 13}	{345, 14}	{350, 12}	{355, 14}	{360, 12}	{365, 10}	{370, 12}	{375, 11}	{380, 12}	{385, 11}	{390, 6}	{395, 10}	{400, 13}	{405, 12}	{410, 9}	{415, 11}	{420, 5}	{425, 5}	{430, 4}	{435, 4}	{440, 5}	{445, 8}	{450, 13}	{455, 15}	{460, 10}	{465, 6}	{470, 5}	{475, 9}	{480, 8}	{485, 7}	{490, 13}	{495, 18}	{500, 15}	{}	{0, 10}	{5, 9}	{10, 13}	{15, 10}	{20, 8}	{25, 9}	{30, 9}	{35, 7}	{40, 6}	{45, 8}	{50, 11}	{55, 12}	{60, 10}	{65, 10}	{70, 13}	{75, 12}	{80, 17}	{85, 11}	{90, 11}	{95, 5}	{100, 5}	{105, 5}	{110, 7}	{115, 8}	{120, 9}	{125, 9}	{130, 8}	{135, 9}	{140, 12}	{145, 10}	{150, 12}	{155, 12}	{160, 12}	{165, 15}	{170, 10}	{175, 5}	{180, 9}	{185, 10}	{190, 7}	{195, 6}	{200, 7}	{205, 12}	{210, 12}	{215, 11}	{220, 9}	{225, 10}	{230, 12}	{235, 10}	{240, 10}	{245, 9}	{250, 12}	{255, 14}	{260, 11}	{265, 8}	{270, 7}	{275, 12}	{280, 8}	{285, 11}	{290, 12}	{295, 17}	{300, 15}	{305, 9}	{310, 4}	{315, 6}	{320, 11}	{325, 14}	{330, 14}	{335, 10}	{340, 6}	{345, 10}	{350, 12}	{355, 16}	{360, 16}	{365, 16}	{370, 11}	{375, 10}	{380, 11}	{385, 11}	{390, 12}	{395, 11}	{400, 10}	{405, 7}	{410, 2}	{415, 6}	{420, 8}	{425, 3}	{430, 9}	{435, 8}	{440, 11}	{445, 18}	{450, 17}	{455, 17}	{460, 20}	{465, 13}	{470, 19}	{475, 9}	{480, 7}	{485, 7}	{490, 7}	{495, 7}	{500, 11}	{}	{0, 10}	{5, 9}	{10, 12}	{15, 14}	{20, 13}	{25, 11}	{30, 14}	{35, 15}	{40, 11}	{45, 10}	{50, 15}	{55, 11}	{60, 18}	{65, 19}	{70, 14}	{75, 8}	{80, 6}	{85, 4}	{90, 6}	{95, 4}	{100, 9}	{105, 8}	{110, 5}	{115, 6}	{120, 7}	{125, 10}	{130, 13}	{135, 16}	{140, 14}	{145, 13}	{150, 10}	{155, 12}	{160, 14}	{165, 12}	{170, 12}	{175, 10}	{180, 10}	{185, 8}	{190, 9}	{195, 8}	{200, 9}	{205, 10}	{210, 12}	{215, 8}	{220, 11}	{225, 12}	{230, 7}	{235, 11}	{240, 13}	{245, 12}	{250, 14}	{255, 16}	{260, 11}	{265, 11}	{270, 11}	{275, 8}	{280, 9}	{285, 10}	{290, 7}	{295, 5}	{300, 6}	{305, 4}	{310, 7}	{315, 9}	{320, 10}	{325, 6}	{330, 7}	{335, 11}	{340, 9}	{345, 11}	{350, 11}	{355, 10}	{360, 10}	{365, 7}	{370, 6}	{375, 8}	{380, 10}	{385, 6}	{390, 10}	{395, 13}	{400, 9}	{405, 12}	{410, 12}	{415, 11}	{420, 10}	{425, 12}	{430, 14}	{435, 12}	{440, 12}	{445, 14}	{450, 16}	{455, 14}	{460, 14}	{465, 8}	{470, 12}	{475, 8}	{480, 11}	{485, 14}	{490, 9}	{495, 7}	{500, 7}	{}	{0, 10}	{5, 11}	{10, 10}	{15, 8}	{20, 8}	{25, 12}	{30, 13}	{35, 17}	{40, 15}	{45, 15}	{50, 12}	{55, 10}	{60, 12}	{65, 14}	{70, 14}	{75, 10}	{80, 8}	{85, 6}	{90, 9}	{95, 12}	{100, 11}	{105, 7}	{110, 12}	{115, 7}	{120, 7}	{125, 11}	{130, 12}	{135, 11}	{140, 8}	{145, 9}	{150, 8}	{155, 9}	{160, 5}	{165, 6}	{170, 7}	{175, 5}	{180, 5}	{185, 5}	{190, 7}	{195, 6}	{200, 7}	{205, 6}	{210, 7}	{215, 8}	{220, 13}	{225, 14}	{230, 13}	{235, 9}	{240, 9}	{245, 11}	{250, 12}	{255, 11}	{260, 16}	{265, 13}	{270, 9}	{275, 7}	{280, 7}	{285, 12}	{290, 15}	{295, 16}	{300, 13}	{305, 13}	{310, 4}	{315, 3}	{320, 5}	{325, 5}	{330, 7}	{335, 10}	{340, 7}	{345, 8}	{350, 16}	{355, 16}	{360, 7}	{365, 4}	{370, 4}	{375, 5}	{380, 13}	{385, 12}	{390, 10}	{395, 8}	{400, 7}	{405, 11}	{410, 12}	{415, 8}	{420, 15}	{425, 15}	{430, 15}	{435, 12}	{440, 11}	{445, 15}	{450, 13}	{455, 11}	{460, 7}	{465, 9}	{470, 5}	{475, 6}	{480, 12}	{485, 11}	{490, 12}	{495, 9}	{500, 9}	{}	{0, 10}	{5, 13}	{10, 13}	{15, 12}	{20, 14}	{25, 14}	{30, 14}	{35, 12}	{40, 13}	{45, 8}	{50, 6}	{55, 6}	{60, 11}	{65, 10}	{70, 10}	{75, 14}	{80, 10}	{85, 13}	{90, 17}	{95, 10}	{100, 11}	{105, 13}	{110, 8}	{115, 14}	{120, 19}	{125, 15}	{130, 6}	{135, 6}	{140, 5}	{145, 6}	{150, 8}	{155, 10}	{160, 9}	{165, 10}	{170, 9}	{175, 13}	{180, 12}	{185, 10}	{190, 14}	{195, 12}	{200, 12}	{205, 15}	{210, 18}	{215, 12}	{220, 12}	{225, 8}	{230, 8}	{235, 10}	{240, 12}	{245, 12}	{250, 17}	{255, 9}	{260, 5}	{265, 6}	{270, 11}	{275, 11}	{280, 11}	{285, 8}	{290, 5}	{295, 8}	{300, 6}	{305, 9}	{310, 9}	{315, 6}	{320, 7}	{325, 6}	{330, 5}	{335, 8}	{340, 4}	{345, 6}	{350, 8}	{355, 10}	{360, 8}	{365, 9}	{370, 14}	{375, 18}	{380, 16}	{385, 13}	{390, 10}	{395, 10}	{400, 11}	{405, 10}	{410, 8}	{415, 14}	{420, 16}	{425, 11}	{430, 12}	{435, 11}	{440, 11}	{445, 9}	{450, 15}	{455, 11}	{460, 8}	{465, 11}	{470, 12}	{475, 9}	{480, 9}	{485, 7}	{490, 11}	{495, 11}	{500, 14}	{}	{0, 10}	{5, 7}	{10, 6}	{15, 8}	{20, 8}	{25, 8}	{30, 14}	{35, 21}	{40, 13}	{45, 19}	{50, 17}	{55, 16}	{60, 14}	{65, 10}	{70, 10}	{75, 10}	{80, 14}	{85, 14}	{90, 9}	{95, 12}	{100, 13}	{105, 8}	{110, 8}	{115, 11}	{120, 10}	{125, 11}	{130, 9}	{135, 7}	{140, 10}	{145, 7}	{150, 7}	{155, 7}	{160, 9}	{165, 9}	{170, 13}	{175, 12}	{180, 9}	{185, 7}	{190, 8}	{195, 10}	{200, 12}	{205, 9}	{210, 10}	{215, 9}	{220, 16}	{225, 12}	{230, 9}	{235, 10}	{240, 5}	{245, 8}	{250, 6}	{255, 7}	{260, 13}	{265, 8}	{270, 8}	{275, 11}	{280, 14}	{285, 9}	{290, 10}	{295, 9}	{300, 10}	{305, 11}	{310, 11}	{315, 10}	{320, 8}	{325, 9}	{330, 6}	{335, 8}	{340, 9}	{345, 8}	{350, 13}	{355, 13}	{360, 7}	{365, 7}	{370, 10}	{375, 13}	{380, 17}	{385, 15}	{390, 12}	{395, 10}	{400, 9}	{405, 8}	{410, 8}	{415, 8}	{420, 12}	{425, 8}	{430, 6}	{435, 5}	{440, 5}	{445, 9}	{450, 8}	{455, 9}	{460, 13}	{465, 12}	{470, 12}	{475, 12}	{480, 11}	{485, 9}	{490, 12}	{495, 6}	{500, 5}	{}	{0, 10}	{5, 11}	{10, 12}	{15, 9}	{20, 9}	{25, 6}	{30, 10}	{35, 7}	{40, 6}	{45, 7}	{50, 5}	{55, 5}	{60, 7}	{65, 7}	{70, 8}	{75, 6}	{80, 9}	{85, 8}	{90, 10}	{95, 11}	{100, 9}	{105, 11}	{110, 11}	{115, 11}	{120, 14}	{125, 14}	{130, 20}	{135, 17}	{140, 16}	{145, 18}	{150, 9}	{155, 13}	{160, 11}	{165, 5}	{170, 5}	{175, 4}	{180, 5}	{185, 7}	{190, 9}	{195, 13}	{200, 9}	{205, 10}	{210, 8}	{215, 8}	{220, 7}	{225, 9}	{230, 9}	{235, 11}	{240, 10}	{245, 10}	{250, 9}	{255, 6}	{260, 9}	{265, 6}	{270, 4}	{275, 6}	{280, 9}	{285, 8}	{290, 9}	{295, 9}	{300, 9}	{305, 9}	{310, 7}	{315, 6}	{320, 9}	{325, 7}	{330, 9}	{335, 8}	{340, 12}	{345, 9}	{350, 10}	{355, 13}	{360, 12}	{365, 10}	{370, 23}	{375, 19}	{380, 16}	{385, 12}	{390, 14}	{395, 15}	{400, 10}	{405, 4}	{410, 6}	{415, 9}	{420, 9}	{425, 9}	{430, 6}	{435, 4}	{440, 6}	{445, 5}	{450, 6}	{455, 7}	{460, 7}	{465, 10}	{470, 10}	{475, 11}	{480, 7}	{485, 8}	{490, 9}	{495, 7}	{500, 8}	{}	{0, 10}	{5, 14}	{10, 12}	{15, 11}	{20, 11}	{25, 13}	{30, 15}	{35, 10}	{40, 10}	{45, 7}	{50, 8}	{55, 9}	{60, 10}	{65, 6}	{70, 11}	{75, 5}	{80, 9}	{85, 9}	{90, 7}	{95, 10}	{100, 6}	{105, 9}	{110, 8}	{115, 12}	{120, 12}	{125, 17}	{130, 15}	{135, 14}	{140, 11}	{145, 10}	{150, 9}	{155, 6}	{160, 12}	{165, 8}	{170, 6}	{175, 9}	{180, 12}	{185, 11}	{190, 8}	{195, 5}	{200, 6}	{205, 10}	{210, 9}	{215, 6}	{220, 6}	{225, 7}	{230, 9}	{235, 5}	{240, 9}	{245, 8}	{250, 12}	{255, 14}	{260, 10}	{265, 8}	{270, 10}	{275, 9}	{280, 12}	{285, 11}	{290, 7}	{295, 7}	{300, 9}	{305, 7}	{310, 8}	{315, 4}	{320, 3}	{325, 7}	{330, 9}	{335, 11}	{340, 9}	{345, 9}	{350, 5}	{355, 4}	{360, 8}	{365, 6}	{370, 11}	{375, 11}	{380, 16}	{385, 12}	{390, 9}	{395, 10}	{400, 11}	{405, 9}	{410, 8}	{415, 8}	{420, 10}	{425, 10}	{430, 5}	{435, 8}	{440, 8}	{445, 13}	{450, 12}	{455, 12}	{460, 10}	{465, 13}	{470, 6}	{475, 9}	{480, 12}	{485, 8}	{490, 5}	{495, 5}	{500, 8}	{}	{0, 10}	{5, 9}	{10, 7}	{15, 10}	{20, 11}	{25, 11}	{30, 10}	{35, 15}	{40, 15}	{45, 13}	{50, 12}	{55, 13}	{60, 11}	{65, 10}	{70, 9}	{75, 6}	{80, 12}	{85, 10}	{90, 10}	{95, 10}	{100, 8}	{105, 8}	{110, 7}	{115, 10}	{120, 9}	{125, 13}	{130, 11}	{135, 12}	{140, 12}	{145, 9}	{150, 13}	{155, 15}	{160, 12}	{165, 11}	{170, 12}	{175, 13}	{180, 7}	{185, 4}	{190, 11}	{195, 10}	{200, 4}	{205, 11}	{210, 12}	{215, 13}	{220, 13}	{225, 13}	{230, 15}	{235, 14}	{240, 13}	{245, 10}	{250, 8}	{255, 7}	{260, 7}	{265, 4}	{270, 7}	{275, 9}	{280, 10}	{285, 16}	{290, 13}	{295, 12}	{300, 9}	{305, 8}	{310, 8}	{315, 7}	{320, 11}	{325, 10}	{330, 13}	{335, 12}	{340, 12}	{345, 12}	{350, 13}	{355, 10}	{360, 8}	{365, 6}	{370, 8}	{375, 7}	{380, 9}	{385, 12}	{390, 8}	{395, 10}	{400, 10}	{405, 8}	{410, 7}	{415, 5}	{420, 13}	{425, 10}	{430, 10}	{435, 10}	{440, 9}	{445, 6}	{450, 4}	{455, 7}	{460, 6}	{465, 9}	{470, 4}	{475, 4}	{480, 6}	{485, 5}	{490, 6}	{495, 4}	{500, 5}	{}	{0, 10}	{5, 12}	{10, 13}	{15, 8}	{20, 12}	{25, 9}	{30, 8}	{35, 7}	{40, 9}	{45, 10}	{50, 11}	{55, 14}	{60, 14}	{65, 7}	{70, 8}	{75, 8}	{80, 11}	{85, 12}	{90, 11}	{95, 13}	{100, 11}	{105, 15}	{110, 18}	{115, 16}	{120, 18}	{125, 11}	{130, 8}	{135, 4}	{140, 7}	{145, 8}	{150, 7}	{155, 6}	{160, 7}	{165, 7}	{170, 10}	{175, 11}	{180, 10}	{185, 8}	{190, 10}	{195, 9}	{200, 9}	{205, 6}	{210, 8}	{215, 14}	{220, 17}	{225, 11}	{230, 10}	{235, 12}	{240, 14}	{245, 15}	{250, 12}	{255, 17}	{260, 16}	{265, 15}	{270, 18}	{275, 12}	{280, 13}	{285, 14}	{290, 11}	{295, 16}	{300, 12}	{305, 10}	{310, 11}	{315, 10}	{320, 8}	{325, 7}	{330, 9}	{335, 10}	{340, 10}	{345, 12}	{350, 12}	{355, 13}	{360, 15}	{365, 9}	{370, 9}	{375, 12}	{380, 12}	{385, 6}	{390, 7}	{395, 7}	{400, 8}	{405, 7}	{410, 11}	{415, 12}	{420, 10}	{425, 13}	{430, 14}	{435, 14}	{440, 14}	{445, 12}	{450, 10}	{455, 10}	{460, 8}	{465, 12}	{470, 11}	{475, 8}	{480, 7}	{485, 8}	{490, 9}	{495, 12}	{500, 11}	{}	{0, 10}	{5, 8}	{10, 12}	{15, 14}	{20, 9}	{25, 9}	{30, 7}	{35, 9}	{40, 12}	{45, 9}	{50, 7}	{55, 5}	{60, 4}	{65, 8}	{70, 9}	{75, 9}	{80, 10}	{85, 7}	{90, 11}	{95, 11}	{100, 12}	{105, 12}	{110, 12}	{115, 15}	{120, 18}	{125, 18}	{130, 15}	{135, 13}	{140, 8}	{145, 12}	{150, 12}	{155, 11}	{160, 14}	{165, 9}	{170, 9}	{175, 9}	{180, 7}	{185, 10}	{190, 15}	{195, 9}	{200, 8}	{205, 11}	{210, 9}	{215, 10}	{220, 11}	{225, 11}	{230, 9}	{235, 10}	{240, 10}	{245, 12}	{250, 11}	{255, 13}	{260, 16}	{265, 14}	{270, 16}	{275, 15}	{280, 12}	{285, 9}	{290, 8}	{295, 10}	{300, 10}	{305, 12}	{310, 10}	{315, 8}	{320, 10}	{325, 13}	{330, 11}	{335, 13}	{340, 10}	{345, 7}	{350, 10}	{355, 6}	{360, 9}	{365, 8}	{370, 11}	{375, 12}	{380, 13}	{385, 10}	{390, 8}	{395, 6}	{400, 6}	{405, 4}	{410, 7}	{415, 10}	{420, 11}	{425, 12}	{430, 11}	{435, 12}	{440, 16}	{445, 13}	{450, 11}	{455, 10}	{460, 8}	{465, 6}	{470, 5}	{475, 5}	{480, 6}	{485, 6}	{490, 7}	{495, 10}	{500, 6}	{}	{0, 10}	{5, 10}	{10, 9}	{15, 10}	{20, 9}	{25, 11}	{30, 12}	{35, 14}	{40, 14}	{45, 12}	{50, 7}	{55, 5}	{60, 9}	{65, 7}	{70, 7}	{75, 8}	{80, 6}	{85, 7}	{90, 7}	{95, 9}	{100, 6}	{105, 7}	{110, 9}	{115, 8}	{120, 11}	{125, 15}	{130, 14}	{135, 13}	{140, 12}	{145, 15}	{150, 20}	{155, 15}	{160, 13}	{165, 10}	{170, 7}	{175, 6}	{180, 7}	{185, 10}	{190, 9}	{195, 11}	{200, 13}	{205, 8}	{210, 9}	{215, 8}	{220, 6}	{225, 6}	{230, 7}	{235, 9}	{240, 9}	{245, 6}	{250, 7}	{255, 7}	{260, 12}	{265, 12}	{270, 13}	{275, 13}	{280, 13}	{285, 10}	{290, 10}	{295, 13}	{300, 16}	{305, 15}	{310, 11}	{315, 11}	{320, 13}	{325, 13}	{330, 8}	{335, 6}	{340, 8}	{345, 13}	{350, 18}	{355, 12}	{360, 9}	{365, 11}	{370, 11}	{375, 8}	{380, 10}	{385, 6}	{390, 8}	{395, 10}	{400, 12}	{405, 12}	{410, 12}	{415, 9}	{420, 6}	{425, 10}	{430, 10}	{435, 17}	{440, 15}	{445, 18}	{450, 16}	{455, 16}	{460, 12}	{465, 10}	{470, 9}	{475, 11}	{480, 10}	{485, 11}	{490, 10}	{495, 13}	{500, 8}	{}	{0, 10}	{5, 9}	{10, 17}	{15, 18}	{20, 11}	{25, 12}	{30, 8}	{35, 8}	{40, 11}	{45, 10}	{50, 12}	{55, 12}	{60, 16}	{65, 11}	{70, 9}	{75, 10}	{80, 9}	{85, 9}	{90, 9}	{95, 13}	{100, 11}	{105, 12}	{110, 12}	{115, 12}	{120, 12}	{125, 10}	{130, 7}	{135, 8}	{140, 12}	{145, 11}	{150, 10}	{155, 9}	{160, 9}	{165, 6}	{170, 12}	{175, 17}	{180, 17}	{185, 15}	{190, 15}	{195, 12}	{200, 10}	{205, 11}	{210, 12}	{215, 10}	{220, 14}	{225, 16}	{230, 8}	{235, 9}	{240, 7}	{245, 12}	{250, 11}	{255, 7}	{260, 14}	{265, 8}	{270, 10}	{275, 7}	{280, 11}	{285, 11}	{290, 6}	{295, 9}	{300, 10}	{305, 10}	{310, 8}	{315, 12}	{320, 17}	{325, 15}	{330, 19}	{335, 16}	{340, 17}	{345, 16}	{350, 18}	{355, 14}	{360, 14}	{365, 16}	{370, 10}	{375, 11}	{380, 12}	{385, 13}	{390, 12}	{395, 6}	{400, 9}	{405, 8}	{410, 5}	{415, 7}	{420, 7}	{425, 6}	{430, 8}	{435, 10}	{440, 6}	{445, 3}	{450, 5}	{455, 6}	{460, 7}	{465, 8}	{470, 10}	{475, 8}	{480, 10}	{485, 12}	{490, 12}	{495, 11}	{500, 14}	{}	{0, 10}	{5, 10}	{10, 13}	{15, 13}	{20, 9}	{25, 9}	{30, 10}	{35, 10}	{40, 11}	{45, 11}	{50, 9}	{55, 13}	{60, 12}	{65, 11}	{70, 12}	{75, 14}	{80, 14}	{85, 10}	{90, 9}	{95, 9}	{100, 7}	{105, 4}	{110, 4}	{115, 5}	{120, 4}	{125, 5}	{130, 8}	{135, 15}	{140, 14}	{145, 12}	{150, 14}	{155, 15}	{160, 10}	{165, 9}	{170, 6}	{175, 7}	{180, 7}	{185, 8}	{190, 9}	{195, 12}	{200, 12}	{205, 10}	{210, 8}	{215, 7}	{220, 12}	{225, 10}	{230, 7}	{235, 3}	{240, 5}	{245, 6}	{250, 8}	{255, 13}	{260, 10}	{265, 12}	{270, 12}	{275, 13}	{280, 12}	{285, 11}	{290, 8}	{295, 11}	{300, 12}	{305, 10}	{310, 9}	{315, 12}	{320, 9}	{325, 9}	{330, 6}	{335, 10}	{340, 10}	{345, 13}	{350, 13}	{355, 9}	{360, 7}	{365, 10}	{370, 6}	{375, 14}	{380, 11}	{385, 9}	{390, 9}	{395, 11}	{400, 14}	{405, 15}	{410, 14}	{415, 13}	{420, 11}	{425, 12}	{430, 16}	{435, 10}	{440, 11}	{445, 11}	{450, 7}	{455, 9}	{460, 13}	{465, 10}	{470, 10}	{475, 8}	{480, 12}	{485, 10}	{490, 6}	{495, 7}	{500, 8}	{}	{0, 10}	{5, 11}	{10, 10}	{15, 12}	{20, 15}	{25, 12}	{30, 13}	{35, 12}	{40, 16}	{45, 15}	{50, 11}	{55, 10}	{60, 12}	{65, 9}	{70, 14}	{75, 15}	{80, 15}	{85, 17}	{90, 12}	{95, 12}	{100, 13}	{105, 10}	{110, 11}	{115, 12}	{120, 11}	{125, 11}	{130, 14}	{135, 11}	{140, 12}	{145, 14}	{150, 11}	{155, 11}	{160, 9}	{165, 9}	{170, 10}	{175, 9}	{180, 15}	{185, 14}	{190, 10}	{195, 10}	{200, 10}	{205, 11}	{210, 7}	{215, 12}	{220, 11}	{225, 10}	{230, 12}	{235, 8}	{240, 7}	{245, 7}	{250, 8}	{255, 14}	{260, 12}	{265, 7}	{270, 9}	{275, 7}	{280, 12}	{285, 12}	{290, 12}	{295, 11}	{300, 11}	{305, 10}	{310, 14}	{315, 9}	{320, 4}	{325, 8}	{330, 5}	{335, 8}	{340, 12}	{345, 13}	{350, 12}	{355, 14}	{360, 11}	{365, 12}	{370, 12}	{375, 13}	{380, 8}	{385, 11}	{390, 16}	{395, 17}	{400, 17}	{405, 11}	{410, 3}	{415, 11}	{420, 12}	{425, 11}	{430, 12}	{435, 10}	{440, 12}	{445, 13}	{450, 19}	{455, 16}	{460, 12}	{465, 13}	{470, 9}	{475, 6}	{480, 6}	{485, 11}	{490, 11}	{495, 5}	{500, 7}	{}	{0, 10}	{5, 14}	{10, 17}	{15, 14}	{20, 14}	{25, 10}	{30, 6}	{35, 5}	{40, 10}	{45, 14}	{50, 10}	{55, 4}	{60, 7}	{65, 9}	{70, 12}	{75, 7}	{80, 7}	{85, 10}	{90, 9}	{95, 10}	{100, 12}	{105, 14}	{110, 9}	{115, 10}	{120, 14}	{125, 18}	{130, 15}	{135, 11}	{140, 14}	{145, 12}	{150, 7}	{155, 10}	{160, 7}	{165, 9}	{170, 9}	{175, 7}	{180, 7}	{185, 9}	{190, 9}	{195, 13}	{200, 14}	{205, 11}	{210, 10}	{215, 11}	{220, 10}	{225, 12}	{230, 13}	{235, 14}	{240, 11}	{245, 13}	{250, 10}	{255, 9}	{260, 6}	{265, 4}	{270, 6}	{275, 10}	{280, 10}	{285, 10}	{290, 9}	{295, 10}	{300, 6}	{305, 9}	{310, 11}	{315, 11}	{320, 10}	{325, 9}	{330, 8}	{335, 6}	{340, 6}	{345, 7}	{350, 9}	{355, 8}	{360, 11}	{365, 14}	{370, 9}	{375, 6}	{380, 9}	{385, 12}	{390, 8}	{395, 8}	{400, 9}	{405, 9}	{410, 7}	{415, 10}	{420, 7}	{425, 9}	{430, 10}	{435, 9}	{440, 8}	{445, 7}	{450, 11}	{455, 13}	{460, 15}	{465, 13}	{470, 7}	{475, 8}	{480, 14}	{485, 12}	{490, 9}	{495, 6}	{500, 9}	{}	{0, 10}	{5, 9}	{10, 11}	{15, 12}	{20, 13}	{25, 11}	{30, 8}	{35, 12}	{40, 9}	{45, 14}	{50, 13}	{55, 16}	{60, 17}	{65, 9}	{70, 6}	{75, 5}	{80, 7}	{85, 7}	{90, 11}	{95, 11}	{100, 11}	{105, 7}	{110, 7}	{115, 6}	{120, 4}	{125, 4}	{130, 4}	{135, 5}	{140, 6}	{145, 6}	{150, 9}	{155, 7}	{160, 9}	{165, 8}	{170, 9}	{175, 9}	{180, 11}	{185, 15}	{190, 8}	{195, 16}	{200, 13}	{205, 11}	{210, 9}	{215, 8}	{220, 11}	{225, 9}	{230, 9}	{235, 10}	{240, 10}	{245, 10}	{250, 14}	{255, 12}	{260, 9}	{265, 13}	{270, 14}	{275, 9}	{280, 6}	{285, 9}	{290, 9}	{295, 8}	{300, 10}	{305, 10}	{310, 9}	{315, 12}	{320, 11}	{325, 10}	{330, 8}	{335, 11}	{340, 15}	{345, 12}	{350, 13}	{355, 10}	{360, 9}	{365, 14}	{370, 15}	{375, 10}	{380, 9}	{385, 12}	{390, 11}	{395, 12}	{400, 10}	{405, 8}	{410, 14}	{415, 9}	{420, 7}	{425, 10}	{430, 11}	{435, 14}	{440, 14}	{445, 9}	{450, 7}	{455, 8}	{460, 10}	{465, 5}	{470, 7}	{475, 12}	{480, 12}	{485, 8}	{490, 7}	{495, 8}	{500, 15}	{}	{0, 10}	{5, 9}	{10, 7}	{15, 7}	{20, 13}	{25, 17}	{30, 14}	{35, 9}	{40, 12}	{45, 14}	{50, 17}	{55, 10}	{60, 6}	{65, 9}	{70, 8}	{75, 6}	{80, 5}	{85, 6}	{90, 8}	{95, 13}	{100, 15}	{105, 13}	{110, 8}	{115, 8}	{120, 7}	{125, 7}	{130, 9}	{135, 15}	{140, 12}	{145, 11}	{150, 15}	{155, 14}	{160, 8}	{165, 13}	{170, 14}	{175, 16}	{180, 11}	{185, 12}	{190, 12}	{195, 10}	{200, 7}	{205, 7}	{210, 10}	{215, 14}	{220, 14}	{225, 13}	{230, 10}	{235, 13}	{240, 6}	{245, 7}	{250, 8}	{255, 7}	{260, 10}	{265, 12}	{270, 9}	{275, 6}	{280, 9}	{285, 7}	{290, 8}	{295, 10}	{300, 8}	{305, 7}	{310, 13}	{315, 13}	{320, 13}	{325, 13}	{330, 10}	{335, 6}	{340, 13}	{345, 11}	{350, 10}	{355, 11}	{360, 8}	{365, 9}	{370, 10}	{375, 11}	{380, 11}	{385, 14}	{390, 13}	{395, 12}	{400, 5}	{405, 6}	{410, 3}	{415, 7}	{420, 8}	{425, 7}	{430, 12}	{435, 13}	{440, 15}	{445, 17}	{450, 9}	{455, 11}	{460, 10}	{465, 6}	{470, 4}	{475, 5}	{480, 5}	{485, 8}	{490, 12}	{495, 11}	{500, 12}	{}	{0, 10}	{5, 7}	{10, 10}	{15, 11}	{20, 12}	{25, 13}	{30, 8}	{35, 9}	{40, 8}	{45, 8}	{50, 4}	{55, 10}	{60, 10}	{65, 6}	{70, 4}	{75, 5}	{80, 6}	{85, 8}	{90, 14}	{95, 18}	{100, 12}	{105, 11}	{110, 5}	{115, 10}	{120, 9}	{125, 8}	{130, 4}	{135, 7}	{140, 8}	{145, 8}	{150, 12}	{155, 14}	{160, 17}	{165, 13}	{170, 11}	{175, 9}	{180, 6}	{185, 6}	{190, 8}	{195, 9}	{200, 8}	{205, 10}	{210, 7}	{215, 6}	{220, 7}	{225, 7}	{230, 10}	{235, 11}	{240, 6}	{245, 6}	{250, 5}	{255, 10}	{260, 15}	{265, 16}	{270, 8}	{275, 7}	{280, 12}	{285, 6}	{290, 12}	{295, 8}	{300, 7}	{305, 8}	{310, 7}	{315, 11}	{320, 11}	{325, 9}	{330, 11}	{335, 8}	{340, 9}	{345, 8}	{350, 11}	{355, 10}	{360, 11}	{365, 7}	{370, 7}	{375, 10}	{380, 13}	{385, 13}	{390, 12}	{395, 8}	{400, 12}	{405, 11}	{410, 8}	{415, 8}	{420, 13}	{425, 9}	{430, 11}	{435, 10}	{440, 11}	{445, 10}	{450, 8}	{455, 10}	{460, 11}	{465, 11}	{470, 8}	{475, 8}	{480, 10}	{485, 8}	{490, 10}	{495, 11}	{500, 10}	{}	{0, 10}	{5, 10}	{10, 13}	{15, 10}	{20, 12}	{25, 11}	{30, 9}	{35, 9}	{40, 11}	{45, 10}	{50, 6}	{55, 5}	{60, 10}	{65, 10}	{70, 12}	{75, 11}	{80, 13}	{85, 10}	{90, 9}	{95, 8}	{100, 7}	{105, 10}	{110, 13}	{115, 13}	{120, 11}	{125, 10}	{130, 13}	{135, 8}	{140, 5}	{145, 7}	{150, 5}	{155, 10}	{160, 12}	{165, 12}	{170, 13}	{175, 12}	{180, 7}	{185, 7}	{190, 15}	{195, 9}	{200, 6}	{205, 13}	{210, 13}	{215, 13}	{220, 12}	{225, 12}	{230, 9}	{235, 8}	{240, 9}	{245, 6}	{250, 7}	{255, 8}	{260, 14}	{265, 11}	{270, 11}	{275, 13}	{280, 10}	{285, 9}	{290, 13}	{295, 11}	{300, 14}	{305, 9}	{310, 7}	{315, 10}	{320, 11}	{325, 13}	{330, 9}	{335, 12}	{340, 12}	{345, 13}	{350, 10}	{355, 8}	{360, 11}	{365, 9}	{370, 13}	{375, 10}	{380, 8}	{385, 5}	{390, 7}	{395, 8}	{400, 7}	{405, 6}	{410, 7}	{415, 9}	{420, 7}	{425, 7}	{430, 7}	{435, 11}	{440, 11}	{445, 10}	{450, 9}	{455, 9}	{460, 11}	{465, 7}	{470, 7}	{475, 10}	{480, 12}	{485, 13}	{490, 9}	{495, 10}	{500, 6}	{}	{0, 10}	{5, 9}	{10, 7}	{15, 15}	{20, 13}	{25, 14}	{30, 14}	{35, 9}	{40, 9}	{45, 7}	{50, 8}	{55, 4}	{60, 3}	{65, 7}	{70, 13}	{75, 8}	{80, 8}	{85, 6}	{90, 5}	{95, 11}	{100, 14}	{105, 14}	{110, 13}	{115, 8}	{120, 9}	{125, 11}	{130, 7}	{135, 5}	{140, 7}	{145, 2}	{150, 4}	{155, 7}	{160, 6}	{165, 8}	{170, 9}	{175, 11}	{180, 5}	{185, 9}	{190, 9}	{195, 6}	{200, 11}	{205, 9}	{210, 12}	{215, 10}	{220, 10}	{225, 8}	{230, 11}	{235, 11}	{240, 9}	{245, 8}	{250, 4}	{255, 7}	{260, 10}	{265, 9}	{270, 8}	{275, 8}	{280, 11}	{285, 12}	{290, 14}	{295, 11}	{300, 4}	{305, 10}	{310, 11}	{315, 11}	{320, 10}	{325, 5}	{330, 5}	{335, 5}	{340, 9}	{345, 7}	{350, 12}	{355, 12}	{360, 11}	{365, 13}	{370, 13}	{375, 11}	{380, 9}	{385, 6}	{390, 7}	{395, 5}	{400, 7}	{405, 6}	{410, 11}	{415, 8}	{420, 9}	{425, 11}	{430, 8}	{435, 7}	{440, 8}	{445, 10}	{450, 11}	{455, 8}	{460, 8}	{465, 6}	{470, 8}	{475, 12}	{480, 8}	{485, 8}	{490, 10}	{495, 8}	{500, 8}	{}	{0, 10}	{5, 12}	{10, 12}	{15, 12}	{20, 11}	{25, 11}	{30, 12}	{35, 7}	{40, 5}	{45, 4}	{50, 8}	{55, 5}	{60, 6}	{65, 9}	{70, 9}	{75, 16}	{80, 12}	{85, 11}	{90, 15}	{95, 15}	{100, 16}	{105, 13}	{110, 12}	{115, 10}	{120, 10}	{125, 14}	{130, 13}	{135, 11}	{140, 13}	{145, 12}	{150, 9}	{155, 6}	{160, 5}	{165, 8}	{170, 7}	{175, 14}	{180, 11}	{185, 6}	{190, 13}	{195, 13}	{200, 14}	{205, 5}	{210, 4}	{215, 6}	{220, 9}	{225, 9}	{230, 8}	{235, 7}	{240, 7}	{245, 13}	{250, 12}	{255, 11}	{260, 8}	{265, 8}	{270, 10}	{275, 13}	{280, 9}	{285, 9}	{290, 9}	{295, 11}	{300, 13}	{305, 9}	{310, 9}	{315, 12}	{320, 8}	{325, 6}	{330, 9}	{335, 7}	{340, 8}	{345, 13}	{350, 14}	{355, 11}	{360, 6}	{365, 6}	{370, 9}	{375, 10}	{380, 7}	{385, 12}	{390, 11}	{395, 11}	{400, 10}	{405, 9}	{410, 7}	{415, 6}	{420, 12}	{425, 14}	{430, 18}	{435, 11}	{440, 10}	{445, 9}	{450, 12}	{455, 11}	{460, 12}	{465, 15}	{470, 11}	{475, 12}	{480, 10}	{485, 10}	{490, 16}	{495, 20}	{500, 10}	{}	{0, 10}	{5, 14}	{10, 17}	{15, 14}	{20, 14}	{25, 10}	{30, 6}	{35, 7}	{40, 7}	{45, 11}	{50, 12}	{55, 5}	{60, 7}	{65, 8}	{70, 9}	{75, 9}	{80, 12}	{85, 13}	{90, 14}	{95, 10}	{100, 11}	{105, 7}	{110, 8}	{115, 7}	{120, 9}	{125, 9}	{130, 11}	{135, 16}	{140, 12}	{145, 10}	{150, 8}	{155, 7}	{160, 6}	{165, 7}	{170, 11}	{175, 8}	{180, 8}	{185, 8}	{190, 8}	{195, 12}	{200, 13}	{205, 12}	{210, 5}	{215, 6}	{220, 3}	{225, 3}	{230, 4}	{235, 11}	{240, 9}	{245, 10}	{250, 8}	{255, 8}	{260, 8}	{265, 11}	{270, 7}	{275, 8}	{280, 3}	{285, 6}	{290, 5}	{295, 7}	{300, 8}	{305, 12}	{310, 14}	{315, 12}	{320, 10}	{325, 11}	{330, 13}	{335, 9}	{340, 10}	{345, 11}	{350, 10}	{355, 8}	{360, 7}	{365, 5}	{370, 2}	{375, 4}	{380, 11}	{385, 16}	{390, 13}	{395, 11}	{400, 10}	{405, 9}	{410, 7}	{415, 7}	{420, 7}	{425, 9}	{430, 10}	{435, 12}	{440, 10}	{445, 11}	{450, 12}	{455, 7}	{460, 10}	{465, 11}	{470, 6}	{475, 8}	{480, 12}	{485, 11}	{490, 9}	{495, 13}	{500, 13}	{}	{0, 10}	{5, 13}	{10, 16}	{15, 18}	{20, 14}	{25, 13}	{30, 9}	{35, 11}	{40, 8}	{45, 9}	{50, 13}	{55, 11}	{60, 10}	{65, 9}	{70, 8}	{75, 9}	{80, 9}	{85, 11}	{90, 14}	{95, 11}	{100, 10}	{105, 12}	{110, 10}	{115, 14}	{120, 9}	{125, 11}	{130, 14}	{135, 12}	{140, 9}	{145, 9}	{150, 13}	{155, 11}	{160, 10}	{165, 12}	{170, 15}	{175, 17}	{180, 17}	{185, 16}	{190, 11}	{195, 9}	{200, 12}	{205, 11}	{210, 12}	{215, 14}	{220, 8}	{225, 7}	{230, 8}	{235, 7}	{240, 11}	{245, 18}	{250, 11}	{255, 5}	{260, 11}	{265, 10}	{270, 9}	{275, 8}	{280, 12}	{285, 15}	{290, 13}	{295, 11}	{300, 16}	{305, 18}	{310, 13}	{315, 11}	{320, 9}	{325, 10}	{330, 7}	{335, 8}	{340, 11}	{345, 7}	{350, 8}	{355, 8}	{360, 9}	{365, 8}	{370, 8}	{375, 10}	{380, 10}	{385, 16}	{390, 16}	{395, 12}	{400, 16}	{405, 12}	{410, 11}	{415, 12}	{420, 10}	{425, 9}	{430, 7}	{435, 7}	{440, 12}	{445, 10}	{450, 13}	{455, 16}	{460, 10}	{465, 10}	{470, 12}	{475, 16}	{480, 10}	{485, 13}	{490, 13}	{495, 16}	{500, 14}	{}	{0, 10}	{5, 12}	{10, 8}	{15, 6}	{20, 6}	{25, 5}	{30, 12}	{35, 13}	{40, 17}	{45, 10}	{50, 12}	{55, 16}	{60, 13}	{65, 17}	{70, 15}	{75, 19}	{80, 14}	{85, 14}	{90, 11}	{95, 11}	{100, 7}	{105, 12}	{110, 13}	{115, 9}	{120, 9}	{125, 5}	{130, 10}	{135, 10}	{140, 10}	{145, 10}	{150, 8}	{155, 8}	{160, 8}	{165, 7}	{170, 6}	{175, 4}	{180, 6}	{185, 4}	{190, 4}	{195, 6}	{200, 6}	{205, 6}	{210, 8}	{215, 9}	{220, 14}	{225, 13}	{230, 11}	{235, 15}	{240, 22}	{245, 15}	{250, 11}	{255, 11}	{260, 8}	{265, 8}	{270, 11}	{275, 14}	{280, 11}	{285, 7}	{290, 9}	{295, 6}	{300, 8}	{305, 8}	{310, 5}	{315, 7}	{320, 7}	{325, 7}	{330, 6}	{335, 8}	{340, 7}	{345, 7}	{350, 3}	{355, 5}	{360, 6}	{365, 8}	{370, 8}	{375, 12}	{380, 13}	{385, 14}	{390, 14}	{395, 14}	{400, 17}	{405, 13}	{410, 9}	{415, 8}	{420, 3}	{425, 3}	{430, 3}	{435, 7}	{440, 8}	{445, 8}	{450, 8}	{455, 5}	{460, 7}	{465, 5}	{470, 14}	{475, 11}	{480, 12}	{485, 10}	{490, 9}	{495, 9}	{500, 9}	{}	{0, 10}	{5, 7}	{10, 10}	{15, 7}	{20, 5}	{25, 10}	{30, 11}	{35, 11}	{40, 10}	{45, 13}	{50, 14}	{55, 12}	{60, 10}	{65, 8}	{70, 10}	{75, 8}	{80, 7}	{85, 5}	{90, 4}	{95, 4}	{100, 12}	{105, 14}	{110, 14}	{115, 15}	{120, 11}	{125, 11}	{130, 11}	{135, 8}	{140, 10}	{145, 12}	{150, 12}	{155, 11}	{160, 14}	{165, 11}	{170, 10}	{175, 6}	{180, 10}	{185, 10}	{190, 6}	{195, 9}	{200, 10}	{205, 13}	{210, 13}	{215, 12}	{220, 11}	{225, 9}	{230, 7}	{235, 8}	{240, 10}	{245, 15}	{250, 16}	{255, 8}	{260, 10}	{265, 10}	{270, 9}	{275, 9}	{280, 8}	{285, 7}	{290, 6}	{295, 6}	{300, 7}	{305, 3}	{310, 2}	{315, 2}	{320, 4}	{325, 7}	{330, 7}	{335, 9}	{340, 6}	{345, 12}	{350, 8}	{355, 8}	{360, 9}	{365, 9}	{370, 7}	{375, 11}	{380, 14}	{385, 14}	{390, 13}	{395, 10}	{400, 13}	{405, 16}	{410, 12}	{415, 10}	{420, 11}	{425, 12}	{430, 13}	{435, 10}	{440, 10}	{445, 13}	{450, 8}	{455, 7}	{460, 6}	{465, 9}	{470, 10}	{475, 13}	{480, 9}	{485, 8}	{490, 8}	{495, 10}	{500, 12}	{}	{0, 10}	{5, 15}	{10, 9}	{15, 7}	{20, 8}	{25, 7}	{30, 7}	{35, 8}	{40, 8}	{45, 11}	{50, 10}	{55, 8}	{60, 12}	{65, 10}	{70, 10}	{75, 10}	{80, 10}	{85, 10}	{90, 12}	{95, 8}	{100, 7}	{105, 11}	{110, 9}	{115, 10}	{120, 10}	{125, 11}	{130, 9}	{135, 7}	{140, 9}	{145, 10}	{150, 10}	{155, 10}	{160, 12}	{165, 11}	{170, 11}	{175, 7}	{180, 11}	{185, 9}	{190, 8}	{195, 8}	{200, 8}	{205, 8}	{210, 9}	{215, 10}	{220, 8}	{225, 6}	{230, 11}	{235, 11}	{240, 10}	{245, 12}	{250, 13}	{255, 9}	{260, 10}	{265, 9}	{270, 8}	{275, 7}	{280, 9}	{285, 9}	{290, 8}	{295, 7}	{300, 6}	{305, 7}	{310, 4}	{315, 3}	{320, 7}	{325, 4}	{330, 3}	{335, 3}	{340, 4}	{345, 7}	{350, 7}	{355, 8}	{360, 8}	{365, 8}	{370, 8}	{375, 6}	{380, 13}	{385, 11}	{390, 12}	{395, 10}	{400, 9}	{405, 12}	{410, 12}	{415, 10}	{420, 11}	{425, 13}	{430, 12}	{435, 11}	{440, 8}	{445, 9}	{450, 10}	{455, 10}	{460, 10}	{465, 8}	{470, 8}	{475, 6}	{480, 8}	{485, 7}	{490, 4}	{495, 8}	{500, 8}	{}	{0, 10}	{5, 10}	{10, 6}	{15, 7}	{20, 8}	{25, 8}	{30, 13}	{35, 13}	{40, 10}	{45, 5}	{50, 6}	{55, 10}	{60, 9}	{65, 9}	{70, 10}	{75, 14}	{80, 9}	{85, 9}	{90, 13}	{95, 12}	{100, 13}	{105, 11}	{110, 12}	{115, 11}	{120, 8}	{125, 8}	{130, 7}	{135, 9}	{140, 10}	{145, 12}	{150, 9}	{155, 12}	{160, 11}	{165, 12}	{170, 7}	{175, 12}	{180, 11}	{185, 13}	{190, 14}	{195, 15}	{200, 11}	{205, 11}	{210, 13}	{215, 15}	{220, 13}	{225, 10}	{230, 10}	{235, 7}	{240, 10}	{245, 8}	{250, 7}	{255, 7}	{260, 7}	{265, 6}	{270, 6}	{275, 15}	{280, 12}	{285, 13}	{290, 7}	{295, 10}	{300, 13}	{305, 10}	{310, 12}	{315, 14}	{320, 13}	{325, 17}	{330, 15}	{335, 9}	{340, 9}	{345, 7}	{350, 10}	{355, 10}	{360, 6}	{365, 12}	{370, 7}	{375, 8}	{380, 10}	{385, 8}	{390, 5}	{395, 5}	{400, 9}	{405, 2}	{410, 5}	{415, 6}	{420, 7}	{425, 8}	{430, 12}	{435, 14}	{440, 14}	{445, 11}	{450, 13}	{455, 10}	{460, 11}	{465, 8}	{470, 8}	{475, 10}	{480, 8}	{485, 9}	{490, 7}	{495, 7}	{500, 6}	{}	{0, 10}	{5, 9}	{10, 10}	{15, 7}	{20, 9}	{25, 7}	{30, 8}	{35, 9}	{40, 11}	{45, 14}	{50, 12}	{55, 12}	{60, 8}	{65, 5}	{70, 6}	{75, 4}	{80, 5}	{85, 6}	{90, 11}	{95, 11}	{100, 11}	{105, 11}	{110, 9}	{115, 9}	{120, 12}	{125, 10}	{130, 8}	{135, 14}	{140, 12}	{145, 9}	{150, 11}	{155, 12}	{160, 9}	{165, 10}	{170, 12}	{175, 8}	{180, 12}	{185, 18}	{190, 15}	{195, 13}	{200, 12}	{205, 11}	{210, 12}	{215, 10}	{220, 11}	{225, 11}	{230, 12}	{235, 11}	{240, 12}	{245, 12}	{250, 10}	{255, 6}	{260, 4}	{265, 6}	{270, 13}	{275, 7}	{280, 6}	{285, 7}	{290, 7}	{295, 7}	{300, 7}	{305, 6}	{310, 8}	{315, 10}	{320, 12}	{325, 9}	{330, 8}	{335, 10}	{340, 10}	{345, 11}	{350, 8}	{355, 11}	{360, 9}	{365, 6}	{370, 6}	{375, 10}	{380, 10}	{385, 11}	{390, 13}	{395, 14}	{400, 10}	{405, 10}	{410, 8}	{415, 11}	{420, 12}	{425, 11}	{430, 14}	{435, 14}	{440, 8}	{445, 7}	{450, 4}	{455, 9}	{460, 15}	{465, 14}	{470, 9}	{475, 11}	{480, 10}	{485, 6}	{490, 9}	{495, 8}	{500, 16}	{}	{0, 10}	{5, 13}	{10, 15}	{15, 18}	{20, 14}	{25, 14}	{30, 12}	{35, 8}	{40, 10}	{45, 9}	{50, 11}	{55, 9}	{60, 12}	{65, 8}	{70, 9}	{75, 6}	{80, 5}	{85, 9}	{90, 9}	{95, 12}	{100, 14}	{105, 9}	{110, 8}	{115, 4}	{120, 3}	{125, 6}	{130, 10}	{135, 13}	{140, 8}	{145, 6}	{150, 5}	{155, 5}	{160, 2}	{165, 7}	{170, 9}	{175, 10}	{180, 7}	{185, 9}	{190, 11}	{195, 10}	{200, 5}	{205, 11}	{210, 10}	{215, 16}	{220, 16}	{225, 22}	{230, 20}	{235, 15}	{240, 14}	{245, 15}	{250, 15}	{255, 12}	{260, 11}	{265, 8}	{270, 7}	{275, 12}	{280, 13}	{285, 10}	{290, 12}	{295, 13}	{300, 18}	{305, 17}	{310, 14}	{315, 7}	{320, 7}	{325, 11}	{330, 11}	{335, 10}	{340, 6}	{345, 7}	{350, 10}	{355, 17}	{360, 12}	{365, 13}	{370, 17}	{375, 13}	{380, 11}	{385, 9}	{390, 8}	{395, 11}	{400, 7}	{405, 11}	{410, 11}	{415, 13}	{420, 8}	{425, 7}	{430, 12}	{435, 11}	{440, 12}	{445, 13}	{450, 9}	{455, 11}	{460, 6}	{465, 11}	{470, 13}	{475, 11}	{480, 10}	{485, 4}	{490, 4}	{495, 2}	{500, 5}	{}	{0, 10}	{5, 7}	{10, 13}	{15, 9}	{20, 7}	{25, 12}	{30, 6}	{35, 8}	{40, 7}	{45, 8}	{50, 10}	{55, 11}	{60, 12}	{65, 9}	{70, 8}	{75, 8}	{80, 7}	{85, 10}	{90, 11}	{95, 13}	{100, 9}	{105, 9}	{110, 6}	{115, 13}	{120, 11}	{125, 12}	{130, 14}	{135, 11}	{140, 10}	{145, 13}	{150, 11}	{155, 10}	{160, 12}	{165, 8}	{170, 9}	{175, 8}	{180, 10}	{185, 11}	{190, 9}	{195, 11}	{200, 10}	{205, 12}	{210, 10}	{215, 9}	{220, 10}	{225, 8}	{230, 12}	{235, 17}	{240, 13}	{245, 11}	{250, 12}	{255, 13}	{260, 10}	{265, 6}	{270, 8}	{275, 11}	{280, 11}	{285, 7}	{290, 9}	{295, 9}	{300, 10}	{305, 10}	{310, 8}	{315, 7}	{320, 9}	{325, 8}	{330, 14}	{335, 9}	{340, 7}	{345, 3}	{350, 5}	{355, 6}	{360, 7}	{365, 6}	{370, 4}	{375, 4}	{380, 4}	{385, 2}	{390, 4}	{395, 6}	{400, 7}	{405, 12}	{410, 9}	{415, 6}	{420, 7}	{425, 10}	{430, 13}	{435, 17}	{440, 14}	{445, 13}	{450, 10}	{455, 12}	{460, 9}	{465, 8}	{470, 8}	{475, 7}	{480, 7}	{485, 10}	{490, 5}	{495, 5}	{500, 6}	{}	{0, 10}	{5, 7}	{10, 6}	{15, 8}	{20, 9}	{25, 13}	{30, 12}	{35, 10}	{40, 10}	{45, 10}	{50, 9}	{55, 10}	{60, 10}	{65, 12}	{70, 10}	{75, 10}	{80, 4}	{85, 10}	{90, 7}	{95, 8}	{100, 8}	{105, 7}	{110, 9}	{115, 7}	{120, 6}	{125, 10}	{130, 9}	{135, 7}	{140, 8}	{145, 11}	{150, 12}	{155, 10}	{160, 8}	{165, 14}	{170, 13}	{175, 9}	{180, 10}	{185, 7}	{190, 6}	{195, 7}	{200, 6}	{205, 6}	{210, 8}	{215, 8}	{220, 10}	{225, 8}	{230, 12}	{235, 11}	{240, 13}	{245, 14}	{250, 16}	{255, 13}	{260, 13}	{265, 12}	{270, 8}	{275, 5}	{280, 7}	{285, 6}	{290, 16}	{295, 15}	{300, 16}	{305, 17}	{310, 14}	{315, 8}	{320, 7}	{325, 10}	{330, 11}	{335, 13}	{340, 12}	{345, 13}	{350, 15}	{355, 17}	{360, 19}	{365, 15}	{370, 12}	{375, 10}	{380, 9}	{385, 7}	{390, 9}	{395, 7}	{400, 10}	{405, 9}	{410, 12}	{415, 15}	{420, 13}	{425, 12}	{430, 6}	{435, 10}	{440, 8}	{445, 13}	{450, 15}	{455, 13}	{460, 10}	{465, 9}	{470, 10}	{475, 11}	{480, 8}	{485, 11}	{490, 8}	{495, 9}	{500, 9}	{}	{0, 10}	{5, 10}	{10, 10}	{15, 11}	{20, 12}	{25, 17}	{30, 11}	{35, 10}	{40, 13}	{45, 13}	{50, 13}	{55, 13}	{60, 11}	{65, 10}	{70, 9}	{75, 12}	{80, 11}	{85, 13}	{90, 10}	{95, 11}	{100, 11}	{105, 8}	{110, 11}	{115, 12}	{120, 10}	{125, 14}	{130, 7}	{135, 10}	{140, 9}	{145, 10}	{150, 9}	{155, 6}	{160, 10}	{165, 10}	{170, 9}	{175, 8}	{180, 11}	{185, 11}	{190, 11}	{195, 10}	{200, 13}	{205, 12}	{210, 12}	{215, 12}	{220, 12}	{225, 9}	{230, 10}	{235, 6}	{240, 11}	{245, 8}	{250, 11}	{255, 11}	{260, 5}	{265, 9}	{270, 3}	{275, 3}	{280, 5}	{285, 7}	{290, 4}	{295, 5}	{300, 6}	{305, 6}	{310, 7}	{315, 7}	{320, 7}	{325, 11}	{330, 12}	{335, 14}	{340, 14}	{345, 15}	{350, 14}	{355, 10}	{360, 9}	{365, 10}	{370, 11}	{375, 11}	{380, 10}	{385, 7}	{390, 4}	{395, 5}	{400, 8}	{405, 9}	{410, 9}	{415, 9}	{420, 11}	{425, 11}	{430, 14}	{435, 13}	{440, 18}	{445, 16}	{450, 10}	{455, 10}	{460, 4}	{465, 7}	{470, 11}	{475, 10}	{480, 7}	{485, 6}	{490, 7}	{495, 7}	{500, 7}	{}	{0, 10}	{5, 9}	{10, 11}	{15, 11}	{20, 11}	{25, 14}	{30, 9}	{35, 5}	{40, 6}	{45, 7}	{50, 15}	{55, 15}	{60, 12}	{65, 11}	{70, 9}	{75, 12}	{80, 13}	{85, 12}	{90, 10}	{95, 12}	{100, 12}	{105, 13}	{110, 10}	{115, 9}	{120, 6}	{125, 6}	{130, 6}	{135, 7}	{140, 6}	{145, 5}	{150, 8}	{155, 10}	{160, 9}	{165, 11}	{170, 13}	{175, 11}	{180, 11}	{185, 7}	{190, 4}	{195, 6}	{200, 9}	{205, 9}	{210, 7}	{215, 5}	{220, 7}	{225, 14}	{230, 10}	{235, 9}	{240, 12}	{245, 11}	{250, 10}	{255, 12}	{260, 13}	{265, 10}	{270, 9}	{275, 11}	{280, 12}	{285, 7}	{290, 9}	{295, 5}	{300, 9}	{305, 7}	{310, 9}	{315, 14}	{320, 14}	{325, 13}	{330, 11}	{335, 6}	{340, 8}	{345, 8}	{350, 8}	{355, 9}	{360, 9}	{365, 9}	{370, 7}	{375, 7}	{380, 8}	{385, 5}	{390, 7}	{395, 11}	{400, 14}	{405, 9}	{410, 13}	{415, 14}	{420, 12}	{425, 11}	{430, 14}	{435, 13}	{440, 13}	{445, 10}	{450, 14}	{455, 13}	{460, 12}	{465, 13}	{470, 11}	{475, 12}	{480, 9}	{485, 12}	{490, 10}	{495, 7}	{500, 10}	{}	{0, 10}	{5, 4}	{10, 9}	{15, 14}	{20, 15}	{25, 17}	{30, 12}	{35, 8}	{40, 10}	{45, 11}	{50, 10}	{55, 9}	{60, 13}	{65, 10}	{70, 8}	{75, 6}	{80, 6}	{85, 7}	{90, 7}	{95, 7}	{100, 11}	{105, 13}	{110, 13}	{115, 15}	{120, 12}	{125, 10}	{130, 8}	{135, 7}	{140, 9}	{145, 9}	{150, 11}	{155, 13}	{160, 7}	{165, 6}	{170, 5}	{175, 6}	{180, 4}	{185, 6}	{190, 9}	{195, 8}	{200, 9}	{205, 12}	{210, 10}	{215, 9}	{220, 11}	{225, 9}	{230, 9}	{235, 9}	{240, 13}	{245, 13}	{250, 12}	{255, 10}	{260, 13}	{265, 9}	{270, 8}	{275, 7}	{280, 8}	{285, 7}	{290, 6}	{295, 11}	{300, 10}	{305, 9}	{310, 14}	{315, 11}	{320, 12}	{325, 12}	{330, 7}	{335, 8}	{340, 6}	{345, 9}	{350, 6}	{355, 8}	{360, 12}	{365, 12}	{370, 9}	{375, 10}	{380, 10}	{385, 8}	{390, 3}	{395, 5}	{400, 11}	{405, 10}	{410, 13}	{415, 7}	{420, 9}	{425, 13}	{430, 11}	{435, 15}	{440, 11}	{445, 13}	{450, 11}	{455, 12}	{460, 12}	{465, 18}	{470, 18}	{475, 16}	{480, 10}	{485, 10}	{490, 8}	{495, 10}	{500, 9}	{}	{0, 10}	{5, 9}	{10, 10}	{15, 10}	{20, 16}	{25, 12}	{30, 13}	{35, 14}	{40, 18}	{45, 18}	{50, 16}	{55, 16}	{60, 16}	{65, 12}	{70, 13}	{75, 9}	{80, 10}	{85, 8}	{90, 7}	{95, 8}	{100, 9}	{105, 5}	{110, 7}	{115, 12}	{120, 14}	{125, 14}	{130, 12}	{135, 11}	{140, 10}	{145, 11}	{150, 12}	{155, 14}	{160, 10}	{165, 11}	{170, 11}	{175, 8}	{180, 9}	{185, 8}	{190, 8}	{195, 11}	{200, 17}	{205, 15}	{210, 13}	{215, 10}	{220, 8}	{225, 9}	{230, 9}	{235, 10}	{240, 13}	{245, 12}	{250, 8}	{255, 8}	{260, 10}	{265, 13}	{270, 8}	{275, 8}	{280, 8}	{285, 8}	{290, 13}	{295, 11}	{300, 11}	{305, 10}	{310, 11}	{315, 10}	{320, 8}	{325, 9}	{330, 10}	{335, 6}	{340, 7}	{345, 11}	{350, 6}	{355, 9}	{360, 7}	{365, 7}	{370, 6}	{375, 11}	{380, 7}	{385, 11}	{390, 15}	{395, 14}	{400, 15}	{405, 11}	{410, 7}	{415, 5}	{420, 9}	{425, 12}	{430, 11}	{435, 10}	{440, 9}	{445, 12}	{450, 8}	{455, 8}	{460, 9}	{465, 9}	{470, 6}	{475, 5}	{480, 9}	{485, 8}	{490, 6}	{495, 8}	{500, 3}	{}	{0, 10}	{5, 6}	{10, 8}	{15, 5}	{20, 10}	{25, 7}	{30, 7}	{35, 4}	{40, 4}	{45, 9}	{50, 10}	{55, 6}	{60, 5}	{65, 6}	{70, 9}	{75, 5}	{80, 8}	{85, 11}	{90, 11}	{95, 9}	{100, 12}	{105, 9}	{110, 14}	{115, 13}	{120, 11}	{125, 13}	{130, 13}	{135, 12}	{140, 10}	{145, 8}	{150, 12}	{155, 10}	{160, 13}	{165, 12}	{170, 7}	{175, 13}	{180, 10}	{185, 10}	{190, 6}	{195, 7}	{200, 7}	{205, 7}	{210, 7}	{215, 9}	{220, 10}	{225, 9}	{230, 14}	{235, 8}	{240, 9}	{245, 8}	{250, 6}	{255, 9}	{260, 7}	{265, 2}	{270, 9}	{275, 6}	{280, 7}	{285, 10}	{290, 9}	{295, 10}	{300, 14}	{305, 12}	{310, 14}	{315, 16}	{320, 12}	{325, 12}	{330, 11}	{335, 11}	{340, 11}	{345, 8}	{350, 13}	{355, 11}	{360, 7}	{365, 9}	{370, 10}	{375, 7}	{380, 8}	{385, 8}	{390, 8}	{395, 12}	{400, 8}	{405, 11}	{410, 3}	{415, 6}	{420, 10}	{425, 7}	{430, 8}	{435, 13}	{440, 12}	{445, 18}	{450, 10}	{455, 7}	{460, 8}	{465, 4}	{470, 5}	{475, 7}	{480, 6}	{485, 6}	{490, 10}	{495, 5}	{500, 4}	{}	{0, 10}	{5, 8}	{10, 10}	{15, 11}	{20, 11}	{25, 11}	{30, 10}	{35, 14}	{40, 15}	{45, 16}	{50, 16}	{55, 13}	{60, 12}	{65, 15}	{70, 12}	{75, 13}	{80, 12}	{85, 8}	{90, 9}	{95, 11}	{100, 8}	{105, 10}	{110, 12}	{115, 7}	{120, 9}	{125, 12}	{130, 12}	{135, 11}	{140, 13}	{145, 17}	{150, 14}	{155, 12}	{160, 16}	{165, 12}	{170, 9}	{175, 12}	{180, 14}	{185, 12}	{190, 9}	{195, 8}	{200, 9}	{205, 9}	{210, 7}	{215, 6}	{220, 10}	{225, 11}	{230, 14}	{235, 9}	{240, 9}	{245, 8}	{250, 5}	{255, 6}	{260, 8}	{265, 10}	{270, 14}	{275, 9}	{280, 9}	{285, 4}	{290, 4}	{295, 4}	{300, 5}	{305, 11}	{310, 14}	{315, 13}	{320, 13}	{325, 11}	{330, 14}	{335, 10}	{340, 10}	{345, 7}	{350, 10}	{355, 10}	{360, 9}	{365, 11}	{370, 12}	{375, 12}	{380, 9}	{385, 10}	{390, 10}	{395, 8}	{400, 7}	{405, 5}	{410, 5}	{415, 1}	{420, 1}	{425, 8}	{430, 6}	{435, 7}	{440, 6}	{445, 4}	{450, 3}	{455, 6}	{460, 8}	{465, 7}	{470, 9}	{475, 11}	{480, 8}	{485, 3}	{490, 5}	{495, 8}	{500, 9}	{}	{0, 10}	{5, 11}	{10, 10}	{15, 7}	{20, 8}	{25, 7}	{30, 9}	{35, 12}	{40, 9}	{45, 10}	{50, 8}	{55, 8}	{60, 10}	{65, 9}	{70, 9}	{75, 10}	{80, 8}	{85, 7}	{90, 7}	{95, 6}	{100, 5}	{105, 7}	{110, 7}	{115, 10}	{120, 9}	{125, 9}	{130, 11}	{135, 7}	{140, 8}	{145, 9}	{150, 11}	{155, 11}	{160, 4}	{165, 7}	{170, 5}	{175, 8}	{180, 5}	{185, 7}	{190, 8}	{195, 5}	{200, 8}	{205, 6}	{210, 7}	{215, 8}	{220, 5}	{225, 8}	{230, 12}	{235, 12}	{240, 7}	{245, 5}	{250, 2}	{255, 6}	{260, 8}	{265, 6}	{270, 8}	{275, 7}	{280, 6}	{285, 5}	{290, 10}	{295, 10}	{300, 11}	{305, 17}	{310, 13}	{315, 18}	{320, 16}	{325, 13}	{330, 11}	{335, 8}	{340, 11}	{345, 10}	{350, 9}	{355, 8}	{360, 12}	{365, 14}	{370, 8}	{375, 9}	{380, 9}	{385, 9}	{390, 11}	{395, 13}	{400, 12}	{405, 12}	{410, 10}	{415, 12}	{420, 17}	{425, 13}	{430, 14}	{435, 14}	{440, 11}	{445, 6}	{450, 7}	{455, 12}	{460, 14}	{465, 20}	{470, 17}	{475, 11}	{480, 8}	{485, 9}	{490, 11}	{495, 10}	{500, 10}	{}	{0, 10}	{5, 7}	{10, 8}	{15, 6}	{20, 7}	{25, 6}	{30, 8}	{35, 8}	{40, 9}	{45, 7}	{50, 7}	{55, 8}	{60, 9}	{65, 7}	{70, 9}	{75, 7}	{80, 6}	{85, 8}	{90, 6}	{95, 4}	{100, 6}	{105, 8}	{110, 13}	{115, 11}	{120, 10}	{125, 10}	{130, 15}	{135, 11}	{140, 10}	{145, 6}	{150, 10}	{155, 14}	{160, 10}	{165, 12}	{170, 8}	{175, 8}	{180, 11}	{185, 15}	{190, 16}	{195, 15}	{200, 16}	{205, 19}	{210, 21}	{215, 19}	{220, 17}	{225, 15}	{230, 11}	{235, 9}	{240, 8}	{245, 10}	{250, 10}	{255, 7}	{260, 6}	{265, 5}	{270, 5}	{275, 7}	{280, 7}	{285, 10}	{290, 11}	{295, 11}	{300, 9}	{305, 6}	{310, 8}	{315, 9}	{320, 10}	{325, 9}	{330, 8}	{335, 7}	{340, 5}	{345, 7}	{350, 6}	{355, 15}	{360, 20}	{365, 18}	{370, 13}	{375, 10}	{380, 6}	{385, 7}	{390, 10}	{395, 14}	{400, 7}	{405, 5}	{410, 5}	{415, 8}	{420, 6}	{425, 12}	{430, 11}	{435, 11}	{440, 10}	{445, 8}	{450, 10}	{455, 13}	{460, 15}	{465, 17}	{470, 19}	{475, 12}	{480, 9}	{485, 12}	{490, 10}	{495, 9}	{500, 10}	{}	{0, 10}	{5, 9}	{10, 9}	{15, 8}	{20, 11}	{25, 15}	{30, 15}	{35, 11}	{40, 9}	{45, 8}	{50, 15}	{55, 13}	{60, 12}	{65, 11}	{70, 9}	{75, 12}	{80, 8}	{85, 9}	{90, 8}	{95, 12}	{100, 11}	{105, 13}	{110, 14}	{115, 12}	{120, 11}	{125, 11}	{130, 14}	{135, 12}	{140, 10}	{145, 12}	{150, 14}	{155, 16}	{160, 11}	{165, 8}	{170, 8}	{175, 9}	{180, 9}	{185, 11}	{190, 14}	{195, 13}	{200, 14}	{205, 10}	{210, 12}	{215, 13}	{220, 12}	{225, 8}	{230, 11}	{235, 8}	{240, 3}	{245, 9}	{250, 14}	{255, 11}	{260, 16}	{265, 12}	{270, 9}	{275, 9}	{280, 10}	{285, 11}	{290, 11}	{295, 13}	{300, 16}	{305, 13}	{310, 12}	{315, 12}	{320, 14}	{325, 12}	{330, 11}	{335, 6}	{340, 8}	{345, 6}	{350, 7}	{355, 6}	{360, 8}	{365, 10}	{370, 11}	{375, 14}	{380, 11}	{385, 11}	{390, 11}	{395, 14}	{400, 10}	{405, 10}	{410, 11}	{415, 11}	{420, 10}	{425, 10}	{430, 11}	{435, 8}	{440, 10}	{445, 13}	{450, 9}	{455, 4}	{460, 8}	{465, 6}	{470, 9}	{475, 9}	{480, 6}	{485, 9}	{490, 10}	{495, 10}	{500, 11}	{}	{0, 10}	{5, 12}	{10, 11}	{15, 8}	{20, 9}	{25, 9}	{30, 9}	{35, 10}	{40, 8}	{45, 9}	{50, 8}	{55, 10}	{60, 8}	{65, 10}	{70, 9}	{75, 11}	{80, 13}	{85, 8}	{90, 6}	{95, 8}	{100, 5}	{105, 7}	{110, 10}	{115, 13}	{120, 12}	{125, 18}	{130, 14}	{135, 11}	{140, 12}	{145, 7}	{150, 7}	{155, 10}	{160, 8}	{165, 10}	{170, 13}	{175, 9}	{180, 9}	{185, 10}	{190, 13}	{195, 11}	{200, 14}	{205, 8}	{210, 4}	{215, 11}	{220, 8}	{225, 8}	{230, 8}	{235, 6}	{240, 6}	{245, 12}	{250, 13}	{255, 10}	{260, 8}	{265, 6}	{270, 9}	{275, 10}	{280, 7}	{285, 11}	{290, 7}	{295, 10}	{300, 13}	{305, 11}	{310, 9}	{315, 7}	{320, 5}	{325, 8}	{330, 11}	{335, 9}	{340, 11}	{345, 12}	{350, 14}	{355, 11}	{360, 14}	{365, 17}	{370, 15}	{375, 18}	{380, 14}	{385, 12}	{390, 11}	{395, 10}	{400, 7}	{405, 10}	{410, 9}	{415, 11}	{420, 12}	{425, 16}	{430, 13}	{435, 8}	{440, 9}	{445, 6}	{450, 9}	{455, 8}	{460, 5}	{465, 10}	{470, 11}	{475, 15}	{480, 18}	{485, 16}	{490, 13}	{495, 11}	{500, 16}	{}	{0, 10}	{5, 10}	{10, 11}	{15, 11}	{20, 12}	{25, 10}	{30, 5}	{35, 6}	{40, 6}	{45, 8}	{50, 8}	{55, 8}	{60, 9}	{65, 5}	{70, 8}	{75, 10}	{80, 9}	{85, 8}	{90, 8}	{95, 8}	{100, 9}	{105, 10}	{110, 13}	{115, 16}	{120, 13}	{125, 14}	{130, 12}	{135, 4}	{140, 6}	{145, 6}	{150, 7}	{155, 6}	{160, 6}	{165, 9}	{170, 12}	{175, 11}	{180, 9}	{185, 7}	{190, 9}	{195, 7}	{200, 11}	{205, 10}	{210, 8}	{215, 6}	{220, 11}	{225, 10}	{230, 12}	{235, 11}	{240, 8}	{245, 6}	{250, 12}	{255, 7}	{260, 5}	{265, 7}	{270, 7}	{275, 5}	{280, 5}	{285, 9}	{290, 10}	{295, 8}	{300, 9}	{305, 8}	{310, 10}	{315, 8}	{320, 8}	{325, 6}	{330, 4}	{335, 14}	{340, 11}	{345, 9}	{350, 10}	{355, 8}	{360, 9}	{365, 12}	{370, 11}	{375, 13}	{380, 12}	{385, 9}	{390, 6}	{395, 13}	{400, 14}	{405, 13}	{410, 12}	{415, 14}	{420, 11}	{425, 11}	{430, 8}	{435, 8}	{440, 10}	{445, 12}	{450, 14}	{455, 12}	{460, 17}	{465, 13}	{470, 13}	{475, 10}	{480, 8}	{485, 11}	{490, 9}	{495, 9}	{500, 7}	{}	{0, 10}	{5, 8}	{10, 6}	{15, 8}	{20, 10}	{25, 6}	{30, 9}	{35, 8}	{40, 5}	{45, 12}	{50, 11}	{55, 12}	{60, 8}	{65, 7}	{70, 7}	{75, 6}	{80, 8}	{85, 4}	{90, 7}	{95, 6}	{100, 6}	{105, 9}	{110, 7}	{115, 6}	{120, 8}	{125, 6}	{130, 8}	{135, 10}	{140, 12}	{145, 10}	{150, 7}	{155, 7}	{160, 8}	{165, 9}	{170, 9}	{175, 7}	{180, 9}	{185, 8}	{190, 6}	{195, 5}	{200, 9}	{205, 9}	{210, 14}	{215, 16}	{220, 12}	{225, 14}	{230, 9}	{235, 8}	{240, 8}	{245, 7}	{250, 9}	{255, 4}	{260, 6}	{265, 7}	{270, 7}	{275, 9}	{280, 9}	{285, 13}	{290, 15}	{295, 13}	{300, 9}	{305, 7}	{310, 4}	{315, 5}	{320, 4}	{325, 9}	{330, 13}	{335, 11}	{340, 10}	{345, 12}	{350, 11}	{355, 9}	{360, 11}	{365, 10}	{370, 7}	{375, 12}	{380, 10}	{385, 13}	{390, 11}	{395, 9}	{400, 8}	{405, 12}	{410, 8}	{415, 9}	{420, 11}	{425, 11}	{430, 7}	{435, 6}	{440, 11}	{445, 12}	{450, 11}	{455, 10}	{460, 11}	{465, 9}	{470, 11}	{475, 12}	{480, 15}	{485, 14}	{490, 8}	{495, 6}	{500, 6}	{}	{0, 10}	{5, 10}	{10, 9}	{15, 8}	{20, 9}	{25, 9}	{30, 9}	{35, 7}	{40, 8}	{45, 3}	{50, 3}	{55, 8}	{60, 10}	{65, 7}	{70, 11}	{75, 10}	{80, 6}	{85, 11}	{90, 11}	{95, 8}	{100, 11}	{105, 11}	{110, 12}	{115, 17}	{120, 16}	{125, 19}	{130, 16}	{135, 13}	{140, 7}	{145, 15}	{150, 11}	{155, 10}	{160, 5}	{165, 6}	{170, 5}	{175, 5}	{180, 6}	{185, 8}	{190, 10}	{195, 8}	{200, 8}	{205, 12}	{210, 14}	{215, 13}	{220, 10}	{225, 9}	{230, 7}	{235, 10}	{240, 6}	{245, 6}	{250, 8}	{255, 9}	{260, 13}	{265, 12}	{270, 7}	{275, 10}	{280, 15}	{285, 11}	{290, 9}	{295, 7}	{300, 8}	{305, 9}	{310, 6}	{315, 9}	{320, 13}	{325, 13}	{330, 17}	{335, 15}	{340, 21}	{345, 8}	{350, 8}	{355, 6}	{360, 11}	{365, 14}	{370, 11}	{375, 13}	{380, 9}	{385, 11}	{390, 12}	{395, 10}	{400, 8}	{405, 7}	{410, 9}	{415, 11}	{420, 11}	{425, 9}	{430, 9}	{435, 9}	{440, 7}	{445, 8}	{450, 12}	{455, 11}	{460, 12}	{465, 14}	{470, 10}	{475, 10}	{480, 6}	{485, 9}	{490, 9}	{495, 8}	{500, 10}	{}	{0, 10}	{5, 13}	{10, 8}	{15, 12}	{20, 11}	{25, 10}	{30, 9}	{35, 11}	{40, 10}	{45, 9}	{50, 12}	{55, 8}	{60, 11}	{65, 10}	{70, 11}	{75, 7}	{80, 7}	{85, 8}	{90, 7}	{95, 8}	{100, 4}	{105, 3}	{110, 4}	{115, 7}	{120, 7}	{125, 7}	{130, 7}	{135, 11}	{140, 11}	{145, 10}	{150, 10}	{155, 12}	{160, 13}	{165, 17}	{170, 13}	{175, 16}	{180, 15}	{185, 14}	{190, 11}	{195, 14}	{200, 12}	{205, 10}	{210, 9}	{215, 9}	{220, 10}	{225, 8}	{230, 10}	{235, 8}	{240, 10}	{245, 11}	{250, 12}	{255, 13}	{260, 11}	{265, 14}	{270, 14}	{275, 9}	{280, 10}	{285, 8}	{290, 11}	{295, 11}	{300, 6}	{305, 12}	{310, 16}	{315, 17}	{320, 19}	{325, 17}	{330, 9}	{335, 9}	{340, 9}	{345, 7}	{350, 8}	{355, 8}	{360, 14}	{365, 13}	{370, 12}	{375, 11}	{380, 2}	{385, 8}	{390, 8}	{395, 11}	{400, 11}	{405, 11}	{410, 8}	{415, 10}	{420, 10}	{425, 9}	{430, 10}	{435, 12}	{440, 9}	{445, 10}	{450, 9}	{455, 14}	{460, 11}	{465, 9}	{470, 12}	{475, 13}	{480, 11}	{485, 10}	{490, 6}	{495, 7}	{500, 11}	{}	{0, 10}	{5, 9}	{10, 10}	{15, 11}	{20, 13}	{25, 10}	{30, 11}	{35, 10}	{40, 10}	{45, 7}	{50, 10}	{55, 8}	{60, 9}	{65, 13}	{70, 10}	{75, 10}	{80, 12}	{85, 9}	{90, 11}	{95, 8}	{100, 7}	{105, 7}	{110, 8}	{115, 13}	{120, 11}	{125, 8}	{130, 8}	{135, 11}	{140, 6}	{145, 8}	{150, 9}	{155, 14}	{160, 11}	{165, 9}	{170, 5}	{175, 12}	{180, 10}	{185, 9}	{190, 6}	{195, 8}	{200, 9}	{205, 11}	{210, 17}	{215, 15}	{220, 12}	{225, 13}	{230, 14}	{235, 13}	{240, 9}	{245, 10}	{250, 11}	{255, 11}	{260, 14}	{265, 13}	{270, 15}	{275, 13}	{280, 16}	{285, 13}	{290, 11}	{295, 15}	{300, 7}	{305, 8}	{310, 9}	{315, 14}	{320, 17}	{325, 13}	{330, 9}	{335, 14}	{340, 17}	{345, 17}	{350, 14}	{355, 15}	{360, 15}	{365, 16}	{370, 10}	{375, 8}	{380, 11}	{385, 11}	{390, 8}	{395, 6}	{400, 10}	{405, 11}	{410, 10}	{415, 13}	{420, 13}	{425, 11}	{430, 8}	{435, 13}	{440, 11}	{445, 10}	{450, 12}	{455, 10}	{460, 10}	{465, 11}	{470, 13}	{475, 9}	{480, 6}	{485, 6}	{490, 5}	{495, 6}	{500, 11}	{}	{0, 10}	{5, 10}	{10, 13}	{15, 6}	{20, 13}	{25, 12}	{30, 13}	{35, 14}	{40, 11}	{45, 7}	{50, 10}	{55, 10}	{60, 11}	{65, 8}	{70, 6}	{75, 9}	{80, 7}	{85, 7}	{90, 8}	{95, 10}	{100, 9}	{105, 9}	{110, 10}	{115, 7}	{120, 7}	{125, 10}	{130, 15}	{135, 14}	{140, 12}	{145, 13}	{150, 14}	{155, 14}	{160, 7}	{165, 7}	{170, 8}	{175, 7}	{180, 12}	{185, 13}	{190, 17}	{195, 11}	{200, 10}	{205, 11}	{210, 13}	{215, 11}	{220, 13}	{225, 16}	{230, 13}	{235, 11}	{240, 8}	{245, 9}	{250, 13}	{255, 13}	{260, 8}	{265, 6}	{270, 5}	{275, 4}	{280, 5}	{285, 7}	{290, 5}	{295, 8}	{300, 11}	{305, 9}	{310, 3}	{315, 7}	{320, 5}	{325, 10}	{330, 10}	{335, 10}	{340, 9}	{345, 5}	{350, 4}	{355, 6}	{360, 7}	{365, 8}	{370, 8}	{375, 12}	{380, 14}	{385, 13}	{390, 15}	{395, 10}	{400, 10}	{405, 10}	{410, 12}	{415, 14}	{420, 16}	{425, 18}	{430, 13}	{435, 8}	{440, 4}	{445, 10}	{450, 13}	{455, 16}	{460, 14}	{465, 12}	{470, 5}	{475, 10}	{480, 11}	{485, 8}	{490, 9}	{495, 5}	{500, 4}	{}	{0, 10}	{5, 17}	{10, 11}	{15, 8}	{20, 9}	{25, 7}	{30, 8}	{35, 7}	{40, 5}	{45, 5}	{50, 3}	{55, 6}	{60, 5}	{65, 10}	{70, 7}	{75, 8}	{80, 9}	{85, 7}	{90, 11}	{95, 14}	{100, 11}	{105, 9}	{110, 11}	{115, 12}	{120, 12}	{125, 14}	{130, 11}	{135, 14}	{140, 14}	{145, 16}	{150, 18}	{155, 13}	{160, 13}	{165, 12}	{170, 10}	{175, 8}	{180, 9}	{185, 10}	{190, 12}	{195, 10}	{200, 10}	{205, 15}	{210, 10}	{215, 8}	{220, 5}	{225, 5}	{230, 4}	{235, 7}	{240, 11}	{245, 13}	{250, 12}	{255, 11}	{260, 13}	{265, 14}	{270, 14}	{275, 14}	{280, 10}	{285, 6}	{290, 10}	{295, 11}	{300, 12}	{305, 13}	{310, 16}	{315, 17}	{320, 8}	{325, 9}	{330, 11}	{335, 10}	{340, 10}	{345, 10}	{350, 4}	{355, 4}	{360, 2}	{365, 3}	{370, 7}	{375, 10}	{380, 12}	{385, 10}	{390, 12}	{395, 11}	{400, 14}	{405, 12}	{410, 11}	{415, 8}	{420, 8}	{425, 8}	{430, 10}	{435, 6}	{440, 8}	{445, 10}	{450, 10}	{455, 10}	{460, 8}	{465, 14}	{470, 9}	{475, 8}	{480, 7}	{485, 10}	{490, 7}	{495, 7}	{500, 8}	{}	{0, 10}	{5, 15}	{10, 16}	{15, 19}	{20, 14}	{25, 12}	{30, 6}	{35, 10}	{40, 8}	{45, 12}	{50, 11}	{55, 13}	{60, 8}	{65, 9}	{70, 7}	{75, 6}	{80, 5}	{85, 7}	{90, 6}	{95, 10}	{100, 9}	{105, 7}	{110, 8}	{115, 7}	{120, 10}	{125, 12}	{130, 8}	{135, 12}	{140, 11}	{145, 11}	{150, 10}	{155, 13}	{160, 10}	{165, 10}	{170, 10}	{175, 9}	{180, 14}	{185, 16}	{190, 13}	{195, 14}	{200, 12}	{205, 10}	{210, 14}	{215, 14}	{220, 13}	{225, 16}	{230, 14}	{235, 14}	{240, 10}	{245, 9}	{250, 13}	{255, 9}	{260, 9}	{265, 7}	{270, 10}	{275, 8}	{280, 8}	{285, 7}	{290, 12}	{295, 11}	{300, 13}	{305, 13}	{310, 7}	{315, 9}	{320, 7}	{325, 9}	{330, 7}	{335, 6}	{340, 8}	{345, 9}	{350, 14}	{355, 10}	{360, 13}	{365, 15}	{370, 9}	{375, 7}	{380, 9}	{385, 6}	{390, 6}	{395, 6}	{400, 6}	{405, 6}	{410, 10}	{415, 8}	{420, 14}	{425, 20}	{430, 14}	{435, 14}	{440, 13}	{445, 12}	{450, 12}	{455, 7}	{460, 4}	{465, 3}	{470, 6}	{475, 10}	{480, 9}	{485, 8}	{490, 6}	{495, 7}	{500, 2}	{}	{0, 10}	{5, 10}	{10, 11}	{15, 12}	{20, 12}	{25, 12}	{30, 12}	{35, 6}	{40, 10}	{45, 8}	{50, 10}	{55, 6}	{60, 9}	{65, 6}	{70, 5}	{75, 5}	{80, 5}	{85, 5}	{90, 6}	{95, 5}	{100, 9}	{105, 15}	{110, 12}	{115, 11}	{120, 12}	{125, 12}	{130, 19}	{135, 17}	{140, 15}	{145, 15}	{150, 14}	{155, 12}	{160, 11}	{165, 7}	{170, 10}	{175, 10}	{180, 6}	{185, 12}	{190, 13}	{195, 8}	{200, 11}	{205, 8}	{210, 9}	{215, 10}	{220, 10}	{225, 12}	{230, 10}	{235, 9}	{240, 9}	{245, 7}	{250, 8}	{255, 7}	{260, 5}	{265, 3}	{270, 9}	{275, 12}	{280, 7}	{285, 11}	{290, 8}	{295, 8}	{300, 5}	{305, 8}	{310, 10}	{315, 13}	{320, 14}	{325, 14}	{330, 16}	{335, 15}	{340, 13}	{345, 10}	{350, 9}	{355, 12}	{360, 12}	{365, 10}	{370, 14}	{375, 14}	{380, 12}	{385, 9}	{390, 13}	{395, 15}	{400, 11}	{405, 8}	{410, 9}	{415, 12}	{420, 10}	{425, 10}	{430, 11}	{435, 9}	{440, 7}	{445, 8}	{450, 9}	{455, 10}	{460, 5}	{465, 3}	{470, 9}	{475, 8}	{480, 11}	{485, 13}	{490, 11}	{495, 13}	{500, 13}	{}	{0, 10}	{5, 10}	{10, 8}	{15, 7}	{20, 9}	{25, 9}	{30, 9}	{35, 9}	{40, 10}	{45, 11}	{50, 14}	{55, 11}	{60, 7}	{65, 12}	{70, 12}	{75, 11}	{80, 7}	{85, 10}	{90, 11}	{95, 9}	{100, 8}	{105, 7}	{110, 8}	{115, 6}	{120, 9}	{125, 7}	{130, 9}	{135, 9}	{140, 6}	{145, 7}	{150, 8}	{155, 8}	{160, 7}	{165, 9}	{170, 11}	{175, 9}	{180, 10}	{185, 8}	{190, 7}	{195, 9}	{200, 6}	{205, 9}	{210, 10}	{215, 11}	{220, 10}	{225, 7}	{230, 7}	{235, 7}	{240, 7}	{245, 6}	{250, 6}	{255, 9}	{260, 6}	{265, 8}	{270, 7}	{275, 4}	{280, 5}	{285, 8}	{290, 6}	{295, 5}	{300, 5}	{305, 11}	{310, 12}	{315, 8}	{320, 15}	{325, 10}	{330, 12}	{335, 10}	{340, 9}	{345, 11}	{350, 12}	{355, 7}	{360, 7}	{365, 10}	{370, 18}	{375, 16}	{380, 12}	{385, 14}	{390, 13}	{395, 7}	{400, 2}	{405, 5}	{410, 6}	{415, 8}	{420, 12}	{425, 13}	{430, 7}	{435, 9}	{440, 14}	{445, 13}	{450, 14}	{455, 12}	{460, 9}	{465, 11}	{470, 12}	{475, 15}	{480, 16}	{485, 13}	{490, 6}	{495, 11}	{500, 14}	{}	{0, 10}	{5, 9}	{10, 8}	{15, 10}	{20, 8}	{25, 5}	{30, 10}	{35, 11}	{40, 12}	{45, 11}	{50, 11}	{55, 11}	{60, 7}	{65, 11}	{70, 9}	{75, 7}	{80, 11}	{85, 6}	{90, 7}	{95, 7}	{100, 8}	{105, 6}	{110, 8}	{115, 7}	{120, 11}	{125, 7}	{130, 9}	{135, 10}	{140, 9}	{145, 11}	{150, 11}	{155, 15}	{160, 12}	{165, 7}	{170, 7}	{175, 8}	{180, 9}	{185, 9}	{190, 10}	{195, 11}	{200, 12}	{205, 13}	{210, 12}	{215, 10}	{220, 10}	{225, 11}	{230, 9}	{235, 8}	{240, 10}	{245, 8}	{250, 9}	{255, 4}	{260, 7}	{265, 10}	{270, 9}	{275, 7}	{280, 9}	{285, 7}	{290, 6}	{295, 9}	{300, 9}	{305, 11}	{310, 12}	{315, 14}	{320, 11}	{325, 12}	{330, 13}	{335, 12}	{340, 9}	{345, 7}	{350, 8}	{355, 13}	{360, 12}	{365, 9}	{370, 7}	{375, 4}	{380, 6}	{385, 9}	{390, 9}	{395, 4}	{400, 5}	{405, 5}	{410, 6}	{415, 3}	{420, 4}	{425, 11}	{430, 16}	{435, 18}	{440, 17}	{445, 14}	{450, 15}	{455, 9}	{460, 7}	{465, 8}	{470, 6}	{475, 13}	{480, 9}	{485, 8}	{490, 6}	{495, 10}	{500, 9}	{}	{0, 10}	{5, 6}	{10, 8}	{15, 8}	{20, 9}	{25, 6}	{30, 9}	{35, 7}	{40, 7}	{45, 6}	{50, 12}	{55, 9}	{60, 5}	{65, 8}	{70, 7}	{75, 5}	{80, 3}	{85, 5}	{90, 6}	{95, 9}	{100, 8}	{105, 7}	{110, 6}	{115, 4}	{120, 6}	{125, 9}	{130, 7}	{135, 10}	{140, 7}	{145, 7}	{150, 5}	{155, 6}	{160, 5}	{165, 10}	{170, 11}	{175, 7}	{180, 4}	{185, 4}	{190, 9}	{195, 8}	{200, 11}	{205, 10}	{210, 11}	{215, 12}	{220, 12}	{225, 14}	{230, 14}	{235, 14}	{240, 11}	{245, 11}	{250, 11}	{255, 13}	{260, 11}	{265, 9}	{270, 10}	{275, 11}	{280, 7}	{285, 8}	{290, 10}	{295, 10}	{300, 8}	{305, 11}	{310, 8}	{315, 11}	{320, 12}	{325, 9}	{330, 11}	{335, 9}	{340, 9}	{345, 6}	{350, 8}	{355, 8}	{360, 9}	{365, 10}	{370, 10}	{375, 9}	{380, 10}	{385, 10}	{390, 11}	{395, 9}	{400, 9}	{405, 8}	{410, 9}	{415, 6}	{420, 7}	{425, 12}	{430, 9}	{435, 6}	{440, 9}	{445, 11}	{450, 11}	{455, 13}	{460, 12}	{465, 7}	{470, 5}	{475, 7}	{480, 8}	{485, 7}	{490, 6}	{495, 7}	{500, 12}	{}	{0, 10}	{5, 10}	{10, 6}	{15, 6}	{20, 8}	{25, 6}	{30, 8}	{35, 11}	{40, 10}	{45, 11}	{50, 12}	{55, 17}	{60, 16}	{65, 15}	{70, 16}	{75, 10}	{80, 10}	{85, 7}	{90, 5}	{95, 9}	{100, 13}	{105, 10}	{110, 14}	{115, 12}	{120, 14}	{125, 11}	{130, 13}	{135, 13}	{140, 17}	{145, 16}	{150, 17}	{155, 10}	{160, 7}	{165, 9}	{170, 7}	{175, 7}	{180, 7}	{185, 13}	{190, 12}	{195, 12}	{200, 14}	{205, 16}	{210, 17}	{215, 16}	{220, 17}	{225, 14}	{230, 20}	{235, 17}	{240, 13}	{245, 9}	{250, 10}	{255, 10}	{260, 11}	{265, 13}	{270, 13}	{275, 12}	{280, 13}	{285, 10}	{290, 13}	{295, 11}	{300, 12}	{305, 11}	{310, 10}	{315, 13}	{320, 13}	{325, 15}	{330, 15}	{335, 16}	{340, 16}	{345, 18}	{350, 13}	{355, 10}	{360, 10}	{365, 10}	{370, 13}	{375, 14}	{380, 11}	{385, 14}	{390, 12}	{395, 15}	{400, 11}	{405, 11}	{410, 9}	{415, 7}	{420, 10}	{425, 12}	{430, 8}	{435, 12}	{440, 13}	{445, 8}	{450, 7}	{455, 7}	{460, 7}	{465, 7}	{470, 6}	{475, 3}	{480, 5}	{485, 6}	{490, 8}	{495, 8}	{500, 10}	{}	{0, 10}	{5, 10}	{10, 8}	{15, 5}	{20, 7}	{25, 11}	{30, 13}	{35, 11}	{40, 13}	{45, 12}	{50, 11}	{55, 10}	{60, 15}	{65, 15}	{70, 12}	{75, 14}	{80, 10}	{85, 8}	{90, 10}	{95, 16}	{100, 14}	{105, 19}	{110, 19}	{115, 16}	{120, 13}	{125, 14}	{130, 19}	{135, 11}	{140, 11}	{145, 8}	{150, 10}	{155, 12}	{160, 12}	{165, 10}	{170, 9}	{175, 12}	{180, 12}	{185, 9}	{190, 9}	{195, 6}	{200, 10}	{205, 11}	{210, 14}	{215, 14}	{220, 13}	{225, 10}	{230, 10}	{235, 4}	{240, 7}	{245, 5}	{250, 7}	{255, 8}	{260, 8}	{265, 4}	{270, 8}	{275, 7}	{280, 5}	{285, 12}	{290, 10}	{295, 7}	{300, 11}	{305, 12}	{310, 9}	{315, 13}	{320, 13}	{325, 12}	{330, 12}	{335, 12}	{340, 10}	{345, 7}	{350, 7}	{355, 10}	{360, 10}	{365, 7}	{370, 7}	{375, 9}	{380, 8}	{385, 8}	{390, 8}	{395, 8}	{400, 9}	{405, 10}	{410, 9}	{415, 7}	{420, 10}	{425, 11}	{430, 11}	{435, 12}	{440, 10}	{445, 13}	{450, 12}	{455, 8}	{460, 13}	{465, 14}	{470, 8}	{475, 6}	{480, 5}	{485, 9}	{490, 7}	{495, 7}	{500, 11}	{}	{0, 10}	{5, 11}	{10, 5}	{15, 5}	{20, 9}	{25, 12}	{30, 14}	{35, 19}	{40, 18}	{45, 18}	{50, 15}	{55, 12}	{60, 12}	{65, 14}	{70, 15}	{75, 15}	{80, 12}	{85, 7}	{90, 10}	{95, 11}	{100, 7}	{105, 12}	{110, 13}	{115, 9}	{120, 10}	{125, 13}	{130, 13}	{135, 10}	{140, 12}	{145, 5}	{150, 10}	{155, 7}	{160, 10}	{165, 12}	{170, 14}	{175, 11}	{180, 12}	{185, 10}	{190, 7}	{195, 5}	{200, 5}	{205, 7}	{210, 4}	{215, 7}	{220, 10}	{225, 6}	{230, 5}	{235, 6}	{240, 10}	{245, 11}	{250, 7}	{255, 5}	{260, 7}	{265, 8}	{270, 9}	{275, 9}	{280, 12}	{285, 8}	{290, 6}	{295, 6}	{300, 11}	{305, 12}	{310, 11}	{315, 11}	{320, 11}	{325, 11}	{330, 12}	{335, 8}	{340, 5}	{345, 6}	{350, 8}	{355, 11}	{360, 18}	{365, 12}	{370, 10}	{375, 12}	{380, 13}	{385, 15}	{390, 10}	{395, 11}	{400, 8}	{405, 9}	{410, 8}	{415, 9}	{420, 8}	{425, 11}	{430, 9}	{435, 9}	{440, 11}	{445, 12}	{450, 14}	{455, 11}	{460, 8}	{465, 8}	{470, 7}	{475, 11}	{480, 15}	{485, 17}	{490, 17}	{495, 20}	{500, 20}	{}	{0, 10}	{5, 6}	{10, 7}	{15, 8}	{20, 8}	{25, 2}	{30, 9}	{35, 8}	{40, 8}	{45, 9}	{50, 12}	{55, 13}	{60, 13}	{65, 8}	{70, 14}	{75, 13}	{80, 18}	{85, 17}	{90, 14}	{95, 9}	{100, 11}	{105, 11}	{110, 9}	{115, 14}	{120, 13}	{125, 14}	{130, 17}	{135, 13}	{140, 9}	{145, 4}	{150, 8}	{155, 6}	{160, 5}	{165, 5}	{170, 4}	{175, 8}	{180, 9}	{185, 10}	{190, 14}	{195, 14}	{200, 14}	{205, 15}	{210, 16}	{215, 13}	{220, 17}	{225, 13}	{230, 12}	{235, 16}	{240, 10}	{245, 14}	{250, 12}	{255, 10}	{260, 9}	{265, 6}	{270, 7}	{275, 7}	{280, 4}	{285, 8}	{290, 6}	{295, 2}	{300, 6}	{305, 5}	{310, 8}	{315, 10}	{320, 12}	{325, 9}	{330, 11}	{335, 11}	{340, 8}	{345, 10}	{350, 10}	{355, 10}	{360, 16}	{365, 11}	{370, 13}	{375, 11}	{380, 11}	{385, 8}	{390, 8}	{395, 9}	{400, 9}	{405, 14}	{410, 14}	{415, 8}	{420, 8}	{425, 11}	{430, 13}	{435, 11}	{440, 9}	{445, 5}	{450, 8}	{455, 6}	{460, 6}	{465, 4}	{470, 3}	{475, 6}	{480, 9}	{485, 6}	{490, 6}	{495, 9}	{500, 9}	{}	{0, 10}	{5, 9}	{10, 10}	{15, 11}	{20, 8}	{25, 13}	{30, 9}	{35, 9}	{40, 11}	{45, 10}	{50, 5}	{55, 11}	{60, 10}	{65, 10}	{70, 7}	{75, 10}	{80, 11}	{85, 11}	{90, 9}	{95, 5}	{100, 3}	{105, 6}	{110, 8}	{115, 9}	{120, 10}	{125, 9}	{130, 12}	{135, 9}	{140, 8}	{145, 13}	{150, 15}	{155, 13}	{160, 9}	{165, 11}	{170, 12}	{175, 13}	{180, 15}	{185, 15}	{190, 12}	{195, 10}	{200, 8}	{205, 12}	{210, 19}	{215, 15}	{220, 10}	{225, 10}	{230, 10}	{235, 12}	{240, 11}	{245, 12}	{250, 13}	{255, 10}	{260, 9}	{265, 13}	{270, 11}	{275, 7}	{280, 10}	{285, 14}	{290, 18}	{295, 19}	{300, 14}	{305, 14}	{310, 7}	{315, 7}	{320, 8}	{325, 10}	{330, 11}	{335, 9}	{340, 8}	{345, 6}	{350, 7}	{355, 7}	{360, 9}	{365, 9}	{370, 15}	{375, 14}	{380, 12}	{385, 7}	{390, 16}	{395, 17}	{400, 8}	{405, 6}	{410, 4}	{415, 6}	{420, 11}	{425, 5}	{430, 5}	{435, 3}	{440, 9}	{445, 16}	{450, 10}	{455, 13}	{460, 18}	{465, 11}	{470, 10}	{475, 4}	{480, 9}	{485, 14}	{490, 13}	{495, 6}	{500, 4}	{}	{0, 10}	{5, 11}	{10, 10}	{15, 6}	{20, 11}	{25, 10}	{30, 10}	{35, 12}	{40, 11}	{45, 10}	{50, 6}	{55, 12}	{60, 7}	{65, 13}	{70, 18}	{75, 17}	{80, 11}	{85, 11}	{90, 10}	{95, 17}	{100, 16}	{105, 14}	{110, 12}	{115, 10}	{120, 7}	{125, 9}	{130, 7}	{135, 8}	{140, 13}	{145, 9}	{150, 7}	{155, 14}	{160, 14}	{165, 11}	{170, 12}	{175, 10}	{180, 17}	{185, 14}	{190, 15}	{195, 13}	{200, 9}	{205, 16}	{210, 15}	{215, 10}	{220, 5}	{225, 11}	{230, 9}	{235, 8}	{240, 7}	{245, 7}	{250, 5}	{255, 6}	{260, 9}	{265, 10}	{270, 12}	{275, 11}	{280, 11}	{285, 11}	{290, 10}	{295, 8}	{300, 10}	{305, 13}	{310, 13}	{315, 9}	{320, 12}	{325, 11}	{330, 13}	{335, 9}	{340, 6}	{345, 6}	{350, 15}	{355, 9}	{360, 13}	{365, 15}	{370, 13}	{375, 14}	{380, 17}	{385, 17}	{390, 16}	{395, 9}	{400, 10}	{405, 10}	{410, 11}	{415, 11}	{420, 9}	{425, 9}	{430, 9}	{435, 7}	{440, 6}	{445, 10}	{450, 9}	{455, 9}	{460, 10}	{465, 9}	{470, 11}	{475, 12}	{480, 7}	{485, 6}	{490, 5}	{495, 5}	{500, 8}	{}	{0, 10}	{5, 5}	{10, 5}	{15, 5}	{20, 10}	{25, 12}	{30, 16}	{35, 19}	{40, 18}	{45, 17}	{50, 15}	{55, 10}	{60, 11}	{65, 12}	{70, 7}	{75, 7}	{80, 12}	{85, 14}	{90, 13}	{95, 10}	{100, 11}	{105, 11}	{110, 13}	{115, 11}	{120, 8}	{125, 12}	{130, 9}	{135, 7}	{140, 12}	{145, 8}	{150, 10}	{155, 14}	{160, 17}	{165, 16}	{170, 23}	{175, 21}	{180, 20}	{185, 19}	{190, 16}	{195, 14}	{200, 14}	{205, 11}	{210, 12}	{215, 9}	{220, 8}	{225, 10}	{230, 9}	{235, 8}	{240, 12}	{245, 11}	{250, 6}	{255, 8}	{260, 15}	{265, 15}	{270, 10}	{275, 10}	{280, 11}	{285, 8}	{290, 8}	{295, 10}	{300, 14}	{305, 17}	{310, 12}	{315, 11}	{320, 5}	{325, 9}	{330, 9}	{335, 12}	{340, 9}	{345, 7}	{350, 9}	{355, 10}	{360, 10}	{365, 9}	{370, 9}	{375, 9}	{380, 11}	{385, 8}	{390, 13}	{395, 10}	{400, 12}	{405, 8}	{410, 8}	{415, 6}	{420, 6}	{425, 7}	{430, 9}	{435, 11}	{440, 12}	{445, 9}	{450, 16}	{455, 12}	{460, 9}	{465, 9}	{470, 5}	{475, 9}	{480, 6}	{485, 5}	{490, 10}	{495, 11}	{500, 12}	{}	{0, 10}	{5, 6}	{10, 4}	{15, 7}	{20, 9}	{25, 12}	{30, 12}	{35, 12}	{40, 4}	{45, 9}	{50, 7}	{55, 8}	{60, 11}	{65, 13}	{70, 13}	{75, 12}	{80, 10}	{85, 12}	{90, 11}	{95, 10}	{100, 11}	{105, 10}	{110, 8}	{115, 8}	{120, 13}	{125, 15}	{130, 17}	{135, 20}	{140, 12}	{145, 12}	{150, 12}	{155, 9}	{160, 13}	{165, 7}	{170, 10}	{175, 10}	{180, 7}	{185, 8}	{190, 9}	{195, 10}	{200, 8}	{205, 8}	{210, 11}	{215, 14}	{220, 11}	{225, 11}	{230, 12}	{235, 9}	{240, 13}	{245, 11}	{250, 9}	{255, 12}	{260, 12}	{265, 5}	{270, 8}	{275, 6}	{280, 5}	{285, 7}	{290, 9}	{295, 13}	{300, 11}	{305, 11}	{310, 10}	{315, 11}	{320, 13}	{325, 12}	{330, 9}	{335, 11}	{340, 8}	{345, 9}	{350, 9}	{355, 10}	{360, 10}	{365, 10}	{370, 12}	{375, 11}	{380, 8}	{385, 9}	{390, 11}	{395, 8}	{400, 8}	{405, 10}	{410, 16}	{415, 16}	{420, 10}	{425, 11}	{430, 15}	{435, 8}	{440, 9}	{445, 10}	{450, 8}	{455, 11}	{460, 8}	{465, 13}	{470, 10}	{475, 8}	{480, 12}	{485, 11}	{490, 12}	{495, 11}	{500, 11}	{}	{0, 10}	{5, 9}	{10, 11}	{15, 13}	{20, 12}	{25, 12}	{30, 8}	{35, 3}	{40, 4}	{45, 6}	{50, 5}	{55, 5}	{60, 9}	{65, 11}	{70, 11}	{75, 16}	{80, 15}	{85, 11}	{90, 10}	{95, 8}	{100, 9}	{105, 7}	{110, 9}	{115, 10}	{120, 10}	{125, 7}	{130, 10}	{135, 4}	{140, 10}	{145, 9}	{150, 11}	{155, 12}	{160, 6}	{165, 10}	{170, 9}	{175, 12}	{180, 8}	{185, 6}	{190, 11}	{195, 11}	{200, 11}	{205, 7}	{210, 13}	{215, 12}	{220, 11}	{225, 7}	{230, 12}	{235, 7}	{240, 9}	{245, 14}	{250, 13}	{255, 7}	{260, 8}	{265, 10}	{270, 12}	{275, 10}	{280, 14}	{285, 9}	{290, 11}	{295, 12}	{300, 11}	{305, 11}	{310, 8}	{315, 15}	{320, 17}	{325, 14}	{330, 13}	{335, 20}	{340, 13}	{345, 14}	{350, 12}	{355, 11}	{360, 15}	{365, 12}	{370, 16}	{375, 13}	{380, 16}	{385, 14}	{390, 17}	{395, 15}	{400, 15}	{405, 11}	{410, 10}	{415, 11}	{420, 13}	{425, 9}	{430, 5}	{435, 6}	{440, 7}	{445, 5}	{450, 10}	{455, 11}	{460, 13}	{465, 12}	{470, 9}	{475, 16}	{480, 21}	{485, 19}	{490, 19}	{495, 16}	{500, 12}	{}	{0, 10}	{5, 12}	{10, 16}	{15, 14}	{20, 12}	{25, 10}	{30, 13}	{35, 12}	{40, 6}	{45, 6}	{50, 10}	{55, 7}	{60, 4}	{65, 6}	{70, 7}	{75, 6}	{80, 8}	{85, 11}	{90, 7}	{95, 6}	{100, 10}	{105, 9}	{110, 10}	{115, 7}	{120, 11}	{125, 10}	{130, 7}	{135, 7}	{140, 10}	{145, 7}	{150, 6}	{155, 7}	{160, 6}	{165, 6}	{170, 5}	{175, 5}	{180, 10}	{185, 8}	{190, 9}	{195, 8}	{200, 5}	{205, 4}	{210, 5}	{215, 8}	{220, 9}	{225, 10}	{230, 9}	{235, 14}	{240, 9}	{245, 7}	{250, 10}	{255, 10}	{260, 6}	{265, 10}	{270, 8}	{275, 9}	{280, 11}	{285, 18}	{290, 14}	{295, 10}	{300, 9}	{305, 11}	{310, 8}	{315, 10}	{320, 5}	{325, 9}	{330, 12}	{335, 13}	{340, 12}	{345, 14}	{350, 16}	{355, 11}	{360, 9}	{365, 10}	{370, 11}	{375, 9}	{380, 5}	{385, 9}	{390, 13}	{395, 12}	{400, 10}	{405, 13}	{410, 11}	{415, 11}	{420, 13}	{425, 10}	{430, 7}	{435, 7}	{440, 11}	{445, 12}	{450, 13}	{455, 16}	{460, 17}	{465, 18}	{470, 15}	{475, 12}	{480, 11}	{485, 8}	{490, 7}	{495, 7}	{500, 7}	{}	{0, 10}	{5, 7}	{10, 12}	{15, 9}	{20, 8}	{25, 9}	{30, 9}	{35, 9}	{40, 8}	{45, 5}	{50, 5}	{55, 9}	{60, 10}	{65, 11}	{70, 8}	{75, 9}	{80, 12}	{85, 11}	{90, 9}	{95, 8}	{100, 9}	{105, 7}	{110, 11}	{115, 8}	{120, 8}	{125, 3}	{130, 5}	{135, 12}	{140, 11}	{145, 9}	{150, 8}	{155, 11}	{160, 11}	{165, 11}	{170, 10}	{175, 7}	{180, 8}	{185, 7}	{190, 7}	{195, 7}	{200, 8}	{205, 7}	{210, 8}	{215, 9}	{220, 10}	{225, 7}	{230, 10}	{235, 11}	{240, 13}	{245, 12}	{250, 8}	{255, 7}	{260, 7}	{265, 11}	{270, 10}	{275, 10}	{280, 11}	{285, 13}	{290, 15}	{295, 11}	{300, 8}	{305, 7}	{310, 10}	{315, 15}	{320, 12}	{325, 10}	{330, 7}	{335, 11}	{340, 9}	{345, 9}	{350, 8}	{355, 8}	{360, 12}	{365, 12}	{370, 12}	{375, 11}	{380, 12}	{385, 9}	{390, 5}	{395, 13}	{400, 12}	{405, 11}	{410, 11}	{415, 11}	{420, 9}	{425, 6}	{430, 10}	{435, 9}	{440, 6}	{445, 7}	{450, 11}	{455, 9}	{460, 8}	{465, 9}	{470, 9}	{475, 9}	{480, 13}	{485, 9}	{490, 11}	{495, 9}	{500, 6}	{}	{0, 10}	{5, 12}	{10, 11}	{15, 9}	{20, 12}	{25, 7}	{30, 10}	{35, 8}	{40, 10}	{45, 10}	{50, 12}	{55, 9}	{60, 10}	{65, 12}	{70, 11}	{75, 10}	{80, 17}	{85, 12}	{90, 13}	{95, 8}	{100, 10}	{105, 8}	{110, 7}	{115, 7}	{120, 12}	{125, 14}	{130, 12}	{135, 12}	{140, 13}	{145, 12}	{150, 9}	{155, 12}	{160, 15}	{165, 14}	{170, 11}	{175, 14}	{180, 9}	{185, 7}	{190, 8}	{195, 3}	{200, 8}	{205, 7}	{210, 8}	{215, 10}	{220, 11}	{225, 10}	{230, 16}	{235, 11}	{240, 13}	{245, 9}	{250, 12}	{255, 11}	{260, 12}	{265, 10}	{270, 11}	{275, 13}	{280, 7}	{285, 6}	{290, 10}	{295, 11}	{300, 10}	{305, 11}	{310, 12}	{315, 15}	{320, 9}	{325, 11}	{330, 6}	{335, 6}	{340, 9}	{345, 4}	{350, 6}	{355, 8}	{360, 7}	{365, 7}	{370, 13}	{375, 12}	{380, 14}	{385, 15}	{390, 13}	{395, 10}	{400, 10}	{405, 12}	{410, 12}	{415, 11}	{420, 17}	{425, 14}	{430, 14}	{435, 12}	{440, 10}	{445, 14}	{450, 14}	{455, 11}	{460, 12}	{465, 14}	{470, 18}	{475, 10}	{480, 11}	{485, 10}	{490, 9}	{495, 12}	{500, 7}	{}	{0, 10}	{5, 8}	{10, 10}	{15, 11}	{20, 11}	{25, 5}	{30, 6}	{35, 5}	{40, 5}	{45, 5}	{50, 11}	{55, 7}	{60, 7}	{65, 10}	{70, 4}	{75, 10}	{80, 9}	{85, 10}	{90, 7}	{95, 8}	{100, 6}	{105, 7}	{110, 5}	{115, 4}	{120, 3}	{125, 5}	{130, 7}	{135, 13}	{140, 10}	{145, 15}	{150, 16}	{155, 15}	{160, 12}	{165, 10}	{170, 8}	{175, 9}	{180, 5}	{185, 5}	{190, 7}	{195, 8}	{200, 12}	{205, 9}	{210, 10}	{215, 11}	{220, 12}	{225, 9}	{230, 11}	{235, 9}	{240, 16}	{245, 8}	{250, 9}	{255, 10}	{260, 9}	{265, 9}	{270, 7}	{275, 7}	{280, 6}	{285, 10}	{290, 11}	{295, 11}	{300, 11}	{305, 14}	{310, 12}	{315, 14}	{320, 16}	{325, 17}	{330, 17}	{335, 16}	{340, 16}	{345, 21}	{350, 13}	{355, 12}	{360, 12}	{365, 12}	{370, 13}	{375, 9}	{380, 5}	{385, 9}	{390, 8}	{395, 10}	{400, 8}	{405, 13}	{410, 8}	{415, 14}	{420, 10}	{425, 16}	{430, 15}	{435, 10}	{440, 12}	{445, 12}	{450, 9}	{455, 9}	{460, 6}	{465, 10}	{470, 7}	{475, 7}	{480, 7}	{485, 7}	{490, 7}	{495, 11}	{500, 11}	{}	{0, 10}	{5, 11}	{10, 10}	{15, 8}	{20, 8}	{25, 11}	{30, 11}	{35, 12}	{40, 11}	{45, 9}	{50, 7}	{55, 6}	{60, 9}	{65, 11}	{70, 9}	{75, 13}	{80, 15}	{85, 17}	{90, 23}	{95, 14}	{100, 8}	{105, 11}	{110, 5}	{115, 4}	{120, 7}	{125, 11}	{130, 9}	{135, 14}	{140, 14}	{145, 8}	{150, 4}	{155, 7}	{160, 9}	{165, 10}	{170, 12}	{175, 11}	{180, 11}	{185, 11}	{190, 10}	{195, 6}	{200, 6}	{205, 4}	{210, 3}	{215, 2}	{220, 3}	{225, 9}	{230, 11}	{235, 13}	{240, 10}	{245, 10}	{250, 16}	{255, 12}	{260, 14}	{265, 13}	{270, 12}	{275, 10}	{280, 15}	{285, 14}	{290, 13}	{295, 13}	{300, 9}	{305, 12}	{310, 10}	{315, 13}	{320, 11}	{325, 11}	{330, 9}	{335, 11}	{340, 13}	{345, 12}	{350, 16}	{355, 13}	{360, 12}	{365, 13}	{370, 10}	{375, 10}	{380, 6}	{385, 7}	{390, 6}	{395, 3}	{400, 4}	{405, 10}	{410, 14}	{415, 10}	{420, 10}	{425, 10}	{430, 7}	{435, 9}	{440, 10}	{445, 13}	{450, 15}	{455, 6}	{460, 8}	{465, 8}	{470, 8}	{475, 13}	{480, 8}	{485, 6}	{490, 6}	{495, 7}	{500, 9}	{}	{0, 10}	{5, 13}	{10, 15}	{15, 12}	{20, 9}	{25, 14}	{30, 12}	{35, 13}	{40, 16}	{45, 12}	{50, 10}	{55, 7}	{60, 7}	{65, 8}	{70, 10}	{75, 10}	{80, 15}	{85, 9}	{90, 14}	{95, 14}	{100, 17}	{105, 15}	{110, 11}	{115, 13}	{120, 13}	{125, 13}	{130, 14}	{135, 11}	{140, 12}	{145, 14}	{150, 14}	{155, 12}	{160, 9}	{165, 6}	{170, 4}	{175, 6}	{180, 3}	{185, 3}	{190, 5}	{195, 6}	{200, 8}	{205, 8}	{210, 10}	{215, 14}	{220, 14}	{225, 11}	{230, 14}	{235, 6}	{240, 5}	{245, 5}	{250, 4}	{255, 5}	{260, 3}	{265, 4}	{270, 3}	{275, 5}	{280, 9}	{285, 5}	{290, 6}	{295, 3}	{300, 7}	{305, 7}	{310, 10}	{315, 11}	{320, 7}	{325, 4}	{330, 8}	{335, 12}	{340, 8}	{345, 11}	{350, 9}	{355, 16}	{360, 9}	{365, 12}	{370, 9}	{375, 6}	{380, 5}	{385, 11}	{390, 7}	{395, 12}	{400, 10}	{405, 11}	{410, 12}	{415, 9}	{420, 10}	{425, 12}	{430, 14}	{435, 9}	{440, 8}	{445, 9}	{450, 11}	{455, 7}	{460, 8}	{465, 8}	{470, 14}	{475, 12}	{480, 12}	{485, 13}	{490, 10}	{495, 12}	{500, 13}	{}	{0, 10}	{5, 12}	{10, 13}	{15, 13}	{20, 12}	{25, 13}	{30, 12}	{35, 9}	{40, 8}	{45, 10}	{50, 11}	{55, 11}	{60, 13}	{65, 12}	{70, 10}	{75, 10}	{80, 7}	{85, 9}	{90, 9}	{95, 12}	{100, 12}	{105, 11}	{110, 6}	{115, 9}	{120, 11}	{125, 9}	{130, 8}	{135, 9}	{140, 12}	{145, 8}	{150, 7}	{155, 8}	{160, 7}	{165, 8}	{170, 6}	{175, 5}	{180, 8}	{185, 7}	{190, 11}	{195, 11}	{200, 13}	{205, 15}	{210, 15}	{215, 10}	{220, 12}	{225, 9}	{230, 11}	{235, 12}	{240, 11}	{245, 13}	{250, 14}	{255, 11}	{260, 10}	{265, 11}	{270, 11}	{275, 10}	{280, 14}	{285, 13}	{290, 16}	{295, 16}	{300, 15}	{305, 10}	{310, 10}	{315, 12}	{320, 8}	{325, 6}	{330, 8}	{335, 10}	{340, 10}	{345, 11}	{350, 5}	{355, 6}	{360, 10}	{365, 6}	{370, 9}	{375, 6}	{380, 1}	{385, 6}	{390, 5}	{395, 6}	{400, 8}	{405, 10}	{410, 11}	{415, 9}	{420, 9}	{425, 6}	{430, 8}	{435, 9}	{440, 13}	{445, 14}	{450, 12}	{455, 16}	{460, 14}	{465, 17}	{470, 12}	{475, 8}	{480, 8}	{485, 6}	{490, 8}	{495, 12}	{500, 12}	{}	{0, 10}	{5, 7}	{10, 9}	{15, 12}	{20, 9}	{25, 8}	{30, 10}	{35, 10}	{40, 7}	{45, 8}	{50, 8}	{55, 9}	{60, 10}	{65, 8}	{70, 8}	{75, 9}	{80, 8}	{85, 7}	{90, 7}	{95, 11}	{100, 10}	{105, 13}	{110, 13}	{115, 11}	{120, 9}	{125, 8}	{130, 9}	{135, 10}	{140, 13}	{145, 17}	{150, 14}	{155, 15}	{160, 18}	{165, 19}	{170, 10}	{175, 8}	{180, 5}	{185, 6}	{190, 6}	{195, 6}	{200, 6}	{205, 6}	{210, 7}	{215, 10}	{220, 12}	{225, 14}	{230, 15}	{235, 15}	{240, 12}	{245, 10}	{250, 14}	{255, 13}	{260, 16}	{265, 17}	{270, 12}	{275, 9}	{280, 10}	{285, 10}	{290, 8}	{295, 9}	{300, 11}	{305, 10}	{310, 6}	{315, 11}	{320, 10}	{325, 14}	{330, 10}	{335, 10}	{340, 8}	{345, 9}	{350, 11}	{355, 10}	{360, 13}	{365, 13}	{370, 13}	{375, 13}	{380, 11}	{385, 14}	{390, 12}	{395, 12}	{400, 13}	{405, 11}	{410, 12}	{415, 6}	{420, 7}	{425, 3}	{430, 7}	{435, 8}	{440, 7}	{445, 3}	{450, 7}	{455, 8}	{460, 8}	{465, 11}	{470, 10}	{475, 10}	{480, 8}	{485, 9}	{490, 9}	{495, 14}	{500, 8}	{}	{0, 10}	{5, 12}	{10, 10}	{15, 4}	{20, 4}	{25, 9}	{30, 8}	{35, 11}	{40, 9}	{45, 11}	{50, 12}	{55, 9}	{60, 8}	{65, 11}	{70, 9}	{75, 10}	{80, 9}	{85, 10}	{90, 12}	{95, 15}	{100, 16}	{105, 16}	{110, 10}	{115, 7}	{120, 16}	{125, 14}	{130, 13}	{135, 14}	{140, 14}	{145, 12}	{150, 11}	{155, 11}	{160, 11}	{165, 5}	{170, 5}	{175, 3}	{180, 4}	{185, 6}	{190, 7}	{195, 8}	{200, 8}	{205, 8}	{210, 9}	{215, 14}	{220, 13}	{225, 16}	{230, 15}	{235, 15}	{240, 12}	{245, 9}	{250, 9}	{255, 11}	{260, 14}	{265, 10}	{270, 17}	{275, 13}	{280, 16}	{285, 13}	{290, 16}	{295, 21}	{300, 15}	{305, 12}	{310, 11}	{315, 12}	{320, 6}	{325, 6}	{330, 9}	{335, 15}	{340, 16}	{345, 16}	{350, 13}	{355, 9}	{360, 7}	{365, 6}	{370, 9}	{375, 12}	{380, 10}	{385, 6}	{390, 3}	{395, 3}	{400, 4}	{405, 8}	{410, 10}	{415, 10}	{420, 12}	{425, 10}	{430, 12}	{435, 8}	{440, 5}	{445, 8}	{450, 9}	{455, 10}	{460, 11}	{465, 13}	{470, 10}	{475, 13}	{480, 12}	{485, 13}	{490, 10}	{495, 10}	{500, 10}	{}	{0, 10}	{5, 11}	{10, 10}	{15, 10}	{20, 5}	{25, 12}	{30, 12}	{35, 13}	{40, 14}	{45, 14}	{50, 13}	{55, 11}	{60, 10}	{65, 10}	{70, 14}	{75, 13}	{80, 8}	{85, 9}	{90, 14}	{95, 14}	{100, 11}	{105, 12}	{110, 15}	{115, 14}	{120, 9}	{125, 10}	{130, 9}	{135, 6}	{140, 10}	{145, 13}	{150, 9}	{155, 7}	{160, 9}	{165, 13}	{170, 8}	{175, 7}	{180, 4}	{185, 5}	{190, 5}	{195, 8}	{200, 4}	{205, 5}	{210, 3}	{215, 6}	{220, 8}	{225, 6}	{230, 4}	{235, 7}	{240, 6}	{245, 6}	{250, 6}	{255, 8}	{260, 10}	{265, 9}	{270, 8}	{275, 8}	{280, 5}	{285, 6}	{290, 5}	{295, 5}	{300, 6}	{305, 8}	{310, 9}	{315, 10}	{320, 13}	{325, 10}	{330, 8}	{335, 10}	{340, 11}	{345, 6}	{350, 7}	{355, 5}	{360, 11}	{365, 7}	{370, 8}	{375, 9}	{380, 14}	{385, 14}	{390, 14}	{395, 9}	{400, 11}	{405, 11}	{410, 10}	{415, 11}	{420, 8}	{425, 12}	{430, 15}	{435, 12}	{440, 8}	{445, 7}	{450, 7}	{455, 8}	{460, 9}	{465, 6}	{470, 8}	{475, 7}	{480, 12}	{485, 10}	{490, 10}	{495, 15}	{500, 14}	{}	{0, 10}	{5, 14}	{10, 10}	{15, 15}	{20, 12}	{25, 12}	{30, 10}	{35, 8}	{40, 12}	{45, 15}	{50, 13}	{55, 15}	{60, 11}	{65, 15}	{70, 16}	{75, 15}	{80, 16}	{85, 13}	{90, 11}	{95, 14}	{100, 13}	{105, 7}	{110, 9}	{115, 11}	{120, 8}	{125, 13}	{130, 12}	{135, 7}	{140, 6}	{145, 5}	{150, 7}	{155, 11}	{160, 12}	{165, 10}	{170, 6}	{175, 8}	{180, 9}	{185, 10}	{190, 9}	{195, 6}	{200, 5}	{205, 6}	{210, 4}	{215, 2}	{220, 8}	{225, 7}	{230, 9}	{235, 10}	{240, 9}	{245, 8}	{250, 9}	{255, 10}	{260, 11}	{265, 9}	{270, 5}	{275, 5}	{280, 7}	{285, 7}	{290, 5}	{295, 7}	{300, 12}	{305, 11}	{310, 9}	{315, 9}	{320, 7}	{325, 8}	{330, 9}	{335, 7}	{340, 6}	{345, 7}	{350, 5}	{355, 10}	{360, 8}	{365, 8}	{370, 5}	{375, 7}	{380, 5}	{385, 7}	{390, 5}	{395, 7}	{400, 8}	{405, 6}	{410, 10}	{415, 9}	{420, 9}	{425, 12}	{430, 8}	{435, 10}	{440, 20}	{445, 16}	{450, 13}	{455, 13}	{460, 15}	{465, 15}	{470, 15}	{475, 10}	{480, 7}	{485, 9}	{490, 6}	{495, 12}	{500, 9}	{}	{0, 10}	{5, 11}	{10, 13}	{15, 16}	{20, 8}	{25, 6}	{30, 6}	{35, 10}	{40, 9}	{45, 10}	{50, 14}	{55, 11}	{60, 13}	{65, 9}	{70, 8}	{75, 10}	{80, 9}	{85, 16}	{90, 15}	{95, 12}	{100, 7}	{105, 10}	{110, 9}	{115, 8}	{120, 7}	{125, 14}	{130, 12}	{135, 10}	{140, 10}	{145, 11}	{150, 10}	{155, 8}	{160, 9}	{165, 12}	{170, 14}	{175, 13}	{180, 13}	{185, 13}	{190, 12}	{195, 9}	{200, 11}	{205, 10}	{210, 10}	{215, 10}	{220, 8}	{225, 6}	{230, 7}	{235, 7}	{240, 10}	{245, 13}	{250, 13}	{255, 13}	{260, 8}	{265, 8}	{270, 8}	{275, 9}	{280, 14}	{285, 13}	{290, 14}	{295, 13}	{300, 11}	{305, 11}	{310, 11}	{315, 12}	{320, 14}	{325, 8}	{330, 9}	{335, 11}	{340, 19}	{345, 17}	{350, 10}	{355, 14}	{360, 19}	{365, 15}	{370, 14}	{375, 10}	{380, 12}	{385, 14}	{390, 17}	{395, 14}	{400, 18}	{405, 10}	{410, 13}	{415, 11}	{420, 12}	{425, 8}	{430, 9}	{435, 10}	{440, 13}	{445, 12}	{450, 12}	{455, 9}	{460, 8}	{465, 7}	{470, 8}	{475, 6}	{480, 7}	{485, 6}	{490, 7}	{495, 7}	{500, 5}	{}	{0, 10}	{5, 9}	{10, 10}	{15, 12}	{20, 9}	{25, 16}	{30, 11}	{35, 14}	{40, 12}	{45, 16}	{50, 12}	{55, 14}	{60, 13}	{65, 13}	{70, 12}	{75, 10}	{80, 12}	{85, 7}	{90, 9}	{95, 10}	{100, 10}	{105, 13}	{110, 11}	{115, 13}	{120, 11}	{125, 9}	{130, 11}	{135, 11}	{140, 11}	{145, 11}	{150, 11}	{155, 7}	{160, 11}	{165, 13}	{170, 15}	{175, 9}	{180, 6}	{185, 9}	{190, 8}	{195, 7}	{200, 4}	{205, 9}	{210, 11}	{215, 12}	{220, 12}	{225, 11}	{230, 9}	{235, 7}	{240, 6}	{245, 6}	{250, 8}	{255, 10}	{260, 8}	{265, 10}	{270, 8}	{275, 8}	{280, 9}	{285, 11}	{290, 7}	{295, 10}	{300, 6}	{305, 7}	{310, 7}	{315, 7}	{320, 7}	{325, 6}	{330, 5}	{335, 5}	{340, 9}	{345, 5}	{350, 7}	{355, 8}	{360, 9}	{365, 11}	{370, 8}	{375, 12}	{380, 17}	{385, 19}	{390, 19}	{395, 13}	{400, 17}	{405, 14}	{410, 11}	{415, 13}	{420, 12}	{425, 11}	{430, 12}	{435, 8}	{440, 6}	{445, 8}	{450, 8}	{455, 10}	{460, 10}	{465, 9}	{470, 8}	{475, 15}	{480, 13}	{485, 13}	{490, 9}	{495, 9}	{500, 9}	{}	{0, 10}	{5, 15}	{10, 14}	{15, 13}	{20, 11}	{25, 8}	{30, 8}	{35, 12}	{40, 10}	{45, 5}	{50, 8}	{55, 13}	{60, 12}	{65, 7}	{70, 7}	{75, 4}	{80, 6}	{85, 5}	{90, 5}	{95, 8}	{100, 11}	{105, 8}	{110, 12}	{115, 13}	{120, 12}	{125, 9}	{130, 4}	{135, 5}	{140, 3}	{145, 4}	{150, 6}	{155, 7}	{160, 3}	{165, 5}	{170, 6}	{175, 1}	{180, 3}	{185, 4}	{190, 6}	{195, 4}	{200, 5}	{205, 5}	{210, 4}	{215, 4}	{220, 4}	{225, 6}	{230, 10}	{235, 10}	{240, 8}	{245, 7}	{250, 10}	{255, 11}	{260, 7}	{265, 10}	{270, 7}	{275, 11}	{280, 15}	{285, 12}	{290, 13}	{295, 7}	{300, 8}	{305, 11}	{310, 11}	{315, 11}	{320, 13}	{325, 6}	{330, 10}	{335, 8}	{340, 11}	{345, 6}	{350, 6}	{355, 8}	{360, 8}	{365, 8}	{370, 5}	{375, 8}	{380, 8}	{385, 8}	{390, 8}	{395, 10}	{400, 11}	{405, 12}	{410, 12}	{415, 12}	{420, 13}	{425, 12}	{430, 8}	{435, 9}	{440, 10}	{445, 8}	{450, 7}	{455, 8}	{460, 6}	{465, 6}	{470, 12}	{475, 14}	{480, 14}	{485, 10}	{490, 9}	{495, 9}	{500, 6}	{}	{0, 10}	{5, 8}	{10, 6}	{15, 10}	{20, 12}	{25, 12}	{30, 12}	{35, 12}	{40, 11}	{45, 9}	{50, 9}	{55, 11}	{60, 7}	{65, 4}	{70, 5}	{75, 5}	{80, 8}	{85, 7}	{90, 7}	{95, 10}	{100, 17}	{105, 14}	{110, 13}	{115, 14}	{120, 13}	{125, 10}	{130, 7}	{135, 7}	{140, 6}	{145, 7}	{150, 13}	{155, 10}	{160, 11}	{165, 8}	{170, 8}	{175, 7}	{180, 4}	{185, 6}	{190, 6}	{195, 8}	{200, 9}	{205, 12}	{210, 6}	{215, 10}	{220, 8}	{225, 9}	{230, 11}	{235, 11}	{240, 9}	{245, 7}	{250, 12}	{255, 12}	{260, 12}	{265, 11}	{270, 7}	{275, 7}	{280, 5}	{285, 11}	{290, 13}	{295, 11}	{300, 11}	{305, 14}	{310, 11}	{315, 15}	{320, 14}	{325, 12}	{330, 16}	{335, 14}	{340, 11}	{345, 11}	{350, 13}	{355, 11}	{360, 12}	{365, 13}	{370, 7}	{375, 7}	{380, 7}	{385, 6}	{390, 6}	{395, 6}	{400, 10}	{405, 7}	{410, 9}	{415, 12}	{420, 14}	{425, 14}	{430, 14}	{435, 10}	{440, 12}	{445, 9}	{450, 5}	{455, 6}	{460, 7}	{465, 9}	{470, 7}	{475, 6}	{480, 12}	{485, 14}	{490, 14}	{495, 10}	{500, 11}	{}	{0, 10}	{5, 12}	{10, 13}	{15, 8}	{20, 10}	{25, 8}	{30, 6}	{35, 9}	{40, 13}	{45, 11}	{50, 10}	{55, 14}	{60, 14}	{65, 18}	{70, 17}	{75, 16}	{80, 15}	{85, 14}	{90, 17}	{95, 15}	{100, 9}	{105, 8}	{110, 8}	{115, 13}	{120, 12}	{125, 10}	{130, 12}	{135, 13}	{140, 12}	{145, 11}	{150, 12}	{155, 12}	{160, 11}	{165, 10}	{170, 11}	{175, 12}	{180, 13}	{185, 14}	{190, 18}	{195, 14}	{200, 11}	{205, 12}	{210, 9}	{215, 12}	{220, 15}	{225, 14}	{230, 10}	{235, 10}	{240, 8}	{245, 3}	{250, 6}	{255, 6}	{260, 7}	{265, 4}	{270, 6}	{275, 6}	{280, 9}	{285, 10}	{290, 11}	{295, 12}	{300, 10}	{305, 15}	{310, 11}	{315, 11}	{320, 8}	{325, 16}	{330, 14}	{335, 16}	{340, 15}	{345, 13}	{350, 10}	{355, 11}	{360, 7}	{365, 9}	{370, 8}	{375, 7}	{380, 8}	{385, 8}	{390, 13}	{395, 12}	{400, 15}	{405, 12}	{410, 12}	{415, 11}	{420, 15}	{425, 12}	{430, 15}	{435, 15}	{440, 20}	{445, 16}	{450, 10}	{455, 15}	{460, 15}	{465, 12}	{470, 13}	{475, 10}	{480, 11}	{485, 12}	{490, 8}	{495, 8}	{500, 10}	{}	{0, 10}	{5, 11}	{10, 8}	{15, 6}	{20, 6}	{25, 6}	{30, 6}	{35, 5}	{40, 7}	{45, 10}	{50, 11}	{55, 9}	{60, 7}	{65, 13}	{70, 11}	{75, 10}	{80, 8}	{85, 9}	{90, 9}	{95, 11}	{100, 11}	{105, 5}	{110, 6}	{115, 5}	{120, 9}	{125, 12}	{130, 13}	{135, 14}	{140, 11}	{145, 11}	{150, 12}	{155, 12}	{160, 14}	{165, 12}	{170, 11}	{175, 9}	{180, 10}	{185, 8}	{190, 12}	{195, 16}	{200, 16}	{205, 14}	{210, 13}	{215, 9}	{220, 6}	{225, 7}	{230, 13}	{235, 9}	{240, 8}	{245, 7}	{250, 7}	{255, 10}	{260, 12}	{265, 11}	{270, 11}	{275, 10}	{280, 15}	{285, 15}	{290, 15}	{295, 12}	{300, 9}	{305, 10}	{310, 14}	{315, 11}	{320, 6}	{325, 5}	{330, 10}	{335, 11}	{340, 10}	{345, 15}	{350, 14}	{355, 12}	{360, 13}	{365, 11}	{370, 8}	{375, 7}	{380, 5}	{385, 7}	{390, 9}	{395, 7}	{400, 6}	{405, 6}	{410, 5}	{415, 3}	{420, 6}	{425, 8}	{430, 16}	{435, 12}	{440, 14}	{445, 11}	{450, 8}	{455, 11}	{460, 9}	{465, 6}	{470, 8}	{475, 10}	{480, 9}	{485, 10}	{490, 11}	{495, 9}	{500, 9}	{}	{0, 10}	{5, 11}	{10, 9}	{15, 8}	{20, 8}	{25, 8}	{30, 6}	{35, 7}	{40, 11}	{45, 12}	{50, 17}	{55, 11}	{60, 7}	{65, 14}	{70, 16}	{75, 14}	{80, 12}	{85, 15}	{90, 12}	{95, 12}	{100, 12}	{105, 7}	{110, 9}	{115, 8}	{120, 7}	{125, 8}	{130, 11}	{135, 7}	{140, 6}	{145, 6}	{150, 7}	{155, 8}	{160, 11}	{165, 14}	{170, 18}	{175, 16}	{180, 15}	{185, 14}	{190, 11}	{195, 12}	{200, 13}	{205, 9}	{210, 10}	{215, 10}	{220, 16}	{225, 13}	{230, 12}	{235, 15}	{240, 13}	{245, 11}	{250, 17}	{255, 15}	{260, 9}	{265, 6}	{270, 8}	{275, 9}	{280, 9}	{285, 11}	{290, 15}	{295, 12}	{300, 14}	{305, 11}	{310, 10}	{315, 11}	{320, 10}	{325, 10}	{330, 10}	{335, 9}	{340, 8}	{345, 8}	{350, 6}	{355, 9}	{360, 9}	{365, 13}	{370, 9}	{375, 10}	{380, 9}	{385, 13}	{390, 11}	{395, 12}	{400, 7}	{405, 7}	{410, 10}	{415, 10}	{420, 10}	{425, 10}	{430, 14}	{435, 10}	{440, 13}	{445, 7}	{450, 9}	{455, 12}	{460, 11}	{465, 9}	{470, 10}	{475, 9}	{480, 8}	{485, 15}	{490, 11}	{495, 8}	{500, 6}	{}	{0, 10}	{5, 6}	{10, 7}	{15, 4}	{20, 3}	{25, 8}	{30, 6}	{35, 5}	{40, 6}	{45, 8}	{50, 7}	{55, 7}	{60, 7}	{65, 11}	{70, 13}	{75, 12}	{80, 11}	{85, 12}	{90, 11}	{95, 12}	{100, 11}	{105, 11}	{110, 9}	{115, 11}	{120, 14}	{125, 16}	{130, 18}	{135, 15}	{140, 16}	{145, 15}	{150, 10}	{155, 14}	{160, 8}	{165, 5}	{170, 12}	{175, 13}	{180, 13}	{185, 13}	{190, 17}	{195, 13}	{200, 12}	{205, 13}	{210, 8}	{215, 8}	{220, 11}	{225, 15}	{230, 14}	{235, 14}	{240, 12}	{245, 10}	{250, 10}	{255, 9}	{260, 7}	{265, 12}	{270, 9}	{275, 12}	{280, 9}	{285, 10}	{290, 11}	{295, 11}	{300, 14}	{305, 17}	{310, 11}	{315, 11}	{320, 10}	{325, 14}	{330, 18}	{335, 11}	{340, 12}	{345, 11}	{350, 6}	{355, 12}	{360, 11}	{365, 14}	{370, 11}	{375, 11}	{380, 10}	{385, 15}	{390, 17}	{395, 17}	{400, 14}	{405, 19}	{410, 15}	{415, 17}	{420, 11}	{425, 5}	{430, 9}	{435, 7}	{440, 12}	{445, 10}	{450, 14}	{455, 11}	{460, 16}	{465, 10}	{470, 10}	{475, 16}	{480, 15}	{485, 14}	{490, 11}	{495, 13}	{500, 14}	{}	{0, 10}	{5, 7}	{10, 11}	{15, 9}	{20, 14}	{25, 14}	{30, 10}	{35, 8}	{40, 9}	{45, 10}	{50, 7}	{55, 7}	{60, 11}	{65, 13}	{70, 9}	{75, 11}	{80, 12}	{85, 7}	{90, 6}	{95, 5}	{100, 6}	{105, 8}	{110, 8}	{115, 8}	{120, 9}	{125, 6}	{130, 8}	{135, 8}	{140, 12}	{145, 9}	{150, 7}	{155, 9}	{160, 12}	{165, 10}	{170, 11}	{175, 10}	{180, 8}	{185, 9}	{190, 7}	{195, 13}	{200, 15}	{205, 17}	{210, 11}	{215, 13}	{220, 12}	{225, 8}	{230, 14}	{235, 18}	{240, 11}	{245, 10}	{250, 8}	{255, 10}	{260, 6}	{265, 6}	{270, 12}	{275, 13}	{280, 16}	{285, 12}	{290, 10}	{295, 15}	{300, 11}	{305, 8}	{310, 12}	{315, 13}	{320, 10}	{325, 13}	{330, 15}	{335, 13}	{340, 12}	{345, 16}	{350, 10}	{355, 13}	{360, 13}	{365, 9}	{370, 11}	{375, 10}	{380, 11}	{385, 12}	{390, 11}	{395, 7}	{400, 7}	{405, 8}	{410, 7}	{415, 9}	{420, 9}	{425, 6}	{430, 11}	{435, 9}	{440, 11}	{445, 14}	{450, 10}	{455, 9}	{460, 9}	{465, 8}	{470, 8}	{475, 10}	{480, 10}	{485, 10}	{490, 8}	{495, 8}	{500, 11}	{}	{0, 10}	{5, 11}	{10, 9}	{15, 8}	{20, 7}	{25, 7}	{30, 7}	{35, 9}	{40, 6}	{45, 6}	{50, 10}	{55, 7}	{60, 7}	{65, 8}	{70, 7}	{75, 8}	{80, 10}	{85, 8}	{90, 12}	{95, 11}	{100, 10}	{105, 11}	{110, 7}	{115, 8}	{120, 9}	{125, 8}	{130, 9}	{135, 14}	{140, 8}	{145, 13}	{150, 10}	{155, 9}	{160, 11}	{165, 10}	{170, 10}	{175, 6}	{180, 8}	{185, 9}	{190, 10}	{195, 13}	{200, 11}	{205, 11}	{210, 13}	{215, 11}	{220, 7}	{225, 8}	{230, 7}	{235, 7}	{240, 10}	{245, 10}	{250, 13}	{255, 15}	{260, 13}	{265, 12}	{270, 11}	{275, 13}	{280, 9}	{285, 5}	{290, 10}	{295, 9}	{300, 11}	{305, 8}	{310, 8}	{315, 11}	{320, 9}	{325, 10}	{330, 9}	{335, 12}	{340, 10}	{345, 9}	{350, 11}	{355, 8}	{360, 10}	{365, 11}	{370, 9}	{375, 9}	{380, 9}	{385, 7}	{390, 8}	{395, 11}	{400, 8}	{405, 9}	{410, 8}	{415, 8}	{420, 6}	{425, 9}	{430, 8}	{435, 10}	{440, 13}	{445, 10}	{450, 11}	{455, 15}	{460, 10}	{465, 14}	{470, 12}	{475, 10}	{480, 9}	{485, 7}	{490, 9}	{495, 7}	{500, 10}	{}	{0, 10}	{5, 8}	{10, 9}	{15, 17}	{20, 16}	{25, 15}	{30, 8}	{35, 7}	{40, 11}	{45, 10}	{50, 10}	{55, 9}	{60, 13}	{65, 12}	{70, 9}	{75, 10}	{80, 15}	{85, 16}	{90, 10}	{95, 11}	{100, 6}	{105, 9}	{110, 12}	{115, 14}	{120, 15}	{125, 15}	{130, 10}	{135, 5}	{140, 5}	{145, 7}	{150, 11}	{155, 11}	{160, 12}	{165, 7}	{170, 4}	{175, 3}	{180, 3}	{185, 7}	{190, 4}	{195, 9}	{200, 9}	{205, 4}	{210, 4}	{215, 7}	{220, 10}	{225, 9}	{230, 10}	{235, 12}	{240, 11}	{245, 9}	{250, 6}	{255, 9}	{260, 8}	{265, 12}	{270, 9}	{275, 9}	{280, 6}	{285, 8}	{290, 10}	{295, 11}	{300, 9}	{305, 9}	{310, 7}	{315, 5}	{320, 6}	{325, 7}	{330, 8}	{335, 11}	{340, 11}	{345, 12}	{350, 10}	{355, 11}	{360, 12}	{365, 12}	{370, 10}	{375, 16}	{380, 13}	{385, 12}	{390, 14}	{395, 22}	{400, 20}	{405, 10}	{410, 9}	{415, 8}	{420, 9}	{425, 13}	{430, 14}	{435, 10}	{440, 13}	{445, 12}	{450, 9}	{455, 6}	{460, 8}	{465, 9}	{470, 10}	{475, 6}	{480, 13}	{485, 13}	{490, 10}	{495, 6}	{500, 5}	{}	{0, 10}	{5, 13}	{10, 10}	{15, 9}	{20, 10}	{25, 9}	{30, 5}	{35, 7}	{40, 14}	{45, 15}	{50, 11}	{55, 9}	{60, 9}	{65, 8}	{70, 7}	{75, 8}	{80, 5}	{85, 9}	{90, 13}	{95, 11}	{100, 8}	{105, 8}	{110, 11}	{115, 12}	{120, 12}	{125, 10}	{130, 7}	{135, 8}	{140, 10}	{145, 15}	{150, 14}	{155, 11}	{160, 8}	{165, 7}	{170, 9}	{175, 9}	{180, 6}	{185, 7}	{190, 5}	{195, 4}	{200, 8}	{205, 9}	{210, 9}	{215, 11}	{220, 10}	{225, 7}	{230, 11}	{235, 7}	{240, 10}	{245, 13}	{250, 8}	{255, 9}	{260, 9}	{265, 12}	{270, 13}	{275, 11}	{280, 13}	{285, 10}	{290, 11}	{295, 7}	{300, 7}	{305, 7}	{310, 10}	{315, 8}	{320, 9}	{325, 10}	{330, 13}	{335, 16}	{340, 15}	{345, 8}	{350, 9}	{355, 10}	{360, 12}	{365, 14}	{370, 9}	{375, 9}	{380, 11}	{385, 9}	{390, 3}	{395, 5}	{400, 9}	{405, 12}	{410, 11}	{415, 9}	{420, 10}	{425, 12}	{430, 9}	{435, 7}	{440, 8}	{445, 10}	{450, 11}	{455, 10}	{460, 10}	{465, 12}	{470, 11}	{475, 11}	{480, 13}	{485, 19}	{490, 20}	{495, 16}	{500, 14}	{}	{0, 10}	{5, 11}	{10, 10}	{15, 10}	{20, 9}	{25, 7}	{30, 11}	{35, 10}	{40, 10}	{45, 10}	{50, 12}	{55, 12}	{60, 10}	{65, 11}	{70, 15}	{75, 9}	{80, 14}	{85, 19}	{90, 16}	{95, 23}	{100, 19}	{105, 11}	{110, 11}	{115, 8}	{120, 8}	{125, 12}	{130, 10}	{135, 10}	{140, 12}	{145, 16}	{150, 11}	{155, 10}	{160, 8}	{165, 9}	{170, 15}	{175, 14}	{180, 13}	{185, 12}	{190, 16}	{195, 15}	{200, 12}	{205, 15}	{210, 17}	{215, 11}	{220, 12}	{225, 10}	{230, 12}	{235, 6}	{240, 6}	{245, 7}	{250, 4}	{255, 9}	{260, 10}	{265, 17}	{270, 17}	{275, 12}	{280, 10}	{285, 7}	{290, 8}	{295, 10}	{300, 7}	{305, 8}	{310, 8}	{315, 10}	{320, 9}	{325, 10}	{330, 11}	{335, 8}	{340, 7}	{345, 9}	{350, 9}	{355, 10}	{360, 8}	{365, 13}	{370, 12}	{375, 10}	{380, 12}	{385, 12}	{390, 8}	{395, 9}	{400, 9}	{405, 11}	{410, 13}	{415, 15}	{420, 7}	{425, 7}	{430, 7}	{435, 8}	{440, 10}	{445, 8}	{450, 10}	{455, 13}	{460, 12}	{465, 12}	{470, 9}	{475, 9}	{480, 7}	{485, 9}	{490, 10}	{495, 8}	{500, 9}	{}	{0, 10}	{5, 13}	{10, 13}	{15, 11}	{20, 7}	{25, 11}	{30, 10}	{35, 11}	{40, 12}	{45, 7}	{50, 7}	{55, 10}	{60, 8}	{65, 5}	{70, 7}	{75, 2}	{80, 3}	{85, 2}	{90, 4}	{95, 6}	{100, 6}	{105, 7}	{110, 3}	{115, 6}	{120, 5}	{125, 7}	{130, 11}	{135, 14}	{140, 15}	{145, 15}	{150, 14}	{155, 14}	{160, 16}	{165, 16}	{170, 10}	{175, 9}	{180, 9}	{185, 7}	{190, 8}	{195, 7}	{200, 6}	{205, 6}	{210, 7}	{215, 10}	{220, 9}	{225, 6}	{230, 9}	{235, 9}	{240, 10}	{245, 15}	{250, 13}	{255, 11}	{260, 7}	{265, 5}	{270, 7}	{275, 7}	{280, 8}	{285, 9}	{290, 9}	{295, 10}	{300, 9}	{305, 10}	{310, 8}	{315, 8}	{320, 7}	{325, 9}	{330, 13}	{335, 16}	{340, 12}	{345, 10}	{350, 12}	{355, 11}	{360, 13}	{365, 9}	{370, 9}	{375, 11}	{380, 14}	{385, 8}	{390, 7}	{395, 12}	{400, 14}	{405, 9}	{410, 11}	{415, 14}	{420, 15}	{425, 10}	{430, 11}	{435, 12}	{440, 11}	{445, 11}	{450, 10}	{455, 6}	{460, 6}	{465, 5}	{470, 8}	{475, 7}	{480, 8}	{485, 7}	{490, 9}	{495, 9}	{500, 8}	{}	{0, 10}	{5, 13}	{10, 12}	{15, 10}	{20, 12}	{25, 11}	{30, 11}	{35, 10}	{40, 7}	{45, 9}	{50, 16}	{55, 16}	{60, 11}	{65, 16}	{70, 13}	{75, 15}	{80, 13}	{85, 20}	{90, 18}	{95, 14}	{100, 12}	{105, 8}	{110, 7}	{115, 7}	{120, 5}	{125, 15}	{130, 13}	{135, 13}	{140, 12}	{145, 12}	{150, 14}	{155, 12}	{160, 12}	{165, 12}	{170, 13}	{175, 11}	{180, 11}	{185, 11}	{190, 10}	{195, 12}	{200, 13}	{205, 10}	{210, 10}	{215, 9}	{220, 10}	{225, 10}	{230, 11}	{235, 14}	{240, 10}	{245, 11}	{250, 6}	{255, 9}	{260, 10}	{265, 7}	{270, 9}	{275, 5}	{280, 7}	{285, 6}	{290, 11}	{295, 17}	{300, 18}	{305, 15}	{310, 15}	{315, 14}	{320, 15}	{325, 14}	{330, 13}	{335, 12}	{340, 14}	{345, 14}	{350, 14}	{355, 12}	{360, 7}	{365, 9}	{370, 5}	{375, 8}	{380, 8}	{385, 6}	{390, 5}	{395, 7}	{400, 4}	{405, 3}	{410, 5}	{415, 8}	{420, 8}	{425, 6}	{430, 10}	{435, 9}	{440, 8}	{445, 6}	{450, 10}	{455, 13}	{460, 12}	{465, 13}	{470, 12}	{475, 13}	{480, 7}	{485, 12}	{490, 12}	{495, 10}	{500, 9}	{}	{0, 10}	{5, 10}	{10, 11}	{15, 11}	{20, 6}	{25, 7}	{30, 11}	{35, 11}	{40, 7}	{45, 7}	{50, 6}	{55, 12}	{60, 15}	{65, 8}	{70, 14}	{75, 14}	{80, 13}	{85, 13}	{90, 15}	{95, 10}	{100, 7}	{105, 6}	{110, 7}	{115, 9}	{120, 5}	{125, 5}	{130, 12}	{135, 7}	{140, 8}	{145, 7}	{150, 4}	{155, 10}	{160, 8}	{165, 10}	{170, 12}	{175, 12}	{180, 11}	{185, 9}	{190, 8}	{195, 6}	{200, 7}	{205, 7}	{210, 7}	{215, 9}	{220, 8}	{225, 5}	{230, 10}	{235, 11}	{240, 9}	{245, 11}	{250, 11}	{255, 16}	{260, 10}	{265, 9}	{270, 6}	{275, 7}	{280, 11}	{285, 17}	{290, 16}	{295, 10}	{300, 9}	{305, 8}	{310, 7}	{315, 9}	{320, 7}	{325, 7}	{330, 9}	{335, 5}	{340, 6}	{345, 6}	{350, 12}	{355, 5}	{360, 12}	{365, 11}	{370, 13}	{375, 13}	{380, 12}	{385, 11}	{390, 11}	{395, 13}	{400, 13}	{405, 10}	{410, 11}	{415, 8}	{420, 9}	{425, 9}	{430, 9}	{435, 9}	{440, 9}	{445, 7}	{450, 13}	{455, 11}	{460, 14}	{465, 12}	{470, 13}	{475, 14}	{480, 16}	{485, 17}	{490, 21}	{495, 24}	{500, 19}	{}	{0, 10}	{5, 11}	{10, 10}	{15, 10}	{20, 12}	{25, 7}	{30, 9}	{35, 11}	{40, 8}	{45, 7}	{50, 6}	{55, 8}	{60, 8}	{65, 14}	{70, 12}	{75, 12}	{80, 10}	{85, 15}	{90, 16}	{95, 15}	{100, 12}	{105, 17}	{110, 19}	{115, 16}	{120, 12}	{125, 9}	{130, 9}	{135, 8}	{140, 11}	{145, 11}	{150, 7}	{155, 7}	{160, 8}	{165, 6}	{170, 4}	{175, 5}	{180, 6}	{185, 10}	{190, 12}	{195, 13}	{200, 8}	{205, 7}	{210, 10}	{215, 9}	{220, 9}	{225, 9}	{230, 10}	{235, 9}	{240, 12}	{245, 18}	{250, 13}	{255, 9}	{260, 10}	{265, 16}	{270, 12}	{275, 10}	{280, 9}	{285, 5}	{290, 6}	{295, 6}	{300, 11}	{305, 11}	{310, 13}	{315, 11}	{320, 9}	{325, 13}	{330, 17}	{335, 20}	{340, 21}	{345, 18}	{350, 15}	{355, 14}	{360, 9}	{365, 4}	{370, 5}	{375, 7}	{380, 5}	{385, 4}	{390, 11}	{395, 11}	{400, 13}	{405, 10}	{410, 8}	{415, 16}	{420, 15}	{425, 14}	{430, 15}	{435, 16}	{440, 15}	{445, 15}	{450, 14}	{455, 9}	{460, 14}	{465, 13}	{470, 7}	{475, 7}	{480, 6}	{485, 8}	{490, 12}	{495, 8}	{500, 8}	{}	{0, 10}	{5, 12}	{10, 12}	{15, 16}	{20, 16}	{25, 15}	{30, 14}	{35, 15}	{40, 11}	{45, 10}	{50, 11}	{55, 13}	{60, 12}	{65, 11}	{70, 12}	{75, 11}	{80, 12}	{85, 9}	{90, 8}	{95, 9}	{100, 7}	{105, 11}	{110, 7}	{115, 5}	{120, 9}	{125, 11}	{130, 10}	{135, 12}	{140, 6}	{145, 3}	{150, 8}	{155, 6}	{160, 11}	{165, 9}	{170, 10}	{175, 9}	{180, 6}	{185, 7}	{190, 8}	{195, 4}	{200, 6}	{205, 8}	{210, 9}	{215, 14}	{220, 6}	{225, 7}	{230, 8}	{235, 9}	{240, 13}	{245, 15}	{250, 16}	{255, 15}	{260, 10}	{265, 12}	{270, 11}	{275, 7}	{280, 6}	{285, 5}	{290, 2}	{295, 6}	{300, 9}	{305, 6}	{310, 9}	{315, 9}	{320, 11}	{325, 10}	{330, 8}	{335, 7}	{340, 5}	{345, 6}	{350, 7}	{355, 12}	{360, 13}	{365, 14}	{370, 11}	{375, 11}	{380, 12}	{385, 9}	{390, 12}	{395, 14}	{400, 13}	{405, 13}	{410, 10}	{415, 15}	{420, 12}	{425, 8}	{430, 8}	{435, 8}	{440, 8}	{445, 8}	{450, 8}	{455, 11}	{460, 12}	{465, 13}	{470, 11}	{475, 13}	{480, 16}	{485, 12}	{490, 9}	{495, 12}	{500, 12}	{}	{0, 10}	{5, 15}	{10, 21}	{15, 15}	{20, 13}	{25, 15}	{30, 18}	{35, 16}	{40, 12}	{45, 13}	{50, 14}	{55, 9}	{60, 13}	{65, 13}	{70, 15}	{75, 10}	{80, 10}	{85, 10}	{90, 9}	{95, 9}	{100, 7}	{105, 9}	{110, 13}	{115, 10}	{120, 14}	{125, 15}	{130, 10}	{135, 13}	{140, 10}	{145, 8}	{150, 10}	{155, 11}	{160, 11}	{165, 9}	{170, 10}	{175, 10}	{180, 11}	{185, 9}	{190, 11}	{195, 7}	{200, 13}	{205, 9}	{210, 9}	{215, 11}	{220, 11}	{225, 8}	{230, 4}	{235, 4}	{240, 6}	{245, 6}	{250, 15}	{255, 14}	{260, 10}	{265, 10}	{270, 11}	{275, 12}	{280, 4}	{285, 8}	{290, 11}	{295, 11}	{300, 8}	{305, 7}	{310, 7}	{315, 7}	{320, 12}	{325, 12}	{330, 11}	{335, 9}	{340, 9}	{345, 8}	{350, 13}	{355, 11}	{360, 12}	{365, 14}	{370, 18}	{375, 8}	{380, 11}	{385, 11}	{390, 13}	{395, 16}	{400, 12}	{405, 10}	{410, 13}	{415, 13}	{420, 11}	{425, 8}	{430, 11}	{435, 11}	{440, 7}	{445, 8}	{450, 9}	{455, 9}	{460, 7}	{465, 7}	{470, 9}	{475, 10}	{480, 11}	{485, 8}	{490, 7}	{495, 7}	{500, 4}	{}	{0, 10}	{5, 10}	{10, 6}	{15, 8}	{20, 8}	{25, 5}	{30, 6}	{35, 8}	{40, 9}	{45, 11}	{50, 11}	{55, 12}	{60, 10}	{65, 6}	{70, 7}	{75, 7}	{80, 7}	{85, 14}	{90, 12}	{95, 8}	{100, 6}	{105, 4}	{110, 7}	{115, 8}	{120, 5}	{125, 5}	{130, 6}	{135, 11}	{140, 13}	{145, 10}	{150, 8}	{155, 11}	{160, 9}	{165, 10}	{170, 10}	{175, 10}	{180, 11}	{185, 11}	{190, 10}	{195, 9}	{200, 7}	{205, 8}	{210, 7}	{215, 8}	{220, 9}	{225, 12}	{230, 8}	{235, 10}	{240, 9}	{245, 8}	{250, 12}	{255, 19}	{260, 14}	{265, 12}	{270, 11}	{275, 9}	{280, 6}	{285, 8}	{290, 10}	{295, 8}	{300, 7}	{305, 5}	{310, 5}	{315, 8}	{320, 10}	{325, 13}	{330, 12}	{335, 10}	{340, 11}	{345, 10}	{350, 10}	{355, 12}	{360, 9}	{365, 13}	{370, 11}	{375, 9}	{380, 7}	{385, 11}	{390, 16}	{395, 15}	{400, 10}	{405, 9}	{410, 11}	{415, 12}	{420, 16}	{425, 14}	{430, 13}	{435, 12}	{440, 12}	{445, 12}	{450, 12}	{455, 11}	{460, 13}	{465, 5}	{470, 6}	{475, 6}	{480, 9}	{485, 10}	{490, 8}	{495, 10}	{500, 10}	{}	{0, 10}	{5, 11}	{10, 12}	{15, 11}	{20, 11}	{25, 15}	{30, 10}	{35, 16}	{40, 18}	{45, 14}	{50, 14}	{55, 13}	{60, 9}	{65, 10}	{70, 6}	{75, 8}	{80, 9}	{85, 9}	{90, 6}	{95, 8}	{100, 6}	{105, 10}	{110, 9}	{115, 12}	{120, 12}	{125, 12}	{130, 15}	{135, 9}	{140, 7}	{145, 10}	{150, 8}	{155, 10}	{160, 10}	{165, 6}	{170, 6}	{175, 8}	{180, 6}	{185, 9}	{190, 8}	{195, 7}	{200, 7}	{205, 4}	{210, 9}	{215, 8}	{220, 8}	{225, 9}	{230, 9}	{235, 9}	{240, 14}	{245, 11}	{250, 12}	{255, 14}	{260, 10}	{265, 6}	{270, 8}	{275, 11}	{280, 11}	{285, 11}	{290, 6}	{295, 6}	{300, 9}	{305, 6}	{310, 9}	{315, 11}	{320, 12}	{325, 15}	{330, 13}	{335, 10}	{340, 9}	{345, 9}	{350, 10}	{355, 9}	{360, 6}	{365, 6}	{370, 8}	{375, 8}	{380, 8}	{385, 9}	{390, 10}	{395, 10}	{400, 8}	{405, 12}	{410, 7}	{415, 6}	{420, 4}	{425, 4}	{430, 2}	{435, 4}	{440, 4}	{445, 5}	{450, 1}	{455, 4}	{460, 5}	{465, 7}	{470, 5}	{475, 4}	{480, 10}	{485, 10}	{490, 8}	{495, 7}	{500, 8}	{}	{0, 10}	{5, 5}	{10, 7}	{15, 6}	{20, 8}	{25, 8}	{30, 9}	{35, 12}	{40, 14}	{45, 12}	{50, 12}	{55, 13}	{60, 13}	{65, 14}	{70, 12}	{75, 11}	{80, 11}	{85, 8}	{90, 11}	{95, 13}	{100, 15}	{105, 17}	{110, 10}	{115, 10}	{120, 9}	{125, 9}	{130, 9}	{135, 12}	{140, 10}	{145, 9}	{150, 9}	{155, 10}	{160, 11}	{165, 12}	{170, 13}	{175, 9}	{180, 10}	{185, 12}	{190, 7}	{195, 6}	{200, 10}	{205, 10}	{210, 9}	{215, 6}	{220, 6}	{225, 5}	{230, 9}	{235, 7}	{240, 7}	{245, 3}	{250, 8}	{255, 11}	{260, 10}	{265, 14}	{270, 13}	{275, 10}	{280, 11}	{285, 11}	{290, 7}	{295, 12}	{300, 11}	{305, 9}	{310, 6}	{315, 10}	{320, 6}	{325, 6}	{330, 4}	{335, 5}	{340, 6}	{345, 7}	{350, 11}	{355, 9}	{360, 9}	{365, 10}	{370, 9}	{375, 8}	{380, 7}	{385, 9}	{390, 9}	{395, 10}	{400, 16}	{405, 15}	{410, 13}	{415, 13}	{420, 12}	{425, 12}	{430, 13}	{435, 11}	{440, 12}	{445, 12}	{450, 10}	{455, 8}	{460, 9}	{465, 11}	{470, 14}	{475, 11}	{480, 14}	{485, 13}	{490, 13}	{495, 9}	{500, 7}	{}	{0, 10}	{5, 5}	{10, 6}	{15, 8}	{20, 9}	{25, 10}	{30, 8}	{35, 9}	{40, 8}	{45, 5}	{50, 8}	{55, 6}	{60, 8}	{65, 6}	{70, 8}	{75, 8}	{80, 9}	{85, 12}	{90, 9}	{95, 10}	{100, 10}	{105, 10}	{110, 13}	{115, 13}	{120, 11}	{125, 12}	{130, 12}	{135, 11}	{140, 10}	{145, 7}	{150, 5}	{155, 6}	{160, 9}	{165, 5}	{170, 6}	{175, 6}	{180, 7}	{185, 9}	{190, 7}	{195, 7}	{200, 12}	{205, 8}	{210, 12}	{215, 7}	{220, 7}	{225, 7}	{230, 11}	{235, 12}	{240, 10}	{245, 6}	{250, 4}	{255, 12}	{260, 7}	{265, 8}	{270, 7}	{275, 11}	{280, 9}	{285, 11}	{290, 14}	{295, 14}	{300, 13}	{305, 17}	{310, 16}	{315, 15}	{320, 13}	{325, 11}	{330, 11}	{335, 8}	{340, 6}	{345, 5}	{350, 8}	{355, 10}	{360, 9}	{365, 10}	{370, 12}	{375, 15}	{380, 15}	{385, 14}	{390, 8}	{395, 6}	{400, 5}	{405, 8}	{410, 8}	{415, 6}	{420, 9}	{425, 8}	{430, 6}	{435, 7}	{440, 8}	{445, 7}	{450, 7}	{455, 12}	{460, 11}	{465, 13}	{470, 7}	{475, 7}	{480, 6}	{485, 8}	{490, 7}	{495, 8}	{500, 13}	{}	{0, 10}	{5, 12}	{10, 11}	{15, 13}	{20, 12}	{25, 8}	{30, 11}	{35, 11}	{40, 13}	{45, 7}	{50, 6}	{55, 11}	{60, 11}	{65, 8}	{70, 5}	{75, 8}	{80, 12}	{85, 7}	{90, 6}	{95, 4}	{100, 7}	{105, 5}	{110, 7}	{115, 9}	{120, 10}	{125, 12}	{130, 11}	{135, 9}	{140, 7}	{145, 13}	{150, 13}	{155, 11}	{160, 6}	{165, 4}	{170, 4}	{175, 9}	{180, 9}	{185, 7}	{190, 8}	{195, 11}	{200, 15}	{205, 17}	{210, 18}	{215, 16}	{220, 16}	{225, 13}	{230, 7}	{235, 14}	{240, 12}	{245, 11}	{250, 10}	{255, 12}	{260, 9}	{265, 13}	{270, 19}	{275, 18}	{280, 17}	{285, 17}	{290, 14}	{295, 13}	{300, 14}	{305, 18}	{310, 13}	{315, 12}	{320, 10}	{325, 13}	{330, 12}	{335, 11}	{340, 7}	{345, 7}	{350, 5}	{355, 6}	{360, 11}	{365, 11}	{370, 11}	{375, 13}	{380, 10}	{385, 9}	{390, 11}	{395, 10}	{400, 7}	{405, 4}	{410, 5}	{415, 7}	{420, 8}	{425, 11}	{430, 8}	{435, 9}	{440, 8}	{445, 6}	{450, 6}	{455, 7}	{460, 7}	{465, 9}	{470, 6}	{475, 4}	{480, 8}	{485, 10}	{490, 14}	{495, 14}	{500, 9}	{}	{0, 10}	{5, 9}	{10, 7}	{15, 14}	{20, 8}	{25, 7}	{30, 10}	{35, 8}	{40, 14}	{45, 15}	{50, 10}	{55, 9}	{60, 6}	{65, 5}	{70, 8}	{75, 9}	{80, 9}	{85, 12}	{90, 4}	{95, 4}	{100, 9}	{105, 9}	{110, 8}	{115, 8}	{120, 7}	{125, 7}	{130, 7}	{135, 11}	{140, 13}	{145, 13}	{150, 14}	{155, 13}	{160, 17}	{165, 17}	{170, 18}	{175, 15}	{180, 9}	{185, 4}	{190, 6}	{195, 8}	{200, 9}	{205, 13}	{210, 18}	{215, 18}	{220, 15}	{225, 14}	{230, 14}	{235, 12}	{240, 9}	{245, 9}	{250, 9}	{255, 8}	{260, 8}	{265, 7}	{270, 5}	{275, 9}	{280, 9}	{285, 6}	{290, 8}	{295, 10}	{300, 12}	{305, 11}	{310, 13}	{315, 9}	{320, 9}	{325, 8}	{330, 6}	{335, 7}	{340, 13}	{345, 13}	{350, 19}	{355, 18}	{360, 16}	{365, 14}	{370, 12}	{375, 9}	{380, 8}	{385, 11}	{390, 11}	{395, 9}	{400, 7}	{405, 10}	{410, 8}	{415, 6}	{420, 10}	{425, 8}	{430, 9}	{435, 9}	{440, 12}	{445, 9}	{450, 9}	{455, 11}	{460, 11}	{465, 14}	{470, 12}	{475, 7}	{480, 7}	{485, 5}	{490, 9}	{495, 9}	{500, 9}	{}	{0, 10}	{5, 10}	{10, 10}	{15, 6}	{20, 5}	{25, 4}	{30, 8}	{35, 6}	{40, 8}	{45, 7}	{50, 10}	{55, 11}	{60, 11}	{65, 10}	{70, 7}	{75, 9}	{80, 9}	{85, 12}	{90, 13}	{95, 13}	{100, 11}	{105, 12}	{110, 8}	{115, 8}	{120, 7}	{125, 7}	{130, 7}	{135, 8}	{140, 7}	{145, 8}	{150, 5}	{155, 10}	{160, 13}	{165, 13}	{170, 13}	{175, 13}	{180, 11}	{185, 10}	{190, 10}	{195, 9}	{200, 7}	{205, 7}	{210, 8}	{215, 8}	{220, 3}	{225, 3}	{230, 8}	{235, 4}	{240, 10}	{245, 8}	{250, 10}	{255, 7}	{260, 8}	{265, 8}	{270, 8}	{275, 8}	{280, 9}	{285, 13}	{290, 13}	{295, 9}	{300, 9}	{305, 9}	{310, 5}	{315, 11}	{320, 14}	{325, 10}	{330, 12}	{335, 12}	{340, 8}	{345, 13}	{350, 10}	{355, 10}	{360, 12}	{365, 12}	{370, 13}	{375, 9}	{380, 9}	{385, 11}	{390, 9}	{395, 9}	{400, 9}	{405, 12}	{410, 7}	{415, 11}	{420, 12}	{425, 10}	{430, 13}	{435, 15}	{440, 10}	{445, 7}	{450, 9}	{455, 10}	{460, 8}	{465, 8}	{470, 6}	{475, 7}	{480, 7}	{485, 13}	{490, 9}	{495, 6}	{500, 5}	{}	{0, 10}	{5, 7}	{10, 12}	{15, 10}	{20, 11}	{25, 12}	{30, 11}	{35, 9}	{40, 9}	{45, 9}	{50, 8}	{55, 8}	{60, 5}	{65, 7}	{70, 5}	{75, 8}	{80, 13}	{85, 12}	{90, 11}	{95, 10}	{100, 9}	{105, 9}	{110, 10}	{115, 7}	{120, 9}	{125, 10}	{130, 11}	{135, 16}	{140, 9}	{145, 8}	{150, 9}	{155, 10}	{160, 8}	{165, 9}	{170, 7}	{175, 10}	{180, 12}	{185, 7}	{190, 6}	{195, 8}	{200, 13}	{205, 12}	{210, 6}	{215, 10}	{220, 15}	{225, 16}	{230, 14}	{235, 14}	{240, 13}	{245, 12}	{250, 13}	{255, 17}	{260, 11}	{265, 8}	{270, 8}	{275, 11}	{280, 8}	{285, 6}	{290, 7}	{295, 4}	{300, 7}	{305, 6}	{310, 9}	{315, 6}	{320, 8}	{325, 8}	{330, 12}	{335, 10}	{340, 6}	{345, 5}	{350, 3}	{355, 6}	{360, 6}	{365, 8}	{370, 8}	{375, 10}	{380, 13}	{385, 6}	{390, 10}	{395, 11}	{400, 12}	{405, 12}	{410, 7}	{415, 8}	{420, 5}	{425, 6}	{430, 9}	{435, 10}	{440, 8}	{445, 11}	{450, 13}	{455, 11}	{460, 11}	{465, 9}	{470, 9}	{475, 7}	{480, 9}	{485, 10}	{490, 7}	{495, 8}	{500, 13}	{}	{0, 10}	{5, 14}	{10, 11}	{15, 8}	{20, 7}	{25, 5}	{30, 5}	{35, 6}	{40, 7}	{45, 7}	{50, 8}	{55, 7}	{60, 9}	{65, 12}	{70, 16}	{75, 8}	{80, 11}	{85, 12}	{90, 8}	{95, 6}	{100, 11}	{105, 10}	{110, 14}	{115, 14}	{120, 14}	{125, 14}	{130, 7}	{135, 9}	{140, 10}	{145, 13}	{150, 14}	{155, 14}	{160, 7}	{165, 14}	{170, 9}	{175, 9}	{180, 10}	{185, 13}	{190, 17}	{195, 15}	{200, 11}	{205, 7}	{210, 8}	{215, 12}	{220, 13}	{225, 10}	{230, 9}	{235, 9}	{240, 12}	{245, 11}	{250, 13}	{255, 9}	{260, 11}	{265, 13}	{270, 6}	{275, 6}	{280, 5}	{285, 5}	{290, 8}	{295, 9}	{300, 8}	{305, 8}	{310, 4}	{315, 5}	{320, 8}	{325, 8}	{330, 11}	{335, 22}	{340, 17}	{345, 10}	{350, 7}	{355, 7}	{360, 11}	{365, 10}	{370, 5}	{375, 5}	{380, 7}	{385, 7}	{390, 8}	{395, 7}	{400, 7}	{405, 13}	{410, 15}	{415, 14}	{420, 14}	{425, 9}	{430, 10}	{435, 12}	{440, 11}	{445, 10}	{450, 10}	{455, 14}	{460, 12}	{465, 10}	{470, 11}	{475, 8}	{480, 8}	{485, 9}	{490, 10}	{495, 9}	{500, 8}	{}	{0, 10}	{5, 10}	{10, 8}	{15, 8}	{20, 10}	{25, 13}	{30, 12}	{35, 6}	{40, 7}	{45, 10}	{50, 11}	{55, 14}	{60, 12}	{65, 13}	{70, 13}	{75, 9}	{80, 14}	{85, 13}	{90, 13}	{95, 7}	{100, 6}	{105, 8}	{110, 11}	{115, 11}	{120, 13}	{125, 12}	{130, 15}	{135, 12}	{140, 12}	{145, 9}	{150, 9}	{155, 10}	{160, 7}	{165, 5}	{170, 3}	{175, 7}	{180, 11}	{185, 9}	{190, 13}	{195, 16}	{200, 11}	{205, 8}	{210, 8}	{215, 6}	{220, 7}	{225, 6}	{230, 5}	{235, 8}	{240, 10}	{245, 8}	{250, 5}	{255, 6}	{260, 10}	{265, 7}	{270, 8}	{275, 7}	{280, 10}	{285, 10}	{290, 10}	{295, 12}	{300, 15}	{305, 19}	{310, 16}	{315, 12}	{320, 7}	{325, 3}	{330, 6}	{335, 11}	{340, 10}	{345, 15}	{350, 16}	{355, 13}	{360, 14}	{365, 12}	{370, 13}	{375, 17}	{380, 15}	{385, 10}	{390, 14}	{395, 11}	{400, 9}	{405, 8}	{410, 8}	{415, 11}	{420, 9}	{425, 12}	{430, 7}	{435, 10}	{440, 11}	{445, 13}	{450, 16}	{455, 14}	{460, 11}	{465, 9}	{470, 7}	{475, 7}	{480, 3}	{485, 5}	{490, 9}	{495, 8}	{500, 11}	{}	{0, 10}	{5, 13}	{10, 12}	{15, 12}	{20, 12}	{25, 9}	{30, 12}	{35, 12}	{40, 13}	{45, 6}	{50, 7}	{55, 8}	{60, 9}	{65, 9}	{70, 7}	{75, 11}	{80, 14}	{85, 14}	{90, 13}	{95, 13}	{100, 14}	{105, 10}	{110, 7}	{115, 7}	{120, 7}	{125, 7}	{130, 5}	{135, 8}	{140, 9}	{145, 8}	{150, 9}	{155, 16}	{160, 12}	{165, 11}	{170, 12}	{175, 14}	{180, 10}	{185, 7}	{190, 11}	{195, 9}	{200, 9}	{205, 7}	{210, 13}	{215, 15}	{220, 14}	{225, 12}	{230, 11}	{235, 11}	{240, 15}	{245, 14}	{250, 15}	{255, 9}	{260, 7}	{265, 7}	{270, 10}	{275, 11}	{280, 12}	{285, 16}	{290, 12}	{295, 8}	{300, 5}	{305, 5}	{310, 7}	{315, 7}	{320, 2}	{325, 2}	{330, 4}	{335, 6}	{340, 6}	{345, 8}	{350, 10}	{355, 17}	{360, 16}	{365, 12}	{370, 15}	{375, 17}	{380, 15}	{385, 13}	{390, 8}	{395, 6}	{400, 7}	{405, 10}	{410, 8}	{415, 7}	{420, 10}	{425, 12}	{430, 10}	{435, 7}	{440, 7}	{445, 9}	{450, 8}	{455, 8}	{460, 7}	{465, 4}	{470, 5}	{475, 6}	{480, 5}	{485, 7}	{490, 10}	{495, 12}	{500, 11}	{}	{0, 10}	{5, 9}	{10, 6}	{15, 5}	{20, 6}	{25, 9}	{30, 9}	{35, 10}	{40, 8}	{45, 8}	{50, 10}	{55, 9}	{60, 6}	{65, 6}	{70, 4}	{75, 5}	{80, 13}	{85, 15}	{90, 17}	{95, 13}	{100, 12}	{105, 11}	{110, 11}	{115, 9}	{120, 6}	{125, 6}	{130, 8}	{135, 9}	{140, 9}	{145, 6}	{150, 9}	{155, 12}	{160, 10}	{165, 9}	{170, 5}	{175, 11}	{180, 6}	{185, 8}	{190, 6}	{195, 9}	{200, 4}	{205, 4}	{210, 6}	{215, 9}	{220, 10}	{225, 8}	{230, 11}	{235, 12}	{240, 9}	{245, 9}	{250, 10}	{255, 8}	{260, 10}	{265, 13}	{270, 13}	{275, 9}	{280, 12}	{285, 10}	{290, 6}	{295, 4}	{300, 8}	{305, 13}	{310, 11}	{315, 17}	{320, 13}	{325, 14}	{330, 12}	{335, 12}	{340, 14}	{345, 14}	{350, 8}	{355, 7}	{360, 7}	{365, 6}	{370, 3}	{375, 4}	{380, 7}	{385, 5}	{390, 5}	{395, 6}	{400, 6}	{405, 8}	{410, 9}	{415, 5}	{420, 8}	{425, 13}	{430, 16}	{435, 11}	{440, 17}	{445, 16}	{450, 13}	{455, 12}	{460, 12}	{465, 12}	{470, 12}	{475, 15}	{480, 11}	{485, 8}	{490, 5}	{495, 9}	{500, 7}	{}	{0, 10}	{5, 8}	{10, 10}	{15, 9}	{20, 11}	{25, 12}	{30, 8}	{35, 6}	{40, 7}	{45, 7}	{50, 8}	{55, 13}	{60, 14}	{65, 12}	{70, 17}	{75, 11}	{80, 14}	{85, 18}	{90, 16}	{95, 16}	{100, 9}	{105, 11}	{110, 12}	{115, 9}	{120, 12}	{125, 10}	{130, 9}	{135, 11}	{140, 6}	{145, 7}	{150, 8}	{155, 14}	{160, 18}	{165, 22}	{170, 23}	{175, 15}	{180, 15}	{185, 14}	{190, 12}	{195, 9}	{200, 6}	{205, 4}	{210, 5}	{215, 5}	{220, 5}	{225, 10}	{230, 8}	{235, 9}	{240, 9}	{245, 12}	{250, 10}	{255, 12}	{260, 11}	{265, 12}	{270, 9}	{275, 10}	{280, 11}	{285, 9}	{290, 11}	{295, 10}	{300, 7}	{305, 4}	{310, 7}	{315, 15}	{320, 10}	{325, 8}	{330, 7}	{335, 8}	{340, 13}	{345, 9}	{350, 10}	{355, 9}	{360, 14}	{365, 10}	{370, 10}	{375, 10}	{380, 7}	{385, 8}	{390, 9}	{395, 8}	{400, 11}	{405, 9}	{410, 11}	{415, 12}	{420, 7}	{425, 5}	{430, 8}	{435, 7}	{440, 9}	{445, 8}	{450, 6}	{455, 7}	{460, 6}	{465, 9}	{470, 9}	{475, 10}	{480, 10}	{485, 12}	{490, 11}	{495, 12}	{500, 11}	{}	{0, 10}	{5, 7}	{10, 5}	{15, 7}	{20, 7}	{25, 7}	{30, 8}	{35, 11}	{40, 13}	{45, 11}	{50, 13}	{55, 13}	{60, 11}	{65, 6}	{70, 6}	{75, 8}	{80, 10}	{85, 10}	{90, 10}	{95, 10}	{100, 9}	{105, 8}	{110, 5}	{115, 5}	{120, 3}	{125, 4}	{130, 8}	{135, 10}	{140, 8}	{145, 9}	{150, 6}	{155, 8}	{160, 8}	{165, 8}	{170, 7}	{175, 8}	{180, 10}	{185, 11}	{190, 8}	{195, 7}	{200, 9}	{205, 10}	{210, 13}	{215, 10}	{220, 17}	{225, 10}	{230, 13}	{235, 13}	{240, 12}	{245, 12}	{250, 9}	{255, 8}	{260, 7}	{265, 7}	{270, 12}	{275, 10}	{280, 11}	{285, 9}	{290, 10}	{295, 11}	{300, 10}	{305, 15}	{310, 11}	{315, 8}	{320, 12}	{325, 14}	{330, 10}	{335, 4}	{340, 6}	{345, 7}	{350, 9}	{355, 8}	{360, 9}	{365, 8}	{370, 10}	{375, 7}	{380, 10}	{385, 14}	{390, 10}	{395, 7}	{400, 10}	{405, 11}	{410, 12}	{415, 10}	{420, 8}	{425, 5}	{430, 6}	{435, 13}	{440, 11}	{445, 6}	{450, 7}	{455, 9}	{460, 9}	{465, 9}	{470, 11}	{475, 13}	{480, 14}	{485, 16}	{490, 10}	{495, 9}	{500, 10}	{}	{0, 10}	{5, 12}	{10, 12}	{15, 7}	{20, 10}	{25, 9}	{30, 12}	{35, 8}	{40, 8}	{45, 10}	{50, 13}	{55, 11}	{60, 13}	{65, 10}	{70, 10}	{75, 6}	{80, 7}	{85, 11}	{90, 11}	{95, 13}	{100, 16}	{105, 13}	{110, 10}	{115, 15}	{120, 11}	{125, 8}	{130, 7}	{135, 8}	{140, 9}	{145, 16}	{150, 15}	{155, 16}	{160, 16}	{165, 12}	{170, 8}	{175, 11}	{180, 9}	{185, 10}	{190, 13}	{195, 12}	{200, 10}	{205, 13}	{210, 13}	{215, 14}	{220, 11}	{225, 9}	{230, 6}	{235, 6}	{240, 9}	{245, 10}	{250, 11}	{255, 15}	{260, 13}	{265, 11}	{270, 12}	{275, 14}	{280, 11}	{285, 15}	{290, 11}	{295, 12}	{300, 13}	{305, 12}	{310, 9}	{315, 8}	{320, 4}	{325, 3}	{330, 7}	{335, 12}	{340, 11}	{345, 12}	{350, 6}	{355, 7}	{360, 9}	{365, 11}	{370, 11}	{375, 10}	{380, 12}	{385, 8}	{390, 7}	{395, 10}	{400, 5}	{405, 6}	{410, 12}	{415, 6}	{420, 11}	{425, 17}	{430, 13}	{435, 14}	{440, 15}	{445, 10}	{450, 12}	{455, 10}	{460, 12}	{465, 13}	{470, 14}	{475, 16}	{480, 14}	{485, 12}	{490, 7}	{495, 6}	{500, 11}	{}	{0, 10}	{5, 10}	{10, 8}	{15, 11}	{20, 11}	{25, 11}	{30, 13}	{35, 11}	{40, 9}	{45, 10}	{50, 5}	{55, 5}	{60, 5}	{65, 6}	{70, 7}	{75, 5}	{80, 6}	{85, 4}	{90, 6}	{95, 8}	{100, 9}	{105, 10}	{110, 10}	{115, 5}	{120, 5}	{125, 3}	{130, 8}	{135, 9}	{140, 13}	{145, 10}	{150, 10}	{155, 12}	{160, 9}	{165, 8}	{170, 11}	{175, 16}	{180, 13}	{185, 16}	{190, 14}	{195, 17}	{200, 11}	{205, 12}	{210, 16}	{215, 18}	{220, 18}	{225, 14}	{230, 12}	{235, 13}	{240, 9}	{245, 10}	{250, 13}	{255, 12}	{260, 11}	{265, 10}	{270, 13}	{275, 22}	{280, 28}	{285, 20}	{290, 20}	{295, 16}	{300, 20}	{305, 16}	{310, 13}	{315, 13}	{320, 15}	{325, 15}	{330, 9}	{335, 7}	{340, 4}	{345, 7}	{350, 13}	{355, 16}	{360, 17}	{365, 14}	{370, 13}	{375, 13}	{380, 8}	{385, 10}	{390, 10}	{395, 10}	{400, 10}	{405, 12}	{410, 8}	{415, 6}	{420, 10}	{425, 9}	{430, 8}	{435, 7}	{440, 12}	{445, 13}	{450, 6}	{455, 6}	{460, 10}	{465, 7}	{470, 11}	{475, 12}	{480, 9}	{485, 11}	{490, 13}	{495, 11}	{500, 7}	{}	{0, 10}	{5, 10}	{10, 11}	{15, 9}	{20, 10}	{25, 6}	{30, 9}	{35, 8}	{40, 9}	{45, 6}	{50, 10}	{55, 9}	{60, 11}	{65, 8}	{70, 9}	{75, 7}	{80, 9}	{85, 8}	{90, 14}	{95, 9}	{100, 8}	{105, 9}	{110, 10}	{115, 9}	{120, 4}	{125, 6}	{130, 7}	{135, 10}	{140, 12}	{145, 18}	{150, 18}	{155, 16}	{160, 18}	{165, 12}	{170, 14}	{175, 12}	{180, 15}	{185, 16}	{190, 13}	{195, 17}	{200, 13}	{205, 9}	{210, 16}	{215, 16}	{220, 10}	{225, 7}	{230, 9}	{235, 7}	{240, 14}	{245, 14}	{250, 12}	{255, 14}	{260, 12}	{265, 20}	{270, 17}	{275, 18}	{280, 16}	{285, 19}	{290, 15}	{295, 13}	{300, 15}	{305, 15}	{310, 11}	{315, 11}	{320, 11}	{325, 9}	{330, 10}	{335, 10}	{340, 10}	{345, 11}	{350, 13}	{355, 16}	{360, 14}	{365, 11}	{370, 13}	{375, 15}	{380, 12}	{385, 13}	{390, 11}	{395, 13}	{400, 10}	{405, 11}	{410, 9}	{415, 12}	{420, 10}	{425, 9}	{430, 11}	{435, 7}	{440, 10}	{445, 9}	{450, 8}	{455, 8}	{460, 10}	{465, 12}	{470, 13}	{475, 11}	{480, 10}	{485, 10}	{490, 11}	{495, 13}	{500, 14}	{}	{0, 10}	{5, 11}	{10, 10}	{15, 6}	{20, 14}	{25, 15}	{30, 15}	{35, 14}	{40, 15}	{45, 11}	{50, 15}	{55, 13}	{60, 14}	{65, 12}	{70, 14}	{75, 9}	{80, 9}	{85, 10}	{90, 13}	{95, 10}	{100, 7}	{105, 11}	{110, 8}	{115, 8}	{120, 12}	{125, 13}	{130, 9}	{135, 9}	{140, 8}	{145, 6}	{150, 4}	{155, 6}	{160, 8}	{165, 7}	{170, 9}	{175, 14}	{180, 9}	{185, 12}	{190, 16}	{195, 15}	{200, 12}	{205, 15}	{210, 14}	{215, 12}	{220, 7}	{225, 9}	{230, 10}	{235, 5}	{240, 8}	{245, 9}	{250, 6}	{255, 4}	{260, 6}	{265, 9}	{270, 11}	{275, 15}	{280, 13}	{285, 11}	{290, 12}	{295, 12}	{300, 12}	{305, 12}	{310, 10}	{315, 10}	{320, 13}	{325, 15}	{330, 15}	{335, 15}	{340, 13}	{345, 12}	{350, 8}	{355, 6}	{360, 9}	{365, 8}	{370, 3}	{375, 6}	{380, 6}	{385, 9}	{390, 11}	{395, 11}	{400, 8}	{405, 11}	{410, 14}	{415, 14}	{420, 11}	{425, 11}	{430, 12}	{435, 12}	{440, 12}	{445, 15}	{450, 19}	{455, 20}	{460, 23}	{465, 15}	{470, 12}	{475, 12}	{480, 12}	{485, 11}	{490, 14}	{495, 9}	{500, 7}	{}	{0, 10}	{5, 8}	{10, 9}	{15, 6}	{20, 9}	{25, 10}	{30, 10}	{35, 10}	{40, 9}	{45, 14}	{50, 10}	{55, 7}	{60, 10}	{65, 7}	{70, 7}	{75, 8}	{80, 10}	{85, 10}	{90, 11}	{95, 11}	{100, 9}	{105, 9}	{110, 12}	{115, 12}	{120, 13}	{125, 14}	{130, 11}	{135, 11}	{140, 10}	{145, 11}	{150, 9}	{155, 14}	{160, 13}	{165, 8}	{170, 5}	{175, 1}	{180, 5}	{185, 7}	{190, 10}	{195, 7}	{200, 10}	{205, 12}	{210, 10}	{215, 7}	{220, 9}	{225, 4}	{230, 3}	{235, 5}	{240, 12}	{245, 13}	{250, 21}	{255, 16}	{260, 16}	{265, 14}	{270, 13}	{275, 10}	{280, 9}	{285, 12}	{290, 13}	{295, 12}	{300, 14}	{305, 11}	{310, 8}	{315, 7}	{320, 9}	{325, 12}	{330, 10}	{335, 9}	{340, 13}	{345, 14}	{350, 13}	{355, 10}	{360, 10}	{365, 11}	{370, 10}	{375, 13}	{380, 11}	{385, 11}	{390, 14}	{395, 13}	{400, 14}	{405, 13}	{410, 14}	{415, 12}	{420, 12}	{425, 9}	{430, 8}	{435, 11}	{440, 11}	{445, 10}	{450, 9}	{455, 11}	{460, 8}	{465, 7}	{470, 13}	{475, 11}	{480, 9}	{485, 12}	{490, 14}	{495, 11}	{500, 8}	{}	{0, 10}	{5, 17}	{10, 17}	{15, 12}	{20, 12}	{25, 10}	{30, 8}	{35, 9}	{40, 7}	{45, 10}	{50, 14}	{55, 11}	{60, 10}	{65, 6}	{70, 8}	{75, 13}	{80, 8}	{85, 11}	{90, 10}	{95, 10}	{100, 9}	{105, 7}	{110, 6}	{115, 5}	{120, 12}	{125, 8}	{130, 7}	{135, 9}	{140, 8}	{145, 12}	{150, 12}	{155, 12}	{160, 12}	{165, 14}	{170, 11}	{175, 13}	{180, 11}	{185, 5}	{190, 6}	{195, 8}	{200, 10}	{205, 10}	{210, 11}	{215, 12}	{220, 16}	{225, 16}	{230, 11}	{235, 10}	{240, 9}	{245, 12}	{250, 11}	{255, 7}	{260, 11}	{265, 12}	{270, 11}	{275, 9}	{280, 6}	{285, 12}	{290, 15}	{295, 15}	{300, 10}	{305, 10}	{310, 11}	{315, 9}	{320, 8}	{325, 10}	{330, 15}	{335, 10}	{340, 13}	{345, 14}	{350, 12}	{355, 11}	{360, 12}	{365, 14}	{370, 11}	{375, 11}	{380, 13}	{385, 10}	{390, 8}	{395, 10}	{400, 13}	{405, 13}	{410, 13}	{415, 13}	{420, 14}	{425, 17}	{430, 14}	{435, 12}	{440, 11}	{445, 10}	{450, 8}	{455, 8}	{460, 8}	{465, 11}	{470, 14}	{475, 7}	{480, 6}	{485, 9}	{490, 10}	{495, 6}	{500, 8}	{}	{0, 10}	{5, 5}	{10, 10}	{15, 10}	{20, 10}	{25, 10}	{30, 9}	{35, 15}	{40, 12}	{45, 15}	{50, 15}	{55, 12}	{60, 9}	{65, 14}	{70, 14}	{75, 17}	{80, 10}	{85, 11}	{90, 8}	{95, 11}	{100, 9}	{105, 8}	{110, 6}	{115, 9}	{120, 13}	{125, 12}	{130, 11}	{135, 11}	{140, 7}	{145, 10}	{150, 11}	{155, 12}	{160, 14}	{165, 13}	{170, 14}	{175, 13}	{180, 9}	{185, 8}	{190, 11}	{195, 9}	{200, 8}	{205, 8}	{210, 10}	{215, 12}	{220, 14}	{225, 17}	{230, 7}	{235, 6}	{240, 10}	{245, 9}	{250, 8}	{255, 12}	{260, 13}	{265, 11}	{270, 8}	{275, 8}	{280, 6}	{285, 6}	{290, 9}	{295, 6}	{300, 7}	{305, 8}	{310, 10}	{315, 9}	{320, 8}	{325, 17}	{330, 20}	{335, 18}	{340, 14}	{345, 10}	{350, 4}	{355, 10}	{360, 9}	{365, 7}	{370, 9}	{375, 8}	{380, 11}	{385, 9}	{390, 10}	{395, 9}	{400, 14}	{405, 13}	{410, 14}	{415, 10}	{420, 11}	{425, 12}	{430, 14}	{435, 9}	{440, 13}	{445, 11}	{450, 7}	{455, 9}	{460, 8}	{465, 11}	{470, 11}	{475, 8}	{480, 8}	{485, 10}	{490, 15}	{495, 10}	{500, 12}	{}	{0, 10}	{5, 12}	{10, 12}	{15, 10}	{20, 9}	{25, 15}	{30, 11}	{35, 14}	{40, 8}	{45, 15}	{50, 12}	{55, 8}	{60, 9}	{65, 7}	{70, 5}	{75, 6}	{80, 6}	{85, 6}	{90, 5}	{95, 6}	{100, 10}	{105, 10}	{110, 14}	{115, 11}	{120, 9}	{125, 12}	{130, 9}	{135, 9}	{140, 5}	{145, 7}	{150, 12}	{155, 9}	{160, 9}	{165, 8}	{170, 12}	{175, 22}	{180, 16}	{185, 12}	{190, 15}	{195, 14}	{200, 13}	{205, 13}	{210, 11}	{215, 9}	{220, 9}	{225, 8}	{230, 7}	{235, 12}	{240, 16}	{245, 12}	{250, 7}	{255, 8}	{260, 4}	{265, 9}	{270, 11}	{275, 11}	{280, 12}	{285, 13}	{290, 13}	{295, 13}	{300, 15}	{305, 11}	{310, 9}	{315, 9}	{320, 7}	{325, 11}	{330, 14}	{335, 10}	{340, 10}	{345, 10}	{350, 7}	{355, 9}	{360, 10}	{365, 12}	{370, 9}	{375, 14}	{380, 10}	{385, 9}	{390, 7}	{395, 10}	{400, 13}	{405, 14}	{410, 14}	{415, 9}	{420, 12}	{425, 7}	{430, 9}	{435, 13}	{440, 13}	{445, 14}	{450, 11}	{455, 16}	{460, 11}	{465, 10}	{470, 15}	{475, 18}	{480, 12}	{485, 11}	{490, 10}	{495, 6}	{500, 6}	{}	{0, 10}	{5, 10}	{10, 7}	{15, 11}	{20, 11}	{25, 9}	{30, 7}	{35, 10}	{40, 10}	{45, 13}	{50, 16}	{55, 18}	{60, 15}	{65, 17}	{70, 16}	{75, 15}	{80, 10}	{85, 10}	{90, 12}	{95, 10}	{100, 12}	{105, 9}	{110, 8}	{115, 9}	{120, 12}	{125, 11}	{130, 9}	{135, 11}	{140, 15}	{145, 13}	{150, 13}	{155, 13}	{160, 15}	{165, 15}	{170, 11}	{175, 5}	{180, 9}	{185, 8}	{190, 12}	{195, 12}	{200, 13}	{205, 8}	{210, 6}	{215, 6}	{220, 7}	{225, 9}	{230, 8}	{235, 8}	{240, 7}	{245, 5}	{250, 7}	{255, 6}	{260, 9}	{265, 9}	{270, 11}	{275, 12}	{280, 15}	{285, 10}	{290, 7}	{295, 8}	{300, 6}	{305, 5}	{310, 5}	{315, 5}	{320, 9}	{325, 15}	{330, 10}	{335, 12}	{340, 13}	{345, 12}	{350, 10}	{355, 16}	{360, 9}	{365, 7}	{370, 13}	{375, 15}	{380, 16}	{385, 13}	{390, 11}	{395, 13}	{400, 13}	{405, 14}	{410, 17}	{415, 8}	{420, 7}	{425, 9}	{430, 9}	{435, 8}	{440, 11}	{445, 10}	{450, 10}	{455, 7}	{460, 6}	{465, 6}	{470, 5}	{475, 9}	{480, 6}	{485, 13}	{490, 10}	{495, 11}	{500, 19}	{}	{0, 10}	{5, 6}	{10, 9}	{15, 14}	{20, 16}	{25, 12}	{30, 10}	{35, 12}	{40, 12}	{45, 7}	{50, 9}	{55, 7}	{60, 10}	{65, 13}	{70, 11}	{75, 11}	{80, 11}	{85, 10}	{90, 12}	{95, 7}	{100, 9}	{105, 13}	{110, 13}	{115, 16}	{120, 12}	{125, 10}	{130, 10}	{135, 9}	{140, 8}	{145, 7}	{150, 6}	{155, 9}	{160, 9}	{165, 9}	{170, 8}	{175, 10}	{180, 5}	{185, 6}	{190, 12}	{195, 14}	{200, 11}	{205, 10}	{210, 15}	{215, 10}	{220, 9}	{225, 5}	{230, 5}	{235, 6}	{240, 6}	{245, 8}	{250, 6}	{255, 4}	{260, 3}	{265, 7}	{270, 9}	{275, 14}	{280, 9}	{285, 12}	{290, 11}	{295, 9}	{300, 10}	{305, 12}	{310, 6}	{315, 4}	{320, 6}	{325, 8}	{330, 9}	{335, 11}	{340, 14}	{345, 7}	{350, 12}	{355, 7}	{360, 11}	{365, 11}	{370, 10}	{375, 12}	{380, 15}	{385, 16}	{390, 12}	{395, 9}	{400, 8}	{405, 11}	{410, 3}	{415, 4}	{420, 11}	{425, 11}	{430, 11}	{435, 11}	{440, 13}	{445, 13}	{450, 12}	{455, 11}	{460, 10}	{465, 7}	{470, 5}	{475, 8}	{480, 11}	{485, 12}	{490, 12}	{495, 11}	{500, 12}	{}	{0, 10}	{5, 6}	{10, 9}	{15, 11}	{20, 8}	{25, 10}	{30, 15}	{35, 16}	{40, 16}	{45, 11}	{50, 15}	{55, 7}	{60, 2}	{65, 8}	{70, 9}	{75, 12}	{80, 14}	{85, 12}	{90, 11}	{95, 12}	{100, 14}	{105, 13}	{110, 21}	{115, 15}	{120, 13}	{125, 16}	{130, 10}	{135, 10}	{140, 8}	{145, 8}	{150, 7}	{155, 5}	{160, 5}	{165, 7}	{170, 9}	{175, 12}	{180, 13}	{185, 4}	{190, 6}	{195, 5}	{200, 7}	{205, 7}	{210, 5}	{215, 6}	{220, 13}	{225, 10}	{230, 4}	{235, 6}	{240, 7}	{245, 8}	{250, 8}	{255, 9}	{260, 9}	{265, 9}	{270, 11}	{275, 12}	{280, 13}	{285, 14}	{290, 14}	{295, 18}	{300, 20}	{305, 17}	{310, 14}	{315, 9}	{320, 6}	{325, 6}	{330, 5}	{335, 2}	{340, 2}	{345, 6}	{350, 13}	{355, 14}	{360, 13}	{365, 17}	{370, 16}	{375, 16}	{380, 15}	{385, 8}	{390, 7}	{395, 10}	{400, 11}	{405, 13}	{410, 11}	{415, 13}	{420, 8}	{425, 10}	{430, 5}	{435, 7}	{440, 7}	{445, 14}	{450, 14}	{455, 19}	{460, 16}	{465, 10}	{470, 13}	{475, 14}	{480, 11}	{485, 7}	{490, 9}	{495, 9}	{500, 13}	{}	{0, 10}	{5, 8}	{10, 7}	{15, 7}	{20, 5}	{25, 7}	{30, 7}	{35, 7}	{40, 9}	{45, 11}	{50, 10}	{55, 8}	{60, 7}	{65, 8}	{70, 7}	{75, 8}	{80, 8}	{85, 3}	{90, 7}	{95, 5}	{100, 7}	{105, 13}	{110, 16}	{115, 15}	{120, 18}	{125, 14}	{130, 15}	{135, 12}	{140, 11}	{145, 11}	{150, 11}	{155, 16}	{160, 18}	{165, 13}	{170, 10}	{175, 6}	{180, 11}	{185, 10}	{190, 10}	{195, 12}	{200, 10}	{205, 8}	{210, 7}	{215, 7}	{220, 7}	{225, 6}	{230, 9}	{235, 7}	{240, 9}	{245, 6}	{250, 4}	{255, 6}	{260, 8}	{265, 10}	{270, 11}	{275, 12}	{280, 10}	{285, 11}	{290, 15}	{295, 17}	{300, 11}	{305, 9}	{310, 8}	{315, 7}	{320, 8}	{325, 9}	{330, 10}	{335, 11}	{340, 9}	{345, 10}	{350, 11}	{355, 14}	{360, 12}	{365, 13}	{370, 8}	{375, 12}	{380, 13}	{385, 12}	{390, 12}	{395, 16}	{400, 12}	{405, 12}	{410, 8}	{415, 8}	{420, 14}	{425, 15}	{430, 12}	{435, 14}	{440, 9}	{445, 12}	{450, 9}	{455, 13}	{460, 12}	{465, 9}	{470, 8}	{475, 9}	{480, 9}	{485, 8}	{490, 11}	{495, 10}	{500, 6}	{}	{0, 10}	{5, 11}	{10, 15}	{15, 15}	{20, 12}	{25, 12}	{30, 13}	{35, 14}	{40, 12}	{45, 11}	{50, 14}	{55, 9}	{60, 7}	{65, 6}	{70, 7}	{75, 4}	{80, 7}	{85, 6}	{90, 13}	{95, 12}	{100, 13}	{105, 13}	{110, 12}	{115, 14}	{120, 12}	{125, 10}	{130, 11}	{135, 8}	{140, 6}	{145, 5}	{150, 10}	{155, 6}	{160, 11}	{165, 11}	{170, 11}	{175, 12}	{180, 14}	{185, 9}	{190, 10}	{195, 13}	{200, 15}	{205, 16}	{210, 16}	{215, 14}	{220, 17}	{225, 12}	{230, 11}	{235, 7}	{240, 6}	{245, 8}	{250, 7}	{255, 7}	{260, 6}	{265, 7}	{270, 10}	{275, 12}	{280, 8}	{285, 8}	{290, 7}	{295, 7}	{300, 14}	{305, 11}	{310, 9}	{315, 7}	{320, 7}	{325, 8}	{330, 6}	{335, 8}	{340, 9}	{345, 8}	{350, 11}	{355, 11}	{360, 7}	{365, 12}	{370, 10}	{375, 6}	{380, 8}	{385, 5}	{390, 4}	{395, 8}	{400, 8}	{405, 10}	{410, 8}	{415, 10}	{420, 10}	{425, 11}	{430, 10}	{435, 11}	{440, 12}	{445, 8}	{450, 8}	{455, 6}	{460, 7}	{465, 6}	{470, 5}	{475, 10}	{480, 13}	{485, 10}	{490, 11}	{495, 9}	{500, 10}	{}	{0, 10}	{5, 12}	{10, 14}	{15, 17}	{20, 15}	{25, 11}	{30, 13}	{35, 12}	{40, 18}	{45, 14}	{50, 11}	{55, 13}	{60, 11}	{65, 8}	{70, 5}	{75, 4}	{80, 10}	{85, 13}	{90, 14}	{95, 8}	{100, 4}	{105, 8}	{110, 6}	{115, 6}	{120, 5}	{125, 4}	{130, 6}	{135, 11}	{140, 12}	{145, 16}	{150, 16}	{155, 17}	{160, 8}	{165, 9}	{170, 9}	{175, 8}	{180, 7}	{185, 5}	{190, 8}	{195, 12}	{200, 12}	{205, 14}	{210, 12}	{215, 11}	{220, 9}	{225, 9}	{230, 11}	{235, 7}	{240, 7}	{245, 8}	{250, 10}	{255, 10}	{260, 6}	{265, 4}	{270, 10}	{275, 8}	{280, 4}	{285, 10}	{290, 11}	{295, 11}	{300, 10}	{305, 11}	{310, 14}	{315, 13}	{320, 14}	{325, 15}	{330, 16}	{335, 14}	{340, 13}	{345, 9}	{350, 7}	{355, 4}	{360, 5}	{365, 5}	{370, 5}	{375, 6}	{380, 7}	{385, 10}	{390, 7}	{395, 8}	{400, 14}	{405, 16}	{410, 14}	{415, 15}	{420, 12}	{425, 10}	{430, 9}	{435, 3}	{440, 5}	{445, 3}	{450, 3}	{455, 4}	{460, 7}	{465, 6}	{470, 8}	{475, 9}	{480, 6}	{485, 9}	{490, 11}	{495, 11}	{500, 15}	{}	{0, 10}	{5, 14}	{10, 15}	{15, 11}	{20, 7}	{25, 10}	{30, 8}	{35, 11}	{40, 14}	{45, 15}	{50, 13}	{55, 10}	{60, 9}	{65, 11}	{70, 16}	{75, 10}	{80, 10}	{85, 10}	{90, 8}	{95, 8}	{100, 11}	{105, 8}	{110, 7}	{115, 10}	{120, 12}	{125, 11}	{130, 10}	{135, 12}	{140, 8}	{145, 7}	{150, 5}	{155, 7}	{160, 10}	{165, 11}	{170, 10}	{175, 10}	{180, 7}	{185, 8}	{190, 9}	{195, 12}	{200, 12}	{205, 17}	{210, 17}	{215, 15}	{220, 14}	{225, 9}	{230, 10}	{235, 16}	{240, 12}	{245, 12}	{250, 11}	{255, 12}	{260, 9}	{265, 7}	{270, 9}	{275, 7}	{280, 10}	{285, 10}	{290, 14}	{295, 11}	{300, 6}	{305, 3}	{310, 6}	{315, 8}	{320, 7}	{325, 5}	{330, 10}	{335, 9}	{340, 9}	{345, 11}	{350, 7}	{355, 7}	{360, 5}	{365, 5}	{370, 7}	{375, 9}	{380, 9}	{385, 12}	{390, 10}	{395, 11}	{400, 9}	{405, 10}	{410, 8}	{415, 4}	{420, 8}	{425, 10}	{430, 18}	{435, 16}	{440, 14}	{445, 10}	{450, 9}	{455, 14}	{460, 14}	{465, 18}	{470, 13}	{475, 16}	{480, 15}	{485, 13}	{490, 10}	{495, 10}	{500, 12}	{}	{0, 10}	{5, 8}	{10, 14}	{15, 15}	{20, 14}	{25, 11}	{30, 11}	{35, 12}	{40, 11}	{45, 9}	{50, 12}	{55, 12}	{60, 10}	{65, 6}	{70, 7}	{75, 8}	{80, 8}	{85, 9}	{90, 8}	{95, 7}	{100, 9}	{105, 7}	{110, 11}	{115, 12}	{120, 11}	{125, 11}	{130, 9}	{135, 8}	{140, 10}	{145, 9}	{150, 10}	{155, 10}	{160, 11}	{165, 11}	{170, 11}	{175, 12}	{180, 16}	{185, 16}	{190, 9}	{195, 4}	{200, 6}	{205, 8}	{210, 8}	{215, 5}	{220, 4}	{225, 6}	{230, 10}	{235, 12}	{240, 10}	{245, 8}	{250, 14}	{255, 15}	{260, 12}	{265, 12}	{270, 13}	{275, 12}	{280, 12}	{285, 9}	{290, 9}	{295, 3}	{300, 8}	{305, 9}	{310, 7}	{315, 7}	{320, 8}	{325, 10}	{330, 12}	{335, 16}	{340, 14}	{345, 12}	{350, 13}	{355, 14}	{360, 14}	{365, 10}	{370, 7}	{375, 9}	{380, 5}	{385, 5}	{390, 11}	{395, 11}	{400, 11}	{405, 7}	{410, 9}	{415, 13}	{420, 9}	{425, 10}	{430, 9}	{435, 6}	{440, 8}	{445, 7}	{450, 7}	{455, 8}	{460, 12}	{465, 12}	{470, 12}	{475, 10}	{480, 10}	{485, 6}	{490, 5}	{495, 10}	{500, 9}	{}	{0, 10}	{5, 8}	{10, 3}	{15, 11}	{20, 10}	{25, 10}	{30, 11}	{35, 9}	{40, 10}	{45, 10}	{50, 10}	{55, 13}	{60, 13}	{65, 12}	{70, 16}	{75, 15}	{80, 14}	{85, 14}	{90, 11}	{95, 14}	{100, 14}	{105, 9}	{110, 10}	{115, 13}	{120, 12}	{125, 13}	{130, 10}	{135, 11}	{140, 11}	{145, 11}	{150, 13}	{155, 11}	{160, 11}	{165, 8}	{170, 7}	{175, 6}	{180, 6}	{185, 4}	{190, 6}	{195, 10}	{200, 11}	{205, 11}	{210, 11}	{215, 12}	{220, 13}	{225, 13}	{230, 15}	{235, 8}	{240, 12}	{245, 10}	{250, 8}	{255, 10}	{260, 10}	{265, 10}	{270, 10}	{275, 9}	{280, 7}	{285, 12}	{290, 11}	{295, 10}	{300, 8}	{305, 13}	{310, 9}	{315, 6}	{320, 7}	{325, 9}	{330, 10}	{335, 9}	{340, 11}	{345, 9}	{350, 6}	{355, 7}	{360, 9}	{365, 11}	{370, 7}	{375, 8}	{380, 11}	{385, 10}	{390, 11}	{395, 12}	{400, 13}	{405, 7}	{410, 7}	{415, 5}	{420, 6}	{425, 9}	{430, 8}	{435, 8}	{440, 11}	{445, 12}	{450, 11}	{455, 8}	{460, 10}	{465, 16}	{470, 19}	{475, 21}	{480, 19}	{485, 19}	{490, 13}	{495, 12}	{500, 15}	{}	{0, 10}	{5, 12}	{10, 12}	{15, 14}	{20, 6}	{25, 8}	{30, 8}	{35, 7}	{40, 9}	{45, 11}	{50, 12}	{55, 12}	{60, 11}	{65, 14}	{70, 13}	{75, 11}	{80, 11}	{85, 10}	{90, 11}	{95, 8}	{100, 6}	{105, 6}	{110, 6}	{115, 11}	{120, 4}	{125, 7}	{130, 10}	{135, 8}	{140, 10}	{145, 7}	{150, 8}	{155, 7}	{160, 13}	{165, 15}	{170, 13}	{175, 9}	{180, 10}	{185, 13}	{190, 10}	{195, 9}	{200, 13}	{205, 9}	{210, 10}	{215, 7}	{220, 9}	{225, 13}	{230, 12}	{235, 15}	{240, 11}	{245, 6}	{250, 7}	{255, 3}	{260, 5}	{265, 10}	{270, 8}	{275, 6}	{280, 4}	{285, 9}	{290, 13}	{295, 11}	{300, 9}	{305, 12}	{310, 11}	{315, 13}	{320, 10}	{325, 12}	{330, 9}	{335, 8}	{340, 7}	{345, 8}	{350, 7}	{355, 10}	{360, 6}	{365, 4}	{370, 5}	{375, 6}	{380, 15}	{385, 20}	{390, 19}	{395, 17}	{400, 12}	{405, 13}	{410, 12}	{415, 12}	{420, 11}	{425, 11}	{430, 8}	{435, 9}	{440, 14}	{445, 12}	{450, 13}	{455, 10}	{460, 14}	{465, 10}	{470, 11}	{475, 9}	{480, 9}	{485, 8}	{490, 7}	{495, 8}	{500, 6}	{}	{0, 10}	{5, 13}	{10, 13}	{15, 15}	{20, 13}	{25, 14}	{30, 13}	{35, 12}	{40, 14}	{45, 11}	{50, 14}	{55, 12}	{60, 9}	{65, 7}	{70, 9}	{75, 8}	{80, 10}	{85, 9}	{90, 11}	{95, 13}	{100, 12}	{105, 13}	{110, 17}	{115, 15}	{120, 7}	{125, 10}	{130, 11}	{135, 12}	{140, 8}	{145, 5}	{150, 4}	{155, 2}	{160, 12}	{165, 11}	{170, 10}	{175, 13}	{180, 16}	{185, 10}	{190, 12}	{195, 14}	{200, 12}	{205, 12}	{210, 11}	{215, 8}	{220, 14}	{225, 11}	{230, 11}	{235, 13}	{240, 11}	{245, 9}	{250, 8}	{255, 9}	{260, 14}	{265, 15}	{270, 15}	{275, 15}	{280, 18}	{285, 12}	{290, 13}	{295, 11}	{300, 12}	{305, 9}	{310, 4}	{315, 2}	{320, 5}	{325, 8}	{330, 11}	{335, 10}	{340, 9}	{345, 15}	{350, 11}	{355, 10}	{360, 6}	{365, 7}	{370, 6}	{375, 5}	{380, 10}	{385, 11}	{390, 16}	{395, 14}	{400, 13}	{405, 16}	{410, 14}	{415, 11}	{420, 7}	{425, 5}	{430, 8}	{435, 9}	{440, 10}	{445, 13}	{450, 10}	{455, 12}	{460, 12}	{465, 11}	{470, 12}	{475, 12}	{480, 9}	{485, 10}	{490, 6}	{495, 10}	{500, 5}	{}	{0, 10}	{5, 9}	{10, 12}	{15, 11}	{20, 12}	{25, 7}	{30, 9}	{35, 11}	{40, 13}	{45, 8}	{50, 5}	{55, 9}	{60, 10}	{65, 11}	{70, 13}	{75, 7}	{80, 11}	{85, 10}	{90, 12}	{95, 8}	{100, 9}	{105, 7}	{110, 11}	{115, 6}	{120, 4}	{125, 6}	{130, 5}	{135, 7}	{140, 6}	{145, 10}	{150, 8}	{155, 9}	{160, 9}	{165, 3}	{170, 4}	{175, 8}	{180, 12}	{185, 6}	{190, 8}	{195, 6}	{200, 6}	{205, 8}	{210, 8}	{215, 10}	{220, 8}	{225, 12}	{230, 10}	{235, 11}	{240, 10}	{245, 9}	{250, 11}	{255, 11}	{260, 5}	{265, 4}	{270, 9}	{275, 5}	{280, 7}	{285, 14}	{290, 12}	{295, 10}	{300, 8}	{305, 10}	{310, 8}	{315, 7}	{320, 9}	{325, 9}	{330, 4}	{335, 4}	{340, 7}	{345, 8}	{350, 7}	{355, 12}	{360, 10}	{365, 9}	{370, 14}	{375, 16}	{380, 13}	{385, 11}	{390, 10}	{395, 4}	{400, 4}	{405, 5}	{410, 4}	{415, 2}	{420, 3}	{425, 8}	{430, 9}	{435, 14}	{440, 13}	{445, 12}	{450, 11}	{455, 10}	{460, 11}	{465, 7}	{470, 10}	{475, 11}	{480, 11}	{485, 11}	{490, 11}	{495, 12}	{500, 7}	{}	{0, 10}	{5, 8}	{10, 11}	{15, 8}	{20, 8}	{25, 14}	{30, 13}	{35, 12}	{40, 15}	{45, 12}	{50, 11}	{55, 9}	{60, 8}	{65, 10}	{70, 10}	{75, 5}	{80, 3}	{85, 5}	{90, 9}	{95, 12}	{100, 16}	{105, 11}	{110, 13}	{115, 8}	{120, 6}	{125, 10}	{130, 8}	{135, 7}	{140, 8}	{145, 7}	{150, 11}	{155, 10}	{160, 8}	{165, 11}	{170, 7}	{175, 8}	{180, 9}	{185, 12}	{190, 14}	{195, 11}	{200, 10}	{205, 7}	{210, 11}	{215, 12}	{220, 12}	{225, 9}	{230, 8}	{235, 9}	{240, 12}	{245, 12}	{250, 11}	{255, 8}	{260, 8}	{265, 11}	{270, 8}	{275, 6}	{280, 7}	{285, 13}	{290, 11}	{295, 10}	{300, 12}	{305, 15}	{310, 13}	{315, 13}	{320, 15}	{325, 11}	{330, 10}	{335, 12}	{340, 8}	{345, 8}	{350, 12}	{355, 13}	{360, 9}	{365, 7}	{370, 7}	{375, 10}	{380, 9}	{385, 9}	{390, 8}	{395, 6}	{400, 5}	{405, 5}	{410, 5}	{415, 15}	{420, 10}	{425, 12}	{430, 14}	{435, 11}	{440, 13}	{445, 10}	{450, 7}	{455, 7}	{460, 5}	{465, 9}	{470, 8}	{475, 13}	{480, 17}	{485, 10}	{490, 12}	{495, 13}	{500, 10}	{}	{0, 10}	{5, 12}	{10, 15}	{15, 15}	{20, 15}	{25, 9}	{30, 10}	{35, 15}	{40, 14}	{45, 15}	{50, 11}	{55, 15}	{60, 15}	{65, 21}	{70, 13}	{75, 11}	{80, 8}	{85, 8}	{90, 11}	{95, 14}	{100, 15}	{105, 12}	{110, 11}	{115, 7}	{120, 9}	{125, 9}	{130, 9}	{135, 9}	{140, 9}	{145, 9}	{150, 8}	{155, 12}	{160, 9}	{165, 9}	{170, 14}	{175, 14}	{180, 9}	{185, 13}	{190, 8}	{195, 11}	{200, 10}	{205, 11}	{210, 12}	{215, 16}	{220, 14}	{225, 10}	{230, 9}	{235, 9}	{240, 9}	{245, 8}	{250, 9}	{255, 9}	{260, 10}	{265, 8}	{270, 8}	{275, 7}	{280, 10}	{285, 8}	{290, 6}	{295, 7}	{300, 5}	{305, 8}	{310, 9}	{315, 6}	{320, 12}	{325, 14}	{330, 13}	{335, 13}	{340, 10}	{345, 9}	{350, 7}	{355, 8}	{360, 7}	{365, 5}	{370, 7}	{375, 9}	{380, 10}	{385, 9}	{390, 10}	{395, 7}	{400, 4}	{405, 6}	{410, 11}	{415, 13}	{420, 9}	{425, 7}	{430, 8}	{435, 6}	{440, 5}	{445, 3}	{450, 7}	{455, 8}	{460, 9}	{465, 14}	{470, 11}	{475, 11}	{480, 12}	{485, 14}	{490, 15}	{495, 15}	{500, 13}	{}	{0, 10}	{5, 8}	{10, 9}	{15, 10}	{20, 11}	{25, 12}	{30, 11}	{35, 7}	{40, 11}	{45, 8}	{50, 7}	{55, 6}	{60, 6}	{65, 11}	{70, 5}	{75, 6}	{80, 7}	{85, 4}	{90, 7}	{95, 8}	{100, 7}	{105, 7}	{110, 8}	{115, 12}	{120, 13}	{125, 10}	{130, 5}	{135, 8}	{140, 7}	{145, 13}	{150, 11}	{155, 11}	{160, 7}	{165, 9}	{170, 8}	{175, 12}	{180, 11}	{185, 9}	{190, 7}	{195, 7}	{200, 7}	{205, 10}	{210, 8}	{215, 10}	{220, 14}	{225, 11}	{230, 9}	{235, 13}	{240, 9}	{245, 7}	{250, 7}	{255, 7}	{260, 9}	{265, 7}	{270, 3}	{275, 7}	{280, 6}	{285, 8}	{290, 5}	{295, 7}	{300, 7}	{305, 11}	{310, 9}	{315, 9}	{320, 12}	{325, 10}	{330, 10}	{335, 11}	{340, 11}	{345, 8}	{350, 10}	{355, 10}	{360, 10}	{365, 7}	{370, 8}	{375, 5}	{380, 9}	{385, 14}	{390, 5}	{395, 12}	{400, 9}	{405, 8}	{410, 10}	{415, 9}	{420, 12}	{425, 9}	{430, 15}	{435, 11}	{440, 12}	{445, 11}	{450, 8}	{455, 6}	{460, 4}	{465, 6}	{470, 6}	{475, 11}	{480, 16}	{485, 15}	{490, 12}	{495, 10}	{500, 7}	{}	{0, 10}	{5, 14}	{10, 12}	{15, 15}	{20, 5}	{25, 9}	{30, 10}	{35, 12}	{40, 10}	{45, 13}	{50, 11}	{55, 11}	{60, 9}	{65, 11}	{70, 12}	{75, 12}	{80, 13}	{85, 13}	{90, 8}	{95, 4}	{100, 11}	{105, 10}	{110, 5}	{115, 8}	{120, 10}	{125, 17}	{130, 15}	{135, 14}	{140, 12}	{145, 10}	{150, 9}	{155, 8}	{160, 7}	{165, 4}	{170, 5}	{175, 8}	{180, 7}	{185, 8}	{190, 9}	{195, 9}	{200, 6}	{205, 8}	{210, 8}	{215, 10}	{220, 12}	{225, 9}	{230, 11}	{235, 14}	{240, 10}	{245, 13}	{250, 11}	{255, 8}	{260, 10}	{265, 9}	{270, 9}	{275, 11}	{280, 14}	{285, 14}	{290, 13}	{295, 14}	{300, 12}	{305, 13}	{310, 15}	{315, 9}	{320, 5}	{325, 6}	{330, 7}	{335, 10}	{340, 5}	{345, 6}	{350, 5}	{355, 7}	{360, 12}	{365, 14}	{370, 15}	{375, 13}	{380, 17}	{385, 13}	{390, 12}	{395, 10}	{400, 10}	{405, 9}	{410, 16}	{415, 18}	{420, 15}	{425, 10}	{430, 12}	{435, 9}	{440, 8}	{445, 6}	{450, 8}	{455, 10}	{460, 14}	{465, 14}	{470, 12}	{475, 11}	{480, 7}	{485, 8}	{490, 8}	{495, 5}	{500, 5}	{}	{0, 10}	{5, 3}	{10, 6}	{15, 11}	{20, 13}	{25, 13}	{30, 12}	{35, 15}	{40, 13}	{45, 10}	{50, 13}	{55, 13}	{60, 11}	{65, 13}	{70, 11}	{75, 8}	{80, 7}	{85, 6}	{90, 10}	{95, 7}	{100, 9}	{105, 10}	{110, 8}	{115, 7}	{120, 12}	{125, 10}	{130, 10}	{135, 6}	{140, 7}	{145, 7}	{150, 11}	{155, 10}	{160, 4}	{165, 7}	{170, 6}	{175, 10}	{180, 12}	{185, 12}	{190, 9}	{195, 10}	{200, 8}	{205, 12}	{210, 15}	{215, 16}	{220, 14}	{225, 11}	{230, 8}	{235, 8}	{240, 7}	{245, 9}	{250, 11}	{255, 15}	{260, 12}	{265, 15}	{270, 19}	{275, 9}	{280, 8}	{285, 6}	{290, 6}	{295, 6}	{300, 4}	{305, 11}	{310, 12}	{315, 15}	{320, 14}	{325, 13}	{330, 16}	{335, 18}	{340, 10}	{345, 9}	{350, 9}	{355, 12}	{360, 11}	{365, 12}	{370, 15}	{375, 21}	{380, 17}	{385, 19}	{390, 18}	{395, 14}	{400, 11}	{405, 8}	{410, 9}	{415, 5}	{420, 9}	{425, 13}	{430, 10}	{435, 11}	{440, 8}	{445, 9}	{450, 9}	{455, 9}	{460, 8}	{465, 10}	{470, 7}	{475, 10}	{480, 10}	{485, 12}	{490, 10}	{495, 10}	{500, 11}	{}	{0, 10}	{5, 10}	{10, 12}	{15, 11}	{20, 13}	{25, 9}	{30, 9}	{35, 13}	{40, 13}	{45, 10}	{50, 8}	{55, 13}	{60, 9}	{65, 10}	{70, 12}	{75, 14}	{80, 16}	{85, 16}	{90, 13}	{95, 9}	{100, 13}	{105, 13}	{110, 10}	{115, 12}	{120, 8}	{125, 6}	{130, 7}	{135, 3}	{140, 5}	{145, 11}	{150, 11}	{155, 12}	{160, 15}	{165, 10}	{170, 12}	{175, 8}	{180, 10}	{185, 13}	{190, 11}	{195, 13}	{200, 11}	{205, 12}	{210, 11}	{215, 9}	{220, 12}	{225, 9}	{230, 4}	{235, 6}	{240, 7}	{245, 7}	{250, 8}	{255, 6}	{260, 7}	{265, 9}	{270, 8}	{275, 8}	{280, 8}	{285, 5}	{290, 8}	{295, 11}	{300, 12}	{305, 10}	{310, 8}	{315, 7}	{320, 11}	{325, 9}	{330, 8}	{335, 5}	{340, 8}	{345, 8}	{350, 12}	{355, 14}	{360, 11}	{365, 11}	{370, 7}	{375, 6}	{380, 10}	{385, 12}	{390, 7}	{395, 8}	{400, 6}	{405, 5}	{410, 3}	{415, 2}	{420, 6}	{425, 8}	{430, 12}	{435, 9}	{440, 4}	{445, 8}	{450, 5}	{455, 8}	{460, 14}	{465, 14}	{470, 14}	{475, 12}	{480, 10}	{485, 10}	{490, 7}	{495, 12}	{500, 14}	{}	{0, 10}	{5, 9}	{10, 11}	{15, 8}	{20, 11}	{25, 10}	{30, 9}	{35, 8}	{40, 7}	{45, 7}	{50, 10}	{55, 7}	{60, 11}	{65, 13}	{70, 15}	{75, 11}	{80, 9}	{85, 12}	{90, 13}	{95, 10}	{100, 7}	{105, 5}	{110, 4}	{115, 7}	{120, 12}	{125, 13}	{130, 11}	{135, 11}	{140, 12}	{145, 7}	{150, 14}	{155, 7}	{160, 6}	{165, 13}	{170, 14}	{175, 12}	{180, 15}	{185, 15}	{190, 12}	{195, 15}	{200, 16}	{205, 10}	{210, 10}	{215, 7}	{220, 9}	{225, 9}	{230, 8}	{235, 5}	{240, 6}	{245, 9}	{250, 11}	{255, 13}	{260, 8}	{265, 9}	{270, 9}	{275, 10}	{280, 10}	{285, 6}	{290, 4}	{295, 4}	{300, 7}	{305, 8}	{310, 11}	{315, 9}	{320, 8}	{325, 11}	{330, 9}	{335, 11}	{340, 15}	{345, 14}	{350, 14}	{355, 14}	{360, 13}	{365, 13}	{370, 13}	{375, 9}	{380, 7}	{385, 10}	{390, 11}	{395, 8}	{400, 10}	{405, 10}	{410, 9}	{415, 7}	{420, 9}	{425, 8}	{430, 11}	{435, 12}	{440, 15}	{445, 9}	{450, 7}	{455, 5}	{460, 7}	{465, 11}	{470, 11}	{475, 9}	{480, 9}	{485, 7}	{490, 12}	{495, 12}	{500, 16}	{}	{0, 10}	{5, 11}	{10, 9}	{15, 8}	{20, 11}	{25, 7}	{30, 8}	{35, 10}	{40, 7}	{45, 13}	{50, 9}	{55, 11}	{60, 10}	{65, 9}	{70, 8}	{75, 8}	{80, 10}	{85, 10}	{90, 7}	{95, 6}	{100, 6}	{105, 5}	{110, 8}	{115, 9}	{120, 10}	{125, 10}	{130, 9}	{135, 9}	{140, 11}	{145, 17}	{150, 16}	{155, 14}	{160, 14}	{165, 12}	{170, 13}	{175, 16}	{180, 10}	{185, 5}	{190, 11}	{195, 7}	{200, 8}	{205, 8}	{210, 6}	{215, 8}	{220, 10}	{225, 12}	{230, 10}	{235, 9}	{240, 5}	{245, 11}	{250, 15}	{255, 13}	{260, 11}	{265, 7}	{270, 7}	{275, 9}	{280, 6}	{285, 6}	{290, 3}	{295, 5}	{300, 7}	{305, 10}	{310, 13}	{315, 11}	{320, 9}	{325, 6}	{330, 4}	{335, 6}	{340, 7}	{345, 9}	{350, 4}	{355, 7}	{360, 9}	{365, 7}	{370, 10}	{375, 9}	{380, 11}	{385, 11}	{390, 10}	{395, 10}	{400, 9}	{405, 8}	{410, 9}	{415, 10}	{420, 6}	{425, 8}	{430, 8}	{435, 9}	{440, 9}	{445, 8}	{450, 5}	{455, 6}	{460, 10}	{465, 12}	{470, 13}	{475, 13}	{480, 10}	{485, 12}	{490, 9}	{495, 14}	{500, 14}	{}	{0, 10}	{5, 10}	{10, 10}	{15, 10}	{20, 8}	{25, 17}	{30, 12}	{35, 12}	{40, 17}	{45, 21}	{50, 19}	{55, 13}	{60, 14}	{65, 13}	{70, 11}	{75, 16}	{80, 14}	{85, 11}	{90, 10}	{95, 5}	{100, 11}	{105, 10}	{110, 12}	{115, 8}	{120, 10}	{125, 9}	{130, 11}	{135, 6}	{140, 7}	{145, 8}	{150, 9}	{155, 11}	{160, 9}	{165, 10}	{170, 10}	{175, 5}	{180, 14}	{185, 15}	{190, 14}	{195, 16}	{200, 13}	{205, 17}	{210, 11}	{215, 9}	{220, 10}	{225, 6}	{230, 13}	{235, 12}	{240, 12}	{245, 11}	{250, 12}	{255, 15}	{260, 13}	{265, 13}	{270, 14}	{275, 13}	{280, 12}	{285, 13}	{290, 11}	{295, 12}	{300, 10}	{305, 10}	{310, 9}	{315, 7}	{320, 8}	{325, 9}	{330, 2}	{335, 6}	{340, 5}	{345, 10}	{350, 10}	{355, 8}	{360, 7}	{365, 9}	{370, 12}	{375, 10}	{380, 11}	{385, 9}	{390, 8}	{395, 7}	{400, 9}	{405, 17}	{410, 13}	{415, 12}	{420, 13}	{425, 9}	{430, 8}	{435, 5}	{440, 7}	{445, 13}	{450, 11}	{455, 8}	{460, 9}	{465, 11}	{470, 14}	{475, 12}	{480, 10}	{485, 7}	{490, 9}	{495, 10}	{500, 9}	{}	{0, 10}	{5, 13}	{10, 12}	{15, 12}	{20, 10}	{25, 9}	{30, 7}	{35, 8}	{40, 10}	{45, 6}	{50, 12}	{55, 10}	{60, 11}	{65, 10}	{70, 11}	{75, 8}	{80, 9}	{85, 13}	{90, 7}	{95, 9}	{100, 8}	{105, 7}	{110, 8}	{115, 7}	{120, 7}	{125, 15}	{130, 19}	{135, 16}	{140, 11}	{145, 9}	{150, 7}	{155, 13}	{160, 10}	{165, 9}	{170, 6}	{175, 10}	{180, 11}	{185, 10}	{190, 9}	{195, 13}	{200, 14}	{205, 11}	{210, 13}	{215, 21}	{220, 13}	{225, 7}	{230, 9}	{235, 8}	{240, 12}	{245, 8}	{250, 8}	{255, 12}	{260, 16}	{265, 14}	{270, 11}	{275, 11}	{280, 12}	{285, 10}	{290, 12}	{295, 7}	{300, 9}	{305, 7}	{310, 8}	{315, 10}	{320, 11}	{325, 9}	{330, 11}	{335, 10}	{340, 6}	{345, 8}	{350, 5}	{355, 7}	{360, 8}	{365, 9}	{370, 9}	{375, 11}	{380, 9}	{385, 6}	{390, 6}	{395, 12}	{400, 18}	{405, 10}	{410, 9}	{415, 10}	{420, 12}	{425, 14}	{430, 11}	{435, 12}	{440, 12}	{445, 12}	{450, 14}	{455, 12}	{460, 11}	{465, 9}	{470, 11}	{475, 7}	{480, 7}	{485, 7}	{490, 11}	{495, 9}	{500, 9}	{}	{0, 10}	{5, 11}	{10, 17}	{15, 13}	{20, 12}	{25, 10}	{30, 7}	{35, 7}	{40, 11}	{45, 9}	{50, 9}	{55, 8}	{60, 9}	{65, 7}	{70, 9}	{75, 7}	{80, 6}	{85, 5}	{90, 4}	{95, 6}	{100, 6}	{105, 5}	{110, 7}	{115, 5}	{120, 7}	{125, 7}	{130, 10}	{135, 11}	{140, 10}	{145, 8}	{150, 7}	{155, 9}	{160, 7}	{165, 7}	{170, 5}	{175, 6}	{180, 7}	{185, 8}	{190, 10}	{195, 7}	{200, 7}	{205, 6}	{210, 7}	{215, 5}	{220, 9}	{225, 9}	{230, 8}	{235, 10}	{240, 11}	{245, 16}	{250, 15}	{255, 17}	{260, 17}	{265, 15}	{270, 16}	{275, 16}	{280, 12}	{285, 13}	{290, 10}	{295, 13}	{300, 12}	{305, 11}	{310, 7}	{315, 8}	{320, 12}	{325, 14}	{330, 14}	{335, 7}	{340, 4}	{345, 4}	{350, 8}	{355, 11}	{360, 12}	{365, 15}	{370, 15}	{375, 12}	{380, 10}	{385, 7}	{390, 7}	{395, 8}	{400, 11}	{405, 9}	{410, 9}	{415, 8}	{420, 12}	{425, 12}	{430, 14}	{435, 11}	{440, 11}	{445, 12}	{450, 12}	{455, 15}	{460, 10}	{465, 5}	{470, 5}	{475, 7}	{480, 12}	{485, 10}	{490, 8}	{495, 7}	{500, 6}	{}	{0, 10}	{5, 9}	{10, 9}	{15, 6}	{20, 5}	{25, 9}	{30, 11}	{35, 8}	{40, 13}	{45, 13}	{50, 9}	{55, 11}	{60, 14}	{65, 13}	{70, 10}	{75, 11}	{80, 12}	{85, 13}	{90, 16}	{95, 10}	{100, 7}	{105, 7}	{110, 10}	{115, 9}	{120, 7}	{125, 5}	{130, 6}	{135, 8}	{140, 9}	{145, 9}	{150, 8}	{155, 8}	{160, 8}	{165, 6}	{170, 10}	{175, 9}	{180, 11}	{185, 6}	{190, 7}	{195, 9}	{200, 8}	{205, 8}	{210, 10}	{215, 9}	{220, 8}	{225, 11}	{230, 11}	{235, 9}	{240, 7}	{245, 8}	{250, 8}	{255, 6}	{260, 7}	{265, 8}	{270, 6}	{275, 6}	{280, 6}	{285, 8}	{290, 9}	{295, 9}	{300, 12}	{305, 10}	{310, 11}	{315, 12}	{320, 12}	{325, 11}	{330, 5}	{335, 5}	{340, 5}	{345, 10}	{350, 7}	{355, 9}	{360, 7}	{365, 7}	{370, 8}	{375, 7}	{380, 6}	{385, 6}	{390, 9}	{395, 10}	{400, 11}	{405, 6}	{410, 7}	{415, 7}	{420, 7}	{425, 5}	{430, 4}	{435, 10}	{440, 11}	{445, 12}	{450, 8}	{455, 7}	{460, 8}	{465, 8}	{470, 10}	{475, 9}	{480, 11}	{485, 13}	{490, 8}	{495, 12}	{500, 12}	{}	{0, 10}	{5, 9}	{10, 14}	{15, 12}	{20, 12}	{25, 5}	{30, 4}	{35, 10}	{40, 10}	{45, 6}	{50, 9}	{55, 10}	{60, 14}	{65, 18}	{70, 19}	{75, 17}	{80, 13}	{85, 11}	{90, 12}	{95, 8}	{100, 12}	{105, 10}	{110, 4}	{115, 9}	{120, 6}	{125, 9}	{130, 9}	{135, 7}	{140, 7}	{145, 10}	{150, 10}	{155, 9}	{160, 14}	{165, 11}	{170, 9}	{175, 11}	{180, 11}	{185, 12}	{190, 11}	{195, 9}	{200, 14}	{205, 12}	{210, 10}	{215, 7}	{220, 5}	{225, 12}	{230, 11}	{235, 15}	{240, 19}	{245, 12}	{250, 11}	{255, 12}	{260, 13}	{265, 12}	{270, 13}	{275, 19}	{280, 16}	{285, 15}	{290, 11}	{295, 11}	{300, 7}	{305, 8}	{310, 13}	{315, 13}	{320, 14}	{325, 12}	{330, 13}	{335, 8}	{340, 14}	{345, 12}	{350, 17}	{355, 20}	{360, 19}	{365, 19}	{370, 13}	{375, 6}	{380, 7}	{385, 10}	{390, 10}	{395, 10}	{400, 10}	{405, 10}	{410, 13}	{415, 15}	{420, 12}	{425, 11}	{430, 12}	{435, 10}	{440, 8}	{445, 3}	{450, 6}	{455, 9}	{460, 10}	{465, 8}	{470, 11}	{475, 7}	{480, 12}	{485, 14}	{490, 15}	{495, 17}	{500, 17}	{}	{0, 10}	{5, 10}	{10, 12}	{15, 7}	{20, 11}	{25, 10}	{30, 13}	{35, 13}	{40, 11}	{45, 7}	{50, 4}	{55, 7}	{60, 9}	{65, 9}	{70, 11}	{75, 11}	{80, 8}	{85, 10}	{90, 7}	{95, 9}	{100, 11}	{105, 10}	{110, 13}	{115, 16}	{120, 17}	{125, 14}	{130, 15}	{135, 8}	{140, 10}	{145, 12}	{150, 11}	{155, 8}	{160, 12}	{165, 13}	{170, 10}	{175, 6}	{180, 8}	{185, 8}	{190, 7}	{195, 5}	{200, 7}	{205, 5}	{210, 9}	{215, 12}	{220, 10}	{225, 12}	{230, 12}	{235, 12}	{240, 13}	{245, 11}	{250, 11}	{255, 16}	{260, 13}	{265, 15}	{270, 13}	{275, 11}	{280, 8}	{285, 5}	{290, 8}	{295, 10}	{300, 13}	{305, 14}	{310, 15}	{315, 11}	{320, 7}	{325, 10}	{330, 10}	{335, 7}	{340, 4}	{345, 11}	{350, 11}	{355, 18}	{360, 17}	{365, 12}	{370, 12}	{375, 14}	{380, 11}	{385, 13}	{390, 12}	{395, 9}	{400, 12}	{405, 9}	{410, 12}	{415, 8}	{420, 12}	{425, 8}	{430, 9}	{435, 7}	{440, 11}	{445, 16}	{450, 16}	{455, 15}	{460, 9}	{465, 6}	{470, 5}	{475, 5}	{480, 8}	{485, 3}	{490, 6}	{495, 9}	{500, 11}	{}	{0, 10}	{5, 10}	{10, 13}	{15, 11}	{20, 10}	{25, 12}	{30, 13}	{35, 6}	{40, 9}	{45, 6}	{50, 8}	{55, 9}	{60, 9}	{65, 6}	{70, 12}	{75, 10}	{80, 10}	{85, 15}	{90, 16}	{95, 13}	{100, 10}	{105, 12}	{110, 9}	{115, 7}	{120, 2}	{125, 4}	{130, 7}	{135, 10}	{140, 10}	{145, 10}	{150, 11}	{155, 9}	{160, 6}	{165, 6}	{170, 6}	{175, 6}	{180, 8}	{185, 12}	{190, 8}	{195, 8}	{200, 8}	{205, 11}	{210, 8}	{215, 11}	{220, 10}	{225, 11}	{230, 14}	{235, 13}	{240, 9}	{245, 11}	{250, 12}	{255, 12}	{260, 12}	{265, 11}	{270, 8}	{275, 7}	{280, 11}	{285, 9}	{290, 9}	{295, 6}	{300, 9}	{305, 12}	{310, 9}	{315, 10}	{320, 6}	{325, 6}	{330, 13}	{335, 12}	{340, 12}	{345, 9}	{350, 9}	{355, 11}	{360, 11}	{365, 13}	{370, 15}	{375, 13}	{380, 12}	{385, 13}	{390, 15}	{395, 14}	{400, 13}	{405, 9}	{410, 12}	{415, 6}	{420, 5}	{425, 9}	{430, 10}	{435, 9}	{440, 9}	{445, 9}	{450, 8}	{455, 9}	{460, 11}	{465, 9}	{470, 7}	{475, 8}	{480, 6}	{485, 9}	{490, 10}	{495, 12}	{500, 11}	{}	{0, 10}	{5, 5}	{10, 5}	{15, 6}	{20, 8}	{25, 2}	{30, 9}	{35, 8}	{40, 11}	{45, 10}	{50, 15}	{55, 13}	{60, 10}	{65, 9}	{70, 9}	{75, 7}	{80, 8}	{85, 9}	{90, 9}	{95, 6}	{100, 4}	{105, 6}	{110, 8}	{115, 7}	{120, 8}	{125, 8}	{130, 9}	{135, 9}	{140, 9}	{145, 8}	{150, 10}	{155, 10}	{160, 8}	{165, 6}	{170, 8}	{175, 4}	{180, 4}	{185, 7}	{190, 3}	{195, 8}	{200, 10}	{205, 11}	{210, 11}	{215, 11}	{220, 9}	{225, 14}	{230, 6}	{235, 4}	{240, 9}	{245, 8}	{250, 9}	{255, 8}	{260, 12}	{265, 9}	{270, 8}	{275, 12}	{280, 6}	{285, 4}	{290, 3}	{295, 5}	{300, 10}	{305, 6}	{310, 10}	{315, 13}	{320, 19}	{325, 14}	{330, 11}	{335, 13}	{340, 12}	{345, 12}	{350, 11}	{355, 11}	{360, 11}	{365, 8}	{370, 12}	{375, 8}	{380, 6}	{385, 9}	{390, 11}	{395, 13}	{400, 6}	{405, 7}	{410, 9}	{415, 9}	{420, 14}	{425, 12}	{430, 8}	{435, 7}	{440, 6}	{445, 5}	{450, 8}	{455, 6}	{460, 5}	{465, 5}	{470, 9}	{475, 11}	{480, 9}	{485, 6}	{490, 10}	{495, 10}	{500, 15}	{}	{0, 10}	{5, 8}	{10, 8}	{15, 11}	{20, 14}	{25, 15}	{30, 8}	{35, 9}	{40, 5}	{45, 10}	{50, 10}	{55, 10}	{60, 12}	{65, 7}	{70, 6}	{75, 10}	{80, 11}	{85, 13}	{90, 9}	{95, 10}	{100, 9}	{105, 11}	{110, 13}	{115, 11}	{120, 7}	{125, 5}	{130, 8}	{135, 7}	{140, 8}	{145, 6}	{150, 7}	{155, 8}	{160, 7}	{165, 6}	{170, 6}	{175, 12}	{180, 13}	{185, 11}	{190, 9}	{195, 7}	{200, 8}	{205, 5}	{210, 6}	{215, 8}	{220, 11}	{225, 6}	{230, 10}	{235, 10}	{240, 11}	{245, 6}	{250, 7}	{255, 3}	{260, 5}	{265, 4}	{270, 7}	{275, 7}	{280, 6}	{285, 6}	{290, 8}	{295, 12}	{300, 13}	{305, 8}	{310, 12}	{315, 15}	{320, 11}	{325, 14}	{330, 17}	{335, 9}	{340, 7}	{345, 12}	{350, 10}	{355, 8}	{360, 8}	{365, 11}	{370, 7}	{375, 8}	{380, 8}	{385, 6}	{390, 10}	{395, 10}	{400, 9}	{405, 14}	{410, 9}	{415, 11}	{420, 12}	{425, 9}	{430, 7}	{435, 10}	{440, 5}	{445, 5}	{450, 8}	{455, 6}	{460, 6}	{465, 11}	{470, 9}	{475, 10}	{480, 10}	{485, 9}	{490, 8}	{495, 8}	{500, 9}	{}	{0, 10}	{5, 11}	{10, 15}	{15, 13}	{20, 12}	{25, 8}	{30, 5}	{35, 6}	{40, 10}	{45, 8}	{50, 9}	{55, 10}	{60, 8}	{65, 8}	{70, 8}	{75, 13}	{80, 11}	{85, 13}	{90, 14}	{95, 9}	{100, 7}	{105, 8}	{110, 6}	{115, 5}	{120, 7}	{125, 7}	{130, 5}	{135, 4}	{140, 10}	{145, 10}	{150, 7}	{155, 9}	{160, 9}	{165, 7}	{170, 7}	{175, 8}	{180, 11}	{185, 13}	{190, 14}	{195, 13}	{200, 11}	{205, 11}	{210, 8}	{215, 10}	{220, 11}	{225, 10}	{230, 9}	{235, 8}	{240, 13}	{245, 5}	{250, 9}	{255, 9}	{260, 11}	{265, 11}	{270, 12}	{275, 5}	{280, 5}	{285, 5}	{290, 10}	{295, 17}	{300, 15}	{305, 9}	{310, 14}	{315, 12}	{320, 11}	{325, 12}	{330, 10}	{335, 10}	{340, 11}	{345, 11}	{350, 11}	{355, 10}	{360, 9}	{365, 10}	{370, 11}	{375, 12}	{380, 13}	{385, 11}	{390, 7}	{395, 11}	{400, 8}	{405, 11}	{410, 11}	{415, 8}	{420, 7}	{425, 9}	{430, 9}	{435, 11}	{440, 14}	{445, 10}	{450, 7}	{455, 8}	{460, 9}	{465, 8}	{470, 8}	{475, 10}	{480, 14}	{485, 17}	{490, 12}	{495, 10}	{500, 9}	{}	{0, 10}	{5, 8}	{10, 8}	{15, 10}	{20, 10}	{25, 11}	{30, 10}	{35, 10}	{40, 10}	{45, 9}	{50, 12}	{55, 9}	{60, 13}	{65, 10}	{70, 11}	{75, 7}	{80, 8}	{85, 15}	{90, 11}	{95, 10}	{100, 11}	{105, 12}	{110, 13}	{115, 10}	{120, 13}	{125, 11}	{130, 7}	{135, 10}	{140, 9}	{145, 10}	{150, 9}	{155, 9}	{160, 9}	{165, 11}	{170, 9}	{175, 10}	{180, 11}	{185, 11}	{190, 11}	{195, 11}	{200, 10}	{205, 12}	{210, 8}	{215, 11}	{220, 8}	{225, 9}	{230, 7}	{235, 9}	{240, 12}	{245, 11}	{250, 10}	{255, 11}	{260, 12}	{265, 10}	{270, 12}	{275, 10}	{280, 15}	{285, 14}	{290, 9}	{295, 13}	{300, 14}	{305, 14}	{310, 11}	{315, 9}	{320, 12}	{325, 10}	{330, 13}	{335, 13}	{340, 11}	{345, 10}	{350, 11}	{355, 9}	{360, 9}	{365, 10}	{370, 11}	{375, 12}	{380, 11}	{385, 15}	{390, 10}	{395, 10}	{400, 9}	{405, 8}	{410, 10}	{415, 11}	{420, 9}	{425, 11}	{430, 11}	{435, 13}	{440, 10}	{445, 12}	{450, 11}	{455, 15}	{460, 13}	{465, 8}	{470, 10}	{475, 10}	{480, 12}	{485, 12}	{490, 10}	{495, 10}	{500, 10}	{}	{0, 10}	{5, 10}	{10, 13}	{15, 14}	{20, 9}	{25, 7}	{30, 9}	{35, 11}	{40, 8}	{45, 13}	{50, 12}	{55, 10}	{60, 10}	{65, 11}	{70, 15}	{75, 14}	{80, 8}	{85, 13}	{90, 21}	{95, 20}	{100, 15}	{105, 11}	{110, 9}	{115, 10}	{120, 10}	{125, 8}	{130, 7}	{135, 15}	{140, 14}	{145, 14}	{150, 13}	{155, 10}	{160, 12}	{165, 13}	{170, 9}	{175, 10}	{180, 12}	{185, 9}	{190, 8}	{195, 10}	{200, 13}	{205, 10}	{210, 18}	{215, 15}	{220, 13}	{225, 12}	{230, 13}	{235, 13}	{240, 10}	{245, 9}	{250, 11}	{255, 8}	{260, 17}	{265, 16}	{270, 17}	{275, 17}	{280, 9}	{285, 6}	{290, 7}	{295, 6}	{300, 10}	{305, 11}	{310, 9}	{315, 10}	{320, 11}	{325, 10}	{330, 8}	{335, 9}	{340, 11}	{345, 13}	{350, 13}	{355, 11}	{360, 12}	{365, 7}	{370, 10}	{375, 4}	{380, 3}	{385, 8}	{390, 7}	{395, 5}	{400, 9}	{405, 8}	{410, 10}	{415, 7}	{420, 5}	{425, 5}	{430, 10}	{435, 7}	{440, 7}	{445, 8}	{450, 5}	{455, 5}	{460, 5}	{465, 5}	{470, 10}	{475, 8}	{480, 9}	{485, 10}	{490, 7}	{495, 9}	{500, 11}	{}	{0, 10}	{5, 9}	{10, 6}	{15, 6}	{20, 6}	{25, 6}	{30, 5}	{35, 5}	{40, 5}	{45, 8}	{50, 10}	{55, 7}	{60, 4}	{65, 7}	{70, 5}	{75, 5}	{80, 6}	{85, 5}	{90, 3}	{95, 11}	{100, 6}	{105, 7}	{110, 13}	{115, 9}	{120, 11}	{125, 9}	{130, 8}	{135, 7}	{140, 13}	{145, 10}	{150, 13}	{155, 11}	{160, 12}	{165, 13}	{170, 8}	{175, 9}	{180, 11}	{185, 11}	{190, 14}	{195, 11}	{200, 9}	{205, 10}	{210, 12}	{215, 14}	{220, 13}	{225, 11}	{230, 11}	{235, 8}	{240, 12}	{245, 13}	{250, 14}	{255, 15}	{260, 15}	{265, 12}	{270, 12}	{275, 10}	{280, 12}	{285, 11}	{290, 8}	{295, 7}	{300, 6}	{305, 9}	{310, 16}	{315, 17}	{320, 15}	{325, 17}	{330, 16}	{335, 15}	{340, 11}	{345, 12}	{350, 13}	{355, 13}	{360, 13}	{365, 10}	{370, 7}	{375, 8}	{380, 6}	{385, 9}	{390, 9}	{395, 8}	{400, 6}	{405, 9}	{410, 8}	{415, 11}	{420, 11}	{425, 9}	{430, 11}	{435, 16}	{440, 13}	{445, 12}	{450, 11}	{455, 11}	{460, 11}	{465, 8}	{470, 4}	{475, 3}	{480, 3}	{485, 4}	{490, 5}	{495, 8}	{500, 13}	{}	{0, 10}	{5, 10}	{10, 7}	{15, 13}	{20, 11}	{25, 13}	{30, 13}	{35, 17}	{40, 17}	{45, 17}	{50, 14}	{55, 9}	{60, 5}	{65, 4}	{70, 2}	{75, 7}	{80, 8}	{85, 6}	{90, 14}	{95, 11}	{100, 12}	{105, 11}	{110, 8}	{115, 4}	{120, 6}	{125, 4}	{130, 6}	{135, 6}	{140, 1}	{145, 2}	{150, 3}	{155, 7}	{160, 11}	{165, 9}	{170, 8}	{175, 6}	{180, 5}	{185, 6}	{190, 9}	{195, 9}	{200, 11}	{205, 5}	{210, 7}	{215, 13}	{220, 9}	{225, 11}	{230, 8}	{235, 9}	{240, 12}	{245, 15}	{250, 12}	{255, 14}	{260, 13}	{265, 11}	{270, 13}	{275, 11}	{280, 12}	{285, 11}	{290, 11}	{295, 13}	{300, 13}	{305, 10}	{310, 11}	{315, 15}	{320, 13}	{325, 13}	{330, 10}	{335, 10}	{340, 8}	{345, 9}	{350, 13}	{355, 12}	{360, 14}	{365, 10}	{370, 9}	{375, 9}	{380, 10}	{385, 9}	{390, 10}	{395, 11}	{400, 11}	{405, 11}	{410, 13}	{415, 17}	{420, 12}	{425, 14}	{430, 8}	{435, 9}	{440, 11}	{445, 9}	{450, 13}	{455, 8}	{460, 11}	{465, 9}	{470, 7}	{475, 8}	{480, 8}	{485, 7}	{490, 8}	{495, 11}	{500, 14}	{}	{0, 10}	{5, 8}	{10, 12}	{15, 12}	{20, 11}	{25, 8}	{30, 7}	{35, 8}	{40, 8}	{45, 14}	{50, 16}	{55, 11}	{60, 13}	{65, 14}	{70, 13}	{75, 11}	{80, 9}	{85, 9}	{90, 7}	{95, 9}	{100, 5}	{105, 11}	{110, 11}	{115, 11}	{120, 9}	{125, 8}	{130, 10}	{135, 8}	{140, 11}	{145, 8}	{150, 8}	{155, 10}	{160, 12}	{165, 7}	{170, 8}	{175, 11}	{180, 15}	{185, 9}	{190, 8}	{195, 6}	{200, 5}	{205, 9}	{210, 10}	{215, 11}	{220, 12}	{225, 11}	{230, 13}	{235, 15}	{240, 14}	{245, 15}	{250, 11}	{255, 12}	{260, 10}	{265, 9}	{270, 10}	{275, 12}	{280, 14}	{285, 13}	{290, 15}	{295, 12}	{300, 10}	{305, 11}	{310, 10}	{315, 16}	{320, 10}	{325, 14}	{330, 7}	{335, 7}	{340, 7}	{345, 7}	{350, 7}	{355, 11}	{360, 12}	{365, 14}	{370, 12}	{375, 10}	{380, 7}	{385, 4}	{390, 8}	{395, 9}	{400, 9}	{405, 7}	{410, 7}	{415, 9}	{420, 7}	{425, 10}	{430, 10}	{435, 8}	{440, 11}	{445, 17}	{450, 17}	{455, 11}	{460, 8}	{465, 7}	{470, 9}	{475, 15}	{480, 15}	{485, 12}	{490, 9}	{495, 14}	{500, 15}	{}	{0, 10}	{5, 11}	{10, 10}	{15, 14}	{20, 10}	{25, 11}	{30, 9}	{35, 12}	{40, 10}	{45, 9}	{50, 8}	{55, 12}	{60, 9}	{65, 6}	{70, 5}	{75, 4}	{80, 7}	{85, 6}	{90, 9}	{95, 12}	{100, 12}	{105, 12}	{110, 12}	{115, 9}	{120, 10}	{125, 11}	{130, 8}	{135, 13}	{140, 6}	{145, 8}	{150, 10}	{155, 8}	{160, 13}	{165, 10}	{170, 12}	{175, 15}	{180, 16}	{185, 14}	{190, 14}	{195, 14}	{200, 12}	{205, 11}	{210, 12}	{215, 14}	{220, 10}	{225, 8}	{230, 7}	{235, 6}	{240, 10}	{245, 9}	{250, 12}	{255, 12}	{260, 8}	{265, 10}	{270, 16}	{275, 16}	{280, 13}	{285, 16}	{290, 11}	{295, 10}	{300, 18}	{305, 17}	{310, 11}	{315, 11}	{320, 14}	{325, 13}	{330, 14}	{335, 18}	{340, 16}	{345, 11}	{350, 8}	{355, 11}	{360, 17}	{365, 10}	{370, 9}	{375, 12}	{380, 10}	{385, 9}	{390, 11}	{395, 4}	{400, 9}	{405, 8}	{410, 12}	{415, 11}	{420, 11}	{425, 10}	{430, 10}	{435, 7}	{440, 7}	{445, 11}	{450, 9}	{455, 6}	{460, 6}	{465, 8}	{470, 9}	{475, 9}	{480, 5}	{485, 4}	{490, 6}	{495, 9}	{500, 9}	{}	{0, 10}	{5, 10}	{10, 6}	{15, 8}	{20, 8}	{25, 9}	{30, 5}	{35, 2}	{40, 8}	{45, 10}	{50, 12}	{55, 11}	{60, 9}	{65, 7}	{70, 5}	{75, 4}	{80, 8}	{85, 8}	{90, 9}	{95, 11}	{100, 10}	{105, 3}	{110, 7}	{115, 7}	{120, 13}	{125, 10}	{130, 13}	{135, 14}	{140, 14}	{145, 8}	{150, 12}	{155, 9}	{160, 13}	{165, 15}	{170, 15}	{175, 11}	{180, 9}	{185, 10}	{190, 11}	{195, 11}	{200, 10}	{205, 11}	{210, 15}	{215, 13}	{220, 14}	{225, 11}	{230, 9}	{235, 4}	{240, 6}	{245, 8}	{250, 7}	{255, 12}	{260, 10}	{265, 10}	{270, 9}	{275, 9}	{280, 12}	{285, 12}	{290, 7}	{295, 10}	{300, 16}	{305, 12}	{310, 10}	{315, 9}	{320, 10}	{325, 8}	{330, 12}	{335, 9}	{340, 11}	{345, 11}	{350, 14}	{355, 15}	{360, 14}	{365, 14}	{370, 10}	{375, 9}	{380, 15}	{385, 8}	{390, 10}	{395, 9}	{400, 10}	{405, 9}	{410, 16}	{415, 11}	{420, 12}	{425, 11}	{430, 16}	{435, 11}	{440, 12}	{445, 10}	{450, 14}	{455, 15}	{460, 14}	{465, 14}	{470, 8}	{475, 7}	{480, 6}	{485, 8}	{490, 7}	{495, 11}	{500, 12}	{}	{0, 10}	{5, 16}	{10, 9}	{15, 8}	{20, 4}	{25, 7}	{30, 7}	{35, 13}	{40, 10}	{45, 9}	{50, 10}	{55, 7}	{60, 7}	{65, 8}	{70, 8}	{75, 9}	{80, 7}	{85, 6}	{90, 10}	{95, 5}	{100, 3}	{105, 6}	{110, 11}	{115, 8}	{120, 6}	{125, 8}	{130, 11}	{135, 10}	{140, 10}	{145, 12}	{150, 8}	{155, 9}	{160, 9}	{165, 10}	{170, 12}	{175, 15}	{180, 15}	{185, 14}	{190, 12}	{195, 11}	{200, 14}	{205, 9}	{210, 9}	{215, 8}	{220, 14}	{225, 14}	{230, 12}	{235, 11}	{240, 8}	{245, 14}	{250, 14}	{255, 9}	{260, 9}	{265, 10}	{270, 5}	{275, 8}	{280, 5}	{285, 9}	{290, 5}	{295, 6}	{300, 5}	{305, 3}	{310, 4}	{315, 7}	{320, 12}	{325, 15}	{330, 12}	{335, 12}	{340, 17}	{345, 10}	{350, 9}	{355, 7}	{360, 4}	{365, 10}	{370, 7}	{375, 9}	{380, 8}	{385, 12}	{390, 11}	{395, 15}	{400, 14}	{405, 10}	{410, 10}	{415, 8}	{420, 8}	{425, 7}	{430, 7}	{435, 7}	{440, 9}	{445, 9}	{450, 12}	{455, 15}	{460, 10}	{465, 9}	{470, 8}	{475, 9}	{480, 10}	{485, 9}	{490, 9}	{495, 11}	{500, 9}	{}	{0, 10}	{5, 12}	{10, 8}	{15, 6}	{20, 8}	{25, 7}	{30, 8}	{35, 6}	{40, 10}	{45, 8}	{50, 8}	{55, 10}	{60, 8}	{65, 12}	{70, 19}	{75, 9}	{80, 10}	{85, 12}	{90, 9}	{95, 7}	{100, 10}	{105, 10}	{110, 8}	{115, 7}	{120, 9}	{125, 11}	{130, 10}	{135, 11}	{140, 8}	{145, 6}	{150, 6}	{155, 9}	{160, 8}	{165, 11}	{170, 15}	{175, 11}	{180, 11}	{185, 13}	{190, 12}	{195, 13}	{200, 10}	{205, 11}	{210, 13}	{215, 8}	{220, 9}	{225, 9}	{230, 9}	{235, 7}	{240, 11}	{245, 10}	{250, 9}	{255, 6}	{260, 11}	{265, 14}	{270, 12}	{275, 11}	{280, 10}	{285, 11}	{290, 8}	{295, 8}	{300, 4}	{305, 7}	{310, 7}	{315, 11}	{320, 10}	{325, 12}	{330, 15}	{335, 13}	{340, 11}	{345, 11}	{350, 10}	{355, 13}	{360, 10}	{365, 12}	{370, 13}	{375, 11}	{380, 9}	{385, 13}	{390, 14}	{395, 14}	{400, 13}	{405, 12}	{410, 12}	{415, 12}	{420, 12}	{425, 13}	{430, 11}	{435, 13}	{440, 10}	{445, 8}	{450, 7}	{455, 7}	{460, 9}	{465, 10}	{470, 11}	{475, 10}	{480, 12}	{485, 12}	{490, 9}	{495, 7}	{500, 6}	{}	{0, 10}	{5, 9}	{10, 10}	{15, 13}	{20, 12}	{25, 15}	{30, 15}	{35, 15}	{40, 9}	{45, 7}	{50, 7}	{55, 4}	{60, 7}	{65, 8}	{70, 9}	{75, 8}	{80, 12}	{85, 14}	{90, 15}	{95, 10}	{100, 7}	{105, 8}	{110, 8}	{115, 13}	{120, 14}	{125, 14}	{130, 9}	{135, 15}	{140, 14}	{145, 7}	{150, 7}	{155, 8}	{160, 8}	{165, 6}	{170, 8}	{175, 8}	{180, 13}	{185, 10}	{190, 8}	{195, 6}	{200, 5}	{205, 13}	{210, 13}	{215, 9}	{220, 10}	{225, 8}	{230, 13}	{235, 8}	{240, 7}	{245, 9}	{250, 12}	{255, 11}	{260, 9}	{265, 8}	{270, 7}	{275, 6}	{280, 8}	{285, 8}	{290, 9}	{295, 11}	{300, 15}	{305, 13}	{310, 15}	{315, 8}	{320, 9}	{325, 7}	{330, 7}	{335, 4}	{340, 4}	{345, 5}	{350, 14}	{355, 16}	{360, 12}	{365, 8}	{370, 8}	{375, 11}	{380, 10}	{385, 14}	{390, 12}	{395, 11}	{400, 13}	{405, 11}	{410, 12}	{415, 9}	{420, 10}	{425, 8}	{430, 10}	{435, 12}	{440, 12}	{445, 9}	{450, 13}	{455, 13}	{460, 12}	{465, 9}	{470, 11}	{475, 10}	{480, 10}	{485, 6}	{490, 9}	{495, 7}	{500, 9}	{}	{0, 10}	{5, 11}	{10, 8}	{15, 5}	{20, 9}	{25, 10}	{30, 10}	{35, 15}	{40, 9}	{45, 10}	{50, 10}	{55, 11}	{60, 11}	{65, 13}	{70, 16}	{75, 11}	{80, 4}	{85, 4}	{90, 7}	{95, 4}	{100, 6}	{105, 12}	{110, 8}	{115, 8}	{120, 11}	{125, 10}	{130, 14}	{135, 15}	{140, 8}	{145, 4}	{150, 7}	{155, 14}	{160, 20}	{165, 15}	{170, 17}	{175, 14}	{180, 14}	{185, 19}	{190, 19}	{195, 15}	{200, 14}	{205, 18}	{210, 17}	{215, 15}	{220, 18}	{225, 14}	{230, 14}	{235, 13}	{240, 13}	{245, 12}	{250, 13}	{255, 17}	{260, 19}	{265, 15}	{270, 14}	{275, 11}	{280, 11}	{285, 12}	{290, 11}	{295, 8}	{300, 8}	{305, 9}	{310, 9}	{315, 7}	{320, 9}	{325, 5}	{330, 9}	{335, 9}	{340, 5}	{345, 6}	{350, 14}	{355, 13}	{360, 13}	{365, 10}	{370, 6}	{375, 7}	{380, 9}	{385, 9}	{390, 9}	{395, 6}	{400, 8}	{405, 7}	{410, 8}	{415, 7}	{420, 7}	{425, 11}	{430, 12}	{435, 11}	{440, 5}	{445, 9}	{450, 5}	{455, 8}	{460, 7}	{465, 8}	{470, 6}	{475, 5}	{480, 7}	{485, 7}	{490, 7}	{495, 6}	{500, 4}	{}	{0, 10}	{5, 11}	{10, 8}	{15, 11}	{20, 10}	{25, 6}	{30, 9}	{35, 9}	{40, 7}	{45, 8}	{50, 9}	{55, 6}	{60, 5}	{65, 7}	{70, 11}	{75, 9}	{80, 7}	{85, 7}	{90, 12}	{95, 15}	{100, 14}	{105, 9}	{110, 14}	{115, 11}	{120, 9}	{125, 10}	{130, 13}	{135, 13}	{140, 12}	{145, 11}	{150, 9}	{155, 11}	{160, 13}	{165, 11}	{170, 13}	{175, 14}	{180, 11}	{185, 14}	{190, 7}	{195, 13}	{200, 13}	{205, 7}	{210, 11}	{215, 10}	{220, 7}	{225, 8}	{230, 10}	{235, 11}	{240, 8}	{245, 15}	{250, 13}	{255, 11}	{260, 10}	{265, 11}	{270, 10}	{275, 10}	{280, 12}	{285, 8}	{290, 11}	{295, 9}	{300, 9}	{305, 5}	{310, 12}	{315, 12}	{320, 14}	{325, 14}	{330, 11}	{335, 12}	{340, 13}	{345, 11}	{350, 8}	{355, 10}	{360, 12}	{365, 12}	{370, 4}	{375, 5}	{380, 9}	{385, 13}	{390, 9}	{395, 13}	{400, 14}	{405, 14}	{410, 13}	{415, 12}	{420, 13}	{425, 10}	{430, 12}	{435, 5}	{440, 4}	{445, 12}	{450, 13}	{455, 14}	{460, 12}	{465, 10}	{470, 11}	{475, 10}	{480, 10}	{485, 14}	{490, 8}	{495, 7}	{500, 11}	{}	{0, 10}	{5, 11}	{10, 12}	{15, 11}	{20, 13}	{25, 10}	{30, 10}	{35, 5}	{40, 4}	{45, 8}	{50, 10}	{55, 8}	{60, 15}	{65, 14}	{70, 11}	{75, 12}	{80, 11}	{85, 10}	{90, 6}	{95, 10}	{100, 13}	{105, 10}	{110, 13}	{115, 10}	{120, 10}	{125, 7}	{130, 4}	{135, 9}	{140, 6}	{145, 9}	{150, 8}	{155, 13}	{160, 8}	{165, 11}	{170, 11}	{175, 12}	{180, 12}	{185, 9}	{190, 4}	{195, 10}	{200, 12}	{205, 12}	{210, 13}	{215, 12}	{220, 12}	{225, 14}	{230, 13}	{235, 12}	{240, 16}	{245, 9}	{250, 10}	{255, 10}	{260, 10}	{265, 10}	{270, 9}	{275, 10}	{280, 8}	{285, 10}	{290, 7}	{295, 7}	{300, 9}	{305, 9}	{310, 7}	{315, 4}	{320, 4}	{325, 5}	{330, 7}	{335, 7}	{340, 8}	{345, 10}	{350, 10}	{355, 12}	{360, 14}	{365, 12}	{370, 13}	{375, 17}	{380, 15}	{385, 14}	{390, 10}	{395, 7}	{400, 7}	{405, 8}	{410, 11}	{415, 13}	{420, 11}	{425, 8}	{430, 4}	{435, 7}	{440, 6}	{445, 10}	{450, 11}	{455, 14}	{460, 16}	{465, 21}	{470, 18}	{475, 13}	{480, 14}	{485, 13}	{490, 4}	{495, 4}	{500, 4}	{}	{0, 10}	{5, 10}	{10, 6}	{15, 4}	{20, 8}	{25, 8}	{30, 5}	{35, 4}	{40, 9}	{45, 8}	{50, 5}	{55, 10}	{60, 10}	{65, 10}	{70, 7}	{75, 6}	{80, 12}	{85, 17}	{90, 14}	{95, 17}	{100, 12}	{105, 9}	{110, 11}	{115, 11}	{120, 7}	{125, 8}	{130, 8}	{135, 11}	{140, 12}	{145, 11}	{150, 11}	{155, 14}	{160, 12}	{165, 17}	{170, 16}	{175, 13}	{180, 10}	{185, 9}	{190, 9}	{195, 10}	{200, 13}	{205, 9}	{210, 11}	{215, 11}	{220, 14}	{225, 12}	{230, 12}	{235, 10}	{240, 10}	{245, 8}	{250, 12}	{255, 12}	{260, 6}	{265, 7}	{270, 8}	{275, 2}	{280, 7}	{285, 6}	{290, 5}	{295, 7}	{300, 11}	{305, 10}	{310, 6}	{315, 9}	{320, 9}	{325, 8}	{330, 6}	{335, 5}	{340, 8}	{345, 9}	{350, 11}	{355, 4}	{360, 6}	{365, 11}	{370, 13}	{375, 15}	{380, 12}	{385, 15}	{390, 14}	{395, 10}	{400, 8}	{405, 9}	{410, 6}	{415, 8}	{420, 14}	{425, 9}	{430, 8}	{435, 6}	{440, 5}	{445, 6}	{450, 8}	{455, 9}	{460, 9}	{465, 10}	{470, 7}	{475, 4}	{480, 5}	{485, 6}	{490, 6}	{495, 8}	{500, 7}	{}	{0, 10}	{5, 12}	{10, 8}	{15, 14}	{20, 16}	{25, 15}	{30, 14}	{35, 9}	{40, 13}	{45, 14}	{50, 12}	{55, 13}	{60, 20}	{65, 14}	{70, 10}	{75, 15}	{80, 9}	{85, 11}	{90, 7}	{95, 13}	{100, 10}	{105, 12}	{110, 10}	{115, 10}	{120, 7}	{125, 8}	{130, 11}	{135, 13}	{140, 13}	{145, 11}	{150, 10}	{155, 10}	{160, 13}	{165, 11}	{170, 12}	{175, 11}	{180, 12}	{185, 9}	{190, 7}	{195, 5}	{200, 5}	{205, 7}	{210, 9}	{215, 7}	{220, 6}	{225, 9}	{230, 9}	{235, 12}	{240, 10}	{245, 11}	{250, 16}	{255, 11}	{260, 9}	{265, 10}	{270, 6}	{275, 6}	{280, 5}	{285, 7}	{290, 5}	{295, 5}	{300, 8}	{305, 8}	{310, 10}	{315, 13}	{320, 9}	{325, 9}	{330, 12}	{335, 9}	{340, 12}	{345, 11}	{350, 9}	{355, 12}	{360, 10}	{365, 12}	{370, 10}	{375, 8}	{380, 11}	{385, 13}	{390, 11}	{395, 10}	{400, 8}	{405, 9}	{410, 8}	{415, 12}	{420, 15}	{425, 12}	{430, 11}	{435, 14}	{440, 10}	{445, 7}	{450, 10}	{455, 13}	{460, 10}	{465, 13}	{470, 11}	{475, 11}	{480, 10}	{485, 3}	{490, 1}	{495, 5}	{500, 7}	{}	{0, 10}	{5, 6}	{10, 10}	{15, 13}	{20, 15}	{25, 14}	{30, 11}	{35, 7}	{40, 13}	{45, 11}	{50, 13}	{55, 11}	{60, 8}	{65, 8}	{70, 13}	{75, 11}	{80, 10}	{85, 10}	{90, 11}	{95, 13}	{100, 12}	{105, 16}	{110, 12}	{115, 12}	{120, 12}	{125, 9}	{130, 10}	{135, 11}	{140, 10}	{145, 15}	{150, 18}	{155, 11}	{160, 9}	{165, 7}	{170, 8}	{175, 9}	{180, 13}	{185, 13}	{190, 15}	{195, 12}	{200, 14}	{205, 11}	{210, 12}	{215, 15}	{220, 12}	{225, 11}	{230, 8}	{235, 9}	{240, 13}	{245, 11}	{250, 16}	{255, 11}	{260, 11}	{265, 17}	{270, 12}	{275, 12}	{280, 12}	{285, 16}	{290, 14}	{295, 12}	{300, 15}	{305, 15}	{310, 17}	{315, 9}	{320, 9}	{325, 9}	{330, 5}	{335, 9}	{340, 5}	{345, 4}	{350, 7}	{355, 9}	{360, 8}	{365, 12}	{370, 12}	{375, 7}	{380, 10}	{385, 11}	{390, 11}	{395, 12}	{400, 8}	{405, 12}	{410, 11}	{415, 13}	{420, 14}	{425, 13}	{430, 10}	{435, 6}	{440, 7}	{445, 8}	{450, 5}	{455, 8}	{460, 11}	{465, 11}	{470, 8}	{475, 7}	{480, 11}	{485, 7}	{490, 5}	{495, 7}	{500, 6}	{}	{0, 10}	{5, 14}	{10, 10}	{15, 11}	{20, 10}	{25, 13}	{30, 17}	{35, 20}	{40, 13}	{45, 12}	{50, 16}	{55, 11}	{60, 13}	{65, 14}	{70, 13}	{75, 13}	{80, 8}	{85, 10}	{90, 10}	{95, 11}	{100, 15}	{105, 13}	{110, 13}	{115, 11}	{120, 9}	{125, 11}	{130, 11}	{135, 14}	{140, 12}	{145, 11}	{150, 9}	{155, 10}	{160, 10}	{165, 10}	{170, 9}	{175, 9}	{180, 11}	{185, 13}	{190, 16}	{195, 13}	{200, 15}	{205, 10}	{210, 11}	{215, 14}	{220, 14}	{225, 12}	{230, 14}	{235, 11}	{240, 15}	{245, 15}	{250, 10}	{255, 11}	{260, 11}	{265, 5}	{270, 3}	{275, 9}	{280, 13}	{285, 13}	{290, 10}	{295, 11}	{300, 8}	{305, 9}	{310, 10}	{315, 11}	{320, 12}	{325, 15}	{330, 15}	{335, 10}	{340, 9}	{345, 8}	{350, 10}	{355, 15}	{360, 15}	{365, 11}	{370, 10}	{375, 11}	{380, 15}	{385, 13}	{390, 14}	{395, 11}	{400, 12}	{405, 11}	{410, 8}	{415, 9}	{420, 6}	{425, 10}	{430, 9}	{435, 11}	{440, 12}	{445, 6}	{450, 10}	{455, 13}	{460, 10}	{465, 9}	{470, 11}	{475, 13}	{480, 10}	{485, 11}	{490, 8}	{495, 12}	{500, 7}	{}	{0, 10}	{5, 5}	{10, 10}	{15, 15}	{20, 15}	{25, 12}	{30, 9}	{35, 7}	{40, 8}	{45, 10}	{50, 13}	{55, 15}	{60, 14}	{65, 11}	{70, 8}	{75, 11}	{80, 13}	{85, 10}	{90, 13}	{95, 17}	{100, 10}	{105, 5}	{110, 4}	{115, 7}	{120, 10}	{125, 12}	{130, 9}	{135, 8}	{140, 9}	{145, 11}	{150, 11}	{155, 7}	{160, 8}	{165, 8}	{170, 8}	{175, 8}	{180, 6}	{185, 7}	{190, 7}	{195, 6}	{200, 8}	{205, 13}	{210, 10}	{215, 7}	{220, 7}	{225, 8}	{230, 10}	{235, 14}	{240, 14}	{245, 12}	{250, 9}	{255, 11}	{260, 9}	{265, 8}	{270, 8}	{275, 10}	{280, 12}	{285, 13}	{290, 11}	{295, 11}	{300, 10}	{305, 6}	{310, 6}	{315, 10}	{320, 15}	{325, 13}	{330, 16}	{335, 11}	{340, 9}	{345, 7}	{350, 7}	{355, 4}	{360, 8}	{365, 9}	{370, 12}	{375, 9}	{380, 10}	{385, 10}	{390, 15}	{395, 15}	{400, 10}	{405, 6}	{410, 11}	{415, 8}	{420, 7}	{425, 4}	{430, 2}	{435, 4}	{440, 6}	{445, 11}	{450, 12}	{455, 14}	{460, 10}	{465, 9}	{470, 9}	{475, 11}	{480, 10}	{485, 9}	{490, 9}	{495, 7}	{500, 9}	{}	{0, 10}	{5, 6}	{10, 6}	{15, 8}	{20, 9}	{25, 7}	{30, 7}	{35, 6}	{40, 12}	{45, 14}	{50, 10}	{55, 8}	{60, 11}	{65, 8}	{70, 8}	{75, 8}	{80, 11}	{85, 9}	{90, 11}	{95, 15}	{100, 11}	{105, 14}	{110, 13}	{115, 11}	{120, 11}	{125, 12}	{130, 6}	{135, 10}	{140, 7}	{145, 7}	{150, 11}	{155, 11}	{160, 9}	{165, 9}	{170, 10}	{175, 12}	{180, 9}	{185, 4}	{190, 6}	{195, 8}	{200, 10}	{205, 12}	{210, 11}	{215, 7}	{220, 8}	{225, 8}	{230, 8}	{235, 10}	{240, 9}	{245, 13}	{250, 12}	{255, 12}	{260, 9}	{265, 10}	{270, 10}	{275, 6}	{280, 8}	{285, 12}	{290, 13}	{295, 12}	{300, 12}	{305, 15}	{310, 15}	{315, 5}	{320, 11}	{325, 12}	{330, 14}	{335, 13}	{340, 12}	{345, 11}	{350, 11}	{355, 14}	{360, 11}	{365, 10}	{370, 11}	{375, 6}	{380, 6}	{385, 11}	{390, 11}	{395, 12}	{400, 12}	{405, 9}	{410, 10}	{415, 12}	{420, 12}	{425, 11}	{430, 11}	{435, 15}	{440, 15}	{445, 14}	{450, 10}	{455, 9}	{460, 9}	{465, 12}	{470, 11}	{475, 11}	{480, 8}	{485, 9}	{490, 7}	{495, 6}	{500, 6}	{}	{0, 10}	{5, 15}	{10, 12}	{15, 11}	{20, 9}	{25, 10}	{30, 11}	{35, 14}	{40, 14}	{45, 13}	{50, 14}	{55, 15}	{60, 9}	{65, 9}	{70, 7}	{75, 3}	{80, 4}	{85, 7}	{90, 10}	{95, 12}	{100, 15}	{105, 13}	{110, 13}	{115, 9}	{120, 9}	{125, 7}	{130, 8}	{135, 12}	{140, 12}	{145, 10}	{150, 6}	{155, 7}	{160, 11}	{165, 11}	{170, 9}	{175, 8}	{180, 6}	{185, 9}	{190, 7}	{195, 10}	{200, 14}	{205, 13}	{210, 12}	{215, 10}	{220, 7}	{225, 5}	{230, 14}	{235, 18}	{240, 13}	{245, 13}	{250, 11}	{255, 9}	{260, 11}	{265, 16}	{270, 13}	{275, 13}	{280, 14}	{285, 17}	{290, 12}	{295, 12}	{300, 10}	{305, 10}	{310, 8}	{315, 8}	{320, 10}	{325, 6}	{330, 10}	{335, 9}	{340, 13}	{345, 14}	{350, 8}	{355, 11}	{360, 11}	{365, 12}	{370, 15}	{375, 15}	{380, 14}	{385, 11}	{390, 14}	{395, 14}	{400, 14}	{405, 11}	{410, 11}	{415, 14}	{420, 11}	{425, 13}	{430, 12}	{435, 12}	{440, 16}	{445, 14}	{450, 14}	{455, 16}	{460, 11}	{465, 8}	{470, 7}	{475, 11}	{480, 13}	{485, 11}	{490, 11}	{495, 12}	{500, 7}	{}	{0, 10}	{5, 13}	{10, 11}	{15, 16}	{20, 13}	{25, 10}	{30, 12}	{35, 12}	{40, 10}	{45, 12}	{50, 11}	{55, 6}	{60, 7}	{65, 7}	{70, 6}	{75, 5}	{80, 8}	{85, 7}	{90, 10}	{95, 3}	{100, 5}	{105, 4}	{110, 2}	{115, 7}	{120, 8}	{125, 7}	{130, 8}	{135, 8}	{140, 7}	{145, 6}	{150, 5}	{155, 2}	{160, 6}	{165, 7}	{170, 9}	{175, 7}	{180, 12}	{185, 7}	{190, 5}	{195, 4}	{200, 8}	{205, 11}	{210, 12}	{215, 11}	{220, 9}	{225, 10}	{230, 11}	{235, 14}	{240, 14}	{245, 13}	{250, 10}	{255, 12}	{260, 9}	{265, 9}	{270, 10}	{275, 12}	{280, 14}	{285, 14}	{290, 11}	{295, 11}	{300, 14}	{305, 15}	{310, 18}	{315, 18}	{320, 13}	{325, 14}	{330, 10}	{335, 10}	{340, 7}	{345, 7}	{350, 8}	{355, 6}	{360, 10}	{365, 13}	{370, 10}	{375, 11}	{380, 11}	{385, 18}	{390, 15}	{395, 15}	{400, 12}	{405, 12}	{410, 9}	{415, 13}	{420, 11}	{425, 6}	{430, 9}	{435, 6}	{440, 4}	{445, 6}	{450, 10}	{455, 7}	{460, 6}	{465, 15}	{470, 14}	{475, 14}	{480, 7}	{485, 13}	{490, 9}	{495, 10}	{500, 10}	{}	{0, 10}	{5, 11}	{10, 12}	{15, 8}	{20, 6}	{25, 7}	{30, 8}	{35, 12}	{40, 9}	{45, 5}	{50, 11}	{55, 9}	{60, 8}	{65, 10}	{70, 12}	{75, 7}	{80, 7}	{85, 9}	{90, 13}	{95, 8}	{100, 8}	{105, 9}	{110, 9}	{115, 12}	{120, 11}	{125, 7}	{130, 10}	{135, 12}	{140, 12}	{145, 14}	{150, 13}	{155, 10}	{160, 10}	{165, 12}	{170, 13}	{175, 11}	{180, 5}	{185, 8}	{190, 6}	{195, 6}	{200, 10}	{205, 11}	{210, 13}	{215, 14}	{220, 12}	{225, 13}	{230, 13}	{235, 16}	{240, 12}	{245, 9}	{250, 9}	{255, 11}	{260, 10}	{265, 11}	{270, 12}	{275, 13}	{280, 12}	{285, 10}	{290, 11}	{295, 13}	{300, 12}	{305, 12}	{310, 12}	{315, 10}	{320, 8}	{325, 5}	{330, 7}	{335, 7}	{340, 7}	{345, 8}	{350, 7}	{355, 11}	{360, 8}	{365, 6}	{370, 8}	{375, 11}	{380, 10}	{385, 10}	{390, 9}	{395, 8}	{400, 7}	{405, 7}	{410, 6}	{415, 6}	{420, 6}	{425, 7}	{430, 11}	{435, 10}	{440, 8}	{445, 9}	{450, 7}	{455, 4}	{460, 4}	{465, 6}	{470, 7}	{475, 7}	{480, 8}	{485, 5}	{490, 7}	{495, 10}	{500, 13}	{}	{0, 10}	{5, 14}	{10, 12}	{15, 8}	{20, 8}	{25, 7}	{30, 9}	{35, 6}	{40, 7}	{45, 10}	{50, 10}	{55, 11}	{60, 11}	{65, 11}	{70, 9}	{75, 10}	{80, 10}	{85, 9}	{90, 9}	{95, 10}	{100, 12}	{105, 11}	{110, 10}	{115, 7}	{120, 6}	{125, 8}	{130, 5}	{135, 8}	{140, 8}	{145, 10}	{150, 9}	{155, 12}	{160, 15}	{165, 11}	{170, 11}	{175, 13}	{180, 16}	{185, 17}	{190, 15}	{195, 13}	{200, 10}	{205, 14}	{210, 10}	{215, 9}	{220, 13}	{225, 9}	{230, 9}	{235, 11}	{240, 10}	{245, 6}	{250, 6}	{255, 3}	{260, 5}	{265, 10}	{270, 10}	{275, 10}	{280, 9}	{285, 9}	{290, 15}	{295, 12}	{300, 12}	{305, 8}	{310, 6}	{315, 3}	{320, 6}	{325, 6}	{330, 11}	{335, 11}	{340, 10}	{345, 13}	{350, 18}	{355, 12}	{360, 9}	{365, 11}	{370, 11}	{375, 10}	{380, 10}	{385, 8}	{390, 10}	{395, 8}	{400, 10}	{405, 13}	{410, 15}	{415, 13}	{420, 10}	{425, 8}	{430, 9}	{435, 11}	{440, 8}	{445, 7}	{450, 13}	{455, 12}	{460, 16}	{465, 10}	{470, 13}	{475, 9}	{480, 11}	{485, 14}	{490, 14}	{495, 14}	{500, 12}	{}	{0, 10}	{5, 12}	{10, 9}	{15, 10}	{20, 12}	{25, 10}	{30, 7}	{35, 7}	{40, 14}	{45, 10}	{50, 9}	{55, 13}	{60, 11}	{65, 11}	{70, 14}	{75, 14}	{80, 11}	{85, 12}	{90, 17}	{95, 14}	{100, 16}	{105, 13}	{110, 11}	{115, 7}	{120, 13}	{125, 7}	{130, 6}	{135, 12}	{140, 6}	{145, 6}	{150, 7}	{155, 11}	{160, 9}	{165, 11}	{170, 12}	{175, 10}	{180, 10}	{185, 10}	{190, 8}	{195, 12}	{200, 14}	{205, 13}	{210, 13}	{215, 9}	{220, 7}	{225, 8}	{230, 8}	{235, 10}	{240, 11}	{245, 14}	{250, 8}	{255, 9}	{260, 16}	{265, 9}	{270, 7}	{275, 7}	{280, 8}	{285, 6}	{290, 5}	{295, 6}	{300, 4}	{305, 5}	{310, 9}	{315, 12}	{320, 11}	{325, 6}	{330, 7}	{335, 8}	{340, 7}	{345, 8}	{350, 10}	{355, 12}	{360, 11}	{365, 14}	{370, 11}	{375, 11}	{380, 8}	{385, 6}	{390, 8}	{395, 9}	{400, 8}	{405, 12}	{410, 17}	{415, 11}	{420, 11}	{425, 11}	{430, 9}	{435, 8}	{440, 7}	{445, 12}	{450, 7}	{455, 10}	{460, 11}	{465, 7}	{470, 5}	{475, 7}	{480, 8}	{485, 8}	{490, 8}	{495, 13}	{500, 13}	{}	{0, 10}	{5, 8}	{10, 8}	{15, 12}	{20, 16}	{25, 13}	{30, 11}	{35, 9}	{40, 8}	{45, 10}	{50, 6}	{55, 9}	{60, 7}	{65, 8}	{70, 9}	{75, 14}	{80, 11}	{85, 12}	{90, 11}	{95, 12}	{100, 9}	{105, 9}	{110, 6}	{115, 8}	{120, 4}	{125, 5}	{130, 7}	{135, 12}	{140, 6}	{145, 5}	{150, 7}	{155, 10}	{160, 12}	{165, 10}	{170, 9}	{175, 8}	{180, 7}	{185, 7}	{190, 11}	{195, 14}	{200, 12}	{205, 16}	{210, 11}	{215, 14}	{220, 10}	{225, 8}	{230, 6}	{235, 11}	{240, 12}	{245, 14}	{250, 12}	{255, 10}	{260, 8}	{265, 6}	{270, 6}	{275, 8}	{280, 4}	{285, 3}	{290, 7}	{295, 8}	{300, 11}	{305, 10}	{310, 9}	{315, 8}	{320, 8}	{325, 13}	{330, 13}	{335, 17}	{340, 15}	{345, 6}	{350, 6}	{355, 8}	{360, 4}	{365, 10}	{370, 6}	{375, 5}	{380, 7}	{385, 9}	{390, 10}	{395, 15}	{400, 12}	{405, 13}	{410, 11}	{415, 15}	{420, 15}	{425, 12}	{430, 12}	{435, 11}	{440, 10}	{445, 9}	{450, 8}	{455, 5}	{460, 8}	{465, 7}	{470, 7}	{475, 10}	{480, 11}	{485, 12}	{490, 10}	{495, 8}	{500, 7}	{}	{0, 10}	{5, 11}	{10, 13}	{15, 9}	{20, 9}	{25, 5}	{30, 6}	{35, 9}	{40, 9}	{45, 10}	{50, 10}	{55, 10}	{60, 4}	{65, 6}	{70, 4}	{75, 3}	{80, 6}	{85, 8}	{90, 9}	{95, 15}	{100, 14}	{105, 13}	{110, 9}	{115, 13}	{120, 12}	{125, 10}	{130, 11}	{135, 10}	{140, 13}	{145, 10}	{150, 6}	{155, 8}	{160, 10}	{165, 9}	{170, 9}	{175, 8}	{180, 9}	{185, 13}	{190, 11}	{195, 13}	{200, 10}	{205, 10}	{210, 14}	{215, 15}	{220, 14}	{225, 11}	{230, 13}	{235, 17}	{240, 11}	{245, 11}	{250, 16}	{255, 10}	{260, 10}	{265, 12}	{270, 9}	{275, 9}	{280, 13}	{285, 11}	{290, 8}	{295, 11}	{300, 12}	{305, 11}	{310, 13}	{315, 14}	{320, 14}	{325, 15}	{330, 13}	{335, 12}	{340, 12}	{345, 13}	{350, 11}	{355, 11}	{360, 13}	{365, 9}	{370, 7}	{375, 7}	{380, 9}	{385, 11}	{390, 7}	{395, 12}	{400, 7}	{405, 6}	{410, 8}	{415, 9}	{420, 5}	{425, 8}	{430, 6}	{435, 8}	{440, 8}	{445, 9}	{450, 9}	{455, 12}	{460, 14}	{465, 18}	{470, 14}	{475, 14}	{480, 14}	{485, 11}	{490, 11}	{495, 10}	{500, 7}	{}	{0, 10}	{5, 8}	{10, 11}	{15, 8}	{20, 8}	{25, 10}	{30, 13}	{35, 9}	{40, 8}	{45, 9}	{50, 14}	{55, 13}	{60, 13}	{65, 10}	{70, 10}	{75, 6}	{80, 9}	{85, 9}	{90, 10}	{95, 7}	{100, 8}	{105, 9}	{110, 8}	{115, 6}	{120, 8}	{125, 6}	{130, 7}	{135, 5}	{140, 9}	{145, 8}	{150, 9}	{155, 9}	{160, 9}	{165, 9}	{170, 9}	{175, 10}	{180, 10}	{185, 7}	{190, 5}	{195, 10}	{200, 14}	{205, 9}	{210, 8}	{215, 10}	{220, 9}	{225, 14}	{230, 15}	{235, 13}	{240, 14}	{245, 11}	{250, 11}	{255, 13}	{260, 8}	{265, 9}	{270, 8}	{275, 16}	{280, 14}	{285, 10}	{290, 10}	{295, 6}	{300, 7}	{305, 9}	{310, 6}	{315, 8}	{320, 9}	{325, 9}	{330, 8}	{335, 11}	{340, 9}	{345, 8}	{350, 10}	{355, 10}	{360, 12}	{365, 14}	{370, 11}	{375, 16}	{380, 15}	{385, 12}	{390, 10}	{395, 11}	{400, 9}	{405, 6}	{410, 8}	{415, 7}	{420, 5}	{425, 9}	{430, 7}	{435, 5}	{440, 4}	{445, 7}	{450, 9}	{455, 7}	{460, 9}	{465, 10}	{470, 10}	{475, 7}	{480, 9}	{485, 11}	{490, 8}	{495, 8}	{500, 7}	{}	{0, 10}	{5, 14}	{10, 14}	{15, 15}	{20, 14}	{25, 11}	{30, 12}	{35, 11}	{40, 10}	{45, 12}	{50, 11}	{55, 11}	{60, 15}	{65, 18}	{70, 16}	{75, 15}	{80, 11}	{85, 6}	{90, 3}	{95, 6}	{100, 7}	{105, 10}	{110, 9}	{115, 8}	{120, 10}	{125, 8}	{130, 8}	{135, 6}	{140, 10}	{145, 8}	{150, 11}	{155, 10}	{160, 11}	{165, 9}	{170, 9}	{175, 7}	{180, 6}	{185, 9}	{190, 8}	{195, 16}	{200, 18}	{205, 13}	{210, 10}	{215, 11}	{220, 10}	{225, 14}	{230, 18}	{235, 15}	{240, 11}	{245, 7}	{250, 8}	{255, 7}	{260, 11}	{265, 8}	{270, 11}	{275, 11}	{280, 9}	{285, 7}	{290, 7}	{295, 11}	{300, 11}	{305, 10}	{310, 13}	{315, 15}	{320, 12}	{325, 11}	{330, 10}	{335, 11}	{340, 8}	{345, 7}	{350, 10}	{355, 12}	{360, 12}	{365, 11}	{370, 8}	{375, 11}	{380, 8}	{385, 9}	{390, 11}	{395, 10}	{400, 11}	{405, 7}	{410, 12}	{415, 12}	{420, 9}	{425, 10}	{430, 10}	{435, 9}	{440, 13}	{445, 11}	{450, 17}	{455, 18}	{460, 13}	{465, 15}	{470, 15}	{475, 9}	{480, 7}	{485, 11}	{490, 14}	{495, 11}	{500, 11}	{}	{0, 10}	{5, 10}	{10, 6}	{15, 8}	{20, 10}	{25, 14}	{30, 15}	{35, 15}	{40, 10}	{45, 13}	{50, 10}	{55, 10}	{60, 6}	{65, 8}	{70, 7}	{75, 8}	{80, 6}	{85, 8}	{90, 12}	{95, 9}	{100, 9}	{105, 11}	{110, 10}	{115, 9}	{120, 11}	{125, 12}	{130, 6}	{135, 7}	{140, 2}	{145, 2}	{150, 4}	{155, 8}	{160, 10}	{165, 7}	{170, 6}	{175, 3}	{180, 6}	{185, 10}	{190, 11}	{195, 8}	{200, 11}	{205, 15}	{210, 10}	{215, 9}	{220, 11}	{225, 7}	{230, 8}	{235, 10}	{240, 14}	{245, 12}	{250, 9}	{255, 8}	{260, 10}	{265, 9}	{270, 8}	{275, 8}	{280, 8}	{285, 11}	{290, 16}	{295, 14}	{300, 15}	{305, 10}	{310, 9}	{315, 10}	{320, 12}	{325, 14}	{330, 16}	{335, 13}	{340, 8}	{345, 10}	{350, 6}	{355, 8}	{360, 9}	{365, 10}	{370, 7}	{375, 4}	{380, 7}	{385, 9}	{390, 8}	{395, 12}	{400, 14}	{405, 15}	{410, 16}	{415, 17}	{420, 15}	{425, 11}	{430, 12}	{435, 10}	{440, 8}	{445, 8}	{450, 10}	{455, 9}	{460, 8}	{465, 11}	{470, 12}	{475, 13}	{480, 12}	{485, 16}	{490, 14}	{495, 9}	{500, 11}	{}	{0, 10}	{5, 10}	{10, 10}	{15, 10}	{20, 9}	{25, 15}	{30, 12}	{35, 17}	{40, 16}	{45, 14}	{50, 9}	{55, 10}	{60, 10}	{65, 14}	{70, 16}	{75, 11}	{80, 12}	{85, 12}	{90, 8}	{95, 10}	{100, 10}	{105, 8}	{110, 10}	{115, 10}	{120, 7}	{125, 11}	{130, 10}	{135, 9}	{140, 11}	{145, 11}	{150, 9}	{155, 11}	{160, 12}	{165, 10}	{170, 11}	{175, 15}	{180, 14}	{185, 14}	{190, 13}	{195, 7}	{200, 9}	{205, 10}	{210, 12}	{215, 11}	{220, 11}	{225, 16}	{230, 13}	{235, 16}	{240, 12}	{245, 12}	{250, 10}	{255, 12}	{260, 13}	{265, 13}	{270, 14}	{275, 10}	{280, 9}	{285, 8}	{290, 7}	{295, 8}	{300, 8}	{305, 11}	{310, 8}	{315, 6}	{320, 11}	{325, 14}	{330, 17}	{335, 16}	{340, 14}	{345, 19}	{350, 16}	{355, 13}	{360, 12}	{365, 11}	{370, 12}	{375, 9}	{380, 11}	{385, 10}	{390, 6}	{395, 6}	{400, 8}	{405, 7}	{410, 8}	{415, 7}	{420, 6}	{425, 3}	{430, 7}	{435, 7}	{440, 7}	{445, 9}	{450, 9}	{455, 14}	{460, 10}	{465, 7}	{470, 11}	{475, 15}	{480, 11}	{485, 5}	{490, 7}	{495, 9}	{500, 12}	{}	{0, 10}	{5, 11}	{10, 10}	{15, 8}	{20, 5}	{25, 7}	{30, 7}	{35, 9}	{40, 17}	{45, 10}	{50, 9}	{55, 9}	{60, 10}	{65, 9}	{70, 7}	{75, 5}	{80, 8}	{85, 8}	{90, 12}	{95, 11}	{100, 11}	{105, 11}	{110, 10}	{115, 11}	{120, 5}	{125, 4}	{130, 4}	{135, 8}	{140, 9}	{145, 8}	{150, 7}	{155, 6}	{160, 5}	{165, 3}	{170, 4}	{175, 6}	{180, 14}	{185, 11}	{190, 12}	{195, 10}	{200, 12}	{205, 12}	{210, 9}	{215, 9}	{220, 8}	{225, 8}	{230, 14}	{235, 14}	{240, 12}	{245, 7}	{250, 7}	{255, 8}	{260, 9}	{265, 8}	{270, 10}	{275, 9}	{280, 10}	{285, 13}	{290, 12}	{295, 8}	{300, 8}	{305, 6}	{310, 6}	{315, 6}	{320, 5}	{325, 9}	{330, 9}	{335, 10}	{340, 11}	{345, 15}	{350, 16}	{355, 12}	{360, 13}	{365, 10}	{370, 12}	{375, 12}	{380, 5}	{385, 15}	{390, 10}	{395, 14}	{400, 12}	{405, 17}	{410, 13}	{415, 10}	{420, 12}	{425, 12}	{430, 12}	{435, 13}	{440, 11}	{445, 12}	{450, 11}	{455, 9}	{460, 15}	{465, 18}	{470, 17}	{475, 12}	{480, 8}	{485, 7}	{490, 9}	{495, 10}	{500, 15}	{}	{0, 10}	{5, 10}	{10, 11}	{15, 10}	{20, 13}	{25, 11}	{30, 7}	{35, 7}	{40, 12}	{45, 9}	{50, 9}	{55, 7}	{60, 3}	{65, 7}	{70, 8}	{75, 7}	{80, 7}	{85, 9}	{90, 9}	{95, 11}	{100, 17}	{105, 14}	{110, 17}	{115, 17}	{120, 15}	{125, 13}	{130, 7}	{135, 5}	{140, 8}	{145, 8}	{150, 10}	{155, 11}	{160, 11}	{165, 10}	{170, 10}	{175, 7}	{180, 6}	{185, 8}	{190, 11}	{195, 8}	{200, 8}	{205, 10}	{210, 11}	{215, 10}	{220, 12}	{225, 8}	{230, 11}	{235, 11}	{240, 9}	{245, 10}	{250, 7}	{255, 7}	{260, 8}	{265, 12}	{270, 11}	{275, 10}	{280, 11}	{285, 12}	{290, 12}	{295, 8}	{300, 7}	{305, 11}	{310, 11}	{315, 17}	{320, 8}	{325, 9}	{330, 6}	{335, 7}	{340, 9}	{345, 10}	{350, 6}	{355, 5}	{360, 7}	{365, 9}	{370, 10}	{375, 10}	{380, 8}	{385, 9}	{390, 10}	{395, 13}	{400, 11}	{405, 12}	{410, 18}	{415, 13}	{420, 12}	{425, 12}	{430, 19}	{435, 18}	{440, 10}	{445, 6}	{450, 6}	{455, 10}	{460, 13}	{465, 16}	{470, 13}	{475, 11}	{480, 8}	{485, 7}	{490, 7}	{495, 8}	{500, 14}	{}	{0, 10}	{5, 12}	{10, 13}	{15, 12}	{20, 14}	{25, 12}	{30, 8}	{35, 8}	{40, 9}	{45, 13}	{50, 10}	{55, 8}	{60, 6}	{65, 7}	{70, 6}	{75, 7}	{80, 11}	{85, 15}	{90, 14}	{95, 14}	{100, 9}	{105, 10}	{110, 7}	{115, 11}	{120, 10}	{125, 11}	{130, 12}	{135, 16}	{140, 17}	{145, 20}	{150, 14}	{155, 10}	{160, 9}	{165, 10}	{170, 10}	{175, 18}	{180, 11}	{185, 16}	{190, 14}	{195, 10}	{200, 10}	{205, 7}	{210, 6}	{215, 9}	{220, 9}	{225, 9}	{230, 10}	{235, 12}	{240, 12}	{245, 17}	{250, 14}	{255, 12}	{260, 14}	{265, 13}	{270, 16}	{275, 16}	{280, 12}	{285, 12}	{290, 10}	{295, 8}	{300, 12}	{305, 9}	{310, 14}	{315, 9}	{320, 7}	{325, 3}	{330, 5}	{335, 8}	{340, 10}	{345, 13}	{350, 10}	{355, 11}	{360, 8}	{365, 7}	{370, 8}	{375, 6}	{380, 7}	{385, 10}	{390, 10}	{395, 7}	{400, 7}	{405, 9}	{410, 11}	{415, 5}	{420, 6}	{425, 6}	{430, 5}	{435, 10}	{440, 14}	{445, 15}	{450, 13}	{455, 14}	{460, 15}	{465, 15}	{470, 19}	{475, 13}	{480, 12}	{485, 13}	{490, 13}	{495, 13}	{500, 10}	{}	{0, 10}	{5, 13}	{10, 6}	{15, 9}	{20, 6}	{25, 11}	{30, 10}	{35, 13}	{40, 14}	{45, 13}	{50, 12}	{55, 6}	{60, 5}	{65, 6}	{70, 8}	{75, 11}	{80, 17}	{85, 13}	{90, 12}	{95, 10}	{100, 10}	{105, 16}	{110, 15}	{115, 16}	{120, 15}	{125, 12}	{130, 11}	{135, 17}	{140, 13}	{145, 15}	{150, 11}	{155, 10}	{160, 9}	{165, 8}	{170, 7}	{175, 4}	{180, 5}	{185, 4}	{190, 9}	{195, 13}	{200, 15}	{205, 12}	{210, 9}	{215, 8}	{220, 11}	{225, 11}	{230, 10}	{235, 11}	{240, 15}	{245, 16}	{250, 13}	{255, 13}	{260, 11}	{265, 6}	{270, 11}	{275, 11}	{280, 11}	{285, 9}	{290, 13}	{295, 14}	{300, 9}	{305, 13}	{310, 14}	{315, 14}	{320, 8}	{325, 11}	{330, 8}	{335, 8}	{340, 7}	{345, 9}	{350, 16}	{355, 14}	{360, 15}	{365, 11}	{370, 10}	{375, 6}	{380, 6}	{385, 8}	{390, 9}	{395, 14}	{400, 10}	{405, 9}	{410, 9}	{415, 11}	{420, 12}	{425, 12}	{430, 9}	{435, 10}	{440, 7}	{445, 2}	{450, 6}	{455, 10}	{460, 11}	{465, 9}	{470, 9}	{475, 12}	{480, 11}	{485, 10}	{490, 10}	{495, 13}	{500, 14}	{}	{0, 10}	{5, 7}	{10, 8}	{15, 8}	{20, 8}	{25, 14}	{30, 10}	{35, 16}	{40, 13}	{45, 12}	{50, 6}	{55, 10}	{60, 12}	{65, 9}	{70, 11}	{75, 15}	{80, 10}	{85, 9}	{90, 11}	{95, 8}	{100, 12}	{105, 13}	{110, 9}	{115, 9}	{120, 9}	{125, 7}	{130, 10}	{135, 8}	{140, 13}	{145, 14}	{150, 11}	{155, 8}	{160, 16}	{165, 12}	{170, 10}	{175, 9}	{180, 15}	{185, 17}	{190, 12}	{195, 9}	{200, 5}	{205, 12}	{210, 8}	{215, 7}	{220, 10}	{225, 9}	{230, 9}	{235, 9}	{240, 8}	{245, 9}	{250, 8}	{255, 11}	{260, 11}	{265, 15}	{270, 17}	{275, 14}	{280, 13}	{285, 13}	{290, 13}	{295, 13}	{300, 12}	{305, 15}	{310, 13}	{315, 14}	{320, 11}	{325, 17}	{330, 15}	{335, 11}	{340, 10}	{345, 6}	{350, 6}	{355, 9}	{360, 10}	{365, 6}	{370, 4}	{375, 6}	{380, 11}	{385, 14}	{390, 13}	{395, 17}	{400, 14}	{405, 7}	{410, 11}	{415, 9}	{420, 11}	{425, 8}	{430, 10}	{435, 14}	{440, 13}	{445, 6}	{450, 8}	{455, 9}	{460, 8}	{465, 6}	{470, 6}	{475, 7}	{480, 9}	{485, 7}	{490, 9}	{495, 7}	{500, 4}	{}	{0, 10}	{5, 13}	{10, 13}	{15, 12}	{20, 9}	{25, 9}	{30, 9}	{35, 9}	{40, 7}	{45, 12}	{50, 12}	{55, 18}	{60, 16}	{65, 17}	{70, 13}	{75, 14}	{80, 11}	{85, 7}	{90, 2}	{95, 7}	{100, 13}	{105, 12}	{110, 13}	{115, 13}	{120, 13}	{125, 14}	{130, 10}	{135, 12}	{140, 11}	{145, 14}	{150, 21}	{155, 19}	{160, 17}	{165, 10}	{170, 11}	{175, 9}	{180, 12}	{185, 8}	{190, 6}	{195, 9}	{200, 7}	{205, 13}	{210, 15}	{215, 14}	{220, 9}	{225, 10}	{230, 10}	{235, 8}	{240, 10}	{245, 4}	{250, 10}	{255, 7}	{260, 9}	{265, 5}	{270, 5}	{275, 5}	{280, 6}	{285, 7}	{290, 10}	{295, 11}	{300, 10}	{305, 8}	{310, 10}	{315, 8}	{320, 6}	{325, 6}	{330, 6}	{335, 10}	{340, 12}	{345, 17}	{350, 12}	{355, 11}	{360, 9}	{365, 14}	{370, 12}	{375, 6}	{380, 5}	{385, 8}	{390, 9}	{395, 12}	{400, 11}	{405, 11}	{410, 11}	{415, 16}	{420, 14}	{425, 13}	{430, 16}	{435, 15}	{440, 15}	{445, 11}	{450, 16}	{455, 14}	{460, 16}	{465, 14}	{470, 14}	{475, 11}	{480, 12}	{485, 13}	{490, 8}	{495, 9}	{500, 11}	{}	{0, 10}	{5, 8}	{10, 8}	{15, 9}	{20, 9}	{25, 9}	{30, 11}	{35, 7}	{40, 13}	{45, 15}	{50, 12}	{55, 15}	{60, 15}	{65, 8}	{70, 6}	{75, 7}	{80, 7}	{85, 8}	{90, 12}	{95, 9}	{100, 7}	{105, 8}	{110, 9}	{115, 7}	{120, 3}	{125, 2}	{130, 8}	{135, 7}	{140, 8}	{145, 8}	{150, 8}	{155, 11}	{160, 13}	{165, 16}	{170, 18}	{175, 15}	{180, 11}	{185, 12}	{190, 16}	{195, 18}	{200, 16}	{205, 13}	{210, 10}	{215, 12}	{220, 11}	{225, 10}	{230, 11}	{235, 9}	{240, 6}	{245, 8}	{250, 9}	{255, 9}	{260, 9}	{265, 9}	{270, 6}	{275, 6}	{280, 7}	{285, 7}	{290, 6}	{295, 8}	{300, 12}	{305, 15}	{310, 9}	{315, 9}	{320, 9}	{325, 6}	{330, 5}	{335, 4}	{340, 8}	{345, 6}	{350, 8}	{355, 12}	{360, 9}	{365, 10}	{370, 1}	{375, 4}	{380, 6}	{385, 9}	{390, 9}	{395, 10}	{400, 11}	{405, 16}	{410, 9}	{415, 11}	{420, 3}	{425, 6}	{430, 8}	{435, 7}	{440, 8}	{445, 8}	{450, 9}	{455, 12}	{460, 9}	{465, 12}	{470, 11}	{475, 10}	{480, 10}	{485, 8}	{490, 10}	{495, 12}	{500, 8}	{}	{0, 10}	{5, 8}	{10, 11}	{15, 10}	{20, 8}	{25, 6}	{30, 6}	{35, 10}	{40, 12}	{45, 9}	{50, 12}	{55, 8}	{60, 9}	{65, 13}	{70, 14}	{75, 21}	{80, 17}	{85, 15}	{90, 10}	{95, 8}	{100, 10}	{105, 5}	{110, 8}	{115, 7}	{120, 6}	{125, 8}	{130, 10}	{135, 9}	{140, 8}	{145, 10}	{150, 9}	{155, 10}	{160, 7}	{165, 10}	{170, 10}	{175, 11}	{180, 8}	{185, 5}	{190, 3}	{195, 5}	{200, 11}	{205, 12}	{210, 14}	{215, 13}	{220, 11}	{225, 13}	{230, 8}	{235, 11}	{240, 12}	{245, 10}	{250, 10}	{255, 6}	{260, 8}	{265, 11}	{270, 9}	{275, 8}	{280, 8}	{285, 7}	{290, 10}	{295, 11}	{300, 8}	{305, 10}	{310, 13}	{315, 11}	{320, 6}	{325, 6}	{330, 5}	{335, 5}	{340, 5}	{345, 8}	{350, 15}	{355, 7}	{360, 8}	{365, 5}	{370, 8}	{375, 7}	{380, 8}	{385, 7}	{390, 8}	{395, 9}	{400, 10}	{405, 10}	{410, 12}	{415, 9}	{420, 11}	{425, 6}	{430, 13}	{435, 8}	{440, 8}	{445, 6}	{450, 7}	{455, 11}	{460, 8}	{465, 10}	{470, 6}	{475, 4}	{480, 9}	{485, 14}	{490, 13}	{495, 11}	{500, 7}	{}	{0, 10}	{5, 10}	{10, 3}	{15, 3}	{20, 7}	{25, 11}	{30, 10}	{35, 11}	{40, 8}	{45, 10}	{50, 13}	{55, 12}	{60, 17}	{65, 15}	{70, 12}	{75, 10}	{80, 8}	{85, 9}	{90, 5}	{95, 6}	{100, 7}	{105, 11}	{110, 10}	{115, 6}	{120, 7}	{125, 8}	{130, 8}	{135, 12}	{140, 8}	{145, 11}	{150, 8}	{155, 13}	{160, 8}	{165, 7}	{170, 8}	{175, 8}	{180, 8}	{185, 8}	{190, 11}	{195, 8}	{200, 8}	{205, 12}	{210, 14}	{215, 11}	{220, 8}	{225, 7}	{230, 12}	{235, 11}	{240, 6}	{245, 3}	{250, 5}	{255, 7}	{260, 7}	{265, 8}	{270, 11}	{275, 7}	{280, 4}	{285, 2}	{290, 2}	{295, 4}	{300, 7}	{305, 12}	{310, 14}	{315, 14}	{320, 11}	{325, 9}	{330, 8}	{335, 12}	{340, 10}	{345, 8}	{350, 5}	{355, 8}	{360, 9}	{365, 9}	{370, 12}	{375, 15}	{380, 14}	{385, 11}	{390, 9}	{395, 9}	{400, 8}	{405, 9}	{410, 6}	{415, 5}	{420, 7}	{425, 12}	{430, 10}	{435, 7}	{440, 5}	{445, 9}	{450, 15}	{455, 13}	{460, 9}	{465, 5}	{470, 3}	{475, 8}	{480, 9}	{485, 7}	{490, 6}	{495, 10}	{500, 8}	{}	{0, 10}	{5, 11}	{10, 9}	{15, 13}	{20, 15}	{25, 13}	{30, 8}	{35, 12}	{40, 13}	{45, 9}	{50, 8}	{55, 9}	{60, 6}	{65, 7}	{70, 12}	{75, 10}	{80, 16}	{85, 12}	{90, 12}	{95, 13}	{100, 12}	{105, 10}	{110, 7}	{115, 7}	{120, 9}	{125, 10}	{130, 9}	{135, 10}	{140, 10}	{145, 8}	{150, 10}	{155, 9}	{160, 8}	{165, 4}	{170, 7}	{175, 8}	{180, 12}	{185, 12}	{190, 10}	{195, 7}	{200, 4}	{205, 6}	{210, 11}	{215, 6}	{220, 12}	{225, 12}	{230, 8}	{235, 5}	{240, 6}	{245, 8}	{250, 10}	{255, 11}	{260, 12}	{265, 10}	{270, 10}	{275, 8}	{280, 7}	{285, 9}	{290, 6}	{295, 6}	{300, 8}	{305, 7}	{310, 7}	{315, 4}	{320, 6}	{325, 7}	{330, 11}	{335, 11}	{340, 15}	{345, 12}	{350, 11}	{355, 13}	{360, 9}	{365, 11}	{370, 8}	{375, 7}	{380, 7}	{385, 7}	{390, 9}	{395, 10}	{400, 5}	{405, 7}	{410, 6}	{415, 10}	{420, 13}	{425, 15}	{430, 12}	{435, 15}	{440, 6}	{445, 7}	{450, 10}	{455, 6}	{460, 6}	{465, 5}	{470, 7}	{475, 5}	{480, 9}	{485, 10}	{490, 10}	{495, 6}	{500, 9}	{}	{0, 10}	{5, 9}	{10, 10}	{15, 14}	{20, 12}	{25, 10}	{30, 9}	{35, 11}	{40, 7}	{45, 4}	{50, 6}	{55, 8}	{60, 6}	{65, 8}	{70, 10}	{75, 11}	{80, 10}	{85, 8}	{90, 8}	{95, 8}	{100, 9}	{105, 9}	{110, 4}	{115, 5}	{120, 7}	{125, 7}	{130, 8}	{135, 10}	{140, 11}	{145, 14}	{150, 11}	{155, 8}	{160, 11}	{165, 12}	{170, 10}	{175, 12}	{180, 14}	{185, 12}	{190, 14}	{195, 7}	{200, 6}	{205, 6}	{210, 11}	{215, 11}	{220, 11}	{225, 11}	{230, 11}	{235, 13}	{240, 9}	{245, 9}	{250, 9}	{255, 8}	{260, 6}	{265, 12}	{270, 9}	{275, 11}	{280, 11}	{285, 9}	{290, 10}	{295, 9}	{300, 8}	{305, 7}	{310, 5}	{315, 7}	{320, 8}	{325, 9}	{330, 7}	{335, 6}	{340, 9}	{345, 10}	{350, 9}	{355, 12}	{360, 12}	{365, 8}	{370, 10}	{375, 10}	{380, 13}	{385, 12}	{390, 12}	{395, 8}	{400, 11}	{405, 11}	{410, 10}	{415, 7}	{420, 4}	{425, 6}	{430, 9}	{435, 6}	{440, 8}	{445, 6}	{450, 7}	{455, 8}	{460, 11}	{465, 11}	{470, 11}	{475, 15}	{480, 13}	{485, 12}	{490, 9}	{495, 7}	{500, 7}	{}	{0, 10}	{5, 8}	{10, 12}	{15, 10}	{20, 12}	{25, 8}	{30, 11}	{35, 8}	{40, 5}	{45, 8}	{50, 9}	{55, 9}	{60, 9}	{65, 7}	{70, 9}	{75, 9}	{80, 10}	{85, 5}	{90, 5}	{95, 11}	{100, 6}	{105, 8}	{110, 10}	{115, 14}	{120, 7}	{125, 6}	{130, 9}	{135, 5}	{140, 10}	{145, 8}	{150, 10}	{155, 9}	{160, 11}	{165, 11}	{170, 12}	{175, 13}	{180, 13}	{185, 13}	{190, 10}	{195, 9}	{200, 9}	{205, 8}	{210, 6}	{215, 7}	{220, 8}	{225, 6}	{230, 10}	{235, 10}	{240, 14}	{245, 10}	{250, 10}	{255, 5}	{260, 14}	{265, 11}	{270, 10}	{275, 10}	{280, 7}	{285, 8}	{290, 8}	{295, 9}	{300, 8}	{305, 9}	{310, 12}	{315, 10}	{320, 10}	{325, 13}	{330, 12}	{335, 10}	{340, 8}	{345, 12}	{350, 16}	{355, 18}	{360, 13}	{365, 14}	{370, 12}	{375, 13}	{380, 10}	{385, 8}	{390, 14}	{395, 13}	{400, 12}	{405, 8}	{410, 10}	{415, 12}	{420, 10}	{425, 8}	{430, 8}	{435, 8}	{440, 7}	{445, 5}	{450, 10}	{455, 12}	{460, 9}	{465, 6}	{470, 6}	{475, 6}	{480, 9}	{485, 12}	{490, 7}	{495, 7}	{500, 8}	{}	{0, 10}	{5, 10}	{10, 12}	{15, 11}	{20, 9}	{25, 10}	{30, 9}	{35, 12}	{40, 9}	{45, 7}	{50, 9}	{55, 7}	{60, 6}	{65, 7}	{70, 8}	{75, 7}	{80, 12}	{85, 14}	{90, 12}	{95, 12}	{100, 15}	{105, 10}	{110, 12}	{115, 10}	{120, 10}	{125, 6}	{130, 11}	{135, 12}	{140, 10}	{145, 12}	{150, 14}	{155, 15}	{160, 17}	{165, 16}	{170, 13}	{175, 12}	{180, 10}	{185, 12}	{190, 10}	{195, 10}	{200, 12}	{205, 11}	{210, 12}	{215, 12}	{220, 11}	{225, 9}	{230, 11}	{235, 8}	{240, 8}	{245, 9}	{250, 17}	{255, 21}	{260, 18}	{265, 20}	{270, 18}	{275, 21}	{280, 17}	{285, 13}	{290, 11}	{295, 10}	{300, 10}	{305, 11}	{310, 11}	{315, 9}	{320, 13}	{325, 13}	{330, 13}	{335, 12}	{340, 13}	{345, 10}	{350, 15}	{355, 15}	{360, 16}	{365, 16}	{370, 17}	{375, 13}	{380, 11}	{385, 13}	{390, 14}	{395, 8}	{400, 11}	{405, 13}	{410, 12}	{415, 9}	{420, 8}	{425, 7}	{430, 8}	{435, 8}	{440, 7}	{445, 12}	{450, 8}	{455, 10}	{460, 8}	{465, 6}	{470, 5}	{475, 8}	{480, 12}	{485, 13}	{490, 11}	{495, 15}	{500, 13}	{}	{0, 10}	{5, 4}	{10, 10}	{15, 13}	{20, 7}	{25, 8}	{30, 10}	{35, 10}	{40, 18}	{45, 20}	{50, 13}	{55, 13}	{60, 11}	{65, 12}	{70, 13}	{75, 11}	{80, 9}	{85, 7}	{90, 3}	{95, 4}	{100, 7}	{105, 11}	{110, 10}	{115, 11}	{120, 8}	{125, 6}	{130, 9}	{135, 11}	{140, 8}	{145, 6}	{150, 11}	{155, 6}	{160, 13}	{165, 8}	{170, 9}	{175, 10}	{180, 6}	{185, 7}	{190, 8}	{195, 7}	{200, 7}	{205, 9}	{210, 8}	{215, 10}	{220, 10}	{225, 10}	{230, 8}	{235, 10}	{240, 11}	{245, 9}	{250, 4}	{255, 6}	{260, 6}	{265, 8}	{270, 11}	{275, 11}	{280, 12}	{285, 15}	{290, 18}	{295, 12}	{300, 13}	{305, 17}	{310, 14}	{315, 14}	{320, 13}	{325, 12}	{330, 9}	{335, 6}	{340, 8}	{345, 12}	{350, 13}	{355, 12}	{360, 13}	{365, 10}	{370, 12}	{375, 9}	{380, 8}	{385, 6}	{390, 9}	{395, 10}	{400, 9}	{405, 9}	{410, 8}	{415, 8}	{420, 7}	{425, 11}	{430, 11}	{435, 12}	{440, 14}	{445, 12}	{450, 16}	{455, 15}	{460, 12}	{465, 14}	{470, 12}	{475, 12}	{480, 11}	{485, 10}	{490, 13}	{495, 12}	{500, 9}	{}	{0, 10}	{5, 7}	{10, 9}	{15, 8}	{20, 13}	{25, 14}	{30, 11}	{35, 7}	{40, 9}	{45, 10}	{50, 13}	{55, 12}	{60, 12}	{65, 12}	{70, 8}	{75, 13}	{80, 8}	{85, 6}	{90, 3}	{95, 7}	{100, 9}	{105, 8}	{110, 7}	{115, 8}	{120, 15}	{125, 10}	{130, 8}	{135, 8}	{140, 11}	{145, 9}	{150, 11}	{155, 14}	{160, 12}	{165, 18}	{170, 16}	{175, 12}	{180, 14}	{185, 15}	{190, 15}	{195, 15}	{200, 9}	{205, 7}	{210, 8}	{215, 7}	{220, 9}	{225, 5}	{230, 5}	{235, 6}	{240, 8}	{245, 6}	{250, 7}	{255, 10}	{260, 6}	{265, 7}	{270, 4}	{275, 6}	{280, 6}	{285, 11}	{290, 7}	{295, 9}	{300, 9}	{305, 14}	{310, 10}	{315, 11}	{320, 12}	{325, 10}	{330, 12}	{335, 9}	{340, 7}	{345, 11}	{350, 13}	{355, 13}	{360, 14}	{365, 10}	{370, 11}	{375, 12}	{380, 12}	{385, 13}	{390, 12}	{395, 16}	{400, 11}	{405, 11}	{410, 9}	{415, 8}	{420, 12}	{425, 12}	{430, 12}	{435, 7}	{440, 6}	{445, 9}	{450, 5}	{455, 4}	{460, 4}	{465, 9}	{470, 9}	{475, 12}	{480, 11}	{485, 11}	{490, 13}	{495, 11}	{500, 9}	{}	{0, 10}	{5, 8}	{10, 8}	{15, 4}	{20, 5}	{25, 7}	{30, 11}	{35, 13}	{40, 13}	{45, 14}	{50, 10}	{55, 7}	{60, 7}	{65, 7}	{70, 7}	{75, 12}	{80, 16}	{85, 12}	{90, 10}	{95, 8}	{100, 8}	{105, 9}	{110, 7}	{115, 11}	{120, 12}	{125, 12}	{130, 8}	{135, 10}	{140, 12}	{145, 11}	{150, 8}	{155, 8}	{160, 9}	{165, 10}	{170, 13}	{175, 13}	{180, 8}	{185, 7}	{190, 7}	{195, 13}	{200, 15}	{205, 10}	{210, 8}	{215, 7}	{220, 7}	{225, 10}	{230, 14}	{235, 8}	{240, 8}	{245, 9}	{250, 11}	{255, 9}	{260, 8}	{265, 8}	{270, 5}	{275, 12}	{280, 12}	{285, 9}	{290, 10}	{295, 8}	{300, 10}	{305, 8}	{310, 6}	{315, 5}	{320, 6}	{325, 5}	{330, 10}	{335, 12}	{340, 14}	{345, 8}	{350, 7}	{355, 10}	{360, 12}	{365, 10}	{370, 9}	{375, 9}	{380, 11}	{385, 10}	{390, 9}	{395, 6}	{400, 8}	{405, 13}	{410, 10}	{415, 9}	{420, 10}	{425, 6}	{430, 4}	{435, 7}	{440, 8}	{445, 9}	{450, 10}	{455, 5}	{460, 8}	{465, 9}	{470, 8}	{475, 12}	{480, 17}	{485, 11}	{490, 12}	{495, 9}	{500, 7}	{}	{0, 10}	{5, 11}	{10, 9}	{15, 10}	{20, 11}	{25, 14}	{30, 12}	{35, 14}	{40, 15}	{45, 11}	{50, 12}	{55, 18}	{60, 13}	{65, 12}	{70, 14}	{75, 12}	{80, 10}	{85, 14}	{90, 13}	{95, 14}	{100, 13}	{105, 15}	{110, 13}	{115, 16}	{120, 13}	{125, 8}	{130, 11}	{135, 14}	{140, 10}	{145, 8}	{150, 6}	{155, 9}	{160, 9}	{165, 7}	{170, 8}	{175, 11}	{180, 9}	{185, 10}	{190, 7}	{195, 9}	{200, 8}	{205, 10}	{210, 12}	{215, 16}	{220, 16}	{225, 18}	{230, 20}	{235, 15}	{240, 11}	{245, 11}	{250, 11}	{255, 13}	{260, 12}	{265, 13}	{270, 12}	{275, 9}	{280, 10}	{285, 9}	{290, 12}	{295, 10}	{300, 8}	{305, 9}	{310, 6}	{315, 5}	{320, 9}	{325, 14}	{330, 14}	{335, 13}	{340, 11}	{345, 12}	{350, 13}	{355, 11}	{360, 9}	{365, 9}	{370, 8}	{375, 7}	{380, 7}	{385, 7}	{390, 8}	{395, 9}	{400, 9}	{405, 11}	{410, 12}	{415, 14}	{420, 12}	{425, 12}	{430, 7}	{435, 5}	{440, 7}	{445, 6}	{450, 7}	{455, 9}	{460, 12}	{465, 12}	{470, 7}	{475, 9}	{480, 8}	{485, 4}	{490, 6}	{495, 6}	{500, 8}	{}	{0, 10}	{5, 8}	{10, 8}	{15, 12}	{20, 12}	{25, 10}	{30, 8}	{35, 13}	{40, 11}	{45, 9}	{50, 11}	{55, 7}	{60, 11}	{65, 11}	{70, 4}	{75, 7}	{80, 6}	{85, 9}	{90, 13}	{95, 13}	{100, 15}	{105, 11}	{110, 13}	{115, 7}	{120, 9}	{125, 13}	{130, 12}	{135, 9}	{140, 7}	{145, 6}	{150, 8}	{155, 9}	{160, 4}	{165, 7}	{170, 10}	{175, 15}	{180, 16}	{185, 16}	{190, 12}	{195, 16}	{200, 13}	{205, 8}	{210, 8}	{215, 9}	{220, 10}	{225, 14}	{230, 14}	{235, 11}	{240, 12}	{245, 11}	{250, 11}	{255, 11}	{260, 11}	{265, 11}	{270, 13}	{275, 16}	{280, 14}	{285, 13}	{290, 13}	{295, 16}	{300, 16}	{305, 17}	{310, 16}	{315, 14}	{320, 9}	{325, 9}	{330, 10}	{335, 10}	{340, 5}	{345, 9}	{350, 6}	{355, 7}	{360, 8}	{365, 14}	{370, 13}	{375, 12}	{380, 10}	{385, 10}	{390, 15}	{395, 13}	{400, 11}	{405, 13}	{410, 11}	{415, 5}	{420, 7}	{425, 10}	{430, 11}	{435, 11}	{440, 10}	{445, 11}	{450, 9}	{455, 8}	{460, 13}	{465, 12}	{470, 13}	{475, 11}	{480, 9}	{485, 8}	{490, 5}	{495, 11}	{500, 13}	{}	{0, 10}	{5, 8}	{10, 7}	{15, 5}	{20, 15}	{25, 14}	{30, 11}	{35, 11}	{40, 11}	{45, 13}	{50, 10}	{55, 17}	{60, 15}	{65, 17}	{70, 13}	{75, 10}	{80, 10}	{85, 8}	{90, 10}	{95, 12}	{100, 13}	{105, 13}	{110, 8}	{115, 10}	{120, 7}	{125, 12}	{130, 16}	{135, 12}	{140, 13}	{145, 11}	{150, 7}	{155, 9}	{160, 7}	{165, 6}	{170, 7}	{175, 9}	{180, 14}	{185, 14}	{190, 11}	{195, 9}	{200, 12}	{205, 11}	{210, 8}	{215, 6}	{220, 5}	{225, 8}	{230, 8}	{235, 11}	{240, 14}	{245, 14}	{250, 11}	{255, 8}	{260, 10}	{265, 12}	{270, 8}	{275, 10}	{280, 11}	{285, 11}	{290, 11}	{295, 12}	{300, 9}	{305, 13}	{310, 12}	{315, 14}	{320, 13}	{325, 9}	{330, 8}	{335, 13}	{340, 12}	{345, 9}	{350, 8}	{355, 9}	{360, 8}	{365, 9}	{370, 11}	{375, 20}	{380, 15}	{385, 15}	{390, 10}	{395, 13}	{400, 18}	{405, 20}	{410, 24}	{415, 15}	{420, 13}	{425, 9}	{430, 11}	{435, 9}	{440, 8}	{445, 9}	{450, 9}	{455, 14}	{460, 14}	{465, 16}	{470, 16}	{475, 15}	{480, 14}	{485, 15}	{490, 16}	{495, 12}	{500, 15}	{}	{0, 10}	{5, 10}	{10, 9}	{15, 7}	{20, 6}	{25, 10}	{30, 11}	{35, 12}	{40, 8}	{45, 11}	{50, 12}	{55, 9}	{60, 10}	{65, 10}	{70, 15}	{75, 13}	{80, 12}	{85, 11}	{90, 11}	{95, 6}	{100, 6}	{105, 9}	{110, 7}	{115, 6}	{120, 3}	{125, 7}	{130, 9}	{135, 9}	{140, 12}	{145, 8}	{150, 4}	{155, 7}	{160, 10}	{165, 9}	{170, 7}	{175, 5}	{180, 7}	{185, 8}	{190, 8}	{195, 9}	{200, 10}	{205, 6}	{210, 10}	{215, 10}	{220, 12}	{225, 9}	{230, 8}	{235, 15}	{240, 11}	{245, 11}	{250, 6}	{255, 7}	{260, 8}	{265, 12}	{270, 11}	{275, 7}	{280, 8}	{285, 9}	{290, 9}	{295, 6}	{300, 6}	{305, 7}	{310, 11}	{315, 15}	{320, 6}	{325, 9}	{330, 9}	{335, 12}	{340, 14}	{345, 13}	{350, 11}	{355, 11}	{360, 15}	{365, 10}	{370, 8}	{375, 6}	{380, 9}	{385, 11}	{390, 11}	{395, 14}	{400, 12}	{405, 12}	{410, 8}	{415, 10}	{420, 11}	{425, 12}	{430, 11}	{435, 16}	{440, 11}	{445, 10}	{450, 8}	{455, 11}	{460, 11}	{465, 9}	{470, 8}	{475, 11}	{480, 12}	{485, 11}	{490, 13}	{495, 9}	{500, 11}	{}	{0, 10}	{5, 11}	{10, 6}	{15, 3}	{20, 4}	{25, 9}	{30, 13}	{35, 14}	{40, 13}	{45, 12}	{50, 8}	{55, 6}	{60, 7}	{65, 6}	{70, 3}	{75, 4}	{80, 5}	{85, 12}	{90, 8}	{95, 6}	{100, 5}	{105, 7}	{110, 8}	{115, 8}	{120, 9}	{125, 6}	{130, 9}	{135, 5}	{140, 7}	{145, 9}	{150, 12}	{155, 15}	{160, 14}	{165, 10}	{170, 11}	{175, 12}	{180, 8}	{185, 9}	{190, 7}	{195, 9}	{200, 7}	{205, 5}	{210, 9}	{215, 9}	{220, 11}	{225, 15}	{230, 14}	{235, 14}	{240, 10}	{245, 10}	{250, 15}	{255, 15}	{260, 10}	{265, 8}	{270, 11}	{275, 11}	{280, 10}	{285, 13}	{290, 10}	{295, 6}	{300, 10}	{305, 8}	{310, 8}	{315, 9}	{320, 11}	{325, 11}	{330, 11}	{335, 15}	{340, 13}	{345, 13}	{350, 11}	{355, 10}	{360, 6}	{365, 6}	{370, 8}	{375, 11}	{380, 13}	{385, 8}	{390, 10}	{395, 8}	{400, 9}	{405, 13}	{410, 16}	{415, 14}	{420, 11}	{425, 11}	{430, 13}	{435, 6}	{440, 6}	{445, 9}	{450, 4}	{455, 8}	{460, 8}	{465, 8}	{470, 9}	{475, 5}	{480, 2}	{485, 8}	{490, 12}	{495, 9}	{500, 10}	{}	{0, 10}	{5, 14}	{10, 10}	{15, 14}	{20, 9}	{25, 12}	{30, 14}	{35, 11}	{40, 9}	{45, 8}	{50, 14}	{55, 13}	{60, 15}	{65, 11}	{70, 9}	{75, 5}	{80, 10}	{85, 6}	{90, 7}	{95, 6}	{100, 8}	{105, 12}	{110, 7}	{115, 9}	{120, 9}	{125, 10}	{130, 11}	{135, 8}	{140, 8}	{145, 10}	{150, 10}	{155, 7}	{160, 10}	{165, 7}	{170, 9}	{175, 14}	{180, 8}	{185, 9}	{190, 7}	{195, 12}	{200, 13}	{205, 4}	{210, 6}	{215, 6}	{220, 9}	{225, 11}	{230, 9}	{235, 9}	{240, 6}	{245, 6}	{250, 5}	{255, 9}	{260, 6}	{265, 5}	{270, 10}	{275, 15}	{280, 13}	{285, 9}	{290, 8}	{295, 9}	{300, 11}	{305, 17}	{310, 14}	{315, 11}	{320, 10}	{325, 8}	{330, 11}	{335, 20}	{340, 12}	{345, 10}	{350, 11}	{355, 12}	{360, 11}	{365, 10}	{370, 13}	{375, 10}	{380, 11}	{385, 12}	{390, 7}	{395, 8}	{400, 7}	{405, 11}	{410, 11}	{415, 7}	{420, 7}	{425, 12}	{430, 10}	{435, 11}	{440, 11}	{445, 11}	{450, 9}	{455, 8}	{460, 10}	{465, 6}	{470, 8}	{475, 11}	{480, 13}	{485, 17}	{490, 21}	{495, 22}	{500, 13}	{}	{0, 10}	{5, 13}	{10, 14}	{15, 14}	{20, 16}	{25, 16}	{30, 13}	{35, 12}	{40, 16}	{45, 16}	{50, 13}	{55, 12}	{60, 13}	{65, 12}	{70, 12}	{75, 14}	{80, 6}	{85, 7}	{90, 10}	{95, 11}	{100, 6}	{105, 8}	{110, 8}	{115, 6}	{120, 9}	{125, 8}	{130, 9}	{135, 9}	{140, 11}	{145, 12}	{150, 14}	{155, 14}	{160, 9}	{165, 9}	{170, 8}	{175, 8}	{180, 11}	{185, 11}	{190, 12}	{195, 11}	{200, 11}	{205, 9}	{210, 9}	{215, 9}	{220, 12}	{225, 14}	{230, 18}	{235, 10}	{240, 14}	{245, 17}	{250, 16}	{255, 8}	{260, 9}	{265, 11}	{270, 12}	{275, 11}	{280, 14}	{285, 13}	{290, 10}	{295, 10}	{300, 11}	{305, 7}	{310, 6}	{315, 6}	{320, 14}	{325, 13}	{330, 11}	{335, 11}	{340, 11}	{345, 10}	{350, 12}	{355, 11}	{360, 12}	{365, 8}	{370, 11}	{375, 19}	{380, 14}	{385, 6}	{390, 4}	{395, 8}	{400, 9}	{405, 6}	{410, 5}	{415, 5}	{420, 7}	{425, 9}	{430, 9}	{435, 8}	{440, 7}	{445, 9}	{450, 6}	{455, 9}	{460, 8}	{465, 6}	{470, 8}	{475, 10}	{480, 8}	{485, 9}	{490, 10}	{495, 7}	{500, 5}	{}	{0, 10}	{5, 12}	{10, 10}	{15, 10}	{20, 9}	{25, 15}	{30, 17}	{35, 9}	{40, 9}	{45, 9}	{50, 8}	{55, 9}	{60, 13}	{65, 12}	{70, 12}	{75, 12}	{80, 11}	{85, 12}	{90, 8}	{95, 12}	{100, 11}	{105, 12}	{110, 10}	{115, 10}	{120, 12}	{125, 11}	{130, 15}	{135, 12}	{140, 8}	{145, 11}	{150, 11}	{155, 11}	{160, 8}	{165, 11}	{170, 14}	{175, 15}	{180, 8}	{185, 5}	{190, 7}	{195, 9}	{200, 12}	{205, 12}	{210, 8}	{215, 9}	{220, 4}	{225, 2}	{230, 3}	{235, 3}	{240, 5}	{245, 10}	{250, 13}	{255, 16}	{260, 14}	{265, 13}	{270, 12}	{275, 11}	{280, 14}	{285, 12}	{290, 9}	{295, 8}	{300, 8}	{305, 6}	{310, 6}	{315, 9}	{320, 8}	{325, 11}	{330, 7}	{335, 13}	{340, 11}	{345, 7}	{350, 8}	{355, 10}	{360, 9}	{365, 10}	{370, 8}	{375, 11}	{380, 9}	{385, 6}	{390, 5}	{395, 10}	{400, 9}	{405, 11}	{410, 9}	{415, 7}	{420, 10}	{425, 9}	{430, 9}	{435, 8}	{440, 7}	{445, 9}	{450, 11}	{455, 7}	{460, 9}	{465, 7}	{470, 10}	{475, 8}	{480, 12}	{485, 11}	{490, 13}	{495, 13}	{500, 12}	{}	{0, 10}	{5, 7}	{10, 10}	{15, 13}	{20, 12}	{25, 15}	{30, 13}	{35, 13}	{40, 9}	{45, 9}	{50, 8}	{55, 9}	{60, 7}	{65, 7}	{70, 7}	{75, 7}	{80, 7}	{85, 9}	{90, 15}	{95, 11}	{100, 7}	{105, 12}	{110, 10}	{115, 8}	{120, 13}	{125, 17}	{130, 13}	{135, 17}	{140, 19}	{145, 17}	{150, 15}	{155, 8}	{160, 11}	{165, 9}	{170, 14}	{175, 10}	{180, 10}	{185, 8}	{190, 9}	{195, 12}	{200, 17}	{205, 14}	{210, 12}	{215, 14}	{220, 9}	{225, 7}	{230, 9}	{235, 9}	{240, 9}	{245, 10}	{250, 8}	{255, 11}	{260, 10}	{265, 13}	{270, 12}	{275, 9}	{280, 7}	{285, 6}	{290, 8}	{295, 10}	{300, 8}	{305, 10}	{310, 10}	{315, 8}	{320, 11}	{325, 13}	{330, 10}	{335, 10}	{340, 7}	{345, 12}	{350, 9}	{355, 9}	{360, 12}	{365, 13}	{370, 11}	{375, 12}	{380, 11}	{385, 12}	{390, 12}	{395, 11}	{400, 11}	{405, 12}	{410, 14}	{415, 12}	{420, 14}	{425, 9}	{430, 9}	{435, 8}	{440, 10}	{445, 12}	{450, 12}	{455, 11}	{460, 14}	{465, 11}	{470, 14}	{475, 11}	{480, 10}	{485, 15}	{490, 12}	{495, 14}	{500, 12}	{}	{0, 10}	{5, 16}	{10, 11}	{15, 9}	{20, 9}	{25, 13}	{30, 14}	{35, 11}	{40, 14}	{45, 15}	{50, 11}	{55, 7}	{60, 5}	{65, 3}	{70, 4}	{75, 2}	{80, 2}	{85, 4}	{90, 7}	{95, 10}	{100, 12}	{105, 16}	{110, 14}	{115, 14}	{120, 10}	{125, 10}	{130, 11}	{135, 13}	{140, 7}	{145, 8}	{150, 6}	{155, 7}	{160, 9}	{165, 11}	{170, 13}	{175, 10}	{180, 7}	{185, 7}	{190, 8}	{195, 8}	{200, 6}	{205, 7}	{210, 7}	{215, 8}	{220, 13}	{225, 12}	{230, 14}	{235, 12}	{240, 13}	{245, 15}	{250, 12}	{255, 10}	{260, 5}	{265, 5}	{270, 4}	{275, 6}	{280, 8}	{285, 9}	{290, 9}	{295, 11}	{300, 15}	{305, 15}	{310, 7}	{315, 8}	{320, 7}	{325, 9}	{330, 11}	{335, 15}	{340, 13}	{345, 9}	{350, 9}	{355, 12}	{360, 10}	{365, 10}	{370, 7}	{375, 7}	{380, 9}	{385, 10}	{390, 9}	{395, 6}	{400, 6}	{405, 7}	{410, 9}	{415, 11}	{420, 10}	{425, 9}	{430, 13}	{435, 11}	{440, 14}	{445, 13}	{450, 12}	{455, 13}	{460, 13}	{465, 13}	{470, 8}	{475, 6}	{480, 5}	{485, 7}	{490, 7}	{495, 8}	{500, 10}	{}	{0, 10}	{5, 6}	{10, 6}	{15, 6}	{20, 5}	{25, 10}	{30, 9}	{35, 12}	{40, 9}	{45, 9}	{50, 9}	{55, 6}	{60, 7}	{65, 5}	{70, 8}	{75, 6}	{80, 7}	{85, 9}	{90, 13}	{95, 14}	{100, 11}	{105, 8}	{110, 8}	{115, 7}	{120, 7}	{125, 7}	{130, 8}	{135, 11}	{140, 7}	{145, 8}	{150, 9}	{155, 10}	{160, 10}	{165, 7}	{170, 10}	{175, 7}	{180, 7}	{185, 8}	{190, 11}	{195, 14}	{200, 19}	{205, 15}	{210, 19}	{215, 15}	{220, 9}	{225, 11}	{230, 8}	{235, 11}	{240, 10}	{245, 11}	{250, 5}	{255, 6}	{260, 8}	{265, 10}	{270, 11}	{275, 11}	{280, 8}	{285, 9}	{290, 10}	{295, 10}	{300, 9}	{305, 7}	{310, 8}	{315, 8}	{320, 9}	{325, 10}	{330, 11}	{335, 14}	{340, 12}	{345, 7}	{350, 8}	{355, 10}	{360, 12}	{365, 10}	{370, 8}	{375, 9}	{380, 10}	{385, 10}	{390, 9}	{395, 7}	{400, 8}	{405, 8}	{410, 7}	{415, 4}	{420, 6}	{425, 9}	{430, 6}	{435, 4}	{440, 10}	{445, 9}	{450, 4}	{455, 3}	{460, 8}	{465, 9}	{470, 9}	{475, 7}	{480, 11}	{485, 10}	{490, 9}	{495, 5}	{500, 6}	{}	{0, 10}	{5, 12}	{10, 12}	{15, 10}	{20, 5}	{25, 5}	{30, 7}	{35, 11}	{40, 12}	{45, 11}	{50, 11}	{55, 13}	{60, 11}	{65, 11}	{70, 8}	{75, 4}	{80, 5}	{85, 6}	{90, 6}	{95, 9}	{100, 8}	{105, 4}	{110, 5}	{115, 8}	{120, 14}	{125, 13}	{130, 15}	{135, 13}	{140, 11}	{145, 10}	{150, 8}	{155, 11}	{160, 11}	{165, 10}	{170, 8}	{175, 16}	{180, 14}	{185, 16}	{190, 18}	{195, 13}	{200, 9}	{205, 13}	{210, 14}	{215, 13}	{220, 11}	{225, 11}	{230, 11}	{235, 7}	{240, 8}	{245, 8}	{250, 7}	{255, 9}	{260, 4}	{265, 5}	{270, 10}	{275, 5}	{280, 6}	{285, 11}	{290, 10}	{295, 9}	{300, 7}	{305, 6}	{310, 7}	{315, 4}	{320, 8}	{325, 10}	{330, 10}	{335, 14}	{340, 15}	{345, 11}	{350, 11}	{355, 16}	{360, 19}	{365, 12}	{370, 12}	{375, 15}	{380, 9}	{385, 15}	{390, 11}	{395, 9}	{400, 10}	{405, 11}	{410, 10}	{415, 10}	{420, 12}	{425, 12}	{430, 9}	{435, 9}	{440, 10}	{445, 15}	{450, 12}	{455, 8}	{460, 14}	{465, 16}	{470, 15}	{475, 10}	{480, 9}	{485, 9}	{490, 6}	{495, 6}	{500, 7}	{}	{0, 10}	{5, 7}	{10, 7}	{15, 12}	{20, 21}	{25, 19}	{30, 10}	{35, 8}	{40, 10}	{45, 9}	{50, 5}	{55, 6}	{60, 9}	{65, 9}	{70, 9}	{75, 11}	{80, 11}	{85, 9}	{90, 10}	{95, 8}	{100, 8}	{105, 14}	{110, 15}	{115, 14}	{120, 14}	{125, 16}	{130, 14}	{135, 9}	{140, 11}	{145, 9}	{150, 9}	{155, 11}	{160, 9}	{165, 10}	{170, 14}	{175, 21}	{180, 15}	{185, 17}	{190, 13}	{195, 11}	{200, 12}	{205, 14}	{210, 16}	{215, 12}	{220, 8}	{225, 8}	{230, 10}	{235, 9}	{240, 9}	{245, 6}	{250, 13}	{255, 11}	{260, 11}	{265, 8}	{270, 10}	{275, 10}	{280, 13}	{285, 12}	{290, 14}	{295, 14}	{300, 16}	{305, 10}	{310, 6}	{315, 7}	{320, 7}	{325, 9}	{330, 10}	{335, 6}	{340, 5}	{345, 3}	{350, 4}	{355, 4}	{360, 5}	{365, 4}	{370, 7}	{375, 6}	{380, 4}	{385, 6}	{390, 6}	{395, 10}	{400, 11}	{405, 13}	{410, 9}	{415, 5}	{420, 1}	{425, 7}	{430, 5}	{435, 6}	{440, 12}	{445, 8}	{450, 15}	{455, 14}	{460, 17}	{465, 16}	{470, 13}	{475, 9}	{480, 5}	{485, 5}	{490, 8}	{495, 6}	{500, 5}	{}	{0, 10}	{5, 12}	{10, 9}	{15, 10}	{20, 15}	{25, 13}	{30, 12}	{35, 8}	{40, 9}	{45, 11}	{50, 11}	{55, 11}	{60, 8}	{65, 6}	{70, 6}	{75, 8}	{80, 8}	{85, 6}	{90, 10}	{95, 8}	{100, 8}	{105, 10}	{110, 8}	{115, 6}	{120, 7}	{125, 10}	{130, 8}	{135, 8}	{140, 9}	{145, 9}	{150, 10}	{155, 6}	{160, 10}	{165, 8}	{170, 7}	{175, 9}	{180, 9}	{185, 12}	{190, 11}	{195, 8}	{200, 9}	{205, 9}	{210, 11}	{215, 12}	{220, 8}	{225, 4}	{230, 5}	{235, 5}	{240, 6}	{245, 9}	{250, 8}	{255, 8}	{260, 11}	{265, 11}	{270, 6}	{275, 3}	{280, 4}	{285, 6}	{290, 6}	{295, 3}	{300, 7}	{305, 12}	{310, 10}	{315, 8}	{320, 11}	{325, 15}	{330, 15}	{335, 16}	{340, 13}	{345, 10}	{350, 10}	{355, 10}	{360, 5}	{365, 9}	{370, 6}	{375, 6}	{380, 9}	{385, 11}	{390, 7}	{395, 11}	{400, 10}	{405, 10}	{410, 8}	{415, 9}	{420, 5}	{425, 9}	{430, 9}	{435, 8}	{440, 4}	{445, 11}	{450, 14}	{455, 15}	{460, 8}	{465, 10}	{470, 13}	{475, 11}	{480, 13}	{485, 11}	{490, 13}	{495, 6}	{500, 5}	{}	{0, 10}	{5, 6}	{10, 11}	{15, 9}	{20, 12}	{25, 9}	{30, 11}	{35, 13}	{40, 12}	{45, 11}	{50, 10}	{55, 10}	{60, 9}	{65, 7}	{70, 11}	{75, 10}	{80, 9}	{85, 9}	{90, 10}	{95, 9}	{100, 7}	{105, 8}	{110, 10}	{115, 13}	{120, 13}	{125, 14}	{130, 17}	{135, 14}	{140, 14}	{145, 13}	{150, 11}	{155, 7}	{160, 11}	{165, 9}	{170, 11}	{175, 10}	{180, 14}	{185, 12}	{190, 10}	{195, 7}	{200, 13}	{205, 13}	{210, 14}	{215, 11}	{220, 9}	{225, 9}	{230, 7}	{235, 12}	{240, 13}	{245, 15}	{250, 13}	{255, 6}	{260, 4}	{265, 4}	{270, 8}	{275, 11}	{280, 11}	{285, 17}	{290, 16}	{295, 20}	{300, 15}	{305, 11}	{310, 9}	{315, 9}	{320, 10}	{325, 9}	{330, 12}	{335, 10}	{340, 17}	{345, 16}	{350, 15}	{355, 12}	{360, 15}	{365, 11}	{370, 10}	{375, 10}	{380, 4}	{385, 10}	{390, 9}	{395, 9}	{400, 10}	{405, 9}	{410, 13}	{415, 8}	{420, 11}	{425, 11}	{430, 9}	{435, 11}	{440, 10}	{445, 11}	{450, 14}	{455, 12}	{460, 13}	{465, 7}	{470, 8}	{475, 8}	{480, 8}	{485, 7}	{490, 13}	{495, 11}	{500, 8}	{}	{0, 10}	{5, 10}	{10, 5}	{15, 6}	{20, 6}	{25, 10}	{30, 10}	{35, 9}	{40, 11}	{45, 12}	{50, 9}	{55, 12}	{60, 10}	{65, 12}	{70, 9}	{75, 11}	{80, 11}	{85, 11}	{90, 13}	{95, 12}	{100, 11}	{105, 12}	{110, 7}	{115, 8}	{120, 12}	{125, 8}	{130, 8}	{135, 5}	{140, 4}	{145, 12}	{150, 10}	{155, 8}	{160, 7}	{165, 6}	{170, 12}	{175, 14}	{180, 14}	{185, 13}	{190, 4}	{195, 4}	{200, 3}	{205, 3}	{210, 1}	{215, 2}	{220, 4}	{225, 5}	{230, 8}	{235, 9}	{240, 8}	{245, 9}	{250, 12}	{255, 13}	{260, 7}	{265, 7}	{270, 11}	{275, 14}	{280, 11}	{285, 7}	{290, 10}	{295, 11}	{300, 11}	{305, 10}	{310, 9}	{315, 7}	{320, 9}	{325, 12}	{330, 8}	{335, 9}	{340, 8}	{345, 7}	{350, 13}	{355, 9}	{360, 9}	{365, 11}	{370, 13}	{375, 9}	{380, 8}	{385, 15}	{390, 10}	{395, 15}	{400, 13}	{405, 7}	{410, 9}	{415, 12}	{420, 6}	{425, 4}	{430, 5}	{435, 4}	{440, 6}	{445, 8}	{450, 9}	{455, 9}	{460, 9}	{465, 8}	{470, 6}	{475, 11}	{480, 10}	{485, 16}	{490, 12}	{495, 6}	{500, 9}	{}	{0, 10}	{5, 12}	{10, 12}	{15, 15}	{20, 16}	{25, 13}	{30, 6}	{35, 10}	{40, 8}	{45, 9}	{50, 10}	{55, 11}	{60, 8}	{65, 12}	{70, 9}	{75, 14}	{80, 16}	{85, 19}	{90, 18}	{95, 10}	{100, 12}	{105, 8}	{110, 4}	{115, 8}	{120, 13}	{125, 16}	{130, 16}	{135, 19}	{140, 11}	{145, 4}	{150, 9}	{155, 9}	{160, 11}	{165, 13}	{170, 18}	{175, 14}	{180, 10}	{185, 10}	{190, 14}	{195, 8}	{200, 13}	{205, 11}	{210, 14}	{215, 9}	{220, 8}	{225, 9}	{230, 11}	{235, 7}	{240, 11}	{245, 10}	{250, 8}	{255, 8}	{260, 4}	{265, 6}	{270, 9}	{275, 13}	{280, 13}	{285, 14}	{290, 11}	{295, 13}	{300, 18}	{305, 14}	{310, 12}	{315, 15}	{320, 11}	{325, 11}	{330, 11}	{335, 10}	{340, 11}	{345, 10}	{350, 7}	{355, 5}	{360, 7}	{365, 10}	{370, 10}	{375, 11}	{380, 7}	{385, 9}	{390, 6}	{395, 7}	{400, 12}	{405, 10}	{410, 10}	{415, 7}	{420, 7}	{425, 6}	{430, 5}	{435, 6}	{440, 8}	{445, 9}	{450, 7}	{455, 7}	{460, 5}	{465, 6}	{470, 15}	{475, 9}	{480, 10}	{485, 8}	{490, 9}	{495, 7}	{500, 9}	{}	{0, 10}	{5, 12}	{10, 11}	{15, 9}	{20, 10}	{25, 10}	{30, 7}	{35, 8}	{40, 5}	{45, 5}	{50, 7}	{55, 9}	{60, 13}	{65, 13}	{70, 9}	{75, 5}	{80, 1}	{85, 3}	{90, 13}	{95, 13}	{100, 13}	{105, 13}	{110, 8}	{115, 11}	{120, 7}	{125, 5}	{130, 10}	{135, 13}	{140, 10}	{145, 11}	{150, 13}	{155, 13}	{160, 11}	{165, 12}	{170, 10}	{175, 6}	{180, 4}	{185, 7}	{190, 10}	{195, 13}	{200, 12}	{205, 8}	{210, 9}	{215, 9}	{220, 8}	{225, 5}	{230, 11}	{235, 12}	{240, 13}	{245, 11}	{250, 14}	{255, 12}	{260, 13}	{265, 14}	{270, 8}	{275, 12}	{280, 11}	{285, 12}	{290, 8}	{295, 10}	{300, 7}	{305, 12}	{310, 12}	{315, 13}	{320, 15}	{325, 13}	{330, 11}	{335, 12}	{340, 6}	{345, 9}	{350, 13}	{355, 13}	{360, 10}	{365, 11}	{370, 10}	{375, 12}	{380, 12}	{385, 9}	{390, 12}	{395, 8}	{400, 7}	{405, 5}	{410, 10}	{415, 10}	{420, 10}	{425, 11}	{430, 11}	{435, 7}	{440, 5}	{445, 5}	{450, 9}	{455, 11}	{460, 15}	{465, 13}	{470, 13}	{475, 10}	{480, 14}	{485, 11}	{490, 11}	{495, 14}	{500, 17}	{}	{0, 10}	{5, 8}	{10, 10}	{15, 8}	{20, 10}	{25, 4}	{30, 5}	{35, 11}	{40, 11}	{45, 15}	{50, 12}	{55, 13}	{60, 10}	{65, 10}	{70, 10}	{75, 10}	{80, 12}	{85, 17}	{90, 14}	{95, 10}	{100, 8}	{105, 14}	{110, 7}	{115, 8}	{120, 11}	{125, 11}	{130, 12}	{135, 10}	{140, 9}	{145, 8}	{150, 10}	{155, 10}	{160, 10}	{165, 8}	{170, 6}	{175, 7}	{180, 7}	{185, 8}	{190, 8}	{195, 9}	{200, 8}	{205, 11}	{210, 10}	{215, 7}	{220, 9}	{225, 8}	{230, 9}	{235, 11}	{240, 11}	{245, 15}	{250, 13}	{255, 15}	{260, 13}	{265, 16}	{270, 14}	{275, 15}	{280, 10}	{285, 14}	{290, 12}	{295, 22}	{300, 23}	{305, 21}	{310, 19}	{315, 17}	{320, 14}	{325, 16}	{330, 16}	{335, 15}	{340, 14}	{345, 14}	{350, 9}	{355, 8}	{360, 7}	{365, 7}	{370, 9}	{375, 7}	{380, 3}	{385, 3}	{390, 3}	{395, 5}	{400, 5}	{405, 12}	{410, 14}	{415, 13}	{420, 12}	{425, 8}	{430, 11}	{435, 8}	{440, 8}	{445, 11}	{450, 15}	{455, 10}	{460, 11}	{465, 9}	{470, 6}	{475, 9}	{480, 11}	{485, 9}	{490, 11}	{495, 12}	{500, 12}	{}	{0, 10}	{5, 14}	{10, 14}	{15, 14}	{20, 10}	{25, 14}	{30, 13}	{35, 11}	{40, 7}	{45, 2}	{50, 3}	{55, 8}	{60, 7}	{65, 6}	{70, 6}	{75, 6}	{80, 8}	{85, 7}	{90, 12}	{95, 14}	{100, 13}	{105, 11}	{110, 10}	{115, 9}	{120, 8}	{125, 9}	{130, 10}	{135, 7}	{140, 8}	{145, 9}	{150, 15}	{155, 18}	{160, 10}	{165, 10}	{170, 10}	{175, 9}	{180, 10}	{185, 7}	{190, 11}	{195, 14}	{200, 17}	{205, 15}	{210, 13}	{215, 11}	{220, 10}	{225, 9}	{230, 11}	{235, 11}	{240, 8}	{245, 11}	{250, 9}	{255, 10}	{260, 9}	{265, 8}	{270, 9}	{275, 9}	{280, 8}	{285, 13}	{290, 10}	{295, 9}	{300, 13}	{305, 7}	{310, 4}	{315, 2}	{320, 2}	{325, 7}	{330, 8}	{335, 11}	{340, 10}	{345, 8}	{350, 8}	{355, 5}	{360, 5}	{365, 6}	{370, 4}	{375, 7}	{380, 10}	{385, 12}	{390, 11}	{395, 12}	{400, 10}	{405, 7}	{410, 14}	{415, 12}	{420, 10}	{425, 12}	{430, 9}	{435, 8}	{440, 8}	{445, 11}	{450, 12}	{455, 12}	{460, 9}	{465, 11}	{470, 11}	{475, 11}	{480, 9}	{485, 7}	{490, 7}	{495, 7}	{500, 7}	{}	{0, 10}	{5, 8}	{10, 8}	{15, 6}	{20, 5}	{25, 8}	{30, 4}	{35, 3}	{40, 4}	{45, 4}	{50, 1}	{55, 2}	{60, 6}	{65, 8}	{70, 7}	{75, 12}	{80, 17}	{85, 12}	{90, 12}	{95, 7}	{100, 5}	{105, 7}	{110, 7}	{115, 9}	{120, 8}	{125, 10}	{130, 9}	{135, 9}	{140, 14}	{145, 14}	{150, 14}	{155, 12}	{160, 11}	{165, 7}	{170, 6}	{175, 9}	{180, 11}	{185, 13}	{190, 10}	{195, 10}	{200, 12}	{205, 13}	{210, 11}	{215, 11}	{220, 11}	{225, 7}	{230, 8}	{235, 8}	{240, 8}	{245, 8}	{250, 9}	{255, 11}	{260, 11}	{265, 11}	{270, 13}	{275, 13}	{280, 15}	{285, 16}	{290, 13}	{295, 19}	{300, 14}	{305, 10}	{310, 11}	{315, 9}	{320, 6}	{325, 9}	{330, 7}	{335, 7}	{340, 14}	{345, 11}	{350, 7}	{355, 12}	{360, 10}	{365, 9}	{370, 15}	{375, 14}	{380, 15}	{385, 10}	{390, 7}	{395, 10}	{400, 11}	{405, 9}	{410, 8}	{415, 7}	{420, 11}	{425, 18}	{430, 14}	{435, 17}	{440, 12}	{445, 12}	{450, 8}	{455, 7}	{460, 10}	{465, 8}	{470, 9}	{475, 10}	{480, 11}	{485, 7}	{490, 9}	{495, 12}	{500, 12}	{}	{0, 10}	{5, 8}	{10, 6}	{15, 6}	{20, 9}	{25, 10}	{30, 11}	{35, 6}	{40, 7}	{45, 7}	{50, 10}	{55, 6}	{60, 8}	{65, 14}	{70, 12}	{75, 8}	{80, 8}	{85, 6}	{90, 11}	{95, 7}	{100, 11}	{105, 9}	{110, 10}	{115, 14}	{120, 6}	{125, 8}	{130, 10}	{135, 10}	{140, 13}	{145, 12}	{150, 14}	{155, 15}	{160, 12}	{165, 11}	{170, 12}	{175, 11}	{180, 10}	{185, 9}	{190, 12}	{195, 15}	{200, 8}	{205, 7}	{210, 12}	{215, 9}	{220, 7}	{225, 6}	{230, 7}	{235, 11}	{240, 14}	{245, 14}	{250, 7}	{255, 9}	{260, 13}	{265, 9}	{270, 7}	{275, 6}	{280, 4}	{285, 6}	{290, 11}	{295, 7}	{300, 8}	{305, 10}	{310, 10}	{315, 8}	{320, 8}	{325, 11}	{330, 7}	{335, 5}	{340, 7}	{345, 10}	{350, 11}	{355, 7}	{360, 7}	{365, 6}	{370, 4}	{375, 9}	{380, 3}	{385, 3}	{390, 7}	{395, 10}	{400, 14}	{405, 15}	{410, 10}	{415, 6}	{420, 8}	{425, 7}	{430, 8}	{435, 12}	{440, 10}	{445, 12}	{450, 12}	{455, 13}	{460, 12}	{465, 12}	{470, 12}	{475, 11}	{480, 11}	{485, 10}	{490, 8}	{495, 11}	{500, 7}	{}	{0, 10}	{5, 9}	{10, 7}	{15, 8}	{20, 9}	{25, 3}	{30, 3}	{35, 7}	{40, 9}	{45, 12}	{50, 9}	{55, 10}	{60, 11}	{65, 7}	{70, 6}	{75, 10}	{80, 8}	{85, 5}	{90, 4}	{95, 10}	{100, 8}	{105, 10}	{110, 12}	{115, 9}	{120, 11}	{125, 8}	{130, 7}	{135, 11}	{140, 10}	{145, 15}	{150, 12}	{155, 8}	{160, 13}	{165, 12}	{170, 9}	{175, 8}	{180, 9}	{185, 7}	{190, 11}	{195, 8}	{200, 6}	{205, 10}	{210, 8}	{215, 5}	{220, 6}	{225, 4}	{230, 3}	{235, 3}	{240, 3}	{245, 4}	{250, 3}	{255, 7}	{260, 14}	{265, 11}	{270, 15}	{275, 12}	{280, 9}	{285, 9}	{290, 6}	{295, 12}	{300, 14}	{305, 10}	{310, 10}	{315, 10}	{320, 9}	{325, 6}	{330, 5}	{335, 4}	{340, 9}	{345, 9}	{350, 13}	{355, 12}	{360, 8}	{365, 12}	{370, 12}	{375, 15}	{380, 13}	{385, 14}	{390, 10}	{395, 9}	{400, 9}	{405, 11}	{410, 9}	{415, 13}	{420, 13}	{425, 9}	{430, 4}	{435, 6}	{440, 8}	{445, 10}	{450, 8}	{455, 10}	{460, 11}	{465, 9}	{470, 11}	{475, 13}	{480, 14}	{485, 12}	{490, 10}	{495, 10}	{500, 14}	{}	{0, 10}	{5, 10}	{10, 9}	{15, 9}	{20, 9}	{25, 5}	{30, 6}	{35, 6}	{40, 11}	{45, 9}	{50, 9}	{55, 7}	{60, 7}	{65, 12}	{70, 9}	{75, 6}	{80, 8}	{85, 9}	{90, 10}	{95, 10}	{100, 13}	{105, 10}	{110, 9}	{115, 12}	{120, 10}	{125, 10}	{130, 11}	{135, 10}	{140, 7}	{145, 7}	{150, 7}	{155, 8}	{160, 6}	{165, 10}	{170, 8}	{175, 8}	{180, 8}	{185, 12}	{190, 18}	{195, 13}	{200, 13}	{205, 18}	{210, 17}	{215, 14}	{220, 12}	{225, 14}	{230, 14}	{235, 12}	{240, 11}	{245, 7}	{250, 9}	{255, 10}	{260, 8}	{265, 7}	{270, 7}	{275, 7}	{280, 9}	{285, 7}	{290, 7}	{295, 7}	{300, 5}	{305, 5}	{310, 8}	{315, 6}	{320, 8}	{325, 8}	{330, 11}	{335, 6}	{340, 6}	{345, 9}	{350, 6}	{355, 10}	{360, 10}	{365, 7}	{370, 6}	{375, 4}	{380, 5}	{385, 5}	{390, 6}	{395, 5}	{400, 3}	{405, 2}	{410, 6}	{415, 11}	{420, 10}	{425, 9}	{430, 7}	{435, 8}	{440, 10}	{445, 10}	{450, 13}	{455, 15}	{460, 9}	{465, 6}	{470, 7}	{475, 8}	{480, 11}	{485, 9}	{490, 12}	{495, 14}	{500, 9}	{}	{0, 10}	{5, 11}	{10, 10}	{15, 9}	{20, 9}	{25, 12}	{30, 14}	{35, 12}	{40, 12}	{45, 11}	{50, 11}	{55, 8}	{60, 9}	{65, 9}	{70, 9}	{75, 5}	{80, 4}	{85, 4}	{90, 9}	{95, 9}	{100, 8}	{105, 9}	{110, 7}	{115, 6}	{120, 8}	{125, 8}	{130, 11}	{135, 13}	{140, 12}	{145, 10}	{150, 7}	{155, 10}	{160, 10}	{165, 13}	{170, 9}	{175, 8}	{180, 5}	{185, 7}	{190, 4}	{195, 8}	{200, 5}	{205, 3}	{210, 6}	{215, 7}	{220, 7}	{225, 11}	{230, 12}	{235, 15}	{240, 12}	{245, 9}	{250, 12}	{255, 14}	{260, 14}	{265, 13}	{270, 14}	{275, 20}	{280, 18}	{285, 22}	{290, 15}	{295, 18}	{300, 17}	{305, 14}	{310, 11}	{315, 10}	{320, 9}	{325, 6}	{330, 8}	{335, 6}	{340, 11}	{345, 11}	{350, 11}	{355, 15}	{360, 11}	{365, 9}	{370, 10}	{375, 8}	{380, 9}	{385, 7}	{390, 12}	{395, 11}	{400, 13}	{405, 13}	{410, 10}	{415, 13}	{420, 13}	{425, 8}	{430, 15}	{435, 13}	{440, 10}	{445, 14}	{450, 9}	{455, 11}	{460, 9}	{465, 14}	{470, 12}	{475, 13}	{480, 10}	{485, 10}	{490, 16}	{495, 13}	{500, 12}	{}	{0, 10}	{5, 8}	{10, 9}	{15, 8}	{20, 8}	{25, 13}	{30, 14}	{35, 13}	{40, 10}	{45, 6}	{50, 7}	{55, 9}	{60, 8}	{65, 11}	{70, 14}	{75, 11}	{80, 14}	{85, 15}	{90, 12}	{95, 7}	{100, 12}	{105, 17}	{110, 14}	{115, 9}	{120, 4}	{125, 11}	{130, 8}	{135, 9}	{140, 11}	{145, 13}	{150, 12}	{155, 11}	{160, 13}	{165, 10}	{170, 9}	{175, 8}	{180, 7}	{185, 11}	{190, 8}	{195, 8}	{200, 11}	{205, 12}	{210, 12}	{215, 10}	{220, 11}	{225, 12}	{230, 12}	{235, 9}	{240, 2}	{245, 7}	{250, 7}	{255, 9}	{260, 9}	{265, 9}	{270, 7}	{275, 7}	{280, 10}	{285, 14}	{290, 13}	{295, 6}	{300, 6}	{305, 2}	{310, 6}	{315, 5}	{320, 3}	{325, 5}	{330, 8}	{335, 5}	{340, 10}	{345, 9}	{350, 8}	{355, 7}	{360, 12}	{365, 13}	{370, 11}	{375, 10}	{380, 12}	{385, 8}	{390, 9}	{395, 8}	{400, 7}	{405, 6}	{410, 9}	{415, 8}	{420, 7}	{425, 10}	{430, 10}	{435, 9}	{440, 11}	{445, 13}	{450, 14}	{455, 11}	{460, 10}	{465, 10}	{470, 8}	{475, 8}	{480, 6}	{485, 5}	{490, 5}	{495, 13}	{500, 7}	{}	{0, 10}	{5, 8}	{10, 9}	{15, 10}	{20, 9}	{25, 11}	{30, 9}	{35, 5}	{40, 5}	{45, 6}	{50, 9}	{55, 8}	{60, 8}	{65, 5}	{70, 1}	{75, 4}	{80, 11}	{85, 10}	{90, 9}	{95, 10}	{100, 9}	{105, 10}	{110, 12}	{115, 11}	{120, 12}	{125, 8}	{130, 7}	{135, 8}	{140, 10}	{145, 9}	{150, 10}	{155, 14}	{160, 10}	{165, 12}	{170, 8}	{175, 6}	{180, 2}	{185, 4}	{190, 5}	{195, 10}	{200, 9}	{205, 11}	{210, 11}	{215, 9}	{220, 9}	{225, 10}	{230, 7}	{235, 9}	{240, 7}	{245, 13}	{250, 10}	{255, 9}	{260, 10}	{265, 8}	{270, 16}	{275, 13}	{280, 7}	{285, 10}	{290, 13}	{295, 9}	{300, 12}	{305, 13}	{310, 13}	{315, 9}	{320, 10}	{325, 12}	{330, 10}	{335, 9}	{340, 8}	{345, 9}	{350, 4}	{355, 12}	{360, 11}	{365, 10}	{370, 11}	{375, 11}	{380, 12}	{385, 13}	{390, 11}	{395, 12}	{400, 5}	{405, 7}	{410, 7}	{415, 7}	{420, 10}	{425, 6}	{430, 4}	{435, 3}	{440, 6}	{445, 5}	{450, 7}	{455, 8}	{460, 8}	{465, 6}	{470, 11}	{475, 15}	{480, 13}	{485, 13}	{490, 9}	{495, 11}	{500, 9}	{}	{0, 10}	{5, 13}	{10, 9}	{15, 7}	{20, 9}	{25, 9}	{30, 14}	{35, 14}	{40, 9}	{45, 10}	{50, 8}	{55, 8}	{60, 8}	{65, 9}	{70, 8}	{75, 11}	{80, 12}	{85, 10}	{90, 10}	{95, 12}	{100, 9}	{105, 15}	{110, 12}	{115, 17}	{120, 12}	{125, 9}	{130, 6}	{135, 9}	{140, 8}	{145, 11}	{150, 7}	{155, 9}	{160, 10}	{165, 12}	{170, 8}	{175, 10}	{180, 15}	{185, 16}	{190, 19}	{195, 14}	{200, 12}	{205, 10}	{210, 10}	{215, 9}	{220, 8}	{225, 9}	{230, 10}	{235, 9}	{240, 11}	{245, 11}	{250, 9}	{255, 13}	{260, 14}	{265, 15}	{270, 14}	{275, 15}	{280, 12}	{285, 15}	{290, 12}	{295, 13}	{300, 10}	{305, 10}	{310, 8}	{315, 5}	{320, 3}	{325, 6}	{330, 4}	{335, 8}	{340, 5}	{345, 6}	{350, 9}	{355, 14}	{360, 16}	{365, 17}	{370, 13}	{375, 16}	{380, 12}	{385, 12}	{390, 13}	{395, 15}	{400, 13}	{405, 7}	{410, 8}	{415, 10}	{420, 10}	{425, 17}	{430, 14}	{435, 13}	{440, 8}	{445, 11}	{450, 15}	{455, 15}	{460, 17}	{465, 12}	{470, 7}	{475, 9}	{480, 9}	{485, 6}	{490, 6}	{495, 6}	{500, 6}	{}	{0, 10}	{5, 10}	{10, 11}	{15, 9}	{20, 8}	{25, 12}	{30, 10}	{35, 10}	{40, 11}	{45, 7}	{50, 6}	{55, 9}	{60, 9}	{65, 5}	{70, 6}	{75, 7}	{80, 12}	{85, 9}	{90, 7}	{95, 7}	{100, 9}	{105, 8}	{110, 7}	{115, 6}	{120, 8}	{125, 11}	{130, 8}	{135, 8}	{140, 9}	{145, 11}	{150, 10}	{155, 11}	{160, 15}	{165, 13}	{170, 8}	{175, 10}	{180, 10}	{185, 11}	{190, 8}	{195, 11}	{200, 12}	{205, 9}	{210, 7}	{215, 11}	{220, 7}	{225, 12}	{230, 11}	{235, 8}	{240, 7}	{245, 12}	{250, 14}	{255, 15}	{260, 12}	{265, 14}	{270, 11}	{275, 13}	{280, 11}	{285, 17}	{290, 15}	{295, 15}	{300, 13}	{305, 14}	{310, 13}	{315, 10}	{320, 4}	{325, 8}	{330, 8}	{335, 13}	{340, 10}	{345, 17}	{350, 16}	{355, 15}	{360, 21}	{365, 18}	{370, 17}	{375, 16}	{380, 12}	{385, 7}	{390, 7}	{395, 5}	{400, 10}	{405, 5}	{410, 8}	{415, 13}	{420, 10}	{425, 11}	{430, 11}	{435, 8}	{440, 9}	{445, 7}	{450, 8}	{455, 10}	{460, 9}	{465, 8}	{470, 7}	{475, 10}	{480, 12}	{485, 11}	{490, 13}	{495, 14}	{500, 9}	{}	{0, 10}	{5, 8}	{10, 8}	{15, 7}	{20, 7}	{25, 10}	{30, 8}	{35, 12}	{40, 7}	{45, 6}	{50, 11}	{55, 8}	{60, 9}	{65, 11}	{70, 10}	{75, 8}	{80, 8}	{85, 6}	{90, 7}	{95, 9}	{100, 11}	{105, 10}	{110, 11}	{115, 12}	{120, 17}	{125, 15}	{130, 7}	{135, 4}	{140, 5}	{145, 8}	{150, 6}	{155, 8}	{160, 9}	{165, 10}	{170, 8}	{175, 9}	{180, 10}	{185, 9}	{190, 8}	{195, 10}	{200, 10}	{205, 12}	{210, 11}	{215, 11}	{220, 10}	{225, 10}	{230, 13}	{235, 14}	{240, 12}	{245, 11}	{250, 8}	{255, 7}	{260, 7}	{265, 13}	{270, 15}	{275, 17}	{280, 12}	{285, 11}	{290, 7}	{295, 12}	{300, 12}	{305, 6}	{310, 8}	{315, 11}	{320, 15}	{325, 11}	{330, 12}	{335, 14}	{340, 18}	{345, 16}	{350, 9}	{355, 6}	{360, 5}	{365, 5}	{370, 4}	{375, 4}	{380, 7}	{385, 11}	{390, 10}	{395, 9}	{400, 8}	{405, 12}	{410, 7}	{415, 9}	{420, 9}	{425, 10}	{430, 9}	{435, 8}	{440, 10}	{445, 4}	{450, 7}	{455, 7}	{460, 5}	{465, 9}	{470, 11}	{475, 14}	{480, 12}	{485, 9}	{490, 6}	{495, 8}	{500, 8}	{}	{0, 10}	{5, 9}	{10, 10}	{15, 4}	{20, 5}	{25, 7}	{30, 10}	{35, 10}	{40, 11}	{45, 9}	{50, 14}	{55, 18}	{60, 15}	{65, 14}	{70, 14}	{75, 16}	{80, 9}	{85, 11}	{90, 8}	{95, 8}	{100, 9}	{105, 9}	{110, 11}	{115, 17}	{120, 11}	{125, 15}	{130, 15}	{135, 7}	{140, 7}	{145, 6}	{150, 7}	{155, 8}	{160, 7}	{165, 7}	{170, 9}	{175, 12}	{180, 15}	{185, 14}	{190, 9}	{195, 6}	{200, 7}	{205, 6}	{210, 12}	{215, 13}	{220, 10}	{225, 8}	{230, 9}	{235, 11}	{240, 13}	{245, 13}	{250, 8}	{255, 4}	{260, 7}	{265, 10}	{270, 7}	{275, 5}	{280, 6}	{285, 8}	{290, 10}	{295, 10}	{300, 6}	{305, 8}	{310, 8}	{315, 7}	{320, 4}	{325, 3}	{330, 4}	{335, 4}	{340, 6}	{345, 11}	{350, 10}	{355, 11}	{360, 14}	{365, 15}	{370, 15}	{375, 12}	{380, 14}	{385, 19}	{390, 17}	{395, 9}	{400, 6}	{405, 7}	{410, 12}	{415, 10}	{420, 7}	{425, 10}	{430, 12}	{435, 13}	{440, 14}	{445, 15}	{450, 10}	{455, 11}	{460, 9}	{465, 7}	{470, 8}	{475, 10}	{480, 9}	{485, 10}	{490, 14}	{495, 14}	{500, 15}	{}	{0, 10}	{5, 13}	{10, 12}	{15, 11}	{20, 14}	{25, 14}	{30, 14}	{35, 15}	{40, 13}	{45, 9}	{50, 11}	{55, 11}	{60, 12}	{65, 13}	{70, 15}	{75, 16}	{80, 16}	{85, 18}	{90, 13}	{95, 12}	{100, 11}	{105, 12}	{110, 11}	{115, 14}	{120, 11}	{125, 8}	{130, 8}	{135, 10}	{140, 12}	{145, 8}	{150, 10}	{155, 7}	{160, 6}	{165, 10}	{170, 15}	{175, 17}	{180, 11}	{185, 14}	{190, 15}	{195, 14}	{200, 14}	{205, 14}	{210, 14}	{215, 8}	{220, 11}	{225, 12}	{230, 11}	{235, 12}	{240, 13}	{245, 7}	{250, 9}	{255, 8}	{260, 6}	{265, 4}	{270, 8}	{275, 11}	{280, 14}	{285, 11}	{290, 8}	{295, 9}	{300, 7}	{305, 10}	{310, 11}	{315, 7}	{320, 11}	{325, 5}	{330, 6}	{335, 12}	{340, 12}	{345, 15}	{350, 13}	{355, 15}	{360, 19}	{365, 16}	{370, 14}	{375, 8}	{380, 6}	{385, 8}	{390, 8}	{395, 9}	{400, 7}	{405, 11}	{410, 8}	{415, 7}	{420, 12}	{425, 10}	{430, 7}	{435, 5}	{440, 7}	{445, 10}	{450, 12}	{455, 13}	{460, 13}	{465, 14}	{470, 8}	{475, 8}	{480, 8}	{485, 4}	{490, 5}	{495, 7}	{500, 12}	{}	{0, 10}	{5, 15}	{10, 9}	{15, 8}	{20, 5}	{25, 9}	{30, 8}	{35, 8}	{40, 7}	{45, 11}	{50, 8}	{55, 8}	{60, 5}	{65, 5}	{70, 7}	{75, 8}	{80, 10}	{85, 6}	{90, 5}	{95, 7}	{100, 2}	{105, 6}	{110, 7}	{115, 11}	{120, 10}	{125, 11}	{130, 10}	{135, 11}	{140, 7}	{145, 3}	{150, 7}	{155, 11}	{160, 5}	{165, 9}	{170, 8}	{175, 5}	{180, 8}	{185, 12}	{190, 15}	{195, 18}	{200, 25}	{205, 24}	{210, 17}	{215, 10}	{220, 7}	{225, 12}	{230, 12}	{235, 17}	{240, 18}	{245, 17}	{250, 17}	{255, 16}	{260, 12}	{265, 9}	{270, 12}	{275, 13}	{280, 11}	{285, 13}	{290, 12}	{295, 13}	{300, 6}	{305, 5}	{310, 5}	{315, 6}	{320, 5}	{325, 7}	{330, 5}	{335, 7}	{340, 8}	{345, 16}	{350, 11}	{355, 8}	{360, 13}	{365, 13}	{370, 17}	{375, 15}	{380, 12}	{385, 15}	{390, 12}	{395, 14}	{400, 13}	{405, 8}	{410, 14}	{415, 11}	{420, 11}	{425, 8}	{430, 9}	{435, 8}	{440, 8}	{445, 9}	{450, 9}	{455, 10}	{460, 13}	{465, 11}	{470, 9}	{475, 9}	{480, 13}	{485, 12}	{490, 14}	{495, 10}	{500, 9}	{}	{0, 10}	{5, 9}	{10, 9}	{15, 10}	{20, 12}	{25, 9}	{30, 9}	{35, 12}	{40, 11}	{45, 10}	{50, 9}	{55, 14}	{60, 15}	{65, 14}	{70, 17}	{75, 9}	{80, 7}	{85, 6}	{90, 9}	{95, 6}	{100, 7}	{105, 8}	{110, 8}	{115, 10}	{120, 8}	{125, 6}	{130, 6}	{135, 5}	{140, 5}	{145, 6}	{150, 10}	{155, 6}	{160, 9}	{165, 6}	{170, 8}	{175, 13}	{180, 16}	{185, 9}	{190, 10}	{195, 8}	{200, 12}	{205, 12}	{210, 12}	{215, 13}	{220, 12}	{225, 14}	{230, 14}	{235, 12}	{240, 12}	{245, 13}	{250, 9}	{255, 7}	{260, 8}	{265, 6}	{270, 8}	{275, 9}	{280, 7}	{285, 8}	{290, 6}	{295, 7}	{300, 5}	{305, 4}	{310, 6}	{315, 6}	{320, 13}	{325, 15}	{330, 15}	{335, 12}	{340, 11}	{345, 11}	{350, 8}	{355, 9}	{360, 6}	{365, 9}	{370, 6}	{375, 11}	{380, 8}	{385, 11}	{390, 9}	{395, 12}	{400, 7}	{405, 9}	{410, 6}	{415, 11}	{420, 11}	{425, 14}	{430, 13}	{435, 14}	{440, 11}	{445, 14}	{450, 9}	{455, 8}	{460, 6}	{465, 7}	{470, 8}	{475, 9}	{480, 13}	{485, 13}	{490, 9}	{495, 12}	{500, 12}	{}	{0, 10}	{5, 10}	{10, 10}	{15, 10}	{20, 10}	{25, 14}	{30, 10}	{35, 8}	{40, 9}	{45, 10}	{50, 10}	{55, 8}	{60, 8}	{65, 8}	{70, 11}	{75, 12}	{80, 9}	{85, 9}	{90, 8}	{95, 13}	{100, 16}	{105, 17}	{110, 14}	{115, 13}	{120, 15}	{125, 13}	{130, 12}	{135, 12}	{140, 11}	{145, 7}	{150, 8}	{155, 7}	{160, 5}	{165, 4}	{170, 9}	{175, 11}	{180, 3}	{185, 6}	{190, 7}	{195, 9}	{200, 14}	{205, 12}	{210, 11}	{215, 8}	{220, 10}	{225, 15}	{230, 13}	{235, 7}	{240, 5}	{245, 8}	{250, 11}	{255, 7}	{260, 8}	{265, 8}	{270, 7}	{275, 9}	{280, 5}	{285, 9}	{290, 10}	{295, 7}	{300, 8}	{305, 14}	{310, 11}	{315, 11}	{320, 12}	{325, 14}	{330, 10}	{335, 12}	{340, 11}	{345, 9}	{350, 10}	{355, 13}	{360, 14}	{365, 13}	{370, 14}	{375, 19}	{380, 16}	{385, 15}	{390, 15}	{395, 9}	{400, 12}	{405, 14}	{410, 12}	{415, 9}	{420, 9}	{425, 11}	{430, 10}	{435, 14}	{440, 11}	{445, 12}	{450, 6}	{455, 5}	{460, 12}	{465, 7}	{470, 10}	{475, 5}	{480, 6}	{485, 13}	{490, 9}	{495, 9}	{500, 13}	{}	{0, 10}	{5, 8}	{10, 7}	{15, 7}	{20, 11}	{25, 13}	{30, 11}	{35, 12}	{40, 11}	{45, 14}	{50, 14}	{55, 10}	{60, 8}	{65, 6}	{70, 5}	{75, 7}	{80, 9}	{85, 12}	{90, 6}	{95, 8}	{100, 6}	{105, 6}	{110, 9}	{115, 9}	{120, 10}	{125, 13}	{130, 11}	{135, 13}	{140, 13}	{145, 16}	{150, 10}	{155, 9}	{160, 11}	{165, 9}	{170, 8}	{175, 7}	{180, 10}	{185, 5}	{190, 6}	{195, 7}	{200, 7}	{205, 6}	{210, 9}	{215, 11}	{220, 4}	{225, 6}	{230, 5}	{235, 10}	{240, 11}	{245, 9}	{250, 9}	{255, 7}	{260, 8}	{265, 10}	{270, 9}	{275, 10}	{280, 11}	{285, 11}	{290, 12}	{295, 10}	{300, 8}	{305, 8}	{310, 9}	{315, 10}	{320, 12}	{325, 12}	{330, 6}	{335, 6}	{340, 7}	{345, 9}	{350, 8}	{355, 7}	{360, 3}	{365, 3}	{370, 6}	{375, 5}	{380, 10}	{385, 15}	{390, 13}	{395, 16}	{400, 15}	{405, 13}	{410, 11}	{415, 9}	{420, 16}	{425, 15}	{430, 18}	{435, 16}	{440, 17}	{445, 16}	{450, 14}	{455, 11}	{460, 12}	{465, 13}	{470, 16}	{475, 19}	{480, 16}	{485, 12}	{490, 15}	{495, 15}	{500, 14}	{}	{0, 10}	{5, 9}	{10, 8}	{15, 12}	{20, 13}	{25, 13}	{30, 16}	{35, 12}	{40, 10}	{45, 7}	{50, 5}	{55, 7}	{60, 9}	{65, 4}	{70, 8}	{75, 6}	{80, 5}	{85, 9}	{90, 11}	{95, 11}	{100, 15}	{105, 12}	{110, 9}	{115, 6}	{120, 6}	{125, 5}	{130, 9}	{135, 8}	{140, 4}	{145, 6}	{150, 6}	{155, 6}	{160, 8}	{165, 7}	{170, 6}	{175, 6}	{180, 10}	{185, 6}	{190, 9}	{195, 9}	{200, 9}	{205, 6}	{210, 10}	{215, 11}	{220, 9}	{225, 10}	{230, 11}	{235, 8}	{240, 10}	{245, 10}	{250, 11}	{255, 11}	{260, 7}	{265, 6}	{270, 10}	{275, 7}	{280, 6}	{285, 7}	{290, 5}	{295, 8}	{300, 8}	{305, 12}	{310, 15}	{315, 15}	{320, 11}	{325, 15}	{330, 14}	{335, 8}	{340, 5}	{345, 4}	{350, 9}	{355, 10}	{360, 13}	{365, 9}	{370, 8}	{375, 11}	{380, 10}	{385, 9}	{390, 15}	{395, 12}	{400, 9}	{405, 7}	{410, 8}	{415, 8}	{420, 9}	{425, 8}	{430, 8}	{435, 9}	{440, 7}	{445, 10}	{450, 7}	{455, 7}	{460, 10}	{465, 6}	{470, 12}	{475, 8}	{480, 8}	{485, 8}	{490, 12}	{495, 13}	{500, 10}	{}	{0, 10}	{5, 8}	{10, 11}	{15, 14}	{20, 12}	{25, 8}	{30, 7}	{35, 9}	{40, 9}	{45, 11}	{50, 8}	{55, 6}	{60, 7}	{65, 2}	{70, 7}	{75, 10}	{80, 11}	{85, 14}	{90, 15}	{95, 11}	{100, 12}	{105, 13}	{110, 8}	{115, 9}	{120, 8}	{125, 12}	{130, 12}	{135, 7}	{140, 14}	{145, 15}	{150, 18}	{155, 15}	{160, 13}	{165, 16}	{170, 11}	{175, 12}	{180, 9}	{185, 9}	{190, 6}	{195, 10}	{200, 12}	{205, 11}	{210, 9}	{215, 11}	{220, 11}	{225, 15}	{230, 14}	{235, 9}	{240, 10}	{245, 5}	{250, 9}	{255, 12}	{260, 11}	{265, 9}	{270, 7}	{275, 11}	{280, 10}	{285, 8}	{290, 10}	{295, 9}	{300, 8}	{305, 6}	{310, 4}	{315, 8}	{320, 6}	{325, 6}	{330, 6}	{335, 8}	{340, 8}	{345, 10}	{350, 8}	{355, 10}	{360, 9}	{365, 11}	{370, 9}	{375, 8}	{380, 9}	{385, 9}	{390, 11}	{395, 11}	{400, 12}	{405, 10}	{410, 12}	{415, 12}	{420, 13}	{425, 13}	{430, 10}	{435, 12}	{440, 12}	{445, 13}	{450, 12}	{455, 13}	{460, 16}	{465, 11}	{470, 7}	{475, 6}	{480, 7}	{485, 8}	{490, 7}	{495, 6}	{500, 5}	{}	{0, 10}	{5, 11}	{10, 13}	{15, 15}	{20, 13}	{25, 15}	{30, 8}	{35, 10}	{40, 16}	{45, 11}	{50, 12}	{55, 8}	{60, 10}	{65, 9}	{70, 8}	{75, 9}	{80, 10}	{85, 12}	{90, 11}	{95, 9}	{100, 9}	{105, 9}	{110, 9}	{115, 10}	{120, 11}	{125, 10}	{130, 7}	{135, 7}	{140, 10}	{145, 9}	{150, 10}	{155, 9}	{160, 18}	{165, 14}	{170, 16}	{175, 13}	{180, 15}	{185, 17}	{190, 9}	{195, 10}	{200, 11}	{205, 10}	{210, 10}	{215, 7}	{220, 6}	{225, 7}	{230, 5}	{235, 5}	{240, 7}	{245, 6}	{250, 10}	{255, 10}	{260, 4}	{265, 7}	{270, 9}	{275, 6}	{280, 9}	{285, 3}	{290, 5}	{295, 9}	{300, 10}	{305, 10}	{310, 8}	{315, 14}	{320, 11}	{325, 12}	{330, 9}	{335, 9}	{340, 11}	{345, 10}	{350, 6}	{355, 3}	{360, 4}	{365, 6}	{370, 12}	{375, 9}	{380, 7}	{385, 8}	{390, 9}	{395, 15}	{400, 13}	{405, 15}	{410, 12}	{415, 10}	{420, 10}	{425, 7}	{430, 10}	{435, 11}	{440, 13}	{445, 16}	{450, 15}	{455, 13}	{460, 7}	{465, 8}	{470, 9}	{475, 12}	{480, 12}	{485, 13}	{490, 17}	{495, 18}	{500, 18}	{}	{0, 10}	{5, 6}	{10, 9}	{15, 8}	{20, 6}	{25, 8}	{30, 11}	{35, 9}	{40, 7}	{45, 7}	{50, 12}	{55, 7}	{60, 6}	{65, 10}	{70, 15}	{75, 15}	{80, 15}	{85, 14}	{90, 13}	{95, 13}	{100, 17}	{105, 14}	{110, 12}	{115, 12}	{120, 8}	{125, 10}	{130, 5}	{135, 4}	{140, 5}	{145, 7}	{150, 7}	{155, 6}	{160, 5}	{165, 4}	{170, 8}	{175, 10}	{180, 11}	{185, 11}	{190, 11}	{195, 7}	{200, 7}	{205, 4}	{210, 4}	{215, 9}	{220, 10}	{225, 12}	{230, 15}	{235, 10}	{240, 14}	{245, 17}	{250, 12}	{255, 6}	{260, 10}	{265, 9}	{270, 10}	{275, 6}	{280, 9}	{285, 8}	{290, 6}	{295, 9}	{300, 8}	{305, 9}	{310, 9}	{315, 11}	{320, 9}	{325, 12}	{330, 9}	{335, 6}	{340, 8}	{345, 7}	{350, 6}	{355, 6}	{360, 7}	{365, 5}	{370, 3}	{375, 8}	{380, 14}	{385, 11}	{390, 9}	{395, 10}	{400, 6}	{405, 5}	{410, 7}	{415, 8}	{420, 10}	{425, 7}	{430, 6}	{435, 12}	{440, 11}	{445, 9}	{450, 8}	{455, 9}	{460, 11}	{465, 16}	{470, 8}	{475, 11}	{480, 9}	{485, 9}	{490, 9}	{495, 8}	{500, 11}	{}	{0, 10}	{5, 11}	{10, 10}	{15, 12}	{20, 14}	{25, 11}	{30, 8}	{35, 6}	{40, 5}	{45, 7}	{50, 8}	{55, 6}	{60, 11}	{65, 13}	{70, 10}	{75, 8}	{80, 6}	{85, 8}	{90, 6}	{95, 6}	{100, 7}	{105, 10}	{110, 10}	{115, 5}	{120, 8}	{125, 9}	{130, 11}	{135, 9}	{140, 10}	{145, 9}	{150, 6}	{155, 6}	{160, 9}	{165, 9}	{170, 7}	{175, 6}	{180, 10}	{185, 10}	{190, 10}	{195, 8}	{200, 6}	{205, 10}	{210, 9}	{215, 10}	{220, 11}	{225, 12}	{230, 10}	{235, 16}	{240, 16}	{245, 15}	{250, 15}	{255, 10}	{260, 14}	{265, 13}	{270, 13}	{275, 10}	{280, 13}	{285, 15}	{290, 14}	{295, 13}	{300, 11}	{305, 11}	{310, 12}	{315, 10}	{320, 11}	{325, 13}	{330, 12}	{335, 13}	{340, 12}	{345, 13}	{350, 13}	{355, 14}	{360, 12}	{365, 11}	{370, 12}	{375, 10}	{380, 14}	{385, 14}	{390, 9}	{395, 6}	{400, 7}	{405, 10}	{410, 8}	{415, 12}	{420, 11}	{425, 12}	{430, 8}	{435, 7}	{440, 9}	{445, 8}	{450, 7}	{455, 7}	{460, 7}	{465, 9}	{470, 11}	{475, 15}	{480, 11}	{485, 15}	{490, 14}	{495, 14}	{500, 15}	{}	{0, 10}	{5, 3}	{10, 3}	{15, 4}	{20, 7}	{25, 14}	{30, 8}	{35, 8}	{40, 10}	{45, 9}	{50, 8}	{55, 4}	{60, 2}	{65, 8}	{70, 6}	{75, 6}	{80, 6}	{85, 10}	{90, 8}	{95, 8}	{100, 5}	{105, 5}	{110, 6}	{115, 6}	{120, 6}	{125, 4}	{130, 8}	{135, 7}	{140, 10}	{145, 12}	{150, 7}	{155, 7}	{160, 4}	{165, 3}	{170, 4}	{175, 6}	{180, 8}	{185, 6}	{190, 9}	{195, 12}	{200, 11}	{205, 10}	{210, 9}	{215, 14}	{220, 11}	{225, 8}	{230, 11}	{235, 7}	{240, 8}	{245, 10}	{250, 12}	{255, 9}	{260, 9}	{265, 9}	{270, 3}	{275, 4}	{280, 6}	{285, 8}	{290, 9}	{295, 6}	{300, 12}	{305, 13}	{310, 11}	{315, 9}	{320, 9}	{325, 15}	{330, 12}	{335, 11}	{340, 14}	{345, 13}	{350, 14}	{355, 13}	{360, 13}	{365, 17}	{370, 11}	{375, 11}	{380, 16}	{385, 10}	{390, 10}	{395, 7}	{400, 7}	{405, 8}	{410, 11}	{415, 8}	{420, 11}	{425, 8}	{430, 8}	{435, 8}	{440, 6}	{445, 8}	{450, 6}	{455, 8}	{460, 7}	{465, 11}	{470, 14}	{475, 17}	{480, 15}	{485, 13}	{490, 14}	{495, 10}	{500, 8}	{}	{0, 10}	{5, 11}	{10, 7}	{15, 10}	{20, 10}	{25, 7}	{30, 10}	{35, 10}	{40, 16}	{45, 17}	{50, 21}	{55, 19}	{60, 14}	{65, 10}	{70, 10}	{75, 13}	{80, 9}	{85, 7}	{90, 15}	{95, 13}	{100, 9}	{105, 5}	{110, 7}	{115, 4}	{120, 4}	{125, 9}	{130, 7}	{135, 9}	{140, 10}	{145, 6}	{150, 7}	{155, 9}	{160, 4}	{165, 7}	{170, 9}	{175, 11}	{180, 17}	{185, 17}	{190, 11}	{195, 10}	{200, 7}	{205, 9}	{210, 6}	{215, 6}	{220, 4}	{225, 9}	{230, 7}	{235, 7}	{240, 8}	{245, 5}	{250, 5}	{255, 8}	{260, 9}	{265, 8}	{270, 16}	{275, 11}	{280, 7}	{285, 8}	{290, 6}	{295, 5}	{300, 7}	{305, 7}	{310, 10}	{315, 11}	{320, 14}	{325, 11}	{330, 15}	{335, 16}	{340, 10}	{345, 12}	{350, 11}	{355, 8}	{360, 11}	{365, 7}	{370, 10}	{375, 14}	{380, 11}	{385, 12}	{390, 15}	{395, 19}	{400, 16}	{405, 13}	{410, 15}	{415, 15}	{420, 9}	{425, 11}	{430, 10}	{435, 11}	{440, 12}	{445, 13}	{450, 13}	{455, 8}	{460, 10}	{465, 9}	{470, 11}	{475, 9}	{480, 13}	{485, 9}	{490, 14}	{495, 10}	{500, 10}	{}	{0, 10}	{5, 8}	{10, 9}	{15, 5}	{20, 3}	{25, 5}	{30, 6}	{35, 9}	{40, 8}	{45, 7}	{50, 7}	{55, 10}	{60, 10}	{65, 8}	{70, 7}	{75, 8}	{80, 12}	{85, 13}	{90, 8}	{95, 10}	{100, 12}	{105, 9}	{110, 6}	{115, 8}	{120, 13}	{125, 8}	{130, 7}	{135, 6}	{140, 4}	{145, 6}	{150, 10}	{155, 8}	{160, 9}	{165, 8}	{170, 7}	{175, 9}	{180, 5}	{185, 12}	{190, 13}	{195, 12}	{200, 10}	{205, 11}	{210, 7}	{215, 8}	{220, 8}	{225, 9}	{230, 12}	{235, 11}	{240, 11}	{245, 12}	{250, 8}	{255, 8}	{260, 14}	{265, 9}	{270, 11}	{275, 15}	{280, 14}	{285, 14}	{290, 9}	{295, 11}	{300, 11}	{305, 11}	{310, 11}	{315, 12}	{320, 15}	{325, 19}	{330, 16}	{335, 18}	{340, 10}	{345, 9}	{350, 13}	{355, 14}	{360, 13}	{365, 11}	{370, 14}	{375, 9}	{380, 16}	{385, 15}	{390, 11}	{395, 9}	{400, 8}	{405, 8}	{410, 9}	{415, 11}	{420, 11}	{425, 10}	{430, 8}	{435, 7}	{440, 6}	{445, 11}	{450, 12}	{455, 12}	{460, 10}	{465, 10}	{470, 13}	{475, 8}	{480, 7}	{485, 8}	{490, 5}	{495, 6}	{500, 8}	{}	{0, 10}	{5, 11}	{10, 11}	{15, 10}	{20, 5}	{25, 6}	{30, 5}	{35, 6}	{40, 8}	{45, 11}	{50, 11}	{55, 12}	{60, 9}	{65, 12}	{70, 8}	{75, 8}	{80, 7}	{85, 7}	{90, 7}	{95, 7}	{100, 6}	{105, 7}	{110, 6}	{115, 9}	{120, 8}	{125, 9}	{130, 6}	{135, 3}	{140, 11}	{145, 8}	{150, 6}	{155, 9}	{160, 12}	{165, 10}	{170, 11}	{175, 9}	{180, 12}	{185, 11}	{190, 11}	{195, 12}	{200, 5}	{205, 7}	{210, 10}	{215, 5}	{220, 10}	{225, 8}	{230, 8}	{235, 10}	{240, 8}	{245, 11}	{250, 11}	{255, 8}	{260, 8}	{265, 8}	{270, 5}	{275, 4}	{280, 6}	{285, 7}	{290, 9}	{295, 7}	{300, 4}	{305, 3}	{310, 4}	{315, 6}	{320, 10}	{325, 7}	{330, 10}	{335, 16}	{340, 16}	{345, 17}	{350, 11}	{355, 10}	{360, 10}	{365, 8}	{370, 8}	{375, 10}	{380, 8}	{385, 8}	{390, 8}	{395, 8}	{400, 4}	{405, 6}	{410, 6}	{415, 6}	{420, 10}	{425, 8}	{430, 11}	{435, 7}	{440, 6}	{445, 5}	{450, 5}	{455, 6}	{460, 13}	{465, 6}	{470, 6}	{475, 9}	{480, 11}	{485, 11}	{490, 10}	{495, 6}	{500, 9}	{}	{0, 10}	{5, 10}	{10, 12}	{15, 12}	{20, 15}	{25, 12}	{30, 8}	{35, 8}	{40, 9}	{45, 6}	{50, 8}	{55, 10}	{60, 9}	{65, 6}	{70, 9}	{75, 12}	{80, 11}	{85, 8}	{90, 9}	{95, 5}	{100, 4}	{105, 8}	{110, 10}	{115, 9}	{120, 9}	{125, 12}	{130, 13}	{135, 11}	{140, 9}	{145, 10}	{150, 8}	{155, 9}	{160, 11}	{165, 12}	{170, 15}	{175, 15}	{180, 13}	{185, 10}	{190, 6}	{195, 9}	{200, 8}	{205, 9}	{210, 8}	{215, 8}	{220, 6}	{225, 8}	{230, 8}	{235, 10}	{240, 7}	{245, 9}	{250, 11}	{255, 9}	{260, 8}	{265, 8}	{270, 9}	{275, 9}	{280, 7}	{285, 6}	{290, 7}	{295, 10}	{300, 7}	{305, 4}	{310, 9}	{315, 8}	{320, 6}	{325, 4}	{330, 6}	{335, 6}	{340, 7}	{345, 7}	{350, 12}	{355, 11}	{360, 11}	{365, 9}	{370, 11}	{375, 11}	{380, 12}	{385, 13}	{390, 9}	{395, 7}	{400, 9}	{405, 11}	{410, 8}	{415, 11}	{420, 9}	{425, 9}	{430, 9}	{435, 7}	{440, 10}	{445, 8}	{450, 12}	{455, 11}	{460, 11}	{465, 9}	{470, 10}	{475, 8}	{480, 10}	{485, 9}	{490, 5}	{495, 7}	{500, 8}	{}	{0, 10}	{5, 12}	{10, 9}	{15, 7}	{20, 10}	{25, 9}	{30, 10}	{35, 13}	{40, 13}	{45, 12}	{50, 14}	{55, 14}	{60, 15}	{65, 13}	{70, 11}	{75, 11}	{80, 11}	{85, 13}	{90, 8}	{95, 8}	{100, 5}	{105, 8}	{110, 10}	{115, 9}	{120, 8}	{125, 10}	{130, 6}	{135, 7}	{140, 6}	{145, 7}	{150, 8}	{155, 12}	{160, 10}	{165, 9}	{170, 12}	{175, 10}	{180, 10}	{185, 9}	{190, 12}	{195, 7}	{200, 9}	{205, 8}	{210, 12}	{215, 13}	{220, 9}	{225, 7}	{230, 8}	{235, 8}	{240, 9}	{245, 11}	{250, 7}	{255, 11}	{260, 10}	{265, 9}	{270, 8}	{275, 8}	{280, 6}	{285, 7}	{290, 5}	{295, 5}	{300, 5}	{305, 5}	{310, 11}	{315, 4}	{320, 8}	{325, 7}	{330, 9}	{335, 13}	{340, 11}	{345, 10}	{350, 8}	{355, 9}	{360, 8}	{365, 12}	{370, 13}	{375, 10}	{380, 8}	{385, 11}	{390, 6}	{395, 7}	{400, 9}	{405, 9}	{410, 9}	{415, 9}	{420, 10}	{425, 8}	{430, 12}	{435, 12}	{440, 8}	{445, 9}	{450, 8}	{455, 11}	{460, 11}	{465, 8}	{470, 11}	{475, 10}	{480, 11}	{485, 11}	{490, 14}	{495, 12}	{500, 16}	{}	{0, 10}	{5, 9}	{10, 10}	{15, 6}	{20, 7}	{25, 8}	{30, 6}	{35, 5}	{40, 4}	{45, 2}	{50, 3}	{55, 6}	{60, 11}	{65, 14}	{70, 11}	{75, 17}	{80, 11}	{85, 5}	{90, 8}	{95, 9}	{100, 11}	{105, 9}	{110, 7}	{115, 8}	{120, 8}	{125, 12}	{130, 13}	{135, 10}	{140, 8}	{145, 6}	{150, 10}	{155, 12}	{160, 12}	{165, 12}	{170, 10}	{175, 9}	{180, 10}	{185, 7}	{190, 7}	{195, 7}	{200, 7}	{205, 7}	{210, 8}	{215, 10}	{220, 14}	{225, 13}	{230, 15}	{235, 12}	{240, 12}	{245, 15}	{250, 12}	{255, 9}	{260, 6}	{265, 9}	{270, 12}	{275, 12}	{280, 4}	{285, 6}	{290, 5}	{295, 9}	{300, 7}	{305, 7}	{310, 9}	{315, 12}	{320, 11}	{325, 9}	{330, 11}	{335, 11}	{340, 9}	{345, 10}	{350, 10}	{355, 12}	{360, 5}	{365, 6}	{370, 11}	{375, 11}	{380, 11}	{385, 9}	{390, 10}	{395, 6}	{400, 9}	{405, 9}	{410, 11}	{415, 9}	{420, 9}	{425, 9}	{430, 10}	{435, 12}	{440, 11}	{445, 9}	{450, 8}	{455, 6}	{460, 7}	{465, 9}	{470, 11}	{475, 12}	{480, 9}	{485, 10}	{490, 6}	{495, 8}	{500, 7}	{}	{0, 10}	{5, 11}	{10, 9}	{15, 10}	{20, 9}	{25, 11}	{30, 9}	{35, 10}	{40, 13}	{45, 10}	{50, 7}	{55, 5}	{60, 7}	{65, 10}	{70, 11}	{75, 10}	{80, 8}	{85, 14}	{90, 11}	{95, 7}	{100, 9}	{105, 4}	{110, 8}	{115, 11}	{120, 6}	{125, 12}	{130, 12}	{135, 14}	{140, 10}	{145, 9}	{150, 12}	{155, 9}	{160, 10}	{165, 11}	{170, 12}	{175, 9}	{180, 9}	{185, 11}	{190, 10}	{195, 10}	{200, 10}	{205, 13}	{210, 14}	{215, 14}	{220, 17}	{225, 16}	{230, 7}	{235, 8}	{240, 9}	{245, 7}	{250, 9}	{255, 12}	{260, 13}	{265, 14}	{270, 9}	{275, 10}	{280, 6}	{285, 9}	{290, 11}	{295, 10}	{300, 11}	{305, 6}	{310, 11}	{315, 13}	{320, 9}	{325, 6}	{330, 6}	{335, 10}	{340, 9}	{345, 9}	{350, 9}	{355, 10}	{360, 11}	{365, 15}	{370, 11}	{375, 10}	{380, 13}	{385, 15}	{390, 13}	{395, 10}	{400, 10}	{405, 9}	{410, 8}	{415, 9}	{420, 9}	{425, 8}	{430, 12}	{435, 15}	{440, 16}	{445, 15}	{450, 15}	{455, 9}	{460, 8}	{465, 9}	{470, 11}	{475, 9}	{480, 13}	{485, 7}	{490, 12}	{495, 8}	{500, 8}	{}	{0, 10}	{5, 13}	{10, 16}	{15, 20}	{20, 15}	{25, 15}	{30, 13}	{35, 12}	{40, 8}	{45, 9}	{50, 8}	{55, 11}	{60, 7}	{65, 5}	{70, 4}	{75, 4}	{80, 6}	{85, 7}	{90, 6}	{95, 9}	{100, 13}	{105, 11}	{110, 7}	{115, 11}	{120, 12}	{125, 13}	{130, 10}	{135, 13}	{140, 11}	{145, 8}	{150, 8}	{155, 9}	{160, 8}	{165, 7}	{170, 7}	{175, 6}	{180, 10}	{185, 13}	{190, 10}	{195, 10}	{200, 7}	{205, 7}	{210, 6}	{215, 5}	{220, 6}	{225, 5}	{230, 6}	{235, 11}	{240, 13}	{245, 14}	{250, 8}	{255, 11}	{260, 8}	{265, 12}	{270, 11}	{275, 9}	{280, 9}	{285, 10}	{290, 10}	{295, 9}	{300, 8}	{305, 9}	{310, 13}	{315, 13}	{320, 14}	{325, 13}	{330, 6}	{335, 4}	{340, 8}	{345, 11}	{350, 12}	{355, 16}	{360, 16}	{365, 15}	{370, 15}	{375, 8}	{380, 9}	{385, 11}	{390, 8}	{395, 9}	{400, 7}	{405, 7}	{410, 8}	{415, 13}	{420, 10}	{425, 8}	{430, 10}	{435, 9}	{440, 10}	{445, 12}	{450, 12}	{455, 14}	{460, 10}	{465, 6}	{470, 6}	{475, 9}	{480, 10}	{485, 6}	{490, 7}	{495, 5}	{500, 7}	{}	{0, 10}	{5, 12}	{10, 12}	{15, 15}	{20, 13}	{25, 13}	{30, 10}	{35, 7}	{40, 8}	{45, 12}	{50, 11}	{55, 10}	{60, 9}	{65, 10}	{70, 10}	{75, 11}	{80, 7}	{85, 8}	{90, 13}	{95, 10}	{100, 11}	{105, 6}	{110, 9}	{115, 10}	{120, 6}	{125, 6}	{130, 7}	{135, 10}	{140, 14}	{145, 12}	{150, 8}	{155, 7}	{160, 8}	{165, 8}	{170, 9}	{175, 9}	{180, 11}	{185, 10}	{190, 14}	{195, 17}	{200, 13}	{205, 11}	{210, 11}	{215, 6}	{220, 10}	{225, 9}	{230, 10}	{235, 12}	{240, 11}	{245, 12}	{250, 13}	{255, 14}	{260, 17}	{265, 14}	{270, 11}	{275, 9}	{280, 8}	{285, 9}	{290, 12}	{295, 14}	{300, 7}	{305, 8}	{310, 8}	{315, 9}	{320, 6}	{325, 12}	{330, 8}	{335, 9}	{340, 10}	{345, 7}	{350, 7}	{355, 10}	{360, 7}	{365, 5}	{370, 9}	{375, 8}	{380, 9}	{385, 8}	{390, 10}	{395, 7}	{400, 6}	{405, 6}	{410, 8}	{415, 11}	{420, 7}	{425, 6}	{430, 6}	{435, 4}	{440, 8}	{445, 9}	{450, 9}	{455, 8}	{460, 10}	{465, 11}	{470, 10}	{475, 10}	{480, 14}	{485, 9}	{490, 12}	{495, 12}	{500, 11}	{}	{0, 10}	{5, 11}	{10, 15}	{15, 16}	{20, 16}	{25, 16}	{30, 20}	{35, 14}	{40, 13}	{45, 12}	{50, 5}	{55, 6}	{60, 7}	{65, 7}	{70, 8}	{75, 6}	{80, 8}	{85, 9}	{90, 9}	{95, 12}	{100, 10}	{105, 10}	{110, 10}	{115, 12}	{120, 9}	{125, 13}	{130, 9}	{135, 9}	{140, 8}	{145, 7}	{150, 8}	{155, 10}	{160, 6}	{165, 6}	{170, 10}	{175, 9}	{180, 13}	{185, 10}	{190, 6}	{195, 11}	{200, 8}	{205, 10}	{210, 9}	{215, 10}	{220, 9}	{225, 8}	{230, 9}	{235, 18}	{240, 15}	{245, 13}	{250, 12}	{255, 12}	{260, 13}	{265, 10}	{270, 9}	{275, 10}	{280, 9}	{285, 11}	{290, 15}	{295, 16}	{300, 12}	{305, 9}	{310, 6}	{315, 8}	{320, 10}	{325, 11}	{330, 12}	{335, 7}	{340, 8}	{345, 6}	{350, 7}	{355, 9}	{360, 11}	{365, 13}	{370, 13}	{375, 15}	{380, 20}	{385, 18}	{390, 15}	{395, 13}	{400, 9}	{405, 10}	{410, 7}	{415, 9}	{420, 13}	{425, 10}	{430, 17}	{435, 17}	{440, 14}	{445, 13}	{450, 8}	{455, 7}	{460, 8}	{465, 8}	{470, 7}	{475, 11}	{480, 16}	{485, 11}	{490, 10}	{495, 10}	{500, 10}	{}	{0, 10}	{5, 11}	{10, 9}	{15, 9}	{20, 14}	{25, 16}	{30, 15}	{35, 10}	{40, 7}	{45, 5}	{50, 9}	{55, 12}	{60, 13}	{65, 11}	{70, 11}	{75, 13}	{80, 9}	{85, 9}	{90, 7}	{95, 8}	{100, 12}	{105, 13}	{110, 12}	{115, 15}	{120, 16}	{125, 14}	{130, 8}	{135, 6}	{140, 8}	{145, 7}	{150, 10}	{155, 9}	{160, 8}	{165, 9}	{170, 11}	{175, 12}	{180, 12}	{185, 10}	{190, 6}	{195, 8}	{200, 11}	{205, 16}	{210, 11}	{215, 9}	{220, 7}	{225, 13}	{230, 10}	{235, 11}	{240, 10}	{245, 13}	{250, 5}	{255, 7}	{260, 12}	{265, 9}	{270, 12}	{275, 15}	{280, 16}	{285, 13}	{290, 9}	{295, 7}	{300, 9}	{305, 10}	{310, 7}	{315, 6}	{320, 4}	{325, 9}	{330, 10}	{335, 11}	{340, 16}	{345, 13}	{350, 9}	{355, 11}	{360, 9}	{365, 9}	{370, 8}	{375, 9}	{380, 10}	{385, 8}	{390, 8}	{395, 6}	{400, 8}	{405, 11}	{410, 8}	{415, 8}	{420, 10}	{425, 7}	{430, 8}	{435, 10}	{440, 8}	{445, 5}	{450, 7}	{455, 8}	{460, 5}	{465, 9}	{470, 9}	{475, 10}	{480, 11}	{485, 15}	{490, 12}	{495, 12}	{500, 9}	{}	{0, 10}	{5, 9}	{10, 10}	{15, 4}	{20, 4}	{25, 8}	{30, 7}	{35, 13}	{40, 10}	{45, 10}	{50, 13}	{55, 10}	{60, 12}	{65, 11}	{70, 10}	{75, 9}	{80, 11}	{85, 13}	{90, 14}	{95, 18}	{100, 17}	{105, 12}	{110, 12}	{115, 11}	{120, 8}	{125, 5}	{130, 4}	{135, 7}	{140, 9}	{145, 10}	{150, 7}	{155, 6}	{160, 8}	{165, 9}	{170, 10}	{175, 13}	{180, 11}	{185, 7}	{190, 12}	{195, 13}	{200, 7}	{205, 11}	{210, 6}	{215, 10}	{220, 12}	{225, 8}	{230, 11}	{235, 9}	{240, 11}	{245, 8}	{250, 9}	{255, 11}	{260, 9}	{265, 12}	{270, 12}	{275, 9}	{280, 9}	{285, 10}	{290, 9}	{295, 6}	{300, 8}	{305, 7}	{310, 12}	{315, 11}	{320, 11}	{325, 11}	{330, 7}	{335, 9}	{340, 8}	{345, 11}	{350, 7}	{355, 11}	{360, 7}	{365, 7}	{370, 9}	{375, 8}	{380, 9}	{385, 8}	{390, 9}	{395, 9}	{400, 8}	{405, 5}	{410, 12}	{415, 11}	{420, 12}	{425, 13}	{430, 9}	{435, 11}	{440, 9}	{445, 10}	{450, 9}	{455, 7}	{460, 9}	{465, 8}	{470, 9}	{475, 8}	{480, 11}	{485, 9}	{490, 15}	{495, 20}	{500, 22}	{}	{0, 10}	{5, 7}	{10, 11}	{15, 12}	{20, 14}	{25, 14}	{30, 12}	{35, 12}	{40, 9}	{45, 11}	{50, 10}	{55, 15}	{60, 12}	{65, 11}	{70, 11}	{75, 12}	{80, 13}	{85, 15}	{90, 12}	{95, 13}	{100, 16}	{105, 15}	{110, 13}	{115, 16}	{120, 15}	{125, 13}	{130, 10}	{135, 7}	{140, 7}	{145, 5}	{150, 6}	{155, 7}	{160, 10}	{165, 8}	{170, 10}	{175, 9}	{180, 9}	{185, 6}	{190, 7}	{195, 10}	{200, 8}	{205, 4}	{210, 9}	{215, 13}	{220, 14}	{225, 9}	{230, 4}	{235, 5}	{240, 7}	{245, 7}	{250, 7}	{255, 8}	{260, 8}	{265, 8}	{270, 8}	{275, 10}	{280, 11}	{285, 10}	{290, 14}	{295, 15}	{300, 15}	{305, 15}	{310, 20}	{315, 16}	{320, 11}	{325, 12}	{330, 13}	{335, 8}	{340, 9}	{345, 12}	{350, 10}	{355, 9}	{360, 13}	{365, 15}	{370, 11}	{375, 11}	{380, 9}	{385, 9}	{390, 8}	{395, 11}	{400, 7}	{405, 7}	{410, 7}	{415, 7}	{420, 5}	{425, 6}	{430, 11}	{435, 9}	{440, 5}	{445, 5}	{450, 10}	{455, 12}	{460, 13}	{465, 14}	{470, 19}	{475, 17}	{480, 12}	{485, 10}	{490, 11}	{495, 13}	{500, 10}	{}	{0, 10}	{5, 9}	{10, 7}	{15, 4}	{20, 9}	{25, 7}	{30, 5}	{35, 7}	{40, 5}	{45, 7}	{50, 11}	{55, 5}	{60, 8}	{65, 9}	{70, 8}	{75, 9}	{80, 12}	{85, 10}	{90, 8}	{95, 7}	{100, 15}	{105, 19}	{110, 20}	{115, 16}	{120, 17}	{125, 14}	{130, 16}	{135, 13}	{140, 8}	{145, 10}	{150, 9}	{155, 12}	{160, 7}	{165, 8}	{170, 10}	{175, 13}	{180, 13}	{185, 10}	{190, 9}	{195, 10}	{200, 13}	{205, 11}	{210, 8}	{215, 9}	{220, 11}	{225, 11}	{230, 5}	{235, 9}	{240, 11}	{245, 8}	{250, 8}	{255, 9}	{260, 10}	{265, 10}	{270, 12}	{275, 12}	{280, 10}	{285, 12}	{290, 9}	{295, 8}	{300, 7}	{305, 10}	{310, 9}	{315, 7}	{320, 8}	{325, 9}	{330, 12}	{335, 11}	{340, 10}	{345, 8}	{350, 11}	{355, 6}	{360, 4}	{365, 8}	{370, 9}	{375, 7}	{380, 3}	{385, 10}	{390, 12}	{395, 13}	{400, 14}	{405, 12}	{410, 8}	{415, 6}	{420, 6}	{425, 8}	{430, 12}	{435, 8}	{440, 8}	{445, 9}	{450, 8}	{455, 10}	{460, 9}	{465, 11}	{470, 10}	{475, 5}	{480, 8}	{485, 1}	{490, 9}	{495, 15}	{500, 12}	{}	{0, 10}	{5, 10}	{10, 9}	{15, 7}	{20, 8}	{25, 8}	{30, 7}	{35, 6}	{40, 7}	{45, 6}	{50, 7}	{55, 15}	{60, 11}	{65, 11}	{70, 9}	{75, 4}	{80, 6}	{85, 5}	{90, 10}	{95, 13}	{100, 13}	{105, 10}	{110, 11}	{115, 9}	{120, 11}	{125, 11}	{130, 10}	{135, 8}	{140, 7}	{145, 7}	{150, 7}	{155, 12}	{160, 16}	{165, 17}	{170, 13}	{175, 10}	{180, 11}	{185, 6}	{190, 9}	{195, 7}	{200, 14}	{205, 10}	{210, 10}	{215, 13}	{220, 15}	{225, 18}	{230, 11}	{235, 6}	{240, 11}	{245, 8}	{250, 12}	{255, 6}	{260, 7}	{265, 6}	{270, 8}	{275, 4}	{280, 6}	{285, 9}	{290, 12}	{295, 10}	{300, 10}	{305, 7}	{310, 8}	{315, 7}	{320, 6}	{325, 6}	{330, 7}	{335, 7}	{340, 6}	{345, 8}	{350, 4}	{355, 2}	{360, 6}	{365, 9}	{370, 6}	{375, 7}	{380, 10}	{385, 7}	{390, 6}	{395, 10}	{400, 12}	{405, 8}	{410, 11}	{415, 15}	{420, 9}	{425, 10}	{430, 10}	{435, 10}	{440, 14}	{445, 14}	{450, 14}	{455, 15}	{460, 16}	{465, 18}	{470, 18}	{475, 15}	{480, 10}	{485, 7}	{490, 8}	{495, 7}	{500, 5}	{}	{0, 10}	{5, 10}	{10, 17}	{15, 12}	{20, 11}	{25, 13}	{30, 9}	{35, 11}	{40, 8}	{45, 4}	{50, 6}	{55, 7}	{60, 9}	{65, 9}	{70, 13}	{75, 16}	{80, 11}	{85, 12}	{90, 17}	{95, 14}	{100, 9}	{105, 13}	{110, 12}	{115, 10}	{120, 6}	{125, 8}	{130, 9}	{135, 10}	{140, 15}	{145, 12}	{150, 11}	{155, 8}	{160, 10}	{165, 9}	{170, 11}	{175, 9}	{180, 11}	{185, 9}	{190, 6}	{195, 9}	{200, 8}	{205, 7}	{210, 6}	{215, 9}	{220, 12}	{225, 11}	{230, 6}	{235, 7}	{240, 8}	{245, 9}	{250, 4}	{255, 9}	{260, 7}	{265, 12}	{270, 12}	{275, 11}	{280, 14}	{285, 9}	{290, 6}	{295, 8}	{300, 12}	{305, 11}	{310, 11}	{315, 11}	{320, 11}	{325, 7}	{330, 7}	{335, 7}	{340, 7}	{345, 12}	{350, 12}	{355, 14}	{360, 10}	{365, 10}	{370, 15}	{375, 10}	{380, 9}	{385, 7}	{390, 4}	{395, 6}	{400, 8}	{405, 9}	{410, 8}	{415, 8}	{420, 7}	{425, 8}	{430, 12}	{435, 8}	{440, 12}	{445, 13}	{450, 16}	{455, 14}	{460, 9}	{465, 5}	{470, 4}	{475, 6}	{480, 5}	{485, 10}	{490, 12}	{495, 13}	{500, 14}	{}	{0, 10}	{5, 13}	{10, 14}	{15, 10}	{20, 9}	{25, 10}	{30, 9}	{35, 7}	{40, 7}	{45, 7}	{50, 7}	{55, 4}	{60, 8}	{65, 6}	{70, 10}	{75, 12}	{80, 11}	{85, 12}	{90, 9}	{95, 14}	{100, 13}	{105, 11}	{110, 12}	{115, 10}	{120, 10}	{125, 7}	{130, 8}	{135, 6}	{140, 11}	{145, 12}	{150, 10}	{155, 13}	{160, 15}	{165, 17}	{170, 16}	{175, 12}	{180, 8}	{185, 7}	{190, 8}	{195, 9}	{200, 8}	{205, 8}	{210, 12}	{215, 17}	{220, 15}	{225, 14}	{230, 14}	{235, 12}	{240, 11}	{245, 8}	{250, 9}	{255, 8}	{260, 12}	{265, 13}	{270, 12}	{275, 12}	{280, 12}	{285, 13}	{290, 11}	{295, 17}	{300, 16}	{305, 15}	{310, 16}	{315, 17}	{320, 12}	{325, 11}	{330, 10}	{335, 10}	{340, 11}	{345, 11}	{350, 13}	{355, 11}	{360, 10}	{365, 13}	{370, 10}	{375, 8}	{380, 3}	{385, 3}	{390, 8}	{395, 7}	{400, 7}	{405, 11}	{410, 12}	{415, 10}	{420, 9}	{425, 10}	{430, 7}	{435, 12}	{440, 12}	{445, 9}	{450, 9}	{455, 10}	{460, 11}	{465, 10}	{470, 12}	{475, 8}	{480, 8}	{485, 14}	{490, 8}	{495, 6}	{500, 11}	{}	{0, 10}	{5, 9}	{10, 9}	{15, 9}	{20, 7}	{25, 6}	{30, 4}	{35, 7}	{40, 6}	{45, 10}	{50, 10}	{55, 11}	{60, 9}	{65, 15}	{70, 13}	{75, 14}	{80, 14}	{85, 16}	{90, 17}	{95, 15}	{100, 17}	{105, 21}	{110, 19}	{115, 15}	{120, 14}	{125, 12}	{130, 10}	{135, 8}	{140, 3}	{145, 11}	{150, 10}	{155, 11}	{160, 10}	{165, 11}	{170, 9}	{175, 14}	{180, 13}	{185, 7}	{190, 9}	{195, 12}	{200, 10}	{205, 15}	{210, 18}	{215, 13}	{220, 11}	{225, 11}	{230, 11}	{235, 8}	{240, 12}	{245, 10}	{250, 13}	{255, 13}	{260, 19}	{265, 17}	{270, 11}	{275, 9}	{280, 11}	{285, 9}	{290, 12}	{295, 8}	{300, 7}	{305, 6}	{310, 7}	{315, 8}	{320, 13}	{325, 11}	{330, 7}	{335, 8}	{340, 9}	{345, 7}	{350, 6}	{355, 8}	{360, 12}	{365, 8}	{370, 10}	{375, 10}	{380, 8}	{385, 7}	{390, 8}	{395, 4}	{400, 6}	{405, 7}	{410, 9}	{415, 13}	{420, 9}	{425, 10}	{430, 14}	{435, 17}	{440, 9}	{445, 10}	{450, 12}	{455, 8}	{460, 8}	{465, 9}	{470, 12}	{475, 10}	{480, 12}	{485, 8}	{490, 10}	{495, 7}	{500, 8}	{}	{0, 10}	{5, 8}	{10, 12}	{15, 12}	{20, 9}	{25, 7}	{30, 5}	{35, 8}	{40, 8}	{45, 9}	{50, 4}	{55, 5}	{60, 7}	{65, 6}	{70, 11}	{75, 9}	{80, 10}	{85, 13}	{90, 16}	{95, 16}	{100, 18}	{105, 17}	{110, 15}	{115, 17}	{120, 14}	{125, 15}	{130, 16}	{135, 11}	{140, 10}	{145, 9}	{150, 10}	{155, 9}	{160, 10}	{165, 8}	{170, 12}	{175, 9}	{180, 7}	{185, 12}	{190, 14}	{195, 15}	{200, 12}	{205, 10}	{210, 12}	{215, 8}	{220, 7}	{225, 8}	{230, 10}	{235, 10}	{240, 9}	{245, 13}	{250, 11}	{255, 11}	{260, 10}	{265, 13}	{270, 12}	{275, 9}	{280, 10}	{285, 10}	{290, 11}	{295, 11}	{300, 7}	{305, 9}	{310, 9}	{315, 13}	{320, 13}	{325, 12}	{330, 14}	{335, 8}	{340, 9}	{345, 11}	{350, 10}	{355, 8}	{360, 8}	{365, 8}	{370, 12}	{375, 12}	{380, 10}	{385, 12}	{390, 6}	{395, 6}	{400, 8}	{405, 9}	{410, 10}	{415, 9}	{420, 11}	{425, 16}	{430, 13}	{435, 11}	{440, 7}	{445, 6}	{450, 7}	{455, 5}	{460, 6}	{465, 9}	{470, 8}	{475, 7}	{480, 5}	{485, 11}	{490, 15}	{495, 17}	{500, 15}	{}	{0, 10}	{5, 14}	{10, 11}	{15, 12}	{20, 13}	{25, 13}	{30, 14}	{35, 14}	{40, 16}	{45, 16}	{50, 18}	{55, 10}	{60, 13}	{65, 11}	{70, 14}	{75, 11}	{80, 7}	{85, 5}	{90, 8}	{95, 12}	{100, 13}	{105, 10}	{110, 10}	{115, 11}	{120, 11}	{125, 10}	{130, 10}	{135, 13}	{140, 15}	{145, 13}	{150, 13}	{155, 14}	{160, 13}	{165, 12}	{170, 12}	{175, 7}	{180, 8}	{185, 7}	{190, 6}	{195, 8}	{200, 7}	{205, 8}	{210, 7}	{215, 5}	{220, 10}	{225, 14}	{230, 11}	{235, 12}	{240, 8}	{245, 8}	{250, 9}	{255, 12}	{260, 13}	{265, 12}	{270, 11}	{275, 11}	{280, 13}	{285, 8}	{290, 12}	{295, 13}	{300, 11}	{305, 10}	{310, 9}	{315, 11}	{320, 16}	{325, 12}	{330, 16}	{335, 20}	{340, 12}	{345, 15}	{350, 12}	{355, 12}	{360, 13}	{365, 11}	{370, 13}	{375, 13}	{380, 10}	{385, 6}	{390, 5}	{395, 10}	{400, 11}	{405, 9}	{410, 6}	{415, 6}	{420, 6}	{425, 7}	{430, 7}	{435, 6}	{440, 8}	{445, 11}	{450, 8}	{455, 9}	{460, 11}	{465, 6}	{470, 4}	{475, 7}	{480, 11}	{485, 8}	{490, 12}	{495, 13}	{500, 10}	{}	{0, 10}	{5, 6}	{10, 7}	{15, 8}	{20, 14}	{25, 14}	{30, 8}	{35, 6}	{40, 8}	{45, 11}	{50, 8}	{55, 13}	{60, 12}	{65, 8}	{70, 9}	{75, 10}	{80, 11}	{85, 13}	{90, 12}	{95, 9}	{100, 9}	{105, 9}	{110, 7}	{115, 8}	{120, 8}	{125, 8}	{130, 8}	{135, 14}	{140, 11}	{145, 13}	{150, 10}	{155, 11}	{160, 9}	{165, 12}	{170, 9}	{175, 8}	{180, 9}	{185, 10}	{190, 9}	{195, 8}	{200, 9}	{205, 8}	{210, 6}	{215, 6}	{220, 8}	{225, 5}	{230, 8}	{235, 9}	{240, 9}	{245, 9}	{250, 5}	{255, 6}	{260, 5}	{265, 10}	{270, 9}	{275, 10}	{280, 11}	{285, 7}	{290, 8}	{295, 9}	{300, 11}	{305, 12}	{310, 14}	{315, 16}	{320, 15}	{325, 9}	{330, 6}	{335, 9}	{340, 12}	{345, 9}	{350, 8}	{355, 8}	{360, 11}	{365, 10}	{370, 9}	{375, 10}	{380, 8}	{385, 10}	{390, 11}	{395, 13}	{400, 11}	{405, 11}	{410, 10}	{415, 13}	{420, 9}	{425, 5}	{430, 4}	{435, 8}	{440, 10}	{445, 12}	{450, 14}	{455, 15}	{460, 10}	{465, 10}	{470, 10}	{475, 12}	{480, 10}	{485, 11}	{490, 10}	{495, 13}	{500, 12}	{}	{0, 10}	{5, 7}	{10, 11}	{15, 10}	{20, 11}	{25, 10}	{30, 15}	{35, 17}	{40, 18}	{45, 11}	{50, 15}	{55, 17}	{60, 11}	{65, 8}	{70, 8}	{75, 10}	{80, 17}	{85, 12}	{90, 7}	{95, 8}	{100, 12}	{105, 10}	{110, 10}	{115, 15}	{120, 9}	{125, 10}	{130, 15}	{135, 15}	{140, 11}	{145, 14}	{150, 12}	{155, 13}	{160, 13}	{165, 14}	{170, 10}	{175, 7}	{180, 10}	{185, 12}	{190, 10}	{195, 10}	{200, 11}	{205, 9}	{210, 7}	{215, 10}	{220, 10}	{225, 9}	{230, 9}	{235, 9}	{240, 6}	{245, 9}	{250, 9}	{255, 14}	{260, 15}	{265, 17}	{270, 13}	{275, 7}	{280, 8}	{285, 11}	{290, 14}	{295, 7}	{300, 5}	{305, 7}	{310, 11}	{315, 9}	{320, 12}	{325, 9}	{330, 6}	{335, 2}	{340, 3}	{345, 6}	{350, 6}	{355, 9}	{360, 6}	{365, 8}	{370, 12}	{375, 7}	{380, 3}	{385, 5}	{390, 10}	{395, 11}	{400, 9}	{405, 10}	{410, 10}	{415, 11}	{420, 12}	{425, 9}	{430, 6}	{435, 8}	{440, 6}	{445, 9}	{450, 8}	{455, 11}	{460, 8}	{465, 8}	{470, 10}	{475, 10}	{480, 12}	{485, 7}	{490, 9}	{495, 9}	{500, 8}	{}	{0, 10}	{5, 7}	{10, 9}	{15, 10}	{20, 10}	{25, 9}	{30, 14}	{35, 13}	{40, 14}	{45, 20}	{50, 15}	{55, 9}	{60, 7}	{65, 13}	{70, 12}	{75, 14}	{80, 13}	{85, 11}	{90, 12}	{95, 11}	{100, 8}	{105, 8}	{110, 12}	{115, 10}	{120, 12}	{125, 8}	{130, 11}	{135, 11}	{140, 10}	{145, 12}	{150, 12}	{155, 11}	{160, 11}	{165, 12}	{170, 10}	{175, 11}	{180, 3}	{185, 8}	{190, 9}	{195, 11}	{200, 8}	{205, 9}	{210, 8}	{215, 9}	{220, 11}	{225, 12}	{230, 9}	{235, 12}	{240, 12}	{245, 11}	{250, 12}	{255, 12}	{260, 9}	{265, 11}	{270, 7}	{275, 8}	{280, 10}	{285, 12}	{290, 13}	{295, 11}	{300, 10}	{305, 11}	{310, 7}	{315, 11}	{320, 9}	{325, 11}	{330, 12}	{335, 7}	{340, 12}	{345, 12}	{350, 6}	{355, 8}	{360, 8}	{365, 7}	{370, 8}	{375, 6}	{380, 4}	{385, 7}	{390, 9}	{395, 14}	{400, 10}	{405, 10}	{410, 7}	{415, 7}	{420, 9}	{425, 5}	{430, 5}	{435, 8}	{440, 10}	{445, 15}	{450, 14}	{455, 14}	{460, 11}	{465, 11}	{470, 11}	{475, 11}	{480, 14}	{485, 13}	{490, 9}	{495, 12}	{500, 14}	{}	{0, 10}	{5, 10}	{10, 10}	{15, 12}	{20, 13}	{25, 15}	{30, 11}	{35, 9}	{40, 7}	{45, 7}	{50, 10}	{55, 12}	{60, 11}	{65, 11}	{70, 6}	{75, 7}	{80, 15}	{85, 11}	{90, 10}	{95, 5}	{100, 6}	{105, 8}	{110, 12}	{115, 7}	{120, 7}	{125, 2}	{130, 2}	{135, 3}	{140, 4}	{145, 3}	{150, 4}	{155, 6}	{160, 9}	{165, 14}	{170, 18}	{175, 20}	{180, 14}	{185, 18}	{190, 14}	{195, 3}	{200, 3}	{205, 9}	{210, 10}	{215, 10}	{220, 14}	{225, 15}	{230, 17}	{235, 15}	{240, 20}	{245, 20}	{250, 19}	{255, 15}	{260, 14}	{265, 14}	{270, 12}	{275, 12}	{280, 15}	{285, 12}	{290, 10}	{295, 10}	{300, 10}	{305, 8}	{310, 7}	{315, 8}	{320, 10}	{325, 12}	{330, 8}	{335, 8}	{340, 9}	{345, 12}	{350, 12}	{355, 10}	{360, 13}	{365, 9}	{370, 7}	{375, 11}	{380, 12}	{385, 11}	{390, 8}	{395, 9}	{400, 8}	{405, 10}	{410, 10}	{415, 13}	{420, 12}	{425, 12}	{430, 12}	{435, 8}	{440, 12}	{445, 7}	{450, 7}	{455, 9}	{460, 8}	{465, 7}	{470, 10}	{475, 13}	{480, 13}	{485, 8}	{490, 8}	{495, 12}	{500, 8}	{}	{0, 10}	{5, 7}	{10, 9}	{15, 11}	{20, 14}	{25, 11}	{30, 9}	{35, 9}	{40, 12}	{45, 8}	{50, 9}	{55, 7}	{60, 6}	{65, 9}	{70, 8}	{75, 12}	{80, 13}	{85, 9}	{90, 12}	{95, 13}	{100, 7}	{105, 3}	{110, 4}	{115, 4}	{120, 5}	{125, 7}	{130, 13}	{135, 10}	{140, 10}	{145, 11}	{150, 9}	{155, 12}	{160, 6}	{165, 8}	{170, 8}	{175, 11}	{180, 12}	{185, 10}	{190, 10}	{195, 11}	{200, 15}	{205, 15}	{210, 12}	{215, 11}	{220, 10}	{225, 10}	{230, 10}	{235, 13}	{240, 12}	{245, 16}	{250, 10}	{255, 9}	{260, 11}	{265, 9}	{270, 9}	{275, 7}	{280, 7}	{285, 13}	{290, 13}	{295, 11}	{300, 10}	{305, 14}	{310, 14}	{315, 14}	{320, 8}	{325, 11}	{330, 14}	{335, 13}	{340, 16}	{345, 12}	{350, 15}	{355, 13}	{360, 11}	{365, 11}	{370, 11}	{375, 7}	{380, 7}	{385, 6}	{390, 11}	{395, 12}	{400, 7}	{405, 10}	{410, 9}	{415, 12}	{420, 14}	{425, 10}	{430, 10}	{435, 11}	{440, 13}	{445, 16}	{450, 10}	{455, 10}	{460, 8}	{465, 5}	{470, 6}	{475, 7}	{480, 12}	{485, 8}	{490, 7}	{495, 8}	{500, 8}	{}	{0, 10}	{5, 11}	{10, 10}	{15, 10}	{20, 13}	{25, 11}	{30, 13}	{35, 9}	{40, 8}	{45, 13}	{50, 10}	{55, 10}	{60, 9}	{65, 11}	{70, 9}	{75, 11}	{80, 8}	{85, 10}	{90, 4}	{95, 7}	{100, 10}	{105, 14}	{110, 12}	{115, 10}	{120, 10}	{125, 10}	{130, 9}	{135, 9}	{140, 6}	{145, 9}	{150, 10}	{155, 7}	{160, 8}	{165, 9}	{170, 9}	{175, 11}	{180, 8}	{185, 7}	{190, 9}	{195, 5}	{200, 9}	{205, 10}	{210, 10}	{215, 17}	{220, 12}	{225, 12}	{230, 13}	{235, 8}	{240, 10}	{245, 8}	{250, 7}	{255, 10}	{260, 8}	{265, 11}	{270, 10}	{275, 12}	{280, 14}	{285, 11}	{290, 12}	{295, 12}	{300, 16}	{305, 12}	{310, 13}	{315, 8}	{320, 8}	{325, 9}	{330, 12}	{335, 14}	{340, 10}	{345, 6}	{350, 7}	{355, 8}	{360, 8}	{365, 10}	{370, 10}	{375, 11}	{380, 8}	{385, 6}	{390, 11}	{395, 11}	{400, 11}	{405, 9}	{410, 8}	{415, 8}	{420, 9}	{425, 15}	{430, 18}	{435, 16}	{440, 15}	{445, 14}	{450, 14}	{455, 13}	{460, 10}	{465, 8}	{470, 9}	{475, 12}	{480, 9}	{485, 9}	{490, 8}	{495, 6}	{500, 7}	{}	{0, 10}	{5, 9}	{10, 11}	{15, 11}	{20, 10}	{25, 9}	{30, 9}	{35, 11}	{40, 13}	{45, 12}	{50, 10}	{55, 13}	{60, 13}	{65, 14}	{70, 13}	{75, 9}	{80, 12}	{85, 14}	{90, 11}	{95, 9}	{100, 11}	{105, 10}	{110, 8}	{115, 8}	{120, 11}	{125, 10}	{130, 11}	{135, 9}	{140, 7}	{145, 6}	{150, 12}	{155, 11}	{160, 11}	{165, 11}	{170, 14}	{175, 12}	{180, 11}	{185, 10}	{190, 12}	{195, 11}	{200, 15}	{205, 12}	{210, 12}	{215, 8}	{220, 5}	{225, 6}	{230, 10}	{235, 10}	{240, 7}	{245, 7}	{250, 15}	{255, 13}	{260, 18}	{265, 19}	{270, 15}	{275, 12}	{280, 12}	{285, 13}	{290, 20}	{295, 12}	{300, 8}	{305, 4}	{310, 6}	{315, 7}	{320, 3}	{325, 12}	{330, 11}	{335, 7}	{340, 8}	{345, 6}	{350, 7}	{355, 5}	{360, 6}	{365, 7}	{370, 11}	{375, 7}	{380, 9}	{385, 9}	{390, 12}	{395, 11}	{400, 10}	{405, 11}	{410, 9}	{415, 8}	{420, 8}	{425, 7}	{430, 15}	{435, 10}	{440, 9}	{445, 11}	{450, 10}	{455, 8}	{460, 9}	{465, 10}	{470, 11}	{475, 8}	{480, 6}	{485, 6}	{490, 8}	{495, 10}	{500, 13}	{}	{0, 10}	{5, 7}	{10, 7}	{15, 6}	{20, 8}	{25, 10}	{30, 13}	{35, 8}	{40, 10}	{45, 4}	{50, 6}	{55, 9}	{60, 9}	{65, 9}	{70, 13}	{75, 16}	{80, 17}	{85, 14}	{90, 14}	{95, 11}	{100, 5}	{105, 8}	{110, 7}	{115, 12}	{120, 13}	{125, 9}	{130, 8}	{135, 8}	{140, 11}	{145, 11}	{150, 17}	{155, 9}	{160, 11}	{165, 9}	{170, 7}	{175, 5}	{180, 7}	{185, 8}	{190, 9}	{195, 11}	{200, 5}	{205, 7}	{210, 8}	{215, 11}	{220, 8}	{225, 9}	{230, 9}	{235, 12}	{240, 10}	{245, 14}	{250, 9}	{255, 8}	{260, 9}	{265, 10}	{270, 7}	{275, 9}	{280, 4}	{285, 7}	{290, 10}	{295, 13}	{300, 13}	{305, 13}	{310, 9}	{315, 10}	{320, 7}	{325, 9}	{330, 13}	{335, 13}	{340, 11}	{345, 12}	{350, 13}	{355, 9}	{360, 12}	{365, 11}	{370, 12}	{375, 8}	{380, 13}	{385, 13}	{390, 13}	{395, 13}	{400, 17}	{405, 15}	{410, 15}	{415, 10}	{420, 12}	{425, 12}	{430, 9}	{435, 12}	{440, 13}	{445, 8}	{450, 5}	{455, 5}	{460, 6}	{465, 8}	{470, 9}	{475, 11}	{480, 13}	{485, 12}	{490, 6}	{495, 6}	{500, 6}	{}	{0, 10}	{5, 16}	{10, 15}	{15, 17}	{20, 12}	{25, 11}	{30, 8}	{35, 9}	{40, 10}	{45, 11}	{50, 11}	{55, 9}	{60, 10}	{65, 12}	{70, 13}	{75, 12}	{80, 12}	{85, 11}	{90, 12}	{95, 13}	{100, 7}	{105, 5}	{110, 5}	{115, 6}	{120, 7}	{125, 11}	{130, 12}	{135, 11}	{140, 9}	{145, 12}	{150, 12}	{155, 9}	{160, 9}	{165, 10}	{170, 8}	{175, 10}	{180, 7}	{185, 8}	{190, 9}	{195, 9}	{200, 10}	{205, 13}	{210, 12}	{215, 15}	{220, 12}	{225, 11}	{230, 12}	{235, 8}	{240, 11}	{245, 11}	{250, 11}	{255, 9}	{260, 11}	{265, 14}	{270, 13}	{275, 10}	{280, 10}	{285, 11}	{290, 6}	{295, 5}	{300, 10}	{305, 10}	{310, 12}	{315, 17}	{320, 13}	{325, 11}	{330, 12}	{335, 10}	{340, 9}	{345, 10}	{350, 8}	{355, 15}	{360, 16}	{365, 14}	{370, 10}	{375, 8}	{380, 10}	{385, 3}	{390, 6}	{395, 7}	{400, 9}	{405, 11}	{410, 10}	{415, 14}	{420, 14}	{425, 14}	{430, 15}	{435, 12}	{440, 15}	{445, 10}	{450, 7}	{455, 8}	{460, 4}	{465, 5}	{470, 6}	{475, 11}	{480, 9}	{485, 12}	{490, 10}	{495, 11}	{500, 11}	{}	{0, 10}	{5, 14}	{10, 13}	{15, 3}	{20, 11}	{25, 14}	{30, 22}	{35, 12}	{40, 12}	{45, 11}	{50, 9}	{55, 9}	{60, 9}	{65, 10}	{70, 13}	{75, 11}	{80, 8}	{85, 5}	{90, 3}	{95, 5}	{100, 4}	{105, 9}	{110, 12}	{115, 8}	{120, 6}	{125, 8}	{130, 9}	{135, 12}	{140, 11}	{145, 11}	{150, 10}	{155, 10}	{160, 8}	{165, 5}	{170, 7}	{175, 9}	{180, 7}	{185, 6}	{190, 5}	{195, 8}	{200, 7}	{205, 4}	{210, 5}	{215, 7}	{220, 8}	{225, 7}	{230, 6}	{235, 6}	{240, 10}	{245, 8}	{250, 11}	{255, 12}	{260, 13}	{265, 9}	{270, 9}	{275, 10}	{280, 10}	{285, 11}	{290, 11}	{295, 11}	{300, 9}	{305, 8}	{310, 7}	{315, 12}	{320, 13}	{325, 11}	{330, 10}	{335, 11}	{340, 12}	{345, 15}	{350, 12}	{355, 11}	{360, 9}	{365, 10}	{370, 10}	{375, 9}	{380, 9}	{385, 13}	{390, 12}	{395, 13}	{400, 12}	{405, 9}	{410, 7}	{415, 8}	{420, 8}	{425, 9}	{430, 7}	{435, 12}	{440, 13}	{445, 12}	{450, 12}	{455, 15}	{460, 11}	{465, 8}	{470, 12}	{475, 13}	{480, 9}	{485, 11}	{490, 12}	{495, 9}	{500, 9}	{}	{0, 10}	{5, 9}	{10, 11}	{15, 11}	{20, 12}	{25, 4}	{30, 7}	{35, 7}	{40, 8}	{45, 5}	{50, 4}	{55, 4}	{60, 9}	{65, 7}	{70, 16}	{75, 8}	{80, 7}	{85, 7}	{90, 12}	{95, 7}	{100, 6}	{105, 9}	{110, 9}	{115, 8}	{120, 5}	{125, 9}	{130, 11}	{135, 10}	{140, 12}	{145, 6}	{150, 4}	{155, 7}	{160, 9}	{165, 9}	{170, 7}	{175, 9}	{180, 6}	{185, 8}	{190, 7}	{195, 7}	{200, 11}	{205, 8}	{210, 7}	{215, 12}	{220, 11}	{225, 13}	{230, 12}	{235, 8}	{240, 8}	{245, 11}	{250, 8}	{255, 12}	{260, 12}	{265, 13}	{270, 9}	{275, 8}	{280, 7}	{285, 9}	{290, 9}	{295, 10}	{300, 11}	{305, 14}	{310, 9}	{315, 8}	{320, 7}	{325, 8}	{330, 9}	{335, 7}	{340, 9}	{345, 10}	{350, 6}	{355, 6}	{360, 7}	{365, 9}	{370, 10}	{375, 8}	{380, 8}	{385, 10}	{390, 12}	{395, 13}	{400, 11}	{405, 12}	{410, 15}	{415, 16}	{420, 13}	{425, 9}	{430, 8}	{435, 8}	{440, 5}	{445, 4}	{450, 8}	{455, 9}	{460, 9}	{465, 5}	{470, 5}	{475, 5}	{480, 9}	{485, 12}	{490, 13}	{495, 12}	{500, 14}	{}	{0, 10}	{5, 10}	{10, 11}	{15, 10}	{20, 9}	{25, 10}	{30, 10}	{35, 12}	{40, 9}	{45, 11}	{50, 12}	{55, 5}	{60, 6}	{65, 9}	{70, 13}	{75, 16}	{80, 18}	{85, 17}	{90, 13}	{95, 10}	{100, 16}	{105, 18}	{110, 15}	{115, 17}	{120, 11}	{125, 10}	{130, 9}	{135, 13}	{140, 16}	{145, 10}	{150, 15}	{155, 16}	{160, 14}	{165, 10}	{170, 11}	{175, 10}	{180, 8}	{185, 6}	{190, 6}	{195, 7}	{200, 4}	{205, 8}	{210, 10}	{215, 10}	{220, 14}	{225, 16}	{230, 8}	{235, 8}	{240, 13}	{245, 13}	{250, 13}	{255, 13}	{260, 10}	{265, 11}	{270, 10}	{275, 13}	{280, 19}	{285, 17}	{290, 16}	{295, 12}	{300, 13}	{305, 16}	{310, 11}	{315, 8}	{320, 9}	{325, 11}	{330, 12}	{335, 15}	{340, 13}	{345, 7}	{350, 11}	{355, 9}	{360, 12}	{365, 10}	{370, 8}	{375, 11}	{380, 9}	{385, 5}	{390, 9}	{395, 7}	{400, 9}	{405, 13}	{410, 14}	{415, 9}	{420, 6}	{425, 8}	{430, 7}	{435, 6}	{440, 6}	{445, 5}	{450, 10}	{455, 8}	{460, 8}	{465, 9}	{470, 4}	{475, 7}	{480, 6}	{485, 6}	{490, 11}	{495, 10}	{500, 11}	{}	{0, 10}	{5, 11}	{10, 10}	{15, 6}	{20, 8}	{25, 9}	{30, 6}	{35, 7}	{40, 7}	{45, 12}	{50, 10}	{55, 10}	{60, 6}	{65, 9}	{70, 8}	{75, 14}	{80, 12}	{85, 12}	{90, 8}	{95, 11}	{100, 12}	{105, 7}	{110, 5}	{115, 7}	{120, 7}	{125, 13}	{130, 9}	{135, 4}	{140, 5}	{145, 8}	{150, 7}	{155, 11}	{160, 8}	{165, 11}	{170, 11}	{175, 11}	{180, 10}	{185, 15}	{190, 13}	{195, 12}	{200, 10}	{205, 9}	{210, 10}	{215, 12}	{220, 16}	{225, 16}	{230, 13}	{235, 16}	{240, 16}	{245, 8}	{250, 9}	{255, 7}	{260, 6}	{265, 2}	{270, 7}	{275, 9}	{280, 5}	{285, 8}	{290, 8}	{295, 9}	{300, 11}	{305, 13}	{310, 9}	{315, 12}	{320, 9}	{325, 10}	{330, 9}	{335, 9}	{340, 9}	{345, 12}	{350, 7}	{355, 3}	{360, 5}	{365, 0}	{370, 1}	{375, 1}	{380, 3}	{385, 5}	{390, 6}	{395, 8}	{400, 7}	{405, 5}	{410, 6}	{415, 7}	{420, 11}	{425, 10}	{430, 7}	{435, 9}	{440, 11}	{445, 12}	{450, 8}	{455, 7}	{460, 9}	{465, 9}	{470, 11}	{475, 8}	{480, 9}	{485, 4}	{490, 11}	{495, 14}	{500, 8}	{}	{0, 10}	{5, 13}	{10, 6}	{15, 5}	{20, 5}	{25, 5}	{30, 8}	{35, 7}	{40, 12}	{45, 16}	{50, 17}	{55, 13}	{60, 12}	{65, 11}	{70, 13}	{75, 14}	{80, 9}	{85, 11}	{90, 12}	{95, 12}	{100, 14}	{105, 18}	{110, 15}	{115, 12}	{120, 13}	{125, 15}	{130, 13}	{135, 19}	{140, 11}	{145, 13}	{150, 13}	{155, 11}	{160, 8}	{165, 7}	{170, 9}	{175, 10}	{180, 11}	{185, 11}	{190, 11}	{195, 7}	{200, 7}	{205, 10}	{210, 11}	{215, 7}	{220, 10}	{225, 9}	{230, 7}	{235, 12}	{240, 17}	{245, 8}	{250, 10}	{255, 8}	{260, 12}	{265, 10}	{270, 11}	{275, 12}	{280, 12}	{285, 13}	{290, 7}	{295, 8}	{300, 9}	{305, 9}	{310, 11}	{315, 13}	{320, 15}	{325, 15}	{330, 11}	{335, 10}	{340, 8}	{345, 9}	{350, 6}	{355, 7}	{360, 5}	{365, 7}	{370, 8}	{375, 8}	{380, 10}	{385, 5}	{390, 8}	{395, 9}	{400, 7}	{405, 14}	{410, 12}	{415, 9}	{420, 11}	{425, 16}	{430, 14}	{435, 8}	{440, 8}	{445, 13}	{450, 14}	{455, 8}	{460, 7}	{465, 11}	{470, 15}	{475, 10}	{480, 14}	{485, 9}	{490, 11}	{495, 6}	{500, 5}	{}	{0, 10}	{5, 9}	{10, 12}	{15, 12}	{20, 11}	{25, 6}	{30, 9}	{35, 9}	{40, 9}	{45, 7}	{50, 10}	{55, 4}	{60, 8}	{65, 11}	{70, 8}	{75, 10}	{80, 8}	{85, 12}	{90, 14}	{95, 16}	{100, 22}	{105, 17}	{110, 14}	{115, 14}	{120, 15}	{125, 18}	{130, 14}	{135, 12}	{140, 13}	{145, 17}	{150, 13}	{155, 14}	{160, 16}	{165, 13}	{170, 12}	{175, 7}	{180, 8}	{185, 7}	{190, 9}	{195, 10}	{200, 12}	{205, 16}	{210, 10}	{215, 13}	{220, 11}	{225, 5}	{230, 6}	{235, 6}	{240, 10}	{245, 6}	{250, 4}	{255, 8}	{260, 3}	{265, 4}	{270, 7}	{275, 9}	{280, 11}	{285, 13}	{290, 10}	{295, 11}	{300, 13}	{305, 17}	{310, 16}	{315, 9}	{320, 9}	{325, 7}	{330, 5}	{335, 6}	{340, 8}	{345, 9}	{350, 5}	{355, 4}	{360, 7}	{365, 8}	{370, 10}	{375, 8}	{380, 10}	{385, 8}	{390, 9}	{395, 8}	{400, 9}	{405, 7}	{410, 7}	{415, 9}	{420, 11}	{425, 8}	{430, 6}	{435, 8}	{440, 10}	{445, 10}	{450, 6}	{455, 12}	{460, 12}	{465, 13}	{470, 14}	{475, 13}	{480, 9}	{485, 10}	{490, 10}	{495, 8}	{500, 9}	{}	{0, 10}	{5, 9}	{10, 6}	{15, 6}	{20, 8}	{25, 7}	{30, 10}	{35, 6}	{40, 7}	{45, 8}	{50, 11}	{55, 15}	{60, 15}	{65, 16}	{70, 18}	{75, 15}	{80, 16}	{85, 14}	{90, 17}	{95, 12}	{100, 9}	{105, 8}	{110, 7}	{115, 8}	{120, 7}	{125, 10}	{130, 12}	{135, 10}	{140, 11}	{145, 11}	{150, 7}	{155, 13}	{160, 10}	{165, 6}	{170, 12}	{175, 14}	{180, 9}	{185, 11}	{190, 10}	{195, 13}	{200, 10}	{205, 10}	{210, 9}	{215, 10}	{220, 9}	{225, 14}	{230, 12}	{235, 5}	{240, 6}	{245, 7}	{250, 8}	{255, 6}	{260, 15}	{265, 9}	{270, 6}	{275, 10}	{280, 13}	{285, 13}	{290, 11}	{295, 13}	{300, 13}	{305, 14}	{310, 15}	{315, 11}	{320, 7}	{325, 6}	{330, 10}	{335, 5}	{340, 5}	{345, 5}	{350, 5}	{355, 2}	{360, 8}	{365, 9}	{370, 9}	{375, 6}	{380, 5}	{385, 8}	{390, 10}	{395, 11}	{400, 13}	{405, 12}	{410, 10}	{415, 14}	{420, 15}	{425, 17}	{430, 17}	{435, 7}	{440, 1}	{445, 8}	{450, 11}	{455, 15}	{460, 12}	{465, 10}	{470, 9}	{475, 9}	{480, 5}	{485, 6}	{490, 8}	{495, 9}	{500, 10}	{}	{0, 10}	{5, 14}	{10, 9}	{15, 12}	{20, 15}	{25, 18}	{30, 16}	{35, 10}	{40, 9}	{45, 6}	{50, 5}	{55, 8}	{60, 10}	{65, 8}	{70, 10}	{75, 9}	{80, 8}	{85, 4}	{90, 3}	{95, 7}	{100, 5}	{105, 4}	{110, 8}	{115, 11}	{120, 11}	{125, 14}	{130, 14}	{135, 16}	{140, 16}	{145, 14}	{150, 16}	{155, 11}	{160, 12}	{165, 16}	{170, 13}	{175, 13}	{180, 13}	{185, 9}	{190, 7}	{195, 11}	{200, 12}	{205, 6}	{210, 11}	{215, 10}	{220, 12}	{225, 7}	{230, 6}	{235, 11}	{240, 9}	{245, 8}	{250, 9}	{255, 7}	{260, 9}	{265, 8}	{270, 5}	{275, 9}	{280, 9}	{285, 6}	{290, 7}	{295, 8}	{300, 8}	{305, 8}	{310, 8}	{315, 9}	{320, 10}	{325, 10}	{330, 14}	{335, 12}	{340, 13}	{345, 12}	{350, 15}	{355, 7}	{360, 5}	{365, 5}	{370, 6}	{375, 7}	{380, 11}	{385, 8}	{390, 11}	{395, 11}	{400, 11}	{405, 5}	{410, 9}	{415, 10}	{420, 14}	{425, 15}	{430, 16}	{435, 13}	{440, 10}	{445, 8}	{450, 9}	{455, 11}	{460, 10}	{465, 9}	{470, 11}	{475, 10}	{480, 15}	{485, 20}	{490, 18}	{495, 14}	{500, 11}	{}	{0, 10}	{5, 6}	{10, 15}	{15, 14}	{20, 16}	{25, 16}	{30, 10}	{35, 6}	{40, 6}	{45, 14}	{50, 14}	{55, 11}	{60, 14}	{65, 13}	{70, 12}	{75, 13}	{80, 9}	{85, 8}	{90, 10}	{95, 13}	{100, 10}	{105, 9}	{110, 8}	{115, 9}	{120, 18}	{125, 13}	{130, 10}	{135, 15}	{140, 15}	{145, 12}	{150, 13}	{155, 14}	{160, 10}	{165, 7}	{170, 11}	{175, 11}	{180, 12}	{185, 12}	{190, 11}	{195, 13}	{200, 11}	{205, 10}	{210, 13}	{215, 11}	{220, 8}	{225, 10}	{230, 14}	{235, 11}	{240, 10}	{245, 11}	{250, 10}	{255, 8}	{260, 9}	{265, 9}	{270, 8}	{275, 8}	{280, 5}	{285, 9}	{290, 8}	{295, 11}	{300, 8}	{305, 8}	{310, 9}	{315, 9}	{320, 9}	{325, 12}	{330, 6}	{335, 5}	{340, 6}	{345, 7}	{350, 10}	{355, 12}	{360, 9}	{365, 6}	{370, 5}	{375, 16}	{380, 16}	{385, 10}	{390, 8}	{395, 10}	{400, 7}	{405, 7}	{410, 5}	{415, 5}	{420, 7}	{425, 6}	{430, 6}	{435, 9}	{440, 10}	{445, 17}	{450, 21}	{455, 17}	{460, 14}	{465, 17}	{470, 12}	{475, 12}	{480, 11}	{485, 13}	{490, 17}	{495, 18}	{500, 16}	{}	{0, 10}	{5, 9}	{10, 8}	{15, 10}	{20, 12}	{25, 7}	{30, 8}	{35, 9}	{40, 9}	{45, 9}	{50, 10}	{55, 9}	{60, 10}	{65, 9}	{70, 6}	{75, 6}	{80, 8}	{85, 5}	{90, 3}	{95, 10}	{100, 9}	{105, 9}	{110, 12}	{115, 15}	{120, 16}	{125, 16}	{130, 15}	{135, 14}	{140, 9}	{145, 10}	{150, 9}	{155, 8}	{160, 11}	{165, 13}	{170, 10}	{175, 9}	{180, 9}	{185, 9}	{190, 10}	{195, 14}	{200, 16}	{205, 14}	{210, 11}	{215, 7}	{220, 6}	{225, 8}	{230, 8}	{235, 13}	{240, 18}	{245, 13}	{250, 14}	{255, 19}	{260, 16}	{265, 16}	{270, 8}	{275, 6}	{280, 10}	{285, 7}	{290, 8}	{295, 5}	{300, 6}	{305, 7}	{310, 7}	{315, 10}	{320, 10}	{325, 7}	{330, 11}	{335, 9}	{340, 11}	{345, 8}	{350, 8}	{355, 12}	{360, 7}	{365, 8}	{370, 10}	{375, 10}	{380, 11}	{385, 10}	{390, 11}	{395, 18}	{400, 14}	{405, 13}	{410, 11}	{415, 12}	{420, 16}	{425, 12}	{430, 12}	{435, 8}	{440, 8}	{445, 10}	{450, 13}	{455, 8}	{460, 8}	{465, 6}	{470, 8}	{475, 9}	{480, 11}	{485, 11}	{490, 10}	{495, 8}	{500, 8}	{}	{0, 10}	{5, 8}	{10, 7}	{15, 9}	{20, 5}	{25, 5}	{30, 7}	{35, 13}	{40, 11}	{45, 10}	{50, 10}	{55, 7}	{60, 6}	{65, 5}	{70, 5}	{75, 7}	{80, 14}	{85, 11}	{90, 9}	{95, 9}	{100, 6}	{105, 11}	{110, 12}	{115, 15}	{120, 15}	{125, 11}	{130, 7}	{135, 9}	{140, 9}	{145, 11}	{150, 11}	{155, 9}	{160, 7}	{165, 5}	{170, 5}	{175, 5}	{180, 11}	{185, 13}	{190, 11}	{195, 8}	{200, 11}	{205, 11}	{210, 12}	{215, 13}	{220, 14}	{225, 14}	{230, 12}	{235, 9}	{240, 10}	{245, 13}	{250, 14}	{255, 11}	{260, 12}	{265, 8}	{270, 7}	{275, 10}	{280, 11}	{285, 11}	{290, 19}	{295, 12}	{300, 12}	{305, 11}	{310, 11}	{315, 6}	{320, 7}	{325, 6}	{330, 9}	{335, 10}	{340, 12}	{345, 10}	{350, 12}	{355, 10}	{360, 10}	{365, 12}	{370, 12}	{375, 7}	{380, 6}	{385, 8}	{390, 8}	{395, 9}	{400, 9}	{405, 6}	{410, 12}	{415, 12}	{420, 7}	{425, 4}	{430, 6}	{435, 8}	{440, 8}	{445, 8}	{450, 11}	{455, 14}	{460, 9}	{465, 6}	{470, 7}	{475, 9}	{480, 9}	{485, 7}	{490, 11}	{495, 14}	{500, 7}	{}	{0, 10}	{5, 10}	{10, 13}	{15, 10}	{20, 12}	{25, 13}	{30, 15}	{35, 12}	{40, 11}	{45, 13}	{50, 14}	{55, 11}	{60, 11}	{65, 14}	{70, 9}	{75, 10}	{80, 10}	{85, 10}	{90, 9}	{95, 10}	{100, 11}	{105, 11}	{110, 12}	{115, 10}	{120, 9}	{125, 8}	{130, 12}	{135, 13}	{140, 8}	{145, 11}	{150, 9}	{155, 11}	{160, 8}	{165, 4}	{170, 9}	{175, 10}	{180, 7}	{185, 7}	{190, 3}	{195, 6}	{200, 6}	{205, 14}	{210, 17}	{215, 17}	{220, 11}	{225, 4}	{230, 10}	{235, 10}	{240, 8}	{245, 7}	{250, 5}	{255, 11}	{260, 11}	{265, 6}	{270, 9}	{275, 9}	{280, 9}	{285, 12}	{290, 9}	{295, 12}	{300, 13}	{305, 10}	{310, 8}	{315, 7}	{320, 7}	{325, 10}	{330, 10}	{335, 6}	{340, 6}	{345, 8}	{350, 14}	{355, 14}	{360, 12}	{365, 13}	{370, 11}	{375, 12}	{380, 10}	{385, 12}	{390, 12}	{395, 13}	{400, 11}	{405, 8}	{410, 7}	{415, 3}	{420, 8}	{425, 11}	{430, 10}	{435, 11}	{440, 9}	{445, 9}	{450, 12}	{455, 9}	{460, 11}	{465, 8}	{470, 11}	{475, 10}	{480, 11}	{485, 7}	{490, 9}	{495, 6}	{500, 7}	{}	{0, 10}	{5, 15}	{10, 12}	{15, 15}	{20, 13}	{25, 11}	{30, 16}	{35, 13}	{40, 10}	{45, 7}	{50, 9}	{55, 10}	{60, 13}	{65, 14}	{70, 14}	{75, 11}	{80, 9}	{85, 8}	{90, 5}	{95, 4}	{100, 5}	{105, 8}	{110, 11}	{115, 5}	{120, 3}	{125, 4}	{130, 5}	{135, 8}	{140, 7}	{145, 7}	{150, 6}	{155, 9}	{160, 7}	{165, 5}	{170, 5}	{175, 4}	{180, 5}	{185, 5}	{190, 9}	{195, 12}	{200, 10}	{205, 8}	{210, 10}	{215, 9}	{220, 11}	{225, 10}	{230, 10}	{235, 7}	{240, 9}	{245, 9}	{250, 9}	{255, 8}	{260, 9}	{265, 8}	{270, 12}	{275, 15}	{280, 16}	{285, 14}	{290, 17}	{295, 10}	{300, 4}	{305, 10}	{310, 10}	{315, 12}	{320, 10}	{325, 11}	{330, 8}	{335, 11}	{340, 7}	{345, 9}	{350, 12}	{355, 12}	{360, 11}	{365, 10}	{370, 11}	{375, 7}	{380, 7}	{385, 10}	{390, 11}	{395, 7}	{400, 10}	{405, 10}	{410, 8}	{415, 8}	{420, 8}	{425, 7}	{430, 8}	{435, 8}	{440, 5}	{445, 6}	{450, 2}	{455, 4}	{460, 4}	{465, 9}	{470, 11}	{475, 10}	{480, 12}	{485, 9}	{490, 9}	{495, 11}	{500, 9}	{}	{0, 10}	{5, 7}	{10, 9}	{15, 8}	{20, 5}	{25, 5}	{30, 9}	{35, 14}	{40, 10}	{45, 7}	{50, 5}	{55, 3}	{60, 4}	{65, 7}	{70, 6}	{75, 6}	{80, 7}	{85, 13}	{90, 12}	{95, 10}	{100, 5}	{105, 5}	{110, 7}	{115, 7}	{120, 8}	{125, 8}	{130, 11}	{135, 8}	{140, 8}	{145, 12}	{150, 8}	{155, 7}	{160, 6}	{165, 4}	{170, 5}	{175, 8}	{180, 10}	{185, 11}	{190, 8}	{195, 4}	{200, 9}	{205, 6}	{210, 8}	{215, 6}	{220, 8}	{225, 12}	{230, 11}	{235, 10}	{240, 11}	{245, 13}	{250, 13}	{255, 13}	{260, 12}	{265, 10}	{270, 14}	{275, 14}	{280, 12}	{285, 6}	{290, 7}	{295, 10}	{300, 9}	{305, 11}	{310, 12}	{315, 12}	{320, 9}	{325, 11}	{330, 9}	{335, 12}	{340, 12}	{345, 10}	{350, 11}	{355, 10}	{360, 9}	{365, 8}	{370, 5}	{375, 5}	{380, 4}	{385, 7}	{390, 9}	{395, 8}	{400, 10}	{405, 6}	{410, 10}	{415, 11}	{420, 12}	{425, 8}	{430, 6}	{435, 9}	{440, 9}	{445, 10}	{450, 8}	{455, 12}	{460, 11}	{465, 12}	{470, 19}	{475, 12}	{480, 9}	{485, 9}	{490, 11}	{495, 13}	{500, 12}	{}	{0, 10}	{5, 8}	{10, 12}	{15, 13}	{20, 10}	{25, 9}	{30, 10}	{35, 7}	{40, 8}	{45, 11}	{50, 10}	{55, 15}	{60, 12}	{65, 13}	{70, 11}	{75, 12}	{80, 14}	{85, 13}	{90, 15}	{95, 17}	{100, 22}	{105, 16}	{110, 16}	{115, 13}	{120, 11}	{125, 10}	{130, 7}	{135, 7}	{140, 9}	{145, 9}	{150, 11}	{155, 17}	{160, 17}	{165, 13}	{170, 9}	{175, 7}	{180, 7}	{185, 6}	{190, 9}	{195, 7}	{200, 7}	{205, 14}	{210, 12}	{215, 8}	{220, 11}	{225, 9}	{230, 7}	{235, 5}	{240, 6}	{245, 6}	{250, 10}	{255, 10}	{260, 12}	{265, 9}	{270, 6}	{275, 4}	{280, 6}	{285, 6}	{290, 5}	{295, 8}	{300, 6}	{305, 7}	{310, 8}	{315, 7}	{320, 6}	{325, 6}	{330, 10}	{335, 7}	{340, 11}	{345, 9}	{350, 6}	{355, 8}	{360, 4}	{365, 5}	{370, 6}	{375, 6}	{380, 7}	{385, 5}	{390, 6}	{395, 8}	{400, 6}	{405, 7}	{410, 9}	{415, 11}	{420, 11}	{425, 9}	{430, 10}	{435, 8}	{440, 9}	{445, 8}	{450, 9}	{455, 7}	{460, 8}	{465, 10}	{470, 13}	{475, 7}	{480, 7}	{485, 8}	{490, 7}	{495, 5}	{500, 7}	{}	{0, 10}	{5, 8}	{10, 13}	{15, 13}	{20, 11}	{25, 9}	{30, 6}	{35, 5}	{40, 3}	{45, 5}	{50, 6}	{55, 7}	{60, 10}	{65, 15}	{70, 11}	{75, 11}	{80, 9}	{85, 10}	{90, 7}	{95, 10}	{100, 11}	{105, 7}	{110, 8}	{115, 7}	{120, 9}	{125, 6}	{130, 8}	{135, 12}	{140, 11}	{145, 10}	{150, 10}	{155, 7}	{160, 8}	{165, 8}	{170, 11}	{175, 10}	{180, 10}	{185, 7}	{190, 10}	{195, 11}	{200, 12}	{205, 13}	{210, 10}	{215, 7}	{220, 7}	{225, 9}	{230, 7}	{235, 6}	{240, 5}	{245, 6}	{250, 12}	{255, 11}	{260, 11}	{265, 14}	{270, 11}	{275, 15}	{280, 19}	{285, 15}	{290, 15}	{295, 11}	{300, 9}	{305, 6}	{310, 7}	{315, 5}	{320, 6}	{325, 8}	{330, 13}	{335, 15}	{340, 13}	{345, 15}	{350, 11}	{355, 9}	{360, 8}	{365, 7}	{370, 9}	{375, 9}	{380, 7}	{385, 6}	{390, 11}	{395, 5}	{400, 8}	{405, 9}	{410, 12}	{415, 14}	{420, 12}	{425, 11}	{430, 13}	{435, 6}	{440, 6}	{445, 4}	{450, 6}	{455, 8}	{460, 11}	{465, 7}	{470, 8}	{475, 7}	{480, 5}	{485, 7}	{490, 6}	{495, 7}	{500, 10}	{}	{0, 10}	{5, 8}	{10, 9}	{15, 7}	{20, 6}	{25, 2}	{30, 8}	{35, 6}	{40, 5}	{45, 9}	{50, 10}	{55, 6}	{60, 8}	{65, 9}	{70, 10}	{75, 13}	{80, 14}	{85, 12}	{90, 12}	{95, 9}	{100, 7}	{105, 10}	{110, 5}	{115, 6}	{120, 7}	{125, 7}	{130, 9}	{135, 10}	{140, 6}	{145, 7}	{150, 8}	{155, 8}	{160, 9}	{165, 6}	{170, 8}	{175, 11}	{180, 13}	{185, 16}	{190, 14}	{195, 9}	{200, 9}	{205, 4}	{210, 4}	{215, 6}	{220, 7}	{225, 9}	{230, 10}	{235, 9}	{240, 8}	{245, 7}	{250, 10}	{255, 12}	{260, 11}	{265, 11}	{270, 9}	{275, 7}	{280, 7}	{285, 10}	{290, 13}	{295, 13}	{300, 17}	{305, 12}	{310, 9}	{315, 4}	{320, 6}	{325, 7}	{330, 8}	{335, 8}	{340, 8}	{345, 13}	{350, 15}	{355, 14}	{360, 9}	{365, 7}	{370, 12}	{375, 13}	{380, 11}	{385, 7}	{390, 8}	{395, 3}	{400, 10}	{405, 10}	{410, 11}	{415, 9}	{420, 11}	{425, 10}	{430, 11}	{435, 14}	{440, 10}	{445, 11}	{450, 9}	{455, 10}	{460, 10}	{465, 10}	{470, 11}	{475, 10}	{480, 12}	{485, 7}	{490, 10}	{495, 7}	{500, 12}	{}	{0, 10}	{5, 11}	{10, 10}	{15, 11}	{20, 7}	{25, 11}	{30, 9}	{35, 10}	{40, 12}	{45, 11}	{50, 8}	{55, 8}	{60, 7}	{65, 7}	{70, 8}	{75, 9}	{80, 10}	{85, 8}	{90, 7}	{95, 9}	{100, 6}	{105, 8}	{110, 9}	{115, 21}	{120, 18}	{125, 14}	{130, 12}	{135, 12}	{140, 14}	{145, 15}	{150, 15}	{155, 7}	{160, 3}	{165, 5}	{170, 5}	{175, 3}	{180, 6}	{185, 6}	{190, 9}	{195, 7}	{200, 9}	{205, 13}	{210, 12}	{215, 13}	{220, 10}	{225, 4}	{230, 4}	{235, 6}	{240, 5}	{245, 9}	{250, 12}	{255, 6}	{260, 9}	{265, 9}	{270, 8}	{275, 7}	{280, 9}	{285, 11}	{290, 10}	{295, 10}	{300, 11}	{305, 9}	{310, 11}	{315, 13}	{320, 7}	{325, 13}	{330, 11}	{335, 10}	{340, 7}	{345, 7}	{350, 7}	{355, 7}	{360, 11}	{365, 10}	{370, 10}	{375, 10}	{380, 9}	{385, 6}	{390, 5}	{395, 7}	{400, 7}	{405, 6}	{410, 9}	{415, 12}	{420, 13}	{425, 14}	{430, 17}	{435, 11}	{440, 12}	{445, 15}	{450, 18}	{455, 17}	{460, 16}	{465, 11}	{470, 17}	{475, 16}	{480, 16}	{485, 14}	{490, 14}	{495, 14}	{500, 10}	{}	{0, 10}	{5, 11}	{10, 8}	{15, 9}	{20, 10}	{25, 10}	{30, 8}	{35, 11}	{40, 12}	{45, 8}	{50, 8}	{55, 11}	{60, 11}	{65, 10}	{70, 12}	{75, 10}	{80, 8}	{85, 10}	{90, 14}	{95, 11}	{100, 12}	{105, 12}	{110, 8}	{115, 9}	{120, 7}	{125, 6}	{130, 6}	{135, 9}	{140, 15}	{145, 13}	{150, 10}	{155, 14}	{160, 11}	{165, 9}	{170, 7}	{175, 11}	{180, 13}	{185, 14}	{190, 10}	{195, 8}	{200, 15}	{205, 12}	{210, 10}	{215, 8}	{220, 8}	{225, 11}	{230, 8}	{235, 10}	{240, 13}	{245, 13}	{250, 15}	{255, 10}	{260, 12}	{265, 8}	{270, 9}	{275, 13}	{280, 10}	{285, 9}	{290, 10}	{295, 7}	{300, 8}	{305, 10}	{310, 8}	{315, 7}	{320, 7}	{325, 11}	{330, 9}	{335, 11}	{340, 9}	{345, 9}	{350, 8}	{355, 8}	{360, 8}	{365, 12}	{370, 14}	{375, 9}	{380, 10}	{385, 10}	{390, 8}	{395, 7}	{400, 11}	{405, 18}	{410, 14}	{415, 12}	{420, 12}	{425, 18}	{430, 12}	{435, 12}	{440, 16}	{445, 14}	{450, 12}	{455, 11}	{460, 8}	{465, 14}	{470, 6}	{475, 9}	{480, 8}	{485, 9}	{490, 9}	{495, 9}	{500, 12}	{}	{0, 10}	{5, 11}	{10, 9}	{15, 8}	{20, 11}	{25, 11}	{30, 12}	{35, 16}	{40, 12}	{45, 14}	{50, 12}	{55, 8}	{60, 9}	{65, 10}	{70, 10}	{75, 15}	{80, 12}	{85, 10}	{90, 14}	{95, 9}	{100, 6}	{105, 7}	{110, 6}	{115, 9}	{120, 7}	{125, 8}	{130, 7}	{135, 6}	{140, 6}	{145, 11}	{150, 11}	{155, 13}	{160, 7}	{165, 12}	{170, 11}	{175, 10}	{180, 8}	{185, 7}	{190, 6}	{195, 9}	{200, 11}	{205, 16}	{210, 15}	{215, 14}	{220, 12}	{225, 8}	{230, 13}	{235, 12}	{240, 11}	{245, 12}	{250, 13}	{255, 11}	{260, 10}	{265, 12}	{270, 13}	{275, 11}	{280, 10}	{285, 7}	{290, 6}	{295, 7}	{300, 5}	{305, 6}	{310, 5}	{315, 8}	{320, 9}	{325, 10}	{330, 11}	{335, 8}	{340, 10}	{345, 17}	{350, 19}	{355, 16}	{360, 16}	{365, 17}	{370, 14}	{375, 16}	{380, 20}	{385, 22}	{390, 15}	{395, 11}	{400, 10}	{405, 9}	{410, 7}	{415, 7}	{420, 9}	{425, 11}	{430, 12}	{435, 11}	{440, 11}	{445, 13}	{450, 10}	{455, 10}	{460, 7}	{465, 7}	{470, 11}	{475, 14}	{480, 16}	{485, 10}	{490, 8}	{495, 11}	{500, 13}	{}	{0, 10}	{5, 11}	{10, 7}	{15, 8}	{20, 10}	{25, 10}	{30, 10}	{35, 16}	{40, 13}	{45, 14}	{50, 14}	{55, 14}	{60, 14}	{65, 10}	{70, 8}	{75, 12}	{80, 9}	{85, 8}	{90, 10}	{95, 5}	{100, 8}	{105, 10}	{110, 11}	{115, 12}	{120, 10}	{125, 10}	{130, 13}	{135, 12}	{140, 17}	{145, 15}	{150, 12}	{155, 10}	{160, 10}	{165, 5}	{170, 9}	{175, 13}	{180, 8}	{185, 10}	{190, 8}	{195, 12}	{200, 13}	{205, 13}	{210, 16}	{215, 14}	{220, 16}	{225, 16}	{230, 10}	{235, 11}	{240, 10}	{245, 12}	{250, 9}	{255, 5}	{260, 7}	{265, 10}	{270, 13}	{275, 9}	{280, 11}	{285, 11}	{290, 5}	{295, 3}	{300, 4}	{305, 7}	{310, 7}	{315, 7}	{320, 10}	{325, 13}	{330, 8}	{335, 15}	{340, 12}	{345, 8}	{350, 7}	{355, 6}	{360, 11}	{365, 8}	{370, 9}	{375, 9}	{380, 11}	{385, 12}	{390, 16}	{395, 10}	{400, 8}	{405, 7}	{410, 10}	{415, 8}	{420, 11}	{425, 10}	{430, 5}	{435, 13}	{440, 9}	{445, 8}	{450, 8}	{455, 12}	{460, 12}	{465, 9}	{470, 8}	{475, 7}	{480, 4}	{485, 5}	{490, 7}	{495, 9}	{500, 12}	{}	{0, 10}	{5, 10}	{10, 9}	{15, 7}	{20, 8}	{25, 13}	{30, 13}	{35, 13}	{40, 13}	{45, 14}	{50, 13}	{55, 10}	{60, 10}	{65, 9}	{70, 12}	{75, 12}	{80, 9}	{85, 10}	{90, 12}	{95, 17}	{100, 15}	{105, 16}	{110, 12}	{115, 10}	{120, 13}	{125, 13}	{130, 9}	{135, 10}	{140, 8}	{145, 10}	{150, 13}	{155, 16}	{160, 16}	{165, 15}	{170, 13}	{175, 12}	{180, 8}	{185, 9}	{190, 5}	{195, 5}	{200, 9}	{205, 8}	{210, 9}	{215, 7}	{220, 7}	{225, 12}	{230, 13}	{235, 9}	{240, 10}	{245, 5}	{250, 7}	{255, 9}	{260, 5}	{265, 4}	{270, 5}	{275, 7}	{280, 9}	{285, 7}	{290, 12}	{295, 6}	{300, 5}	{305, 9}	{310, 6}	{315, 8}	{320, 8}	{325, 13}	{330, 12}	{335, 8}	{340, 11}	{345, 7}	{350, 13}	{355, 12}	{360, 11}	{365, 7}	{370, 12}	{375, 10}	{380, 11}	{385, 10}	{390, 10}	{395, 14}	{400, 11}	{405, 8}	{410, 8}	{415, 5}	{420, 11}	{425, 7}	{430, 5}	{435, 9}	{440, 7}	{445, 9}	{450, 11}	{455, 6}	{460, 8}	{465, 9}	{470, 10}	{475, 7}	{480, 7}	{485, 4}	{490, 3}	{495, 5}	{500, 7}	{}	{0, 10}	{5, 12}	{10, 12}	{15, 12}	{20, 10}	{25, 9}	{30, 8}	{35, 8}	{40, 9}	{45, 8}	{50, 3}	{55, 5}	{60, 7}	{65, 5}	{70, 7}	{75, 5}	{80, 7}	{85, 13}	{90, 13}	{95, 15}	{100, 14}	{105, 13}	{110, 11}	{115, 9}	{120, 13}	{125, 13}	{130, 16}	{135, 12}	{140, 10}	{145, 11}	{150, 9}	{155, 7}	{160, 8}	{165, 10}	{170, 8}	{175, 9}	{180, 14}	{185, 14}	{190, 14}	{195, 15}	{200, 15}	{205, 11}	{210, 11}	{215, 9}	{220, 8}	{225, 11}	{230, 7}	{235, 7}	{240, 5}	{245, 6}	{250, 5}	{255, 6}	{260, 6}	{265, 6}	{270, 10}	{275, 14}	{280, 14}	{285, 12}	{290, 13}	{295, 15}	{300, 17}	{305, 11}	{310, 7}	{315, 10}	{320, 14}	{325, 9}	{330, 5}	{335, 6}	{340, 11}	{345, 10}	{350, 10}	{355, 7}	{360, 7}	{365, 9}	{370, 9}	{375, 10}	{380, 10}	{385, 7}	{390, 9}	{395, 13}	{400, 11}	{405, 5}	{410, 7}	{415, 9}	{420, 10}	{425, 11}	{430, 8}	{435, 13}	{440, 13}	{445, 12}	{450, 14}	{455, 16}	{460, 18}	{465, 13}	{470, 16}	{475, 16}	{480, 13}	{485, 14}	{490, 11}	{495, 15}	{500, 16}	{}	{0, 10}	{5, 6}	{10, 11}	{15, 10}	{20, 10}	{25, 7}	{30, 9}	{35, 7}	{40, 10}	{45, 7}	{50, 5}	{55, 11}	{60, 13}	{65, 14}	{70, 17}	{75, 15}	{80, 13}	{85, 14}	{90, 13}	{95, 9}	{100, 10}	{105, 10}	{110, 9}	{115, 11}	{120, 8}	{125, 7}	{130, 8}	{135, 9}	{140, 9}	{145, 5}	{150, 9}	{155, 10}	{160, 10}	{165, 8}	{170, 8}	{175, 11}	{180, 11}	{185, 8}	{190, 8}	{195, 9}	{200, 10}	{205, 9}	{210, 4}	{215, 4}	{220, 9}	{225, 9}	{230, 14}	{235, 11}	{240, 13}	{245, 10}	{250, 10}	{255, 13}	{260, 11}	{265, 11}	{270, 7}	{275, 11}	{280, 15}	{285, 15}	{290, 15}	{295, 16}	{300, 15}	{305, 14}	{310, 11}	{315, 12}	{320, 9}	{325, 15}	{330, 12}	{335, 12}	{340, 13}	{345, 14}	{350, 9}	{355, 9}	{360, 11}	{365, 8}	{370, 12}	{375, 11}	{380, 11}	{385, 6}	{390, 8}	{395, 12}	{400, 12}	{405, 11}	{410, 7}	{415, 9}	{420, 9}	{425, 14}	{430, 10}	{435, 12}	{440, 10}	{445, 8}	{450, 11}	{455, 14}	{460, 13}	{465, 10}	{470, 7}	{475, 3}	{480, 3}	{485, 8}	{490, 10}	{495, 15}	{500, 11}	{}	{0, 10}	{5, 7}	{10, 7}	{15, 7}	{20, 9}	{25, 13}	{30, 13}	{35, 9}	{40, 9}	{45, 10}	{50, 11}	{55, 12}	{60, 11}	{65, 12}	{70, 11}	{75, 8}	{80, 8}	{85, 9}	{90, 13}	{95, 12}	{100, 13}	{105, 12}	{110, 10}	{115, 13}	{120, 13}	{125, 11}	{130, 11}	{135, 13}	{140, 12}	{145, 8}	{150, 13}	{155, 12}	{160, 12}	{165, 11}	{170, 11}	{175, 8}	{180, 12}	{185, 12}	{190, 14}	{195, 12}	{200, 12}	{205, 12}	{210, 12}	{215, 11}	{220, 12}	{225, 13}	{230, 15}	{235, 9}	{240, 8}	{245, 9}	{250, 13}	{255, 14}	{260, 11}	{265, 14}	{270, 8}	{275, 9}	{280, 10}	{285, 14}	{290, 8}	{295, 13}	{300, 12}	{305, 11}	{310, 12}	{315, 9}	{320, 7}	{325, 9}	{330, 9}	{335, 9}	{340, 14}	{345, 11}	{350, 13}	{355, 11}	{360, 9}	{365, 10}	{370, 7}	{375, 7}	{380, 14}	{385, 14}	{390, 12}	{395, 13}	{400, 11}	{405, 12}	{410, 11}	{415, 9}	{420, 12}	{425, 11}	{430, 10}	{435, 9}	{440, 8}	{445, 12}	{450, 7}	{455, 8}	{460, 9}	{465, 12}	{470, 10}	{475, 10}	{480, 11}	{485, 13}	{490, 11}	{495, 13}	{500, 14}	{}	{0, 10}	{5, 7}	{10, 8}	{15, 9}	{20, 8}	{25, 10}	{30, 8}	{35, 10}	{40, 9}	{45, 8}	{50, 7}	{55, 7}	{60, 6}	{65, 5}	{70, 9}	{75, 5}	{80, 4}	{85, 10}	{90, 8}	{95, 5}	{100, 4}	{105, 6}	{110, 11}	{115, 12}	{120, 11}	{125, 11}	{130, 8}	{135, 8}	{140, 6}	{145, 6}	{150, 10}	{155, 8}	{160, 12}	{165, 13}	{170, 12}	{175, 12}	{180, 15}	{185, 11}	{190, 12}	{195, 10}	{200, 12}	{205, 10}	{210, 10}	{215, 11}	{220, 9}	{225, 13}	{230, 7}	{235, 8}	{240, 9}	{245, 14}	{250, 14}	{255, 13}	{260, 12}	{265, 10}	{270, 8}	{275, 11}	{280, 9}	{285, 4}	{290, 6}	{295, 6}	{300, 12}	{305, 6}	{310, 8}	{315, 10}	{320, 8}	{325, 10}	{330, 9}	{335, 7}	{340, 6}	{345, 8}	{350, 9}	{355, 13}	{360, 12}	{365, 13}	{370, 12}	{375, 13}	{380, 13}	{385, 13}	{390, 15}	{395, 13}	{400, 10}	{405, 9}	{410, 10}	{415, 13}	{420, 12}	{425, 9}	{430, 9}	{435, 8}	{440, 8}	{445, 9}	{450, 9}	{455, 7}	{460, 8}	{465, 7}	{470, 7}	{475, 4}	{480, 7}	{485, 12}	{490, 8}	{495, 8}	{500, 7}	{}	{0, 10}	{5, 6}	{10, 10}	{15, 9}	{20, 6}	{25, 8}	{30, 6}	{35, 10}	{40, 6}	{45, 11}	{50, 10}	{55, 14}	{60, 14}	{65, 13}	{70, 12}	{75, 9}	{80, 12}	{85, 12}	{90, 13}	{95, 11}	{100, 7}	{105, 8}	{110, 7}	{115, 9}	{120, 8}	{125, 10}	{130, 11}	{135, 10}	{140, 13}	{145, 10}	{150, 12}	{155, 8}	{160, 8}	{165, 3}	{170, 6}	{175, 8}	{180, 5}	{185, 5}	{190, 5}	{195, 8}	{200, 9}	{205, 10}	{210, 7}	{215, 10}	{220, 10}	{225, 5}	{230, 6}	{235, 4}	{240, 7}	{245, 7}	{250, 9}	{255, 8}	{260, 12}	{265, 14}	{270, 16}	{275, 9}	{280, 7}	{285, 8}	{290, 6}	{295, 9}	{300, 8}	{305, 9}	{310, 11}	{315, 11}	{320, 11}	{325, 11}	{330, 9}	{335, 11}	{340, 12}	{345, 8}	{350, 6}	{355, 9}	{360, 9}	{365, 14}	{370, 13}	{375, 13}	{380, 11}	{385, 11}	{390, 12}	{395, 10}	{400, 10}	{405, 11}	{410, 12}	{415, 13}	{420, 13}	{425, 20}	{430, 16}	{435, 19}	{440, 12}	{445, 10}	{450, 9}	{455, 7}	{460, 7}	{465, 9}	{470, 10}	{475, 9}	{480, 11}	{485, 12}	{490, 11}	{495, 7}	{500, 10}	{}	{0, 10}	{5, 10}	{10, 7}	{15, 11}	{20, 11}	{25, 13}	{30, 13}	{35, 16}	{40, 9}	{45, 10}	{50, 13}	{55, 12}	{60, 11}	{65, 9}	{70, 10}	{75, 11}	{80, 4}	{85, 8}	{90, 5}	{95, 6}	{100, 5}	{105, 5}	{110, 8}	{115, 7}	{120, 10}	{125, 8}	{130, 7}	{135, 5}	{140, 10}	{145, 14}	{150, 10}	{155, 8}	{160, 10}	{165, 10}	{170, 10}	{175, 11}	{180, 17}	{185, 11}	{190, 9}	{195, 6}	{200, 7}	{205, 10}	{210, 9}	{215, 12}	{220, 12}	{225, 13}	{230, 12}	{235, 10}	{240, 13}	{245, 10}	{250, 5}	{255, 6}	{260, 10}	{265, 13}	{270, 10}	{275, 13}	{280, 16}	{285, 14}	{290, 11}	{295, 11}	{300, 8}	{305, 4}	{310, 6}	{315, 6}	{320, 10}	{325, 13}	{330, 14}	{335, 12}	{340, 10}	{345, 10}	{350, 9}	{355, 7}	{360, 7}	{365, 9}	{370, 9}	{375, 15}	{380, 10}	{385, 9}	{390, 2}	{395, 6}	{400, 6}	{405, 5}	{410, 8}	{415, 10}	{420, 17}	{425, 12}	{430, 9}	{435, 10}	{440, 7}	{445, 4}	{450, 6}	{455, 14}	{460, 14}	{465, 8}	{470, 11}	{475, 9}	{480, 9}	{485, 10}	{490, 14}	{495, 9}	{500, 12}	{}	{0, 10}	{5, 9}	{10, 9}	{15, 10}	{20, 11}	{25, 6}	{30, 8}	{35, 10}	{40, 9}	{45, 7}	{50, 5}	{55, 9}	{60, 5}	{65, 7}	{70, 8}	{75, 13}	{80, 14}	{85, 10}	{90, 11}	{95, 12}	{100, 12}	{105, 16}	{110, 14}	{115, 16}	{120, 13}	{125, 15}	{130, 15}	{135, 16}	{140, 9}	{145, 10}	{150, 12}	{155, 8}	{160, 7}	{165, 8}	{170, 7}	{175, 7}	{180, 6}	{185, 7}	{190, 9}	{195, 8}	{200, 9}	{205, 8}	{210, 9}	{215, 9}	{220, 7}	{225, 10}	{230, 10}	{235, 9}	{240, 6}	{245, 8}	{250, 10}	{255, 11}	{260, 15}	{265, 14}	{270, 11}	{275, 12}	{280, 10}	{285, 11}	{290, 9}	{295, 13}	{300, 11}	{305, 10}	{310, 13}	{315, 11}	{320, 16}	{325, 16}	{330, 15}	{335, 13}	{340, 12}	{345, 10}	{350, 7}	{355, 9}	{360, 10}	{365, 12}	{370, 10}	{375, 14}	{380, 8}	{385, 6}	{390, 9}	{395, 3}	{400, 5}	{405, 10}	{410, 12}	{415, 9}	{420, 9}	{425, 8}	{430, 10}	{435, 12}	{440, 14}	{445, 12}	{450, 13}	{455, 14}	{460, 12}	{465, 9}	{470, 6}	{475, 4}	{480, 6}	{485, 6}	{490, 5}	{495, 5}	{500, 12}	{}	{0, 10}	{5, 11}	{10, 12}	{15, 10}	{20, 9}	{25, 10}	{30, 9}	{35, 14}	{40, 13}	{45, 12}	{50, 15}	{55, 16}	{60, 17}	{65, 11}	{70, 8}	{75, 7}	{80, 8}	{85, 8}	{90, 7}	{95, 12}	{100, 11}	{105, 10}	{110, 11}	{115, 9}	{120, 10}	{125, 11}	{130, 9}	{135, 12}	{140, 8}	{145, 8}	{150, 7}	{155, 6}	{160, 7}	{165, 6}	{170, 10}	{175, 8}	{180, 7}	{185, 8}	{190, 6}	{195, 6}	{200, 8}	{205, 8}	{210, 9}	{215, 11}	{220, 15}	{225, 12}	{230, 8}	{235, 7}	{240, 10}	{245, 9}	{250, 9}	{255, 7}	{260, 13}	{265, 14}	{270, 18}	{275, 14}	{280, 13}	{285, 8}	{290, 8}	{295, 7}	{300, 10}	{305, 9}	{310, 10}	{315, 6}	{320, 8}	{325, 10}	{330, 9}	{335, 10}	{340, 9}	{345, 7}	{350, 6}	{355, 8}	{360, 11}	{365, 11}	{370, 14}	{375, 11}	{380, 11}	{385, 9}	{390, 9}	{395, 7}	{400, 9}	{405, 9}	{410, 13}	{415, 6}	{420, 7}	{425, 11}	{430, 11}	{435, 13}	{440, 11}	{445, 7}	{450, 9}	{455, 14}	{460, 15}	{465, 9}	{470, 9}	{475, 6}	{480, 6}	{485, 11}	{490, 9}	{495, 7}	{500, 8}	{}	{0, 10}	{5, 8}	{10, 6}	{15, 7}	{20, 15}	{25, 19}	{30, 15}	{35, 13}	{40, 7}	{45, 7}	{50, 9}	{55, 11}	{60, 14}	{65, 10}	{70, 9}	{75, 8}	{80, 6}	{85, 7}	{90, 8}	{95, 10}	{100, 7}	{105, 6}	{110, 11}	{115, 14}	{120, 10}	{125, 11}	{130, 17}	{135, 12}	{140, 10}	{145, 12}	{150, 11}	{155, 13}	{160, 16}	{165, 14}	{170, 14}	{175, 11}	{180, 9}	{185, 11}	{190, 12}	{195, 12}	{200, 12}	{205, 11}	{210, 11}	{215, 6}	{220, 7}	{225, 9}	{230, 11}	{235, 17}	{240, 16}	{245, 19}	{250, 19}	{255, 18}	{260, 10}	{265, 12}	{270, 13}	{275, 11}	{280, 12}	{285, 12}	{290, 12}	{295, 11}	{300, 8}	{305, 4}	{310, 6}	{315, 7}	{320, 10}	{325, 10}	{330, 12}	{335, 8}	{340, 11}	{345, 10}	{350, 13}	{355, 14}	{360, 14}	{365, 15}	{370, 15}	{375, 11}	{380, 7}	{385, 9}	{390, 16}	{395, 11}	{400, 11}	{405, 8}	{410, 8}	{415, 10}	{420, 12}	{425, 12}	{430, 14}	{435, 14}	{440, 12}	{445, 13}	{450, 12}	{455, 10}	{460, 7}	{465, 8}	{470, 5}	{475, 5}	{480, 5}	{485, 9}	{490, 12}	{495, 12}	{500, 11}	{}	{0, 10}	{5, 10}	{10, 9}	{15, 11}	{20, 10}	{25, 12}	{30, 10}	{35, 14}	{40, 15}	{45, 12}	{50, 9}	{55, 7}	{60, 10}	{65, 9}	{70, 11}	{75, 8}	{80, 8}	{85, 10}	{90, 14}	{95, 14}	{100, 8}	{105, 8}	{110, 8}	{115, 6}	{120, 9}	{125, 10}	{130, 9}	{135, 8}	{140, 12}	{145, 9}	{150, 9}	{155, 6}	{160, 6}	{165, 6}	{170, 7}	{175, 3}	{180, 3}	{185, 5}	{190, 9}	{195, 11}	{200, 12}	{205, 10}	{210, 10}	{215, 8}	{220, 10}	{225, 7}	{230, 6}	{235, 5}	{240, 9}	{245, 7}	{250, 6}	{255, 7}	{260, 7}	{265, 14}	{270, 10}	{275, 11}	{280, 13}	{285, 11}	{290, 11}	{295, 8}	{300, 11}	{305, 14}	{310, 12}	{315, 17}	{320, 16}	{325, 19}	{330, 15}	{335, 13}	{340, 11}	{345, 7}	{350, 7}	{355, 8}	{360, 8}	{365, 6}	{370, 7}	{375, 8}	{380, 8}	{385, 12}	{390, 11}	{395, 9}	{400, 10}	{405, 14}	{410, 14}	{415, 13}	{420, 8}	{425, 11}	{430, 11}	{435, 10}	{440, 10}	{445, 8}	{450, 8}	{455, 3}	{460, 6}	{465, 10}	{470, 15}	{475, 9}	{480, 8}	{485, 6}	{490, 11}	{495, 11}	{500, 8}	{}	{0, 10}	{5, 11}	{10, 11}	{15, 12}	{20, 9}	{25, 5}	{30, 9}	{35, 8}	{40, 7}	{45, 7}	{50, 8}	{55, 5}	{60, 6}	{65, 7}	{70, 9}	{75, 5}	{80, 7}	{85, 11}	{90, 4}	{95, 8}	{100, 9}	{105, 10}	{110, 10}	{115, 8}	{120, 11}	{125, 9}	{130, 11}	{135, 7}	{140, 7}	{145, 3}	{150, 8}	{155, 10}	{160, 11}	{165, 7}	{170, 6}	{175, 8}	{180, 7}	{185, 6}	{190, 6}	{195, 9}	{200, 8}	{205, 15}	{210, 10}	{215, 8}	{220, 9}	{225, 10}	{230, 6}	{235, 12}	{240, 16}	{245, 10}	{250, 10}	{255, 10}	{260, 11}	{265, 15}	{270, 15}	{275, 14}	{280, 14}	{285, 8}	{290, 10}	{295, 9}	{300, 13}	{305, 7}	{310, 7}	{315, 8}	{320, 9}	{325, 5}	{330, 8}	{335, 7}	{340, 6}	{345, 9}	{350, 8}	{355, 13}	{360, 12}	{365, 5}	{370, 7}	{375, 8}	{380, 10}	{385, 7}	{390, 10}	{395, 11}	{400, 11}	{405, 7}	{410, 9}	{415, 9}	{420, 10}	{425, 11}	{430, 8}	{435, 8}	{440, 9}	{445, 11}	{450, 14}	{455, 6}	{460, 4}	{465, 5}	{470, 6}	{475, 3}	{480, 5}	{485, 5}	{490, 7}	{495, 8}	{500, 8}	{}	{0, 10}	{5, 8}	{10, 13}	{15, 11}	{20, 11}	{25, 10}	{30, 10}	{35, 9}	{40, 9}	{45, 6}	{50, 11}	{55, 11}	{60, 12}	{65, 16}	{70, 17}	{75, 14}	{80, 11}	{85, 9}	{90, 10}	{95, 9}	{100, 10}	{105, 12}	{110, 11}	{115, 6}	{120, 9}	{125, 12}	{130, 9}	{135, 3}	{140, 5}	{145, 10}	{150, 9}	{155, 7}	{160, 8}	{165, 8}	{170, 7}	{175, 8}	{180, 7}	{185, 6}	{190, 11}	{195, 12}	{200, 8}	{205, 8}	{210, 10}	{215, 10}	{220, 5}	{225, 6}	{230, 5}	{235, 5}	{240, 4}	{245, 5}	{250, 9}	{255, 11}	{260, 8}	{265, 6}	{270, 7}	{275, 8}	{280, 10}	{285, 11}	{290, 9}	{295, 11}	{300, 15}	{305, 9}	{310, 7}	{315, 9}	{320, 8}	{325, 7}	{330, 5}	{335, 7}	{340, 5}	{345, 6}	{350, 4}	{355, 8}	{360, 7}	{365, 10}	{370, 14}	{375, 10}	{380, 11}	{385, 10}	{390, 12}	{395, 11}	{400, 8}	{405, 7}	{410, 8}	{415, 11}	{420, 17}	{425, 15}	{430, 11}	{435, 7}	{440, 7}	{445, 11}	{450, 9}	{455, 12}	{460, 12}	{465, 8}	{470, 7}	{475, 8}	{480, 9}	{485, 10}	{490, 6}	{495, 9}	{500, 9}	{}	{0, 10}	{5, 12}	{10, 11}	{15, 11}	{20, 12}	{25, 9}	{30, 9}	{35, 12}	{40, 10}	{45, 13}	{50, 6}	{55, 4}	{60, 7}	{65, 12}	{70, 14}	{75, 7}	{80, 4}	{85, 7}	{90, 9}	{95, 6}	{100, 5}	{105, 7}	{110, 7}	{115, 8}	{120, 7}	{125, 8}	{130, 8}	{135, 9}	{140, 10}	{145, 12}	{150, 15}	{155, 14}	{160, 12}	{165, 13}	{170, 9}	{175, 11}	{180, 11}	{185, 9}	{190, 8}	{195, 13}	{200, 15}	{205, 15}	{210, 17}	{215, 11}	{220, 10}	{225, 17}	{230, 12}	{235, 12}	{240, 10}	{245, 14}	{250, 13}	{255, 17}	{260, 13}	{265, 11}	{270, 11}	{275, 8}	{280, 7}	{285, 9}	{290, 12}	{295, 9}	{300, 5}	{305, 6}	{310, 4}	{315, 5}	{320, 10}	{325, 5}	{330, 6}	{335, 14}	{340, 11}	{345, 11}	{350, 9}	{355, 10}	{360, 9}	{365, 10}	{370, 11}	{375, 15}	{380, 13}	{385, 11}	{390, 9}	{395, 13}	{400, 17}	{405, 17}	{410, 17}	{415, 18}	{420, 12}	{425, 7}	{430, 5}	{435, 8}	{440, 6}	{445, 7}	{450, 8}	{455, 7}	{460, 3}	{465, 7}	{470, 8}	{475, 10}	{480, 14}	{485, 15}	{490, 10}	{495, 12}	{500, 10}	{}	{0, 10}	{5, 10}	{10, 13}	{15, 12}	{20, 9}	{25, 12}	{30, 12}	{35, 7}	{40, 10}	{45, 11}	{50, 9}	{55, 7}	{60, 9}	{65, 6}	{70, 5}	{75, 7}	{80, 6}	{85, 8}	{90, 9}	{95, 10}	{100, 13}	{105, 8}	{110, 8}	{115, 6}	{120, 8}	{125, 5}	{130, 11}	{135, 12}	{140, 11}	{145, 13}	{150, 14}	{155, 13}	{160, 7}	{165, 8}	{170, 12}	{175, 9}	{180, 11}	{185, 10}	{190, 9}	{195, 7}	{200, 4}	{205, 7}	{210, 7}	{215, 8}	{220, 13}	{225, 16}	{230, 16}	{235, 10}	{240, 14}	{245, 17}	{250, 14}	{255, 11}	{260, 7}	{265, 4}	{270, 10}	{275, 10}	{280, 7}	{285, 10}	{290, 8}	{295, 8}	{300, 7}	{305, 7}	{310, 8}	{315, 8}	{320, 9}	{325, 6}	{330, 10}	{335, 10}	{340, 10}	{345, 9}	{350, 11}	{355, 10}	{360, 9}	{365, 11}	{370, 9}	{375, 9}	{380, 7}	{385, 10}	{390, 11}	{395, 5}	{400, 8}	{405, 13}	{410, 10}	{415, 10}	{420, 13}	{425, 14}	{430, 11}	{435, 7}	{440, 4}	{445, 5}	{450, 7}	{455, 8}	{460, 13}	{465, 6}	{470, 6}	{475, 8}	{480, 6}	{485, 5}	{490, 6}	{495, 9}	{500, 12}	{}	{0, 10}	{5, 7}	{10, 6}	{15, 7}	{20, 8}	{25, 8}	{30, 11}	{35, 7}	{40, 9}	{45, 5}	{50, 4}	{55, 6}	{60, 6}	{65, 3}	{70, 5}	{75, 6}	{80, 11}	{85, 10}	{90, 6}	{95, 6}	{100, 9}	{105, 7}	{110, 8}	{115, 8}	{120, 8}	{125, 10}	{130, 9}	{135, 10}	{140, 12}	{145, 5}	{150, 7}	{155, 8}	{160, 12}	{165, 9}	{170, 8}	{175, 7}	{180, 12}	{185, 15}	{190, 13}	{195, 7}	{200, 10}	{205, 12}	{210, 10}	{215, 10}	{220, 8}	{225, 5}	{230, 6}	{235, 5}	{240, 5}	{245, 7}	{250, 9}	{255, 12}	{260, 8}	{265, 8}	{270, 7}	{275, 9}	{280, 9}	{285, 3}	{290, 7}	{295, 3}	{300, 4}	{305, 9}	{310, 11}	{315, 9}	{320, 9}	{325, 13}	{330, 16}	{335, 17}	{340, 20}	{345, 13}	{350, 9}	{355, 10}	{360, 10}	{365, 10}	{370, 9}	{375, 9}	{380, 15}	{385, 17}	{390, 19}	{395, 13}	{400, 13}	{405, 13}	{410, 16}	{415, 14}	{420, 15}	{425, 11}	{430, 9}	{435, 8}	{440, 10}	{445, 14}	{450, 14}	{455, 9}	{460, 13}	{465, 9}	{470, 10}	{475, 9}	{480, 5}	{485, 10}	{490, 8}	{495, 6}	{500, 8}	{}	{0, 10}	{5, 8}	{10, 8}	{15, 8}	{20, 9}	{25, 8}	{30, 9}	{35, 9}	{40, 12}	{45, 8}	{50, 7}	{55, 8}	{60, 10}	{65, 12}	{70, 11}	{75, 7}	{80, 6}	{85, 6}	{90, 7}	{95, 6}	{100, 7}	{105, 9}	{110, 8}	{115, 9}	{120, 9}	{125, 13}	{130, 12}	{135, 18}	{140, 19}	{145, 13}	{150, 12}	{155, 12}	{160, 10}	{165, 12}	{170, 11}	{175, 11}	{180, 12}	{185, 9}	{190, 14}	{195, 12}	{200, 8}	{205, 12}	{210, 12}	{215, 11}	{220, 9}	{225, 10}	{230, 14}	{235, 9}	{240, 12}	{245, 12}	{250, 10}	{255, 13}	{260, 13}	{265, 11}	{270, 7}	{275, 8}	{280, 10}	{285, 9}	{290, 9}	{295, 13}	{300, 7}	{305, 12}	{310, 14}	{315, 9}	{320, 11}	{325, 11}	{330, 12}	{335, 11}	{340, 9}	{345, 8}	{350, 8}	{355, 13}	{360, 9}	{365, 9}	{370, 5}	{375, 5}	{380, 7}	{385, 4}	{390, 5}	{395, 3}	{400, 3}	{405, 3}	{410, 4}	{415, 5}	{420, 5}	{425, 8}	{430, 14}	{435, 10}	{440, 8}	{445, 8}	{450, 7}	{455, 7}	{460, 4}	{465, 6}	{470, 10}	{475, 11}	{480, 14}	{485, 12}	{490, 12}	{495, 12}	{500, 9}	{}	{0, 10}	{5, 7}	{10, 8}	{15, 9}	{20, 13}	{25, 8}	{30, 10}	{35, 9}	{40, 9}	{45, 14}	{50, 12}	{55, 10}	{60, 10}	{65, 8}	{70, 9}	{75, 12}	{80, 10}	{85, 12}	{90, 13}	{95, 9}	{100, 9}	{105, 11}	{110, 13}	{115, 12}	{120, 13}	{125, 15}	{130, 16}	{135, 13}	{140, 13}	{145, 15}	{150, 14}	{155, 11}	{160, 7}	{165, 7}	{170, 11}	{175, 10}	{180, 11}	{185, 10}	{190, 15}	{195, 16}	{200, 15}	{205, 18}	{210, 19}	{215, 16}	{220, 15}	{225, 17}	{230, 17}	{235, 10}	{240, 7}	{245, 6}	{250, 5}	{255, 12}	{260, 10}	{265, 11}	{270, 11}	{275, 11}	{280, 14}	{285, 12}	{290, 6}	{295, 11}	{300, 13}	{305, 12}	{310, 12}	{315, 11}	{320, 11}	{325, 9}	{330, 10}	{335, 9}	{340, 8}	{345, 9}	{350, 10}	{355, 12}	{360, 7}	{365, 4}	{370, 8}	{375, 10}	{380, 8}	{385, 10}	{390, 10}	{395, 15}	{400, 11}	{405, 14}	{410, 14}	{415, 15}	{420, 14}	{425, 13}	{430, 16}	{435, 8}	{440, 7}	{445, 8}	{450, 7}	{455, 6}	{460, 8}	{465, 9}	{470, 8}	{475, 11}	{480, 7}	{485, 7}	{490, 13}	{495, 16}	{500, 9}	{}	{0, 10}	{5, 10}	{10, 10}	{15, 16}	{20, 16}	{25, 10}	{30, 12}	{35, 15}	{40, 9}	{45, 12}	{50, 10}	{55, 10}	{60, 9}	{65, 6}	{70, 8}	{75, 10}	{80, 11}	{85, 13}	{90, 9}	{95, 6}	{100, 7}	{105, 3}	{110, 6}	{115, 8}	{120, 9}	{125, 13}	{130, 10}	{135, 9}	{140, 12}	{145, 14}	{150, 13}	{155, 16}	{160, 16}	{165, 17}	{170, 14}	{175, 15}	{180, 9}	{185, 10}	{190, 13}	{195, 11}	{200, 13}	{205, 10}	{210, 9}	{215, 11}	{220, 9}	{225, 8}	{230, 4}	{235, 4}	{240, 8}	{245, 10}	{250, 11}	{255, 10}	{260, 12}	{265, 8}	{270, 11}	{275, 9}	{280, 11}	{285, 11}	{290, 9}	{295, 12}	{300, 8}	{305, 9}	{310, 8}	{315, 7}	{320, 7}	{325, 8}	{330, 9}	{335, 10}	{340, 10}	{345, 4}	{350, 3}	{355, 4}	{360, 7}	{365, 7}	{370, 9}	{375, 3}	{380, 7}	{385, 8}	{390, 9}	{395, 9}	{400, 11}	{405, 6}	{410, 12}	{415, 11}	{420, 13}	{425, 16}	{430, 14}	{435, 11}	{440, 10}	{445, 9}	{450, 6}	{455, 11}	{460, 9}	{465, 11}	{470, 7}	{475, 10}	{480, 7}	{485, 5}	{490, 6}	{495, 11}	{500, 9}	{}	{0, 10}	{5, 8}	{10, 8}	{15, 9}	{20, 9}	{25, 4}	{30, 6}	{35, 7}	{40, 7}	{45, 6}	{50, 5}	{55, 9}	{60, 9}	{65, 14}	{70, 11}	{75, 9}	{80, 8}	{85, 6}	{90, 10}	{95, 10}	{100, 8}	{105, 9}	{110, 12}	{115, 13}	{120, 13}	{125, 10}	{130, 7}	{135, 8}	{140, 7}	{145, 5}	{150, 6}	{155, 11}	{160, 13}	{165, 10}	{170, 11}	{175, 10}	{180, 10}	{185, 16}	{190, 17}	{195, 19}	{200, 15}	{205, 7}	{210, 10}	{215, 12}	{220, 12}	{225, 11}	{230, 11}	{235, 9}	{240, 7}	{245, 14}	{250, 8}	{255, 8}	{260, 11}	{265, 10}	{270, 7}	{275, 10}	{280, 10}	{285, 6}	{290, 5}	{295, 7}	{300, 11}	{305, 8}	{310, 9}	{315, 9}	{320, 3}	{325, 9}	{330, 9}	{335, 10}	{340, 6}	{345, 12}	{350, 12}	{355, 10}	{360, 9}	{365, 8}	{370, 11}	{375, 13}	{380, 11}	{385, 9}	{390, 8}	{395, 6}	{400, 9}	{405, 11}	{410, 8}	{415, 10}	{420, 8}	{425, 9}	{430, 9}	{435, 11}	{440, 10}	{445, 9}	{450, 11}	{455, 4}	{460, 9}	{465, 8}	{470, 7}	{475, 9}	{480, 9}	{485, 8}	{490, 6}	{495, 6}	{500, 7}	{}	{0, 10}	{5, 10}	{10, 8}	{15, 5}	{20, 5}	{25, 8}	{30, 7}	{35, 11}	{40, 10}	{45, 6}	{50, 4}	{55, 9}	{60, 11}	{65, 13}	{70, 16}	{75, 12}	{80, 10}	{85, 8}	{90, 6}	{95, 6}	{100, 12}	{105, 13}	{110, 14}	{115, 13}	{120, 16}	{125, 13}	{130, 10}	{135, 6}	{140, 9}	{145, 17}	{150, 16}	{155, 15}	{160, 10}	{165, 11}	{170, 15}	{175, 14}	{180, 11}	{185, 5}	{190, 6}	{195, 7}	{200, 8}	{205, 10}	{210, 12}	{215, 9}	{220, 8}	{225, 10}	{230, 11}	{235, 16}	{240, 15}	{245, 8}	{250, 8}	{255, 12}	{260, 13}	{265, 10}	{270, 12}	{275, 15}	{280, 9}	{285, 9}	{290, 9}	{295, 6}	{300, 7}	{305, 7}	{310, 4}	{315, 4}	{320, 5}	{325, 4}	{330, 5}	{335, 7}	{340, 6}	{345, 9}	{350, 10}	{355, 8}	{360, 10}	{365, 9}	{370, 9}	{375, 13}	{380, 13}	{385, 7}	{390, 5}	{395, 8}	{400, 9}	{405, 9}	{410, 11}	{415, 9}	{420, 12}	{425, 11}	{430, 10}	{435, 10}	{440, 10}	{445, 7}	{450, 11}	{455, 11}	{460, 8}	{465, 10}	{470, 10}	{475, 11}	{480, 10}	{485, 12}	{490, 13}	{495, 11}	{500, 7}	{}	{0, 10}	{5, 6}	{10, 6}	{15, 9}	{20, 8}	{25, 7}	{30, 12}	{35, 14}	{40, 11}	{45, 10}	{50, 11}	{55, 11}	{60, 11}	{65, 9}	{70, 11}	{75, 12}	{80, 12}	{85, 11}	{90, 13}	{95, 13}	{100, 9}	{105, 11}	{110, 10}	{115, 8}	{120, 8}	{125, 7}	{130, 9}	{135, 7}	{140, 10}	{145, 6}	{150, 5}	{155, 7}	{160, 7}	{165, 8}	{170, 7}	{175, 10}	{180, 10}	{185, 11}	{190, 13}	{195, 11}	{200, 18}	{205, 12}	{210, 6}	{215, 6}	{220, 9}	{225, 9}	{230, 5}	{235, 13}	{240, 16}	{245, 10}	{250, 9}	{255, 11}	{260, 11}	{265, 11}	{270, 9}	{275, 10}	{280, 16}	{285, 7}	{290, 8}	{295, 10}	{300, 9}	{305, 13}	{310, 15}	{315, 16}	{320, 16}	{325, 13}	{330, 13}	{335, 7}	{340, 8}	{345, 10}	{350, 14}	{355, 15}	{360, 11}	{365, 5}	{370, 3}	{375, 5}	{380, 8}	{385, 11}	{390, 11}	{395, 6}	{400, 8}	{405, 9}	{410, 9}	{415, 10}	{420, 10}	{425, 6}	{430, 6}	{435, 7}	{440, 10}	{445, 10}	{450, 10}	{455, 10}	{460, 11}	{465, 7}	{470, 5}	{475, 7}	{480, 11}	{485, 9}	{490, 12}	{495, 14}	{500, 13}	{}	{0, 10}	{5, 9}	{10, 10}	{15, 8}	{20, 5}	{25, 7}	{30, 7}	{35, 9}	{40, 9}	{45, 8}	{50, 11}	{55, 9}	{60, 9}	{65, 7}	{70, 11}	{75, 11}	{80, 9}	{85, 9}	{90, 7}	{95, 5}	{100, 4}	{105, 4}	{110, 7}	{115, 5}	{120, 9}	{125, 8}	{130, 13}	{135, 14}	{140, 13}	{145, 11}	{150, 14}	{155, 8}	{160, 7}	{165, 9}	{170, 10}	{175, 9}	{180, 11}	{185, 12}	{190, 13}	{195, 10}	{200, 6}	{205, 7}	{210, 5}	{215, 4}	{220, 7}	{225, 9}	{230, 10}	{235, 12}	{240, 10}	{245, 8}	{250, 6}	{255, 7}	{260, 5}	{265, 9}	{270, 10}	{275, 8}	{280, 9}	{285, 9}	{290, 13}	{295, 13}	{300, 12}	{305, 10}	{310, 11}	{315, 11}	{320, 8}	{325, 10}	{330, 10}	{335, 12}	{340, 11}	{345, 14}	{350, 11}	{355, 5}	{360, 8}	{365, 11}	{370, 9}	{375, 7}	{380, 8}	{385, 10}	{390, 9}	{395, 8}	{400, 11}	{405, 7}	{410, 6}	{415, 6}	{420, 5}	{425, 8}	{430, 4}	{435, 5}	{440, 5}	{445, 6}	{450, 10}	{455, 8}	{460, 11}	{465, 14}	{470, 13}	{475, 9}	{480, 7}	{485, 12}	{490, 11}	{495, 11}	{500, 10}	{}	{0, 10}	{5, 10}	{10, 9}	{15, 5}	{20, 7}	{25, 8}	{30, 7}	{35, 9}	{40, 13}	{45, 14}	{50, 9}	{55, 5}	{60, 7}	{65, 8}	{70, 10}	{75, 12}	{80, 9}	{85, 8}	{90, 6}	{95, 5}	{100, 7}	{105, 8}	{110, 6}	{115, 11}	{120, 12}	{125, 11}	{130, 11}	{135, 7}	{140, 7}	{145, 6}	{150, 3}	{155, 3}	{160, 9}	{165, 11}	{170, 11}	{175, 10}	{180, 9}	{185, 8}	{190, 12}	{195, 7}	{200, 9}	{205, 9}	{210, 8}	{215, 8}	{220, 8}	{225, 8}	{230, 8}	{235, 7}	{240, 6}	{245, 10}	{250, 9}	{255, 7}	{260, 9}	{265, 6}	{270, 5}	{275, 6}	{280, 10}	{285, 10}	{290, 12}	{295, 12}	{300, 10}	{305, 6}	{310, 6}	{315, 6}	{320, 11}	{325, 10}	{330, 16}	{335, 16}	{340, 14}	{345, 20}	{350, 14}	{355, 11}	{360, 11}	{365, 9}	{370, 6}	{375, 7}	{380, 9}	{385, 8}	{390, 9}	{395, 9}	{400, 6}	{405, 6}	{410, 8}	{415, 11}	{420, 10}	{425, 10}	{430, 9}	{435, 9}	{440, 6}	{445, 14}	{450, 15}	{455, 17}	{460, 10}	{465, 15}	{470, 16}	{475, 18}	{480, 15}	{485, 13}	{490, 8}	{495, 7}	{500, 10}	{}	{0, 10}	{5, 11}	{10, 11}	{15, 8}	{20, 10}	{25, 10}	{30, 8}	{35, 11}	{40, 11}	{45, 11}	{50, 7}	{55, 9}	{60, 10}	{65, 13}	{70, 13}	{75, 10}	{80, 3}	{85, 6}	{90, 9}	{95, 10}	{100, 6}	{105, 3}	{110, 3}	{115, 7}	{120, 7}	{125, 7}	{130, 8}	{135, 9}	{140, 8}	{145, 7}	{150, 6}	{155, 7}	{160, 8}	{165, 5}	{170, 6}	{175, 5}	{180, 5}	{185, 5}	{190, 7}	{195, 10}	{200, 8}	{205, 7}	{210, 9}	{215, 15}	{220, 15}	{225, 13}	{230, 15}	{235, 10}	{240, 5}	{245, 7}	{250, 9}	{255, 7}	{260, 6}	{265, 9}	{270, 12}	{275, 12}	{280, 15}	{285, 14}	{290, 15}	{295, 8}	{300, 8}	{305, 7}	{310, 7}	{315, 7}	{320, 9}	{325, 11}	{330, 10}	{335, 10}	{340, 14}	{345, 9}	{350, 11}	{355, 10}	{360, 10}	{365, 9}	{370, 13}	{375, 13}	{380, 10}	{385, 10}	{390, 5}	{395, 7}	{400, 4}	{405, 7}	{410, 6}	{415, 7}	{420, 8}	{425, 12}	{430, 12}	{435, 17}	{440, 11}	{445, 10}	{450, 10}	{455, 9}	{460, 8}	{465, 9}	{470, 10}	{475, 9}	{480, 11}	{485, 8}	{490, 9}	{495, 9}	{500, 11}	{}	{0, 10}	{5, 12}	{10, 11}	{15, 12}	{20, 14}	{25, 11}	{30, 10}	{35, 4}	{40, 5}	{45, 7}	{50, 9}	{55, 10}	{60, 8}	{65, 11}	{70, 17}	{75, 13}	{80, 14}	{85, 15}	{90, 15}	{95, 13}	{100, 15}	{105, 10}	{110, 9}	{115, 12}	{120, 13}	{125, 10}	{130, 7}	{135, 6}	{140, 8}	{145, 8}	{150, 10}	{155, 10}	{160, 9}	{165, 9}	{170, 10}	{175, 14}	{180, 11}	{185, 12}	{190, 14}	{195, 10}	{200, 7}	{205, 9}	{210, 9}	{215, 9}	{220, 9}	{225, 10}	{230, 11}	{235, 11}	{240, 12}	{245, 9}	{250, 8}	{255, 13}	{260, 16}	{265, 9}	{270, 12}	{275, 13}	{280, 9}	{285, 14}	{290, 15}	{295, 16}	{300, 13}	{305, 13}	{310, 11}	{315, 8}	{320, 12}	{325, 13}	{330, 11}	{335, 8}	{340, 8}	{345, 11}	{350, 10}	{355, 12}	{360, 9}	{365, 8}	{370, 6}	{375, 8}	{380, 10}	{385, 10}	{390, 15}	{395, 13}	{400, 8}	{405, 9}	{410, 8}	{415, 8}	{420, 9}	{425, 10}	{430, 10}	{435, 9}	{440, 7}	{445, 10}	{450, 14}	{455, 13}	{460, 10}	{465, 9}	{470, 14}	{475, 9}	{480, 12}	{485, 13}	{490, 11}	{495, 14}	{500, 17}	{}	{0, 10}	{5, 9}	{10, 7}	{15, 6}	{20, 5}	{25, 8}	{30, 11}	{35, 12}	{40, 9}	{45, 8}	{50, 9}	{55, 7}	{60, 10}	{65, 12}	{70, 9}	{75, 9}	{80, 5}	{85, 4}	{90, 4}	{95, 6}	{100, 8}	{105, 7}	{110, 8}	{115, 10}	{120, 12}	{125, 14}	{130, 12}	{135, 7}	{140, 7}	{145, 8}	{150, 9}	{155, 10}	{160, 11}	{165, 11}	{170, 12}	{175, 14}	{180, 12}	{185, 13}	{190, 9}	{195, 10}	{200, 13}	{205, 13}	{210, 13}	{215, 12}	{220, 10}	{225, 10}	{230, 14}	{235, 11}	{240, 10}	{245, 7}	{250, 7}	{255, 12}	{260, 13}	{265, 11}	{270, 10}	{275, 13}	{280, 17}	{285, 12}	{290, 6}	{295, 7}	{300, 7}	{305, 7}	{310, 10}	{315, 9}	{320, 8}	{325, 4}	{330, 4}	{335, 2}	{340, 2}	{345, 5}	{350, 8}	{355, 3}	{360, 7}	{365, 8}	{370, 7}	{375, 9}	{380, 10}	{385, 10}	{390, 13}	{395, 10}	{400, 6}	{405, 6}	{410, 11}	{415, 11}	{420, 9}	{425, 7}	{430, 7}	{435, 10}	{440, 11}	{445, 13}	{450, 13}	{455, 15}	{460, 17}	{465, 12}	{470, 11}	{475, 17}	{480, 12}	{485, 11}	{490, 15}	{495, 15}	{500, 17}	{}	{0, 10}	{5, 10}	{10, 12}	{15, 9}	{20, 9}	{25, 7}	{30, 8}	{35, 13}	{40, 14}	{45, 9}	{50, 7}	{55, 6}	{60, 2}	{65, 1}	{70, 3}	{75, 3}	{80, 6}	{85, 6}	{90, 5}	{95, 4}	{100, 10}	{105, 9}	{110, 11}	{115, 13}	{120, 11}	{125, 12}	{130, 12}	{135, 12}	{140, 16}	{145, 12}	{150, 18}	{155, 15}	{160, 15}	{165, 16}	{170, 14}	{175, 14}	{180, 11}	{185, 12}	{190, 8}	{195, 11}	{200, 6}	{205, 10}	{210, 13}	{215, 14}	{220, 14}	{225, 13}	{230, 9}	{235, 12}	{240, 12}	{245, 12}	{250, 14}	{255, 14}	{260, 13}	{265, 10}	{270, 11}	{275, 11}	{280, 11}	{285, 10}	{290, 7}	{295, 10}	{300, 8}	{305, 9}	{310, 12}	{315, 13}	{320, 10}	{325, 7}	{330, 9}	{335, 9}	{340, 7}	{345, 13}	{350, 12}	{355, 8}	{360, 11}	{365, 12}	{370, 10}	{375, 14}	{380, 14}	{385, 15}	{390, 12}	{395, 12}	{400, 8}	{405, 12}	{410, 11}	{415, 10}	{420, 12}	{425, 13}	{430, 12}	{435, 10}	{440, 18}	{445, 14}	{450, 16}	{455, 13}	{460, 14}	{465, 10}	{470, 11}	{475, 11}	{480, 10}	{485, 10}	{490, 11}	{495, 13}	{500, 15}	{}	{0, 10}	{5, 11}	{10, 12}	{15, 10}	{20, 10}	{25, 10}	{30, 13}	{35, 10}	{40, 10}	{45, 10}	{50, 13}	{55, 21}	{60, 16}	{65, 15}	{70, 8}	{75, 9}	{80, 7}	{85, 4}	{90, 4}	{95, 10}	{100, 9}	{105, 8}	{110, 13}	{115, 12}	{120, 11}	{125, 13}	{130, 11}	{135, 11}	{140, 12}	{145, 13}	{150, 12}	{155, 13}	{160, 17}	{165, 14}	{170, 8}	{175, 13}	{180, 10}	{185, 12}	{190, 14}	{195, 9}	{200, 10}	{205, 11}	{210, 9}	{215, 13}	{220, 14}	{225, 7}	{230, 7}	{235, 8}	{240, 11}	{245, 7}	{250, 8}	{255, 12}	{260, 11}	{265, 11}	{270, 9}	{275, 8}	{280, 10}	{285, 16}	{290, 14}	{295, 9}	{300, 6}	{305, 6}	{310, 4}	{315, 6}	{320, 11}	{325, 11}	{330, 10}	{335, 14}	{340, 11}	{345, 9}	{350, 8}	{355, 7}	{360, 9}	{365, 9}	{370, 16}	{375, 18}	{380, 18}	{385, 15}	{390, 18}	{395, 16}	{400, 9}	{405, 10}	{410, 6}	{415, 6}	{420, 6}	{425, 8}	{430, 9}	{435, 6}	{440, 6}	{445, 8}	{450, 8}	{455, 11}	{460, 6}	{465, 11}	{470, 12}	{475, 11}	{480, 11}	{485, 4}	{490, 5}	{495, 4}	{500, 6}	{}	{0, 10}	{5, 12}	{10, 10}	{15, 11}	{20, 12}	{25, 17}	{30, 14}	{35, 12}	{40, 13}	{45, 12}	{50, 10}	{55, 15}	{60, 10}	{65, 12}	{70, 13}	{75, 10}	{80, 9}	{85, 9}	{90, 10}	{95, 9}	{100, 4}	{105, 5}	{110, 6}	{115, 8}	{120, 9}	{125, 8}	{130, 5}	{135, 7}	{140, 9}	{145, 7}	{150, 8}	{155, 5}	{160, 10}	{165, 10}	{170, 9}	{175, 11}	{180, 10}	{185, 11}	{190, 9}	{195, 8}	{200, 7}	{205, 6}	{210, 9}	{215, 8}	{220, 10}	{225, 10}	{230, 9}	{235, 12}	{240, 14}	{245, 13}	{250, 7}	{255, 6}	{260, 10}	{265, 9}	{270, 6}	{275, 3}	{280, 5}	{285, 6}	{290, 7}	{295, 10}	{300, 12}	{305, 7}	{310, 7}	{315, 5}	{320, 7}	{325, 8}	{330, 9}	{335, 8}	{340, 9}	{345, 13}	{350, 14}	{355, 11}	{360, 10}	{365, 8}	{370, 9}	{375, 9}	{380, 11}	{385, 10}	{390, 9}	{395, 13}	{400, 10}	{405, 9}	{410, 8}	{415, 9}	{420, 10}	{425, 9}	{430, 12}	{435, 11}	{440, 13}	{445, 14}	{450, 10}	{455, 10}	{460, 6}	{465, 6}	{470, 12}	{475, 10}	{480, 9}	{485, 10}	{490, 13}	{495, 12}	{500, 10}	{}	{0, 10}	{5, 6}	{10, 8}	{15, 11}	{20, 14}	{25, 16}	{30, 12}	{35, 7}	{40, 6}	{45, 7}	{50, 10}	{55, 12}	{60, 10}	{65, 6}	{70, 6}	{75, 11}	{80, 11}	{85, 9}	{90, 8}	{95, 8}	{100, 9}	{105, 10}	{110, 9}	{115, 11}	{120, 11}	{125, 15}	{130, 14}	{135, 16}	{140, 13}	{145, 11}	{150, 6}	{155, 11}	{160, 9}	{165, 7}	{170, 6}	{175, 3}	{180, 5}	{185, 8}	{190, 7}	{195, 9}	{200, 8}	{205, 12}	{210, 12}	{215, 11}	{220, 15}	{225, 14}	{230, 15}	{235, 17}	{240, 13}	{245, 11}	{250, 9}	{255, 7}	{260, 8}	{265, 7}	{270, 6}	{275, 7}	{280, 7}	{285, 9}	{290, 7}	{295, 13}	{300, 13}	{305, 8}	{310, 8}	{315, 7}	{320, 9}	{325, 15}	{330, 13}	{335, 7}	{340, 5}	{345, 8}	{350, 10}	{355, 10}	{360, 13}	{365, 11}	{370, 11}	{375, 12}	{380, 13}	{385, 16}	{390, 10}	{395, 16}	{400, 14}	{405, 20}	{410, 18}	{415, 10}	{420, 10}	{425, 10}	{430, 12}	{435, 10}	{440, 10}	{445, 8}	{450, 6}	{455, 6}	{460, 6}	{465, 6}	{470, 8}	{475, 9}	{480, 9}	{485, 13}	{490, 11}	{495, 14}	{500, 17}	{}	{0, 10}	{5, 13}	{10, 15}	{15, 12}	{20, 10}	{25, 11}	{30, 13}	{35, 10}	{40, 11}	{45, 15}	{50, 11}	{55, 9}	{60, 6}	{65, 10}	{70, 8}	{75, 7}	{80, 5}	{85, 5}	{90, 5}	{95, 11}	{100, 11}	{105, 12}	{110, 9}	{115, 10}	{120, 12}	{125, 6}	{130, 7}	{135, 8}	{140, 10}	{145, 11}	{150, 13}	{155, 8}	{160, 13}	{165, 9}	{170, 14}	{175, 8}	{180, 7}	{185, 7}	{190, 11}	{195, 7}	{200, 10}	{205, 8}	{210, 6}	{215, 8}	{220, 6}	{225, 8}	{230, 7}	{235, 9}	{240, 9}	{245, 13}	{250, 15}	{255, 16}	{260, 16}	{265, 12}	{270, 15}	{275, 13}	{280, 12}	{285, 14}	{290, 10}	{295, 10}	{300, 11}	{305, 8}	{310, 7}	{315, 6}	{320, 9}	{325, 9}	{330, 10}	{335, 9}	{340, 3}	{345, 5}	{350, 5}	{355, 6}	{360, 5}	{365, 10}	{370, 9}	{375, 12}	{380, 9}	{385, 10}	{390, 15}	{395, 13}	{400, 11}	{405, 11}	{410, 11}	{415, 10}	{420, 9}	{425, 9}	{430, 10}	{435, 11}	{440, 17}	{445, 12}	{450, 13}	{455, 7}	{460, 5}	{465, 4}	{470, 8}	{475, 4}	{480, 5}	{485, 10}	{490, 9}	{495, 9}	{500, 9}	{}	{0, 10}	{5, 9}	{10, 11}	{15, 10}	{20, 15}	{25, 16}	{30, 14}	{35, 15}	{40, 12}	{45, 14}	{50, 12}	{55, 11}	{60, 10}	{65, 9}	{70, 11}	{75, 10}	{80, 9}	{85, 10}	{90, 15}	{95, 14}	{100, 14}	{105, 10}	{110, 16}	{115, 11}	{120, 11}	{125, 8}	{130, 8}	{135, 8}	{140, 5}	{145, 7}	{150, 8}	{155, 6}	{160, 4}	{165, 9}	{170, 12}	{175, 10}	{180, 11}	{185, 8}	{190, 6}	{195, 10}	{200, 8}	{205, 5}	{210, 8}	{215, 11}	{220, 12}	{225, 13}	{230, 16}	{235, 14}	{240, 18}	{245, 12}	{250, 14}	{255, 16}	{260, 14}	{265, 17}	{270, 14}	{275, 16}	{280, 11}	{285, 12}	{290, 10}	{295, 10}	{300, 10}	{305, 12}	{310, 15}	{315, 11}	{320, 10}	{325, 9}	{330, 10}	{335, 5}	{340, 9}	{345, 10}	{350, 6}	{355, 10}	{360, 6}	{365, 4}	{370, 6}	{375, 8}	{380, 9}	{385, 13}	{390, 13}	{395, 10}	{400, 10}	{405, 6}	{410, 9}	{415, 13}	{420, 14}	{425, 11}	{430, 12}	{435, 17}	{440, 14}	{445, 17}	{450, 15}	{455, 14}	{460, 15}	{465, 11}	{470, 10}	{475, 8}	{480, 12}	{485, 9}	{490, 10}	{495, 12}	{500, 8}	{}	{0, 10}	{5, 14}	{10, 11}	{15, 15}	{20, 14}	{25, 10}	{30, 12}	{35, 10}	{40, 11}	{45, 8}	{50, 11}	{55, 14}	{60, 9}	{65, 16}	{70, 13}	{75, 8}	{80, 9}	{85, 11}	{90, 14}	{95, 17}	{100, 15}	{105, 18}	{110, 11}	{115, 10}	{120, 11}	{125, 9}	{130, 14}	{135, 15}	{140, 13}	{145, 15}	{150, 15}	{155, 11}	{160, 19}	{165, 14}	{170, 10}	{175, 9}	{180, 12}	{185, 13}	{190, 14}	{195, 11}	{200, 16}	{205, 10}	{210, 12}	{215, 10}	{220, 11}	{225, 6}	{230, 5}	{235, 5}	{240, 9}	{245, 5}	{250, 6}	{255, 12}	{260, 10}	{265, 9}	{270, 7}	{275, 8}	{280, 10}	{285, 8}	{290, 6}	{295, 7}	{300, 13}	{305, 13}	{310, 11}	{315, 10}	{320, 7}	{325, 8}	{330, 11}	{335, 5}	{340, 10}	{345, 8}	{350, 7}	{355, 6}	{360, 7}	{365, 11}	{370, 11}	{375, 13}	{380, 13}	{385, 15}	{390, 14}	{395, 12}	{400, 11}	{405, 7}	{410, 11}	{415, 10}	{420, 6}	{425, 7}	{430, 7}	{435, 5}	{440, 7}	{445, 8}	{450, 9}	{455, 8}	{460, 15}	{465, 11}	{470, 13}	{475, 15}	{480, 13}	{485, 12}	{490, 10}	{495, 13}	{500, 12}	{}	{0, 10}	{5, 11}	{10, 8}	{15, 12}	{20, 10}	{25, 6}	{30, 6}	{35, 4}	{40, 7}	{45, 11}	{50, 9}	{55, 9}	{60, 9}	{65, 8}	{70, 9}	{75, 20}	{80, 25}	{85, 13}	{90, 11}	{95, 6}	{100, 7}	{105, 8}	{110, 7}	{115, 8}	{120, 8}	{125, 6}	{130, 8}	{135, 11}	{140, 13}	{145, 12}	{150, 13}	{155, 17}	{160, 15}	{165, 15}	{170, 10}	{175, 16}	{180, 14}	{185, 11}	{190, 11}	{195, 7}	{200, 8}	{205, 8}	{210, 8}	{215, 8}	{220, 9}	{225, 8}	{230, 3}	{235, 9}	{240, 13}	{245, 12}	{250, 10}	{255, 9}	{260, 8}	{265, 6}	{270, 6}	{275, 6}	{280, 10}	{285, 5}	{290, 11}	{295, 11}	{300, 9}	{305, 12}	{310, 15}	{315, 9}	{320, 8}	{325, 10}	{330, 11}	{335, 11}	{340, 11}	{345, 9}	{350, 3}	{355, 6}	{360, 9}	{365, 7}	{370, 9}	{375, 14}	{380, 15}	{385, 12}	{390, 15}	{395, 16}	{400, 15}	{405, 10}	{410, 8}	{415, 8}	{420, 5}	{425, 9}	{430, 5}	{435, 5}	{440, 6}	{445, 13}	{450, 19}	{455, 13}	{460, 13}	{465, 7}	{470, 5}	{475, 4}	{480, 5}	{485, 12}	{490, 10}	{495, 10}	{500, 12}	{}	{0, 10}	{5, 12}	{10, 11}	{15, 12}	{20, 13}	{25, 11}	{30, 9}	{35, 5}	{40, 6}	{45, 9}	{50, 15}	{55, 12}	{60, 10}	{65, 11}	{70, 10}	{75, 10}	{80, 13}	{85, 12}	{90, 10}	{95, 11}	{100, 9}	{105, 13}	{110, 9}	{115, 11}	{120, 13}	{125, 17}	{130, 17}	{135, 27}	{140, 20}	{145, 20}	{150, 19}	{155, 19}	{160, 18}	{165, 14}	{170, 14}	{175, 12}	{180, 10}	{185, 7}	{190, 9}	{195, 7}	{200, 7}	{205, 7}	{210, 4}	{215, 7}	{220, 9}	{225, 15}	{230, 16}	{235, 12}	{240, 11}	{245, 13}	{250, 10}	{255, 10}	{260, 13}	{265, 11}	{270, 13}	{275, 12}	{280, 16}	{285, 14}	{290, 14}	{295, 12}	{300, 12}	{305, 13}	{310, 14}	{315, 12}	{320, 12}	{325, 9}	{330, 12}	{335, 12}	{340, 14}	{345, 15}	{350, 12}	{355, 12}	{360, 13}	{365, 9}	{370, 7}	{375, 3}	{380, 9}	{385, 7}	{390, 9}	{395, 9}	{400, 10}	{405, 14}	{410, 13}	{415, 12}	{420, 7}	{425, 9}	{430, 11}	{435, 10}	{440, 10}	{445, 9}	{450, 9}	{455, 7}	{460, 4}	{465, 10}	{470, 13}	{475, 9}	{480, 11}	{485, 13}	{490, 13}	{495, 15}	{500, 20}	{}	{0, 10}	{5, 14}	{10, 12}	{15, 7}	{20, 8}	{25, 11}	{30, 15}	{35, 13}	{40, 10}	{45, 11}	{50, 14}	{55, 8}	{60, 8}	{65, 8}	{70, 10}	{75, 7}	{80, 8}	{85, 8}	{90, 9}	{95, 14}	{100, 17}	{105, 13}	{110, 13}	{115, 10}	{120, 8}	{125, 12}	{130, 12}	{135, 8}	{140, 6}	{145, 7}	{150, 9}	{155, 11}	{160, 7}	{165, 8}	{170, 7}	{175, 8}	{180, 4}	{185, 5}	{190, 5}	{195, 6}	{200, 4}	{205, 3}	{210, 5}	{215, 5}	{220, 5}	{225, 6}	{230, 6}	{235, 4}	{240, 4}	{245, 6}	{250, 7}	{255, 7}	{260, 7}	{265, 5}	{270, 8}	{275, 8}	{280, 7}	{285, 7}	{290, 9}	{295, 7}	{300, 11}	{305, 11}	{310, 11}	{315, 12}	{320, 10}	{325, 10}	{330, 12}	{335, 15}	{340, 13}	{345, 12}	{350, 9}	{355, 8}	{360, 9}	{365, 10}	{370, 11}	{375, 9}	{380, 9}	{385, 10}	{390, 6}	{395, 8}	{400, 14}	{405, 14}	{410, 14}	{415, 13}	{420, 12}	{425, 11}	{430, 11}	{435, 7}	{440, 10}	{445, 10}	{450, 13}	{455, 12}	{460, 8}	{465, 7}	{470, 11}	{475, 17}	{480, 12}	{485, 11}	{490, 8}	{495, 7}	{500, 8}	{}	{0, 10}	{5, 10}	{10, 12}	{15, 7}	{20, 12}	{25, 7}	{30, 7}	{35, 9}	{40, 7}	{45, 9}	{50, 16}	{55, 13}	{60, 9}	{65, 15}	{70, 14}	{75, 12}	{80, 14}	{85, 10}	{90, 10}	{95, 8}	{100, 10}	{105, 15}	{110, 13}	{115, 16}	{120, 17}	{125, 16}	{130, 10}	{135, 12}	{140, 7}	{145, 11}	{150, 14}	{155, 15}	{160, 11}	{165, 8}	{170, 10}	{175, 14}	{180, 9}	{185, 10}	{190, 16}	{195, 16}	{200, 16}	{205, 17}	{210, 14}	{215, 13}	{220, 13}	{225, 7}	{230, 7}	{235, 8}	{240, 7}	{245, 9}	{250, 7}	{255, 8}	{260, 6}	{265, 5}	{270, 7}	{275, 12}	{280, 9}	{285, 8}	{290, 11}	{295, 9}	{300, 5}	{305, 7}	{310, 10}	{315, 8}	{320, 7}	{325, 8}	{330, 9}	{335, 5}	{340, 4}	{345, 8}	{350, 7}	{355, 11}	{360, 10}	{365, 10}	{370, 9}	{375, 9}	{380, 10}	{385, 6}	{390, 8}	{395, 8}	{400, 12}	{405, 11}	{410, 13}	{415, 18}	{420, 15}	{425, 11}	{430, 13}	{435, 10}	{440, 12}	{445, 10}	{450, 6}	{455, 4}	{460, 4}	{465, 9}	{470, 10}	{475, 10}	{480, 5}	{485, 5}	{490, 10}	{495, 9}	{500, 7}	{}	{0, 10}	{5, 9}	{10, 12}	{15, 15}	{20, 6}	{25, 7}	{30, 6}	{35, 4}	{40, 6}	{45, 6}	{50, 6}	{55, 6}	{60, 9}	{65, 11}	{70, 8}	{75, 11}	{80, 7}	{85, 11}	{90, 8}	{95, 6}	{100, 5}	{105, 8}	{110, 8}	{115, 7}	{120, 7}	{125, 10}	{130, 12}	{135, 4}	{140, 10}	{145, 8}	{150, 11}	{155, 6}	{160, 8}	{165, 6}	{170, 7}	{175, 9}	{180, 9}	{185, 6}	{190, 7}	{195, 7}	{200, 7}	{205, 7}	{210, 7}	{215, 4}	{220, 8}	{225, 9}	{230, 8}	{235, 10}	{240, 9}	{245, 8}	{250, 10}	{255, 8}	{260, 11}	{265, 15}	{270, 13}	{275, 14}	{280, 12}	{285, 10}	{290, 10}	{295, 6}	{300, 5}	{305, 5}	{310, 10}	{315, 11}	{320, 12}	{325, 10}	{330, 11}	{335, 12}	{340, 11}	{345, 14}	{350, 11}	{355, 8}	{360, 7}	{365, 14}	{370, 13}	{375, 12}	{380, 13}	{385, 13}	{390, 12}	{395, 13}	{400, 13}	{405, 8}	{410, 8}	{415, 13}	{420, 11}	{425, 15}	{430, 11}	{435, 7}	{440, 4}	{445, 4}	{450, 6}	{455, 11}	{460, 13}	{465, 12}	{470, 9}	{475, 11}	{480, 11}	{485, 11}	{490, 4}	{495, 5}	{500, 9}	{}	{0, 10}	{5, 8}	{10, 11}	{15, 11}	{20, 15}	{25, 9}	{30, 10}	{35, 12}	{40, 12}	{45, 14}	{50, 17}	{55, 12}	{60, 8}	{65, 6}	{70, 12}	{75, 11}	{80, 9}	{85, 11}	{90, 11}	{95, 10}	{100, 10}	{105, 13}	{110, 14}	{115, 20}	{120, 15}	{125, 14}	{130, 7}	{135, 5}	{140, 6}	{145, 10}	{150, 9}	{155, 9}	{160, 7}	{165, 6}	{170, 7}	{175, 6}	{180, 10}	{185, 10}	{190, 12}	{195, 15}	{200, 15}	{205, 10}	{210, 10}	{215, 8}	{220, 10}	{225, 12}	{230, 10}	{235, 14}	{240, 14}	{245, 16}	{250, 14}	{255, 13}	{260, 7}	{265, 9}	{270, 7}	{275, 5}	{280, 9}	{285, 9}	{290, 7}	{295, 7}	{300, 6}	{305, 7}	{310, 8}	{315, 7}	{320, 10}	{325, 12}	{330, 14}	{335, 11}	{340, 11}	{345, 10}	{350, 7}	{355, 10}	{360, 8}	{365, 6}	{370, 7}	{375, 14}	{380, 16}	{385, 18}	{390, 17}	{395, 16}	{400, 12}	{405, 10}	{410, 9}	{415, 11}	{420, 11}	{425, 12}	{430, 8}	{435, 11}	{440, 9}	{445, 11}	{450, 11}	{455, 10}	{460, 10}	{465, 8}	{470, 7}	{475, 6}	{480, 6}	{485, 6}	{490, 7}	{495, 8}	{500, 8}	{}	{0, 10}	{5, 11}	{10, 11}	{15, 11}	{20, 13}	{25, 13}	{30, 12}	{35, 12}	{40, 12}	{45, 8}	{50, 7}	{55, 9}	{60, 13}	{65, 12}	{70, 11}	{75, 8}	{80, 7}	{85, 8}	{90, 6}	{95, 6}	{100, 9}	{105, 11}	{110, 9}	{115, 9}	{120, 17}	{125, 13}	{130, 11}	{135, 10}	{140, 13}	{145, 9}	{150, 10}	{155, 9}	{160, 12}	{165, 11}	{170, 12}	{175, 14}	{180, 7}	{185, 6}	{190, 7}	{195, 9}	{200, 7}	{205, 9}	{210, 6}	{215, 7}	{220, 10}	{225, 12}	{230, 12}	{235, 9}	{240, 13}	{245, 9}	{250, 11}	{255, 7}	{260, 12}	{265, 8}	{270, 11}	{275, 9}	{280, 8}	{285, 7}	{290, 10}	{295, 12}	{300, 10}	{305, 11}	{310, 11}	{315, 8}	{320, 10}	{325, 11}	{330, 13}	{335, 12}	{340, 10}	{345, 9}	{350, 6}	{355, 9}	{360, 5}	{365, 4}	{370, 5}	{375, 5}	{380, 8}	{385, 7}	{390, 7}	{395, 9}	{400, 3}	{405, 11}	{410, 10}	{415, 6}	{420, 10}	{425, 10}	{430, 11}	{435, 10}	{440, 8}	{445, 9}	{450, 10}	{455, 11}	{460, 12}	{465, 13}	{470, 12}	{475, 17}	{480, 14}	{485, 10}	{490, 9}	{495, 7}	{500, 11}	{}	{0, 10}	{5, 9}	{10, 8}	{15, 8}	{20, 6}	{25, 5}	{30, 9}	{35, 9}	{40, 6}	{45, 7}	{50, 7}	{55, 7}	{60, 9}	{65, 7}	{70, 6}	{75, 9}	{80, 8}	{85, 13}	{90, 15}	{95, 15}	{100, 15}	{105, 12}	{110, 14}	{115, 12}	{120, 15}	{125, 13}	{130, 12}	{135, 14}	{140, 10}	{145, 12}	{150, 8}	{155, 6}	{160, 7}	{165, 8}	{170, 10}	{175, 8}	{180, 11}	{185, 8}	{190, 6}	{195, 8}	{200, 11}	{205, 11}	{210, 9}	{215, 11}	{220, 11}	{225, 12}	{230, 11}	{235, 14}	{240, 13}	{245, 14}	{250, 19}	{255, 12}	{260, 9}	{265, 11}	{270, 9}	{275, 7}	{280, 5}	{285, 6}	{290, 7}	{295, 5}	{300, 7}	{305, 7}	{310, 9}	{315, 4}	{320, 5}	{325, 5}	{330, 9}	{335, 10}	{340, 8}	{345, 9}	{350, 9}	{355, 11}	{360, 5}	{365, 10}	{370, 9}	{375, 10}	{380, 13}	{385, 13}	{390, 12}	{395, 9}	{400, 8}	{405, 6}	{410, 4}	{415, 6}	{420, 7}	{425, 4}	{430, 7}	{435, 10}	{440, 11}	{445, 10}	{450, 14}	{455, 9}	{460, 8}	{465, 7}	{470, 8}	{475, 9}	{480, 7}	{485, 5}	{490, 6}	{495, 7}	{500, 7}	{}	{0, 10}	{5, 11}	{10, 11}	{15, 8}	{20, 9}	{25, 12}	{30, 9}	{35, 10}	{40, 10}	{45, 10}	{50, 9}	{55, 8}	{60, 7}	{65, 4}	{70, 1}	{75, 3}	{80, 2}	{85, 4}	{90, 7}	{95, 8}	{100, 9}	{105, 9}	{110, 5}	{115, 6}	{120, 7}	{125, 7}	{130, 10}	{135, 12}	{140, 12}	{145, 8}	{150, 14}	{155, 14}	{160, 10}	{165, 8}	{170, 9}	{175, 15}	{180, 16}	{185, 12}	{190, 10}	{195, 10}	{200, 5}	{205, 5}	{210, 12}	{215, 15}	{220, 15}	{225, 9}	{230, 8}	{235, 7}	{240, 8}	{245, 6}	{250, 8}	{255, 12}	{260, 9}	{265, 6}	{270, 7}	{275, 9}	{280, 11}	{285, 10}	{290, 7}	{295, 6}	{300, 5}	{305, 8}	{310, 13}	{315, 15}	{320, 12}	{325, 10}	{330, 8}	{335, 10}	{340, 7}	{345, 5}	{350, 7}	{355, 5}	{360, 9}	{365, 5}	{370, 11}	{375, 9}	{380, 12}	{385, 13}	{390, 12}	{395, 11}	{400, 13}	{405, 10}	{410, 10}	{415, 12}	{420, 10}	{425, 18}	{430, 22}	{435, 19}	{440, 19}	{445, 16}	{450, 14}	{455, 15}	{460, 15}	{465, 16}	{470, 8}	{475, 8}	{480, 5}	{485, 4}	{490, 5}	{495, 8}	{500, 9}	{}	{0, 10}	{5, 11}	{10, 10}	{15, 8}	{20, 13}	{25, 10}	{30, 11}	{35, 11}	{40, 11}	{45, 16}	{50, 15}	{55, 14}	{60, 15}	{65, 15}	{70, 8}	{75, 6}	{80, 5}	{85, 3}	{90, 5}	{95, 7}	{100, 9}	{105, 10}	{110, 10}	{115, 7}	{120, 11}	{125, 11}	{130, 11}	{135, 6}	{140, 7}	{145, 5}	{150, 6}	{155, 8}	{160, 7}	{165, 12}	{170, 9}	{175, 9}	{180, 8}	{185, 7}	{190, 8}	{195, 13}	{200, 12}	{205, 10}	{210, 11}	{215, 10}	{220, 11}	{225, 11}	{230, 12}	{235, 8}	{240, 14}	{245, 10}	{250, 9}	{255, 14}	{260, 21}	{265, 15}	{270, 16}	{275, 13}	{280, 12}	{285, 13}	{290, 9}	{295, 6}	{300, 6}	{305, 5}	{310, 8}	{315, 11}	{320, 8}	{325, 9}	{330, 12}	{335, 14}	{340, 10}	{345, 9}	{350, 9}	{355, 10}	{360, 5}	{365, 4}	{370, 8}	{375, 6}	{380, 6}	{385, 11}	{390, 11}	{395, 9}	{400, 7}	{405, 7}	{410, 6}	{415, 6}	{420, 5}	{425, 6}	{430, 8}	{435, 16}	{440, 18}	{445, 13}	{450, 10}	{455, 10}	{460, 9}	{465, 6}	{470, 8}	{475, 3}	{480, 8}	{485, 9}	{490, 9}	{495, 5}	{500, 9}	{}	{0, 10}	{5, 7}	{10, 6}	{15, 6}	{20, 5}	{25, 9}	{30, 7}	{35, 9}	{40, 10}	{45, 7}	{50, 11}	{55, 9}	{60, 9}	{65, 5}	{70, 5}	{75, 5}	{80, 7}	{85, 11}	{90, 9}	{95, 12}	{100, 15}	{105, 14}	{110, 17}	{115, 12}	{120, 7}	{125, 5}	{130, 6}	{135, 6}	{140, 11}	{145, 9}	{150, 8}	{155, 9}	{160, 10}	{165, 8}	{170, 7}	{175, 8}	{180, 11}	{185, 8}	{190, 9}	{195, 6}	{200, 6}	{205, 8}	{210, 8}	{215, 8}	{220, 5}	{225, 5}	{230, 8}	{235, 9}	{240, 7}	{245, 6}	{250, 10}	{255, 11}	{260, 14}	{265, 14}	{270, 12}	{275, 11}	{280, 16}	{285, 17}	{290, 14}	{295, 9}	{300, 7}	{305, 8}	{310, 4}	{315, 7}	{320, 9}	{325, 8}	{330, 7}	{335, 11}	{340, 11}	{345, 12}	{350, 13}	{355, 13}	{360, 14}	{365, 9}	{370, 8}	{375, 7}	{380, 12}	{385, 15}	{390, 14}	{395, 14}	{400, 12}	{405, 18}	{410, 13}	{415, 10}	{420, 12}	{425, 13}	{430, 5}	{435, 8}	{440, 10}	{445, 10}	{450, 7}	{455, 4}	{460, 4}	{465, 7}	{470, 5}	{475, 5}	{480, 8}	{485, 10}	{490, 10}	{495, 9}	{500, 13}	{}	{0, 10}	{5, 6}	{10, 10}	{15, 7}	{20, 6}	{25, 9}	{30, 12}	{35, 9}	{40, 7}	{45, 7}	{50, 6}	{55, 3}	{60, 6}	{65, 5}	{70, 4}	{75, 7}	{80, 9}	{85, 9}	{90, 17}	{95, 16}	{100, 14}	{105, 18}	{110, 14}	{115, 15}	{120, 13}	{125, 15}	{130, 9}	{135, 9}	{140, 7}	{145, 7}	{150, 7}	{155, 7}	{160, 8}	{165, 8}	{170, 6}	{175, 7}	{180, 9}	{185, 7}	{190, 4}	{195, 8}	{200, 12}	{205, 9}	{210, 9}	{215, 10}	{220, 8}	{225, 11}	{230, 11}	{235, 10}	{240, 8}	{245, 13}	{250, 12}	{255, 14}	{260, 6}	{265, 5}	{270, 9}	{275, 8}	{280, 7}	{285, 6}	{290, 5}	{295, 6}	{300, 7}	{305, 8}	{310, 4}	{315, 2}	{320, 3}	{325, 6}	{330, 5}	{335, 8}	{340, 9}	{345, 12}	{350, 10}	{355, 12}	{360, 16}	{365, 18}	{370, 18}	{375, 15}	{380, 18}	{385, 11}	{390, 11}	{395, 11}	{400, 6}	{405, 7}	{410, 7}	{415, 7}	{420, 4}	{425, 4}	{430, 6}	{435, 7}	{440, 9}	{445, 4}	{450, 8}	{455, 9}	{460, 8}	{465, 9}	{470, 7}	{475, 7}	{480, 5}	{485, 4}	{490, 4}	{495, 10}	{500, 11}	{}	{0, 10}	{5, 12}	{10, 9}	{15, 8}	{20, 7}	{25, 10}	{30, 7}	{35, 9}	{40, 14}	{45, 13}	{50, 8}	{55, 7}	{60, 7}	{65, 8}	{70, 13}	{75, 11}	{80, 14}	{85, 11}	{90, 8}	{95, 4}	{100, 3}	{105, 7}	{110, 9}	{115, 7}	{120, 8}	{125, 10}	{130, 5}	{135, 6}	{140, 11}	{145, 9}	{150, 13}	{155, 14}	{160, 14}	{165, 15}	{170, 14}	{175, 14}	{180, 8}	{185, 10}	{190, 13}	{195, 15}	{200, 12}	{205, 12}	{210, 13}	{215, 15}	{220, 10}	{225, 11}	{230, 11}	{235, 10}	{240, 8}	{245, 7}	{250, 8}	{255, 7}	{260, 11}	{265, 13}	{270, 14}	{275, 18}	{280, 19}	{285, 17}	{290, 12}	{295, 9}	{300, 8}	{305, 11}	{310, 9}	{315, 6}	{320, 4}	{325, 12}	{330, 9}	{335, 13}	{340, 14}	{345, 17}	{350, 11}	{355, 7}	{360, 10}	{365, 10}	{370, 8}	{375, 8}	{380, 6}	{385, 8}	{390, 7}	{395, 11}	{400, 12}	{405, 9}	{410, 7}	{415, 11}	{420, 12}	{425, 17}	{430, 19}	{435, 15}	{440, 12}	{445, 9}	{450, 11}	{455, 15}	{460, 14}	{465, 14}	{470, 12}	{475, 13}	{480, 15}	{485, 12}	{490, 7}	{495, 12}	{500, 12}	{}	{0, 10}	{5, 7}	{10, 12}	{15, 13}	{20, 8}	{25, 7}	{30, 8}	{35, 9}	{40, 10}	{45, 11}	{50, 9}	{55, 13}	{60, 11}	{65, 9}	{70, 8}	{75, 8}	{80, 8}	{85, 7}	{90, 8}	{95, 9}	{100, 8}	{105, 5}	{110, 4}	{115, 3}	{120, 6}	{125, 9}	{130, 9}	{135, 14}	{140, 8}	{145, 10}	{150, 11}	{155, 9}	{160, 11}	{165, 12}	{170, 19}	{175, 20}	{180, 18}	{185, 11}	{190, 12}	{195, 18}	{200, 15}	{205, 12}	{210, 11}	{215, 12}	{220, 11}	{225, 9}	{230, 8}	{235, 11}	{240, 12}	{245, 16}	{250, 12}	{255, 9}	{260, 6}	{265, 6}	{270, 5}	{275, 10}	{280, 11}	{285, 10}	{290, 8}	{295, 9}	{300, 6}	{305, 5}	{310, 8}	{315, 6}	{320, 9}	{325, 10}	{330, 12}	{335, 11}	{340, 11}	{345, 5}	{350, 7}	{355, 11}	{360, 5}	{365, 6}	{370, 5}	{375, 5}	{380, 6}	{385, 10}	{390, 10}	{395, 8}	{400, 14}	{405, 11}	{410, 13}	{415, 13}	{420, 14}	{425, 8}	{430, 9}	{435, 10}	{440, 10}	{445, 9}	{450, 8}	{455, 12}	{460, 10}	{465, 11}	{470, 11}	{475, 10}	{480, 11}	{485, 9}	{490, 14}	{495, 14}	{500, 16}	{}	{0, 10}	{5, 8}	{10, 10}	{15, 9}	{20, 8}	{25, 7}	{30, 3}	{35, 5}	{40, 5}	{45, 3}	{50, 7}	{55, 7}	{60, 9}	{65, 7}	{70, 11}	{75, 11}	{80, 16}	{85, 14}	{90, 14}	{95, 15}	{100, 12}	{105, 14}	{110, 16}	{115, 14}	{120, 17}	{125, 14}	{130, 11}	{135, 8}	{140, 4}	{145, 4}	{150, 4}	{155, 4}	{160, 8}	{165, 8}	{170, 10}	{175, 11}	{180, 10}	{185, 7}	{190, 8}	{195, 7}	{200, 7}	{205, 11}	{210, 10}	{215, 9}	{220, 12}	{225, 5}	{230, 5}	{235, 9}	{240, 11}	{245, 11}	{250, 12}	{255, 14}	{260, 16}	{265, 13}	{270, 15}	{275, 10}	{280, 14}	{285, 12}	{290, 13}	{295, 14}	{300, 11}	{305, 8}	{310, 10}	{315, 11}	{320, 13}	{325, 11}	{330, 14}	{335, 15}	{340, 11}	{345, 12}	{350, 7}	{355, 8}	{360, 8}	{365, 6}	{370, 16}	{375, 10}	{380, 7}	{385, 8}	{390, 7}	{395, 7}	{400, 10}	{405, 10}	{410, 11}	{415, 9}	{420, 11}	{425, 11}	{430, 6}	{435, 8}	{440, 7}	{445, 6}	{450, 9}	{455, 9}	{460, 9}	{465, 10}	{470, 10}	{475, 13}	{480, 14}	{485, 17}	{490, 14}	{495, 10}	{500, 12}	{}	{0, 10}	{5, 7}	{10, 5}	{15, 4}	{20, 7}	{25, 7}	{30, 3}	{35, 5}	{40, 3}	{45, 7}	{50, 12}	{55, 17}	{60, 10}	{65, 9}	{70, 11}	{75, 13}	{80, 12}	{85, 10}	{90, 9}	{95, 10}	{100, 12}	{105, 8}	{110, 13}	{115, 12}	{120, 9}	{125, 8}	{130, 10}	{135, 10}	{140, 6}	{145, 9}	{150, 7}	{155, 8}	{160, 9}	{165, 9}	{170, 11}	{175, 8}	{180, 9}	{185, 12}	{190, 17}	{195, 9}	{200, 15}	{205, 15}	{210, 13}	{215, 9}	{220, 12}	{225, 8}	{230, 8}	{235, 9}	{240, 11}	{245, 9}	{250, 7}	{255, 8}	{260, 9}	{265, 10}	{270, 8}	{275, 4}	{280, 3}	{285, 4}	{290, 5}	{295, 9}	{300, 12}	{305, 11}	{310, 9}	{315, 9}	{320, 6}	{325, 9}	{330, 9}	{335, 9}	{340, 5}	{345, 9}	{350, 8}	{355, 10}	{360, 8}	{365, 6}	{370, 6}	{375, 10}	{380, 9}	{385, 6}	{390, 8}	{395, 14}	{400, 9}	{405, 11}	{410, 8}	{415, 5}	{420, 5}	{425, 6}	{430, 8}	{435, 7}	{440, 8}	{445, 7}	{450, 6}	{455, 7}	{460, 9}	{465, 6}	{470, 9}	{475, 9}	{480, 9}	{485, 9}	{490, 11}	{495, 12}	{500, 12}	{}	{0, 10}	{5, 12}	{10, 6}	{15, 6}	{20, 5}	{25, 7}	{30, 10}	{35, 11}	{40, 10}	{45, 6}	{50, 11}	{55, 13}	{60, 10}	{65, 10}	{70, 7}	{75, 6}	{80, 7}	{85, 10}	{90, 8}	{95, 5}	{100, 5}	{105, 7}	{110, 7}	{115, 8}	{120, 10}	{125, 10}	{130, 5}	{135, 4}	{140, 6}	{145, 9}	{150, 8}	{155, 10}	{160, 11}	{165, 11}	{170, 15}	{175, 13}	{180, 12}	{185, 15}	{190, 9}	{195, 10}	{200, 12}	{205, 9}	{210, 9}	{215, 9}	{220, 13}	{225, 14}	{230, 15}	{235, 17}	{240, 16}	{245, 13}	{250, 10}	{255, 7}	{260, 7}	{265, 10}	{270, 11}	{275, 12}	{280, 10}	{285, 12}	{290, 10}	{295, 10}	{300, 10}	{305, 8}	{310, 9}	{315, 7}	{320, 6}	{325, 7}	{330, 6}	{335, 10}	{340, 11}	{345, 8}	{350, 10}	{355, 8}	{360, 7}	{365, 7}	{370, 8}	{375, 7}	{380, 6}	{385, 6}	{390, 6}	{395, 5}	{400, 9}	{405, 7}	{410, 9}	{415, 9}	{420, 9}	{425, 4}	{430, 4}	{435, 7}	{440, 9}	{445, 10}	{450, 7}	{455, 5}	{460, 6}	{465, 6}	{470, 8}	{475, 7}	{480, 10}	{485, 11}	{490, 14}	{495, 18}	{500, 14}	{}	{0, 10}	{5, 12}	{10, 13}	{15, 15}	{20, 14}	{25, 10}	{30, 7}	{35, 9}	{40, 7}	{45, 7}	{50, 7}	{55, 6}	{60, 6}	{65, 9}	{70, 9}	{75, 8}	{80, 10}	{85, 12}	{90, 11}	{95, 11}	{100, 10}	{105, 9}	{110, 12}	{115, 13}	{120, 9}	{125, 13}	{130, 8}	{135, 12}	{140, 12}	{145, 9}	{150, 13}	{155, 14}	{160, 11}	{165, 11}	{170, 13}	{175, 11}	{180, 11}	{185, 8}	{190, 7}	{195, 10}	{200, 13}	{205, 18}	{210, 20}	{215, 18}	{220, 13}	{225, 16}	{230, 12}	{235, 7}	{240, 6}	{245, 8}	{250, 8}	{255, 7}	{260, 5}	{265, 9}	{270, 13}	{275, 11}	{280, 9}	{285, 11}	{290, 10}	{295, 15}	{300, 9}	{305, 12}	{310, 11}	{315, 6}	{320, 7}	{325, 7}	{330, 5}	{335, 2}	{340, 9}	{345, 8}	{350, 8}	{355, 10}	{360, 6}	{365, 8}	{370, 7}	{375, 7}	{380, 11}	{385, 18}	{390, 17}	{395, 13}	{400, 12}	{405, 11}	{410, 11}	{415, 9}	{420, 10}	{425, 7}	{430, 7}	{435, 8}	{440, 8}	{445, 10}	{450, 9}	{455, 6}	{460, 11}	{465, 11}	{470, 9}	{475, 8}	{480, 10}	{485, 9}	{490, 14}	{495, 12}	{500, 10}	{}	{0, 10}	{5, 11}	{10, 10}	{15, 12}	{20, 16}	{25, 11}	{30, 8}	{35, 7}	{40, 11}	{45, 11}	{50, 8}	{55, 7}	{60, 10}	{65, 10}	{70, 10}	{75, 9}	{80, 11}	{85, 16}	{90, 18}	{95, 14}	{100, 10}	{105, 11}	{110, 9}	{115, 10}	{120, 14}	{125, 13}	{130, 15}	{135, 17}	{140, 15}	{145, 13}	{150, 11}	{155, 11}	{160, 14}	{165, 13}	{170, 14}	{175, 11}	{180, 10}	{185, 12}	{190, 7}	{195, 7}	{200, 11}	{205, 11}	{210, 11}	{215, 12}	{220, 11}	{225, 11}	{230, 10}	{235, 7}	{240, 8}	{245, 7}	{250, 6}	{255, 9}	{260, 7}	{265, 6}	{270, 3}	{275, 5}	{280, 5}	{285, 10}	{290, 10}	{295, 12}	{300, 10}	{305, 10}	{310, 6}	{315, 5}	{320, 5}	{325, 8}	{330, 7}	{335, 7}	{340, 8}	{345, 9}	{350, 9}	{355, 10}	{360, 7}	{365, 7}	{370, 11}	{375, 14}	{380, 12}	{385, 12}	{390, 8}	{395, 10}	{400, 6}	{405, 7}	{410, 7}	{415, 10}	{420, 12}	{425, 10}	{430, 7}	{435, 12}	{440, 10}	{445, 11}	{450, 10}	{455, 15}	{460, 15}	{465, 8}	{470, 9}	{475, 7}	{480, 6}	{485, 10}	{490, 8}	{495, 7}	{500, 12}	{}	{0, 10}	{5, 16}	{10, 16}	{15, 14}	{20, 13}	{25, 10}	{30, 11}	{35, 13}	{40, 12}	{45, 11}	{50, 8}	{55, 6}	{60, 6}	{65, 5}	{70, 5}	{75, 5}	{80, 8}	{85, 8}	{90, 11}	{95, 12}	{100, 16}	{105, 13}	{110, 11}	{115, 13}	{120, 11}	{125, 6}	{130, 6}	{135, 4}	{140, 8}	{145, 9}	{150, 6}	{155, 5}	{160, 6}	{165, 9}	{170, 16}	{175, 14}	{180, 11}	{185, 11}	{190, 10}	{195, 9}	{200, 14}	{205, 14}	{210, 11}	{215, 13}	{220, 9}	{225, 9}	{230, 15}	{235, 12}	{240, 9}	{245, 9}	{250, 13}	{255, 9}	{260, 9}	{265, 8}	{270, 15}	{275, 14}	{280, 12}	{285, 10}	{290, 8}	{295, 12}	{300, 8}	{305, 12}	{310, 10}	{315, 10}	{320, 15}	{325, 13}	{330, 14}	{335, 12}	{340, 11}	{345, 16}	{350, 15}	{355, 17}	{360, 14}	{365, 15}	{370, 20}	{375, 13}	{380, 14}	{385, 14}	{390, 16}	{395, 15}	{400, 11}	{405, 12}	{410, 11}	{415, 9}	{420, 10}	{425, 10}	{430, 16}	{435, 10}	{440, 8}	{445, 10}	{450, 7}	{455, 9}	{460, 11}	{465, 10}	{470, 12}	{475, 13}	{480, 14}	{485, 8}	{490, 9}	{495, 12}	{500, 11}	{}	{0, 10}	{5, 13}	{10, 14}	{15, 12}	{20, 11}	{25, 7}	{30, 7}	{35, 9}	{40, 10}	{45, 17}	{50, 11}	{55, 9}	{60, 9}	{65, 12}	{70, 13}	{75, 12}	{80, 12}	{85, 13}	{90, 9}	{95, 5}	{100, 6}	{105, 5}	{110, 7}	{115, 11}	{120, 11}	{125, 10}	{130, 11}	{135, 15}	{140, 17}	{145, 10}	{150, 9}	{155, 10}	{160, 13}	{165, 15}	{170, 14}	{175, 7}	{180, 11}	{185, 11}	{190, 8}	{195, 9}	{200, 8}	{205, 7}	{210, 9}	{215, 7}	{220, 12}	{225, 7}	{230, 5}	{235, 4}	{240, 9}	{245, 9}	{250, 15}	{255, 16}	{260, 15}	{265, 13}	{270, 8}	{275, 13}	{280, 10}	{285, 7}	{290, 8}	{295, 13}	{300, 15}	{305, 17}	{310, 17}	{315, 14}	{320, 9}	{325, 12}	{330, 10}	{335, 6}	{340, 6}	{345, 3}	{350, 6}	{355, 5}	{360, 7}	{365, 7}	{370, 11}	{375, 10}	{380, 9}	{385, 8}	{390, 7}	{395, 7}	{400, 6}	{405, 6}	{410, 11}	{415, 7}	{420, 5}	{425, 7}	{430, 9}	{435, 7}	{440, 8}	{445, 8}	{450, 9}	{455, 10}	{460, 8}	{465, 10}	{470, 11}	{475, 11}	{480, 7}	{485, 10}	{490, 15}	{495, 13}	{500, 10}	{}	{0, 10}	{5, 12}	{10, 10}	{15, 6}	{20, 3}	{25, 6}	{30, 7}	{35, 7}	{40, 8}	{45, 10}	{50, 10}	{55, 13}	{60, 14}	{65, 12}	{70, 13}	{75, 17}	{80, 21}	{85, 17}	{90, 14}	{95, 9}	{100, 9}	{105, 12}	{110, 11}	{115, 12}	{120, 14}	{125, 14}	{130, 13}	{135, 13}	{140, 10}	{145, 10}	{150, 10}	{155, 13}	{160, 14}	{165, 12}	{170, 5}	{175, 9}	{180, 11}	{185, 9}	{190, 10}	{195, 15}	{200, 13}	{205, 15}	{210, 13}	{215, 10}	{220, 9}	{225, 12}	{230, 13}	{235, 11}	{240, 13}	{245, 9}	{250, 9}	{255, 11}	{260, 9}	{265, 8}	{270, 9}	{275, 8}	{280, 9}	{285, 9}	{290, 7}	{295, 8}	{300, 8}	{305, 7}	{310, 7}	{315, 7}	{320, 12}	{325, 13}	{330, 11}	{335, 13}	{340, 12}	{345, 13}	{350, 9}	{355, 5}	{360, 3}	{365, 2}	{370, 5}	{375, 7}	{380, 5}	{385, 11}	{390, 8}	{395, 10}	{400, 9}	{405, 5}	{410, 7}	{415, 12}	{420, 14}	{425, 8}	{430, 7}	{435, 7}	{440, 4}	{445, 11}	{450, 11}	{455, 12}	{460, 6}	{465, 6}	{470, 9}	{475, 9}	{480, 8}	{485, 11}	{490, 12}	{495, 14}	{500, 9}	{}	{0, 10}	{5, 10}	{10, 12}	{15, 9}	{20, 11}	{25, 9}	{30, 14}	{35, 11}	{40, 9}	{45, 10}	{50, 9}	{55, 8}	{60, 9}	{65, 11}	{70, 12}	{75, 9}	{80, 9}	{85, 12}	{90, 13}	{95, 13}	{100, 12}	{105, 10}	{110, 9}	{115, 10}	{120, 6}	{125, 8}	{130, 8}	{135, 11}	{140, 13}	{145, 9}	{150, 7}	{155, 10}	{160, 7}	{165, 11}	{170, 13}	{175, 13}	{180, 12}	{185, 11}	{190, 8}	{195, 10}	{200, 7}	{205, 8}	{210, 9}	{215, 8}	{220, 14}	{225, 13}	{230, 14}	{235, 13}	{240, 16}	{245, 15}	{250, 16}	{255, 15}	{260, 9}	{265, 12}	{270, 12}	{275, 11}	{280, 8}	{285, 9}	{290, 9}	{295, 7}	{300, 6}	{305, 6}	{310, 5}	{315, 7}	{320, 7}	{325, 8}	{330, 12}	{335, 11}	{340, 14}	{345, 9}	{350, 10}	{355, 10}	{360, 10}	{365, 10}	{370, 7}	{375, 7}	{380, 7}	{385, 6}	{390, 7}	{395, 9}	{400, 5}	{405, 7}	{410, 7}	{415, 7}	{420, 7}	{425, 9}	{430, 7}	{435, 5}	{440, 8}	{445, 10}	{450, 10}	{455, 12}	{460, 9}	{465, 8}	{470, 7}	{475, 8}	{480, 7}	{485, 8}	{490, 10}	{495, 13}	{500, 9}	{}	{0, 10}	{5, 3}	{10, 7}	{15, 7}	{20, 12}	{25, 12}	{30, 12}	{35, 16}	{40, 14}	{45, 11}	{50, 9}	{55, 11}	{60, 12}	{65, 10}	{70, 7}	{75, 9}	{80, 8}	{85, 11}	{90, 12}	{95, 9}	{100, 7}	{105, 7}	{110, 10}	{115, 7}	{120, 6}	{125, 10}	{130, 18}	{135, 15}	{140, 15}	{145, 14}	{150, 12}	{155, 15}	{160, 10}	{165, 12}	{170, 17}	{175, 14}	{180, 12}	{185, 11}	{190, 15}	{195, 11}	{200, 11}	{205, 9}	{210, 11}	{215, 9}	{220, 9}	{225, 6}	{230, 10}	{235, 14}	{240, 7}	{245, 6}	{250, 6}	{255, 7}	{260, 9}	{265, 10}	{270, 12}	{275, 4}	{280, 8}	{285, 9}	{290, 12}	{295, 9}	{300, 8}	{305, 11}	{310, 7}	{315, 11}	{320, 10}	{325, 7}	{330, 10}	{335, 12}	{340, 14}	{345, 13}	{350, 12}	{355, 10}	{360, 5}	{365, 4}	{370, 6}	{375, 8}	{380, 7}	{385, 6}	{390, 6}	{395, 10}	{400, 16}	{405, 14}	{410, 9}	{415, 12}	{420, 6}	{425, 8}	{430, 12}	{435, 16}	{440, 13}	{445, 9}	{450, 7}	{455, 7}	{460, 10}	{465, 7}	{470, 9}	{475, 12}	{480, 7}	{485, 7}	{490, 8}	{495, 11}	{500, 9}	{}	{0, 10}	{5, 12}	{10, 10}	{15, 10}	{20, 9}	{25, 10}	{30, 9}	{35, 11}	{40, 15}	{45, 13}	{50, 6}	{55, 9}	{60, 11}	{65, 15}	{70, 8}	{75, 10}	{80, 9}	{85, 8}	{90, 6}	{95, 9}	{100, 7}	{105, 9}	{110, 8}	{115, 8}	{120, 8}	{125, 13}	{130, 14}	{135, 15}	{140, 17}	{145, 17}	{150, 14}	{155, 13}	{160, 14}	{165, 9}	{170, 8}	{175, 8}	{180, 5}	{185, 7}	{190, 9}	{195, 10}	{200, 9}	{205, 8}	{210, 9}	{215, 8}	{220, 7}	{225, 14}	{230, 10}	{235, 12}	{240, 13}	{245, 12}	{250, 15}	{255, 12}	{260, 11}	{265, 12}	{270, 8}	{275, 12}	{280, 10}	{285, 5}	{290, 4}	{295, 6}	{300, 11}	{305, 6}	{310, 3}	{315, 5}	{320, 5}	{325, 6}	{330, 9}	{335, 9}	{340, 7}	{345, 5}	{350, 6}	{355, 9}	{360, 11}	{365, 10}	{370, 11}	{375, 7}	{380, 10}	{385, 8}	{390, 7}	{395, 10}	{400, 6}	{405, 8}	{410, 11}	{415, 10}	{420, 7}	{425, 7}	{430, 5}	{435, 8}	{440, 6}	{445, 7}	{450, 8}	{455, 7}	{460, 7}	{465, 13}	{470, 9}	{475, 8}	{480, 7}	{485, 9}	{490, 12}	{495, 12}	{500, 10}	{}	{0, 10}	{5, 15}	{10, 15}	{15, 16}	{20, 17}	{25, 17}	{30, 16}	{35, 11}	{40, 6}	{45, 7}	{50, 12}	{55, 14}	{60, 14}	{65, 13}	{70, 14}	{75, 14}	{80, 14}	{85, 13}	{90, 8}	{95, 7}	{100, 6}	{105, 12}	{110, 10}	{115, 12}	{120, 10}	{125, 8}	{130, 8}	{135, 11}	{140, 11}	{145, 9}	{150, 11}	{155, 12}	{160, 11}	{165, 17}	{170, 13}	{175, 10}	{180, 9}	{185, 5}	{190, 11}	{195, 11}	{200, 11}	{205, 9}	{210, 11}	{215, 8}	{220, 5}	{225, 6}	{230, 8}	{235, 8}	{240, 10}	{245, 13}	{250, 13}	{255, 9}	{260, 12}	{265, 17}	{270, 14}	{275, 13}	{280, 10}	{285, 11}	{290, 12}	{295, 11}	{300, 14}	{305, 17}	{310, 16}	{315, 18}	{320, 16}	{325, 15}	{330, 14}	{335, 13}	{340, 11}	{345, 7}	{350, 4}	{355, 7}	{360, 9}	{365, 9}	{370, 10}	{375, 7}	{380, 8}	{385, 11}	{390, 11}	{395, 12}	{400, 10}	{405, 7}	{410, 11}	{415, 10}	{420, 12}	{425, 13}	{430, 9}	{435, 14}	{440, 13}	{445, 11}	{450, 11}	{455, 11}	{460, 13}	{465, 12}	{470, 8}	{475, 5}	{480, 9}	{485, 10}	{490, 13}	{495, 15}	{500, 12}	{}	{0, 10}	{5, 13}	{10, 7}	{15, 10}	{20, 10}	{25, 9}	{30, 7}	{35, 9}	{40, 8}	{45, 10}	{50, 7}	{55, 8}	{60, 8}	{65, 11}	{70, 9}	{75, 10}	{80, 10}	{85, 9}	{90, 6}	{95, 6}	{100, 10}	{105, 7}	{110, 7}	{115, 7}	{120, 6}	{125, 5}	{130, 5}	{135, 4}	{140, 6}	{145, 9}	{150, 7}	{155, 5}	{160, 7}	{165, 10}	{170, 13}	{175, 13}	{180, 14}	{185, 12}	{190, 12}	{195, 12}	{200, 10}	{205, 11}	{210, 16}	{215, 17}	{220, 18}	{225, 20}	{230, 16}	{235, 15}	{240, 13}	{245, 7}	{250, 5}	{255, 8}	{260, 7}	{265, 7}	{270, 5}	{275, 10}	{280, 8}	{285, 9}	{290, 8}	{295, 7}	{300, 10}	{305, 9}	{310, 11}	{315, 11}	{320, 9}	{325, 5}	{330, 9}	{335, 9}	{340, 8}	{345, 5}	{350, 7}	{355, 7}	{360, 11}	{365, 6}	{370, 8}	{375, 5}	{380, 6}	{385, 10}	{390, 8}	{395, 5}	{400, 7}	{405, 10}	{410, 10}	{415, 7}	{420, 7}	{425, 10}	{430, 15}	{435, 16}	{440, 9}	{445, 7}	{450, 6}	{455, 8}	{460, 9}	{465, 8}	{470, 11}	{475, 11}	{480, 9}	{485, 9}	{490, 11}	{495, 16}	{500, 14}	{}	{0, 10}	{5, 10}	{10, 9}	{15, 7}	{20, 10}	{25, 12}	{30, 10}	{35, 12}	{40, 12}	{45, 12}	{50, 11}	{55, 11}	{60, 14}	{65, 12}	{70, 6}	{75, 7}	{80, 7}	{85, 7}	{90, 10}	{95, 12}	{100, 11}	{105, 13}	{110, 16}	{115, 16}	{120, 17}	{125, 15}	{130, 16}	{135, 12}	{140, 13}	{145, 16}	{150, 11}	{155, 12}	{160, 10}	{165, 13}	{170, 10}	{175, 11}	{180, 13}	{185, 10}	{190, 8}	{195, 8}	{200, 12}	{205, 12}	{210, 14}	{215, 11}	{220, 9}	{225, 9}	{230, 12}	{235, 12}	{240, 12}	{245, 12}	{250, 15}	{255, 14}	{260, 14}	{265, 10}	{270, 3}	{275, 4}	{280, 3}	{285, 7}	{290, 8}	{295, 7}	{300, 8}	{305, 12}	{310, 10}	{315, 12}	{320, 11}	{325, 8}	{330, 7}	{335, 10}	{340, 9}	{345, 13}	{350, 14}	{355, 13}	{360, 12}	{365, 14}	{370, 17}	{375, 17}	{380, 15}	{385, 11}	{390, 10}	{395, 7}	{400, 8}	{405, 13}	{410, 11}	{415, 10}	{420, 12}	{425, 10}	{430, 11}	{435, 9}	{440, 10}	{445, 10}	{450, 10}	{455, 14}	{460, 14}	{465, 8}	{470, 9}	{475, 5}	{480, 8}	{485, 13}	{490, 13}	{495, 16}	{500, 11}	{}	{0, 10}	{5, 8}	{10, 7}	{15, 7}	{20, 6}	{25, 9}	{30, 12}	{35, 10}	{40, 8}	{45, 7}	{50, 4}	{55, 5}	{60, 5}	{65, 7}	{70, 8}	{75, 7}	{80, 9}	{85, 15}	{90, 10}	{95, 12}	{100, 9}	{105, 10}	{110, 8}	{115, 10}	{120, 16}	{125, 15}	{130, 13}	{135, 8}	{140, 12}	{145, 12}	{150, 10}	{155, 12}	{160, 12}	{165, 8}	{170, 9}	{175, 9}	{180, 11}	{185, 12}	{190, 18}	{195, 15}	{200, 13}	{205, 13}	{210, 11}	{215, 8}	{220, 7}	{225, 9}	{230, 8}	{235, 6}	{240, 8}	{245, 9}	{250, 9}	{255, 9}	{260, 11}	{265, 11}	{270, 10}	{275, 11}	{280, 10}	{285, 10}	{290, 12}	{295, 14}	{300, 13}	{305, 15}	{310, 12}	{315, 8}	{320, 9}	{325, 4}	{330, 4}	{335, 7}	{340, 11}	{345, 11}	{350, 6}	{355, 6}	{360, 8}	{365, 14}	{370, 14}	{375, 10}	{380, 13}	{385, 9}	{390, 8}	{395, 12}	{400, 15}	{405, 13}	{410, 9}	{415, 5}	{420, 10}	{425, 9}	{430, 11}	{435, 10}	{440, 13}	{445, 12}	{450, 11}	{455, 17}	{460, 13}	{465, 11}	{470, 7}	{475, 9}	{480, 9}	{485, 8}	{490, 9}	{495, 13}	{500, 10}	{}	{0, 10}	{5, 8}	{10, 7}	{15, 4}	{20, 5}	{25, 1}	{30, 3}	{35, 7}	{40, 8}	{45, 10}	{50, 10}	{55, 13}	{60, 13}	{65, 13}	{70, 10}	{75, 8}	{80, 9}	{85, 9}	{90, 9}	{95, 15}	{100, 11}	{105, 15}	{110, 15}	{115, 11}	{120, 10}	{125, 15}	{130, 15}	{135, 14}	{140, 10}	{145, 12}	{150, 15}	{155, 11}	{160, 15}	{165, 15}	{170, 18}	{175, 13}	{180, 11}	{185, 10}	{190, 7}	{195, 7}	{200, 10}	{205, 9}	{210, 11}	{215, 5}	{220, 5}	{225, 11}	{230, 11}	{235, 12}	{240, 10}	{245, 8}	{250, 7}	{255, 10}	{260, 9}	{265, 9}	{270, 9}	{275, 14}	{280, 15}	{285, 12}	{290, 13}	{295, 8}	{300, 9}	{305, 5}	{310, 8}	{315, 11}	{320, 9}	{325, 14}	{330, 8}	{335, 4}	{340, 5}	{345, 8}	{350, 11}	{355, 15}	{360, 15}	{365, 17}	{370, 15}	{375, 14}	{380, 8}	{385, 9}	{390, 13}	{395, 13}	{400, 9}	{405, 8}	{410, 9}	{415, 10}	{420, 11}	{425, 12}	{430, 9}	{435, 10}	{440, 6}	{445, 8}	{450, 10}	{455, 10}	{460, 11}	{465, 9}	{470, 6}	{475, 6}	{480, 9}	{485, 9}	{490, 6}	{495, 7}	{500, 13}	{}	{0, 10}	{5, 10}	{10, 6}	{15, 6}	{20, 9}	{25, 9}	{30, 8}	{35, 8}	{40, 8}	{45, 11}	{50, 15}	{55, 14}	{60, 14}	{65, 12}	{70, 11}	{75, 13}	{80, 10}	{85, 10}	{90, 11}	{95, 11}	{100, 10}	{105, 11}	{110, 10}	{115, 16}	{120, 13}	{125, 13}	{130, 13}	{135, 10}	{140, 10}	{145, 10}	{150, 9}	{155, 12}	{160, 8}	{165, 7}	{170, 7}	{175, 10}	{180, 9}	{185, 7}	{190, 16}	{195, 9}	{200, 10}	{205, 9}	{210, 7}	{215, 8}	{220, 4}	{225, 5}	{230, 10}	{235, 10}	{240, 8}	{245, 5}	{250, 8}	{255, 11}	{260, 4}	{265, 7}	{270, 7}	{275, 5}	{280, 8}	{285, 14}	{290, 15}	{295, 13}	{300, 13}	{305, 15}	{310, 10}	{315, 9}	{320, 9}	{325, 10}	{330, 8}	{335, 9}	{340, 8}	{345, 7}	{350, 10}	{355, 10}	{360, 13}	{365, 10}	{370, 8}	{375, 11}	{380, 14}	{385, 17}	{390, 13}	{395, 17}	{400, 14}	{405, 14}	{410, 13}	{415, 15}	{420, 16}	{425, 13}	{430, 11}	{435, 12}	{440, 11}	{445, 9}	{450, 10}	{455, 8}	{460, 12}	{465, 13}	{470, 8}	{475, 8}	{480, 13}	{485, 12}	{490, 18}	{495, 18}	{500, 17}	{}	{0, 10}	{5, 10}	{10, 13}	{15, 15}	{20, 10}	{25, 11}	{30, 12}	{35, 13}	{40, 11}	{45, 11}	{50, 9}	{55, 8}	{60, 8}	{65, 11}	{70, 11}	{75, 11}	{80, 10}	{85, 11}	{90, 10}	{95, 9}	{100, 8}	{105, 11}	{110, 11}	{115, 11}	{120, 11}	{125, 6}	{130, 11}	{135, 8}	{140, 10}	{145, 13}	{150, 15}	{155, 14}	{160, 11}	{165, 16}	{170, 11}	{175, 11}	{180, 12}	{185, 11}	{190, 12}	{195, 13}	{200, 8}	{205, 11}	{210, 11}	{215, 11}	{220, 8}	{225, 11}	{230, 13}	{235, 9}	{240, 9}	{245, 7}	{250, 9}	{255, 6}	{260, 6}	{265, 7}	{270, 9}	{275, 9}	{280, 9}	{285, 12}	{290, 12}	{295, 18}	{300, 15}	{305, 14}	{310, 12}	{315, 10}	{320, 12}	{325, 12}	{330, 9}	{335, 12}	{340, 10}	{345, 9}	{350, 12}	{355, 15}	{360, 12}	{365, 12}	{370, 8}	{375, 7}	{380, 5}	{385, 7}	{390, 4}	{395, 7}	{400, 5}	{405, 4}	{410, 7}	{415, 9}	{420, 7}	{425, 8}	{430, 12}	{435, 8}	{440, 9}	{445, 14}	{450, 9}	{455, 10}	{460, 13}	{465, 13}	{470, 12}	{475, 13}	{480, 15}	{485, 16}	{490, 14}	{495, 11}	{500, 17}	{}	{0, 10}	{5, 13}	{10, 10}	{15, 15}	{20, 19}	{25, 17}	{30, 6}	{35, 12}	{40, 12}	{45, 16}	{50, 14}	{55, 9}	{60, 10}	{65, 9}	{70, 12}	{75, 13}	{80, 13}	{85, 12}	{90, 10}	{95, 9}	{100, 6}	{105, 8}	{110, 6}	{115, 5}	{120, 7}	{125, 5}	{130, 10}	{135, 14}	{140, 8}	{145, 9}	{150, 11}	{155, 14}	{160, 16}	{165, 14}	{170, 11}	{175, 11}	{180, 12}	{185, 9}	{190, 12}	{195, 10}	{200, 11}	{205, 12}	{210, 14}	{215, 9}	{220, 8}	{225, 10}	{230, 9}	{235, 10}	{240, 11}	{245, 14}	{250, 16}	{255, 18}	{260, 20}	{265, 18}	{270, 15}	{275, 9}	{280, 10}	{285, 9}	{290, 12}	{295, 10}	{300, 9}	{305, 12}	{310, 11}	{315, 7}	{320, 10}	{325, 15}	{330, 21}	{335, 23}	{340, 21}	{345, 16}	{350, 17}	{355, 14}	{360, 11}	{365, 10}	{370, 3}	{375, 2}	{380, 2}	{385, 1}	{390, 4}	{395, 5}	{400, 5}	{405, 9}	{410, 10}	{415, 8}	{420, 9}	{425, 13}	{430, 17}	{435, 13}	{440, 6}	{445, 7}	{450, 8}	{455, 10}	{460, 13}	{465, 10}	{470, 10}	{475, 9}	{480, 9}	{485, 10}	{490, 8}	{495, 11}	{500, 13}	{}	{0, 10}	{5, 11}	{10, 11}	{15, 10}	{20, 12}	{25, 7}	{30, 6}	{35, 4}	{40, 9}	{45, 6}	{50, 5}	{55, 4}	{60, 7}	{65, 6}	{70, 9}	{75, 10}	{80, 8}	{85, 7}	{90, 7}	{95, 8}	{100, 11}	{105, 11}	{110, 11}	{115, 8}	{120, 11}	{125, 11}	{130, 10}	{135, 12}	{140, 9}	{145, 6}	{150, 11}	{155, 15}	{160, 13}	{165, 11}	{170, 11}	{175, 15}	{180, 14}	{185, 11}	{190, 13}	{195, 12}	{200, 15}	{205, 16}	{210, 11}	{215, 11}	{220, 9}	{225, 13}	{230, 17}	{235, 8}	{240, 6}	{245, 6}	{250, 13}	{255, 10}	{260, 10}	{265, 9}	{270, 14}	{275, 13}	{280, 10}	{285, 10}	{290, 7}	{295, 7}	{300, 8}	{305, 8}	{310, 6}	{315, 8}	{320, 9}	{325, 15}	{330, 11}	{335, 13}	{340, 13}	{345, 9}	{350, 18}	{355, 10}	{360, 8}	{365, 11}	{370, 11}	{375, 12}	{380, 18}	{385, 13}	{390, 10}	{395, 8}	{400, 7}	{405, 9}	{410, 11}	{415, 11}	{420, 9}	{425, 9}	{430, 5}	{435, 8}	{440, 15}	{445, 18}	{450, 16}	{455, 12}	{460, 13}	{465, 11}	{470, 8}	{475, 8}	{480, 11}	{485, 10}	{490, 12}	{495, 13}	{500, 10}	{}	{0, 10}	{5, 11}	{10, 6}	{15, 6}	{20, 6}	{25, 8}	{30, 10}	{35, 8}	{40, 8}	{45, 10}	{50, 12}	{55, 12}	{60, 7}	{65, 7}	{70, 9}	{75, 8}	{80, 7}	{85, 9}	{90, 11}	{95, 9}	{100, 7}	{105, 10}	{110, 9}	{115, 10}	{120, 14}	{125, 13}	{130, 10}	{135, 5}	{140, 5}	{145, 4}	{150, 6}	{155, 9}	{160, 11}	{165, 11}	{170, 12}	{175, 6}	{180, 9}	{185, 11}	{190, 11}	{195, 9}	{200, 10}	{205, 6}	{210, 9}	{215, 9}	{220, 6}	{225, 7}	{230, 11}	{235, 9}	{240, 10}	{245, 10}	{250, 4}	{255, 8}	{260, 11}	{265, 11}	{270, 10}	{275, 14}	{280, 16}	{285, 13}	{290, 16}	{295, 11}	{300, 11}	{305, 10}	{310, 9}	{315, 6}	{320, 8}	{325, 6}	{330, 6}	{335, 5}	{340, 8}	{345, 11}	{350, 12}	{355, 12}	{360, 13}	{365, 11}	{370, 13}	{375, 15}	{380, 11}	{385, 13}	{390, 10}	{395, 8}	{400, 10}	{405, 10}	{410, 10}	{415, 7}	{420, 10}	{425, 10}	{430, 8}	{435, 10}	{440, 9}	{445, 11}	{450, 14}	{455, 14}	{460, 13}	{465, 10}	{470, 10}	{475, 10}	{480, 10}	{485, 11}	{490, 10}	{495, 10}	{500, 12}	{}	{0, 10}	{5, 14}	{10, 16}	{15, 14}	{20, 12}	{25, 14}	{30, 11}	{35, 12}	{40, 11}	{45, 12}	{50, 8}	{55, 13}	{60, 7}	{65, 7}	{70, 8}	{75, 9}	{80, 8}	{85, 8}	{90, 6}	{95, 3}	{100, 12}	{105, 14}	{110, 15}	{115, 15}	{120, 15}	{125, 20}	{130, 17}	{135, 12}	{140, 12}	{145, 17}	{150, 19}	{155, 20}	{160, 13}	{165, 11}	{170, 10}	{175, 13}	{180, 8}
[truncated: 9,050,977 more chars]
