# Supplementary material for: Experimental Design for Stochastic Models of Nonlinear Signaling Pathways Using an Interval-Wise Linear Noise Approximation and State Estimation
Source: PLoS One. 2016 Sep 1;11(9):e0159902. doi: 10.1371/journal.pone.0159902 (PMC5008843; doi:10.1371/journal.pone.0159902)
Supplement: S1 File — (TGZ) [file pone.0159902.s009.tgz › Online_SI/data/scanx25.txt]

{0, 10}	{2.5, 8}	{5, 11}	{7.5, 13}	{10, 12}	{12.5, 12}	{15, 10}	{17.5, 8}	{20, 6}	{22.5, 6}	{25, 12}	{27.5, 15}	{30, 12}	{32.5, 11}	{35, 10}	{37.5, 13}	{40, 12}	{42.5, 11}	{45, 12}	{47.5, 9}	{50, 10}	{52.5, 10}	{55, 9}	{57.5, 9}	{60, 12}	{62.5, 11}	{65, 11}	{67.5, 8}	{70, 10}	{72.5, 9}	{75, 5}	{77.5, 5}	{80, 6}	{82.5, 5}	{85, 4}	{87.5, 6}	{90, 6}	{92.5, 10}	{95, 9}	{97.5, 10}	{100, 9}	{102.5, 9}	{105, 11}	{107.5, 15}	{110, 18}	{112.5, 12}	{115, 13}	{117.5, 11}	{120, 13}	{122.5, 14}	{125, 14}	{127.5, 14}	{130, 15}	{132.5, 15}	{135, 17}	{137.5, 17}	{140, 13}	{142.5, 9}	{145, 10}	{147.5, 10}	{150, 9}	{152.5, 10}	{155, 11}	{157.5, 10}	{160, 12}	{162.5, 12}	{165, 11}	{167.5, 12}	{170, 10}	{172.5, 13}	{175, 15}	{177.5, 14}	{180, 13}	{182.5, 12}	{185, 8}	{187.5, 7}	{190, 7}	{192.5, 7}	{195, 7}	{197.5, 8}	{200, 8}	{202.5, 8}	{205, 6}	{207.5, 4}	{210, 5}	{212.5, 13}	{215, 13}	{217.5, 15}	{220, 16}	{222.5, 13}	{225, 12}	{227.5, 11}	{230, 11}	{232.5, 13}	{235, 11}	{237.5, 11}	{240, 8}	{242.5, 8}	{245, 12}	{247.5, 11}	{250, 9}	{}	{0, 10}	{2.5, 12}	{5, 13}	{7.5, 12}	{10, 13}	{12.5, 11}	{15, 17}	{17.5, 19}	{20, 16}	{22.5, 11}	{25, 14}	{27.5, 13}	{30, 15}	{32.5, 16}	{35, 17}	{37.5, 13}	{40, 11}	{42.5, 10}	{45, 14}	{47.5, 10}	{50, 10}	{52.5, 11}	{55, 11}	{57.5, 9}	{60, 12}	{62.5, 10}	{65, 9}	{67.5, 5}	{70, 7}	{72.5, 6}	{75, 9}	{77.5, 11}	{80, 11}	{82.5, 10}	{85, 11}	{87.5, 12}	{90, 12}	{92.5, 13}	{95, 14}	{97.5, 16}	{100, 17}	{102.5, 14}	{105, 17}	{107.5, 20}	{110, 13}	{112.5, 17}	{115, 17}	{117.5, 16}	{120, 16}	{122.5, 18}	{125, 18}	{127.5, 15}	{130, 12}	{132.5, 13}	{135, 13}	{137.5, 14}	{140, 16}	{142.5, 16}	{145, 13}	{147.5, 9}	{150, 7}	{152.5, 7}	{155, 9}	{157.5, 10}	{160, 13}	{162.5, 8}	{165, 10}	{167.5, 9}	{170, 9}	{172.5, 8}	{175, 9}	{177.5, 9}	{180, 13}	{182.5, 10}	{185, 9}	{187.5, 8}	{190, 10}	{192.5, 9}	{195, 10}	{197.5, 18}	{200, 16}	{202.5, 17}	{205, 17}	{207.5, 15}	{210, 14}	{212.5, 17}	{215, 15}	{217.5, 15}	{220, 12}	{222.5, 13}	{225, 15}	{227.5, 13}	{230, 9}	{232.5, 7}	{235, 7}	{237.5, 8}	{240, 10}	{242.5, 8}	{245, 8}	{247.5, 9}	{250, 8}	{}	{0, 10}	{2.5, 9}	{5, 10}	{7.5, 10}	{10, 9}	{12.5, 8}	{15, 8}	{17.5, 8}	{20, 7}	{22.5, 5}	{25, 8}	{27.5, 8}	{30, 11}	{32.5, 12}	{35, 13}	{37.5, 10}	{40, 9}	{42.5, 11}	{45, 13}	{47.5, 12}	{50, 7}	{52.5, 8}	{55, 3}	{57.5, 2}	{60, 3}	{62.5, 4}	{65, 3}	{67.5, 3}	{70, 5}	{72.5, 6}	{75, 7}	{77.5, 7}	{80, 9}	{82.5, 11}	{85, 12}	{87.5, 14}	{90, 17}	{92.5, 15}	{95, 15}	{97.5, 16}	{100, 11}	{102.5, 11}	{105, 10}	{107.5, 11}	{110, 11}	{112.5, 11}	{115, 10}	{117.5, 9}	{120, 10}	{122.5, 8}	{125, 12}	{127.5, 15}	{130, 16}	{132.5, 17}	{135, 17}	{137.5, 15}	{140, 16}	{142.5, 12}	{145, 11}	{147.5, 13}	{150, 12}	{152.5, 13}	{155, 10}	{157.5, 7}	{160, 6}	{162.5, 6}	{165, 7}	{167.5, 7}	{170, 5}	{172.5, 5}	{175, 4}	{177.5, 5}	{180, 8}	{182.5, 8}	{185, 5}	{187.5, 5}	{190, 6}	{192.5, 8}	{195, 7}	{197.5, 8}	{200, 8}	{202.5, 8}	{205, 7}	{207.5, 5}	{210, 7}	{212.5, 7}	{215, 8}	{217.5, 6}	{220, 7}	{222.5, 6}	{225, 12}	{227.5, 17}	{230, 20}	{232.5, 13}	{235, 11}	{237.5, 10}	{240, 11}	{242.5, 10}	{245, 14}	{247.5, 17}	{250, 19}	{}	{0, 10}	{2.5, 13}	{5, 12}	{7.5, 14}	{10, 12}	{12.5, 12}	{15, 10}	{17.5, 7}	{20, 6}	{22.5, 7}	{25, 7}	{27.5, 7}	{30, 8}	{32.5, 11}	{35, 11}	{37.5, 9}	{40, 8}	{42.5, 9}	{45, 8}	{47.5, 6}	{50, 11}	{52.5, 10}	{55, 13}	{57.5, 13}	{60, 10}	{62.5, 8}	{65, 9}	{67.5, 10}	{70, 8}	{72.5, 9}	{75, 10}	{77.5, 12}	{80, 11}	{82.5, 9}	{85, 9}	{87.5, 11}	{90, 14}	{92.5, 11}	{95, 9}	{97.5, 12}	{100, 16}	{102.5, 17}	{105, 12}	{107.5, 8}	{110, 12}	{112.5, 10}	{115, 9}	{117.5, 9}	{120, 8}	{122.5, 9}	{125, 8}	{127.5, 10}	{130, 11}	{132.5, 14}	{135, 14}	{137.5, 14}	{140, 13}	{142.5, 11}	{145, 9}	{147.5, 8}	{150, 10}	{152.5, 12}	{155, 8}	{157.5, 10}	{160, 11}	{162.5, 11}	{165, 8}	{167.5, 10}	{170, 12}	{172.5, 9}	{175, 9}	{177.5, 9}	{180, 7}	{182.5, 10}	{185, 7}	{187.5, 6}	{190, 8}	{192.5, 7}	{195, 6}	{197.5, 6}	{200, 7}	{202.5, 11}	{205, 12}	{207.5, 14}	{210, 11}	{212.5, 13}	{215, 11}	{217.5, 11}	{220, 13}	{222.5, 12}	{225, 11}	{227.5, 9}	{230, 9}	{232.5, 10}	{235, 9}	{237.5, 9}	{240, 9}	{242.5, 7}	{245, 6}	{247.5, 7}	{250, 7}	{}	{0, 10}	{2.5, 9}	{5, 7}	{7.5, 8}	{10, 10}	{12.5, 10}	{15, 11}	{17.5, 11}	{20, 10}	{22.5, 8}	{25, 6}	{27.5, 6}	{30, 4}	{32.5, 5}	{35, 6}	{37.5, 6}	{40, 6}	{42.5, 10}	{45, 12}	{47.5, 14}	{50, 11}	{52.5, 11}	{55, 11}	{57.5, 7}	{60, 6}	{62.5, 9}	{65, 11}	{67.5, 14}	{70, 14}	{72.5, 12}	{75, 14}	{77.5, 13}	{80, 10}	{82.5, 10}	{85, 10}	{87.5, 10}	{90, 11}	{92.5, 9}	{95, 8}	{97.5, 10}	{100, 10}	{102.5, 8}	{105, 8}	{107.5, 11}	{110, 13}	{112.5, 15}	{115, 11}	{117.5, 14}	{120, 13}	{122.5, 10}	{125, 12}	{127.5, 10}	{130, 12}	{132.5, 8}	{135, 10}	{137.5, 12}	{140, 12}	{142.5, 13}	{145, 9}	{147.5, 11}	{150, 13}	{152.5, 10}	{155, 10}	{157.5, 12}	{160, 13}	{162.5, 12}	{165, 12}	{167.5, 10}	{170, 11}	{172.5, 10}	{175, 11}	{177.5, 6}	{180, 9}	{182.5, 8}	{185, 9}	{187.5, 8}	{190, 12}	{192.5, 11}	{195, 10}	{197.5, 12}	{200, 16}	{202.5, 13}	{205, 14}	{207.5, 11}	{210, 10}	{212.5, 10}	{215, 12}	{217.5, 13}	{220, 10}	{222.5, 11}	{225, 13}	{227.5, 10}	{230, 10}	{232.5, 9}	{235, 7}	{237.5, 7}	{240, 7}	{242.5, 7}	{245, 4}	{247.5, 5}	{250, 8}	{}	{0, 10}	{2.5, 7}	{5, 7}	{7.5, 5}	{10, 6}	{12.5, 6}	{15, 6}	{17.5, 7}	{20, 11}	{22.5, 13}	{25, 13}	{27.5, 13}	{30, 16}	{32.5, 14}	{35, 11}	{37.5, 11}	{40, 11}	{42.5, 10}	{45, 9}	{47.5, 12}	{50, 12}	{52.5, 12}	{55, 12}	{57.5, 10}	{60, 9}	{62.5, 10}	{65, 10}	{67.5, 9}	{70, 13}	{72.5, 11}	{75, 8}	{77.5, 11}	{80, 9}	{82.5, 8}	{85, 7}	{87.5, 7}	{90, 6}	{92.5, 12}	{95, 12}	{97.5, 10}	{100, 12}	{102.5, 9}	{105, 8}	{107.5, 8}	{110, 6}	{112.5, 8}	{115, 7}	{117.5, 7}	{120, 8}	{122.5, 9}	{125, 11}	{127.5, 9}	{130, 11}	{132.5, 11}	{135, 15}	{137.5, 13}	{140, 14}	{142.5, 8}	{145, 7}	{147.5, 6}	{150, 11}	{152.5, 12}	{155, 10}	{157.5, 10}	{160, 11}	{162.5, 13}	{165, 12}	{167.5, 10}	{170, 8}	{172.5, 9}	{175, 9}	{177.5, 10}	{180, 12}	{182.5, 8}	{185, 8}	{187.5, 7}	{190, 9}	{192.5, 8}	{195, 6}	{197.5, 8}	{200, 9}	{202.5, 9}	{205, 10}	{207.5, 8}	{210, 6}	{212.5, 8}	{215, 9}	{217.5, 8}	{220, 11}	{222.5, 11}	{225, 13}	{227.5, 11}	{230, 12}	{232.5, 14}	{235, 15}	{237.5, 17}	{240, 16}	{242.5, 15}	{245, 12}	{247.5, 13}	{250, 13}	{}	{0, 10}	{2.5, 11}	{5, 7}	{7.5, 9}	{10, 9}	{12.5, 11}	{15, 12}	{17.5, 9}	{20, 8}	{22.5, 9}	{25, 9}	{27.5, 7}	{30, 7}	{32.5, 8}	{35, 7}	{37.5, 6}	{40, 6}	{42.5, 8}	{45, 10}	{47.5, 6}	{50, 5}	{52.5, 4}	{55, 4}	{57.5, 5}	{60, 6}	{62.5, 9}	{65, 11}	{67.5, 11}	{70, 8}	{72.5, 8}	{75, 8}	{77.5, 7}	{80, 10}	{82.5, 9}	{85, 9}	{87.5, 9}	{90, 8}	{92.5, 9}	{95, 12}	{97.5, 12}	{100, 20}	{102.5, 24}	{105, 21}	{107.5, 14}	{110, 10}	{112.5, 9}	{115, 8}	{117.5, 4}	{120, 6}	{122.5, 8}	{125, 10}	{127.5, 8}	{130, 6}	{132.5, 4}	{135, 4}	{137.5, 4}	{140, 5}	{142.5, 9}	{145, 10}	{147.5, 9}	{150, 5}	{152.5, 8}	{155, 9}	{157.5, 9}	{160, 10}	{162.5, 12}	{165, 14}	{167.5, 11}	{170, 10}	{172.5, 11}	{175, 10}	{177.5, 9}	{180, 11}	{182.5, 13}	{185, 12}	{187.5, 10}	{190, 10}	{192.5, 8}	{195, 10}	{197.5, 11}	{200, 11}	{202.5, 10}	{205, 14}	{207.5, 14}	{210, 13}	{212.5, 12}	{215, 9}	{217.5, 10}	{220, 13}	{222.5, 13}	{225, 12}	{227.5, 13}	{230, 12}	{232.5, 11}	{235, 12}	{237.5, 11}	{240, 10}	{242.5, 11}	{245, 11}	{247.5, 12}	{250, 15}	{}	{0, 10}	{2.5, 11}	{5, 8}	{7.5, 10}	{10, 9}	{12.5, 7}	{15, 9}	{17.5, 10}	{20, 8}	{22.5, 5}	{25, 6}	{27.5, 3}	{30, 3}	{32.5, 3}	{35, 3}	{37.5, 7}	{40, 10}	{42.5, 9}	{45, 11}	{47.5, 14}	{50, 16}	{52.5, 11}	{55, 9}	{57.5, 10}	{60, 8}	{62.5, 8}	{65, 8}	{67.5, 10}	{70, 13}	{72.5, 10}	{75, 9}	{77.5, 10}	{80, 9}	{82.5, 10}	{85, 12}	{87.5, 10}	{90, 10}	{92.5, 13}	{95, 14}	{97.5, 12}	{100, 12}	{102.5, 11}	{105, 6}	{107.5, 10}	{110, 12}	{112.5, 11}	{115, 11}	{117.5, 12}	{120, 10}	{122.5, 9}	{125, 10}	{127.5, 10}	{130, 6}	{132.5, 7}	{135, 8}	{137.5, 13}	{140, 14}	{142.5, 15}	{145, 17}	{147.5, 17}	{150, 18}	{152.5, 17}	{155, 17}	{157.5, 18}	{160, 15}	{162.5, 12}	{165, 14}	{167.5, 16}	{170, 18}	{172.5, 12}	{175, 12}	{177.5, 12}	{180, 11}	{182.5, 15}	{185, 12}	{187.5, 9}	{190, 6}	{192.5, 8}	{195, 9}	{197.5, 7}	{200, 6}	{202.5, 6}	{205, 10}	{207.5, 14}	{210, 16}	{212.5, 14}	{215, 14}	{217.5, 14}	{220, 15}	{222.5, 9}	{225, 7}	{227.5, 9}	{230, 11}	{232.5, 11}	{235, 10}	{237.5, 13}	{240, 13}	{242.5, 11}	{245, 14}	{247.5, 12}	{250, 11}	{}	{0, 10}	{2.5, 13}	{5, 14}	{7.5, 13}	{10, 13}	{12.5, 9}	{15, 9}	{17.5, 7}	{20, 7}	{22.5, 10}	{25, 10}	{27.5, 8}	{30, 10}	{32.5, 10}	{35, 10}	{37.5, 9}	{40, 7}	{42.5, 8}	{45, 8}	{47.5, 10}	{50, 7}	{52.5, 9}	{55, 9}	{57.5, 13}	{60, 12}	{62.5, 11}	{65, 10}	{67.5, 9}	{70, 8}	{72.5, 9}	{75, 11}	{77.5, 8}	{80, 6}	{82.5, 9}	{85, 10}	{87.5, 7}	{90, 6}	{92.5, 9}	{95, 11}	{97.5, 12}	{100, 11}	{102.5, 14}	{105, 10}	{107.5, 14}	{110, 12}	{112.5, 11}	{115, 9}	{117.5, 9}	{120, 8}	{122.5, 9}	{125, 10}	{127.5, 10}	{130, 13}	{132.5, 13}	{135, 8}	{137.5, 5}	{140, 5}	{142.5, 6}	{145, 5}	{147.5, 5}	{150, 5}	{152.5, 6}	{155, 5}	{157.5, 7}	{160, 8}	{162.5, 10}	{165, 7}	{167.5, 8}	{170, 8}	{172.5, 9}	{175, 9}	{177.5, 8}	{180, 9}	{182.5, 8}	{185, 6}	{187.5, 5}	{190, 6}	{192.5, 6}	{195, 10}	{197.5, 11}	{200, 9}	{202.5, 10}	{205, 14}	{207.5, 14}	{210, 11}	{212.5, 10}	{215, 9}	{217.5, 9}	{220, 8}	{222.5, 9}	{225, 12}	{227.5, 14}	{230, 12}	{232.5, 10}	{235, 10}	{237.5, 9}	{240, 5}	{242.5, 6}	{245, 8}	{247.5, 6}	{250, 5}	{}	{0, 10}	{2.5, 13}	{5, 9}	{7.5, 8}	{10, 9}	{12.5, 8}	{15, 11}	{17.5, 12}	{20, 8}	{22.5, 7}	{25, 9}	{27.5, 9}	{30, 9}	{32.5, 11}	{35, 12}	{37.5, 11}	{40, 14}	{42.5, 12}	{45, 9}	{47.5, 9}	{50, 8}	{52.5, 8}	{55, 7}	{57.5, 10}	{60, 11}	{62.5, 6}	{65, 9}	{67.5, 9}	{70, 6}	{72.5, 10}	{75, 10}	{77.5, 10}	{80, 13}	{82.5, 14}	{85, 15}	{87.5, 13}	{90, 12}	{92.5, 12}	{95, 16}	{97.5, 15}	{100, 14}	{102.5, 11}	{105, 10}	{107.5, 8}	{110, 10}	{112.5, 10}	{115, 10}	{117.5, 12}	{120, 9}	{122.5, 10}	{125, 12}	{127.5, 9}	{130, 7}	{132.5, 8}	{135, 7}	{137.5, 7}	{140, 7}	{142.5, 9}	{145, 5}	{147.5, 3}	{150, 3}	{152.5, 4}	{155, 6}	{157.5, 5}	{160, 4}	{162.5, 5}	{165, 5}	{167.5, 4}	{170, 5}	{172.5, 10}	{175, 9}	{177.5, 11}	{180, 14}	{182.5, 17}	{185, 16}	{187.5, 13}	{190, 9}	{192.5, 10}	{195, 11}	{197.5, 9}	{200, 7}	{202.5, 6}	{205, 4}	{207.5, 7}	{210, 7}	{212.5, 9}	{215, 6}	{217.5, 8}	{220, 8}	{222.5, 7}	{225, 9}	{227.5, 9}	{230, 9}	{232.5, 12}	{235, 10}	{237.5, 10}	{240, 8}	{242.5, 8}	{245, 5}	{247.5, 6}	{250, 6}	{}	{0, 10}	{2.5, 8}	{5, 7}	{7.5, 10}	{10, 10}	{12.5, 12}	{15, 11}	{17.5, 10}	{20, 7}	{22.5, 7}	{25, 8}	{27.5, 10}	{30, 14}	{32.5, 14}	{35, 14}	{37.5, 11}	{40, 13}	{42.5, 12}	{45, 10}	{47.5, 10}	{50, 10}	{52.5, 10}	{55, 9}	{57.5, 8}	{60, 9}	{62.5, 8}	{65, 9}	{67.5, 8}	{70, 9}	{72.5, 10}	{75, 9}	{77.5, 9}	{80, 8}	{82.5, 8}	{85, 7}	{87.5, 7}	{90, 6}	{92.5, 6}	{95, 5}	{97.5, 4}	{100, 5}	{102.5, 6}	{105, 4}	{107.5, 4}	{110, 7}	{112.5, 9}	{115, 9}	{117.5, 9}	{120, 10}	{122.5, 11}	{125, 11}	{127.5, 10}	{130, 10}	{132.5, 11}	{135, 9}	{137.5, 7}	{140, 8}	{142.5, 9}	{145, 8}	{147.5, 5}	{150, 8}	{152.5, 9}	{155, 10}	{157.5, 13}	{160, 12}	{162.5, 11}	{165, 13}	{167.5, 11}	{170, 14}	{172.5, 11}	{175, 8}	{177.5, 8}	{180, 9}	{182.5, 10}	{185, 7}	{187.5, 8}	{190, 11}	{192.5, 10}	{195, 9}	{197.5, 7}	{200, 10}	{202.5, 7}	{205, 5}	{207.5, 6}	{210, 7}	{212.5, 9}	{215, 8}	{217.5, 10}	{220, 5}	{222.5, 9}	{225, 8}	{227.5, 9}	{230, 11}	{232.5, 10}	{235, 11}	{237.5, 10}	{240, 5}	{242.5, 5}	{245, 6}	{247.5, 4}	{250, 6}	{}	{0, 10}	{2.5, 12}	{5, 12}	{7.5, 9}	{10, 15}	{12.5, 15}	{15, 13}	{17.5, 11}	{20, 6}	{22.5, 8}	{25, 7}	{27.5, 6}	{30, 7}	{32.5, 7}	{35, 4}	{37.5, 6}	{40, 9}	{42.5, 8}	{45, 8}	{47.5, 11}	{50, 10}	{52.5, 6}	{55, 8}	{57.5, 13}	{60, 15}	{62.5, 16}	{65, 16}	{67.5, 12}	{70, 10}	{72.5, 11}	{75, 8}	{77.5, 9}	{80, 13}	{82.5, 16}	{85, 15}	{87.5, 12}	{90, 11}	{92.5, 5}	{95, 7}	{97.5, 10}	{100, 11}	{102.5, 12}	{105, 9}	{107.5, 9}	{110, 6}	{112.5, 5}	{115, 3}	{117.5, 5}	{120, 3}	{122.5, 3}	{125, 4}	{127.5, 5}	{130, 3}	{132.5, 2}	{135, 2}	{137.5, 5}	{140, 10}	{142.5, 9}	{145, 10}	{147.5, 12}	{150, 10}	{152.5, 10}	{155, 7}	{157.5, 4}	{160, 3}	{162.5, 9}	{165, 10}	{167.5, 11}	{170, 11}	{172.5, 12}	{175, 9}	{177.5, 8}	{180, 8}	{182.5, 10}	{185, 11}	{187.5, 11}	{190, 11}	{192.5, 9}	{195, 11}	{197.5, 10}	{200, 8}	{202.5, 9}	{205, 9}	{207.5, 8}	{210, 8}	{212.5, 9}	{215, 10}	{217.5, 7}	{220, 7}	{222.5, 10}	{225, 10}	{227.5, 12}	{230, 12}	{232.5, 14}	{235, 13}	{237.5, 17}	{240, 15}	{242.5, 14}	{245, 13}	{247.5, 14}	{250, 15}	{}	{0, 10}	{2.5, 10}	{5, 10}	{7.5, 10}	{10, 10}	{12.5, 8}	{15, 8}	{17.5, 6}	{20, 7}	{22.5, 10}	{25, 11}	{27.5, 14}	{30, 15}	{32.5, 19}	{35, 23}	{37.5, 18}	{40, 17}	{42.5, 13}	{45, 11}	{47.5, 10}	{50, 13}	{52.5, 13}	{55, 16}	{57.5, 13}	{60, 11}	{62.5, 12}	{65, 12}	{67.5, 14}	{70, 14}	{72.5, 12}	{75, 10}	{77.5, 10}	{80, 11}	{82.5, 13}	{85, 8}	{87.5, 9}	{90, 12}	{92.5, 11}	{95, 10}	{97.5, 10}	{100, 10}	{102.5, 8}	{105, 9}	{107.5, 8}	{110, 7}	{112.5, 6}	{115, 5}	{117.5, 4}	{120, 2}	{122.5, 7}	{125, 5}	{127.5, 7}	{130, 7}	{132.5, 6}	{135, 5}	{137.5, 7}	{140, 6}	{142.5, 8}	{145, 10}	{147.5, 11}	{150, 10}	{152.5, 7}	{155, 7}	{157.5, 7}	{160, 8}	{162.5, 7}	{165, 8}	{167.5, 9}	{170, 11}	{172.5, 10}	{175, 8}	{177.5, 6}	{180, 5}	{182.5, 5}	{185, 11}	{187.5, 9}	{190, 13}	{192.5, 11}	{195, 9}	{197.5, 11}	{200, 15}	{202.5, 14}	{205, 15}	{207.5, 14}	{210, 15}	{212.5, 14}	{215, 14}	{217.5, 11}	{220, 11}	{222.5, 8}	{225, 10}	{227.5, 10}	{230, 12}	{232.5, 10}	{235, 8}	{237.5, 11}	{240, 11}	{242.5, 7}	{245, 4}	{247.5, 5}	{250, 10}	{}	{0, 10}	{2.5, 11}	{5, 10}	{7.5, 8}	{10, 13}	{12.5, 12}	{15, 15}	{17.5, 13}	{20, 12}	{22.5, 12}	{25, 9}	{27.5, 8}	{30, 9}	{32.5, 9}	{35, 11}	{37.5, 9}	{40, 8}	{42.5, 9}	{45, 7}	{47.5, 5}	{50, 5}	{52.5, 5}	{55, 5}	{57.5, 7}	{60, 9}	{62.5, 11}	{65, 10}	{67.5, 13}	{70, 9}	{72.5, 12}	{75, 12}	{77.5, 9}	{80, 11}	{82.5, 8}	{85, 10}	{87.5, 13}	{90, 19}	{92.5, 21}	{95, 17}	{97.5, 10}	{100, 9}	{102.5, 8}	{105, 11}	{107.5, 11}	{110, 13}	{112.5, 14}	{115, 16}	{117.5, 15}	{120, 14}	{122.5, 12}	{125, 14}	{127.5, 14}	{130, 13}	{132.5, 17}	{135, 15}	{137.5, 17}	{140, 12}	{142.5, 12}	{145, 10}	{147.5, 7}	{150, 9}	{152.5, 8}	{155, 11}	{157.5, 11}	{160, 8}	{162.5, 8}	{165, 10}	{167.5, 10}	{170, 13}	{172.5, 14}	{175, 16}	{177.5, 12}	{180, 10}	{182.5, 10}	{185, 7}	{187.5, 8}	{190, 11}	{192.5, 11}	{195, 9}	{197.5, 10}	{200, 9}	{202.5, 6}	{205, 8}	{207.5, 6}	{210, 7}	{212.5, 7}	{215, 11}	{217.5, 11}	{220, 13}	{222.5, 16}	{225, 13}	{227.5, 10}	{230, 10}	{232.5, 8}	{235, 10}	{237.5, 10}	{240, 10}	{242.5, 10}	{245, 11}	{247.5, 10}	{250, 11}	{}	{0, 10}	{2.5, 10}	{5, 10}	{7.5, 10}	{10, 10}	{12.5, 8}	{15, 5}	{17.5, 7}	{20, 7}	{22.5, 8}	{25, 5}	{27.5, 5}	{30, 6}	{32.5, 3}	{35, 5}	{37.5, 4}	{40, 6}	{42.5, 9}	{45, 7}	{47.5, 11}	{50, 10}	{52.5, 9}	{55, 12}	{57.5, 11}	{60, 9}	{62.5, 11}	{65, 11}	{67.5, 11}	{70, 13}	{72.5, 9}	{75, 11}	{77.5, 10}	{80, 11}	{82.5, 9}	{85, 7}	{87.5, 7}	{90, 9}	{92.5, 11}	{95, 12}	{97.5, 12}	{100, 10}	{102.5, 7}	{105, 9}	{107.5, 9}	{110, 9}	{112.5, 11}	{115, 9}	{117.5, 8}	{120, 5}	{122.5, 6}	{125, 6}	{127.5, 8}	{130, 7}	{132.5, 8}	{135, 5}	{137.5, 6}	{140, 5}	{142.5, 10}	{145, 11}	{147.5, 10}	{150, 11}	{152.5, 15}	{155, 16}	{157.5, 12}	{160, 14}	{162.5, 18}	{165, 12}	{167.5, 9}	{170, 10}	{172.5, 10}	{175, 10}	{177.5, 10}	{180, 11}	{182.5, 11}	{185, 9}	{187.5, 10}	{190, 11}	{192.5, 13}	{195, 13}	{197.5, 14}	{200, 12}	{202.5, 14}	{205, 14}	{207.5, 12}	{210, 7}	{212.5, 10}	{215, 6}	{217.5, 5}	{220, 7}	{222.5, 9}	{225, 9}	{227.5, 6}	{230, 7}	{232.5, 6}	{235, 8}	{237.5, 9}	{240, 8}	{242.5, 8}	{245, 6}	{247.5, 5}	{250, 7}	{}	{0, 10}	{2.5, 12}	{5, 14}	{7.5, 12}	{10, 14}	{12.5, 12}	{15, 12}	{17.5, 13}	{20, 12}	{22.5, 12}	{25, 13}	{27.5, 14}	{30, 14}	{32.5, 15}	{35, 15}	{37.5, 15}	{40, 14}	{42.5, 11}	{45, 12}	{47.5, 15}	{50, 14}	{52.5, 11}	{55, 10}	{57.5, 10}	{60, 5}	{62.5, 6}	{65, 3}	{67.5, 8}	{70, 9}	{72.5, 8}	{75, 11}	{77.5, 8}	{80, 9}	{82.5, 10}	{85, 11}	{87.5, 11}	{90, 10}	{92.5, 11}	{95, 12}	{97.5, 8}	{100, 11}	{102.5, 8}	{105, 8}	{107.5, 9}	{110, 10}	{112.5, 8}	{115, 9}	{117.5, 11}	{120, 10}	{122.5, 11}	{125, 11}	{127.5, 12}	{130, 13}	{132.5, 12}	{135, 12}	{137.5, 8}	{140, 10}	{142.5, 11}	{145, 7}	{147.5, 11}	{150, 11}	{152.5, 8}	{155, 8}	{157.5, 6}	{160, 8}	{162.5, 8}	{165, 10}	{167.5, 8}	{170, 10}	{172.5, 9}	{175, 7}	{177.5, 9}	{180, 10}	{182.5, 7}	{185, 8}	{187.5, 9}	{190, 10}	{192.5, 9}	{195, 6}	{197.5, 7}	{200, 4}	{202.5, 2}	{205, 3}	{207.5, 4}	{210, 6}	{212.5, 7}	{215, 8}	{217.5, 10}	{220, 6}	{222.5, 9}	{225, 9}	{227.5, 11}	{230, 11}	{232.5, 13}	{235, 10}	{237.5, 9}	{240, 12}	{242.5, 11}	{245, 9}	{247.5, 9}	{250, 12}	{}	{0, 10}	{2.5, 11}	{5, 10}	{7.5, 11}	{10, 11}	{12.5, 10}	{15, 5}	{17.5, 5}	{20, 7}	{22.5, 6}	{25, 10}	{27.5, 8}	{30, 8}	{32.5, 8}	{35, 9}	{37.5, 13}	{40, 12}	{42.5, 11}	{45, 8}	{47.5, 6}	{50, 5}	{52.5, 7}	{55, 7}	{57.5, 7}	{60, 7}	{62.5, 10}	{65, 6}	{67.5, 8}	{70, 7}	{72.5, 5}	{75, 5}	{77.5, 5}	{80, 7}	{82.5, 10}	{85, 10}	{87.5, 12}	{90, 9}	{92.5, 11}	{95, 10}	{97.5, 9}	{100, 8}	{102.5, 8}	{105, 12}	{107.5, 10}	{110, 10}	{112.5, 9}	{115, 8}	{117.5, 12}	{120, 10}	{122.5, 9}	{125, 9}	{127.5, 10}	{130, 12}	{132.5, 14}	{135, 13}	{137.5, 15}	{140, 14}	{142.5, 15}	{145, 16}	{147.5, 11}	{150, 7}	{152.5, 7}	{155, 8}	{157.5, 9}	{160, 8}	{162.5, 6}	{165, 7}	{167.5, 9}	{170, 8}	{172.5, 10}	{175, 9}	{177.5, 9}	{180, 8}	{182.5, 10}	{185, 8}	{187.5, 8}	{190, 8}	{192.5, 13}	{195, 12}	{197.5, 10}	{200, 8}	{202.5, 7}	{205, 10}	{207.5, 12}	{210, 10}	{212.5, 11}	{215, 7}	{217.5, 3}	{220, 2}	{222.5, 2}	{225, 3}	{227.5, 4}	{230, 5}	{232.5, 9}	{235, 10}	{237.5, 9}	{240, 9}	{242.5, 10}	{245, 9}	{247.5, 11}	{250, 10}	{}	{0, 10}	{2.5, 12}	{5, 14}	{7.5, 13}	{10, 11}	{12.5, 9}	{15, 8}	{17.5, 8}	{20, 7}	{22.5, 10}	{25, 10}	{27.5, 8}	{30, 7}	{32.5, 7}	{35, 5}	{37.5, 7}	{40, 12}	{42.5, 10}	{45, 10}	{47.5, 12}	{50, 10}	{52.5, 9}	{55, 7}	{57.5, 7}	{60, 6}	{62.5, 9}	{65, 11}	{67.5, 11}	{70, 9}	{72.5, 9}	{75, 11}	{77.5, 13}	{80, 13}	{82.5, 12}	{85, 10}	{87.5, 9}	{90, 14}	{92.5, 13}	{95, 14}	{97.5, 15}	{100, 14}	{102.5, 12}	{105, 12}	{107.5, 9}	{110, 9}	{112.5, 10}	{115, 10}	{117.5, 9}	{120, 10}	{122.5, 10}	{125, 10}	{127.5, 10}	{130, 12}	{132.5, 11}	{135, 9}	{137.5, 8}	{140, 8}	{142.5, 12}	{145, 12}	{147.5, 14}	{150, 12}	{152.5, 13}	{155, 12}	{157.5, 13}	{160, 10}	{162.5, 8}	{165, 8}	{167.5, 9}	{170, 13}	{172.5, 11}	{175, 9}	{177.5, 10}	{180, 6}	{182.5, 9}	{185, 14}	{187.5, 13}	{190, 14}	{192.5, 14}	{195, 13}	{197.5, 10}	{200, 8}	{202.5, 10}	{205, 10}	{207.5, 11}	{210, 9}	{212.5, 12}	{215, 9}	{217.5, 11}	{220, 11}	{222.5, 9}	{225, 6}	{227.5, 4}	{230, 5}	{232.5, 6}	{235, 5}	{237.5, 6}	{240, 6}	{242.5, 10}	{245, 11}	{247.5, 13}	{250, 14}	{}	{0, 10}	{2.5, 8}	{5, 8}	{7.5, 8}	{10, 11}	{12.5, 9}	{15, 10}	{17.5, 10}	{20, 10}	{22.5, 12}	{25, 10}	{27.5, 8}	{30, 8}	{32.5, 9}	{35, 8}	{37.5, 9}	{40, 11}	{42.5, 10}	{45, 6}	{47.5, 6}	{50, 8}	{52.5, 8}	{55, 9}	{57.5, 12}	{60, 12}	{62.5, 14}	{65, 11}	{67.5, 11}	{70, 9}	{72.5, 8}	{75, 7}	{77.5, 10}	{80, 11}	{82.5, 10}	{85, 10}	{87.5, 7}	{90, 9}	{92.5, 7}	{95, 5}	{97.5, 9}	{100, 10}	{102.5, 12}	{105, 12}	{107.5, 15}	{110, 14}	{112.5, 14}	{115, 16}	{117.5, 18}	{120, 16}	{122.5, 14}	{125, 14}	{127.5, 10}	{130, 10}	{132.5, 7}	{135, 9}	{137.5, 12}	{140, 13}	{142.5, 11}	{145, 12}	{147.5, 10}	{150, 8}	{152.5, 7}	{155, 7}	{157.5, 7}	{160, 8}	{162.5, 5}	{165, 7}	{167.5, 5}	{170, 6}	{172.5, 8}	{175, 9}	{177.5, 8}	{180, 5}	{182.5, 5}	{185, 4}	{187.5, 8}	{190, 8}	{192.5, 10}	{195, 11}	{197.5, 10}	{200, 10}	{202.5, 8}	{205, 8}	{207.5, 8}	{210, 7}	{212.5, 6}	{215, 5}	{217.5, 5}	{220, 7}	{222.5, 7}	{225, 6}	{227.5, 9}	{230, 8}	{232.5, 3}	{235, 2}	{237.5, 3}	{240, 4}	{242.5, 4}	{245, 5}	{247.5, 7}	{250, 10}	{}	{0, 10}	{2.5, 8}	{5, 9}	{7.5, 11}	{10, 12}	{12.5, 10}	{15, 10}	{17.5, 11}	{20, 7}	{22.5, 7}	{25, 7}	{27.5, 5}	{30, 7}	{32.5, 6}	{35, 6}	{37.5, 8}	{40, 5}	{42.5, 6}	{45, 8}	{47.5, 12}	{50, 11}	{52.5, 15}	{55, 15}	{57.5, 10}	{60, 9}	{62.5, 10}	{65, 8}	{67.5, 8}	{70, 9}	{72.5, 12}	{75, 11}	{77.5, 10}	{80, 16}	{82.5, 13}	{85, 11}	{87.5, 12}	{90, 9}	{92.5, 11}	{95, 12}	{97.5, 13}	{100, 13}	{102.5, 15}	{105, 14}	{107.5, 14}	{110, 18}	{112.5, 13}	{115, 14}	{117.5, 12}	{120, 7}	{122.5, 10}	{125, 10}	{127.5, 13}	{130, 14}	{132.5, 16}	{135, 15}	{137.5, 17}	{140, 19}	{142.5, 18}	{145, 15}	{147.5, 11}	{150, 8}	{152.5, 9}	{155, 11}	{157.5, 10}	{160, 11}	{162.5, 7}	{165, 8}	{167.5, 7}	{170, 7}	{172.5, 5}	{175, 9}	{177.5, 10}	{180, 10}	{182.5, 10}	{185, 9}	{187.5, 13}	{190, 11}	{192.5, 10}	{195, 13}	{197.5, 13}	{200, 12}	{202.5, 11}	{205, 10}	{207.5, 10}	{210, 8}	{212.5, 6}	{215, 6}	{217.5, 7}	{220, 8}	{222.5, 6}	{225, 5}	{227.5, 4}	{230, 2}	{232.5, 4}	{235, 5}	{237.5, 6}	{240, 8}	{242.5, 6}	{245, 6}	{247.5, 6}	{250, 8}	{}	{0, 10}	{2.5, 8}	{5, 7}	{7.5, 8}	{10, 8}	{12.5, 10}	{15, 14}	{17.5, 11}	{20, 12}	{22.5, 8}	{25, 7}	{27.5, 7}	{30, 7}	{32.5, 4}	{35, 5}	{37.5, 8}	{40, 8}	{42.5, 10}	{45, 8}	{47.5, 9}	{50, 12}	{52.5, 12}	{55, 13}	{57.5, 11}	{60, 11}	{62.5, 12}	{65, 13}	{67.5, 8}	{70, 6}	{72.5, 6}	{75, 8}	{77.5, 6}	{80, 7}	{82.5, 8}	{85, 9}	{87.5, 8}	{90, 9}	{92.5, 7}	{95, 9}	{97.5, 10}	{100, 11}	{102.5, 8}	{105, 11}	{107.5, 10}	{110, 15}	{112.5, 17}	{115, 18}	{117.5, 19}	{120, 14}	{122.5, 13}	{125, 14}	{127.5, 17}	{130, 14}	{132.5, 15}	{135, 15}	{137.5, 17}	{140, 14}	{142.5, 15}	{145, 23}	{147.5, 19}	{150, 19}	{152.5, 19}	{155, 15}	{157.5, 14}	{160, 11}	{162.5, 9}	{165, 6}	{167.5, 5}	{170, 11}	{172.5, 11}	{175, 9}	{177.5, 9}	{180, 8}	{182.5, 7}	{185, 9}	{187.5, 7}	{190, 9}	{192.5, 8}	{195, 7}	{197.5, 5}	{200, 6}	{202.5, 6}	{205, 8}	{207.5, 6}	{210, 9}	{212.5, 7}	{215, 7}	{217.5, 4}	{220, 7}	{222.5, 11}	{225, 9}	{227.5, 10}	{230, 12}	{232.5, 16}	{235, 10}	{237.5, 10}	{240, 8}	{242.5, 12}	{245, 14}	{247.5, 16}	{250, 16}	{}	{0, 10}	{2.5, 10}	{5, 12}	{7.5, 8}	{10, 7}	{12.5, 7}	{15, 7}	{17.5, 6}	{20, 3}	{22.5, 3}	{25, 2}	{27.5, 4}	{30, 6}	{32.5, 7}	{35, 7}	{37.5, 9}	{40, 10}	{42.5, 13}	{45, 13}	{47.5, 13}	{50, 11}	{52.5, 12}	{55, 11}	{57.5, 10}	{60, 11}	{62.5, 9}	{65, 12}	{67.5, 12}	{70, 12}	{72.5, 12}	{75, 11}	{77.5, 10}	{80, 10}	{82.5, 14}	{85, 14}	{87.5, 15}	{90, 12}	{92.5, 10}	{95, 9}	{97.5, 9}	{100, 11}	{102.5, 14}	{105, 11}	{107.5, 12}	{110, 14}	{112.5, 15}	{115, 16}	{117.5, 13}	{120, 13}	{122.5, 11}	{125, 8}	{127.5, 9}	{130, 12}	{132.5, 11}	{135, 12}	{137.5, 12}	{140, 13}	{142.5, 11}	{145, 10}	{147.5, 8}	{150, 8}	{152.5, 11}	{155, 14}	{157.5, 15}	{160, 15}	{162.5, 10}	{165, 10}	{167.5, 13}	{170, 13}	{172.5, 15}	{175, 11}	{177.5, 13}	{180, 15}	{182.5, 16}	{185, 16}	{187.5, 15}	{190, 12}	{192.5, 12}	{195, 12}	{197.5, 13}	{200, 13}	{202.5, 13}	{205, 14}	{207.5, 13}	{210, 12}	{212.5, 11}	{215, 8}	{217.5, 11}	{220, 10}	{222.5, 11}	{225, 10}	{227.5, 9}	{230, 12}	{232.5, 13}	{235, 12}	{237.5, 11}	{240, 10}	{242.5, 12}	{245, 17}	{247.5, 18}	{250, 16}	{}	{0, 10}	{2.5, 7}	{5, 7}	{7.5, 9}	{10, 8}	{12.5, 10}	{15, 11}	{17.5, 10}	{20, 12}	{22.5, 11}	{25, 8}	{27.5, 11}	{30, 10}	{32.5, 11}	{35, 12}	{37.5, 8}	{40, 7}	{42.5, 6}	{45, 8}	{47.5, 11}	{50, 11}	{52.5, 14}	{55, 16}	{57.5, 12}	{60, 11}	{62.5, 10}	{65, 9}	{67.5, 9}	{70, 6}	{72.5, 8}	{75, 9}	{77.5, 10}	{80, 10}	{82.5, 13}	{85, 11}	{87.5, 11}	{90, 11}	{92.5, 10}	{95, 15}	{97.5, 13}	{100, 13}	{102.5, 11}	{105, 10}	{107.5, 9}	{110, 5}	{112.5, 7}	{115, 7}	{117.5, 7}	{120, 10}	{122.5, 11}	{125, 12}	{127.5, 16}	{130, 17}	{132.5, 15}	{135, 14}	{137.5, 14}	{140, 12}	{142.5, 15}	{145, 15}	{147.5, 11}	{150, 10}	{152.5, 13}	{155, 13}	{157.5, 11}	{160, 10}	{162.5, 8}	{165, 12}	{167.5, 10}	{170, 10}	{172.5, 11}	{175, 9}	{177.5, 5}	{180, 5}	{182.5, 5}	{185, 9}	{187.5, 5}	{190, 9}	{192.5, 10}	{195, 8}	{197.5, 11}	{200, 9}	{202.5, 11}	{205, 10}	{207.5, 9}	{210, 10}	{212.5, 10}	{215, 11}	{217.5, 10}	{220, 10}	{222.5, 11}	{225, 14}	{227.5, 16}	{230, 19}	{232.5, 14}	{235, 15}	{237.5, 17}	{240, 16}	{242.5, 15}	{245, 13}	{247.5, 17}	{250, 18}	{}	{0, 10}	{2.5, 11}	{5, 14}	{7.5, 11}	{10, 15}	{12.5, 13}	{15, 15}	{17.5, 11}	{20, 15}	{22.5, 13}	{25, 12}	{27.5, 9}	{30, 10}	{32.5, 13}	{35, 13}	{37.5, 10}	{40, 10}	{42.5, 7}	{45, 6}	{47.5, 8}	{50, 11}	{52.5, 12}	{55, 7}	{57.5, 9}	{60, 11}	{62.5, 7}	{65, 9}	{67.5, 6}	{70, 8}	{72.5, 10}	{75, 14}	{77.5, 14}	{80, 17}	{82.5, 16}	{85, 16}	{87.5, 12}	{90, 13}	{92.5, 14}	{95, 14}	{97.5, 11}	{100, 11}	{102.5, 10}	{105, 9}	{107.5, 6}	{110, 6}	{112.5, 5}	{115, 7}	{117.5, 8}	{120, 8}	{122.5, 7}	{125, 6}	{127.5, 4}	{130, 8}	{132.5, 7}	{135, 7}	{137.5, 9}	{140, 8}	{142.5, 9}	{145, 7}	{147.5, 8}	{150, 7}	{152.5, 8}	{155, 12}	{157.5, 9}	{160, 9}	{162.5, 11}	{165, 7}	{167.5, 8}	{170, 6}	{172.5, 7}	{175, 6}	{177.5, 8}	{180, 10}	{182.5, 10}	{185, 11}	{187.5, 10}	{190, 7}	{192.5, 9}	{195, 9}	{197.5, 11}	{200, 11}	{202.5, 10}	{205, 16}	{207.5, 15}	{210, 18}	{212.5, 18}	{215, 19}	{217.5, 19}	{220, 10}	{222.5, 11}	{225, 11}	{227.5, 8}	{230, 10}	{232.5, 11}	{235, 14}	{237.5, 14}	{240, 8}	{242.5, 9}	{245, 8}	{247.5, 11}	{250, 10}	{}	{0, 10}	{2.5, 12}	{5, 10}	{7.5, 9}	{10, 11}	{12.5, 14}	{15, 15}	{17.5, 11}	{20, 14}	{22.5, 12}	{25, 13}	{27.5, 15}	{30, 15}	{32.5, 16}	{35, 16}	{37.5, 18}	{40, 14}	{42.5, 10}	{45, 9}	{47.5, 9}	{50, 7}	{52.5, 10}	{55, 10}	{57.5, 9}	{60, 9}	{62.5, 12}	{65, 9}	{67.5, 11}	{70, 12}	{72.5, 10}	{75, 7}	{77.5, 8}	{80, 7}	{82.5, 9}	{85, 8}	{87.5, 5}	{90, 7}	{92.5, 6}	{95, 6}	{97.5, 7}	{100, 7}	{102.5, 6}	{105, 8}	{107.5, 8}	{110, 6}	{112.5, 4}	{115, 6}	{117.5, 8}	{120, 10}	{122.5, 6}	{125, 8}	{127.5, 9}	{130, 9}	{132.5, 9}	{135, 13}	{137.5, 13}	{140, 16}	{142.5, 18}	{145, 19}	{147.5, 17}	{150, 12}	{152.5, 9}	{155, 8}	{157.5, 8}	{160, 8}	{162.5, 9}	{165, 12}	{167.5, 14}	{170, 13}	{172.5, 12}	{175, 9}	{177.5, 7}	{180, 2}	{182.5, 3}	{185, 4}	{187.5, 8}	{190, 11}	{192.5, 12}	{195, 10}	{197.5, 10}	{200, 8}	{202.5, 11}	{205, 13}	{207.5, 9}	{210, 11}	{212.5, 12}	{215, 10}	{217.5, 11}	{220, 12}	{222.5, 13}	{225, 12}	{227.5, 10}	{230, 11}	{232.5, 9}	{235, 10}	{237.5, 10}	{240, 13}	{242.5, 10}	{245, 8}	{247.5, 8}	{250, 7}	{}	{0, 10}	{2.5, 11}	{5, 11}	{7.5, 12}	{10, 10}	{12.5, 9}	{15, 8}	{17.5, 5}	{20, 5}	{22.5, 7}	{25, 7}	{27.5, 9}	{30, 12}	{32.5, 14}	{35, 11}	{37.5, 14}	{40, 14}	{42.5, 14}	{45, 15}	{47.5, 14}	{50, 16}	{52.5, 14}	{55, 14}	{57.5, 16}	{60, 14}	{62.5, 15}	{65, 15}	{67.5, 13}	{70, 13}	{72.5, 10}	{75, 8}	{77.5, 10}	{80, 7}	{82.5, 9}	{85, 8}	{87.5, 9}	{90, 11}	{92.5, 11}	{95, 10}	{97.5, 10}	{100, 9}	{102.5, 9}	{105, 6}	{107.5, 7}	{110, 9}	{112.5, 11}	{115, 10}	{117.5, 10}	{120, 12}	{122.5, 12}	{125, 12}	{127.5, 9}	{130, 10}	{132.5, 10}	{135, 9}	{137.5, 8}	{140, 9}	{142.5, 6}	{145, 8}	{147.5, 9}	{150, 8}	{152.5, 8}	{155, 12}	{157.5, 12}	{160, 9}	{162.5, 9}	{165, 9}	{167.5, 11}	{170, 12}	{172.5, 20}	{175, 18}	{177.5, 17}	{180, 17}	{182.5, 18}	{185, 12}	{187.5, 13}	{190, 12}	{192.5, 12}	{195, 15}	{197.5, 12}	{200, 10}	{202.5, 8}	{205, 11}	{207.5, 12}	{210, 12}	{212.5, 16}	{215, 15}	{217.5, 12}	{220, 12}	{222.5, 18}	{225, 11}	{227.5, 12}	{230, 14}	{232.5, 16}	{235, 14}	{237.5, 10}	{240, 9}	{242.5, 7}	{245, 8}	{247.5, 11}	{250, 15}	{}	{0, 10}	{2.5, 10}	{5, 7}	{7.5, 9}	{10, 6}	{12.5, 8}	{15, 7}	{17.5, 4}	{20, 4}	{22.5, 6}	{25, 5}	{27.5, 5}	{30, 5}	{32.5, 9}	{35, 12}	{37.5, 15}	{40, 13}	{42.5, 12}	{45, 14}	{47.5, 17}	{50, 15}	{52.5, 12}	{55, 15}	{57.5, 13}	{60, 12}	{62.5, 13}	{65, 13}	{67.5, 14}	{70, 17}	{72.5, 14}	{75, 16}	{77.5, 16}	{80, 14}	{82.5, 10}	{85, 8}	{87.5, 9}	{90, 10}	{92.5, 10}	{95, 7}	{97.5, 8}	{100, 9}	{102.5, 11}	{105, 12}	{107.5, 11}	{110, 11}	{112.5, 10}	{115, 9}	{117.5, 7}	{120, 7}	{122.5, 9}	{125, 8}	{127.5, 7}	{130, 8}	{132.5, 10}	{135, 10}	{137.5, 9}	{140, 9}	{142.5, 8}	{145, 8}	{147.5, 8}	{150, 7}	{152.5, 7}	{155, 10}	{157.5, 7}	{160, 7}	{162.5, 7}	{165, 6}	{167.5, 6}	{170, 6}	{172.5, 5}	{175, 5}	{177.5, 6}	{180, 7}	{182.5, 9}	{185, 13}	{187.5, 14}	{190, 10}	{192.5, 12}	{195, 13}	{197.5, 12}	{200, 12}	{202.5, 11}	{205, 9}	{207.5, 11}	{210, 11}	{212.5, 11}	{215, 15}	{217.5, 14}	{220, 14}	{222.5, 13}	{225, 12}	{227.5, 8}	{230, 9}	{232.5, 10}	{235, 10}	{237.5, 8}	{240, 9}	{242.5, 9}	{245, 6}	{247.5, 5}	{250, 4}	{}	{0, 10}	{2.5, 10}	{5, 8}	{7.5, 10}	{10, 12}	{12.5, 12}	{15, 12}	{17.5, 11}	{20, 9}	{22.5, 9}	{25, 8}	{27.5, 13}	{30, 10}	{32.5, 9}	{35, 7}	{37.5, 8}	{40, 6}	{42.5, 10}	{45, 11}	{47.5, 14}	{50, 13}	{52.5, 7}	{55, 4}	{57.5, 6}	{60, 11}	{62.5, 11}	{65, 9}	{67.5, 12}	{70, 11}	{72.5, 10}	{75, 11}	{77.5, 10}	{80, 13}	{82.5, 12}	{85, 9}	{87.5, 10}	{90, 8}	{92.5, 10}	{95, 10}	{97.5, 10}	{100, 8}	{102.5, 13}	{105, 11}	{107.5, 9}	{110, 11}	{112.5, 12}	{115, 12}	{117.5, 11}	{120, 12}	{122.5, 9}	{125, 11}	{127.5, 9}	{130, 7}	{132.5, 9}	{135, 7}	{137.5, 7}	{140, 6}	{142.5, 7}	{145, 5}	{147.5, 7}	{150, 8}	{152.5, 7}	{155, 6}	{157.5, 5}	{160, 5}	{162.5, 5}	{165, 4}	{167.5, 5}	{170, 6}	{172.5, 8}	{175, 9}	{177.5, 9}	{180, 12}	{182.5, 12}	{185, 12}	{187.5, 13}	{190, 12}	{192.5, 11}	{195, 11}	{197.5, 12}	{200, 9}	{202.5, 10}	{205, 9}	{207.5, 8}	{210, 7}	{212.5, 8}	{215, 7}	{217.5, 8}	{220, 7}	{222.5, 7}	{225, 8}	{227.5, 8}	{230, 9}	{232.5, 12}	{235, 10}	{237.5, 11}	{240, 9}	{242.5, 8}	{245, 10}	{247.5, 8}	{250, 10}	{}	{0, 10}	{2.5, 11}	{5, 7}	{7.5, 11}	{10, 10}	{12.5, 12}	{15, 10}	{17.5, 13}	{20, 15}	{22.5, 12}	{25, 9}	{27.5, 11}	{30, 13}	{32.5, 10}	{35, 11}	{37.5, 10}	{40, 9}	{42.5, 12}	{45, 10}	{47.5, 12}	{50, 11}	{52.5, 8}	{55, 11}	{57.5, 13}	{60, 15}	{62.5, 10}	{65, 13}	{67.5, 9}	{70, 11}	{72.5, 9}	{75, 11}	{77.5, 14}	{80, 12}	{82.5, 12}	{85, 8}	{87.5, 9}	{90, 12}	{92.5, 9}	{95, 9}	{97.5, 11}	{100, 14}	{102.5, 13}	{105, 13}	{107.5, 14}	{110, 13}	{112.5, 14}	{115, 17}	{117.5, 19}	{120, 18}	{122.5, 18}	{125, 17}	{127.5, 17}	{130, 16}	{132.5, 17}	{135, 15}	{137.5, 13}	{140, 13}	{142.5, 12}	{145, 10}	{147.5, 8}	{150, 6}	{152.5, 3}	{155, 7}	{157.5, 7}	{160, 8}	{162.5, 8}	{165, 9}	{167.5, 10}	{170, 9}	{172.5, 11}	{175, 14}	{177.5, 18}	{180, 15}	{182.5, 16}	{185, 19}	{187.5, 17}	{190, 15}	{192.5, 16}	{195, 10}	{197.5, 11}	{200, 11}	{202.5, 10}	{205, 11}	{207.5, 13}	{210, 13}	{212.5, 11}	{215, 13}	{217.5, 11}	{220, 8}	{222.5, 9}	{225, 8}	{227.5, 10}	{230, 8}	{232.5, 13}	{235, 11}	{237.5, 15}	{240, 17}	{242.5, 16}	{245, 14}	{247.5, 15}	{250, 10}	{}	{0, 10}	{2.5, 9}	{5, 10}	{7.5, 12}	{10, 20}	{12.5, 22}	{15, 16}	{17.5, 16}	{20, 16}	{22.5, 13}	{25, 15}	{27.5, 14}	{30, 17}	{32.5, 16}	{35, 15}	{37.5, 12}	{40, 11}	{42.5, 12}	{45, 10}	{47.5, 9}	{50, 7}	{52.5, 10}	{55, 11}	{57.5, 11}	{60, 11}	{62.5, 8}	{65, 11}	{67.5, 10}	{70, 12}	{72.5, 12}	{75, 13}	{77.5, 13}	{80, 13}	{82.5, 14}	{85, 15}	{87.5, 12}	{90, 7}	{92.5, 5}	{95, 4}	{97.5, 5}	{100, 6}	{102.5, 5}	{105, 6}	{107.5, 5}	{110, 8}	{112.5, 7}	{115, 6}	{117.5, 8}	{120, 9}	{122.5, 11}	{125, 12}	{127.5, 11}	{130, 13}	{132.5, 11}	{135, 11}	{137.5, 12}	{140, 13}	{142.5, 13}	{145, 12}	{147.5, 14}	{150, 14}	{152.5, 15}	{155, 15}	{157.5, 12}	{160, 11}	{162.5, 14}	{165, 14}	{167.5, 15}	{170, 12}	{172.5, 11}	{175, 10}	{177.5, 14}	{180, 14}	{182.5, 13}	{185, 13}	{187.5, 12}	{190, 11}	{192.5, 11}	{195, 12}	{197.5, 11}	{200, 8}	{202.5, 7}	{205, 8}	{207.5, 9}	{210, 8}	{212.5, 7}	{215, 8}	{217.5, 8}	{220, 11}	{222.5, 12}	{225, 15}	{227.5, 18}	{230, 16}	{232.5, 17}	{235, 15}	{237.5, 13}	{240, 13}	{242.5, 11}	{245, 11}	{247.5, 13}	{250, 10}	{}	{0, 10}	{2.5, 12}	{5, 12}	{7.5, 12}	{10, 9}	{12.5, 9}	{15, 10}	{17.5, 9}	{20, 8}	{22.5, 6}	{25, 8}	{27.5, 10}	{30, 11}	{32.5, 13}	{35, 11}	{37.5, 8}	{40, 6}	{42.5, 7}	{45, 11}	{47.5, 9}	{50, 11}	{52.5, 9}	{55, 11}	{57.5, 11}	{60, 9}	{62.5, 10}	{65, 9}	{67.5, 8}	{70, 5}	{72.5, 5}	{75, 6}	{77.5, 7}	{80, 10}	{82.5, 8}	{85, 7}	{87.5, 7}	{90, 9}	{92.5, 8}	{95, 6}	{97.5, 3}	{100, 6}	{102.5, 7}	{105, 7}	{107.5, 9}	{110, 11}	{112.5, 12}	{115, 14}	{117.5, 11}	{120, 8}	{122.5, 8}	{125, 12}	{127.5, 11}	{130, 10}	{132.5, 14}	{135, 14}	{137.5, 14}	{140, 14}	{142.5, 11}	{145, 10}	{147.5, 9}	{150, 7}	{152.5, 7}	{155, 8}	{157.5, 10}	{160, 9}	{162.5, 7}	{165, 7}	{167.5, 7}	{170, 8}	{172.5, 10}	{175, 11}	{177.5, 10}	{180, 9}	{182.5, 10}	{185, 7}	{187.5, 5}	{190, 8}	{192.5, 7}	{195, 8}	{197.5, 12}	{200, 11}	{202.5, 8}	{205, 5}	{207.5, 8}	{210, 10}	{212.5, 10}	{215, 8}	{217.5, 5}	{220, 6}	{222.5, 7}	{225, 6}	{227.5, 9}	{230, 12}	{232.5, 13}	{235, 9}	{237.5, 9}	{240, 9}	{242.5, 8}	{245, 7}	{247.5, 11}	{250, 12}	{}	{0, 10}	{2.5, 9}	{5, 11}	{7.5, 10}	{10, 13}	{12.5, 14}	{15, 11}	{17.5, 9}	{20, 9}	{22.5, 7}	{25, 5}	{27.5, 4}	{30, 7}	{32.5, 11}	{35, 12}	{37.5, 12}	{40, 8}	{42.5, 7}	{45, 8}	{47.5, 9}	{50, 10}	{52.5, 11}	{55, 13}	{57.5, 14}	{60, 11}	{62.5, 11}	{65, 8}	{67.5, 8}	{70, 8}	{72.5, 9}	{75, 10}	{77.5, 9}	{80, 11}	{82.5, 19}	{85, 17}	{87.5, 14}	{90, 16}	{92.5, 13}	{95, 8}	{97.5, 7}	{100, 9}	{102.5, 8}	{105, 8}	{107.5, 8}	{110, 7}	{112.5, 8}	{115, 5}	{117.5, 6}	{120, 6}	{122.5, 6}	{125, 5}	{127.5, 8}	{130, 11}	{132.5, 7}	{135, 9}	{137.5, 8}	{140, 9}	{142.5, 9}	{145, 10}	{147.5, 11}	{150, 9}	{152.5, 7}	{155, 5}	{157.5, 5}	{160, 5}	{162.5, 7}	{165, 11}	{167.5, 9}	{170, 10}	{172.5, 9}	{175, 10}	{177.5, 15}	{180, 7}	{182.5, 10}	{185, 9}	{187.5, 11}	{190, 8}	{192.5, 8}	{195, 8}	{197.5, 11}	{200, 14}	{202.5, 11}	{205, 9}	{207.5, 10}	{210, 10}	{212.5, 10}	{215, 9}	{217.5, 10}	{220, 9}	{222.5, 12}	{225, 9}	{227.5, 11}	{230, 9}	{232.5, 12}	{235, 13}	{237.5, 12}	{240, 8}	{242.5, 7}	{245, 8}	{247.5, 8}	{250, 11}	{}	{0, 10}	{2.5, 7}	{5, 6}	{7.5, 4}	{10, 6}	{12.5, 6}	{15, 5}	{17.5, 7}	{20, 11}	{22.5, 10}	{25, 8}	{27.5, 8}	{30, 6}	{32.5, 10}	{35, 7}	{37.5, 8}	{40, 9}	{42.5, 10}	{45, 9}	{47.5, 7}	{50, 7}	{52.5, 9}	{55, 11}	{57.5, 12}	{60, 10}	{62.5, 10}	{65, 11}	{67.5, 12}	{70, 11}	{72.5, 12}	{75, 10}	{77.5, 12}	{80, 12}	{82.5, 15}	{85, 13}	{87.5, 9}	{90, 7}	{92.5, 6}	{95, 6}	{97.5, 6}	{100, 6}	{102.5, 6}	{105, 7}	{107.5, 5}	{110, 6}	{112.5, 6}	{115, 7}	{117.5, 8}	{120, 9}	{122.5, 7}	{125, 9}	{127.5, 14}	{130, 18}	{132.5, 15}	{135, 14}	{137.5, 13}	{140, 12}	{142.5, 13}	{145, 13}	{147.5, 13}	{150, 11}	{152.5, 11}	{155, 9}	{157.5, 11}	{160, 12}	{162.5, 11}	{165, 10}	{167.5, 9}	{170, 7}	{172.5, 9}	{175, 10}	{177.5, 9}	{180, 7}	{182.5, 5}	{185, 5}	{187.5, 9}	{190, 7}	{192.5, 6}	{195, 6}	{197.5, 6}	{200, 5}	{202.5, 8}	{205, 9}	{207.5, 10}	{210, 12}	{212.5, 12}	{215, 10}	{217.5, 6}	{220, 7}	{222.5, 6}	{225, 6}	{227.5, 5}	{230, 5}	{232.5, 4}	{235, 7}	{237.5, 8}	{240, 11}	{242.5, 11}	{245, 11}	{247.5, 10}	{250, 11}	{}	{0, 10}	{2.5, 8}	{5, 8}	{7.5, 8}	{10, 11}	{12.5, 13}	{15, 12}	{17.5, 7}	{20, 8}	{22.5, 8}	{25, 9}	{27.5, 11}	{30, 12}	{32.5, 8}	{35, 8}	{37.5, 10}	{40, 9}	{42.5, 13}	{45, 14}	{47.5, 13}	{50, 16}	{52.5, 14}	{55, 14}	{57.5, 9}	{60, 9}	{62.5, 8}	{65, 9}	{67.5, 6}	{70, 6}	{72.5, 4}	{75, 2}	{77.5, 4}	{80, 6}	{82.5, 6}	{85, 7}	{87.5, 7}	{90, 6}	{92.5, 3}	{95, 6}	{97.5, 7}	{100, 10}	{102.5, 9}	{105, 10}	{107.5, 10}	{110, 10}	{112.5, 10}	{115, 13}	{117.5, 9}	{120, 7}	{122.5, 10}	{125, 6}	{127.5, 5}	{130, 7}	{132.5, 8}	{135, 13}	{137.5, 11}	{140, 12}	{142.5, 14}	{145, 13}	{147.5, 17}	{150, 16}	{152.5, 13}	{155, 11}	{157.5, 12}	{160, 8}	{162.5, 9}	{165, 12}	{167.5, 12}	{170, 12}	{172.5, 12}	{175, 12}	{177.5, 13}	{180, 11}	{182.5, 10}	{185, 14}	{187.5, 13}	{190, 17}	{192.5, 16}	{195, 15}	{197.5, 13}	{200, 13}	{202.5, 15}	{205, 14}	{207.5, 12}	{210, 11}	{212.5, 9}	{215, 9}	{217.5, 11}	{220, 12}	{222.5, 15}	{225, 15}	{227.5, 12}	{230, 12}	{232.5, 12}	{235, 11}	{237.5, 14}	{240, 10}	{242.5, 9}	{245, 9}	{247.5, 8}	{250, 7}	{}	{0, 10}	{2.5, 8}	{5, 7}	{7.5, 7}	{10, 9}	{12.5, 10}	{15, 8}	{17.5, 8}	{20, 7}	{22.5, 6}	{25, 5}	{27.5, 6}	{30, 8}	{32.5, 9}	{35, 7}	{37.5, 7}	{40, 7}	{42.5, 7}	{45, 5}	{47.5, 4}	{50, 3}	{52.5, 3}	{55, 4}	{57.5, 5}	{60, 7}	{62.5, 10}	{65, 10}	{67.5, 10}	{70, 7}	{72.5, 3}	{75, 4}	{77.5, 9}	{80, 4}	{82.5, 9}	{85, 9}	{87.5, 10}	{90, 12}	{92.5, 11}	{95, 9}	{97.5, 5}	{100, 6}	{102.5, 5}	{105, 8}	{107.5, 10}	{110, 12}	{112.5, 11}	{115, 10}	{117.5, 14}	{120, 15}	{122.5, 16}	{125, 16}	{127.5, 14}	{130, 15}	{132.5, 14}	{135, 15}	{137.5, 12}	{140, 11}	{142.5, 9}	{145, 9}	{147.5, 9}	{150, 7}	{152.5, 7}	{155, 6}	{157.5, 5}	{160, 4}	{162.5, 6}	{165, 9}	{167.5, 10}	{170, 10}	{172.5, 10}	{175, 9}	{177.5, 7}	{180, 7}	{182.5, 8}	{185, 13}	{187.5, 11}	{190, 14}	{192.5, 13}	{195, 13}	{197.5, 12}	{200, 11}	{202.5, 9}	{205, 9}	{207.5, 10}	{210, 11}	{212.5, 9}	{215, 8}	{217.5, 10}	{220, 11}	{222.5, 9}	{225, 10}	{227.5, 10}	{230, 10}	{232.5, 12}	{235, 10}	{237.5, 9}	{240, 11}	{242.5, 13}	{245, 10}	{247.5, 10}	{250, 11}	{}	{0, 10}	{2.5, 9}	{5, 10}	{7.5, 9}	{10, 14}	{12.5, 14}	{15, 13}	{17.5, 13}	{20, 11}	{22.5, 10}	{25, 10}	{27.5, 11}	{30, 8}	{32.5, 6}	{35, 6}	{37.5, 6}	{40, 6}	{42.5, 7}	{45, 6}	{47.5, 7}	{50, 6}	{52.5, 7}	{55, 7}	{57.5, 8}	{60, 6}	{62.5, 5}	{65, 5}	{67.5, 6}	{70, 8}	{72.5, 9}	{75, 11}	{77.5, 12}	{80, 13}	{82.5, 13}	{85, 13}	{87.5, 13}	{90, 12}	{92.5, 10}	{95, 11}	{97.5, 11}	{100, 7}	{102.5, 6}	{105, 8}	{107.5, 9}	{110, 13}	{112.5, 13}	{115, 13}	{117.5, 11}	{120, 10}	{122.5, 12}	{125, 11}	{127.5, 13}	{130, 13}	{132.5, 10}	{135, 9}	{137.5, 12}	{140, 12}	{142.5, 12}	{145, 11}	{147.5, 14}	{150, 13}	{152.5, 13}	{155, 11}	{157.5, 11}	{160, 14}	{162.5, 12}	{165, 9}	{167.5, 12}	{170, 13}	{172.5, 13}	{175, 15}	{177.5, 14}	{180, 16}	{182.5, 13}	{185, 14}	{187.5, 11}	{190, 8}	{192.5, 9}	{195, 5}	{197.5, 8}	{200, 8}	{202.5, 8}	{205, 9}	{207.5, 10}	{210, 10}	{212.5, 11}	{215, 8}	{217.5, 9}	{220, 7}	{222.5, 8}	{225, 8}	{227.5, 9}	{230, 10}	{232.5, 13}	{235, 9}	{237.5, 10}	{240, 12}	{242.5, 11}	{245, 9}	{247.5, 7}	{250, 6}	{}	{0, 10}	{2.5, 8}	{5, 10}	{7.5, 14}	{10, 16}	{12.5, 11}	{15, 13}	{17.5, 13}	{20, 13}	{22.5, 11}	{25, 11}	{27.5, 13}	{30, 11}	{32.5, 12}	{35, 11}	{37.5, 8}	{40, 5}	{42.5, 9}	{45, 11}	{47.5, 13}	{50, 12}	{52.5, 14}	{55, 13}	{57.5, 14}	{60, 13}	{62.5, 10}	{65, 13}	{67.5, 13}	{70, 10}	{72.5, 10}	{75, 10}	{77.5, 7}	{80, 6}	{82.5, 5}	{85, 3}	{87.5, 3}	{90, 5}	{92.5, 7}	{95, 7}	{97.5, 7}	{100, 8}	{102.5, 9}	{105, 6}	{107.5, 9}	{110, 9}	{112.5, 7}	{115, 9}	{117.5, 11}	{120, 10}	{122.5, 10}	{125, 6}	{127.5, 9}	{130, 7}	{132.5, 6}	{135, 5}	{137.5, 6}	{140, 8}	{142.5, 8}	{145, 10}	{147.5, 9}	{150, 7}	{152.5, 10}	{155, 10}	{157.5, 11}	{160, 8}	{162.5, 6}	{165, 8}	{167.5, 8}	{170, 8}	{172.5, 8}	{175, 8}	{177.5, 9}	{180, 11}	{182.5, 10}	{185, 11}	{187.5, 11}	{190, 8}	{192.5, 11}	{195, 12}	{197.5, 12}	{200, 12}	{202.5, 9}	{205, 6}	{207.5, 8}	{210, 5}	{212.5, 5}	{215, 6}	{217.5, 7}	{220, 6}	{222.5, 5}	{225, 4}	{227.5, 7}	{230, 7}	{232.5, 4}	{235, 5}	{237.5, 5}	{240, 9}	{242.5, 9}	{245, 12}	{247.5, 10}	{250, 8}	{}	{0, 10}	{2.5, 9}	{5, 10}	{7.5, 12}	{10, 13}	{12.5, 14}	{15, 12}	{17.5, 9}	{20, 9}	{22.5, 12}	{25, 12}	{27.5, 12}	{30, 11}	{32.5, 11}	{35, 9}	{37.5, 11}	{40, 11}	{42.5, 9}	{45, 13}	{47.5, 13}	{50, 14}	{52.5, 12}	{55, 11}	{57.5, 9}	{60, 9}	{62.5, 13}	{65, 17}	{67.5, 15}	{70, 17}	{72.5, 16}	{75, 15}	{77.5, 16}	{80, 16}	{82.5, 14}	{85, 13}	{87.5, 15}	{90, 15}	{92.5, 16}	{95, 16}	{97.5, 14}	{100, 13}	{102.5, 10}	{105, 8}	{107.5, 9}	{110, 7}	{112.5, 6}	{115, 9}	{117.5, 12}	{120, 12}	{122.5, 10}	{125, 10}	{127.5, 9}	{130, 7}	{132.5, 9}	{135, 9}	{137.5, 10}	{140, 6}	{142.5, 8}	{145, 11}	{147.5, 9}	{150, 7}	{152.5, 7}	{155, 5}	{157.5, 7}	{160, 7}	{162.5, 7}	{165, 5}	{167.5, 5}	{170, 6}	{172.5, 10}	{175, 8}	{177.5, 7}	{180, 8}	{182.5, 10}	{185, 11}	{187.5, 13}	{190, 12}	{192.5, 13}	{195, 12}	{197.5, 12}	{200, 12}	{202.5, 17}	{205, 16}	{207.5, 20}	{210, 19}	{212.5, 18}	{215, 15}	{217.5, 12}	{220, 11}	{222.5, 11}	{225, 10}	{227.5, 10}	{230, 10}	{232.5, 8}	{235, 9}	{237.5, 8}	{240, 14}	{242.5, 15}	{245, 16}	{247.5, 12}	{250, 12}	{}	{0, 10}	{2.5, 9}	{5, 12}	{7.5, 14}	{10, 13}	{12.5, 10}	{15, 9}	{17.5, 9}	{20, 7}	{22.5, 7}	{25, 8}	{27.5, 8}	{30, 10}	{32.5, 11}	{35, 11}	{37.5, 10}	{40, 13}	{42.5, 14}	{45, 15}	{47.5, 18}	{50, 17}	{52.5, 15}	{55, 16}	{57.5, 14}	{60, 11}	{62.5, 9}	{65, 10}	{67.5, 8}	{70, 11}	{72.5, 8}	{75, 7}	{77.5, 7}	{80, 8}	{82.5, 7}	{85, 4}	{87.5, 3}	{90, 3}	{92.5, 2}	{95, 4}	{97.5, 6}	{100, 8}	{102.5, 7}	{105, 6}	{107.5, 9}	{110, 10}	{112.5, 7}	{115, 9}	{117.5, 7}	{120, 8}	{122.5, 9}	{125, 12}	{127.5, 10}	{130, 8}	{132.5, 12}	{135, 14}	{137.5, 12}	{140, 11}	{142.5, 11}	{145, 8}	{147.5, 4}	{150, 5}	{152.5, 3}	{155, 6}	{157.5, 6}	{160, 6}	{162.5, 9}	{165, 8}	{167.5, 4}	{170, 5}	{172.5, 7}	{175, 9}	{177.5, 5}	{180, 7}	{182.5, 8}	{185, 10}	{187.5, 9}	{190, 8}	{192.5, 6}	{195, 6}	{197.5, 6}	{200, 4}	{202.5, 5}	{205, 7}	{207.5, 5}	{210, 3}	{212.5, 5}	{215, 7}	{217.5, 9}	{220, 9}	{222.5, 6}	{225, 8}	{227.5, 8}	{230, 7}	{232.5, 6}	{235, 9}	{237.5, 9}	{240, 7}	{242.5, 9}	{245, 10}	{247.5, 7}	{250, 8}	{}	{0, 10}	{2.5, 12}	{5, 10}	{7.5, 11}	{10, 11}	{12.5, 11}	{15, 11}	{17.5, 7}	{20, 9}	{22.5, 8}	{25, 7}	{27.5, 11}	{30, 14}	{32.5, 12}	{35, 14}	{37.5, 14}	{40, 13}	{42.5, 13}	{45, 7}	{47.5, 5}	{50, 8}	{52.5, 11}	{55, 11}	{57.5, 12}	{60, 13}	{62.5, 10}	{65, 7}	{67.5, 6}	{70, 4}	{72.5, 8}	{75, 6}	{77.5, 10}	{80, 13}	{82.5, 10}	{85, 7}	{87.5, 8}	{90, 6}	{92.5, 8}	{95, 8}	{97.5, 10}	{100, 10}	{102.5, 13}	{105, 14}	{107.5, 12}	{110, 13}	{112.5, 13}	{115, 8}	{117.5, 12}	{120, 15}	{122.5, 13}	{125, 8}	{127.5, 4}	{130, 5}	{132.5, 5}	{135, 6}	{137.5, 8}	{140, 7}	{142.5, 7}	{145, 7}	{147.5, 9}	{150, 13}	{152.5, 13}	{155, 13}	{157.5, 14}	{160, 16}	{162.5, 11}	{165, 9}	{167.5, 11}	{170, 9}	{172.5, 8}	{175, 7}	{177.5, 11}	{180, 11}	{182.5, 13}	{185, 11}	{187.5, 11}	{190, 11}	{192.5, 12}	{195, 12}	{197.5, 13}	{200, 17}	{202.5, 19}	{205, 16}	{207.5, 13}	{210, 15}	{212.5, 14}	{215, 8}	{217.5, 11}	{220, 8}	{222.5, 9}	{225, 8}	{227.5, 9}	{230, 7}	{232.5, 7}	{235, 10}	{237.5, 11}	{240, 14}	{242.5, 12}	{245, 14}	{247.5, 15}	{250, 15}	{}	{0, 10}	{2.5, 10}	{5, 9}	{7.5, 9}	{10, 8}	{12.5, 5}	{15, 9}	{17.5, 8}	{20, 8}	{22.5, 10}	{25, 8}	{27.5, 10}	{30, 9}	{32.5, 8}	{35, 9}	{37.5, 12}	{40, 11}	{42.5, 16}	{45, 14}	{47.5, 10}	{50, 12}	{52.5, 10}	{55, 10}	{57.5, 13}	{60, 11}	{62.5, 13}	{65, 15}	{67.5, 16}	{70, 13}	{72.5, 13}	{75, 12}	{77.5, 9}	{80, 12}	{82.5, 13}	{85, 13}	{87.5, 11}	{90, 9}	{92.5, 12}	{95, 11}	{97.5, 13}	{100, 15}	{102.5, 16}	{105, 13}	{107.5, 12}	{110, 8}	{112.5, 7}	{115, 8}	{117.5, 6}	{120, 6}	{122.5, 5}	{125, 11}	{127.5, 12}	{130, 12}	{132.5, 10}	{135, 7}	{137.5, 7}	{140, 9}	{142.5, 6}	{145, 7}	{147.5, 8}	{150, 7}	{152.5, 9}	{155, 11}	{157.5, 8}	{160, 6}	{162.5, 8}	{165, 9}	{167.5, 7}	{170, 6}	{172.5, 7}	{175, 6}	{177.5, 7}	{180, 7}	{182.5, 9}	{185, 9}	{187.5, 12}	{190, 11}	{192.5, 12}	{195, 15}	{197.5, 12}	{200, 12}	{202.5, 12}	{205, 10}	{207.5, 7}	{210, 5}	{212.5, 8}	{215, 11}	{217.5, 8}	{220, 6}	{222.5, 9}	{225, 9}	{227.5, 8}	{230, 10}	{232.5, 12}	{235, 10}	{237.5, 11}	{240, 9}	{242.5, 9}	{245, 8}	{247.5, 12}	{250, 8}	{}	{0, 10}	{2.5, 9}	{5, 8}	{7.5, 11}	{10, 9}	{12.5, 10}	{15, 9}	{17.5, 7}	{20, 4}	{22.5, 4}	{25, 6}	{27.5, 7}	{30, 7}	{32.5, 8}	{35, 12}	{37.5, 11}	{40, 11}	{42.5, 11}	{45, 14}	{47.5, 17}	{50, 15}	{52.5, 16}	{55, 14}	{57.5, 15}	{60, 14}	{62.5, 16}	{65, 15}	{67.5, 13}	{70, 12}	{72.5, 12}	{75, 11}	{77.5, 11}	{80, 11}	{82.5, 10}	{85, 7}	{87.5, 5}	{90, 7}	{92.5, 7}	{95, 8}	{97.5, 8}	{100, 6}	{102.5, 8}	{105, 7}	{107.5, 8}	{110, 8}	{112.5, 8}	{115, 8}	{117.5, 8}	{120, 6}	{122.5, 7}	{125, 12}	{127.5, 12}	{130, 14}	{132.5, 11}	{135, 13}	{137.5, 12}	{140, 13}	{142.5, 11}	{145, 11}	{147.5, 14}	{150, 15}	{152.5, 15}	{155, 13}	{157.5, 12}	{160, 16}	{162.5, 17}	{165, 16}	{167.5, 18}	{170, 16}	{172.5, 13}	{175, 11}	{177.5, 11}	{180, 13}	{182.5, 10}	{185, 9}	{187.5, 10}	{190, 16}	{192.5, 12}	{195, 9}	{197.5, 9}	{200, 7}	{202.5, 9}	{205, 9}	{207.5, 13}	{210, 11}	{212.5, 11}	{215, 12}	{217.5, 15}	{220, 12}	{222.5, 13}	{225, 13}	{227.5, 13}	{230, 9}	{232.5, 8}	{235, 11}	{237.5, 10}	{240, 11}	{242.5, 10}	{245, 6}	{247.5, 5}	{250, 6}	{}	{0, 10}	{2.5, 6}	{5, 6}	{7.5, 6}	{10, 5}	{12.5, 8}	{15, 12}	{17.5, 17}	{20, 14}	{22.5, 18}	{25, 17}	{27.5, 16}	{30, 16}	{32.5, 18}	{35, 15}	{37.5, 15}	{40, 13}	{42.5, 13}	{45, 11}	{47.5, 8}	{50, 10}	{52.5, 8}	{55, 6}	{57.5, 5}	{60, 4}	{62.5, 7}	{65, 8}	{67.5, 5}	{70, 6}	{72.5, 5}	{75, 5}	{77.5, 8}	{80, 11}	{82.5, 11}	{85, 10}	{87.5, 9}	{90, 13}	{92.5, 8}	{95, 9}	{97.5, 8}	{100, 4}	{102.5, 3}	{105, 4}	{107.5, 4}	{110, 5}	{112.5, 5}	{115, 5}	{117.5, 5}	{120, 8}	{122.5, 11}	{125, 10}	{127.5, 10}	{130, 10}	{132.5, 9}	{135, 10}	{137.5, 7}	{140, 8}	{142.5, 13}	{145, 10}	{147.5, 8}	{150, 6}	{152.5, 6}	{155, 6}	{157.5, 6}	{160, 4}	{162.5, 5}	{165, 8}	{167.5, 7}	{170, 8}	{172.5, 8}	{175, 6}	{177.5, 5}	{180, 7}	{182.5, 9}	{185, 9}	{187.5, 13}	{190, 10}	{192.5, 12}	{195, 11}	{197.5, 7}	{200, 7}	{202.5, 5}	{205, 4}	{207.5, 10}	{210, 10}	{212.5, 11}	{215, 12}	{217.5, 13}	{220, 9}	{222.5, 12}	{225, 14}	{227.5, 13}	{230, 10}	{232.5, 11}	{235, 9}	{237.5, 11}	{240, 11}	{242.5, 13}	{245, 14}	{247.5, 10}	{250, 9}	{}	{0, 10}	{2.5, 11}	{5, 10}	{7.5, 10}	{10, 11}	{12.5, 11}	{15, 9}	{17.5, 7}	{20, 7}	{22.5, 10}	{25, 11}	{27.5, 8}	{30, 9}	{32.5, 12}	{35, 10}	{37.5, 11}	{40, 8}	{42.5, 9}	{45, 10}	{47.5, 6}	{50, 7}	{52.5, 9}	{55, 9}	{57.5, 11}	{60, 10}	{62.5, 11}	{65, 9}	{67.5, 9}	{70, 13}	{72.5, 13}	{75, 12}	{77.5, 11}	{80, 15}	{82.5, 16}	{85, 16}	{87.5, 15}	{90, 17}	{92.5, 16}	{95, 14}	{97.5, 14}	{100, 12}	{102.5, 14}	{105, 14}	{107.5, 18}	{110, 14}	{112.5, 13}	{115, 14}	{117.5, 16}	{120, 10}	{122.5, 12}	{125, 7}	{127.5, 8}	{130, 11}	{132.5, 14}	{135, 15}	{137.5, 12}	{140, 11}	{142.5, 13}	{145, 15}	{147.5, 12}	{150, 15}	{152.5, 16}	{155, 15}	{157.5, 16}	{160, 20}	{162.5, 16}	{165, 13}	{167.5, 14}	{170, 14}	{172.5, 14}	{175, 11}	{177.5, 10}	{180, 13}	{182.5, 13}	{185, 13}	{187.5, 8}	{190, 10}	{192.5, 6}	{195, 4}	{197.5, 2}	{200, 5}	{202.5, 5}	{205, 8}	{207.5, 10}	{210, 9}	{212.5, 8}	{215, 12}	{217.5, 10}	{220, 14}	{222.5, 12}	{225, 15}	{227.5, 17}	{230, 15}	{232.5, 14}	{235, 13}	{237.5, 13}	{240, 15}	{242.5, 16}	{245, 13}	{247.5, 15}	{250, 13}	{}	{0, 10}	{2.5, 12}	{5, 12}	{7.5, 10}	{10, 12}	{12.5, 11}	{15, 11}	{17.5, 14}	{20, 16}	{22.5, 12}	{25, 14}	{27.5, 13}	{30, 13}	{32.5, 15}	{35, 18}	{37.5, 16}	{40, 15}	{42.5, 15}	{45, 16}	{47.5, 18}	{50, 14}	{52.5, 11}	{55, 11}	{57.5, 10}	{60, 11}	{62.5, 15}	{65, 14}	{67.5, 14}	{70, 13}	{72.5, 12}	{75, 12}	{77.5, 11}	{80, 13}	{82.5, 11}	{85, 11}	{87.5, 7}	{90, 4}	{92.5, 4}	{95, 5}	{97.5, 4}	{100, 7}	{102.5, 9}	{105, 6}	{107.5, 6}	{110, 7}	{112.5, 8}	{115, 10}	{117.5, 9}	{120, 10}	{122.5, 11}	{125, 8}	{127.5, 10}	{130, 7}	{132.5, 8}	{135, 10}	{137.5, 8}	{140, 8}	{142.5, 8}	{145, 10}	{147.5, 10}	{150, 11}	{152.5, 10}	{155, 12}	{157.5, 13}	{160, 11}	{162.5, 10}	{165, 13}	{167.5, 14}	{170, 13}	{172.5, 9}	{175, 6}	{177.5, 6}	{180, 9}	{182.5, 10}	{185, 10}	{187.5, 11}	{190, 12}	{192.5, 12}	{195, 11}	{197.5, 14}	{200, 12}	{202.5, 11}	{205, 9}	{207.5, 12}	{210, 11}	{212.5, 8}	{215, 5}	{217.5, 8}	{220, 8}	{222.5, 4}	{225, 4}	{227.5, 6}	{230, 8}	{232.5, 7}	{235, 12}	{237.5, 13}	{240, 11}	{242.5, 14}	{245, 15}	{247.5, 17}	{250, 17}	{}	{0, 10}	{2.5, 12}	{5, 13}	{7.5, 11}	{10, 9}	{12.5, 11}	{15, 14}	{17.5, 11}	{20, 12}	{22.5, 10}	{25, 10}	{27.5, 9}	{30, 7}	{32.5, 8}	{35, 7}	{37.5, 7}	{40, 12}	{42.5, 9}	{45, 9}	{47.5, 10}	{50, 9}	{52.5, 12}	{55, 13}	{57.5, 13}	{60, 13}	{62.5, 14}	{65, 11}	{67.5, 11}	{70, 11}	{72.5, 7}	{75, 9}	{77.5, 7}	{80, 8}	{82.5, 8}	{85, 15}	{87.5, 12}	{90, 7}	{92.5, 7}	{95, 6}	{97.5, 6}	{100, 8}	{102.5, 5}	{105, 6}	{107.5, 7}	{110, 8}	{112.5, 4}	{115, 4}	{117.5, 6}	{120, 8}	{122.5, 7}	{125, 8}	{127.5, 7}	{130, 5}	{132.5, 6}	{135, 10}	{137.5, 7}	{140, 7}	{142.5, 9}	{145, 7}	{147.5, 10}	{150, 8}	{152.5, 10}	{155, 11}	{157.5, 12}	{160, 14}	{162.5, 14}	{165, 14}	{167.5, 15}	{170, 14}	{172.5, 15}	{175, 15}	{177.5, 19}	{180, 15}	{182.5, 12}	{185, 11}	{187.5, 10}	{190, 9}	{192.5, 8}	{195, 10}	{197.5, 9}	{200, 9}	{202.5, 7}	{205, 7}	{207.5, 9}	{210, 9}	{212.5, 9}	{215, 8}	{217.5, 11}	{220, 12}	{222.5, 14}	{225, 15}	{227.5, 14}	{230, 13}	{232.5, 12}	{235, 9}	{237.5, 17}	{240, 16}	{242.5, 19}	{245, 16}	{247.5, 14}	{250, 17}	{}	{0, 10}	{2.5, 10}	{5, 11}	{7.5, 12}	{10, 13}	{12.5, 12}	{15, 9}	{17.5, 10}	{20, 8}	{22.5, 13}	{25, 11}	{27.5, 11}	{30, 13}	{32.5, 14}	{35, 15}	{37.5, 13}	{40, 12}	{42.5, 15}	{45, 12}	{47.5, 13}	{50, 9}	{52.5, 10}	{55, 11}	{57.5, 11}	{60, 14}	{62.5, 14}	{65, 10}	{67.5, 8}	{70, 5}	{72.5, 5}	{75, 4}	{77.5, 7}	{80, 8}	{82.5, 8}	{85, 6}	{87.5, 6}	{90, 12}	{92.5, 11}	{95, 12}	{97.5, 10}	{100, 11}	{102.5, 11}	{105, 12}	{107.5, 14}	{110, 12}	{112.5, 14}	{115, 12}	{117.5, 14}	{120, 16}	{122.5, 13}	{125, 15}	{127.5, 14}	{130, 16}	{132.5, 12}	{135, 12}	{137.5, 11}	{140, 13}	{142.5, 12}	{145, 6}	{147.5, 14}	{150, 14}	{152.5, 13}	{155, 16}	{157.5, 16}	{160, 15}	{162.5, 15}	{165, 11}	{167.5, 11}	{170, 10}	{172.5, 11}	{175, 16}	{177.5, 18}	{180, 14}	{182.5, 11}	{185, 11}	{187.5, 12}	{190, 10}	{192.5, 9}	{195, 5}	{197.5, 5}	{200, 4}	{202.5, 6}	{205, 6}	{207.5, 5}	{210, 4}	{212.5, 6}	{215, 7}	{217.5, 8}	{220, 7}	{222.5, 10}	{225, 12}	{227.5, 15}	{230, 16}	{232.5, 17}	{235, 18}	{237.5, 13}	{240, 12}	{242.5, 12}	{245, 11}	{247.5, 8}	{250, 8}	{}	{0, 10}	{2.5, 10}	{5, 10}	{7.5, 10}	{10, 7}	{12.5, 7}	{15, 11}	{17.5, 8}	{20, 7}	{22.5, 3}	{25, 3}	{27.5, 3}	{30, 6}	{32.5, 6}	{35, 5}	{37.5, 4}	{40, 1}	{42.5, 1}	{45, 1}	{47.5, 3}	{50, 1}	{52.5, 1}	{55, 4}	{57.5, 4}	{60, 8}	{62.5, 9}	{65, 10}	{67.5, 10}	{70, 10}	{72.5, 10}	{75, 10}	{77.5, 9}	{80, 10}	{82.5, 9}	{85, 12}	{87.5, 11}	{90, 11}	{92.5, 10}	{95, 12}	{97.5, 12}	{100, 12}	{102.5, 14}	{105, 12}	{107.5, 12}	{110, 9}	{112.5, 8}	{115, 9}	{117.5, 9}	{120, 7}	{122.5, 10}	{125, 13}	{127.5, 11}	{130, 10}	{132.5, 9}	{135, 9}	{137.5, 6}	{140, 10}	{142.5, 10}	{145, 8}	{147.5, 5}	{150, 6}	{152.5, 7}	{155, 7}	{157.5, 7}	{160, 9}	{162.5, 9}	{165, 8}	{167.5, 8}	{170, 5}	{172.5, 8}	{175, 7}	{177.5, 9}	{180, 11}	{182.5, 7}	{185, 6}	{187.5, 5}	{190, 5}	{192.5, 8}	{195, 10}	{197.5, 12}	{200, 13}	{202.5, 16}	{205, 12}	{207.5, 12}	{210, 8}	{212.5, 8}	{215, 11}	{217.5, 8}	{220, 7}	{222.5, 7}	{225, 9}	{227.5, 11}	{230, 13}	{232.5, 12}	{235, 15}	{237.5, 14}	{240, 16}	{242.5, 16}	{245, 15}	{247.5, 13}	{250, 9}	{}	{0, 10}	{2.5, 9}	{5, 12}	{7.5, 13}	{10, 11}	{12.5, 11}	{15, 10}	{17.5, 14}	{20, 17}	{22.5, 17}	{25, 16}	{27.5, 16}	{30, 15}	{32.5, 9}	{35, 10}	{37.5, 10}	{40, 10}	{42.5, 13}	{45, 11}	{47.5, 9}	{50, 7}	{52.5, 13}	{55, 12}	{57.5, 12}	{60, 7}	{62.5, 6}	{65, 5}	{67.5, 8}	{70, 12}	{72.5, 15}	{75, 15}	{77.5, 11}	{80, 13}	{82.5, 10}	{85, 11}	{87.5, 12}	{90, 12}	{92.5, 12}	{95, 12}	{97.5, 10}	{100, 14}	{102.5, 13}	{105, 15}	{107.5, 15}	{110, 10}	{112.5, 8}	{115, 8}	{117.5, 6}	{120, 4}	{122.5, 6}	{125, 5}	{127.5, 6}	{130, 5}	{132.5, 7}	{135, 9}	{137.5, 7}	{140, 10}	{142.5, 10}	{145, 8}	{147.5, 8}	{150, 9}	{152.5, 11}	{155, 9}	{157.5, 12}	{160, 10}	{162.5, 8}	{165, 8}	{167.5, 9}	{170, 7}	{172.5, 6}	{175, 7}	{177.5, 8}	{180, 9}	{182.5, 7}	{185, 7}	{187.5, 8}	{190, 4}	{192.5, 4}	{195, 4}	{197.5, 2}	{200, 5}	{202.5, 9}	{205, 5}	{207.5, 5}	{210, 5}	{212.5, 6}	{215, 6}	{217.5, 5}	{220, 0}	{222.5, 8}	{225, 11}	{227.5, 10}	{230, 9}	{232.5, 9}	{235, 7}	{237.5, 9}	{240, 10}	{242.5, 7}	{245, 7}	{247.5, 9}	{250, 9}	{}	{0, 10}	{2.5, 12}	{5, 16}	{7.5, 15}	{10, 10}	{12.5, 12}	{15, 11}	{17.5, 11}	{20, 11}	{22.5, 9}	{25, 9}	{27.5, 6}	{30, 5}	{32.5, 4}	{35, 3}	{37.5, 4}	{40, 4}	{42.5, 5}	{45, 5}	{47.5, 6}	{50, 9}	{52.5, 9}	{55, 10}	{57.5, 7}	{60, 7}	{62.5, 9}	{65, 8}	{67.5, 8}	{70, 6}	{72.5, 6}	{75, 6}	{77.5, 7}	{80, 7}	{82.5, 10}	{85, 10}	{87.5, 10}	{90, 10}	{92.5, 9}	{95, 10}	{97.5, 10}	{100, 11}	{102.5, 10}	{105, 11}	{107.5, 11}	{110, 11}	{112.5, 11}	{115, 11}	{117.5, 12}	{120, 11}	{122.5, 10}	{125, 11}	{127.5, 15}	{130, 12}	{132.5, 12}	{135, 11}	{137.5, 8}	{140, 7}	{142.5, 11}	{145, 12}	{147.5, 10}	{150, 8}	{152.5, 8}	{155, 7}	{157.5, 10}	{160, 8}	{162.5, 7}	{165, 9}	{167.5, 9}	{170, 14}	{172.5, 13}	{175, 13}	{177.5, 13}	{180, 10}	{182.5, 8}	{185, 5}	{187.5, 5}	{190, 5}	{192.5, 6}	{195, 5}	{197.5, 3}	{200, 5}	{202.5, 7}	{205, 9}	{207.5, 9}	{210, 8}	{212.5, 5}	{215, 7}	{217.5, 11}	{220, 11}	{222.5, 13}	{225, 12}	{227.5, 13}	{230, 13}	{232.5, 13}	{235, 10}	{237.5, 11}	{240, 11}	{242.5, 16}	{245, 18}	{247.5, 17}	{250, 14}	{}	{0, 10}	{2.5, 10}	{5, 9}	{7.5, 12}	{10, 16}	{12.5, 17}	{15, 15}	{17.5, 13}	{20, 13}	{22.5, 11}	{25, 12}	{27.5, 10}	{30, 7}	{32.5, 7}	{35, 10}	{37.5, 10}	{40, 10}	{42.5, 8}	{45, 11}	{47.5, 14}	{50, 13}	{52.5, 11}	{55, 14}	{57.5, 12}	{60, 9}	{62.5, 11}	{65, 10}	{67.5, 7}	{70, 8}	{72.5, 9}	{75, 5}	{77.5, 5}	{80, 5}	{82.5, 8}	{85, 7}	{87.5, 7}	{90, 8}	{92.5, 10}	{95, 12}	{97.5, 9}	{100, 6}	{102.5, 7}	{105, 8}	{107.5, 7}	{110, 7}	{112.5, 9}	{115, 19}	{117.5, 21}	{120, 20}	{122.5, 18}	{125, 14}	{127.5, 13}	{130, 10}	{132.5, 10}	{135, 10}	{137.5, 9}	{140, 8}	{142.5, 6}	{145, 7}	{147.5, 5}	{150, 8}	{152.5, 6}	{155, 7}	{157.5, 7}	{160, 8}	{162.5, 9}	{165, 10}	{167.5, 13}	{170, 13}	{172.5, 10}	{175, 13}	{177.5, 13}	{180, 11}	{182.5, 9}	{185, 10}	{187.5, 10}	{190, 10}	{192.5, 13}	{195, 13}	{197.5, 13}	{200, 15}	{202.5, 15}	{205, 11}	{207.5, 12}	{210, 14}	{212.5, 9}	{215, 9}	{217.5, 12}	{220, 8}	{222.5, 9}	{225, 7}	{227.5, 5}	{230, 8}	{232.5, 6}	{235, 7}	{237.5, 8}	{240, 8}	{242.5, 10}	{245, 11}	{247.5, 10}	{250, 11}	{}	{0, 10}	{2.5, 8}	{5, 8}	{7.5, 9}	{10, 7}	{12.5, 6}	{15, 6}	{17.5, 10}	{20, 11}	{22.5, 10}	{25, 8}	{27.5, 8}	{30, 10}	{32.5, 12}	{35, 12}	{37.5, 9}	{40, 9}	{42.5, 12}	{45, 12}	{47.5, 9}	{50, 8}	{52.5, 9}	{55, 10}	{57.5, 10}	{60, 13}	{62.5, 15}	{65, 11}	{67.5, 10}	{70, 12}	{72.5, 15}	{75, 12}	{77.5, 9}	{80, 5}	{82.5, 6}	{85, 6}	{87.5, 7}	{90, 8}	{92.5, 10}	{95, 8}	{97.5, 8}	{100, 6}	{102.5, 9}	{105, 8}	{107.5, 15}	{110, 15}	{112.5, 15}	{115, 13}	{117.5, 12}	{120, 9}	{122.5, 10}	{125, 10}	{127.5, 14}	{130, 14}	{132.5, 9}	{135, 8}	{137.5, 8}	{140, 7}	{142.5, 6}	{145, 9}	{147.5, 15}	{150, 13}	{152.5, 9}	{155, 9}	{157.5, 12}	{160, 11}	{162.5, 10}	{165, 12}	{167.5, 14}	{170, 13}	{172.5, 12}	{175, 10}	{177.5, 10}	{180, 8}	{182.5, 10}	{185, 10}	{187.5, 8}	{190, 8}	{192.5, 10}	{195, 14}	{197.5, 13}	{200, 14}	{202.5, 11}	{205, 10}	{207.5, 8}	{210, 7}	{212.5, 9}	{215, 9}	{217.5, 11}	{220, 11}	{222.5, 13}	{225, 14}	{227.5, 14}	{230, 14}	{232.5, 17}	{235, 18}	{237.5, 17}	{240, 16}	{242.5, 20}	{245, 18}	{247.5, 16}	{250, 11}	{}	{0, 10}	{2.5, 10}	{5, 10}	{7.5, 9}	{10, 8}	{12.5, 10}	{15, 9}	{17.5, 7}	{20, 7}	{22.5, 8}	{25, 10}	{27.5, 11}	{30, 12}	{32.5, 17}	{35, 17}	{37.5, 17}	{40, 12}	{42.5, 12}	{45, 10}	{47.5, 10}	{50, 11}	{52.5, 11}	{55, 8}	{57.5, 7}	{60, 6}	{62.5, 9}	{65, 13}	{67.5, 16}	{70, 13}	{72.5, 16}	{75, 14}	{77.5, 12}	{80, 13}	{82.5, 12}	{85, 13}	{87.5, 9}	{90, 7}	{92.5, 6}	{95, 8}	{97.5, 17}	{100, 16}	{102.5, 16}	{105, 12}	{107.5, 10}	{110, 13}	{112.5, 13}	{115, 13}	{117.5, 11}	{120, 11}	{122.5, 12}	{125, 9}	{127.5, 9}	{130, 9}	{132.5, 9}	{135, 6}	{137.5, 5}	{140, 3}	{142.5, 4}	{145, 4}	{147.5, 7}	{150, 4}	{152.5, 2}	{155, 4}	{157.5, 4}	{160, 5}	{162.5, 7}	{165, 9}	{167.5, 9}	{170, 9}	{172.5, 9}	{175, 6}	{177.5, 5}	{180, 5}	{182.5, 7}	{185, 7}	{187.5, 7}	{190, 7}	{192.5, 9}	{195, 9}	{197.5, 9}	{200, 11}	{202.5, 9}	{205, 8}	{207.5, 10}	{210, 9}	{212.5, 12}	{215, 10}	{217.5, 9}	{220, 6}	{222.5, 8}	{225, 8}	{227.5, 9}	{230, 13}	{232.5, 7}	{235, 10}	{237.5, 8}	{240, 10}	{242.5, 10}	{245, 8}	{247.5, 8}	{250, 10}	{}	{0, 10}	{2.5, 6}	{5, 8}	{7.5, 9}	{10, 9}	{12.5, 13}	{15, 9}	{17.5, 11}	{20, 13}	{22.5, 11}	{25, 8}	{27.5, 7}	{30, 9}	{32.5, 11}	{35, 12}	{37.5, 13}	{40, 13}	{42.5, 10}	{45, 11}	{47.5, 11}	{50, 11}	{52.5, 8}	{55, 11}	{57.5, 12}	{60, 10}	{62.5, 10}	{65, 11}	{67.5, 10}	{70, 10}	{72.5, 12}	{75, 13}	{77.5, 13}	{80, 10}	{82.5, 9}	{85, 9}	{87.5, 9}	{90, 14}	{92.5, 11}	{95, 8}	{97.5, 5}	{100, 6}	{102.5, 6}	{105, 10}	{107.5, 7}	{110, 10}	{112.5, 10}	{115, 10}	{117.5, 10}	{120, 9}	{122.5, 8}	{125, 12}	{127.5, 10}	{130, 8}	{132.5, 12}	{135, 14}	{137.5, 14}	{140, 13}	{142.5, 13}	{145, 12}	{147.5, 12}	{150, 14}	{152.5, 15}	{155, 13}	{157.5, 11}	{160, 10}	{162.5, 10}	{165, 9}	{167.5, 10}	{170, 7}	{172.5, 7}	{175, 9}	{177.5, 9}	{180, 8}	{182.5, 9}	{185, 9}	{187.5, 12}	{190, 9}	{192.5, 7}	{195, 7}	{197.5, 5}	{200, 5}	{202.5, 4}	{205, 6}	{207.5, 9}	{210, 5}	{212.5, 6}	{215, 7}	{217.5, 8}	{220, 11}	{222.5, 10}	{225, 9}	{227.5, 11}	{230, 12}	{232.5, 11}	{235, 12}	{237.5, 10}	{240, 12}	{242.5, 12}	{245, 15}	{247.5, 15}	{250, 12}	{}	{0, 10}	{2.5, 10}	{5, 10}	{7.5, 13}	{10, 15}	{12.5, 13}	{15, 12}	{17.5, 10}	{20, 10}	{22.5, 11}	{25, 10}	{27.5, 5}	{30, 9}	{32.5, 9}	{35, 10}	{37.5, 11}	{40, 6}	{42.5, 7}	{45, 8}	{47.5, 8}	{50, 13}	{52.5, 13}	{55, 11}	{57.5, 12}	{60, 15}	{62.5, 17}	{65, 15}	{67.5, 18}	{70, 16}	{72.5, 13}	{75, 14}	{77.5, 12}	{80, 12}	{82.5, 15}	{85, 12}	{87.5, 9}	{90, 10}	{92.5, 10}	{95, 7}	{97.5, 8}	{100, 10}	{102.5, 11}	{105, 14}	{107.5, 12}	{110, 6}	{112.5, 9}	{115, 7}	{117.5, 7}	{120, 9}	{122.5, 9}	{125, 9}	{127.5, 10}	{130, 9}	{132.5, 13}	{135, 14}	{137.5, 14}	{140, 13}	{142.5, 14}	{145, 13}	{147.5, 11}	{150, 6}	{152.5, 6}	{155, 7}	{157.5, 4}	{160, 7}	{162.5, 8}	{165, 9}	{167.5, 10}	{170, 9}	{172.5, 10}	{175, 10}	{177.5, 10}	{180, 10}	{182.5, 7}	{185, 7}	{187.5, 8}	{190, 11}	{192.5, 11}	{195, 10}	{197.5, 9}	{200, 12}	{202.5, 9}	{205, 9}	{207.5, 11}	{210, 12}	{212.5, 9}	{215, 7}	{217.5, 8}	{220, 10}	{222.5, 12}	{225, 13}	{227.5, 11}	{230, 11}	{232.5, 11}	{235, 12}	{237.5, 12}	{240, 14}	{242.5, 11}	{245, 11}	{247.5, 8}	{250, 9}	{}	{0, 10}	{2.5, 9}	{5, 6}	{7.5, 9}	{10, 10}	{12.5, 10}	{15, 11}	{17.5, 10}	{20, 11}	{22.5, 11}	{25, 9}	{27.5, 11}	{30, 12}	{32.5, 12}	{35, 13}	{37.5, 12}	{40, 12}	{42.5, 16}	{45, 15}	{47.5, 10}	{50, 12}	{52.5, 10}	{55, 11}	{57.5, 8}	{60, 10}	{62.5, 11}	{65, 13}	{67.5, 10}	{70, 12}	{72.5, 14}	{75, 11}	{77.5, 14}	{80, 13}	{82.5, 12}	{85, 14}	{87.5, 16}	{90, 8}	{92.5, 12}	{95, 10}	{97.5, 13}	{100, 10}	{102.5, 12}	{105, 13}	{107.5, 13}	{110, 14}	{112.5, 14}	{115, 13}	{117.5, 11}	{120, 11}	{122.5, 10}	{125, 8}	{127.5, 9}	{130, 11}	{132.5, 10}	{135, 12}	{137.5, 12}	{140, 9}	{142.5, 10}	{145, 10}	{147.5, 9}	{150, 5}	{152.5, 7}	{155, 9}	{157.5, 8}	{160, 8}	{162.5, 9}	{165, 6}	{167.5, 6}	{170, 5}	{172.5, 4}	{175, 5}	{177.5, 7}	{180, 8}	{182.5, 13}	{185, 11}	{187.5, 11}	{190, 12}	{192.5, 13}	{195, 18}	{197.5, 16}	{200, 13}	{202.5, 13}	{205, 15}	{207.5, 11}	{210, 15}	{212.5, 11}	{215, 11}	{217.5, 11}	{220, 12}	{222.5, 8}	{225, 6}	{227.5, 10}	{230, 13}	{232.5, 14}	{235, 16}	{237.5, 19}	{240, 19}	{242.5, 18}	{245, 18}	{247.5, 19}	{250, 13}	{}	{0, 10}	{2.5, 12}	{5, 9}	{7.5, 8}	{10, 8}	{12.5, 12}	{15, 15}	{17.5, 14}	{20, 15}	{22.5, 15}	{25, 14}	{27.5, 11}	{30, 8}	{32.5, 9}	{35, 7}	{37.5, 3}	{40, 8}	{42.5, 9}	{45, 11}	{47.5, 11}	{50, 10}	{52.5, 11}	{55, 13}	{57.5, 14}	{60, 16}	{62.5, 12}	{65, 14}	{67.5, 11}	{70, 10}	{72.5, 8}	{75, 11}	{77.5, 11}	{80, 11}	{82.5, 12}	{85, 11}	{87.5, 10}	{90, 11}	{92.5, 11}	{95, 12}	{97.5, 15}	{100, 17}	{102.5, 17}	{105, 12}	{107.5, 10}	{110, 6}	{112.5, 6}	{115, 8}	{117.5, 9}	{120, 9}	{122.5, 7}	{125, 8}	{127.5, 10}	{130, 11}	{132.5, 12}	{135, 11}	{137.5, 13}	{140, 13}	{142.5, 11}	{145, 9}	{147.5, 8}	{150, 9}	{152.5, 9}	{155, 9}	{157.5, 6}	{160, 10}	{162.5, 9}	{165, 9}	{167.5, 10}	{170, 9}	{172.5, 10}	{175, 9}	{177.5, 7}	{180, 10}	{182.5, 13}	{185, 13}	{187.5, 11}	{190, 12}	{192.5, 11}	{195, 12}	{197.5, 15}	{200, 18}	{202.5, 14}	{205, 12}	{207.5, 13}	{210, 16}	{212.5, 14}	{215, 14}	{217.5, 13}	{220, 16}	{222.5, 18}	{225, 16}	{227.5, 14}	{230, 12}	{232.5, 10}	{235, 10}	{237.5, 13}	{240, 11}	{242.5, 8}	{245, 6}	{247.5, 10}	{250, 12}	{}	{0, 10}	{2.5, 10}	{5, 9}	{7.5, 10}	{10, 11}	{12.5, 8}	{15, 12}	{17.5, 10}	{20, 12}	{22.5, 11}	{25, 11}	{27.5, 11}	{30, 13}	{32.5, 13}	{35, 10}	{37.5, 9}	{40, 9}	{42.5, 8}	{45, 9}	{47.5, 9}	{50, 8}	{52.5, 5}	{55, 8}	{57.5, 15}	{60, 13}	{62.5, 12}	{65, 10}	{67.5, 12}	{70, 10}	{72.5, 8}	{75, 5}	{77.5, 4}	{80, 4}	{82.5, 6}	{85, 6}	{87.5, 6}	{90, 9}	{92.5, 11}	{95, 12}	{97.5, 9}	{100, 9}	{102.5, 11}	{105, 11}	{107.5, 13}	{110, 12}	{112.5, 15}	{115, 15}	{117.5, 13}	{120, 13}	{122.5, 11}	{125, 10}	{127.5, 10}	{130, 7}	{132.5, 8}	{135, 7}	{137.5, 6}	{140, 4}	{142.5, 5}	{145, 5}	{147.5, 5}	{150, 4}	{152.5, 2}	{155, 3}	{157.5, 4}	{160, 5}	{162.5, 4}	{165, 10}	{167.5, 10}	{170, 12}	{172.5, 10}	{175, 6}	{177.5, 4}	{180, 7}	{182.5, 5}	{185, 6}	{187.5, 7}	{190, 8}	{192.5, 8}	{195, 7}	{197.5, 6}	{200, 7}	{202.5, 9}	{205, 8}	{207.5, 9}	{210, 8}	{212.5, 9}	{215, 12}	{217.5, 14}	{220, 11}	{222.5, 12}	{225, 10}	{227.5, 7}	{230, 7}	{232.5, 7}	{235, 11}	{237.5, 7}	{240, 10}	{242.5, 9}	{245, 11}	{247.5, 10}	{250, 11}	{}	{0, 10}	{2.5, 13}	{5, 13}	{7.5, 10}	{10, 13}	{12.5, 10}	{15, 9}	{17.5, 7}	{20, 9}	{22.5, 11}	{25, 10}	{27.5, 6}	{30, 5}	{32.5, 6}	{35, 9}	{37.5, 10}	{40, 8}	{42.5, 7}	{45, 9}	{47.5, 10}	{50, 8}	{52.5, 8}	{55, 4}	{57.5, 5}	{60, 6}	{62.5, 9}	{65, 7}	{67.5, 11}	{70, 11}	{72.5, 9}	{75, 11}	{77.5, 13}	{80, 11}	{82.5, 7}	{85, 8}	{87.5, 6}	{90, 7}	{92.5, 5}	{95, 10}	{97.5, 11}	{100, 10}	{102.5, 9}	{105, 10}	{107.5, 12}	{110, 10}	{112.5, 8}	{115, 7}	{117.5, 9}	{120, 10}	{122.5, 9}	{125, 12}	{127.5, 9}	{130, 5}	{132.5, 6}	{135, 6}	{137.5, 5}	{140, 4}	{142.5, 4}	{145, 4}	{147.5, 6}	{150, 11}	{152.5, 11}	{155, 7}	{157.5, 11}	{160, 8}	{162.5, 10}	{165, 9}	{167.5, 10}	{170, 10}	{172.5, 13}	{175, 11}	{177.5, 13}	{180, 13}	{182.5, 15}	{185, 15}	{187.5, 11}	{190, 12}	{192.5, 17}	{195, 19}	{197.5, 16}	{200, 16}	{202.5, 12}	{205, 12}	{207.5, 8}	{210, 11}	{212.5, 12}	{215, 12}	{217.5, 12}	{220, 12}	{222.5, 9}	{225, 9}	{227.5, 9}	{230, 11}	{232.5, 11}	{235, 11}	{237.5, 10}	{240, 6}	{242.5, 6}	{245, 7}	{247.5, 5}	{250, 5}	{}	{0, 10}	{2.5, 9}	{5, 12}	{7.5, 11}	{10, 16}	{12.5, 15}	{15, 17}	{17.5, 16}	{20, 17}	{22.5, 17}	{25, 16}	{27.5, 16}	{30, 12}	{32.5, 7}	{35, 7}	{37.5, 10}	{40, 10}	{42.5, 11}	{45, 10}	{47.5, 10}	{50, 10}	{52.5, 11}	{55, 12}	{57.5, 11}	{60, 9}	{62.5, 10}	{65, 10}	{67.5, 10}	{70, 14}	{72.5, 16}	{75, 13}	{77.5, 13}	{80, 10}	{82.5, 9}	{85, 9}	{87.5, 9}	{90, 13}	{92.5, 15}	{95, 13}	{97.5, 14}	{100, 10}	{102.5, 9}	{105, 10}	{107.5, 11}	{110, 10}	{112.5, 10}	{115, 14}	{117.5, 14}	{120, 13}	{122.5, 12}	{125, 12}	{127.5, 12}	{130, 11}	{132.5, 10}	{135, 9}	{137.5, 13}	{140, 12}	{142.5, 11}	{145, 15}	{147.5, 14}	{150, 16}	{152.5, 12}	{155, 10}	{157.5, 9}	{160, 8}	{162.5, 8}	{165, 13}	{167.5, 12}	{170, 12}	{172.5, 11}	{175, 15}	{177.5, 10}	{180, 7}	{182.5, 7}	{185, 6}	{187.5, 4}	{190, 6}	{192.5, 5}	{195, 8}	{197.5, 9}	{200, 10}	{202.5, 9}	{205, 6}	{207.5, 7}	{210, 10}	{212.5, 10}	{215, 11}	{217.5, 9}	{220, 12}	{222.5, 9}	{225, 8}	{227.5, 7}	{230, 12}	{232.5, 8}	{235, 11}	{237.5, 8}	{240, 10}	{242.5, 8}	{245, 6}	{247.5, 5}	{250, 4}	{}	{0, 10}	{2.5, 10}	{5, 10}	{7.5, 12}	{10, 14}	{12.5, 9}	{15, 7}	{17.5, 6}	{20, 8}	{22.5, 9}	{25, 8}	{27.5, 7}	{30, 11}	{32.5, 10}	{35, 9}	{37.5, 10}	{40, 14}	{42.5, 16}	{45, 18}	{47.5, 18}	{50, 16}	{52.5, 15}	{55, 15}	{57.5, 17}	{60, 11}	{62.5, 8}	{65, 8}	{67.5, 7}	{70, 5}	{72.5, 8}	{75, 9}	{77.5, 7}	{80, 5}	{82.5, 5}	{85, 4}	{87.5, 8}	{90, 7}	{92.5, 5}	{95, 6}	{97.5, 5}	{100, 7}	{102.5, 6}	{105, 7}	{107.5, 14}	{110, 14}	{112.5, 14}	{115, 14}	{117.5, 16}	{120, 12}	{122.5, 6}	{125, 7}	{127.5, 11}	{130, 10}	{132.5, 9}	{135, 8}	{137.5, 11}	{140, 9}	{142.5, 9}	{145, 9}	{147.5, 9}	{150, 9}	{152.5, 10}	{155, 11}	{157.5, 10}	{160, 7}	{162.5, 11}	{165, 8}	{167.5, 7}	{170, 8}	{172.5, 9}	{175, 11}	{177.5, 9}	{180, 10}	{182.5, 11}	{185, 12}	{187.5, 10}	{190, 9}	{192.5, 10}	{195, 10}	{197.5, 8}	{200, 10}	{202.5, 10}	{205, 8}	{207.5, 6}	{210, 5}	{212.5, 7}	{215, 9}	{217.5, 11}	{220, 13}	{222.5, 12}	{225, 15}	{227.5, 14}	{230, 13}	{232.5, 13}	{235, 10}	{237.5, 12}	{240, 10}	{242.5, 9}	{245, 14}	{247.5, 14}	{250, 13}	{}	{0, 10}	{2.5, 12}	{5, 10}	{7.5, 9}	{10, 13}	{12.5, 11}	{15, 11}	{17.5, 11}	{20, 11}	{22.5, 13}	{25, 9}	{27.5, 8}	{30, 12}	{32.5, 10}	{35, 7}	{37.5, 5}	{40, 5}	{42.5, 7}	{45, 8}	{47.5, 9}	{50, 7}	{52.5, 6}	{55, 5}	{57.5, 8}	{60, 10}	{62.5, 8}	{65, 10}	{67.5, 10}	{70, 12}	{72.5, 9}	{75, 8}	{77.5, 8}	{80, 10}	{82.5, 8}	{85, 8}	{87.5, 11}	{90, 9}	{92.5, 10}	{95, 11}	{97.5, 9}	{100, 11}	{102.5, 13}	{105, 13}	{107.5, 15}	{110, 15}	{112.5, 11}	{115, 11}	{117.5, 10}	{120, 9}	{122.5, 9}	{125, 7}	{127.5, 7}	{130, 7}	{132.5, 6}	{135, 4}	{137.5, 6}	{140, 4}	{142.5, 4}	{145, 7}	{147.5, 7}	{150, 11}	{152.5, 10}	{155, 10}	{157.5, 6}	{160, 10}	{162.5, 13}	{165, 11}	{167.5, 13}	{170, 12}	{172.5, 14}	{175, 14}	{177.5, 13}	{180, 9}	{182.5, 8}	{185, 7}	{187.5, 9}	{190, 9}	{192.5, 8}	{195, 6}	{197.5, 9}	{200, 11}	{202.5, 12}	{205, 12}	{207.5, 13}	{210, 14}	{212.5, 15}	{215, 15}	{217.5, 15}	{220, 12}	{222.5, 7}	{225, 5}	{227.5, 4}	{230, 5}	{232.5, 6}	{235, 7}	{237.5, 9}	{240, 10}	{242.5, 14}	{245, 13}	{247.5, 13}	{250, 14}	{}	{0, 10}	{2.5, 9}	{5, 14}	{7.5, 14}	{10, 16}	{12.5, 14}	{15, 16}	{17.5, 11}	{20, 10}	{22.5, 9}	{25, 6}	{27.5, 8}	{30, 8}	{32.5, 4}	{35, 5}	{37.5, 6}	{40, 6}	{42.5, 7}	{45, 7}	{47.5, 8}	{50, 9}	{52.5, 7}	{55, 7}	{57.5, 7}	{60, 9}	{62.5, 7}	{65, 8}	{67.5, 8}	{70, 7}	{72.5, 5}	{75, 3}	{77.5, 4}	{80, 2}	{82.5, 5}	{85, 8}	{87.5, 2}	{90, 5}	{92.5, 8}	{95, 10}	{97.5, 10}	{100, 9}	{102.5, 7}	{105, 8}	{107.5, 11}	{110, 10}	{112.5, 11}	{115, 11}	{117.5, 10}	{120, 9}	{122.5, 11}	{125, 12}	{127.5, 10}	{130, 11}	{132.5, 10}	{135, 9}	{137.5, 6}	{140, 5}	{142.5, 6}	{145, 9}	{147.5, 12}	{150, 9}	{152.5, 10}	{155, 11}	{157.5, 8}	{160, 6}	{162.5, 5}	{165, 9}	{167.5, 7}	{170, 5}	{172.5, 7}	{175, 12}	{177.5, 10}	{180, 8}	{182.5, 10}	{185, 12}	{187.5, 8}	{190, 11}	{192.5, 13}	{195, 14}	{197.5, 16}	{200, 14}	{202.5, 12}	{205, 10}	{207.5, 8}	{210, 7}	{212.5, 8}	{215, 10}	{217.5, 15}	{220, 11}	{222.5, 11}	{225, 15}	{227.5, 16}	{230, 15}	{232.5, 13}	{235, 16}	{237.5, 12}	{240, 11}	{242.5, 8}	{245, 7}	{247.5, 7}	{250, 9}	{}	{0, 10}	{2.5, 11}	{5, 10}	{7.5, 11}	{10, 10}	{12.5, 10}	{15, 9}	{17.5, 9}	{20, 9}	{22.5, 8}	{25, 7}	{27.5, 9}	{30, 10}	{32.5, 10}	{35, 10}	{37.5, 10}	{40, 8}	{42.5, 8}	{45, 10}	{47.5, 9}	{50, 10}	{52.5, 10}	{55, 11}	{57.5, 15}	{60, 12}	{62.5, 10}	{65, 13}	{67.5, 11}	{70, 11}	{72.5, 9}	{75, 9}	{77.5, 10}	{80, 10}	{82.5, 10}	{85, 9}	{87.5, 9}	{90, 10}	{92.5, 10}	{95, 5}	{97.5, 6}	{100, 9}	{102.5, 12}	{105, 11}	{107.5, 6}	{110, 7}	{112.5, 7}	{115, 8}	{117.5, 9}	{120, 6}	{122.5, 7}	{125, 6}	{127.5, 6}	{130, 9}	{132.5, 7}	{135, 11}	{137.5, 13}	{140, 12}	{142.5, 12}	{145, 12}	{147.5, 13}	{150, 7}	{152.5, 11}	{155, 13}	{157.5, 16}	{160, 11}	{162.5, 11}	{165, 5}	{167.5, 7}	{170, 7}	{172.5, 9}	{175, 10}	{177.5, 10}	{180, 11}	{182.5, 10}	{185, 14}	{187.5, 10}	{190, 15}	{192.5, 16}	{195, 15}	{197.5, 20}	{200, 13}	{202.5, 13}	{205, 12}	{207.5, 10}	{210, 13}	{212.5, 9}	{215, 12}	{217.5, 15}	{220, 13}	{222.5, 11}	{225, 9}	{227.5, 11}	{230, 10}	{232.5, 9}	{235, 9}	{237.5, 13}	{240, 11}	{242.5, 12}	{245, 11}	{247.5, 10}	{250, 10}	{}	{0, 10}	{2.5, 11}	{5, 10}	{7.5, 11}	{10, 9}	{12.5, 9}	{15, 7}	{17.5, 9}	{20, 5}	{22.5, 6}	{25, 4}	{27.5, 4}	{30, 5}	{32.5, 6}	{35, 7}	{37.5, 7}	{40, 8}	{42.5, 8}	{45, 9}	{47.5, 9}	{50, 9}	{52.5, 8}	{55, 8}	{57.5, 7}	{60, 6}	{62.5, 8}	{65, 5}	{67.5, 6}	{70, 9}	{72.5, 8}	{75, 10}	{77.5, 10}	{80, 13}	{82.5, 12}	{85, 11}	{87.5, 10}	{90, 12}	{92.5, 11}	{95, 10}	{97.5, 11}	{100, 10}	{102.5, 11}	{105, 11}	{107.5, 13}	{110, 13}	{112.5, 9}	{115, 6}	{117.5, 6}	{120, 5}	{122.5, 7}	{125, 8}	{127.5, 8}	{130, 10}	{132.5, 9}	{135, 13}	{137.5, 13}	{140, 13}	{142.5, 9}	{145, 7}	{147.5, 8}	{150, 9}	{152.5, 8}	{155, 8}	{157.5, 9}	{160, 10}	{162.5, 7}	{165, 11}	{167.5, 11}	{170, 16}	{172.5, 17}	{175, 18}	{177.5, 17}	{180, 15}	{182.5, 13}	{185, 11}	{187.5, 11}	{190, 10}	{192.5, 7}	{195, 5}	{197.5, 7}	{200, 6}	{202.5, 11}	{205, 13}	{207.5, 12}	{210, 14}	{212.5, 12}	{215, 15}	{217.5, 13}	{220, 14}	{222.5, 16}	{225, 17}	{227.5, 18}	{230, 20}	{232.5, 17}	{235, 13}	{237.5, 10}	{240, 8}	{242.5, 8}	{245, 8}	{247.5, 9}	{250, 10}	{}	{0, 10}	{2.5, 11}	{5, 10}	{7.5, 10}	{10, 11}	{12.5, 8}	{15, 8}	{17.5, 12}	{20, 15}	{22.5, 13}	{25, 18}	{27.5, 19}	{30, 16}	{32.5, 16}	{35, 15}	{37.5, 14}	{40, 12}	{42.5, 9}	{45, 5}	{47.5, 4}	{50, 3}	{52.5, 4}	{55, 7}	{57.5, 7}	{60, 8}	{62.5, 8}	{65, 8}	{67.5, 10}	{70, 5}	{72.5, 8}	{75, 10}	{77.5, 15}	{80, 19}	{82.5, 17}	{85, 14}	{87.5, 15}	{90, 12}	{92.5, 12}	{95, 9}	{97.5, 11}	{100, 8}	{102.5, 8}	{105, 8}	{107.5, 7}	{110, 7}	{112.5, 7}	{115, 7}	{117.5, 6}	{120, 4}	{122.5, 7}	{125, 8}	{127.5, 8}	{130, 7}	{132.5, 4}	{135, 5}	{137.5, 5}	{140, 5}	{142.5, 6}	{145, 7}	{147.5, 6}	{150, 8}	{152.5, 12}	{155, 10}	{157.5, 13}	{160, 14}	{162.5, 12}	{165, 11}	{167.5, 10}	{170, 10}	{172.5, 11}	{175, 14}	{177.5, 12}	{180, 13}	{182.5, 12}	{185, 11}	{187.5, 10}	{190, 12}	{192.5, 12}	{195, 12}	{197.5, 9}	{200, 8}	{202.5, 7}	{205, 7}	{207.5, 7}	{210, 7}	{212.5, 7}	{215, 6}	{217.5, 5}	{220, 6}	{222.5, 8}	{225, 9}	{227.5, 8}	{230, 11}	{232.5, 11}	{235, 10}	{237.5, 12}	{240, 15}	{242.5, 15}	{245, 11}	{247.5, 11}	{250, 9}	{}	{0, 10}	{2.5, 13}	{5, 11}	{7.5, 9}	{10, 11}	{12.5, 11}	{15, 10}	{17.5, 9}	{20, 11}	{22.5, 10}	{25, 8}	{27.5, 6}	{30, 7}	{32.5, 7}	{35, 7}	{37.5, 9}	{40, 10}	{42.5, 9}	{45, 5}	{47.5, 4}	{50, 6}	{52.5, 5}	{55, 4}	{57.5, 7}	{60, 9}	{62.5, 9}	{65, 11}	{67.5, 12}	{70, 11}	{72.5, 11}	{75, 12}	{77.5, 13}	{80, 12}	{82.5, 9}	{85, 7}	{87.5, 11}	{90, 7}	{92.5, 9}	{95, 13}	{97.5, 11}	{100, 11}	{102.5, 11}	{105, 10}	{107.5, 9}	{110, 10}	{112.5, 10}	{115, 8}	{117.5, 8}	{120, 9}	{122.5, 12}	{125, 14}	{127.5, 14}	{130, 11}	{132.5, 12}	{135, 11}	{137.5, 11}	{140, 11}	{142.5, 13}	{145, 14}	{147.5, 11}	{150, 14}	{152.5, 13}	{155, 17}	{157.5, 18}	{160, 18}	{162.5, 12}	{165, 10}	{167.5, 9}	{170, 9}	{172.5, 9}	{175, 9}	{177.5, 12}	{180, 11}	{182.5, 11}	{185, 9}	{187.5, 13}	{190, 12}	{192.5, 12}	{195, 5}	{197.5, 6}	{200, 9}	{202.5, 10}	{205, 12}	{207.5, 16}	{210, 14}	{212.5, 11}	{215, 10}	{217.5, 12}	{220, 14}	{222.5, 13}	{225, 14}	{227.5, 11}	{230, 10}	{232.5, 10}	{235, 9}	{237.5, 9}	{240, 13}	{242.5, 9}	{245, 8}	{247.5, 9}	{250, 9}	{}	{0, 10}	{2.5, 11}	{5, 13}	{7.5, 11}	{10, 13}	{12.5, 12}	{15, 11}	{17.5, 12}	{20, 11}	{22.5, 10}	{25, 9}	{27.5, 10}	{30, 9}	{32.5, 10}	{35, 12}	{37.5, 11}	{40, 10}	{42.5, 5}	{45, 7}	{47.5, 7}	{50, 8}	{52.5, 9}	{55, 9}	{57.5, 9}	{60, 11}	{62.5, 9}	{65, 6}	{67.5, 6}	{70, 9}	{72.5, 9}	{75, 8}	{77.5, 7}	{80, 6}	{82.5, 7}	{85, 8}	{87.5, 6}	{90, 7}	{92.5, 9}	{95, 8}	{97.5, 6}	{100, 3}	{102.5, 4}	{105, 9}	{107.5, 6}	{110, 5}	{112.5, 7}	{115, 8}	{117.5, 10}	{120, 11}	{122.5, 7}	{125, 6}	{127.5, 13}	{130, 10}	{132.5, 7}	{135, 6}	{137.5, 7}	{140, 8}	{142.5, 9}	{145, 8}	{147.5, 8}	{150, 9}	{152.5, 8}	{155, 9}	{157.5, 10}	{160, 13}	{162.5, 13}	{165, 10}	{167.5, 11}	{170, 11}	{172.5, 10}	{175, 8}	{177.5, 6}	{180, 7}	{182.5, 11}	{185, 13}	{187.5, 15}	{190, 12}	{192.5, 9}	{195, 12}	{197.5, 8}	{200, 11}	{202.5, 11}	{205, 13}	{207.5, 12}	{210, 14}	{212.5, 13}	{215, 10}	{217.5, 13}	{220, 12}	{222.5, 10}	{225, 11}	{227.5, 15}	{230, 15}	{232.5, 12}	{235, 15}	{237.5, 16}	{240, 15}	{242.5, 14}	{245, 10}	{247.5, 14}	{250, 13}	{}	{0, 10}	{2.5, 11}	{5, 8}	{7.5, 8}	{10, 7}	{12.5, 7}	{15, 8}	{17.5, 6}	{20, 14}	{22.5, 17}	{25, 19}	{27.5, 14}	{30, 12}	{32.5, 12}	{35, 11}	{37.5, 10}	{40, 10}	{42.5, 8}	{45, 11}	{47.5, 9}	{50, 8}	{52.5, 10}	{55, 9}	{57.5, 7}	{60, 5}	{62.5, 7}	{65, 4}	{67.5, 5}	{70, 7}	{72.5, 8}	{75, 7}	{77.5, 9}	{80, 7}	{82.5, 6}	{85, 6}	{87.5, 4}	{90, 5}	{92.5, 6}	{95, 8}	{97.5, 10}	{100, 8}	{102.5, 11}	{105, 11}	{107.5, 11}	{110, 14}	{112.5, 12}	{115, 9}	{117.5, 9}	{120, 9}	{122.5, 7}	{125, 10}	{127.5, 13}	{130, 14}	{132.5, 14}	{135, 14}	{137.5, 12}	{140, 11}	{142.5, 10}	{145, 6}	{147.5, 4}	{150, 6}	{152.5, 7}	{155, 5}	{157.5, 4}	{160, 5}	{162.5, 10}	{165, 11}	{167.5, 10}	{170, 11}	{172.5, 7}	{175, 8}	{177.5, 6}	{180, 7}	{182.5, 7}	{185, 7}	{187.5, 7}	{190, 7}	{192.5, 7}	{195, 7}	{197.5, 9}	{200, 11}	{202.5, 14}	{205, 12}	{207.5, 12}	{210, 12}	{212.5, 11}	{215, 10}	{217.5, 10}	{220, 8}	{222.5, 7}	{225, 9}	{227.5, 11}	{230, 11}	{232.5, 7}	{235, 7}	{237.5, 6}	{240, 6}	{242.5, 3}	{245, 4}	{247.5, 7}	{250, 10}	{}	{0, 10}	{2.5, 10}	{5, 11}	{7.5, 8}	{10, 9}	{12.5, 7}	{15, 10}	{17.5, 11}	{20, 9}	{22.5, 11}	{25, 16}	{27.5, 14}	{30, 12}	{32.5, 8}	{35, 8}	{37.5, 9}	{40, 8}	{42.5, 8}	{45, 9}	{47.5, 6}	{50, 6}	{52.5, 5}	{55, 6}	{57.5, 5}	{60, 5}	{62.5, 11}	{65, 9}	{67.5, 9}	{70, 8}	{72.5, 10}	{75, 12}	{77.5, 12}	{80, 10}	{82.5, 8}	{85, 8}	{87.5, 6}	{90, 3}	{92.5, 3}	{95, 4}	{97.5, 5}	{100, 7}	{102.5, 10}	{105, 11}	{107.5, 10}	{110, 9}	{112.5, 12}	{115, 12}	{117.5, 9}	{120, 10}	{122.5, 10}	{125, 11}	{127.5, 11}	{130, 9}	{132.5, 9}	{135, 10}	{137.5, 8}	{140, 7}	{142.5, 7}	{145, 11}	{147.5, 11}	{150, 10}	{152.5, 9}	{155, 9}	{157.5, 9}	{160, 7}	{162.5, 10}	{165, 10}	{167.5, 13}	{170, 13}	{172.5, 10}	{175, 9}	{177.5, 7}	{180, 8}	{182.5, 11}	{185, 12}	{187.5, 12}	{190, 10}	{192.5, 11}	{195, 13}	{197.5, 13}	{200, 10}	{202.5, 8}	{205, 9}	{207.5, 11}	{210, 10}	{212.5, 8}	{215, 8}	{217.5, 7}	{220, 8}	{222.5, 11}	{225, 10}	{227.5, 10}	{230, 9}	{232.5, 11}	{235, 6}	{237.5, 5}	{240, 6}	{242.5, 4}	{245, 4}	{247.5, 3}	{250, 5}	{}	{0, 10}	{2.5, 13}	{5, 12}	{7.5, 12}	{10, 15}	{12.5, 14}	{15, 14}	{17.5, 13}	{20, 15}	{22.5, 14}	{25, 13}	{27.5, 14}	{30, 12}	{32.5, 15}	{35, 13}	{37.5, 13}	{40, 12}	{42.5, 11}	{45, 9}	{47.5, 10}	{50, 6}	{52.5, 8}	{55, 7}	{57.5, 6}	{60, 6}	{62.5, 8}	{65, 7}	{67.5, 7}	{70, 6}	{72.5, 7}	{75, 4}	{77.5, 8}	{80, 11}	{82.5, 12}	{85, 13}	{87.5, 13}	{90, 13}	{92.5, 12}	{95, 13}	{97.5, 13}	{100, 10}	{102.5, 8}	{105, 8}	{107.5, 8}	{110, 9}	{112.5, 11}	{115, 8}	{117.5, 6}	{120, 4}	{122.5, 7}	{125, 9}	{127.5, 9}	{130, 12}	{132.5, 10}	{135, 11}	{137.5, 12}	{140, 10}	{142.5, 13}	{145, 8}	{147.5, 10}	{150, 8}	{152.5, 10}	{155, 6}	{157.5, 9}	{160, 8}	{162.5, 7}	{165, 8}	{167.5, 9}	{170, 10}	{172.5, 12}	{175, 12}	{177.5, 13}	{180, 10}	{182.5, 6}	{185, 7}	{187.5, 6}	{190, 5}	{192.5, 4}	{195, 6}	{197.5, 7}	{200, 9}	{202.5, 7}	{205, 8}	{207.5, 12}	{210, 13}	{212.5, 12}	{215, 9}	{217.5, 11}	{220, 12}	{222.5, 13}	{225, 11}	{227.5, 9}	{230, 8}	{232.5, 8}	{235, 12}	{237.5, 10}	{240, 11}	{242.5, 9}	{245, 9}	{247.5, 9}	{250, 8}	{}	{0, 10}	{2.5, 13}	{5, 11}	{7.5, 7}	{10, 7}	{12.5, 7}	{15, 7}	{17.5, 7}	{20, 6}	{22.5, 5}	{25, 8}	{27.5, 12}	{30, 10}	{32.5, 9}	{35, 10}	{37.5, 8}	{40, 7}	{42.5, 14}	{45, 17}	{47.5, 12}	{50, 14}	{52.5, 14}	{55, 14}	{57.5, 13}	{60, 15}	{62.5, 13}	{65, 12}	{67.5, 8}	{70, 4}	{72.5, 9}	{75, 9}	{77.5, 10}	{80, 10}	{82.5, 8}	{85, 7}	{87.5, 8}	{90, 9}	{92.5, 13}	{95, 10}	{97.5, 12}	{100, 8}	{102.5, 9}	{105, 11}	{107.5, 12}	{110, 8}	{112.5, 9}	{115, 10}	{117.5, 12}	{120, 11}	{122.5, 11}	{125, 12}	{127.5, 9}	{130, 11}	{132.5, 7}	{135, 8}	{137.5, 13}	{140, 13}	{142.5, 13}	{145, 13}	{147.5, 12}	{150, 14}	{152.5, 13}	{155, 8}	{157.5, 8}	{160, 8}	{162.5, 9}	{165, 9}	{167.5, 10}	{170, 12}	{172.5, 13}	{175, 12}	{177.5, 12}	{180, 11}	{182.5, 12}	{185, 14}	{187.5, 15}	{190, 11}	{192.5, 12}	{195, 13}	{197.5, 12}	{200, 7}	{202.5, 5}	{205, 4}	{207.5, 10}	{210, 9}	{212.5, 13}	{215, 15}	{217.5, 15}	{220, 14}	{222.5, 12}	{225, 11}	{227.5, 14}	{230, 17}	{232.5, 14}	{235, 15}	{237.5, 10}	{240, 11}	{242.5, 11}	{245, 11}	{247.5, 11}	{250, 12}	{}	{0, 10}	{2.5, 8}	{5, 7}	{7.5, 5}	{10, 6}	{12.5, 10}	{15, 11}	{17.5, 11}	{20, 10}	{22.5, 9}	{25, 9}	{27.5, 13}	{30, 13}	{32.5, 14}	{35, 16}	{37.5, 17}	{40, 16}	{42.5, 15}	{45, 17}	{47.5, 14}	{50, 12}	{52.5, 11}	{55, 11}	{57.5, 13}	{60, 13}	{62.5, 13}	{65, 14}	{67.5, 17}	{70, 17}	{72.5, 23}	{75, 24}	{77.5, 27}	{80, 24}	{82.5, 19}	{85, 14}	{87.5, 18}	{90, 18}	{92.5, 19}	{95, 18}	{97.5, 14}	{100, 14}	{102.5, 11}	{105, 11}	{107.5, 12}	{110, 11}	{112.5, 12}	{115, 12}	{117.5, 12}	{120, 17}	{122.5, 18}	{125, 14}	{127.5, 10}	{130, 8}	{132.5, 11}	{135, 11}	{137.5, 11}	{140, 10}	{142.5, 13}	{145, 14}	{147.5, 13}	{150, 11}	{152.5, 11}	{155, 9}	{157.5, 7}	{160, 9}	{162.5, 7}	{165, 8}	{167.5, 7}	{170, 8}	{172.5, 6}	{175, 9}	{177.5, 10}	{180, 10}	{182.5, 8}	{185, 10}	{187.5, 14}	{190, 16}	{192.5, 12}	{195, 12}	{197.5, 10}	{200, 11}	{202.5, 11}	{205, 11}	{207.5, 12}	{210, 11}	{212.5, 13}	{215, 10}	{217.5, 11}	{220, 10}	{222.5, 7}	{225, 9}	{227.5, 11}	{230, 10}	{232.5, 11}	{235, 12}	{237.5, 14}	{240, 12}	{242.5, 12}	{245, 11}	{247.5, 12}	{250, 13}	{}	{0, 10}	{2.5, 12}	{5, 13}	{7.5, 14}	{10, 11}	{12.5, 16}	{15, 13}	{17.5, 8}	{20, 9}	{22.5, 8}	{25, 7}	{27.5, 9}	{30, 9}	{32.5, 10}	{35, 9}	{37.5, 9}	{40, 7}	{42.5, 8}	{45, 7}	{47.5, 6}	{50, 7}	{52.5, 7}	{55, 6}	{57.5, 6}	{60, 6}	{62.5, 8}	{65, 9}	{67.5, 8}	{70, 7}	{72.5, 8}	{75, 11}	{77.5, 17}	{80, 17}	{82.5, 13}	{85, 14}	{87.5, 19}	{90, 16}	{92.5, 13}	{95, 11}	{97.5, 11}	{100, 12}	{102.5, 13}	{105, 10}	{107.5, 10}	{110, 10}	{112.5, 12}	{115, 10}	{117.5, 7}	{120, 4}	{122.5, 7}	{125, 8}	{127.5, 10}	{130, 14}	{132.5, 13}	{135, 9}	{137.5, 8}	{140, 9}	{142.5, 9}	{145, 9}	{147.5, 9}	{150, 8}	{152.5, 8}	{155, 7}	{157.5, 9}	{160, 7}	{162.5, 11}	{165, 8}	{167.5, 9}	{170, 12}	{172.5, 7}	{175, 8}	{177.5, 8}	{180, 8}	{182.5, 10}	{185, 12}	{187.5, 10}	{190, 12}	{192.5, 9}	{195, 11}	{197.5, 13}	{200, 12}	{202.5, 10}	{205, 14}	{207.5, 11}	{210, 7}	{212.5, 6}	{215, 7}	{217.5, 6}	{220, 5}	{222.5, 5}	{225, 9}	{227.5, 9}	{230, 11}	{232.5, 10}	{235, 11}	{237.5, 9}	{240, 8}	{242.5, 8}	{245, 8}	{247.5, 5}	{250, 7}	{}	{0, 10}	{2.5, 7}	{5, 5}	{7.5, 6}	{10, 7}	{12.5, 8}	{15, 6}	{17.5, 5}	{20, 6}	{22.5, 5}	{25, 6}	{27.5, 4}	{30, 7}	{32.5, 7}	{35, 9}	{37.5, 8}	{40, 10}	{42.5, 11}	{45, 14}	{47.5, 13}	{50, 14}	{52.5, 15}	{55, 13}	{57.5, 12}	{60, 9}	{62.5, 9}	{65, 11}	{67.5, 10}	{70, 8}	{72.5, 7}	{75, 7}	{77.5, 9}	{80, 9}	{82.5, 15}	{85, 14}	{87.5, 12}	{90, 8}	{92.5, 7}	{95, 9}	{97.5, 11}	{100, 11}	{102.5, 8}	{105, 6}	{107.5, 7}	{110, 5}	{112.5, 5}	{115, 5}	{117.5, 7}	{120, 6}	{122.5, 7}	{125, 5}	{127.5, 7}	{130, 8}	{132.5, 7}	{135, 7}	{137.5, 7}	{140, 9}	{142.5, 12}	{145, 15}	{147.5, 11}	{150, 11}	{152.5, 8}	{155, 7}	{157.5, 7}	{160, 6}	{162.5, 8}	{165, 11}	{167.5, 10}	{170, 10}	{172.5, 11}	{175, 9}	{177.5, 9}	{180, 12}	{182.5, 10}	{185, 10}	{187.5, 11}	{190, 7}	{192.5, 9}	{195, 11}	{197.5, 8}	{200, 9}	{202.5, 9}	{205, 11}	{207.5, 12}	{210, 9}	{212.5, 10}	{215, 12}	{217.5, 10}	{220, 7}	{222.5, 8}	{225, 7}	{227.5, 7}	{230, 6}	{232.5, 6}	{235, 7}	{237.5, 9}	{240, 8}	{242.5, 8}	{245, 7}	{247.5, 8}	{250, 8}	{}	{0, 10}	{2.5, 6}	{5, 10}	{7.5, 10}	{10, 9}	{12.5, 9}	{15, 12}	{17.5, 10}	{20, 11}	{22.5, 13}	{25, 10}	{27.5, 12}	{30, 12}	{32.5, 12}	{35, 12}	{37.5, 9}	{40, 9}	{42.5, 10}	{45, 12}	{47.5, 12}	{50, 10}	{52.5, 9}	{55, 7}	{57.5, 6}	{60, 5}	{62.5, 4}	{65, 6}	{67.5, 3}	{70, 3}	{72.5, 4}	{75, 5}	{77.5, 3}	{80, 5}	{82.5, 4}	{85, 4}	{87.5, 3}	{90, 3}	{92.5, 5}	{95, 11}	{97.5, 13}	{100, 11}	{102.5, 11}	{105, 13}	{107.5, 16}	{110, 16}	{112.5, 11}	{115, 12}	{117.5, 11}	{120, 12}	{122.5, 9}	{125, 11}	{127.5, 9}	{130, 9}	{132.5, 9}	{135, 6}	{137.5, 9}	{140, 11}	{142.5, 7}	{145, 6}	{147.5, 6}	{150, 9}	{152.5, 8}	{155, 6}	{157.5, 6}	{160, 8}	{162.5, 8}	{165, 6}	{167.5, 6}	{170, 5}	{172.5, 4}	{175, 7}	{177.5, 9}	{180, 10}	{182.5, 8}	{185, 7}	{187.5, 9}	{190, 13}	{192.5, 13}	{195, 9}	{197.5, 9}	{200, 12}	{202.5, 14}	{205, 15}	{207.5, 17}	{210, 20}	{212.5, 17}	{215, 12}	{217.5, 10}	{220, 11}	{222.5, 6}	{225, 14}	{227.5, 12}	{230, 9}	{232.5, 14}	{235, 13}	{237.5, 14}	{240, 13}	{242.5, 13}	{245, 11}	{247.5, 13}	{250, 9}	{}	{0, 10}	{2.5, 12}	{5, 14}	{7.5, 12}	{10, 15}	{12.5, 9}	{15, 9}	{17.5, 8}	{20, 8}	{22.5, 7}	{25, 9}	{27.5, 9}	{30, 10}	{32.5, 10}	{35, 13}	{37.5, 9}	{40, 11}	{42.5, 13}	{45, 13}	{47.5, 13}	{50, 17}	{52.5, 17}	{55, 15}	{57.5, 13}	{60, 16}	{62.5, 15}	{65, 15}	{67.5, 14}	{70, 15}	{72.5, 16}	{75, 15}	{77.5, 17}	{80, 17}	{82.5, 17}	{85, 15}	{87.5, 17}	{90, 16}	{92.5, 12}	{95, 13}	{97.5, 15}	{100, 12}	{102.5, 11}	{105, 9}	{107.5, 9}	{110, 6}	{112.5, 8}	{115, 9}	{117.5, 12}	{120, 13}	{122.5, 16}	{125, 16}	{127.5, 14}	{130, 15}	{132.5, 18}	{135, 14}	{137.5, 15}	{140, 14}	{142.5, 12}	{145, 11}	{147.5, 13}	{150, 13}	{152.5, 7}	{155, 6}	{157.5, 5}	{160, 8}	{162.5, 10}	{165, 5}	{167.5, 8}	{170, 8}	{172.5, 9}	{175, 8}	{177.5, 10}	{180, 15}	{182.5, 14}	{185, 11}	{187.5, 11}	{190, 14}	{192.5, 14}	{195, 11}	{197.5, 10}	{200, 13}	{202.5, 13}	{205, 10}	{207.5, 9}	{210, 10}	{212.5, 10}	{215, 10}	{217.5, 10}	{220, 12}	{222.5, 14}	{225, 11}	{227.5, 12}	{230, 10}	{232.5, 7}	{235, 10}	{237.5, 10}	{240, 8}	{242.5, 7}	{245, 5}	{247.5, 9}	{250, 11}	{}	{0, 10}	{2.5, 9}	{5, 7}	{7.5, 7}	{10, 6}	{12.5, 13}	{15, 13}	{17.5, 14}	{20, 11}	{22.5, 9}	{25, 10}	{27.5, 15}	{30, 15}	{32.5, 17}	{35, 15}	{37.5, 14}	{40, 15}	{42.5, 13}	{45, 13}	{47.5, 14}	{50, 14}	{52.5, 12}	{55, 14}	{57.5, 16}	{60, 18}	{62.5, 21}	{65, 20}	{67.5, 20}	{70, 19}	{72.5, 18}	{75, 19}	{77.5, 19}	{80, 23}	{82.5, 17}	{85, 12}	{87.5, 11}	{90, 10}	{92.5, 8}	{95, 10}	{97.5, 8}	{100, 8}	{102.5, 10}	{105, 9}	{107.5, 11}	{110, 11}	{112.5, 11}	{115, 11}	{117.5, 9}	{120, 9}	{122.5, 7}	{125, 4}	{127.5, 6}	{130, 6}	{132.5, 6}	{135, 6}	{137.5, 5}	{140, 5}	{142.5, 7}	{145, 7}	{147.5, 6}	{150, 6}	{152.5, 8}	{155, 7}	{157.5, 7}	{160, 7}	{162.5, 5}	{165, 5}	{167.5, 5}	{170, 7}	{172.5, 5}	{175, 5}	{177.5, 8}	{180, 10}	{182.5, 8}	{185, 7}	{187.5, 11}	{190, 10}	{192.5, 11}	{195, 10}	{197.5, 8}	{200, 10}	{202.5, 13}	{205, 7}	{207.5, 8}	{210, 7}	{212.5, 9}	{215, 9}	{217.5, 10}	{220, 9}	{222.5, 5}	{225, 6}	{227.5, 8}	{230, 10}	{232.5, 8}	{235, 10}	{237.5, 10}	{240, 8}	{242.5, 6}	{245, 7}	{247.5, 11}	{250, 11}	{}	{0, 10}	{2.5, 10}	{5, 14}	{7.5, 13}	{10, 10}	{12.5, 14}	{15, 13}	{17.5, 12}	{20, 12}	{22.5, 10}	{25, 10}	{27.5, 14}	{30, 15}	{32.5, 14}	{35, 13}	{37.5, 12}	{40, 8}	{42.5, 8}	{45, 11}	{47.5, 10}	{50, 10}	{52.5, 11}	{55, 13}	{57.5, 15}	{60, 15}	{62.5, 18}	{65, 16}	{67.5, 15}	{70, 16}	{72.5, 11}	{75, 13}	{77.5, 10}	{80, 7}	{82.5, 7}	{85, 4}	{87.5, 9}	{90, 12}	{92.5, 10}	{95, 8}	{97.5, 6}	{100, 6}	{102.5, 6}	{105, 4}	{107.5, 6}	{110, 5}	{112.5, 5}	{115, 4}	{117.5, 4}	{120, 5}	{122.5, 8}	{125, 8}	{127.5, 8}	{130, 12}	{132.5, 9}	{135, 11}	{137.5, 10}	{140, 10}	{142.5, 11}	{145, 10}	{147.5, 9}	{150, 9}	{152.5, 9}	{155, 9}	{157.5, 11}	{160, 10}	{162.5, 12}	{165, 11}	{167.5, 10}	{170, 13}	{172.5, 12}	{175, 14}	{177.5, 11}	{180, 8}	{182.5, 9}	{185, 11}	{187.5, 8}	{190, 10}	{192.5, 10}	{195, 13}	{197.5, 15}	{200, 13}	{202.5, 12}	{205, 14}	{207.5, 12}	{210, 11}	{212.5, 12}	{215, 12}	{217.5, 7}	{220, 8}	{222.5, 6}	{225, 9}	{227.5, 10}	{230, 9}	{232.5, 7}	{235, 8}	{237.5, 6}	{240, 7}	{242.5, 10}	{245, 10}	{247.5, 11}	{250, 10}	{}	{0, 10}	{2.5, 7}	{5, 6}	{7.5, 9}	{10, 12}	{12.5, 7}	{15, 6}	{17.5, 7}	{20, 5}	{22.5, 5}	{25, 6}	{27.5, 7}	{30, 4}	{32.5, 4}	{35, 8}	{37.5, 13}	{40, 13}	{42.5, 11}	{45, 12}	{47.5, 9}	{50, 11}	{52.5, 12}	{55, 16}	{57.5, 13}	{60, 14}	{62.5, 12}	{65, 13}	{67.5, 12}	{70, 10}	{72.5, 9}	{75, 12}	{77.5, 15}	{80, 11}	{82.5, 9}	{85, 7}	{87.5, 7}	{90, 8}	{92.5, 5}	{95, 7}	{97.5, 8}	{100, 7}	{102.5, 5}	{105, 7}	{107.5, 9}	{110, 7}	{112.5, 5}	{115, 8}	{117.5, 7}	{120, 10}	{122.5, 11}	{125, 11}	{127.5, 9}	{130, 10}	{132.5, 9}	{135, 7}	{137.5, 4}	{140, 7}	{142.5, 9}	{145, 10}	{147.5, 11}	{150, 11}	{152.5, 10}	{155, 13}	{157.5, 10}	{160, 10}	{162.5, 8}	{165, 7}	{167.5, 9}	{170, 9}	{172.5, 12}	{175, 12}	{177.5, 8}	{180, 10}	{182.5, 9}	{185, 10}	{187.5, 12}	{190, 12}	{192.5, 9}	{195, 9}	{197.5, 11}	{200, 14}	{202.5, 13}	{205, 14}	{207.5, 14}	{210, 11}	{212.5, 11}	{215, 9}	{217.5, 8}	{220, 8}	{222.5, 8}	{225, 6}	{227.5, 8}	{230, 9}	{232.5, 7}	{235, 9}	{237.5, 10}	{240, 9}	{242.5, 8}	{245, 10}	{247.5, 8}	{250, 8}	{}	{0, 10}	{2.5, 13}	{5, 11}	{7.5, 12}	{10, 12}	{12.5, 14}	{15, 13}	{17.5, 12}	{20, 12}	{22.5, 12}	{25, 14}	{27.5, 14}	{30, 14}	{32.5, 11}	{35, 12}	{37.5, 11}	{40, 9}	{42.5, 7}	{45, 9}	{47.5, 9}	{50, 10}	{52.5, 10}	{55, 10}	{57.5, 9}	{60, 10}	{62.5, 8}	{65, 7}	{67.5, 8}	{70, 8}	{72.5, 8}	{75, 4}	{77.5, 9}	{80, 11}	{82.5, 11}	{85, 11}	{87.5, 11}	{90, 10}	{92.5, 13}	{95, 11}	{97.5, 12}	{100, 12}	{102.5, 11}	{105, 12}	{107.5, 8}	{110, 7}	{112.5, 6}	{115, 8}	{117.5, 8}	{120, 7}	{122.5, 8}	{125, 6}	{127.5, 8}	{130, 11}	{132.5, 10}	{135, 10}	{137.5, 11}	{140, 14}	{142.5, 14}	{145, 12}	{147.5, 10}	{150, 10}	{152.5, 11}	{155, 10}	{157.5, 11}	{160, 10}	{162.5, 8}	{165, 8}	{167.5, 10}	{170, 11}	{172.5, 12}	{175, 13}	{177.5, 13}	{180, 9}	{182.5, 10}	{185, 10}	{187.5, 7}	{190, 7}	{192.5, 7}	{195, 6}	{197.5, 7}	{200, 10}	{202.5, 9}	{205, 11}	{207.5, 12}	{210, 7}	{212.5, 8}	{215, 7}	{217.5, 8}	{220, 12}	{222.5, 14}	{225, 12}	{227.5, 13}	{230, 12}	{232.5, 11}	{235, 11}	{237.5, 14}	{240, 12}	{242.5, 13}	{245, 14}	{247.5, 18}	{250, 17}	{}	{0, 10}	{2.5, 12}	{5, 14}	{7.5, 14}	{10, 12}	{12.5, 11}	{15, 9}	{17.5, 9}	{20, 6}	{22.5, 5}	{25, 6}	{27.5, 9}	{30, 9}	{32.5, 10}	{35, 12}	{37.5, 11}	{40, 11}	{42.5, 10}	{45, 12}	{47.5, 15}	{50, 10}	{52.5, 9}	{55, 8}	{57.5, 8}	{60, 8}	{62.5, 8}	{65, 8}	{67.5, 9}	{70, 9}	{72.5, 9}	{75, 10}	{77.5, 12}	{80, 10}	{82.5, 12}	{85, 12}	{87.5, 13}	{90, 9}	{92.5, 8}	{95, 7}	{97.5, 7}	{100, 7}	{102.5, 3}	{105, 7}	{107.5, 9}	{110, 14}	{112.5, 14}	{115, 16}	{117.5, 17}	{120, 15}	{122.5, 11}	{125, 9}	{127.5, 9}	{130, 15}	{132.5, 12}	{135, 13}	{137.5, 13}	{140, 10}	{142.5, 12}	{145, 13}	{147.5, 17}	{150, 13}	{152.5, 10}	{155, 10}	{157.5, 12}	{160, 12}	{162.5, 14}	{165, 13}	{167.5, 10}	{170, 13}	{172.5, 10}	{175, 12}	{177.5, 12}	{180, 12}	{182.5, 10}	{185, 10}	{187.5, 14}	{190, 16}	{192.5, 16}	{195, 12}	{197.5, 13}	{200, 12}	{202.5, 11}	{205, 10}	{207.5, 13}	{210, 12}	{212.5, 10}	{215, 15}	{217.5, 11}	{220, 10}	{222.5, 7}	{225, 8}	{227.5, 11}	{230, 11}	{232.5, 16}	{235, 15}	{237.5, 15}	{240, 13}	{242.5, 10}	{245, 8}	{247.5, 8}	{250, 9}	{}	{0, 10}	{2.5, 10}	{5, 10}	{7.5, 12}	{10, 14}	{12.5, 14}	{15, 14}	{17.5, 13}	{20, 11}	{22.5, 12}	{25, 10}	{27.5, 9}	{30, 11}	{32.5, 12}	{35, 8}	{37.5, 9}	{40, 6}	{42.5, 8}	{45, 6}	{47.5, 5}	{50, 10}	{52.5, 9}	{55, 7}	{57.5, 8}	{60, 10}	{62.5, 8}	{65, 11}	{67.5, 12}	{70, 11}	{72.5, 11}	{75, 16}	{77.5, 14}	{80, 16}	{82.5, 15}	{85, 12}	{87.5, 10}	{90, 10}	{92.5, 11}	{95, 11}	{97.5, 9}	{100, 9}	{102.5, 8}	{105, 10}	{107.5, 9}	{110, 10}	{112.5, 14}	{115, 9}	{117.5, 9}	{120, 9}	{122.5, 7}	{125, 6}	{127.5, 7}	{130, 8}	{132.5, 9}	{135, 10}	{137.5, 12}	{140, 10}	{142.5, 9}	{145, 11}	{147.5, 9}	{150, 9}	{152.5, 8}	{155, 6}	{157.5, 9}	{160, 10}	{162.5, 9}	{165, 8}	{167.5, 6}	{170, 5}	{172.5, 6}	{175, 7}	{177.5, 10}	{180, 9}	{182.5, 12}	{185, 9}	{187.5, 9}	{190, 8}	{192.5, 9}	{195, 11}	{197.5, 15}	{200, 13}	{202.5, 12}	{205, 14}	{207.5, 14}	{210, 13}	{212.5, 13}	{215, 11}	{217.5, 9}	{220, 10}	{222.5, 11}	{225, 13}	{227.5, 11}	{230, 10}	{232.5, 13}	{235, 13}	{237.5, 7}	{240, 6}	{242.5, 8}	{245, 10}	{247.5, 12}	{250, 11}	{}	{0, 10}	{2.5, 11}	{5, 12}	{7.5, 12}	{10, 13}	{12.5, 14}	{15, 12}	{17.5, 14}	{20, 17}	{22.5, 16}	{25, 15}	{27.5, 16}	{30, 15}	{32.5, 10}	{35, 9}	{37.5, 12}	{40, 12}	{42.5, 9}	{45, 10}	{47.5, 11}	{50, 14}	{52.5, 12}	{55, 11}	{57.5, 11}	{60, 11}	{62.5, 10}	{65, 10}	{67.5, 10}	{70, 8}	{72.5, 8}	{75, 9}	{77.5, 11}	{80, 11}	{82.5, 13}	{85, 10}	{87.5, 9}	{90, 8}	{92.5, 8}	{95, 8}	{97.5, 9}	{100, 7}	{102.5, 9}	{105, 9}	{107.5, 9}	{110, 11}	{112.5, 8}	{115, 7}	{117.5, 11}	{120, 14}	{122.5, 15}	{125, 16}	{127.5, 13}	{130, 12}	{132.5, 12}	{135, 9}	{137.5, 7}	{140, 10}	{142.5, 13}	{145, 14}	{147.5, 14}	{150, 10}	{152.5, 8}	{155, 13}	{157.5, 13}	{160, 11}	{162.5, 10}	{165, 9}	{167.5, 8}	{170, 8}	{172.5, 6}	{175, 6}	{177.5, 6}	{180, 7}	{182.5, 9}	{185, 11}	{187.5, 12}	{190, 10}	{192.5, 8}	{195, 9}	{197.5, 9}	{200, 9}	{202.5, 7}	{205, 5}	{207.5, 10}	{210, 10}	{212.5, 5}	{215, 5}	{217.5, 7}	{220, 6}	{222.5, 5}	{225, 7}	{227.5, 7}	{230, 12}	{232.5, 12}	{235, 15}	{237.5, 12}	{240, 13}	{242.5, 8}	{245, 7}	{247.5, 7}	{250, 7}	{}	{0, 10}	{2.5, 13}	{5, 12}	{7.5, 8}	{10, 10}	{12.5, 8}	{15, 7}	{17.5, 8}	{20, 9}	{22.5, 10}	{25, 11}	{27.5, 8}	{30, 7}	{32.5, 12}	{35, 12}	{37.5, 15}	{40, 13}	{42.5, 16}	{45, 11}	{47.5, 10}	{50, 6}	{52.5, 7}	{55, 11}	{57.5, 10}	{60, 14}	{62.5, 11}	{65, 8}	{67.5, 7}	{70, 10}	{72.5, 10}	{75, 11}	{77.5, 8}	{80, 9}	{82.5, 5}	{85, 6}	{87.5, 9}	{90, 8}	{92.5, 7}	{95, 9}	{97.5, 10}	{100, 10}	{102.5, 11}	{105, 10}	{107.5, 13}	{110, 13}	{112.5, 14}	{115, 13}	{117.5, 9}	{120, 10}	{122.5, 11}	{125, 12}	{127.5, 10}	{130, 10}	{132.5, 9}	{135, 11}	{137.5, 10}	{140, 8}	{142.5, 11}	{145, 8}	{147.5, 11}	{150, 8}	{152.5, 9}	{155, 9}	{157.5, 8}	{160, 10}	{162.5, 6}	{165, 4}	{167.5, 9}	{170, 8}	{172.5, 6}	{175, 7}	{177.5, 9}	{180, 8}	{182.5, 14}	{185, 18}	{187.5, 17}	{190, 18}	{192.5, 17}	{195, 15}	{197.5, 17}	{200, 13}	{202.5, 11}	{205, 10}	{207.5, 13}	{210, 12}	{212.5, 12}	{215, 9}	{217.5, 6}	{220, 5}	{222.5, 6}	{225, 6}	{227.5, 6}	{230, 6}	{232.5, 8}	{235, 11}	{237.5, 9}	{240, 14}	{242.5, 12}	{245, 14}	{247.5, 19}	{250, 10}	{}	{0, 10}	{2.5, 13}	{5, 17}	{7.5, 17}	{10, 14}	{12.5, 13}	{15, 14}	{17.5, 13}	{20, 14}	{22.5, 9}	{25, 10}	{27.5, 7}	{30, 8}	{32.5, 8}	{35, 11}	{37.5, 8}	{40, 10}	{42.5, 12}	{45, 13}	{47.5, 12}	{50, 14}	{52.5, 14}	{55, 14}	{57.5, 15}	{60, 14}	{62.5, 9}	{65, 9}	{67.5, 8}	{70, 9}	{72.5, 7}	{75, 8}	{77.5, 8}	{80, 10}	{82.5, 9}	{85, 7}	{87.5, 9}	{90, 9}	{92.5, 9}	{95, 6}	{97.5, 7}	{100, 9}	{102.5, 10}	{105, 10}	{107.5, 9}	{110, 9}	{112.5, 10}	{115, 9}	{117.5, 12}	{120, 11}	{122.5, 11}	{125, 10}	{127.5, 11}	{130, 14}	{132.5, 14}	{135, 18}	{137.5, 18}	{140, 16}	{142.5, 15}	{145, 19}	{147.5, 18}	{150, 14}	{152.5, 10}	{155, 11}	{157.5, 13}	{160, 12}	{162.5, 15}	{165, 17}	{167.5, 14}	{170, 12}	{172.5, 12}	{175, 15}	{177.5, 16}	{180, 14}	{182.5, 11}	{185, 9}	{187.5, 7}	{190, 8}	{192.5, 9}	{195, 11}	{197.5, 9}	{200, 9}	{202.5, 7}	{205, 7}	{207.5, 9}	{210, 10}	{212.5, 11}	{215, 11}	{217.5, 9}	{220, 10}	{222.5, 11}	{225, 10}	{227.5, 8}	{230, 8}	{232.5, 10}	{235, 12}	{237.5, 14}	{240, 10}	{242.5, 10}	{245, 13}	{247.5, 12}	{250, 12}	{}	{0, 10}	{2.5, 10}	{5, 9}	{7.5, 7}	{10, 7}	{12.5, 7}	{15, 7}	{17.5, 4}	{20, 3}	{22.5, 4}	{25, 5}	{27.5, 9}	{30, 12}	{32.5, 12}	{35, 12}	{37.5, 12}	{40, 10}	{42.5, 11}	{45, 13}	{47.5, 11}	{50, 10}	{52.5, 14}	{55, 11}	{57.5, 11}	{60, 10}	{62.5, 10}	{65, 13}	{67.5, 13}	{70, 12}	{72.5, 12}	{75, 12}	{77.5, 11}	{80, 12}	{82.5, 9}	{85, 8}	{87.5, 7}	{90, 10}	{92.5, 9}	{95, 8}	{97.5, 7}	{100, 8}	{102.5, 6}	{105, 5}	{107.5, 5}	{110, 5}	{112.5, 6}	{115, 6}	{117.5, 7}	{120, 9}	{122.5, 10}	{125, 10}	{127.5, 12}	{130, 12}	{132.5, 9}	{135, 10}	{137.5, 10}	{140, 15}	{142.5, 17}	{145, 17}	{147.5, 18}	{150, 19}	{152.5, 14}	{155, 11}	{157.5, 11}	{160, 10}	{162.5, 8}	{165, 4}	{167.5, 3}	{170, 5}	{172.5, 6}	{175, 6}	{177.5, 8}	{180, 8}	{182.5, 9}	{185, 8}	{187.5, 7}	{190, 10}	{192.5, 9}	{195, 11}	{197.5, 13}	{200, 11}	{202.5, 9}	{205, 6}	{207.5, 7}	{210, 8}	{212.5, 10}	{215, 7}	{217.5, 6}	{220, 7}	{222.5, 9}	{225, 7}	{227.5, 8}	{230, 8}	{232.5, 9}	{235, 13}	{237.5, 12}	{240, 9}	{242.5, 9}	{245, 13}	{247.5, 14}	{250, 11}	{}	{0, 10}	{2.5, 9}	{5, 6}	{7.5, 6}	{10, 6}	{12.5, 10}	{15, 10}	{17.5, 8}	{20, 9}	{22.5, 10}	{25, 9}	{27.5, 5}	{30, 6}	{32.5, 7}	{35, 5}	{37.5, 8}	{40, 8}	{42.5, 8}	{45, 9}	{47.5, 10}	{50, 7}	{52.5, 11}	{55, 13}	{57.5, 13}	{60, 9}	{62.5, 12}	{65, 7}	{67.5, 5}	{70, 6}	{72.5, 5}	{75, 7}	{77.5, 7}	{80, 6}	{82.5, 8}	{85, 9}	{87.5, 5}	{90, 7}	{92.5, 9}	{95, 11}	{97.5, 12}	{100, 16}	{102.5, 14}	{105, 13}	{107.5, 12}	{110, 15}	{112.5, 13}	{115, 15}	{117.5, 16}	{120, 12}	{122.5, 13}	{125, 11}	{127.5, 6}	{130, 7}	{132.5, 8}	{135, 10}	{137.5, 11}	{140, 13}	{142.5, 15}	{145, 12}	{147.5, 11}	{150, 9}	{152.5, 5}	{155, 6}	{157.5, 9}	{160, 10}	{162.5, 8}	{165, 5}	{167.5, 5}	{170, 10}	{172.5, 7}	{175, 10}	{177.5, 11}	{180, 11}	{182.5, 18}	{185, 13}	{187.5, 15}	{190, 16}	{192.5, 15}	{195, 13}	{197.5, 12}	{200, 11}	{202.5, 11}	{205, 10}	{207.5, 7}	{210, 5}	{212.5, 4}	{215, 8}	{217.5, 8}	{220, 10}	{222.5, 8}	{225, 7}	{227.5, 8}	{230, 9}	{232.5, 10}	{235, 10}	{237.5, 12}	{240, 14}	{242.5, 13}	{245, 8}	{247.5, 8}	{250, 9}	{}	{0, 10}	{2.5, 14}	{5, 15}	{7.5, 14}	{10, 12}	{12.5, 10}	{15, 8}	{17.5, 9}	{20, 10}	{22.5, 9}	{25, 9}	{27.5, 10}	{30, 9}	{32.5, 11}	{35, 13}	{37.5, 11}	{40, 8}	{42.5, 7}	{45, 7}	{47.5, 7}	{50, 13}	{52.5, 10}	{55, 14}	{57.5, 14}	{60, 12}	{62.5, 10}	{65, 8}	{67.5, 11}	{70, 9}	{72.5, 10}	{75, 12}	{77.5, 11}	{80, 12}	{82.5, 14}	{85, 10}	{87.5, 11}	{90, 13}	{92.5, 16}	{95, 14}	{97.5, 12}	{100, 10}	{102.5, 9}	{105, 5}	{107.5, 5}	{110, 11}	{112.5, 11}	{115, 12}	{117.5, 10}	{120, 13}	{122.5, 15}	{125, 12}	{127.5, 10}	{130, 12}	{132.5, 12}	{135, 11}	{137.5, 12}	{140, 12}	{142.5, 12}	{145, 14}	{147.5, 17}	{150, 14}	{152.5, 14}	{155, 16}	{157.5, 13}	{160, 13}	{162.5, 11}	{165, 10}	{167.5, 9}	{170, 11}	{172.5, 11}	{175, 7}	{177.5, 7}	{180, 9}	{182.5, 13}	{185, 11}	{187.5, 11}	{190, 11}	{192.5, 11}	{195, 8}	{197.5, 10}	{200, 8}	{202.5, 11}	{205, 13}	{207.5, 10}	{210, 16}	{212.5, 14}	{215, 13}	{217.5, 13}	{220, 14}	{222.5, 15}	{225, 14}	{227.5, 13}	{230, 13}	{232.5, 11}	{235, 8}	{237.5, 7}	{240, 8}	{242.5, 10}	{245, 8}	{247.5, 6}	{250, 5}	{}	{0, 10}	{2.5, 11}	{5, 9}	{7.5, 9}	{10, 8}	{12.5, 6}	{15, 8}	{17.5, 9}	{20, 12}	{22.5, 12}	{25, 13}	{27.5, 11}	{30, 7}	{32.5, 8}	{35, 6}	{37.5, 8}	{40, 7}	{42.5, 6}	{45, 7}	{47.5, 6}	{50, 8}	{52.5, 8}	{55, 7}	{57.5, 7}	{60, 9}	{62.5, 10}	{65, 15}	{67.5, 12}	{70, 12}	{72.5, 12}	{75, 10}	{77.5, 11}	{80, 15}	{82.5, 15}	{85, 16}	{87.5, 13}	{90, 8}	{92.5, 7}	{95, 7}	{97.5, 4}	{100, 5}	{102.5, 5}	{105, 3}	{107.5, 4}	{110, 7}	{112.5, 9}	{115, 7}	{117.5, 7}	{120, 6}	{122.5, 7}	{125, 10}	{127.5, 12}	{130, 12}	{132.5, 13}	{135, 12}	{137.5, 10}	{140, 10}	{142.5, 10}	{145, 8}	{147.5, 10}	{150, 8}	{152.5, 7}	{155, 7}	{157.5, 6}	{160, 7}	{162.5, 8}	{165, 7}	{167.5, 8}	{170, 9}	{172.5, 9}	{175, 9}	{177.5, 10}	{180, 11}	{182.5, 9}	{185, 10}	{187.5, 11}	{190, 9}	{192.5, 10}	{195, 11}	{197.5, 13}	{200, 10}	{202.5, 8}	{205, 10}	{207.5, 14}	{210, 13}	{212.5, 15}	{215, 11}	{217.5, 8}	{220, 8}	{222.5, 7}	{225, 9}	{227.5, 9}	{230, 8}	{232.5, 13}	{235, 13}	{237.5, 8}	{240, 10}	{242.5, 10}	{245, 15}	{247.5, 13}	{250, 10}	{}	{0, 10}	{2.5, 11}	{5, 12}	{7.5, 10}	{10, 12}	{12.5, 10}	{15, 10}	{17.5, 13}	{20, 12}	{22.5, 7}	{25, 6}	{27.5, 7}	{30, 7}	{32.5, 6}	{35, 7}	{37.5, 9}	{40, 5}	{42.5, 11}	{45, 10}	{47.5, 8}	{50, 9}	{52.5, 9}	{55, 8}	{57.5, 6}	{60, 6}	{62.5, 6}	{65, 10}	{67.5, 10}	{70, 12}	{72.5, 13}	{75, 14}	{77.5, 10}	{80, 9}	{82.5, 8}	{85, 7}	{87.5, 8}	{90, 9}	{92.5, 11}	{95, 7}	{97.5, 7}	{100, 9}	{102.5, 9}	{105, 9}	{107.5, 8}	{110, 8}	{112.5, 11}	{115, 9}	{117.5, 8}	{120, 7}	{122.5, 7}	{125, 7}	{127.5, 5}	{130, 3}	{132.5, 3}	{135, 5}	{137.5, 5}	{140, 5}	{142.5, 5}	{145, 5}	{147.5, 5}	{150, 3}	{152.5, 5}	{155, 6}	{157.5, 3}	{160, 2}	{162.5, 4}	{165, 7}	{167.5, 8}	{170, 7}	{172.5, 8}	{175, 8}	{177.5, 6}	{180, 9}	{182.5, 9}	{185, 6}	{187.5, 8}	{190, 10}	{192.5, 9}	{195, 11}	{197.5, 9}	{200, 9}	{202.5, 9}	{205, 9}	{207.5, 11}	{210, 8}	{212.5, 10}	{215, 8}	{217.5, 6}	{220, 5}	{222.5, 6}	{225, 8}	{227.5, 7}	{230, 9}	{232.5, 10}	{235, 14}	{237.5, 14}	{240, 10}	{242.5, 11}	{245, 12}	{247.5, 14}	{250, 12}	{}	{0, 10}	{2.5, 11}	{5, 10}	{7.5, 13}	{10, 14}	{12.5, 16}	{15, 16}	{17.5, 20}	{20, 21}	{22.5, 18}	{25, 17}	{27.5, 18}	{30, 20}	{32.5, 20}	{35, 19}	{37.5, 18}	{40, 19}	{42.5, 14}	{45, 13}	{47.5, 11}	{50, 12}	{52.5, 15}	{55, 9}	{57.5, 12}	{60, 11}	{62.5, 11}	{65, 9}	{67.5, 8}	{70, 8}	{72.5, 6}	{75, 7}	{77.5, 10}	{80, 13}	{82.5, 13}	{85, 12}	{87.5, 8}	{90, 6}	{92.5, 7}	{95, 8}	{97.5, 8}	{100, 7}	{102.5, 8}	{105, 9}	{107.5, 10}	{110, 11}	{112.5, 11}	{115, 13}	{117.5, 12}	{120, 14}	{122.5, 13}	{125, 10}	{127.5, 12}	{130, 13}	{132.5, 13}	{135, 13}	{137.5, 14}	{140, 14}	{142.5, 10}	{145, 12}	{147.5, 8}	{150, 7}	{152.5, 12}	{155, 10}	{157.5, 7}	{160, 10}	{162.5, 11}	{165, 8}	{167.5, 9}	{170, 15}	{172.5, 13}	{175, 14}	{177.5, 12}	{180, 12}	{182.5, 12}	{185, 9}	{187.5, 12}	{190, 11}	{192.5, 5}	{195, 7}	{197.5, 9}	{200, 10}	{202.5, 9}	{205, 10}	{207.5, 9}	{210, 10}	{212.5, 12}	{215, 14}	{217.5, 13}	{220, 10}	{222.5, 10}	{225, 12}	{227.5, 12}	{230, 8}	{232.5, 6}	{235, 5}	{237.5, 5}	{240, 7}	{242.5, 7}	{245, 7}	{247.5, 7}	{250, 9}	{}	{0, 10}	{2.5, 9}	{5, 7}	{7.5, 11}	{10, 16}	{12.5, 18}	{15, 18}	{17.5, 18}	{20, 15}	{22.5, 10}	{25, 9}	{27.5, 8}	{30, 7}	{32.5, 9}	{35, 12}	{37.5, 12}	{40, 17}	{42.5, 16}	{45, 10}	{47.5, 9}	{50, 8}	{52.5, 7}	{55, 10}	{57.5, 10}	{60, 11}	{62.5, 12}	{65, 13}	{67.5, 11}	{70, 7}	{72.5, 7}	{75, 7}	{77.5, 6}	{80, 4}	{82.5, 5}	{85, 10}	{87.5, 12}	{90, 14}	{92.5, 17}	{95, 15}	{97.5, 18}	{100, 15}	{102.5, 16}	{105, 16}	{107.5, 17}	{110, 15}	{112.5, 14}	{115, 16}	{117.5, 17}	{120, 12}	{122.5, 7}	{125, 9}	{127.5, 10}	{130, 8}	{132.5, 10}	{135, 9}	{137.5, 9}	{140, 10}	{142.5, 14}	{145, 13}	{147.5, 13}	{150, 12}	{152.5, 11}	{155, 14}	{157.5, 14}	{160, 15}	{162.5, 14}	{165, 14}	{167.5, 14}	{170, 10}	{172.5, 7}	{175, 7}	{177.5, 10}	{180, 11}	{182.5, 14}	{185, 12}	{187.5, 11}	{190, 10}	{192.5, 12}	{195, 12}	{197.5, 12}	{200, 9}	{202.5, 9}	{205, 9}	{207.5, 12}	{210, 12}	{212.5, 14}	{215, 11}	{217.5, 11}	{220, 12}	{222.5, 12}	{225, 12}	{227.5, 11}	{230, 9}	{232.5, 11}	{235, 12}	{237.5, 11}	{240, 10}	{242.5, 11}	{245, 11}	{247.5, 10}	{250, 10}	{}	{0, 10}	{2.5, 9}	{5, 12}	{7.5, 15}	{10, 12}	{12.5, 9}	{15, 9}	{17.5, 11}	{20, 10}	{22.5, 8}	{25, 7}	{27.5, 10}	{30, 9}	{32.5, 9}	{35, 10}	{37.5, 12}	{40, 9}	{42.5, 8}	{45, 11}	{47.5, 9}	{50, 9}	{52.5, 8}	{55, 8}	{57.5, 6}	{60, 5}	{62.5, 6}	{65, 7}	{67.5, 7}	{70, 7}	{72.5, 9}	{75, 7}	{77.5, 12}	{80, 13}	{82.5, 14}	{85, 17}	{87.5, 16}	{90, 13}	{92.5, 13}	{95, 12}	{97.5, 8}	{100, 12}	{102.5, 13}	{105, 13}	{107.5, 10}	{110, 12}	{112.5, 13}	{115, 13}	{117.5, 10}	{120, 11}	{122.5, 11}	{125, 14}	{127.5, 17}	{130, 17}	{132.5, 17}	{135, 21}	{137.5, 18}	{140, 17}	{142.5, 17}	{145, 18}	{147.5, 17}	{150, 12}	{152.5, 13}	{155, 14}	{157.5, 15}	{160, 10}	{162.5, 9}	{165, 6}	{167.5, 6}	{170, 5}	{172.5, 4}	{175, 4}	{177.5, 5}	{180, 7}	{182.5, 8}	{185, 6}	{187.5, 9}	{190, 13}	{192.5, 9}	{195, 9}	{197.5, 8}	{200, 5}	{202.5, 5}	{205, 6}	{207.5, 3}	{210, 2}	{212.5, 6}	{215, 5}	{217.5, 4}	{220, 7}	{222.5, 7}	{225, 7}	{227.5, 3}	{230, 4}	{232.5, 6}	{235, 4}	{237.5, 5}	{240, 5}	{242.5, 4}	{245, 5}	{247.5, 7}	{250, 8}	{}	{0, 10}	{2.5, 9}	{5, 11}	{7.5, 8}	{10, 12}	{12.5, 14}	{15, 13}	{17.5, 14}	{20, 15}	{22.5, 15}	{25, 16}	{27.5, 16}	{30, 18}	{32.5, 14}	{35, 17}	{37.5, 19}	{40, 22}	{42.5, 18}	{45, 17}	{47.5, 18}	{50, 17}	{52.5, 16}	{55, 19}	{57.5, 18}	{60, 15}	{62.5, 11}	{65, 11}	{67.5, 10}	{70, 18}	{72.5, 16}	{75, 15}	{77.5, 17}	{80, 16}	{82.5, 15}	{85, 16}	{87.5, 11}	{90, 13}	{92.5, 13}	{95, 16}	{97.5, 14}	{100, 13}	{102.5, 14}	{105, 12}	{107.5, 11}	{110, 9}	{112.5, 9}	{115, 9}	{117.5, 12}	{120, 12}	{122.5, 11}	{125, 12}	{127.5, 10}	{130, 11}	{132.5, 9}	{135, 10}	{137.5, 14}	{140, 10}	{142.5, 9}	{145, 8}	{147.5, 7}	{150, 8}	{152.5, 12}	{155, 14}	{157.5, 13}	{160, 14}	{162.5, 15}	{165, 12}	{167.5, 14}	{170, 11}	{172.5, 9}	{175, 8}	{177.5, 13}	{180, 12}	{182.5, 10}	{185, 12}	{187.5, 14}	{190, 12}	{192.5, 10}	{195, 11}	{197.5, 9}	{200, 8}	{202.5, 8}	{205, 13}	{207.5, 19}	{210, 17}	{212.5, 17}	{215, 16}	{217.5, 13}	{220, 13}	{222.5, 10}	{225, 7}	{227.5, 5}	{230, 4}	{232.5, 9}	{235, 11}	{237.5, 12}	{240, 11}	{242.5, 14}	{245, 14}	{247.5, 15}	{250, 14}	{}	{0, 10}	{2.5, 14}	{5, 16}	{7.5, 15}	{10, 15}	{12.5, 9}	{15, 10}	{17.5, 11}	{20, 14}	{22.5, 13}	{25, 12}	{27.5, 13}	{30, 13}	{32.5, 14}	{35, 12}	{37.5, 11}	{40, 10}	{42.5, 11}	{45, 14}	{47.5, 11}	{50, 12}	{52.5, 12}	{55, 11}	{57.5, 11}	{60, 10}	{62.5, 9}	{65, 8}	{67.5, 9}	{70, 7}	{72.5, 10}	{75, 10}	{77.5, 9}	{80, 7}	{82.5, 4}	{85, 6}	{87.5, 3}	{90, 6}	{92.5, 4}	{95, 4}	{97.5, 7}	{100, 5}	{102.5, 8}	{105, 6}	{107.5, 5}	{110, 5}	{112.5, 4}	{115, 7}	{117.5, 6}	{120, 7}	{122.5, 10}	{125, 11}	{127.5, 12}	{130, 9}	{132.5, 8}	{135, 6}	{137.5, 7}	{140, 5}	{142.5, 6}	{145, 3}	{147.5, 4}	{150, 4}	{152.5, 3}	{155, 5}	{157.5, 7}	{160, 6}	{162.5, 6}	{165, 7}	{167.5, 6}	{170, 8}	{172.5, 7}	{175, 7}	{177.5, 7}	{180, 10}	{182.5, 13}	{185, 12}	{187.5, 12}	{190, 9}	{192.5, 11}	{195, 9}	{197.5, 8}	{200, 10}	{202.5, 15}	{205, 14}	{207.5, 13}	{210, 13}	{212.5, 11}	{215, 11}	{217.5, 12}	{220, 9}	{222.5, 7}	{225, 8}	{227.5, 11}	{230, 9}	{232.5, 10}	{235, 8}	{237.5, 11}	{240, 10}	{242.5, 14}	{245, 15}	{247.5, 13}	{250, 13}	{}	{0, 10}	{2.5, 13}	{5, 13}	{7.5, 11}	{10, 13}	{12.5, 14}	{15, 11}	{17.5, 11}	{20, 10}	{22.5, 11}	{25, 8}	{27.5, 7}	{30, 11}	{32.5, 10}	{35, 7}	{37.5, 7}	{40, 6}	{42.5, 6}	{45, 5}	{47.5, 5}	{50, 5}	{52.5, 6}	{55, 6}	{57.5, 4}	{60, 6}	{62.5, 5}	{65, 6}	{67.5, 7}	{70, 10}	{72.5, 13}	{75, 11}	{77.5, 9}	{80, 7}	{82.5, 8}	{85, 6}	{87.5, 9}	{90, 11}	{92.5, 14}	{95, 11}	{97.5, 9}	{100, 7}	{102.5, 8}	{105, 8}	{107.5, 11}	{110, 7}	{112.5, 10}	{115, 10}	{117.5, 13}	{120, 11}	{122.5, 8}	{125, 9}	{127.5, 11}	{130, 11}	{132.5, 11}	{135, 11}	{137.5, 11}	{140, 12}	{142.5, 9}	{145, 10}	{147.5, 10}	{150, 11}	{152.5, 8}	{155, 10}	{157.5, 13}	{160, 11}	{162.5, 7}	{165, 6}	{167.5, 4}	{170, 6}	{172.5, 8}	{175, 10}	{177.5, 10}	{180, 13}	{182.5, 11}	{185, 14}	{187.5, 13}	{190, 12}	{192.5, 10}	{195, 11}	{197.5, 9}	{200, 9}	{202.5, 10}	{205, 14}	{207.5, 9}	{210, 11}	{212.5, 9}	{215, 7}	{217.5, 10}	{220, 10}	{222.5, 12}	{225, 13}	{227.5, 11}	{230, 11}	{232.5, 14}	{235, 11}	{237.5, 11}	{240, 10}	{242.5, 10}	{245, 12}	{247.5, 13}	{250, 14}	{}	{0, 10}	{2.5, 14}	{5, 11}	{7.5, 10}	{10, 9}	{12.5, 7}	{15, 6}	{17.5, 8}	{20, 8}	{22.5, 7}	{25, 5}	{27.5, 7}	{30, 14}	{32.5, 16}	{35, 18}	{37.5, 16}	{40, 14}	{42.5, 12}	{45, 10}	{47.5, 8}	{50, 11}	{52.5, 8}	{55, 8}	{57.5, 6}	{60, 6}	{62.5, 7}	{65, 6}	{67.5, 9}	{70, 11}	{72.5, 10}	{75, 12}	{77.5, 16}	{80, 14}	{82.5, 11}	{85, 9}	{87.5, 11}	{90, 12}	{92.5, 14}	{95, 11}	{97.5, 9}	{100, 5}	{102.5, 7}	{105, 11}	{107.5, 14}	{110, 15}	{112.5, 12}	{115, 11}	{117.5, 11}	{120, 11}	{122.5, 12}	{125, 9}	{127.5, 7}	{130, 5}	{132.5, 9}	{135, 8}	{137.5, 13}	{140, 11}	{142.5, 10}	{145, 6}	{147.5, 5}	{150, 4}	{152.5, 7}	{155, 6}	{157.5, 6}	{160, 8}	{162.5, 8}	{165, 8}	{167.5, 8}	{170, 11}	{172.5, 11}	{175, 9}	{177.5, 8}	{180, 14}	{182.5, 15}	{185, 15}	{187.5, 11}	{190, 14}	{192.5, 16}	{195, 15}	{197.5, 13}	{200, 15}	{202.5, 15}	{205, 13}	{207.5, 15}	{210, 14}	{212.5, 10}	{215, 11}	{217.5, 10}	{220, 7}	{222.5, 8}	{225, 11}	{227.5, 10}	{230, 11}	{232.5, 10}	{235, 8}	{237.5, 11}	{240, 11}	{242.5, 11}	{245, 9}	{247.5, 10}	{250, 11}	{}	{0, 10}	{2.5, 11}	{5, 14}	{7.5, 12}	{10, 11}	{12.5, 9}	{15, 9}	{17.5, 10}	{20, 10}	{22.5, 9}	{25, 10}	{27.5, 8}	{30, 7}	{32.5, 11}	{35, 9}	{37.5, 8}	{40, 9}	{42.5, 10}	{45, 6}	{47.5, 8}	{50, 9}	{52.5, 9}	{55, 11}	{57.5, 9}	{60, 8}	{62.5, 9}	{65, 9}	{67.5, 11}	{70, 10}	{72.5, 7}	{75, 4}	{77.5, 5}	{80, 5}	{82.5, 5}	{85, 7}	{87.5, 3}	{90, 4}	{92.5, 4}	{95, 4}	{97.5, 4}	{100, 5}	{102.5, 9}	{105, 9}	{107.5, 6}	{110, 6}	{112.5, 8}	{115, 7}	{117.5, 6}	{120, 6}	{122.5, 8}	{125, 11}	{127.5, 11}	{130, 11}	{132.5, 9}	{135, 9}	{137.5, 8}	{140, 10}	{142.5, 10}	{145, 14}	{147.5, 11}	{150, 10}	{152.5, 12}	{155, 14}	{157.5, 13}	{160, 15}	{162.5, 13}	{165, 13}	{167.5, 9}	{170, 11}	{172.5, 10}	{175, 10}	{177.5, 10}	{180, 7}	{182.5, 6}	{185, 8}	{187.5, 9}	{190, 6}	{192.5, 6}	{195, 9}	{197.5, 8}	{200, 10}	{202.5, 10}	{205, 11}	{207.5, 8}	{210, 7}	{212.5, 9}	{215, 9}	{217.5, 12}	{220, 14}	{222.5, 14}	{225, 10}	{227.5, 6}	{230, 5}	{232.5, 6}	{235, 9}	{237.5, 9}	{240, 12}	{242.5, 13}	{245, 10}	{247.5, 14}	{250, 11}	{}	{0, 10}	{2.5, 8}	{5, 7}	{7.5, 6}	{10, 6}	{12.5, 5}	{15, 6}	{17.5, 8}	{20, 4}	{22.5, 2}	{25, 5}	{27.5, 6}	{30, 6}	{32.5, 6}	{35, 4}	{37.5, 6}	{40, 7}	{42.5, 13}	{45, 14}	{47.5, 13}	{50, 12}	{52.5, 14}	{55, 12}	{57.5, 9}	{60, 11}	{62.5, 8}	{65, 9}	{67.5, 12}	{70, 14}	{72.5, 12}	{75, 14}	{77.5, 12}	{80, 14}	{82.5, 13}	{85, 8}	{87.5, 7}	{90, 10}	{92.5, 12}	{95, 13}	{97.5, 16}	{100, 12}	{102.5, 14}	{105, 16}	{107.5, 11}	{110, 14}	{112.5, 13}	{115, 13}	{117.5, 12}	{120, 11}	{122.5, 14}	{125, 11}	{127.5, 10}	{130, 10}	{132.5, 9}	{135, 10}	{137.5, 12}	{140, 10}	{142.5, 7}	{145, 9}	{147.5, 10}	{150, 12}	{152.5, 11}	{155, 13}	{157.5, 13}	{160, 16}	{162.5, 13}	{165, 11}	{167.5, 11}	{170, 9}	{172.5, 10}	{175, 14}	{177.5, 13}	{180, 9}	{182.5, 9}	{185, 12}	{187.5, 10}	{190, 12}	{192.5, 10}	{195, 12}	{197.5, 11}	{200, 13}	{202.5, 11}	{205, 12}	{207.5, 11}	{210, 11}	{212.5, 8}	{215, 8}	{217.5, 9}	{220, 11}	{222.5, 13}	{225, 13}	{227.5, 15}	{230, 16}	{232.5, 17}	{235, 16}	{237.5, 13}	{240, 14}	{242.5, 12}	{245, 13}	{247.5, 15}	{250, 14}	{}	{0, 10}	{2.5, 10}	{5, 8}	{7.5, 9}	{10, 11}	{12.5, 9}	{15, 8}	{17.5, 9}	{20, 7}	{22.5, 6}	{25, 3}	{27.5, 3}	{30, 4}	{32.5, 7}	{35, 7}	{37.5, 6}	{40, 5}	{42.5, 6}	{45, 9}	{47.5, 8}	{50, 8}	{52.5, 9}	{55, 10}	{57.5, 15}	{60, 12}	{62.5, 12}	{65, 13}	{67.5, 12}	{70, 11}	{72.5, 8}	{75, 10}	{77.5, 11}	{80, 13}	{82.5, 12}	{85, 13}	{87.5, 12}	{90, 14}	{92.5, 13}	{95, 13}	{97.5, 10}	{100, 9}	{102.5, 10}	{105, 9}	{107.5, 9}	{110, 8}	{112.5, 9}	{115, 9}	{117.5, 8}	{120, 9}	{122.5, 8}	{125, 7}	{127.5, 5}	{130, 6}	{132.5, 10}	{135, 11}	{137.5, 12}	{140, 11}	{142.5, 9}	{145, 10}	{147.5, 11}	{150, 12}	{152.5, 11}	{155, 9}	{157.5, 7}	{160, 8}	{162.5, 7}	{165, 11}	{167.5, 10}	{170, 10}	{172.5, 5}	{175, 6}	{177.5, 9}	{180, 6}	{182.5, 9}	{185, 7}	{187.5, 9}	{190, 12}	{192.5, 9}	{195, 5}	{197.5, 7}	{200, 7}	{202.5, 7}	{205, 6}	{207.5, 9}	{210, 7}	{212.5, 9}	{215, 10}	{217.5, 8}	{220, 7}	{222.5, 9}	{225, 11}	{227.5, 10}	{230, 9}	{232.5, 10}	{235, 9}	{237.5, 9}	{240, 9}	{242.5, 9}	{245, 8}	{247.5, 5}	{250, 7}	{}	{0, 10}	{2.5, 9}	{5, 13}	{7.5, 14}	{10, 16}	{12.5, 14}	{15, 13}	{17.5, 9}	{20, 8}	{22.5, 9}	{25, 10}	{27.5, 9}	{30, 6}	{32.5, 5}	{35, 7}	{37.5, 7}	{40, 8}	{42.5, 8}	{45, 6}	{47.5, 4}	{50, 6}	{52.5, 10}	{55, 12}	{57.5, 13}	{60, 11}	{62.5, 9}	{65, 9}	{67.5, 10}	{70, 10}	{72.5, 10}	{75, 10}	{77.5, 11}	{80, 10}	{82.5, 7}	{85, 5}	{87.5, 8}	{90, 8}	{92.5, 10}	{95, 10}	{97.5, 8}	{100, 11}	{102.5, 8}	{105, 7}	{107.5, 8}	{110, 11}	{112.5, 11}	{115, 8}	{117.5, 7}	{120, 10}	{122.5, 11}	{125, 8}	{127.5, 7}	{130, 5}	{132.5, 6}	{135, 5}	{137.5, 6}	{140, 10}	{142.5, 13}	{145, 14}	{147.5, 17}	{150, 20}	{152.5, 16}	{155, 19}	{157.5, 20}	{160, 18}	{162.5, 18}	{165, 19}	{167.5, 15}	{170, 15}	{172.5, 13}	{175, 11}	{177.5, 9}	{180, 9}	{182.5, 12}	{185, 13}	{187.5, 9}	{190, 9}	{192.5, 10}	{195, 14}	{197.5, 13}	{200, 13}	{202.5, 6}	{205, 7}	{207.5, 9}	{210, 7}	{212.5, 11}	{215, 9}	{217.5, 12}	{220, 11}	{222.5, 9}	{225, 7}	{227.5, 8}	{230, 8}	{232.5, 9}	{235, 7}	{237.5, 9}	{240, 10}	{242.5, 10}	{245, 12}	{247.5, 12}	{250, 13}	{}	{0, 10}	{2.5, 10}	{5, 11}	{7.5, 9}	{10, 8}	{12.5, 6}	{15, 5}	{17.5, 7}	{20, 10}	{22.5, 8}	{25, 11}	{27.5, 11}	{30, 13}	{32.5, 15}	{35, 13}	{37.5, 13}	{40, 11}	{42.5, 8}	{45, 5}	{47.5, 6}	{50, 8}	{52.5, 10}	{55, 14}	{57.5, 14}	{60, 9}	{62.5, 10}	{65, 10}	{67.5, 9}	{70, 11}	{72.5, 8}	{75, 6}	{77.5, 12}	{80, 11}	{82.5, 8}	{85, 6}	{87.5, 6}	{90, 4}	{92.5, 6}	{95, 5}	{97.5, 7}	{100, 8}	{102.5, 10}	{105, 10}	{107.5, 12}	{110, 13}	{112.5, 6}	{115, 9}	{117.5, 10}	{120, 11}	{122.5, 11}	{125, 12}	{127.5, 10}	{130, 10}	{132.5, 12}	{135, 11}	{137.5, 13}	{140, 13}	{142.5, 13}	{145, 14}	{147.5, 13}	{150, 14}	{152.5, 14}	{155, 14}	{157.5, 10}	{160, 9}	{162.5, 6}	{165, 8}	{167.5, 8}	{170, 8}	{172.5, 7}	{175, 10}	{177.5, 9}	{180, 12}	{182.5, 13}	{185, 11}	{187.5, 9}	{190, 10}	{192.5, 9}	{195, 6}	{197.5, 6}	{200, 7}	{202.5, 8}	{205, 4}	{207.5, 6}	{210, 6}	{212.5, 5}	{215, 6}	{217.5, 8}	{220, 8}	{222.5, 10}	{225, 13}	{227.5, 14}	{230, 13}	{232.5, 17}	{235, 12}	{237.5, 8}	{240, 8}	{242.5, 9}	{245, 13}	{247.5, 16}	{250, 13}	{}	{0, 10}	{2.5, 10}	{5, 10}	{7.5, 9}	{10, 10}	{12.5, 10}	{15, 8}	{17.5, 10}	{20, 9}	{22.5, 12}	{25, 10}	{27.5, 5}	{30, 5}	{32.5, 8}	{35, 5}	{37.5, 9}	{40, 6}	{42.5, 7}	{45, 10}	{47.5, 9}	{50, 5}	{52.5, 6}	{55, 6}	{57.5, 7}	{60, 9}	{62.5, 9}	{65, 9}	{67.5, 8}	{70, 7}	{72.5, 6}	{75, 5}	{77.5, 5}	{80, 6}	{82.5, 4}	{85, 4}	{87.5, 7}	{90, 7}	{92.5, 9}	{95, 9}	{97.5, 8}	{100, 9}	{102.5, 10}	{105, 9}	{107.5, 10}	{110, 9}	{112.5, 9}	{115, 11}	{117.5, 9}	{120, 9}	{122.5, 7}	{125, 5}	{127.5, 7}	{130, 7}	{132.5, 8}	{135, 10}	{137.5, 8}	{140, 6}	{142.5, 6}	{145, 6}	{147.5, 5}	{150, 5}	{152.5, 4}	{155, 5}	{157.5, 5}	{160, 4}	{162.5, 6}	{165, 9}	{167.5, 6}	{170, 7}	{172.5, 7}	{175, 10}	{177.5, 12}	{180, 10}	{182.5, 10}	{185, 11}	{187.5, 12}	{190, 14}	{192.5, 14}	{195, 12}	{197.5, 10}	{200, 9}	{202.5, 8}	{205, 7}	{207.5, 8}	{210, 8}	{212.5, 9}	{215, 11}	{217.5, 11}	{220, 12}	{222.5, 9}	{225, 12}	{227.5, 10}	{230, 10}	{232.5, 9}	{235, 8}	{237.5, 11}	{240, 10}	{242.5, 13}	{245, 11}	{247.5, 12}	{250, 12}	{}	{0, 10}	{2.5, 10}	{5, 11}	{7.5, 15}	{10, 11}	{12.5, 13}	{15, 10}	{17.5, 10}	{20, 9}	{22.5, 7}	{25, 6}	{27.5, 6}	{30, 6}	{32.5, 9}	{35, 8}	{37.5, 6}	{40, 5}	{42.5, 7}	{45, 8}	{47.5, 7}	{50, 6}	{52.5, 11}	{55, 13}	{57.5, 12}	{60, 11}	{62.5, 9}	{65, 9}	{67.5, 10}	{70, 8}	{72.5, 7}	{75, 6}	{77.5, 7}	{80, 11}	{82.5, 8}	{85, 14}	{87.5, 11}	{90, 12}	{92.5, 10}	{95, 10}	{97.5, 10}	{100, 12}	{102.5, 9}	{105, 9}	{107.5, 8}	{110, 12}	{112.5, 14}	{115, 11}	{117.5, 7}	{120, 8}	{122.5, 9}	{125, 8}	{127.5, 7}	{130, 5}	{132.5, 4}	{135, 6}	{137.5, 4}	{140, 7}	{142.5, 5}	{145, 6}	{147.5, 7}	{150, 12}	{152.5, 12}	{155, 13}	{157.5, 13}	{160, 11}	{162.5, 13}	{165, 14}	{167.5, 12}	{170, 10}	{172.5, 11}	{175, 9}	{177.5, 7}	{180, 9}	{182.5, 8}	{185, 5}	{187.5, 5}	{190, 5}	{192.5, 7}	{195, 8}	{197.5, 9}	{200, 8}	{202.5, 8}	{205, 10}	{207.5, 9}	{210, 9}	{212.5, 8}	{215, 9}	{217.5, 9}	{220, 10}	{222.5, 10}	{225, 10}	{227.5, 9}	{230, 9}	{232.5, 9}	{235, 13}	{237.5, 8}	{240, 7}	{242.5, 9}	{245, 13}	{247.5, 7}	{250, 9}	{}	{0, 10}	{2.5, 12}	{5, 16}	{7.5, 13}	{10, 11}	{12.5, 14}	{15, 13}	{17.5, 8}	{20, 9}	{22.5, 6}	{25, 6}	{27.5, 8}	{30, 9}	{32.5, 8}	{35, 10}	{37.5, 9}	{40, 7}	{42.5, 10}	{45, 8}	{47.5, 9}	{50, 10}	{52.5, 12}	{55, 11}	{57.5, 9}	{60, 13}	{62.5, 12}	{65, 12}	{67.5, 13}	{70, 10}	{72.5, 12}	{75, 15}	{77.5, 14}	{80, 12}	{82.5, 12}	{85, 8}	{87.5, 6}	{90, 5}	{92.5, 5}	{95, 5}	{97.5, 4}	{100, 3}	{102.5, 7}	{105, 7}	{107.5, 8}	{110, 9}	{112.5, 9}	{115, 11}	{117.5, 7}	{120, 9}	{122.5, 11}	{125, 7}	{127.5, 7}	{130, 6}	{132.5, 5}	{135, 7}	{137.5, 5}	{140, 5}	{142.5, 4}	{145, 8}	{147.5, 7}	{150, 8}	{152.5, 10}	{155, 11}	{157.5, 13}	{160, 11}	{162.5, 9}	{165, 12}	{167.5, 9}	{170, 11}	{172.5, 10}	{175, 11}	{177.5, 9}	{180, 8}	{182.5, 8}	{185, 10}	{187.5, 11}	{190, 11}	{192.5, 11}	{195, 10}	{197.5, 10}	{200, 7}	{202.5, 8}	{205, 7}	{207.5, 8}	{210, 11}	{212.5, 11}	{215, 9}	{217.5, 8}	{220, 8}	{222.5, 6}	{225, 13}	{227.5, 13}	{230, 12}	{232.5, 15}	{235, 14}	{237.5, 14}	{240, 14}	{242.5, 13}	{245, 10}	{247.5, 14}	{250, 12}	{}	{0, 10}	{2.5, 11}	{5, 14}	{7.5, 14}	{10, 15}	{12.5, 17}	{15, 18}	{17.5, 15}	{20, 13}	{22.5, 18}	{25, 20}	{27.5, 22}	{30, 19}	{32.5, 13}	{35, 17}	{37.5, 16}	{40, 15}	{42.5, 13}	{45, 11}	{47.5, 14}	{50, 15}	{52.5, 16}	{55, 11}	{57.5, 13}	{60, 14}	{62.5, 13}	{65, 12}	{67.5, 11}	{70, 8}	{72.5, 11}	{75, 14}	{77.5, 17}	{80, 17}	{82.5, 13}	{85, 12}	{87.5, 12}	{90, 15}	{92.5, 13}	{95, 11}	{97.5, 11}	{100, 11}	{102.5, 11}	{105, 13}	{107.5, 12}	{110, 14}	{112.5, 14}	{115, 14}	{117.5, 16}	{120, 12}	{122.5, 14}	{125, 16}	{127.5, 16}	{130, 13}	{132.5, 14}	{135, 14}	{137.5, 13}	{140, 11}	{142.5, 12}	{145, 9}	{147.5, 7}	{150, 8}	{152.5, 7}	{155, 9}	{157.5, 9}	{160, 9}	{162.5, 10}	{165, 12}	{167.5, 10}	{170, 10}	{172.5, 6}	{175, 7}	{177.5, 5}	{180, 9}	{182.5, 5}	{185, 6}	{187.5, 5}	{190, 8}	{192.5, 5}	{195, 7}	{197.5, 6}	{200, 7}	{202.5, 7}	{205, 6}	{207.5, 6}	{210, 9}	{212.5, 8}	{215, 7}	{217.5, 8}	{220, 5}	{222.5, 5}	{225, 5}	{227.5, 10}	{230, 10}	{232.5, 8}	{235, 7}	{237.5, 8}	{240, 9}	{242.5, 12}	{245, 10}	{247.5, 10}	{250, 11}	{}	{0, 10}	{2.5, 12}	{5, 12}	{7.5, 11}	{10, 10}	{12.5, 11}	{15, 11}	{17.5, 8}	{20, 10}	{22.5, 10}	{25, 11}	{27.5, 11}	{30, 7}	{32.5, 7}	{35, 8}	{37.5, 13}	{40, 10}	{42.5, 10}	{45, 13}	{47.5, 11}	{50, 11}	{52.5, 8}	{55, 10}	{57.5, 11}	{60, 14}	{62.5, 16}	{65, 14}	{67.5, 9}	{70, 8}	{72.5, 12}	{75, 12}	{77.5, 9}	{80, 10}	{82.5, 8}	{85, 7}	{87.5, 9}	{90, 11}	{92.5, 9}	{95, 10}	{97.5, 12}	{100, 12}	{102.5, 13}	{105, 12}	{107.5, 12}	{110, 13}	{112.5, 12}	{115, 12}	{117.5, 11}	{120, 15}	{122.5, 17}	{125, 17}	{127.5, 13}	{130, 13}	{132.5, 10}	{135, 7}	{137.5, 4}	{140, 9}	{142.5, 8}	{145, 13}	{147.5, 8}	{150, 4}	{152.5, 4}	{155, 4}	{157.5, 6}	{160, 6}	{162.5, 8}	{165, 9}	{167.5, 10}	{170, 9}	{172.5, 11}	{175, 13}	{177.5, 12}	{180, 11}	{182.5, 11}	{185, 10}	{187.5, 10}	{190, 6}	{192.5, 7}	{195, 8}	{197.5, 7}	{200, 10}	{202.5, 12}	{205, 11}	{207.5, 10}	{210, 13}	{212.5, 11}	{215, 10}	{217.5, 10}	{220, 8}	{222.5, 9}	{225, 9}	{227.5, 8}	{230, 10}	{232.5, 8}	{235, 8}	{237.5, 7}	{240, 5}	{242.5, 5}	{245, 6}	{247.5, 6}	{250, 3}	{}	{0, 10}	{2.5, 10}	{5, 11}	{7.5, 10}	{10, 11}	{12.5, 12}	{15, 7}	{17.5, 10}	{20, 9}	{22.5, 7}	{25, 9}	{27.5, 10}	{30, 8}	{32.5, 9}	{35, 7}	{37.5, 6}	{40, 8}	{42.5, 9}	{45, 9}	{47.5, 10}	{50, 10}	{52.5, 14}	{55, 16}	{57.5, 14}	{60, 10}	{62.5, 12}	{65, 12}	{67.5, 9}	{70, 7}	{72.5, 6}	{75, 6}	{77.5, 8}	{80, 11}	{82.5, 10}	{85, 11}	{87.5, 11}	{90, 12}	{92.5, 12}	{95, 14}	{97.5, 10}	{100, 13}	{102.5, 12}	{105, 9}	{107.5, 9}	{110, 10}	{112.5, 8}	{115, 6}	{117.5, 6}	{120, 6}	{122.5, 9}	{125, 8}	{127.5, 8}	{130, 9}	{132.5, 7}	{135, 12}	{137.5, 13}	{140, 14}	{142.5, 13}	{145, 15}	{147.5, 17}	{150, 17}	{152.5, 16}	{155, 14}	{157.5, 15}	{160, 15}	{162.5, 17}	{165, 15}	{167.5, 17}	{170, 15}	{172.5, 13}	{175, 13}	{177.5, 14}	{180, 12}	{182.5, 11}	{185, 11}	{187.5, 11}	{190, 11}	{192.5, 11}	{195, 12}	{197.5, 13}	{200, 12}	{202.5, 12}	{205, 12}	{207.5, 9}	{210, 7}	{212.5, 9}	{215, 7}	{217.5, 8}	{220, 9}	{222.5, 10}	{225, 15}	{227.5, 15}	{230, 13}	{232.5, 12}	{235, 16}	{237.5, 16}	{240, 15}	{242.5, 11}	{245, 8}	{247.5, 8}	{250, 7}	{}	{0, 10}	{2.5, 9}	{5, 7}	{7.5, 9}	{10, 8}	{12.5, 3}	{15, 4}	{17.5, 6}	{20, 8}	{22.5, 6}	{25, 7}	{27.5, 8}	{30, 10}	{32.5, 9}	{35, 7}	{37.5, 16}	{40, 12}	{42.5, 12}	{45, 11}	{47.5, 11}	{50, 10}	{52.5, 12}	{55, 12}	{57.5, 13}	{60, 12}	{62.5, 12}	{65, 9}	{67.5, 10}	{70, 11}	{72.5, 6}	{75, 8}	{77.5, 9}	{80, 12}	{82.5, 14}	{85, 13}	{87.5, 15}	{90, 15}	{92.5, 14}	{95, 13}	{97.5, 13}	{100, 13}	{102.5, 13}	{105, 13}	{107.5, 11}	{110, 12}	{112.5, 11}	{115, 13}	{117.5, 12}	{120, 13}	{122.5, 13}	{125, 12}	{127.5, 13}	{130, 12}	{132.5, 11}	{135, 8}	{137.5, 9}	{140, 9}	{142.5, 10}	{145, 10}	{147.5, 7}	{150, 5}	{152.5, 5}	{155, 6}	{157.5, 5}	{160, 4}	{162.5, 3}	{165, 5}	{167.5, 4}	{170, 5}	{172.5, 13}	{175, 13}	{177.5, 15}	{180, 16}	{182.5, 16}	{185, 15}	{187.5, 8}	{190, 10}	{192.5, 9}	{195, 8}	{197.5, 7}	{200, 10}	{202.5, 8}	{205, 10}	{207.5, 8}	{210, 7}	{212.5, 8}	{215, 9}	{217.5, 9}	{220, 14}	{222.5, 11}	{225, 9}	{227.5, 11}	{230, 10}	{232.5, 8}	{235, 5}	{237.5, 6}	{240, 10}	{242.5, 11}	{245, 9}	{247.5, 9}	{250, 12}	{}	{0, 10}	{2.5, 12}	{5, 14}	{7.5, 11}	{10, 10}	{12.5, 9}	{15, 13}	{17.5, 10}	{20, 7}	{22.5, 6}	{25, 9}	{27.5, 11}	{30, 8}	{32.5, 9}	{35, 8}	{37.5, 10}	{40, 9}	{42.5, 9}	{45, 7}	{47.5, 8}	{50, 7}	{52.5, 8}	{55, 8}	{57.5, 9}	{60, 10}	{62.5, 7}	{65, 5}	{67.5, 7}	{70, 7}	{72.5, 7}	{75, 9}	{77.5, 10}	{80, 8}	{82.5, 13}	{85, 12}	{87.5, 13}	{90, 12}	{92.5, 11}	{95, 11}	{97.5, 9}	{100, 8}	{102.5, 8}	{105, 7}	{107.5, 6}	{110, 4}	{112.5, 4}	{115, 4}	{117.5, 5}	{120, 5}	{122.5, 10}	{125, 8}	{127.5, 8}	{130, 9}	{132.5, 8}	{135, 8}	{137.5, 6}	{140, 7}	{142.5, 6}	{145, 10}	{147.5, 9}	{150, 11}	{152.5, 10}	{155, 12}	{157.5, 12}	{160, 10}	{162.5, 9}	{165, 10}	{167.5, 11}	{170, 13}	{172.5, 11}	{175, 9}	{177.5, 11}	{180, 10}	{182.5, 12}	{185, 11}	{187.5, 11}	{190, 8}	{192.5, 12}	{195, 14}	{197.5, 13}	{200, 11}	{202.5, 10}	{205, 11}	{207.5, 10}	{210, 12}	{212.5, 12}	{215, 13}	{217.5, 19}	{220, 16}	{222.5, 12}	{225, 12}	{227.5, 14}	{230, 12}	{232.5, 11}	{235, 11}	{237.5, 7}	{240, 9}	{242.5, 9}	{245, 9}	{247.5, 9}	{250, 6}	{}	{0, 10}	{2.5, 10}	{5, 10}	{7.5, 10}	{10, 11}	{12.5, 12}	{15, 10}	{17.5, 11}	{20, 16}	{22.5, 14}	{25, 15}	{27.5, 18}	{30, 16}	{32.5, 11}	{35, 9}	{37.5, 13}	{40, 13}	{42.5, 11}	{45, 11}	{47.5, 12}	{50, 11}	{52.5, 13}	{55, 11}	{57.5, 10}	{60, 8}	{62.5, 8}	{65, 9}	{67.5, 10}	{70, 12}	{72.5, 12}	{75, 14}	{77.5, 11}	{80, 9}	{82.5, 10}	{85, 8}	{87.5, 8}	{90, 8}	{92.5, 10}	{95, 5}	{97.5, 3}	{100, 4}	{102.5, 6}	{105, 7}	{107.5, 8}	{110, 9}	{112.5, 8}	{115, 9}	{117.5, 12}	{120, 11}	{122.5, 12}	{125, 12}	{127.5, 14}	{130, 10}	{132.5, 9}	{135, 10}	{137.5, 11}	{140, 13}	{142.5, 14}	{145, 16}	{147.5, 16}	{150, 13}	{152.5, 11}	{155, 11}	{157.5, 11}	{160, 7}	{162.5, 5}	{165, 6}	{167.5, 7}	{170, 9}	{172.5, 7}	{175, 6}	{177.5, 5}	{180, 6}	{182.5, 7}	{185, 5}	{187.5, 7}	{190, 9}	{192.5, 9}	{195, 6}	{197.5, 4}	{200, 5}	{202.5, 5}	{205, 6}	{207.5, 6}	{210, 5}	{212.5, 5}	{215, 5}	{217.5, 6}	{220, 5}	{222.5, 9}	{225, 10}	{227.5, 9}	{230, 11}	{232.5, 10}	{235, 12}	{237.5, 10}	{240, 10}	{242.5, 13}	{245, 10}	{247.5, 9}	{250, 8}	{}	{0, 10}	{2.5, 11}	{5, 9}	{7.5, 8}	{10, 7}	{12.5, 9}	{15, 9}	{17.5, 9}	{20, 10}	{22.5, 10}	{25, 9}	{27.5, 10}	{30, 15}	{32.5, 15}	{35, 16}	{37.5, 16}	{40, 14}	{42.5, 14}	{45, 12}	{47.5, 12}	{50, 11}	{52.5, 9}	{55, 8}	{57.5, 7}	{60, 6}	{62.5, 8}	{65, 14}	{67.5, 16}	{70, 18}	{72.5, 14}	{75, 9}	{77.5, 5}	{80, 4}	{82.5, 3}	{85, 5}	{87.5, 6}	{90, 4}	{92.5, 4}	{95, 5}	{97.5, 6}	{100, 6}	{102.5, 5}	{105, 10}	{107.5, 8}	{110, 9}	{112.5, 5}	{115, 7}	{117.5, 10}	{120, 12}	{122.5, 16}	{125, 16}	{127.5, 15}	{130, 14}	{132.5, 12}	{135, 16}	{137.5, 15}	{140, 15}	{142.5, 15}	{145, 14}	{147.5, 11}	{150, 11}	{152.5, 9}	{155, 10}	{157.5, 9}	{160, 9}	{162.5, 9}	{165, 9}	{167.5, 11}	{170, 10}	{172.5, 11}	{175, 9}	{177.5, 12}	{180, 12}	{182.5, 11}	{185, 9}	{187.5, 10}	{190, 9}	{192.5, 9}	{195, 11}	{197.5, 12}	{200, 18}	{202.5, 16}	{205, 14}	{207.5, 13}	{210, 13}	{212.5, 13}	{215, 14}	{217.5, 14}	{220, 16}	{222.5, 13}	{225, 13}	{227.5, 13}	{230, 13}	{232.5, 12}	{235, 11}	{237.5, 11}	{240, 10}	{242.5, 10}	{245, 9}	{247.5, 9}	{250, 7}	{}	{0, 10}	{2.5, 12}	{5, 11}	{7.5, 10}	{10, 9}	{12.5, 11}	{15, 10}	{17.5, 9}	{20, 9}	{22.5, 12}	{25, 11}	{27.5, 12}	{30, 12}	{32.5, 13}	{35, 12}	{37.5, 11}	{40, 12}	{42.5, 16}	{45, 17}	{47.5, 12}	{50, 9}	{52.5, 9}	{55, 10}	{57.5, 11}	{60, 11}	{62.5, 11}	{65, 8}	{67.5, 7}	{70, 8}	{72.5, 9}	{75, 9}	{77.5, 7}	{80, 6}	{82.5, 5}	{85, 7}	{87.5, 7}	{90, 10}	{92.5, 11}	{95, 12}	{97.5, 12}	{100, 14}	{102.5, 12}	{105, 13}	{107.5, 13}	{110, 14}	{112.5, 14}	{115, 10}	{117.5, 8}	{120, 7}	{122.5, 6}	{125, 4}	{127.5, 3}	{130, 6}	{132.5, 7}	{135, 6}	{137.5, 10}	{140, 8}	{142.5, 8}	{145, 10}	{147.5, 6}	{150, 4}	{152.5, 4}	{155, 4}	{157.5, 4}	{160, 8}	{162.5, 5}	{165, 6}	{167.5, 4}	{170, 4}	{172.5, 4}	{175, 8}	{177.5, 6}	{180, 5}	{182.5, 4}	{185, 4}	{187.5, 4}	{190, 3}	{192.5, 4}	{195, 4}	{197.5, 8}	{200, 11}	{202.5, 11}	{205, 11}	{207.5, 13}	{210, 16}	{212.5, 12}	{215, 14}	{217.5, 17}	{220, 10}	{222.5, 11}	{225, 14}	{227.5, 16}	{230, 14}	{232.5, 10}	{235, 10}	{237.5, 9}	{240, 12}	{242.5, 12}	{245, 12}	{247.5, 12}	{250, 9}	{}	{0, 10}	{2.5, 9}	{5, 7}	{7.5, 13}	{10, 12}	{12.5, 9}	{15, 9}	{17.5, 11}	{20, 11}	{22.5, 9}	{25, 8}	{27.5, 10}	{30, 9}	{32.5, 9}	{35, 11}	{37.5, 11}	{40, 8}	{42.5, 13}	{45, 13}	{47.5, 9}	{50, 8}	{52.5, 11}	{55, 15}	{57.5, 15}	{60, 14}	{62.5, 10}	{65, 8}	{67.5, 6}	{70, 6}	{72.5, 7}	{75, 7}	{77.5, 6}	{80, 4}	{82.5, 7}	{85, 7}	{87.5, 7}	{90, 9}	{92.5, 9}	{95, 7}	{97.5, 8}	{100, 8}	{102.5, 9}	{105, 7}	{107.5, 9}	{110, 9}	{112.5, 11}	{115, 11}	{117.5, 14}	{120, 14}	{122.5, 13}	{125, 7}	{127.5, 8}	{130, 13}	{132.5, 10}	{135, 8}	{137.5, 8}	{140, 8}	{142.5, 8}	{145, 9}	{147.5, 10}	{150, 9}	{152.5, 10}	{155, 8}	{157.5, 10}	{160, 10}	{162.5, 10}	{165, 8}	{167.5, 12}	{170, 17}	{172.5, 14}	{175, 11}	{177.5, 11}	{180, 8}	{182.5, 10}	{185, 11}	{187.5, 12}	{190, 11}	{192.5, 9}	{195, 11}	{197.5, 13}	{200, 15}	{202.5, 14}	{205, 12}	{207.5, 12}	{210, 12}	{212.5, 14}	{215, 11}	{217.5, 12}	{220, 9}	{222.5, 8}	{225, 11}	{227.5, 8}	{230, 8}	{232.5, 10}	{235, 10}	{237.5, 9}	{240, 7}	{242.5, 7}	{245, 7}	{247.5, 6}	{250, 6}	{}	{0, 10}	{2.5, 9}	{5, 9}	{7.5, 7}	{10, 8}	{12.5, 7}	{15, 10}	{17.5, 10}	{20, 10}	{22.5, 12}	{25, 10}	{27.5, 8}	{30, 11}	{32.5, 8}	{35, 7}	{37.5, 8}	{40, 9}	{42.5, 9}	{45, 9}	{47.5, 7}	{50, 7}	{52.5, 7}	{55, 8}	{57.5, 7}	{60, 9}	{62.5, 8}	{65, 10}	{67.5, 10}	{70, 8}	{72.5, 9}	{75, 8}	{77.5, 7}	{80, 8}	{82.5, 8}	{85, 9}	{87.5, 10}	{90, 7}	{92.5, 11}	{95, 14}	{97.5, 13}	{100, 11}	{102.5, 11}	{105, 17}	{107.5, 17}	{110, 13}	{112.5, 14}	{115, 13}	{117.5, 12}	{120, 11}	{122.5, 10}	{125, 9}	{127.5, 10}	{130, 14}	{132.5, 12}	{135, 8}	{137.5, 6}	{140, 12}	{142.5, 11}	{145, 11}	{147.5, 10}	{150, 13}	{152.5, 14}	{155, 11}	{157.5, 9}	{160, 9}	{162.5, 9}	{165, 7}	{167.5, 9}	{170, 10}	{172.5, 14}	{175, 15}	{177.5, 10}	{180, 11}	{182.5, 11}	{185, 10}	{187.5, 11}	{190, 10}	{192.5, 12}	{195, 9}	{197.5, 11}	{200, 13}	{202.5, 13}	{205, 14}	{207.5, 16}	{210, 18}	{212.5, 15}	{215, 13}	{217.5, 13}	{220, 14}	{222.5, 13}	{225, 14}	{227.5, 12}	{230, 13}	{232.5, 12}	{235, 12}	{237.5, 12}	{240, 11}	{242.5, 15}	{245, 19}	{247.5, 17}	{250, 15}	{}	{0, 10}	{2.5, 10}	{5, 14}	{7.5, 12}	{10, 12}	{12.5, 15}	{15, 14}	{17.5, 15}	{20, 14}	{22.5, 16}	{25, 17}	{27.5, 15}	{30, 14}	{32.5, 10}	{35, 8}	{37.5, 9}	{40, 12}	{42.5, 12}	{45, 15}	{47.5, 13}	{50, 13}	{52.5, 14}	{55, 14}	{57.5, 15}	{60, 15}	{62.5, 14}	{65, 13}	{67.5, 15}	{70, 16}	{72.5, 12}	{75, 14}	{77.5, 15}	{80, 12}	{82.5, 10}	{85, 12}	{87.5, 13}	{90, 17}	{92.5, 19}	{95, 15}	{97.5, 13}	{100, 9}	{102.5, 9}	{105, 16}	{107.5, 12}	{110, 12}	{112.5, 14}	{115, 12}	{117.5, 11}	{120, 9}	{122.5, 12}	{125, 12}	{127.5, 12}	{130, 11}	{132.5, 11}	{135, 13}	{137.5, 12}	{140, 12}	{142.5, 13}	{145, 15}	{147.5, 13}	{150, 11}	{152.5, 8}	{155, 9}	{157.5, 12}	{160, 10}	{162.5, 8}	{165, 6}	{167.5, 6}	{170, 9}	{172.5, 9}	{175, 8}	{177.5, 7}	{180, 7}	{182.5, 10}	{185, 12}	{187.5, 11}	{190, 13}	{192.5, 12}	{195, 12}	{197.5, 9}	{200, 8}	{202.5, 8}	{205, 12}	{207.5, 10}	{210, 10}	{212.5, 9}	{215, 8}	{217.5, 9}	{220, 11}	{222.5, 11}	{225, 11}	{227.5, 11}	{230, 9}	{232.5, 7}	{235, 6}	{237.5, 7}	{240, 7}	{242.5, 4}	{245, 3}	{247.5, 3}	{250, 5}	{}	{0, 10}	{2.5, 9}	{5, 7}	{7.5, 6}	{10, 7}	{12.5, 6}	{15, 7}	{17.5, 9}	{20, 8}	{22.5, 9}	{25, 7}	{27.5, 7}	{30, 11}	{32.5, 13}	{35, 13}	{37.5, 11}	{40, 13}	{42.5, 14}	{45, 10}	{47.5, 11}	{50, 13}	{52.5, 13}	{55, 18}	{57.5, 20}	{60, 17}	{62.5, 18}	{65, 18}	{67.5, 15}	{70, 13}	{72.5, 12}	{75, 11}	{77.5, 10}	{80, 10}	{82.5, 9}	{85, 8}	{87.5, 10}	{90, 9}	{92.5, 10}	{95, 9}	{97.5, 6}	{100, 10}	{102.5, 11}	{105, 11}	{107.5, 11}	{110, 9}	{112.5, 10}	{115, 12}	{117.5, 12}	{120, 14}	{122.5, 15}	{125, 12}	{127.5, 15}	{130, 15}	{132.5, 16}	{135, 15}	{137.5, 14}	{140, 12}	{142.5, 11}	{145, 14}	{147.5, 13}	{150, 13}	{152.5, 10}	{155, 8}	{157.5, 9}	{160, 10}	{162.5, 10}	{165, 9}	{167.5, 10}	{170, 11}	{172.5, 12}	{175, 13}	{177.5, 14}	{180, 15}	{182.5, 11}	{185, 12}	{187.5, 10}	{190, 12}	{192.5, 12}	{195, 9}	{197.5, 13}	{200, 13}	{202.5, 13}	{205, 14}	{207.5, 14}	{210, 13}	{212.5, 12}	{215, 17}	{217.5, 18}	{220, 18}	{222.5, 17}	{225, 15}	{227.5, 15}	{230, 17}	{232.5, 20}	{235, 15}	{237.5, 13}	{240, 14}	{242.5, 9}	{245, 10}	{247.5, 9}	{250, 8}	{}	{0, 10}	{2.5, 11}	{5, 10}	{7.5, 10}	{10, 10}	{12.5, 13}	{15, 10}	{17.5, 9}	{20, 8}	{22.5, 10}	{25, 5}	{27.5, 4}	{30, 5}	{32.5, 7}	{35, 8}	{37.5, 11}	{40, 13}	{42.5, 12}	{45, 10}	{47.5, 11}	{50, 12}	{52.5, 9}	{55, 6}	{57.5, 9}	{60, 11}	{62.5, 10}	{65, 10}	{67.5, 9}	{70, 8}	{72.5, 11}	{75, 11}	{77.5, 15}	{80, 16}	{82.5, 17}	{85, 22}	{87.5, 18}	{90, 15}	{92.5, 17}	{95, 15}	{97.5, 13}	{100, 15}	{102.5, 13}	{105, 12}	{107.5, 14}	{110, 13}	{112.5, 10}	{115, 9}	{117.5, 9}	{120, 9}	{122.5, 8}	{125, 8}	{127.5, 9}	{130, 8}	{132.5, 6}	{135, 11}	{137.5, 13}	{140, 13}	{142.5, 9}	{145, 12}	{147.5, 13}	{150, 9}	{152.5, 9}	{155, 4}	{157.5, 3}	{160, 4}	{162.5, 4}	{165, 8}	{167.5, 8}	{170, 8}	{172.5, 9}	{175, 10}	{177.5, 7}	{180, 6}	{182.5, 8}	{185, 8}	{187.5, 8}	{190, 9}	{192.5, 9}	{195, 11}	{197.5, 11}	{200, 10}	{202.5, 10}	{205, 10}	{207.5, 10}	{210, 10}	{212.5, 8}	{215, 10}	{217.5, 11}	{220, 12}	{222.5, 12}	{225, 8}	{227.5, 8}	{230, 8}	{232.5, 9}	{235, 7}	{237.5, 7}	{240, 7}	{242.5, 8}	{245, 6}	{247.5, 8}	{250, 5}	{}	{0, 10}	{2.5, 9}	{5, 10}	{7.5, 9}	{10, 6}	{12.5, 6}	{15, 7}	{17.5, 6}	{20, 8}	{22.5, 9}	{25, 6}	{27.5, 10}	{30, 10}	{32.5, 7}	{35, 4}	{37.5, 7}	{40, 6}	{42.5, 6}	{45, 8}	{47.5, 8}	{50, 10}	{52.5, 9}	{55, 11}	{57.5, 13}	{60, 12}	{62.5, 9}	{65, 10}	{67.5, 11}	{70, 10}	{72.5, 6}	{75, 11}	{77.5, 11}	{80, 13}	{82.5, 15}	{85, 15}	{87.5, 16}	{90, 12}	{92.5, 9}	{95, 8}	{97.5, 7}	{100, 6}	{102.5, 6}	{105, 4}	{107.5, 9}	{110, 9}	{112.5, 9}	{115, 7}	{117.5, 11}	{120, 8}	{122.5, 8}	{125, 9}	{127.5, 10}	{130, 11}	{132.5, 8}	{135, 8}	{137.5, 9}	{140, 11}	{142.5, 10}	{145, 10}	{147.5, 11}	{150, 12}	{152.5, 5}	{155, 6}	{157.5, 5}	{160, 7}	{162.5, 8}	{165, 9}	{167.5, 7}	{170, 10}	{172.5, 10}	{175, 11}	{177.5, 12}	{180, 9}	{182.5, 8}	{185, 11}	{187.5, 10}	{190, 13}	{192.5, 12}	{195, 13}	{197.5, 10}	{200, 13}	{202.5, 11}	{205, 9}	{207.5, 9}	{210, 9}	{212.5, 9}	{215, 11}	{217.5, 11}	{220, 10}	{222.5, 9}	{225, 9}	{227.5, 8}	{230, 11}	{232.5, 11}	{235, 8}	{237.5, 7}	{240, 10}	{242.5, 9}	{245, 7}	{247.5, 8}	{250, 8}	{}	{0, 10}	{2.5, 8}	{5, 9}	{7.5, 7}	{10, 8}	{12.5, 9}	{15, 10}	{17.5, 11}	{20, 14}	{22.5, 11}	{25, 8}	{27.5, 5}	{30, 5}	{32.5, 8}	{35, 5}	{37.5, 7}	{40, 6}	{42.5, 8}	{45, 7}	{47.5, 6}	{50, 8}	{52.5, 11}	{55, 11}	{57.5, 10}	{60, 8}	{62.5, 7}	{65, 8}	{67.5, 10}	{70, 8}	{72.5, 8}	{75, 8}	{77.5, 8}	{80, 11}	{82.5, 12}	{85, 9}	{87.5, 11}	{90, 9}	{92.5, 9}	{95, 9}	{97.5, 17}	{100, 16}	{102.5, 13}	{105, 12}	{107.5, 11}	{110, 11}	{112.5, 9}	{115, 8}	{117.5, 8}	{120, 11}	{122.5, 7}	{125, 7}	{127.5, 10}	{130, 13}	{132.5, 11}	{135, 13}	{137.5, 10}	{140, 11}	{142.5, 9}	{145, 11}	{147.5, 9}	{150, 6}	{152.5, 9}	{155, 11}	{157.5, 9}	{160, 8}	{162.5, 9}	{165, 8}	{167.5, 10}	{170, 9}	{172.5, 8}	{175, 8}	{177.5, 9}	{180, 11}	{182.5, 12}	{185, 14}	{187.5, 16}	{190, 13}	{192.5, 10}	{195, 10}	{197.5, 10}	{200, 13}	{202.5, 10}	{205, 11}	{207.5, 11}	{210, 11}	{212.5, 12}	{215, 13}	{217.5, 12}	{220, 9}	{222.5, 8}	{225, 8}	{227.5, 9}	{230, 10}	{232.5, 12}	{235, 11}	{237.5, 10}	{240, 9}	{242.5, 13}	{245, 15}	{247.5, 13}	{250, 15}	{}	{0, 10}	{2.5, 5}	{5, 3}	{7.5, 2}	{10, 4}	{12.5, 7}	{15, 7}	{17.5, 6}	{20, 8}	{22.5, 6}	{25, 7}	{27.5, 6}	{30, 7}	{32.5, 8}	{35, 8}	{37.5, 10}	{40, 9}	{42.5, 8}	{45, 7}	{47.5, 10}	{50, 12}	{52.5, 9}	{55, 9}	{57.5, 10}	{60, 8}	{62.5, 10}	{65, 10}	{67.5, 10}	{70, 11}	{72.5, 11}	{75, 14}	{77.5, 12}	{80, 12}	{82.5, 12}	{85, 11}	{87.5, 8}	{90, 7}	{92.5, 9}	{95, 11}	{97.5, 8}	{100, 9}	{102.5, 12}	{105, 11}	{107.5, 8}	{110, 8}	{112.5, 7}	{115, 10}	{117.5, 11}	{120, 13}	{122.5, 12}	{125, 14}	{127.5, 15}	{130, 12}	{132.5, 15}	{135, 12}	{137.5, 9}	{140, 8}	{142.5, 10}	{145, 9}	{147.5, 10}	{150, 11}	{152.5, 14}	{155, 12}	{157.5, 10}	{160, 11}	{162.5, 14}	{165, 11}	{167.5, 15}	{170, 13}	{172.5, 10}	{175, 9}	{177.5, 11}	{180, 14}	{182.5, 16}	{185, 18}	{187.5, 12}	{190, 11}	{192.5, 8}	{195, 9}	{197.5, 9}	{200, 10}	{202.5, 11}	{205, 16}	{207.5, 14}	{210, 15}	{212.5, 16}	{215, 16}	{217.5, 15}	{220, 17}	{222.5, 16}	{225, 16}	{227.5, 13}	{230, 9}	{232.5, 10}	{235, 11}	{237.5, 13}	{240, 10}	{242.5, 9}	{245, 7}	{247.5, 8}	{250, 8}	{}	{0, 10}	{2.5, 13}	{5, 12}	{7.5, 10}	{10, 10}	{12.5, 11}	{15, 8}	{17.5, 10}	{20, 10}	{22.5, 10}	{25, 11}	{27.5, 8}	{30, 10}	{32.5, 11}	{35, 11}	{37.5, 12}	{40, 14}	{42.5, 9}	{45, 10}	{47.5, 6}	{50, 7}	{52.5, 9}	{55, 10}	{57.5, 13}	{60, 15}	{62.5, 14}	{65, 15}	{67.5, 15}	{70, 16}	{72.5, 13}	{75, 11}	{77.5, 10}	{80, 10}	{82.5, 11}	{85, 11}	{87.5, 12}	{90, 10}	{92.5, 14}	{95, 15}	{97.5, 15}	{100, 15}	{102.5, 12}	{105, 10}	{107.5, 13}	{110, 8}	{112.5, 6}	{115, 6}	{117.5, 9}	{120, 13}	{122.5, 16}	{125, 11}	{127.5, 13}	{130, 11}	{132.5, 8}	{135, 10}	{137.5, 12}	{140, 12}	{142.5, 14}	{145, 14}	{147.5, 12}	{150, 12}	{152.5, 10}	{155, 9}	{157.5, 9}	{160, 6}	{162.5, 9}	{165, 9}	{167.5, 5}	{170, 7}	{172.5, 5}	{175, 6}	{177.5, 7}	{180, 9}	{182.5, 8}	{185, 11}	{187.5, 12}	{190, 15}	{192.5, 14}	{195, 14}	{197.5, 8}	{200, 7}	{202.5, 7}	{205, 9}	{207.5, 11}	{210, 10}	{212.5, 14}	{215, 8}	{217.5, 13}	{220, 13}	{222.5, 11}	{225, 9}	{227.5, 8}	{230, 8}	{232.5, 5}	{235, 8}	{237.5, 7}	{240, 8}	{242.5, 7}	{245, 9}	{247.5, 10}	{250, 13}	{}	{0, 10}	{2.5, 11}	{5, 11}	{7.5, 8}	{10, 9}	{12.5, 9}	{15, 7}	{17.5, 7}	{20, 9}	{22.5, 9}	{25, 9}	{27.5, 9}	{30, 11}	{32.5, 11}	{35, 10}	{37.5, 10}	{40, 9}	{42.5, 7}	{45, 9}	{47.5, 12}	{50, 6}	{52.5, 7}	{55, 7}	{57.5, 8}	{60, 12}	{62.5, 13}	{65, 10}	{67.5, 12}	{70, 8}	{72.5, 9}	{75, 7}	{77.5, 11}	{80, 8}	{82.5, 9}	{85, 10}	{87.5, 9}	{90, 9}	{92.5, 8}	{95, 8}	{97.5, 6}	{100, 10}	{102.5, 6}	{105, 8}	{107.5, 6}	{110, 8}	{112.5, 10}	{115, 9}	{117.5, 11}	{120, 10}	{122.5, 8}	{125, 8}	{127.5, 9}	{130, 12}	{132.5, 14}	{135, 14}	{137.5, 13}	{140, 15}	{142.5, 15}	{145, 17}	{147.5, 18}	{150, 14}	{152.5, 15}	{155, 15}	{157.5, 19}	{160, 19}	{162.5, 19}	{165, 13}	{167.5, 12}	{170, 11}	{172.5, 12}	{175, 12}	{177.5, 10}	{180, 12}	{182.5, 12}	{185, 14}	{187.5, 14}	{190, 11}	{192.5, 10}	{195, 9}	{197.5, 11}	{200, 11}	{202.5, 13}	{205, 15}	{207.5, 17}	{210, 12}	{212.5, 11}	{215, 11}	{217.5, 10}	{220, 10}	{222.5, 9}	{225, 12}	{227.5, 14}	{230, 14}	{232.5, 10}	{235, 10}	{237.5, 7}	{240, 11}	{242.5, 15}	{245, 15}	{247.5, 16}	{250, 15}	{}	{0, 10}	{2.5, 14}	{5, 13}	{7.5, 13}	{10, 14}	{12.5, 13}	{15, 11}	{17.5, 11}	{20, 8}	{22.5, 7}	{25, 8}	{27.5, 8}	{30, 9}	{32.5, 9}	{35, 9}	{37.5, 15}	{40, 14}	{42.5, 10}	{45, 9}	{47.5, 10}	{50, 11}	{52.5, 13}	{55, 12}	{57.5, 9}	{60, 8}	{62.5, 9}	{65, 7}	{67.5, 7}	{70, 8}	{72.5, 8}	{75, 12}	{77.5, 10}	{80, 8}	{82.5, 7}	{85, 9}	{87.5, 7}	{90, 8}	{92.5, 6}	{95, 8}	{97.5, 7}	{100, 11}	{102.5, 9}	{105, 11}	{107.5, 10}	{110, 10}	{112.5, 9}	{115, 10}	{117.5, 10}	{120, 8}	{122.5, 10}	{125, 11}	{127.5, 11}	{130, 8}	{132.5, 10}	{135, 11}	{137.5, 7}	{140, 6}	{142.5, 8}	{145, 10}	{147.5, 11}	{150, 12}	{152.5, 13}	{155, 13}	{157.5, 13}	{160, 13}	{162.5, 12}	{165, 9}	{167.5, 9}	{170, 9}	{172.5, 8}	{175, 9}	{177.5, 8}	{180, 9}	{182.5, 7}	{185, 8}	{187.5, 13}	{190, 15}	{192.5, 13}	{195, 13}	{197.5, 9}	{200, 7}	{202.5, 8}	{205, 9}	{207.5, 11}	{210, 11}	{212.5, 12}	{215, 10}	{217.5, 10}	{220, 8}	{222.5, 8}	{225, 7}	{227.5, 6}	{230, 8}	{232.5, 6}	{235, 5}	{237.5, 7}	{240, 9}	{242.5, 13}	{245, 10}	{247.5, 10}	{250, 9}	{}	{0, 10}	{2.5, 8}	{5, 10}	{7.5, 12}	{10, 13}	{12.5, 12}	{15, 9}	{17.5, 8}	{20, 10}	{22.5, 9}	{25, 11}	{27.5, 10}	{30, 7}	{32.5, 11}	{35, 12}	{37.5, 14}	{40, 14}	{42.5, 12}	{45, 14}	{47.5, 12}	{50, 12}	{52.5, 10}	{55, 13}	{57.5, 11}	{60, 12}	{62.5, 10}	{65, 12}	{67.5, 15}	{70, 17}	{72.5, 14}	{75, 15}	{77.5, 14}	{80, 11}	{82.5, 9}	{85, 9}	{87.5, 10}	{90, 14}	{92.5, 15}	{95, 13}	{97.5, 13}	{100, 13}	{102.5, 11}	{105, 12}	{107.5, 9}	{110, 11}	{112.5, 12}	{115, 11}	{117.5, 9}	{120, 9}	{122.5, 7}	{125, 6}	{127.5, 4}	{130, 5}	{132.5, 7}	{135, 9}	{137.5, 11}	{140, 10}	{142.5, 12}	{145, 12}	{147.5, 14}	{150, 10}	{152.5, 10}	{155, 11}	{157.5, 15}	{160, 16}	{162.5, 13}	{165, 10}	{167.5, 12}	{170, 12}	{172.5, 11}	{175, 13}	{177.5, 9}	{180, 6}	{182.5, 7}	{185, 9}	{187.5, 9}	{190, 9}	{192.5, 9}	{195, 8}	{197.5, 5}	{200, 5}	{202.5, 5}	{205, 6}	{207.5, 6}	{210, 5}	{212.5, 6}	{215, 8}	{217.5, 5}	{220, 5}	{222.5, 8}	{225, 7}	{227.5, 10}	{230, 8}	{232.5, 11}	{235, 9}	{237.5, 10}	{240, 7}	{242.5, 9}	{245, 7}	{247.5, 8}	{250, 8}	{}	{0, 10}	{2.5, 9}	{5, 9}	{7.5, 9}	{10, 14}	{12.5, 8}	{15, 8}	{17.5, 6}	{20, 3}	{22.5, 3}	{25, 5}	{27.5, 8}	{30, 12}	{32.5, 10}	{35, 8}	{37.5, 10}	{40, 10}	{42.5, 9}	{45, 6}	{47.5, 7}	{50, 5}	{52.5, 4}	{55, 6}	{57.5, 5}	{60, 4}	{62.5, 6}	{65, 6}	{67.5, 6}	{70, 9}	{72.5, 7}	{75, 7}	{77.5, 8}	{80, 5}	{82.5, 4}	{85, 6}	{87.5, 6}	{90, 9}	{92.5, 10}	{95, 13}	{97.5, 11}	{100, 11}	{102.5, 12}	{105, 13}	{107.5, 11}	{110, 7}	{112.5, 8}	{115, 9}	{117.5, 8}	{120, 10}	{122.5, 11}	{125, 9}	{127.5, 9}	{130, 14}	{132.5, 17}	{135, 14}	{137.5, 14}	{140, 11}	{142.5, 12}	{145, 14}	{147.5, 11}	{150, 11}	{152.5, 13}	{155, 14}	{157.5, 11}	{160, 10}	{162.5, 8}	{165, 9}	{167.5, 11}	{170, 11}	{172.5, 11}	{175, 9}	{177.5, 9}	{180, 14}	{182.5, 11}	{185, 10}	{187.5, 10}	{190, 11}	{192.5, 11}	{195, 11}	{197.5, 11}	{200, 14}	{202.5, 15}	{205, 13}	{207.5, 9}	{210, 8}	{212.5, 9}	{215, 10}	{217.5, 6}	{220, 6}	{222.5, 8}	{225, 10}	{227.5, 12}	{230, 13}	{232.5, 16}	{235, 18}	{237.5, 17}	{240, 14}	{242.5, 13}	{245, 14}	{247.5, 14}	{250, 11}	{}	{0, 10}	{2.5, 11}	{5, 12}	{7.5, 12}	{10, 15}	{12.5, 16}	{15, 13}	{17.5, 13}	{20, 14}	{22.5, 15}	{25, 13}	{27.5, 11}	{30, 12}	{32.5, 9}	{35, 6}	{37.5, 7}	{40, 9}	{42.5, 11}	{45, 10}	{47.5, 10}	{50, 10}	{52.5, 16}	{55, 15}	{57.5, 16}	{60, 14}	{62.5, 12}	{65, 10}	{67.5, 9}	{70, 10}	{72.5, 9}	{75, 9}	{77.5, 11}	{80, 9}	{82.5, 9}	{85, 11}	{87.5, 13}	{90, 14}	{92.5, 14}	{95, 13}	{97.5, 11}	{100, 7}	{102.5, 7}	{105, 6}	{107.5, 7}	{110, 8}	{112.5, 6}	{115, 6}	{117.5, 5}	{120, 7}	{122.5, 9}	{125, 7}	{127.5, 9}	{130, 8}	{132.5, 6}	{135, 8}	{137.5, 13}	{140, 12}	{142.5, 9}	{145, 12}	{147.5, 13}	{150, 11}	{152.5, 12}	{155, 11}	{157.5, 11}	{160, 10}	{162.5, 11}	{165, 8}	{167.5, 10}	{170, 13}	{172.5, 11}	{175, 12}	{177.5, 9}	{180, 8}	{182.5, 9}	{185, 8}	{187.5, 8}	{190, 7}	{192.5, 9}	{195, 4}	{197.5, 5}	{200, 3}	{202.5, 5}	{205, 8}	{207.5, 10}	{210, 12}	{212.5, 10}	{215, 14}	{217.5, 12}	{220, 15}	{222.5, 15}	{225, 15}	{227.5, 14}	{230, 12}	{232.5, 8}	{235, 8}	{237.5, 8}	{240, 8}	{242.5, 8}	{245, 10}	{247.5, 9}	{250, 9}	{}	{0, 10}	{2.5, 11}	{5, 12}	{7.5, 12}	{10, 11}	{12.5, 8}	{15, 5}	{17.5, 7}	{20, 11}	{22.5, 14}	{25, 15}	{27.5, 12}	{30, 10}	{32.5, 11}	{35, 13}	{37.5, 10}	{40, 9}	{42.5, 6}	{45, 5}	{47.5, 4}	{50, 5}	{52.5, 7}	{55, 9}	{57.5, 8}	{60, 8}	{62.5, 8}	{65, 8}	{67.5, 9}	{70, 10}	{72.5, 9}	{75, 7}	{77.5, 6}	{80, 5}	{82.5, 6}	{85, 8}	{87.5, 12}	{90, 14}	{92.5, 15}	{95, 14}	{97.5, 11}	{100, 14}	{102.5, 16}	{105, 9}	{107.5, 7}	{110, 10}	{112.5, 11}	{115, 11}	{117.5, 12}	{120, 11}	{122.5, 7}	{125, 8}	{127.5, 7}	{130, 12}	{132.5, 8}	{135, 9}	{137.5, 6}	{140, 7}	{142.5, 9}	{145, 9}	{147.5, 8}	{150, 9}	{152.5, 7}	{155, 6}	{157.5, 9}	{160, 7}	{162.5, 7}	{165, 9}	{167.5, 7}	{170, 9}	{172.5, 10}	{175, 9}	{177.5, 9}	{180, 8}	{182.5, 11}	{185, 9}	{187.5, 9}	{190, 7}	{192.5, 7}	{195, 8}	{197.5, 5}	{200, 4}	{202.5, 7}	{205, 10}	{207.5, 11}	{210, 9}	{212.5, 10}	{215, 12}	{217.5, 9}	{220, 13}	{222.5, 11}	{225, 12}	{227.5, 14}	{230, 12}	{232.5, 12}	{235, 11}	{237.5, 12}	{240, 13}	{242.5, 13}	{245, 11}	{247.5, 10}	{250, 12}	{}	{0, 10}	{2.5, 11}	{5, 9}	{7.5, 8}	{10, 7}	{12.5, 4}	{15, 3}	{17.5, 5}	{20, 7}	{22.5, 6}	{25, 8}	{27.5, 8}	{30, 7}	{32.5, 8}	{35, 9}	{37.5, 8}	{40, 8}	{42.5, 6}	{45, 8}	{47.5, 9}	{50, 14}	{52.5, 16}	{55, 19}	{57.5, 16}	{60, 16}	{62.5, 11}	{65, 10}	{67.5, 12}	{70, 9}	{72.5, 10}	{75, 13}	{77.5, 11}	{80, 12}	{82.5, 9}	{85, 10}	{87.5, 10}	{90, 10}	{92.5, 13}	{95, 10}	{97.5, 12}	{100, 12}	{102.5, 11}	{105, 14}	{107.5, 9}	{110, 8}	{112.5, 8}	{115, 5}	{117.5, 4}	{120, 4}	{122.5, 8}	{125, 8}	{127.5, 10}	{130, 11}	{132.5, 11}	{135, 12}	{137.5, 11}	{140, 9}	{142.5, 5}	{145, 9}	{147.5, 10}	{150, 7}	{152.5, 8}	{155, 8}	{157.5, 9}	{160, 6}	{162.5, 8}	{165, 9}	{167.5, 10}	{170, 9}	{172.5, 11}	{175, 11}	{177.5, 9}	{180, 8}	{182.5, 7}	{185, 7}	{187.5, 10}	{190, 13}	{192.5, 13}	{195, 14}	{197.5, 13}	{200, 12}	{202.5, 12}	{205, 13}	{207.5, 11}	{210, 9}	{212.5, 13}	{215, 14}	{217.5, 12}	{220, 11}	{222.5, 10}	{225, 10}	{227.5, 16}	{230, 13}	{232.5, 12}	{235, 15}	{237.5, 14}	{240, 13}	{242.5, 11}	{245, 11}	{247.5, 12}	{250, 12}	{}	{0, 10}	{2.5, 10}	{5, 10}	{7.5, 9}	{10, 11}	{12.5, 10}	{15, 9}	{17.5, 8}	{20, 4}	{22.5, 4}	{25, 5}	{27.5, 5}	{30, 6}	{32.5, 7}	{35, 5}	{37.5, 6}	{40, 7}	{42.5, 5}	{45, 5}	{47.5, 3}	{50, 5}	{52.5, 6}	{55, 11}	{57.5, 10}	{60, 9}	{62.5, 11}	{65, 12}	{67.5, 8}	{70, 6}	{72.5, 6}	{75, 8}	{77.5, 6}	{80, 5}	{82.5, 4}	{85, 10}	{87.5, 11}	{90, 7}	{92.5, 13}	{95, 14}	{97.5, 11}	{100, 15}	{102.5, 15}	{105, 13}	{107.5, 12}	{110, 11}	{112.5, 16}	{115, 15}	{117.5, 12}	{120, 10}	{122.5, 9}	{125, 11}	{127.5, 10}	{130, 9}	{132.5, 8}	{135, 8}	{137.5, 7}	{140, 11}	{142.5, 11}	{145, 7}	{147.5, 5}	{150, 6}	{152.5, 8}	{155, 8}	{157.5, 8}	{160, 6}	{162.5, 5}	{165, 6}	{167.5, 4}	{170, 4}	{172.5, 7}	{175, 4}	{177.5, 5}	{180, 6}	{182.5, 7}	{185, 4}	{187.5, 3}	{190, 2}	{192.5, 7}	{195, 5}	{197.5, 6}	{200, 6}	{202.5, 7}	{205, 7}	{207.5, 4}	{210, 5}	{212.5, 3}	{215, 4}	{217.5, 3}	{220, 5}	{222.5, 4}	{225, 6}	{227.5, 6}	{230, 4}	{232.5, 4}	{235, 4}	{237.5, 2}	{240, 3}	{242.5, 6}	{245, 9}	{247.5, 8}	{250, 11}	{}	{0, 10}	{2.5, 9}	{5, 13}	{7.5, 16}	{10, 14}	{12.5, 14}	{15, 12}	{17.5, 10}	{20, 12}	{22.5, 15}	{25, 14}	{27.5, 14}	{30, 12}	{32.5, 13}	{35, 13}	{37.5, 12}	{40, 12}	{42.5, 12}	{45, 12}	{47.5, 15}	{50, 17}	{52.5, 15}	{55, 16}	{57.5, 13}	{60, 15}	{62.5, 15}	{65, 13}	{67.5, 9}	{70, 6}	{72.5, 8}	{75, 9}	{77.5, 11}	{80, 14}	{82.5, 13}	{85, 11}	{87.5, 11}	{90, 12}	{92.5, 13}	{95, 13}	{97.5, 11}	{100, 12}	{102.5, 14}	{105, 10}	{107.5, 8}	{110, 10}	{112.5, 10}	{115, 10}	{117.5, 10}	{120, 12}	{122.5, 9}	{125, 8}	{127.5, 11}	{130, 9}	{132.5, 11}	{135, 13}	{137.5, 10}	{140, 6}	{142.5, 8}	{145, 10}	{147.5, 9}	{150, 9}	{152.5, 8}	{155, 8}	{157.5, 10}	{160, 6}	{162.5, 6}	{165, 8}	{167.5, 9}	{170, 9}	{172.5, 10}	{175, 7}	{177.5, 10}	{180, 10}	{182.5, 9}	{185, 8}	{187.5, 9}	{190, 12}	{192.5, 12}	{195, 13}	{197.5, 12}	{200, 8}	{202.5, 8}	{205, 6}	{207.5, 11}	{210, 15}	{212.5, 13}	{215, 14}	{217.5, 12}	{220, 12}	{222.5, 14}	{225, 9}	{227.5, 11}	{230, 11}	{232.5, 10}	{235, 9}	{237.5, 8}	{240, 6}	{242.5, 6}	{245, 8}	{247.5, 10}	{250, 10}	{}	{0, 10}	{2.5, 11}	{5, 10}	{7.5, 7}	{10, 7}	{12.5, 6}	{15, 6}	{17.5, 5}	{20, 5}	{22.5, 3}	{25, 5}	{27.5, 6}	{30, 4}	{32.5, 3}	{35, 4}	{37.5, 7}	{40, 6}	{42.5, 7}	{45, 4}	{47.5, 4}	{50, 7}	{52.5, 6}	{55, 6}	{57.5, 7}	{60, 7}	{62.5, 6}	{65, 10}	{67.5, 10}	{70, 10}	{72.5, 8}	{75, 11}	{77.5, 10}	{80, 11}	{82.5, 9}	{85, 9}	{87.5, 14}	{90, 15}	{92.5, 11}	{95, 9}	{97.5, 7}	{100, 8}	{102.5, 9}	{105, 12}	{107.5, 10}	{110, 14}	{112.5, 15}	{115, 14}	{117.5, 11}	{120, 10}	{122.5, 11}	{125, 13}	{127.5, 10}	{130, 11}	{132.5, 12}	{135, 11}	{137.5, 12}	{140, 7}	{142.5, 7}	{145, 7}	{147.5, 6}	{150, 4}	{152.5, 2}	{155, 3}	{157.5, 4}	{160, 5}	{162.5, 2}	{165, 5}	{167.5, 6}	{170, 6}	{172.5, 10}	{175, 12}	{177.5, 9}	{180, 7}	{182.5, 11}	{185, 11}	{187.5, 15}	{190, 16}	{192.5, 12}	{195, 10}	{197.5, 14}	{200, 14}	{202.5, 10}	{205, 9}	{207.5, 10}	{210, 9}	{212.5, 7}	{215, 9}	{217.5, 12}	{220, 12}	{222.5, 11}	{225, 8}	{227.5, 9}	{230, 12}	{232.5, 10}	{235, 8}	{237.5, 9}	{240, 12}	{242.5, 12}	{245, 10}	{247.5, 10}	{250, 9}	{}	{0, 10}	{2.5, 12}	{5, 10}	{7.5, 11}	{10, 15}	{12.5, 10}	{15, 10}	{17.5, 9}	{20, 11}	{22.5, 9}	{25, 9}	{27.5, 9}	{30, 7}	{32.5, 8}	{35, 12}	{37.5, 9}	{40, 9}	{42.5, 10}	{45, 8}	{47.5, 8}	{50, 9}	{52.5, 10}	{55, 8}	{57.5, 6}	{60, 6}	{62.5, 7}	{65, 7}	{67.5, 9}	{70, 9}	{72.5, 6}	{75, 6}	{77.5, 5}	{80, 6}	{82.5, 6}	{85, 8}	{87.5, 8}	{90, 9}	{92.5, 11}	{95, 11}	{97.5, 13}	{100, 9}	{102.5, 8}	{105, 10}	{107.5, 12}	{110, 16}	{112.5, 13}	{115, 11}	{117.5, 8}	{120, 7}	{122.5, 6}	{125, 10}	{127.5, 11}	{130, 10}	{132.5, 12}	{135, 10}	{137.5, 9}	{140, 9}	{142.5, 10}	{145, 8}	{147.5, 8}	{150, 11}	{152.5, 11}	{155, 12}	{157.5, 13}	{160, 10}	{162.5, 7}	{165, 8}	{167.5, 9}	{170, 8}	{172.5, 9}	{175, 13}	{177.5, 13}	{180, 13}	{182.5, 16}	{185, 15}	{187.5, 16}	{190, 14}	{192.5, 13}	{195, 14}	{197.5, 14}	{200, 12}	{202.5, 14}	{205, 14}	{207.5, 15}	{210, 13}	{212.5, 11}	{215, 12}	{217.5, 13}	{220, 10}	{222.5, 7}	{225, 9}	{227.5, 9}	{230, 13}	{232.5, 13}	{235, 15}	{237.5, 13}	{240, 9}	{242.5, 9}	{245, 9}	{247.5, 7}	{250, 9}	{}	{0, 10}	{2.5, 7}	{5, 8}	{7.5, 11}	{10, 12}	{12.5, 12}	{15, 10}	{17.5, 9}	{20, 6}	{22.5, 7}	{25, 7}	{27.5, 5}	{30, 8}	{32.5, 10}	{35, 10}	{37.5, 16}	{40, 11}	{42.5, 8}	{45, 10}	{47.5, 11}	{50, 8}	{52.5, 11}	{55, 7}	{57.5, 10}	{60, 14}	{62.5, 11}	{65, 13}	{67.5, 13}	{70, 12}	{72.5, 11}	{75, 10}	{77.5, 8}	{80, 9}	{82.5, 8}	{85, 9}	{87.5, 9}	{90, 13}	{92.5, 10}	{95, 12}	{97.5, 11}	{100, 14}	{102.5, 12}	{105, 13}	{107.5, 10}	{110, 10}	{112.5, 11}	{115, 10}	{117.5, 9}	{120, 13}	{122.5, 11}	{125, 10}	{127.5, 8}	{130, 7}	{132.5, 9}	{135, 7}	{137.5, 7}	{140, 9}	{142.5, 8}	{145, 9}	{147.5, 13}	{150, 12}	{152.5, 10}	{155, 10}	{157.5, 13}	{160, 12}	{162.5, 12}	{165, 12}	{167.5, 12}	{170, 12}	{172.5, 9}	{175, 9}	{177.5, 8}	{180, 8}	{182.5, 7}	{185, 7}	{187.5, 8}	{190, 9}	{192.5, 8}	{195, 10}	{197.5, 11}	{200, 9}	{202.5, 8}	{205, 12}	{207.5, 14}	{210, 13}	{212.5, 12}	{215, 11}	{217.5, 10}	{220, 11}	{222.5, 8}	{225, 10}	{227.5, 10}	{230, 13}	{232.5, 12}	{235, 11}	{237.5, 11}	{240, 10}	{242.5, 8}	{245, 12}	{247.5, 9}	{250, 10}	{}	{0, 10}	{2.5, 12}	{5, 10}	{7.5, 10}	{10, 10}	{12.5, 8}	{15, 7}	{17.5, 10}	{20, 8}	{22.5, 10}	{25, 14}	{27.5, 11}	{30, 10}	{32.5, 10}	{35, 9}	{37.5, 8}	{40, 8}	{42.5, 10}	{45, 11}	{47.5, 12}	{50, 12}	{52.5, 14}	{55, 14}	{57.5, 13}	{60, 10}	{62.5, 8}	{65, 10}	{67.5, 8}	{70, 5}	{72.5, 8}	{75, 10}	{77.5, 8}	{80, 6}	{82.5, 10}	{85, 8}	{87.5, 8}	{90, 7}	{92.5, 9}	{95, 8}	{97.5, 8}	{100, 10}	{102.5, 10}	{105, 9}	{107.5, 8}	{110, 6}	{112.5, 9}	{115, 12}	{117.5, 12}	{120, 13}	{122.5, 13}	{125, 13}	{127.5, 13}	{130, 11}	{132.5, 14}	{135, 10}	{137.5, 10}	{140, 10}	{142.5, 11}	{145, 8}	{147.5, 8}	{150, 6}	{152.5, 7}	{155, 8}	{157.5, 10}	{160, 12}	{162.5, 13}	{165, 13}	{167.5, 15}	{170, 20}	{172.5, 14}	{175, 17}	{177.5, 15}	{180, 9}	{182.5, 13}	{185, 12}	{187.5, 12}	{190, 12}	{192.5, 12}	{195, 12}	{197.5, 10}	{200, 9}	{202.5, 9}	{205, 9}	{207.5, 5}	{210, 10}	{212.5, 7}	{215, 7}	{217.5, 9}	{220, 9}	{222.5, 11}	{225, 9}	{227.5, 9}	{230, 10}	{232.5, 11}	{235, 9}	{237.5, 11}	{240, 12}	{242.5, 10}	{245, 11}	{247.5, 11}	{250, 10}	{}	{0, 10}	{2.5, 11}	{5, 7}	{7.5, 6}	{10, 8}	{12.5, 9}	{15, 11}	{17.5, 11}	{20, 15}	{22.5, 12}	{25, 10}	{27.5, 11}	{30, 11}	{32.5, 10}	{35, 14}	{37.5, 13}	{40, 14}	{42.5, 12}	{45, 9}	{47.5, 5}	{50, 8}	{52.5, 9}	{55, 10}	{57.5, 8}	{60, 8}	{62.5, 6}	{65, 7}	{67.5, 12}	{70, 11}	{72.5, 10}	{75, 10}	{77.5, 10}	{80, 10}	{82.5, 12}	{85, 13}	{87.5, 14}	{90, 16}	{92.5, 15}	{95, 15}	{97.5, 14}	{100, 15}	{102.5, 15}	{105, 15}	{107.5, 16}	{110, 13}	{112.5, 15}	{115, 13}	{117.5, 9}	{120, 10}	{122.5, 7}	{125, 9}	{127.5, 10}	{130, 9}	{132.5, 12}	{135, 11}	{137.5, 11}	{140, 10}	{142.5, 9}	{145, 7}	{147.5, 7}	{150, 11}	{152.5, 10}	{155, 10}	{157.5, 9}	{160, 9}	{162.5, 10}	{165, 13}	{167.5, 6}	{170, 7}	{172.5, 8}	{175, 9}	{177.5, 8}	{180, 7}	{182.5, 6}	{185, 6}	{187.5, 8}	{190, 8}	{192.5, 10}	{195, 9}	{197.5, 5}	{200, 8}	{202.5, 8}	{205, 8}	{207.5, 6}	{210, 7}	{212.5, 10}	{215, 12}	{217.5, 12}	{220, 12}	{222.5, 11}	{225, 9}	{227.5, 8}	{230, 12}	{232.5, 10}	{235, 10}	{237.5, 9}	{240, 9}	{242.5, 8}	{245, 7}	{247.5, 5}	{250, 6}	{}	{0, 10}	{2.5, 7}	{5, 6}	{7.5, 5}	{10, 6}	{12.5, 6}	{15, 9}	{17.5, 10}	{20, 7}	{22.5, 8}	{25, 6}	{27.5, 7}	{30, 6}	{32.5, 6}	{35, 11}	{37.5, 12}	{40, 13}	{42.5, 8}	{45, 6}	{47.5, 6}	{50, 7}	{52.5, 9}	{55, 9}	{57.5, 6}	{60, 6}	{62.5, 7}	{65, 6}	{67.5, 5}	{70, 6}	{72.5, 6}	{75, 8}	{77.5, 10}	{80, 10}	{82.5, 9}	{85, 8}	{87.5, 10}	{90, 11}	{92.5, 8}	{95, 7}	{97.5, 7}	{100, 8}	{102.5, 9}	{105, 12}	{107.5, 12}	{110, 10}	{112.5, 10}	{115, 11}	{117.5, 11}	{120, 12}	{122.5, 13}	{125, 10}	{127.5, 9}	{130, 11}	{132.5, 11}	{135, 8}	{137.5, 6}	{140, 7}	{142.5, 7}	{145, 9}	{147.5, 7}	{150, 10}	{152.5, 10}	{155, 12}	{157.5, 12}	{160, 13}	{162.5, 14}	{165, 13}	{167.5, 14}	{170, 12}	{172.5, 8}	{175, 10}	{177.5, 10}	{180, 9}	{182.5, 9}	{185, 8}	{187.5, 7}	{190, 7}	{192.5, 8}	{195, 14}	{197.5, 17}	{200, 18}	{202.5, 16}	{205, 15}	{207.5, 12}	{210, 11}	{212.5, 13}	{215, 11}	{217.5, 10}	{220, 12}	{222.5, 12}	{225, 9}	{227.5, 11}	{230, 7}	{232.5, 9}	{235, 9}	{237.5, 11}	{240, 11}	{242.5, 9}	{245, 9}	{247.5, 11}	{250, 9}	{}	{0, 10}	{2.5, 9}	{5, 7}	{7.5, 7}	{10, 6}	{12.5, 5}	{15, 9}	{17.5, 8}	{20, 10}	{22.5, 7}	{25, 6}	{27.5, 6}	{30, 8}	{32.5, 8}	{35, 9}	{37.5, 8}	{40, 8}	{42.5, 12}	{45, 11}	{47.5, 13}	{50, 9}	{52.5, 14}	{55, 14}	{57.5, 12}	{60, 12}	{62.5, 10}	{65, 9}	{67.5, 6}	{70, 5}	{72.5, 5}	{75, 5}	{77.5, 2}	{80, 3}	{82.5, 5}	{85, 5}	{87.5, 5}	{90, 6}	{92.5, 8}	{95, 10}	{97.5, 14}	{100, 14}	{102.5, 10}	{105, 10}	{107.5, 11}	{110, 8}	{112.5, 10}	{115, 12}	{117.5, 7}	{120, 7}	{122.5, 9}	{125, 10}	{127.5, 8}	{130, 14}	{132.5, 13}	{135, 11}	{137.5, 8}	{140, 9}	{142.5, 13}	{145, 11}	{147.5, 8}	{150, 8}	{152.5, 5}	{155, 7}	{157.5, 8}	{160, 7}	{162.5, 7}	{165, 9}	{167.5, 15}	{170, 15}	{172.5, 14}	{175, 14}	{177.5, 14}	{180, 14}	{182.5, 15}	{185, 14}	{187.5, 14}	{190, 14}	{192.5, 15}	{195, 13}	{197.5, 12}	{200, 13}	{202.5, 10}	{205, 8}	{207.5, 8}	{210, 10}	{212.5, 6}	{215, 6}	{217.5, 8}	{220, 7}	{222.5, 8}	{225, 10}	{227.5, 8}	{230, 10}	{232.5, 9}	{235, 9}	{237.5, 10}	{240, 11}	{242.5, 15}	{245, 17}	{247.5, 14}	{250, 18}	{}	{0, 10}	{2.5, 12}	{5, 6}	{7.5, 8}	{10, 10}	{12.5, 13}	{15, 16}	{17.5, 12}	{20, 11}	{22.5, 10}	{25, 12}	{27.5, 10}	{30, 9}	{32.5, 12}	{35, 13}	{37.5, 12}	{40, 12}	{42.5, 8}	{45, 5}	{47.5, 13}	{50, 11}	{52.5, 14}	{55, 11}	{57.5, 12}	{60, 7}	{62.5, 9}	{65, 12}	{67.5, 11}	{70, 11}	{72.5, 12}	{75, 8}	{77.5, 11}	{80, 11}	{82.5, 11}	{85, 7}	{87.5, 6}	{90, 6}	{92.5, 8}	{95, 9}	{97.5, 11}	{100, 11}	{102.5, 13}	{105, 13}	{107.5, 11}	{110, 9}	{112.5, 8}	{115, 12}	{117.5, 14}	{120, 12}	{122.5, 11}	{125, 13}	{127.5, 14}	{130, 12}	{132.5, 13}	{135, 9}	{137.5, 11}	{140, 10}	{142.5, 9}	{145, 10}	{147.5, 12}	{150, 10}	{152.5, 11}	{155, 13}	{157.5, 11}	{160, 11}	{162.5, 8}	{165, 5}	{167.5, 9}	{170, 6}	{172.5, 4}	{175, 8}	{177.5, 8}	{180, 7}	{182.5, 8}	{185, 7}	{187.5, 4}	{190, 4}	{192.5, 5}	{195, 7}	{197.5, 9}	{200, 10}	{202.5, 8}	{205, 7}	{207.5, 8}	{210, 10}	{212.5, 10}	{215, 9}	{217.5, 9}	{220, 7}	{222.5, 7}	{225, 8}	{227.5, 7}	{230, 8}	{232.5, 7}	{235, 8}	{237.5, 10}	{240, 9}	{242.5, 11}	{245, 10}	{247.5, 12}	{250, 12}	{}	{0, 10}	{2.5, 11}	{5, 12}	{7.5, 9}	{10, 9}	{12.5, 5}	{15, 7}	{17.5, 8}	{20, 7}	{22.5, 9}	{25, 10}	{27.5, 11}	{30, 9}	{32.5, 9}	{35, 9}	{37.5, 11}	{40, 14}	{42.5, 15}	{45, 15}	{47.5, 14}	{50, 14}	{52.5, 16}	{55, 15}	{57.5, 11}	{60, 8}	{62.5, 11}	{65, 9}	{67.5, 11}	{70, 12}	{72.5, 11}	{75, 12}	{77.5, 12}	{80, 12}	{82.5, 10}	{85, 10}	{87.5, 8}	{90, 8}	{92.5, 6}	{95, 5}	{97.5, 3}	{100, 7}	{102.5, 7}	{105, 6}	{107.5, 6}	{110, 7}	{112.5, 6}	{115, 6}	{117.5, 7}	{120, 9}	{122.5, 9}	{125, 9}	{127.5, 10}	{130, 12}	{132.5, 9}	{135, 9}	{137.5, 10}	{140, 13}	{142.5, 9}	{145, 9}	{147.5, 8}	{150, 11}	{152.5, 11}	{155, 9}	{157.5, 7}	{160, 11}	{162.5, 8}	{165, 7}	{167.5, 9}	{170, 8}	{172.5, 8}	{175, 11}	{177.5, 10}	{180, 10}	{182.5, 14}	{185, 15}	{187.5, 11}	{190, 8}	{192.5, 9}	{195, 6}	{197.5, 7}	{200, 8}	{202.5, 8}	{205, 9}	{207.5, 10}	{210, 9}	{212.5, 10}	{215, 9}	{217.5, 11}	{220, 13}	{222.5, 12}	{225, 14}	{227.5, 12}	{230, 11}	{232.5, 9}	{235, 11}	{237.5, 12}	{240, 14}	{242.5, 12}	{245, 14}	{247.5, 16}	{250, 15}	{}	{0, 10}	{2.5, 8}	{5, 12}	{7.5, 10}	{10, 10}	{12.5, 9}	{15, 11}	{17.5, 11}	{20, 14}	{22.5, 11}	{25, 17}	{27.5, 15}	{30, 13}	{32.5, 11}	{35, 7}	{37.5, 11}	{40, 10}	{42.5, 14}	{45, 12}	{47.5, 12}	{50, 12}	{52.5, 15}	{55, 14}	{57.5, 12}	{60, 13}	{62.5, 12}	{65, 10}	{67.5, 12}	{70, 11}	{72.5, 8}	{75, 7}	{77.5, 7}	{80, 3}	{82.5, 4}	{85, 5}	{87.5, 5}	{90, 4}	{92.5, 4}	{95, 6}	{97.5, 5}	{100, 7}	{102.5, 8}	{105, 6}	{107.5, 5}	{110, 7}	{112.5, 8}	{115, 11}	{117.5, 9}	{120, 10}	{122.5, 13}	{125, 17}	{127.5, 15}	{130, 11}	{132.5, 9}	{135, 5}	{137.5, 6}	{140, 5}	{142.5, 4}	{145, 4}	{147.5, 4}	{150, 7}	{152.5, 9}	{155, 10}	{157.5, 9}	{160, 7}	{162.5, 10}	{165, 11}	{167.5, 15}	{170, 13}	{172.5, 13}	{175, 17}	{177.5, 17}	{180, 19}	{182.5, 15}	{185, 15}	{187.5, 14}	{190, 14}	{192.5, 14}	{195, 13}	{197.5, 11}	{200, 10}	{202.5, 10}	{205, 10}	{207.5, 11}	{210, 8}	{212.5, 11}	{215, 12}	{217.5, 13}	{220, 14}	{222.5, 14}	{225, 11}	{227.5, 12}	{230, 14}	{232.5, 9}	{235, 12}	{237.5, 12}	{240, 13}	{242.5, 15}	{245, 14}	{247.5, 15}	{250, 12}	{}	{0, 10}	{2.5, 9}	{5, 7}	{7.5, 7}	{10, 5}	{12.5, 6}	{15, 9}	{17.5, 10}	{20, 9}	{22.5, 10}	{25, 7}	{27.5, 7}	{30, 6}	{32.5, 3}	{35, 2}	{37.5, 5}	{40, 4}	{42.5, 3}	{45, 5}	{47.5, 6}	{50, 7}	{52.5, 7}	{55, 8}	{57.5, 8}	{60, 9}	{62.5, 8}	{65, 8}	{67.5, 7}	{70, 9}	{72.5, 9}	{75, 10}	{77.5, 10}	{80, 10}	{82.5, 9}	{85, 11}	{87.5, 10}	{90, 12}	{92.5, 13}	{95, 11}	{97.5, 12}	{100, 9}	{102.5, 7}	{105, 12}	{107.5, 9}	{110, 11}	{112.5, 13}	{115, 11}	{117.5, 14}	{120, 13}	{122.5, 16}	{125, 13}	{127.5, 13}	{130, 12}	{132.5, 11}	{135, 10}	{137.5, 10}	{140, 10}	{142.5, 14}	{145, 12}	{147.5, 10}	{150, 9}	{152.5, 17}	{155, 12}	{157.5, 11}	{160, 12}	{162.5, 15}	{165, 13}	{167.5, 14}	{170, 14}	{172.5, 12}	{175, 13}	{177.5, 11}	{180, 8}	{182.5, 7}	{185, 5}	{187.5, 7}	{190, 8}	{192.5, 8}	{195, 7}	{197.5, 8}	{200, 10}	{202.5, 7}	{205, 8}	{207.5, 8}	{210, 9}	{212.5, 11}	{215, 13}	{217.5, 14}	{220, 15}	{222.5, 12}	{225, 9}	{227.5, 9}	{230, 8}	{232.5, 7}	{235, 7}	{237.5, 12}	{240, 10}	{242.5, 9}	{245, 9}	{247.5, 12}	{250, 9}	{}	{0, 10}	{2.5, 8}	{5, 10}	{7.5, 12}	{10, 17}	{12.5, 16}	{15, 14}	{17.5, 17}	{20, 16}	{22.5, 11}	{25, 12}	{27.5, 16}	{30, 15}	{32.5, 16}	{35, 15}	{37.5, 11}	{40, 10}	{42.5, 7}	{45, 6}	{47.5, 10}	{50, 10}	{52.5, 10}	{55, 11}	{57.5, 12}	{60, 11}	{62.5, 11}	{65, 9}	{67.5, 12}	{70, 12}	{72.5, 13}	{75, 12}	{77.5, 11}	{80, 13}	{82.5, 15}	{85, 15}	{87.5, 14}	{90, 13}	{92.5, 12}	{95, 9}	{97.5, 11}	{100, 10}	{102.5, 9}	{105, 9}	{107.5, 11}	{110, 11}	{112.5, 8}	{115, 7}	{117.5, 7}	{120, 9}	{122.5, 9}	{125, 9}	{127.5, 7}	{130, 4}	{132.5, 8}	{135, 7}	{137.5, 6}	{140, 8}	{142.5, 9}	{145, 12}	{147.5, 14}	{150, 11}	{152.5, 13}	{155, 11}	{157.5, 15}	{160, 13}	{162.5, 14}	{165, 9}	{167.5, 6}	{170, 9}	{172.5, 9}	{175, 11}	{177.5, 11}	{180, 11}	{182.5, 12}	{185, 16}	{187.5, 16}	{190, 19}	{192.5, 20}	{195, 18}	{197.5, 14}	{200, 11}	{202.5, 10}	{205, 11}	{207.5, 12}	{210, 8}	{212.5, 8}	{215, 5}	{217.5, 5}	{220, 7}	{222.5, 6}	{225, 6}	{227.5, 8}	{230, 9}	{232.5, 9}	{235, 9}	{237.5, 10}	{240, 14}	{242.5, 16}	{245, 17}	{247.5, 18}	{250, 16}	{}	{0, 10}	{2.5, 12}	{5, 12}	{7.5, 15}	{10, 11}	{12.5, 8}	{15, 7}	{17.5, 10}	{20, 11}	{22.5, 12}	{25, 11}	{27.5, 11}	{30, 9}	{32.5, 9}	{35, 8}	{37.5, 5}	{40, 6}	{42.5, 12}	{45, 7}	{47.5, 9}	{50, 10}	{52.5, 11}	{55, 12}	{57.5, 12}	{60, 10}	{62.5, 10}	{65, 10}	{67.5, 7}	{70, 11}	{72.5, 19}	{75, 13}	{77.5, 12}	{80, 15}	{82.5, 12}	{85, 13}	{87.5, 9}	{90, 11}	{92.5, 8}	{95, 5}	{97.5, 7}	{100, 4}	{102.5, 5}	{105, 6}	{107.5, 4}	{110, 7}	{112.5, 8}	{115, 8}	{117.5, 8}	{120, 10}	{122.5, 10}	{125, 10}	{127.5, 9}	{130, 8}	{132.5, 10}	{135, 9}	{137.5, 9}	{140, 12}	{142.5, 12}	{145, 10}	{147.5, 10}	{150, 12}	{152.5, 11}	{155, 12}	{157.5, 14}	{160, 13}	{162.5, 11}	{165, 15}	{167.5, 16}	{170, 12}	{172.5, 9}	{175, 6}	{177.5, 8}	{180, 9}	{182.5, 11}	{185, 10}	{187.5, 9}	{190, 7}	{192.5, 5}	{195, 6}	{197.5, 4}	{200, 7}	{202.5, 8}	{205, 11}	{207.5, 11}	{210, 12}	{212.5, 9}	{215, 11}	{217.5, 8}	{220, 10}	{222.5, 12}	{225, 10}	{227.5, 12}	{230, 12}	{232.5, 11}	{235, 10}	{237.5, 9}	{240, 11}	{242.5, 9}	{245, 9}	{247.5, 9}	{250, 12}	{}	{0, 10}	{2.5, 9}	{5, 9}	{7.5, 9}	{10, 8}	{12.5, 7}	{15, 12}	{17.5, 11}	{20, 11}	{22.5, 12}	{25, 9}	{27.5, 7}	{30, 8}	{32.5, 8}	{35, 8}	{37.5, 10}	{40, 12}	{42.5, 12}	{45, 17}	{47.5, 14}	{50, 16}	{52.5, 13}	{55, 9}	{57.5, 7}	{60, 3}	{62.5, 7}	{65, 7}	{67.5, 8}	{70, 10}	{72.5, 12}	{75, 13}	{77.5, 15}	{80, 14}	{82.5, 14}	{85, 11}	{87.5, 10}	{90, 9}	{92.5, 5}	{95, 9}	{97.5, 10}	{100, 10}	{102.5, 14}	{105, 17}	{107.5, 17}	{110, 16}	{112.5, 17}	{115, 18}	{117.5, 16}	{120, 10}	{122.5, 12}	{125, 10}	{127.5, 10}	{130, 8}	{132.5, 10}	{135, 9}	{137.5, 11}	{140, 10}	{142.5, 13}	{145, 14}	{147.5, 11}	{150, 10}	{152.5, 9}	{155, 8}	{157.5, 4}	{160, 2}	{162.5, 7}	{165, 7}	{167.5, 7}	{170, 8}	{172.5, 6}	{175, 5}	{177.5, 4}	{180, 6}	{182.5, 9}	{185, 8}	{187.5, 7}	{190, 10}	{192.5, 14}	{195, 16}	{197.5, 18}	{200, 19}	{202.5, 13}	{205, 17}	{207.5, 18}	{210, 18}	{212.5, 19}	{215, 18}	{217.5, 16}	{220, 19}	{222.5, 18}	{225, 12}	{227.5, 7}	{230, 8}	{232.5, 8}	{235, 7}	{237.5, 11}	{240, 7}	{242.5, 7}	{245, 8}	{247.5, 8}	{250, 8}	{}	{0, 10}	{2.5, 10}	{5, 9}	{7.5, 10}	{10, 8}	{12.5, 7}	{15, 9}	{17.5, 9}	{20, 7}	{22.5, 9}	{25, 8}	{27.5, 10}	{30, 10}	{32.5, 12}	{35, 8}	{37.5, 8}	{40, 8}	{42.5, 8}	{45, 7}	{47.5, 9}	{50, 11}	{52.5, 11}	{55, 8}	{57.5, 11}	{60, 14}	{62.5, 13}	{65, 13}	{67.5, 14}	{70, 13}	{72.5, 12}	{75, 11}	{77.5, 11}	{80, 12}	{82.5, 9}	{85, 9}	{87.5, 10}	{90, 13}	{92.5, 13}	{95, 9}	{97.5, 10}	{100, 11}	{102.5, 13}	{105, 10}	{107.5, 11}	{110, 13}	{112.5, 12}	{115, 14}	{117.5, 15}	{120, 13}	{122.5, 14}	{125, 11}	{127.5, 14}	{130, 13}	{132.5, 9}	{135, 11}	{137.5, 11}	{140, 12}	{142.5, 16}	{145, 18}	{147.5, 14}	{150, 12}	{152.5, 9}	{155, 11}	{157.5, 11}	{160, 8}	{162.5, 10}	{165, 9}	{167.5, 9}	{170, 10}	{172.5, 11}	{175, 9}	{177.5, 8}	{180, 7}	{182.5, 7}	{185, 8}	{187.5, 7}	{190, 6}	{192.5, 6}	{195, 8}	{197.5, 8}	{200, 6}	{202.5, 8}	{205, 9}	{207.5, 8}	{210, 5}	{212.5, 6}	{215, 6}	{217.5, 12}	{220, 10}	{222.5, 13}	{225, 12}	{227.5, 11}	{230, 9}	{232.5, 11}	{235, 9}	{237.5, 8}	{240, 9}	{242.5, 10}	{245, 10}	{247.5, 10}	{250, 9}	{}	{0, 10}	{2.5, 9}	{5, 9}	{7.5, 10}	{10, 8}	{12.5, 7}	{15, 8}	{17.5, 8}	{20, 8}	{22.5, 8}	{25, 10}	{27.5, 10}	{30, 12}	{32.5, 11}	{35, 10}	{37.5, 12}	{40, 12}	{42.5, 11}	{45, 10}	{47.5, 10}	{50, 11}	{52.5, 12}	{55, 13}	{57.5, 9}	{60, 12}	{62.5, 14}	{65, 15}	{67.5, 12}	{70, 13}	{72.5, 10}	{75, 8}	{77.5, 8}	{80, 4}	{82.5, 5}	{85, 7}	{87.5, 10}	{90, 11}	{92.5, 10}	{95, 10}	{97.5, 10}	{100, 8}	{102.5, 7}	{105, 10}	{107.5, 9}	{110, 8}	{112.5, 13}	{115, 11}	{117.5, 11}	{120, 12}	{122.5, 12}	{125, 12}	{127.5, 10}	{130, 10}	{132.5, 7}	{135, 9}	{137.5, 6}	{140, 7}	{142.5, 9}	{145, 10}	{147.5, 9}	{150, 10}	{152.5, 8}	{155, 7}	{157.5, 6}	{160, 4}	{162.5, 6}	{165, 9}	{167.5, 10}	{170, 9}	{172.5, 9}	{175, 10}	{177.5, 8}	{180, 8}	{182.5, 10}	{185, 8}	{187.5, 7}	{190, 8}	{192.5, 7}	{195, 10}	{197.5, 7}	{200, 9}	{202.5, 8}	{205, 8}	{207.5, 10}	{210, 7}	{212.5, 6}	{215, 5}	{217.5, 6}	{220, 7}	{222.5, 7}	{225, 10}	{227.5, 9}	{230, 7}	{232.5, 11}	{235, 14}	{237.5, 10}	{240, 11}	{242.5, 8}	{245, 9}	{247.5, 8}	{250, 9}	{}	{0, 10}	{2.5, 8}	{5, 8}	{7.5, 8}	{10, 8}	{12.5, 4}	{15, 4}	{17.5, 6}	{20, 4}	{22.5, 5}	{25, 5}	{27.5, 6}	{30, 7}	{32.5, 8}	{35, 7}	{37.5, 8}	{40, 10}	{42.5, 9}	{45, 9}	{47.5, 9}	{50, 10}	{52.5, 11}	{55, 11}	{57.5, 12}	{60, 15}	{62.5, 17}	{65, 13}	{67.5, 13}	{70, 12}	{72.5, 10}	{75, 14}	{77.5, 13}	{80, 14}	{82.5, 17}	{85, 17}	{87.5, 13}	{90, 11}	{92.5, 9}	{95, 8}	{97.5, 11}	{100, 11}	{102.5, 12}	{105, 9}	{107.5, 10}	{110, 7}	{112.5, 7}	{115, 8}	{117.5, 9}	{120, 8}	{122.5, 11}	{125, 14}	{127.5, 12}	{130, 10}	{132.5, 7}	{135, 8}	{137.5, 13}	{140, 12}	{142.5, 9}	{145, 8}	{147.5, 8}	{150, 8}	{152.5, 9}	{155, 11}	{157.5, 12}	{160, 10}	{162.5, 13}	{165, 12}	{167.5, 9}	{170, 12}	{172.5, 12}	{175, 11}	{177.5, 10}	{180, 10}	{182.5, 11}	{185, 8}	{187.5, 5}	{190, 6}	{192.5, 7}	{195, 7}	{197.5, 7}	{200, 7}	{202.5, 10}	{205, 11}	{207.5, 6}	{210, 5}	{212.5, 6}	{215, 8}	{217.5, 8}	{220, 8}	{222.5, 6}	{225, 7}	{227.5, 8}	{230, 9}	{232.5, 6}	{235, 7}	{237.5, 8}	{240, 6}	{242.5, 11}	{245, 11}	{247.5, 10}	{250, 14}	{}	{0, 10}	{2.5, 11}	{5, 10}	{7.5, 10}	{10, 10}	{12.5, 12}	{15, 11}	{17.5, 7}	{20, 6}	{22.5, 9}	{25, 10}	{27.5, 11}	{30, 11}	{32.5, 10}	{35, 12}	{37.5, 9}	{40, 10}	{42.5, 10}	{45, 13}	{47.5, 14}	{50, 19}	{52.5, 17}	{55, 12}	{57.5, 12}	{60, 14}	{62.5, 16}	{65, 17}	{67.5, 20}	{70, 17}	{72.5, 15}	{75, 13}	{77.5, 12}	{80, 13}	{82.5, 16}	{85, 8}	{87.5, 6}	{90, 4}	{92.5, 5}	{95, 6}	{97.5, 5}	{100, 6}	{102.5, 5}	{105, 8}	{107.5, 6}	{110, 8}	{112.5, 11}	{115, 10}	{117.5, 9}	{120, 12}	{122.5, 16}	{125, 14}	{127.5, 12}	{130, 14}	{132.5, 14}	{135, 19}	{137.5, 19}	{140, 21}	{142.5, 19}	{145, 13}	{147.5, 12}	{150, 11}	{152.5, 13}	{155, 11}	{157.5, 14}	{160, 10}	{162.5, 11}	{165, 11}	{167.5, 12}	{170, 9}	{172.5, 9}	{175, 11}	{177.5, 11}	{180, 6}	{182.5, 6}	{185, 4}	{187.5, 3}	{190, 4}	{192.5, 4}	{195, 5}	{197.5, 7}	{200, 4}	{202.5, 7}	{205, 9}	{207.5, 10}	{210, 10}	{212.5, 8}	{215, 7}	{217.5, 6}	{220, 8}	{222.5, 9}	{225, 9}	{227.5, 9}	{230, 9}	{232.5, 7}	{235, 9}	{237.5, 8}	{240, 12}	{242.5, 10}	{245, 15}	{247.5, 17}	{250, 17}	{}	{0, 10}	{2.5, 12}	{5, 13}	{7.5, 12}	{10, 8}	{12.5, 7}	{15, 12}	{17.5, 12}	{20, 14}	{22.5, 12}	{25, 13}	{27.5, 15}	{30, 12}	{32.5, 12}	{35, 11}	{37.5, 11}	{40, 8}	{42.5, 7}	{45, 7}	{47.5, 9}	{50, 9}	{52.5, 11}	{55, 12}	{57.5, 10}	{60, 11}	{62.5, 11}	{65, 13}	{67.5, 10}	{70, 8}	{72.5, 8}	{75, 6}	{77.5, 5}	{80, 6}	{82.5, 11}	{85, 11}	{87.5, 8}	{90, 10}	{92.5, 13}	{95, 10}	{97.5, 12}	{100, 14}	{102.5, 10}	{105, 10}	{107.5, 14}	{110, 13}	{112.5, 12}	{115, 17}	{117.5, 16}	{120, 10}	{122.5, 14}	{125, 11}	{127.5, 12}	{130, 13}	{132.5, 13}	{135, 8}	{137.5, 15}	{140, 14}	{142.5, 15}	{145, 19}	{147.5, 15}	{150, 15}	{152.5, 13}	{155, 6}	{157.5, 5}	{160, 6}	{162.5, 5}	{165, 5}	{167.5, 6}	{170, 6}	{172.5, 7}	{175, 8}	{177.5, 9}	{180, 10}	{182.5, 10}	{185, 9}	{187.5, 9}	{190, 10}	{192.5, 8}	{195, 9}	{197.5, 11}	{200, 13}	{202.5, 12}	{205, 12}	{207.5, 9}	{210, 10}	{212.5, 11}	{215, 14}	{217.5, 15}	{220, 12}	{222.5, 14}	{225, 12}	{227.5, 15}	{230, 15}	{232.5, 19}	{235, 18}	{237.5, 16}	{240, 12}	{242.5, 12}	{245, 12}	{247.5, 7}	{250, 8}	{}	{0, 10}	{2.5, 9}	{5, 9}	{7.5, 12}	{10, 11}	{12.5, 12}	{15, 10}	{17.5, 9}	{20, 10}	{22.5, 15}	{25, 15}	{27.5, 15}	{30, 10}	{32.5, 14}	{35, 15}	{37.5, 16}	{40, 12}	{42.5, 12}	{45, 12}	{47.5, 12}	{50, 16}	{52.5, 16}	{55, 16}	{57.5, 16}	{60, 15}	{62.5, 11}	{65, 11}	{67.5, 11}	{70, 12}	{72.5, 7}	{75, 8}	{77.5, 9}	{80, 7}	{82.5, 10}	{85, 6}	{87.5, 9}	{90, 8}	{92.5, 9}	{95, 7}	{97.5, 6}	{100, 9}	{102.5, 8}	{105, 5}	{107.5, 5}	{110, 4}	{112.5, 7}	{115, 7}	{117.5, 8}	{120, 8}	{122.5, 8}	{125, 7}	{127.5, 8}	{130, 6}	{132.5, 6}	{135, 6}	{137.5, 5}	{140, 5}	{142.5, 6}	{145, 7}	{147.5, 6}	{150, 7}	{152.5, 7}	{155, 5}	{157.5, 9}	{160, 11}	{162.5, 11}	{165, 10}	{167.5, 10}	{170, 8}	{172.5, 7}	{175, 7}	{177.5, 6}	{180, 8}	{182.5, 9}	{185, 10}	{187.5, 10}	{190, 7}	{192.5, 7}	{195, 6}	{197.5, 7}	{200, 8}	{202.5, 7}	{205, 10}	{207.5, 9}	{210, 10}	{212.5, 9}	{215, 10}	{217.5, 11}	{220, 13}	{222.5, 13}	{225, 11}	{227.5, 9}	{230, 14}	{232.5, 15}	{235, 12}	{237.5, 10}	{240, 8}	{242.5, 11}	{245, 10}	{247.5, 9}	{250, 11}	{}	{0, 10}	{2.5, 7}	{5, 7}	{7.5, 7}	{10, 7}	{12.5, 8}	{15, 8}	{17.5, 9}	{20, 9}	{22.5, 11}	{25, 10}	{27.5, 12}	{30, 12}	{32.5, 15}	{35, 14}	{37.5, 16}	{40, 16}	{42.5, 14}	{45, 13}	{47.5, 14}	{50, 13}	{52.5, 14}	{55, 16}	{57.5, 17}	{60, 19}	{62.5, 15}	{65, 13}	{67.5, 17}	{70, 14}	{72.5, 13}	{75, 9}	{77.5, 7}	{80, 6}	{82.5, 6}	{85, 6}	{87.5, 6}	{90, 7}	{92.5, 7}	{95, 11}	{97.5, 13}	{100, 12}	{102.5, 9}	{105, 10}	{107.5, 10}	{110, 9}	{112.5, 6}	{115, 7}	{117.5, 11}	{120, 8}	{122.5, 13}	{125, 8}	{127.5, 8}	{130, 8}	{132.5, 10}	{135, 10}	{137.5, 6}	{140, 9}	{142.5, 9}	{145, 8}	{147.5, 8}	{150, 4}	{152.5, 8}	{155, 11}	{157.5, 13}	{160, 14}	{162.5, 11}	{165, 8}	{167.5, 7}	{170, 7}	{172.5, 6}	{175, 8}	{177.5, 8}	{180, 7}	{182.5, 5}	{185, 5}	{187.5, 3}	{190, 2}	{192.5, 2}	{195, 3}	{197.5, 6}	{200, 6}	{202.5, 9}	{205, 6}	{207.5, 8}	{210, 13}	{212.5, 14}	{215, 13}	{217.5, 13}	{220, 10}	{222.5, 11}	{225, 8}	{227.5, 12}	{230, 11}	{232.5, 9}	{235, 8}	{237.5, 10}	{240, 9}	{242.5, 10}	{245, 12}	{247.5, 12}	{250, 11}	{}	{0, 10}	{2.5, 11}	{5, 9}	{7.5, 9}	{10, 7}	{12.5, 10}	{15, 12}	{17.5, 9}	{20, 9}	{22.5, 9}	{25, 10}	{27.5, 7}	{30, 4}	{32.5, 6}	{35, 8}	{37.5, 6}	{40, 6}	{42.5, 3}	{45, 7}	{47.5, 9}	{50, 11}	{52.5, 9}	{55, 8}	{57.5, 9}	{60, 8}	{62.5, 11}	{65, 11}	{67.5, 16}	{70, 14}	{72.5, 12}	{75, 9}	{77.5, 13}	{80, 10}	{82.5, 10}	{85, 11}	{87.5, 11}	{90, 11}	{92.5, 10}	{95, 10}	{97.5, 11}	{100, 10}	{102.5, 12}	{105, 10}	{107.5, 7}	{110, 8}	{112.5, 8}	{115, 9}	{117.5, 5}	{120, 6}	{122.5, 4}	{125, 9}	{127.5, 8}	{130, 8}	{132.5, 8}	{135, 8}	{137.5, 8}	{140, 12}	{142.5, 12}	{145, 14}	{147.5, 9}	{150, 8}	{152.5, 7}	{155, 8}	{157.5, 10}	{160, 10}	{162.5, 11}	{165, 14}	{167.5, 16}	{170, 17}	{172.5, 19}	{175, 15}	{177.5, 13}	{180, 14}	{182.5, 12}	{185, 10}	{187.5, 10}	{190, 8}	{192.5, 7}	{195, 7}	{197.5, 6}	{200, 8}	{202.5, 7}	{205, 6}	{207.5, 9}	{210, 12}	{212.5, 13}	{215, 10}	{217.5, 8}	{220, 6}	{222.5, 4}	{225, 5}	{227.5, 6}	{230, 5}	{232.5, 8}	{235, 9}	{237.5, 8}	{240, 8}	{242.5, 7}	{245, 9}	{247.5, 9}	{250, 12}	{}	{0, 10}	{2.5, 10}	{5, 10}	{7.5, 7}	{10, 9}	{12.5, 11}	{15, 13}	{17.5, 10}	{20, 8}	{22.5, 9}	{25, 9}	{27.5, 9}	{30, 9}	{32.5, 8}	{35, 11}	{37.5, 14}	{40, 16}	{42.5, 19}	{45, 16}	{47.5, 16}	{50, 13}	{52.5, 13}	{55, 13}	{57.5, 12}	{60, 13}	{62.5, 10}	{65, 10}	{67.5, 9}	{70, 12}	{72.5, 9}	{75, 5}	{77.5, 6}	{80, 8}	{82.5, 10}	{85, 6}	{87.5, 8}	{90, 12}	{92.5, 10}	{95, 11}	{97.5, 11}	{100, 10}	{102.5, 7}	{105, 5}	{107.5, 6}	{110, 4}	{112.5, 5}	{115, 8}	{117.5, 7}	{120, 7}	{122.5, 5}	{125, 8}	{127.5, 8}	{130, 10}	{132.5, 11}	{135, 9}	{137.5, 8}	{140, 8}	{142.5, 10}	{145, 9}	{147.5, 10}	{150, 8}	{152.5, 6}	{155, 6}	{157.5, 6}	{160, 7}	{162.5, 6}	{165, 7}	{167.5, 5}	{170, 4}	{172.5, 5}	{175, 6}	{177.5, 6}	{180, 9}	{182.5, 8}	{185, 5}	{187.5, 4}	{190, 5}	{192.5, 5}	{195, 5}	{197.5, 8}	{200, 8}	{202.5, 8}	{205, 10}	{207.5, 10}	{210, 7}	{212.5, 9}	{215, 7}	{217.5, 7}	{220, 7}	{222.5, 5}	{225, 4}	{227.5, 8}	{230, 4}	{232.5, 4}	{235, 5}	{237.5, 7}	{240, 12}	{242.5, 13}	{245, 12}	{247.5, 12}	{250, 12}	{}	{0, 10}	{2.5, 11}	{5, 10}	{7.5, 12}	{10, 15}	{12.5, 12}	{15, 13}	{17.5, 13}	{20, 13}	{22.5, 10}	{25, 7}	{27.5, 9}	{30, 9}	{32.5, 9}	{35, 11}	{37.5, 9}	{40, 9}	{42.5, 9}	{45, 12}	{47.5, 11}	{50, 9}	{52.5, 12}	{55, 10}	{57.5, 10}	{60, 6}	{62.5, 6}	{65, 6}	{67.5, 4}	{70, 5}	{72.5, 6}	{75, 8}	{77.5, 8}	{80, 8}	{82.5, 7}	{85, 7}	{87.5, 10}	{90, 9}	{92.5, 10}	{95, 9}	{97.5, 9}	{100, 8}	{102.5, 7}	{105, 8}	{107.5, 9}	{110, 9}	{112.5, 9}	{115, 7}	{117.5, 6}	{120, 7}	{122.5, 8}	{125, 9}	{127.5, 12}	{130, 13}	{132.5, 15}	{135, 14}	{137.5, 10}	{140, 9}	{142.5, 10}	{145, 12}	{147.5, 12}	{150, 12}	{152.5, 11}	{155, 9}	{157.5, 11}	{160, 14}	{162.5, 7}	{165, 4}	{167.5, 5}	{170, 6}	{172.5, 6}	{175, 10}	{177.5, 6}	{180, 8}	{182.5, 13}	{185, 13}	{187.5, 13}	{190, 14}	{192.5, 15}	{195, 13}	{197.5, 14}	{200, 16}	{202.5, 13}	{205, 14}	{207.5, 16}	{210, 16}	{212.5, 14}	{215, 12}	{217.5, 12}	{220, 12}	{222.5, 11}	{225, 14}	{227.5, 14}	{230, 14}	{232.5, 20}	{235, 16}	{237.5, 14}	{240, 13}	{242.5, 9}	{245, 9}	{247.5, 8}	{250, 7}	{}	{0, 10}	{2.5, 13}	{5, 12}	{7.5, 12}	{10, 8}	{12.5, 11}	{15, 15}	{17.5, 14}	{20, 10}	{22.5, 9}	{25, 12}	{27.5, 8}	{30, 12}	{32.5, 14}	{35, 14}	{37.5, 14}	{40, 12}	{42.5, 12}	{45, 11}	{47.5, 11}	{50, 12}	{52.5, 13}	{55, 11}	{57.5, 14}	{60, 14}	{62.5, 15}	{65, 10}	{67.5, 11}	{70, 10}	{72.5, 10}	{75, 7}	{77.5, 7}	{80, 8}	{82.5, 8}	{85, 9}	{87.5, 9}	{90, 10}	{92.5, 8}	{95, 6}	{97.5, 9}	{100, 11}	{102.5, 12}	{105, 8}	{107.5, 9}	{110, 9}	{112.5, 9}	{115, 8}	{117.5, 8}	{120, 6}	{122.5, 9}	{125, 10}	{127.5, 6}	{130, 7}	{132.5, 8}	{135, 9}	{137.5, 11}	{140, 9}	{142.5, 11}	{145, 12}	{147.5, 12}	{150, 12}	{152.5, 14}	{155, 16}	{157.5, 15}	{160, 15}	{162.5, 15}	{165, 14}	{167.5, 14}	{170, 10}	{172.5, 9}	{175, 10}	{177.5, 9}	{180, 9}	{182.5, 9}	{185, 6}	{187.5, 7}	{190, 10}	{192.5, 11}	{195, 8}	{197.5, 6}	{200, 6}	{202.5, 8}	{205, 9}	{207.5, 11}	{210, 11}	{212.5, 10}	{215, 11}	{217.5, 14}	{220, 8}	{222.5, 7}	{225, 5}	{227.5, 6}	{230, 6}	{232.5, 7}	{235, 9}	{237.5, 8}	{240, 9}	{242.5, 5}	{245, 7}	{247.5, 5}	{250, 6}	{}	{0, 10}	{2.5, 8}	{5, 8}	{7.5, 6}	{10, 6}	{12.5, 11}	{15, 11}	{17.5, 7}	{20, 10}	{22.5, 9}	{25, 8}	{27.5, 5}	{30, 9}	{32.5, 10}	{35, 6}	{37.5, 6}	{40, 10}	{42.5, 12}	{45, 13}	{47.5, 14}	{50, 12}	{52.5, 11}	{55, 10}	{57.5, 9}	{60, 8}	{62.5, 12}	{65, 14}	{67.5, 19}	{70, 16}	{72.5, 15}	{75, 13}	{77.5, 12}	{80, 11}	{82.5, 10}	{85, 14}	{87.5, 15}	{90, 15}	{92.5, 11}	{95, 11}	{97.5, 12}	{100, 11}	{102.5, 10}	{105, 9}	{107.5, 8}	{110, 11}	{112.5, 9}	{115, 6}	{117.5, 5}	{120, 6}	{122.5, 9}	{125, 10}	{127.5, 6}	{130, 6}	{132.5, 9}	{135, 10}	{137.5, 11}	{140, 12}	{142.5, 13}	{145, 15}	{147.5, 12}	{150, 11}	{152.5, 11}	{155, 10}	{157.5, 8}	{160, 10}	{162.5, 11}	{165, 10}	{167.5, 11}	{170, 8}	{172.5, 7}	{175, 8}	{177.5, 11}	{180, 9}	{182.5, 10}	{185, 10}	{187.5, 11}	{190, 10}	{192.5, 6}	{195, 6}	{197.5, 6}	{200, 8}	{202.5, 9}	{205, 7}	{207.5, 8}	{210, 12}	{212.5, 14}	{215, 14}	{217.5, 13}	{220, 13}	{222.5, 12}	{225, 10}	{227.5, 11}	{230, 12}	{232.5, 9}	{235, 6}	{237.5, 6}	{240, 8}	{242.5, 9}	{245, 12}	{247.5, 10}	{250, 7}	{}	{0, 10}	{2.5, 12}	{5, 12}	{7.5, 13}	{10, 11}	{12.5, 10}	{15, 9}	{17.5, 7}	{20, 8}	{22.5, 10}	{25, 9}	{27.5, 11}	{30, 8}	{32.5, 11}	{35, 11}	{37.5, 9}	{40, 10}	{42.5, 11}	{45, 5}	{47.5, 6}	{50, 3}	{52.5, 6}	{55, 10}	{57.5, 11}	{60, 10}	{62.5, 10}	{65, 10}	{67.5, 9}	{70, 7}	{72.5, 9}	{75, 8}	{77.5, 8}	{80, 10}	{82.5, 13}	{85, 13}	{87.5, 11}	{90, 13}	{92.5, 14}	{95, 12}	{97.5, 13}	{100, 17}	{102.5, 13}	{105, 11}	{107.5, 10}	{110, 11}	{112.5, 11}	{115, 10}	{117.5, 12}	{120, 13}	{122.5, 13}	{125, 12}	{127.5, 9}	{130, 12}	{132.5, 10}	{135, 9}	{137.5, 10}	{140, 10}	{142.5, 9}	{145, 9}	{147.5, 10}	{150, 10}	{152.5, 12}	{155, 9}	{157.5, 8}	{160, 9}	{162.5, 8}	{165, 8}	{167.5, 7}	{170, 4}	{172.5, 6}	{175, 8}	{177.5, 9}	{180, 12}	{182.5, 10}	{185, 11}	{187.5, 10}	{190, 8}	{192.5, 8}	{195, 11}	{197.5, 12}	{200, 9}	{202.5, 12}	{205, 9}	{207.5, 10}	{210, 12}	{212.5, 7}	{215, 14}	{217.5, 10}	{220, 9}	{222.5, 8}	{225, 4}	{227.5, 6}	{230, 7}	{232.5, 6}	{235, 5}	{237.5, 7}	{240, 8}	{242.5, 8}	{245, 7}	{247.5, 8}	{250, 8}	{}	{0, 10}	{2.5, 10}	{5, 11}	{7.5, 12}	{10, 12}	{12.5, 11}	{15, 11}	{17.5, 9}	{20, 9}	{22.5, 7}	{25, 10}	{27.5, 10}	{30, 11}	{32.5, 10}	{35, 9}	{37.5, 12}	{40, 15}	{42.5, 10}	{45, 10}	{47.5, 10}	{50, 8}	{52.5, 10}	{55, 8}	{57.5, 6}	{60, 10}	{62.5, 11}	{65, 8}	{67.5, 9}	{70, 13}	{72.5, 8}	{75, 8}	{77.5, 8}	{80, 9}	{82.5, 8}	{85, 8}	{87.5, 8}	{90, 10}	{92.5, 10}	{95, 13}	{97.5, 10}	{100, 13}	{102.5, 10}	{105, 10}	{107.5, 9}	{110, 11}	{112.5, 10}	{115, 12}	{117.5, 10}	{120, 11}	{122.5, 13}	{125, 12}	{127.5, 13}	{130, 14}	{132.5, 16}	{135, 13}	{137.5, 12}	{140, 13}	{142.5, 11}	{145, 8}	{147.5, 8}	{150, 10}	{152.5, 10}	{155, 14}	{157.5, 13}	{160, 14}	{162.5, 13}	{165, 12}	{167.5, 15}	{170, 15}	{172.5, 17}	{175, 18}	{177.5, 16}	{180, 10}	{182.5, 10}	{185, 11}	{187.5, 11}	{190, 12}	{192.5, 10}	{195, 11}	{197.5, 10}	{200, 10}	{202.5, 7}	{205, 7}	{207.5, 4}	{210, 5}	{212.5, 6}	{215, 6}	{217.5, 8}	{220, 7}	{222.5, 11}	{225, 11}	{227.5, 15}	{230, 17}	{232.5, 14}	{235, 17}	{237.5, 17}	{240, 15}	{242.5, 17}	{245, 20}	{247.5, 17}	{250, 13}	{}	{0, 10}	{2.5, 12}	{5, 9}	{7.5, 7}	{10, 11}	{12.5, 11}	{15, 11}	{17.5, 14}	{20, 15}	{22.5, 15}	{25, 13}	{27.5, 11}	{30, 12}	{32.5, 13}	{35, 9}	{37.5, 7}	{40, 7}	{42.5, 8}	{45, 5}	{47.5, 7}	{50, 8}	{52.5, 13}	{55, 13}	{57.5, 15}	{60, 13}	{62.5, 12}	{65, 12}	{67.5, 10}	{70, 9}	{72.5, 11}	{75, 13}	{77.5, 14}	{80, 17}	{82.5, 19}	{85, 18}	{87.5, 17}	{90, 13}	{92.5, 14}	{95, 12}	{97.5, 10}	{100, 7}	{102.5, 7}	{105, 5}	{107.5, 8}	{110, 11}	{112.5, 11}	{115, 8}	{117.5, 6}	{120, 7}	{122.5, 8}	{125, 11}	{127.5, 13}	{130, 13}	{132.5, 11}	{135, 9}	{137.5, 12}	{140, 12}	{142.5, 15}	{145, 15}	{147.5, 13}	{150, 13}	{152.5, 12}	{155, 10}	{157.5, 12}	{160, 14}	{162.5, 12}	{165, 9}	{167.5, 10}	{170, 8}	{172.5, 10}	{175, 9}	{177.5, 9}	{180, 9}	{182.5, 8}	{185, 10}	{187.5, 13}	{190, 11}	{192.5, 10}	{195, 6}	{197.5, 4}	{200, 5}	{202.5, 6}	{205, 6}	{207.5, 9}	{210, 10}	{212.5, 7}	{215, 8}	{217.5, 9}	{220, 6}	{222.5, 7}	{225, 5}	{227.5, 6}	{230, 5}	{232.5, 5}	{235, 4}	{237.5, 10}	{240, 13}	{242.5, 13}	{245, 18}	{247.5, 20}	{250, 19}	{}	{0, 10}	{2.5, 13}	{5, 12}	{7.5, 12}	{10, 13}	{12.5, 14}	{15, 11}	{17.5, 11}	{20, 8}	{22.5, 8}	{25, 9}	{27.5, 13}	{30, 11}	{32.5, 8}	{35, 8}	{37.5, 9}	{40, 6}	{42.5, 11}	{45, 9}	{47.5, 9}	{50, 9}	{52.5, 10}	{55, 8}	{57.5, 7}	{60, 7}	{62.5, 5}	{65, 4}	{67.5, 10}	{70, 10}	{72.5, 12}	{75, 12}	{77.5, 11}	{80, 13}	{82.5, 15}	{85, 9}	{87.5, 8}	{90, 6}	{92.5, 5}	{95, 7}	{97.5, 7}	{100, 10}	{102.5, 8}	{105, 9}	{107.5, 12}	{110, 9}	{112.5, 7}	{115, 8}	{117.5, 11}	{120, 8}	{122.5, 8}	{125, 9}	{127.5, 10}	{130, 8}	{132.5, 8}	{135, 9}	{137.5, 8}	{140, 13}	{142.5, 15}	{145, 14}	{147.5, 18}	{150, 18}	{152.5, 14}	{155, 11}	{157.5, 12}	{160, 9}	{162.5, 11}	{165, 8}	{167.5, 6}	{170, 12}	{172.5, 10}	{175, 11}	{177.5, 10}	{180, 9}	{182.5, 6}	{185, 8}	{187.5, 12}	{190, 12}	{192.5, 12}	{195, 11}	{197.5, 10}	{200, 10}	{202.5, 9}	{205, 8}	{207.5, 9}	{210, 10}	{212.5, 9}	{215, 8}	{217.5, 11}	{220, 12}	{222.5, 13}	{225, 11}	{227.5, 8}	{230, 9}	{232.5, 7}	{235, 7}	{237.5, 8}	{240, 8}	{242.5, 9}	{245, 8}	{247.5, 13}	{250, 13}	{}	{0, 10}	{2.5, 10}	{5, 11}	{7.5, 12}	{10, 12}	{12.5, 8}	{15, 7}	{17.5, 7}	{20, 10}	{22.5, 9}	{25, 8}	{27.5, 10}	{30, 10}	{32.5, 11}	{35, 12}	{37.5, 13}	{40, 12}	{42.5, 14}	{45, 13}	{47.5, 14}	{50, 13}	{52.5, 10}	{55, 7}	{57.5, 5}	{60, 8}	{62.5, 6}	{65, 8}	{67.5, 7}	{70, 9}	{72.5, 10}	{75, 9}	{77.5, 11}	{80, 9}	{82.5, 8}	{85, 10}	{87.5, 13}	{90, 10}	{92.5, 9}	{95, 9}	{97.5, 11}	{100, 8}	{102.5, 10}	{105, 10}	{107.5, 9}	{110, 8}	{112.5, 9}	{115, 6}	{117.5, 5}	{120, 5}	{122.5, 6}	{125, 4}	{127.5, 6}	{130, 6}	{132.5, 7}	{135, 8}	{137.5, 5}	{140, 4}	{142.5, 6}	{145, 7}	{147.5, 5}	{150, 5}	{152.5, 5}	{155, 5}	{157.5, 9}	{160, 9}	{162.5, 7}	{165, 13}	{167.5, 11}	{170, 11}	{172.5, 9}	{175, 8}	{177.5, 9}	{180, 7}	{182.5, 6}	{185, 8}	{187.5, 9}	{190, 11}	{192.5, 12}	{195, 10}	{197.5, 11}	{200, 12}	{202.5, 11}	{205, 11}	{207.5, 9}	{210, 5}	{212.5, 6}	{215, 6}	{217.5, 5}	{220, 7}	{222.5, 8}	{225, 9}	{227.5, 7}	{230, 9}	{232.5, 11}	{235, 12}	{237.5, 9}	{240, 10}	{242.5, 9}	{245, 8}	{247.5, 8}	{250, 8}	{}	{0, 10}	{2.5, 7}	{5, 7}	{7.5, 7}	{10, 6}	{12.5, 7}	{15, 9}	{17.5, 10}	{20, 9}	{22.5, 10}	{25, 10}	{27.5, 9}	{30, 11}	{32.5, 10}	{35, 7}	{37.5, 7}	{40, 5}	{42.5, 8}	{45, 9}	{47.5, 12}	{50, 11}	{52.5, 8}	{55, 8}	{57.5, 9}	{60, 8}	{62.5, 9}	{65, 10}	{67.5, 11}	{70, 5}	{72.5, 7}	{75, 7}	{77.5, 7}	{80, 10}	{82.5, 8}	{85, 7}	{87.5, 6}	{90, 11}	{92.5, 11}	{95, 9}	{97.5, 10}	{100, 11}	{102.5, 11}	{105, 10}	{107.5, 10}	{110, 10}	{112.5, 8}	{115, 7}	{117.5, 8}	{120, 10}	{122.5, 11}	{125, 12}	{127.5, 10}	{130, 7}	{132.5, 6}	{135, 8}	{137.5, 8}	{140, 10}	{142.5, 6}	{145, 6}	{147.5, 10}	{150, 8}	{152.5, 7}	{155, 9}	{157.5, 8}	{160, 11}	{162.5, 12}	{165, 12}	{167.5, 11}	{170, 11}	{172.5, 9}	{175, 9}	{177.5, 11}	{180, 14}	{182.5, 11}	{185, 7}	{187.5, 6}	{190, 7}	{192.5, 7}	{195, 7}	{197.5, 6}	{200, 8}	{202.5, 11}	{205, 12}	{207.5, 9}	{210, 10}	{212.5, 10}	{215, 11}	{217.5, 11}	{220, 10}	{222.5, 8}	{225, 7}	{227.5, 7}	{230, 7}	{232.5, 3}	{235, 6}	{237.5, 8}	{240, 8}	{242.5, 9}	{245, 9}	{247.5, 12}	{250, 13}	{}	{0, 10}	{2.5, 11}	{5, 9}	{7.5, 7}	{10, 7}	{12.5, 6}	{15, 7}	{17.5, 7}	{20, 8}	{22.5, 7}	{25, 7}	{27.5, 7}	{30, 6}	{32.5, 7}	{35, 8}	{37.5, 9}	{40, 9}	{42.5, 7}	{45, 9}	{47.5, 7}	{50, 5}	{52.5, 7}	{55, 7}	{57.5, 9}	{60, 11}	{62.5, 8}	{65, 8}	{67.5, 8}	{70, 10}	{72.5, 11}	{75, 13}	{77.5, 13}	{80, 14}	{82.5, 11}	{85, 11}	{87.5, 10}	{90, 13}	{92.5, 10}	{95, 9}	{97.5, 13}	{100, 11}	{102.5, 9}	{105, 10}	{107.5, 11}	{110, 14}	{112.5, 14}	{115, 14}	{117.5, 11}	{120, 11}	{122.5, 11}	{125, 10}	{127.5, 10}	{130, 10}	{132.5, 7}	{135, 11}	{137.5, 11}	{140, 12}	{142.5, 14}	{145, 12}	{147.5, 10}	{150, 13}	{152.5, 11}	{155, 12}	{157.5, 16}	{160, 16}	{162.5, 13}	{165, 11}	{167.5, 7}	{170, 9}	{172.5, 7}	{175, 7}	{177.5, 8}	{180, 10}	{182.5, 12}	{185, 12}	{187.5, 16}	{190, 16}	{192.5, 12}	{195, 9}	{197.5, 7}	{200, 11}	{202.5, 11}	{205, 11}	{207.5, 7}	{210, 4}	{212.5, 5}	{215, 5}	{217.5, 7}	{220, 7}	{222.5, 8}	{225, 11}	{227.5, 8}	{230, 10}	{232.5, 9}	{235, 7}	{237.5, 7}	{240, 7}	{242.5, 7}	{245, 6}	{247.5, 11}	{250, 12}	{}	{0, 10}	{2.5, 10}	{5, 9}	{7.5, 11}	{10, 13}	{12.5, 13}	{15, 13}	{17.5, 12}	{20, 13}	{22.5, 13}	{25, 12}	{27.5, 12}	{30, 11}	{32.5, 10}	{35, 9}	{37.5, 11}	{40, 12}	{42.5, 14}	{45, 11}	{47.5, 9}	{50, 9}	{52.5, 9}	{55, 10}	{57.5, 12}	{60, 12}	{62.5, 12}	{65, 13}	{67.5, 11}	{70, 11}	{72.5, 13}	{75, 9}	{77.5, 11}	{80, 9}	{82.5, 9}	{85, 8}	{87.5, 10}	{90, 13}	{92.5, 14}	{95, 13}	{97.5, 12}	{100, 11}	{102.5, 10}	{105, 11}	{107.5, 12}	{110, 8}	{112.5, 8}	{115, 8}	{117.5, 7}	{120, 7}	{122.5, 7}	{125, 13}	{127.5, 11}	{130, 11}	{132.5, 12}	{135, 9}	{137.5, 8}	{140, 8}	{142.5, 9}	{145, 11}	{147.5, 11}	{150, 11}	{152.5, 10}	{155, 11}	{157.5, 14}	{160, 12}	{162.5, 13}	{165, 11}	{167.5, 12}	{170, 11}	{172.5, 9}	{175, 10}	{177.5, 6}	{180, 5}	{182.5, 7}	{185, 7}	{187.5, 13}	{190, 11}	{192.5, 8}	{195, 8}	{197.5, 8}	{200, 8}	{202.5, 12}	{205, 13}	{207.5, 12}	{210, 11}	{212.5, 9}	{215, 13}	{217.5, 17}	{220, 13}	{222.5, 11}	{225, 11}	{227.5, 6}	{230, 5}	{232.5, 5}	{235, 7}	{237.5, 10}	{240, 13}	{242.5, 10}	{245, 8}	{247.5, 10}	{250, 11}	{}	{0, 10}	{2.5, 11}	{5, 11}	{7.5, 8}	{10, 13}	{12.5, 13}	{15, 11}	{17.5, 10}	{20, 11}	{22.5, 11}	{25, 9}	{27.5, 10}	{30, 10}	{32.5, 10}	{35, 10}	{37.5, 8}	{40, 9}	{42.5, 10}	{45, 9}	{47.5, 7}	{50, 7}	{52.5, 11}	{55, 11}	{57.5, 10}	{60, 9}	{62.5, 6}	{65, 7}	{67.5, 6}	{70, 5}	{72.5, 6}	{75, 5}	{77.5, 6}	{80, 4}	{82.5, 9}	{85, 6}	{87.5, 8}	{90, 9}	{92.5, 9}	{95, 7}	{97.5, 9}	{100, 8}	{102.5, 8}	{105, 9}	{107.5, 9}	{110, 10}	{112.5, 11}	{115, 11}	{117.5, 13}	{120, 11}	{122.5, 9}	{125, 6}	{127.5, 7}	{130, 5}	{132.5, 6}	{135, 5}	{137.5, 6}	{140, 5}	{142.5, 6}	{145, 6}	{147.5, 6}	{150, 5}	{152.5, 7}	{155, 8}	{157.5, 7}	{160, 11}	{162.5, 11}	{165, 8}	{167.5, 7}	{170, 5}	{172.5, 7}	{175, 8}	{177.5, 6}	{180, 5}	{182.5, 4}	{185, 8}	{187.5, 6}	{190, 8}	{192.5, 8}	{195, 10}	{197.5, 8}	{200, 6}	{202.5, 7}	{205, 12}	{207.5, 9}	{210, 7}	{212.5, 10}	{215, 9}	{217.5, 9}	{220, 6}	{222.5, 7}	{225, 6}	{227.5, 7}	{230, 8}	{232.5, 7}	{235, 9}	{237.5, 10}	{240, 14}	{242.5, 10}	{245, 9}	{247.5, 8}	{250, 9}	{}	{0, 10}	{2.5, 10}	{5, 7}	{7.5, 6}	{10, 3}	{12.5, 3}	{15, 5}	{17.5, 3}	{20, 1}	{22.5, 1}	{25, 2}	{27.5, 8}	{30, 6}	{32.5, 6}	{35, 8}	{37.5, 7}	{40, 9}	{42.5, 10}	{45, 9}	{47.5, 8}	{50, 10}	{52.5, 9}	{55, 11}	{57.5, 11}	{60, 11}	{62.5, 11}	{65, 12}	{67.5, 15}	{70, 16}	{72.5, 14}	{75, 13}	{77.5, 11}	{80, 15}	{82.5, 13}	{85, 14}	{87.5, 11}	{90, 9}	{92.5, 12}	{95, 14}	{97.5, 11}	{100, 13}	{102.5, 9}	{105, 9}	{107.5, 11}	{110, 11}	{112.5, 7}	{115, 8}	{117.5, 8}	{120, 7}	{122.5, 6}	{125, 8}	{127.5, 10}	{130, 7}	{132.5, 7}	{135, 7}	{137.5, 6}	{140, 8}	{142.5, 9}	{145, 12}	{147.5, 11}	{150, 12}	{152.5, 11}	{155, 12}	{157.5, 11}	{160, 12}	{162.5, 13}	{165, 10}	{167.5, 14}	{170, 15}	{172.5, 14}	{175, 12}	{177.5, 10}	{180, 9}	{182.5, 9}	{185, 10}	{187.5, 10}	{190, 10}	{192.5, 14}	{195, 10}	{197.5, 10}	{200, 10}	{202.5, 7}	{205, 7}	{207.5, 5}	{210, 8}	{212.5, 12}	{215, 12}	{217.5, 11}	{220, 10}	{222.5, 9}	{225, 15}	{227.5, 14}	{230, 15}	{232.5, 9}	{235, 12}	{237.5, 10}	{240, 11}	{242.5, 10}	{245, 9}	{247.5, 9}	{250, 8}	{}	{0, 10}	{2.5, 9}	{5, 6}	{7.5, 4}	{10, 9}	{12.5, 8}	{15, 10}	{17.5, 10}	{20, 7}	{22.5, 6}	{25, 6}	{27.5, 6}	{30, 8}	{32.5, 10}	{35, 9}	{37.5, 12}	{40, 11}	{42.5, 14}	{45, 13}	{47.5, 11}	{50, 10}	{52.5, 8}	{55, 9}	{57.5, 5}	{60, 5}	{62.5, 6}	{65, 8}	{67.5, 8}	{70, 9}	{72.5, 10}	{75, 11}	{77.5, 10}	{80, 12}	{82.5, 13}	{85, 13}	{87.5, 15}	{90, 14}	{92.5, 8}	{95, 7}	{97.5, 9}	{100, 8}	{102.5, 10}	{105, 8}	{107.5, 9}	{110, 6}	{112.5, 7}	{115, 5}	{117.5, 8}	{120, 5}	{122.5, 5}	{125, 6}	{127.5, 4}	{130, 6}	{132.5, 7}	{135, 11}	{137.5, 10}	{140, 11}	{142.5, 10}	{145, 11}	{147.5, 8}	{150, 10}	{152.5, 9}	{155, 9}	{157.5, 12}	{160, 9}	{162.5, 11}	{165, 10}	{167.5, 12}	{170, 6}	{172.5, 5}	{175, 8}	{177.5, 7}	{180, 8}	{182.5, 8}	{185, 10}	{187.5, 7}	{190, 8}	{192.5, 9}	{195, 10}	{197.5, 9}	{200, 11}	{202.5, 11}	{205, 13}	{207.5, 12}	{210, 12}	{212.5, 10}	{215, 10}	{217.5, 8}	{220, 10}	{222.5, 11}	{225, 9}	{227.5, 8}	{230, 13}	{232.5, 11}	{235, 10}	{237.5, 12}	{240, 12}	{242.5, 16}	{245, 16}	{247.5, 16}	{250, 14}	{}	{0, 10}	{2.5, 9}	{5, 8}	{7.5, 13}	{10, 17}	{12.5, 14}	{15, 17}	{17.5, 11}	{20, 9}	{22.5, 9}	{25, 9}	{27.5, 11}	{30, 13}	{32.5, 11}	{35, 15}	{37.5, 12}	{40, 14}	{42.5, 14}	{45, 12}	{47.5, 14}	{50, 14}	{52.5, 13}	{55, 15}	{57.5, 9}	{60, 11}	{62.5, 12}	{65, 13}	{67.5, 12}	{70, 9}	{72.5, 7}	{75, 7}	{77.5, 6}	{80, 9}	{82.5, 10}	{85, 11}	{87.5, 12}	{90, 14}	{92.5, 13}	{95, 13}	{97.5, 11}	{100, 10}	{102.5, 13}	{105, 12}	{107.5, 12}	{110, 13}	{112.5, 15}	{115, 15}	{117.5, 16}	{120, 12}	{122.5, 10}	{125, 9}	{127.5, 11}	{130, 9}	{132.5, 10}	{135, 8}	{137.5, 7}	{140, 8}	{142.5, 12}	{145, 12}	{147.5, 10}	{150, 11}	{152.5, 13}	{155, 11}	{157.5, 11}	{160, 8}	{162.5, 8}	{165, 10}	{167.5, 10}	{170, 12}	{172.5, 8}	{175, 7}	{177.5, 6}	{180, 10}	{182.5, 9}	{185, 7}	{187.5, 7}	{190, 6}	{192.5, 6}	{195, 8}	{197.5, 9}	{200, 8}	{202.5, 9}	{205, 12}	{207.5, 12}	{210, 15}	{212.5, 10}	{215, 13}	{217.5, 12}	{220, 16}	{222.5, 18}	{225, 17}	{227.5, 11}	{230, 11}	{232.5, 11}	{235, 10}	{237.5, 10}	{240, 9}	{242.5, 11}	{245, 9}	{247.5, 7}	{250, 7}	{}	{0, 10}	{2.5, 7}	{5, 8}	{7.5, 9}	{10, 8}	{12.5, 9}	{15, 8}	{17.5, 7}	{20, 10}	{22.5, 9}	{25, 8}	{27.5, 8}	{30, 8}	{32.5, 9}	{35, 5}	{37.5, 6}	{40, 7}	{42.5, 4}	{45, 8}	{47.5, 10}	{50, 12}	{52.5, 11}	{55, 9}	{57.5, 7}	{60, 10}	{62.5, 8}	{65, 10}	{67.5, 11}	{70, 12}	{72.5, 11}	{75, 12}	{77.5, 10}	{80, 8}	{82.5, 8}	{85, 11}	{87.5, 11}	{90, 12}	{92.5, 9}	{95, 11}	{97.5, 6}	{100, 6}	{102.5, 8}	{105, 6}	{107.5, 9}	{110, 7}	{112.5, 9}	{115, 10}	{117.5, 13}	{120, 13}	{122.5, 15}	{125, 15}	{127.5, 17}	{130, 13}	{132.5, 12}	{135, 10}	{137.5, 13}	{140, 15}	{142.5, 12}	{145, 13}	{147.5, 16}	{150, 15}	{152.5, 15}	{155, 13}	{157.5, 11}	{160, 10}	{162.5, 10}	{165, 9}	{167.5, 12}	{170, 9}	{172.5, 9}	{175, 15}	{177.5, 14}	{180, 16}	{182.5, 15}	{185, 15}	{187.5, 15}	{190, 15}	{192.5, 17}	{195, 14}	{197.5, 12}	{200, 12}	{202.5, 12}	{205, 13}	{207.5, 13}	{210, 11}	{212.5, 10}	{215, 9}	{217.5, 11}	{220, 10}	{222.5, 12}	{225, 9}	{227.5, 11}	{230, 14}	{232.5, 12}	{235, 14}	{237.5, 14}	{240, 10}	{242.5, 11}	{245, 12}	{247.5, 12}	{250, 12}	{}	{0, 10}	{2.5, 9}	{5, 6}	{7.5, 4}	{10, 4}	{12.5, 4}	{15, 7}	{17.5, 11}	{20, 10}	{22.5, 11}	{25, 10}	{27.5, 10}	{30, 11}	{32.5, 9}	{35, 11}	{37.5, 9}	{40, 8}	{42.5, 11}	{45, 10}	{47.5, 12}	{50, 11}	{52.5, 10}	{55, 8}	{57.5, 10}	{60, 9}	{62.5, 9}	{65, 9}	{67.5, 6}	{70, 12}	{72.5, 13}	{75, 14}	{77.5, 12}	{80, 11}	{82.5, 10}	{85, 11}	{87.5, 10}	{90, 7}	{92.5, 12}	{95, 8}	{97.5, 9}	{100, 9}	{102.5, 7}	{105, 7}	{107.5, 7}	{110, 7}	{112.5, 8}	{115, 9}	{117.5, 14}	{120, 12}	{122.5, 12}	{125, 11}	{127.5, 6}	{130, 8}	{132.5, 8}	{135, 9}	{137.5, 7}	{140, 7}	{142.5, 12}	{145, 13}	{147.5, 13}	{150, 13}	{152.5, 12}	{155, 9}	{157.5, 11}	{160, 14}	{162.5, 11}	{165, 12}	{167.5, 10}	{170, 13}	{172.5, 14}	{175, 11}	{177.5, 9}	{180, 7}	{182.5, 4}	{185, 5}	{187.5, 7}	{190, 8}	{192.5, 6}	{195, 5}	{197.5, 7}	{200, 13}	{202.5, 12}	{205, 13}	{207.5, 13}	{210, 13}	{212.5, 13}	{215, 12}	{217.5, 14}	{220, 13}	{222.5, 11}	{225, 11}	{227.5, 13}	{230, 11}	{232.5, 13}	{235, 13}	{237.5, 13}	{240, 10}	{242.5, 8}	{245, 8}	{247.5, 10}	{250, 13}	{}	{0, 10}	{2.5, 11}	{5, 7}	{7.5, 7}	{10, 7}	{12.5, 11}	{15, 12}	{17.5, 10}	{20, 9}	{22.5, 10}	{25, 12}	{27.5, 16}	{30, 16}	{32.5, 14}	{35, 17}	{37.5, 14}	{40, 14}	{42.5, 14}	{45, 13}	{47.5, 11}	{50, 11}	{52.5, 13}	{55, 12}	{57.5, 8}	{60, 8}	{62.5, 11}	{65, 9}	{67.5, 9}	{70, 8}	{72.5, 10}	{75, 9}	{77.5, 10}	{80, 9}	{82.5, 9}	{85, 8}	{87.5, 9}	{90, 9}	{92.5, 10}	{95, 8}	{97.5, 9}	{100, 9}	{102.5, 13}	{105, 12}	{107.5, 13}	{110, 16}	{112.5, 22}	{115, 16}	{117.5, 13}	{120, 10}	{122.5, 14}	{125, 12}	{127.5, 13}	{130, 12}	{132.5, 14}	{135, 16}	{137.5, 11}	{140, 8}	{142.5, 8}	{145, 7}	{147.5, 5}	{150, 5}	{152.5, 4}	{155, 5}	{157.5, 7}	{160, 8}	{162.5, 8}	{165, 8}	{167.5, 7}	{170, 6}	{172.5, 8}	{175, 4}	{177.5, 2}	{180, 5}	{182.5, 7}	{185, 9}	{187.5, 9}	{190, 9}	{192.5, 8}	{195, 8}	{197.5, 12}	{200, 13}	{202.5, 12}	{205, 11}	{207.5, 9}	{210, 10}	{212.5, 12}	{215, 10}	{217.5, 8}	{220, 9}	{222.5, 8}	{225, 9}	{227.5, 5}	{230, 9}	{232.5, 7}	{235, 5}	{237.5, 6}	{240, 7}	{242.5, 8}	{245, 5}	{247.5, 3}	{250, 6}	{}	{0, 10}	{2.5, 14}	{5, 11}	{7.5, 10}	{10, 9}	{12.5, 8}	{15, 11}	{17.5, 11}	{20, 12}	{22.5, 15}	{25, 11}	{27.5, 9}	{30, 12}	{32.5, 12}	{35, 15}	{37.5, 18}	{40, 17}	{42.5, 14}	{45, 12}	{47.5, 8}	{50, 9}	{52.5, 11}	{55, 11}	{57.5, 9}	{60, 9}	{62.5, 8}	{65, 11}	{67.5, 8}	{70, 7}	{72.5, 10}	{75, 11}	{77.5, 12}	{80, 12}	{82.5, 10}	{85, 12}	{87.5, 13}	{90, 12}	{92.5, 13}	{95, 12}	{97.5, 10}	{100, 10}	{102.5, 9}	{105, 10}	{107.5, 8}	{110, 9}	{112.5, 12}	{115, 8}	{117.5, 9}	{120, 9}	{122.5, 13}	{125, 10}	{127.5, 12}	{130, 13}	{132.5, 11}	{135, 9}	{137.5, 8}	{140, 11}	{142.5, 11}	{145, 10}	{147.5, 7}	{150, 10}	{152.5, 10}	{155, 10}	{157.5, 8}	{160, 9}	{162.5, 12}	{165, 10}	{167.5, 9}	{170, 11}	{172.5, 9}	{175, 9}	{177.5, 8}	{180, 8}	{182.5, 8}	{185, 8}	{187.5, 10}	{190, 10}	{192.5, 11}	{195, 11}	{197.5, 14}	{200, 12}	{202.5, 12}	{205, 13}	{207.5, 14}	{210, 17}	{212.5, 16}	{215, 13}	{217.5, 11}	{220, 12}	{222.5, 13}	{225, 13}	{227.5, 13}	{230, 15}	{232.5, 10}	{235, 8}	{237.5, 8}	{240, 9}	{242.5, 6}	{245, 8}	{247.5, 9}	{250, 9}	{}	{0, 10}	{2.5, 10}	{5, 7}	{7.5, 7}	{10, 8}	{12.5, 7}	{15, 9}	{17.5, 8}	{20, 9}	{22.5, 9}	{25, 8}	{27.5, 8}	{30, 9}	{32.5, 11}	{35, 14}	{37.5, 10}	{40, 12}	{42.5, 10}	{45, 10}	{47.5, 12}	{50, 16}	{52.5, 12}	{55, 13}	{57.5, 13}	{60, 10}	{62.5, 9}	{65, 8}	{67.5, 8}	{70, 10}	{72.5, 11}	{75, 12}	{77.5, 10}	{80, 7}	{82.5, 5}	{85, 6}	{87.5, 6}	{90, 6}	{92.5, 7}	{95, 4}	{97.5, 6}	{100, 7}	{102.5, 12}	{105, 8}	{107.5, 9}	{110, 8}	{112.5, 10}	{115, 7}	{117.5, 6}	{120, 5}	{122.5, 8}	{125, 9}	{127.5, 11}	{130, 16}	{132.5, 18}	{135, 17}	{137.5, 16}	{140, 10}	{142.5, 11}	{145, 8}	{147.5, 9}	{150, 8}	{152.5, 10}	{155, 11}	{157.5, 10}	{160, 8}	{162.5, 6}	{165, 6}	{167.5, 10}	{170, 10}	{172.5, 8}	{175, 5}	{177.5, 4}	{180, 3}	{182.5, 3}	{185, 5}	{187.5, 6}	{190, 7}	{192.5, 5}	{195, 5}	{197.5, 4}	{200, 5}	{202.5, 6}	{205, 6}	{207.5, 6}	{210, 7}	{212.5, 7}	{215, 7}	{217.5, 9}	{220, 9}	{222.5, 10}	{225, 12}	{227.5, 10}	{230, 11}	{232.5, 9}	{235, 8}	{237.5, 8}	{240, 8}	{242.5, 6}	{245, 7}	{247.5, 6}	{250, 4}	{}	{0, 10}	{2.5, 9}	{5, 11}	{7.5, 9}	{10, 9}	{12.5, 7}	{15, 7}	{17.5, 6}	{20, 6}	{22.5, 8}	{25, 9}	{27.5, 7}	{30, 8}	{32.5, 10}	{35, 9}	{37.5, 10}	{40, 8}	{42.5, 9}	{45, 8}	{47.5, 8}	{50, 10}	{52.5, 11}	{55, 11}	{57.5, 16}	{60, 13}	{62.5, 11}	{65, 8}	{67.5, 18}	{70, 15}	{72.5, 15}	{75, 11}	{77.5, 10}	{80, 10}	{82.5, 6}	{85, 8}	{87.5, 7}	{90, 10}	{92.5, 9}	{95, 9}	{97.5, 8}	{100, 9}	{102.5, 10}	{105, 9}	{107.5, 9}	{110, 12}	{112.5, 14}	{115, 10}	{117.5, 12}	{120, 11}	{122.5, 13}	{125, 13}	{127.5, 11}	{130, 12}	{132.5, 8}	{135, 11}	{137.5, 11}	{140, 12}	{142.5, 13}	{145, 13}	{147.5, 10}	{150, 10}	{152.5, 9}	{155, 6}	{157.5, 8}	{160, 9}	{162.5, 8}	{165, 9}	{167.5, 11}	{170, 8}	{172.5, 9}	{175, 8}	{177.5, 9}	{180, 10}	{182.5, 9}	{185, 11}	{187.5, 11}	{190, 11}	{192.5, 11}	{195, 9}	{197.5, 8}	{200, 8}	{202.5, 8}	{205, 9}	{207.5, 12}	{210, 10}	{212.5, 14}	{215, 17}	{217.5, 12}	{220, 14}	{222.5, 14}	{225, 13}	{227.5, 10}	{230, 9}	{232.5, 8}	{235, 13}	{237.5, 12}	{240, 16}	{242.5, 17}	{245, 13}	{247.5, 12}	{250, 10}	{}	{0, 10}	{2.5, 11}	{5, 11}	{7.5, 8}	{10, 10}	{12.5, 11}	{15, 11}	{17.5, 10}	{20, 12}	{22.5, 10}	{25, 8}	{27.5, 8}	{30, 13}	{32.5, 14}	{35, 14}	{37.5, 9}	{40, 9}	{42.5, 11}	{45, 10}	{47.5, 10}	{50, 11}	{52.5, 11}	{55, 11}	{57.5, 14}	{60, 15}	{62.5, 14}	{65, 14}	{67.5, 9}	{70, 8}	{72.5, 7}	{75, 8}	{77.5, 8}	{80, 10}	{82.5, 9}	{85, 4}	{87.5, 6}	{90, 8}	{92.5, 8}	{95, 9}	{97.5, 12}	{100, 13}	{102.5, 12}	{105, 8}	{107.5, 8}	{110, 6}	{112.5, 7}	{115, 9}	{117.5, 8}	{120, 14}	{122.5, 14}	{125, 15}	{127.5, 16}	{130, 14}	{132.5, 15}	{135, 12}	{137.5, 13}	{140, 16}	{142.5, 18}	{145, 15}	{147.5, 14}	{150, 11}	{152.5, 10}	{155, 11}	{157.5, 8}	{160, 6}	{162.5, 5}	{165, 6}	{167.5, 6}	{170, 6}	{172.5, 6}	{175, 12}	{177.5, 12}	{180, 14}	{182.5, 9}	{185, 7}	{187.5, 10}	{190, 10}	{192.5, 9}	{195, 8}	{197.5, 7}	{200, 8}	{202.5, 7}	{205, 10}	{207.5, 10}	{210, 8}	{212.5, 7}	{215, 6}	{217.5, 6}	{220, 7}	{222.5, 10}	{225, 10}	{227.5, 11}	{230, 12}	{232.5, 8}	{235, 10}	{237.5, 8}	{240, 8}	{242.5, 6}	{245, 6}	{247.5, 6}	{250, 8}	{}	{0, 10}	{2.5, 10}	{5, 9}	{7.5, 5}	{10, 4}	{12.5, 5}	{15, 5}	{17.5, 6}	{20, 6}	{22.5, 7}	{25, 8}	{27.5, 6}	{30, 7}	{32.5, 6}	{35, 6}	{37.5, 8}	{40, 9}	{42.5, 13}	{45, 9}	{47.5, 12}	{50, 13}	{52.5, 13}	{55, 15}	{57.5, 16}	{60, 12}	{62.5, 13}	{65, 12}	{67.5, 11}	{70, 12}	{72.5, 10}	{75, 9}	{77.5, 8}	{80, 7}	{82.5, 14}	{85, 17}	{87.5, 15}	{90, 14}	{92.5, 12}	{95, 11}	{97.5, 12}	{100, 11}	{102.5, 12}	{105, 12}	{107.5, 15}	{110, 10}	{112.5, 10}	{115, 10}	{117.5, 11}	{120, 14}	{122.5, 13}	{125, 13}	{127.5, 12}	{130, 11}	{132.5, 10}	{135, 13}	{137.5, 13}	{140, 12}	{142.5, 9}	{145, 10}	{147.5, 11}	{150, 15}	{152.5, 15}	{155, 11}	{157.5, 8}	{160, 13}	{162.5, 10}	{165, 10}	{167.5, 11}	{170, 12}	{172.5, 15}	{175, 14}	{177.5, 15}	{180, 13}	{182.5, 13}	{185, 8}	{187.5, 10}	{190, 9}	{192.5, 12}	{195, 11}	{197.5, 13}	{200, 11}	{202.5, 11}	{205, 12}	{207.5, 13}	{210, 8}	{212.5, 11}	{215, 8}	{217.5, 9}	{220, 10}	{222.5, 10}	{225, 11}	{227.5, 11}	{230, 9}	{232.5, 9}	{235, 8}	{237.5, 8}	{240, 8}	{242.5, 7}	{245, 11}	{247.5, 10}	{250, 6}	{}	{0, 10}	{2.5, 6}	{5, 8}	{7.5, 5}	{10, 5}	{12.5, 6}	{15, 7}	{17.5, 8}	{20, 8}	{22.5, 12}	{25, 14}	{27.5, 8}	{30, 7}	{32.5, 11}	{35, 15}	{37.5, 17}	{40, 13}	{42.5, 14}	{45, 14}	{47.5, 10}	{50, 8}	{52.5, 5}	{55, 7}	{57.5, 8}	{60, 6}	{62.5, 6}	{65, 7}	{67.5, 6}	{70, 4}	{72.5, 7}	{75, 11}	{77.5, 15}	{80, 11}	{82.5, 12}	{85, 12}	{87.5, 9}	{90, 8}	{92.5, 9}	{95, 15}	{97.5, 16}	{100, 12}	{102.5, 17}	{105, 16}	{107.5, 16}	{110, 17}	{112.5, 16}	{115, 13}	{117.5, 9}	{120, 9}	{122.5, 10}	{125, 8}	{127.5, 8}	{130, 7}	{132.5, 7}	{135, 6}	{137.5, 7}	{140, 6}	{142.5, 6}	{145, 6}	{147.5, 8}	{150, 6}	{152.5, 7}	{155, 5}	{157.5, 5}	{160, 4}	{162.5, 5}	{165, 6}	{167.5, 5}	{170, 7}	{172.5, 7}	{175, 9}	{177.5, 6}	{180, 4}	{182.5, 5}	{185, 8}	{187.5, 6}	{190, 8}	{192.5, 9}	{195, 12}	{197.5, 10}	{200, 10}	{202.5, 10}	{205, 10}	{207.5, 9}	{210, 9}	{212.5, 5}	{215, 10}	{217.5, 9}	{220, 8}	{222.5, 7}	{225, 7}	{227.5, 5}	{230, 9}	{232.5, 10}	{235, 10}	{237.5, 12}	{240, 13}	{242.5, 14}	{245, 13}	{247.5, 11}	{250, 12}	{}	{0, 10}	{2.5, 11}	{5, 16}	{7.5, 13}	{10, 10}	{12.5, 12}	{15, 11}	{17.5, 11}	{20, 13}	{22.5, 11}	{25, 13}	{27.5, 15}	{30, 16}	{32.5, 17}	{35, 14}	{37.5, 14}	{40, 13}	{42.5, 12}	{45, 12}	{47.5, 15}	{50, 13}	{52.5, 13}	{55, 12}	{57.5, 13}	{60, 11}	{62.5, 15}	{65, 14}	{67.5, 12}	{70, 16}	{72.5, 17}	{75, 15}	{77.5, 12}	{80, 12}	{82.5, 14}	{85, 13}	{87.5, 12}	{90, 12}	{92.5, 15}	{95, 10}	{97.5, 11}	{100, 9}	{102.5, 10}	{105, 12}	{107.5, 12}	{110, 13}	{112.5, 15}	{115, 15}	{117.5, 15}	{120, 10}	{122.5, 7}	{125, 10}	{127.5, 7}	{130, 5}	{132.5, 11}	{135, 12}	{137.5, 8}	{140, 12}	{142.5, 12}	{145, 9}	{147.5, 6}	{150, 6}	{152.5, 8}	{155, 8}	{157.5, 7}	{160, 11}	{162.5, 10}	{165, 9}	{167.5, 12}	{170, 11}	{172.5, 11}	{175, 10}	{177.5, 10}	{180, 12}	{182.5, 13}	{185, 11}	{187.5, 11}	{190, 14}	{192.5, 11}	{195, 12}	{197.5, 13}	{200, 12}	{202.5, 11}	{205, 11}	{207.5, 12}	{210, 13}	{212.5, 14}	{215, 11}	{217.5, 10}	{220, 11}	{222.5, 13}	{225, 15}	{227.5, 15}	{230, 12}	{232.5, 13}	{235, 9}	{237.5, 8}	{240, 7}	{242.5, 9}	{245, 9}	{247.5, 10}	{250, 7}	{}	{0, 10}	{2.5, 6}	{5, 7}	{7.5, 6}	{10, 7}	{12.5, 11}	{15, 13}	{17.5, 17}	{20, 18}	{22.5, 12}	{25, 13}	{27.5, 14}	{30, 13}	{32.5, 10}	{35, 13}	{37.5, 12}	{40, 13}	{42.5, 11}	{45, 11}	{47.5, 9}	{50, 13}	{52.5, 12}	{55, 16}	{57.5, 16}	{60, 13}	{62.5, 14}	{65, 12}	{67.5, 14}	{70, 14}	{72.5, 11}	{75, 14}	{77.5, 14}	{80, 13}	{82.5, 11}	{85, 12}	{87.5, 10}	{90, 10}	{92.5, 11}	{95, 10}	{97.5, 9}	{100, 9}	{102.5, 8}	{105, 6}	{107.5, 5}	{110, 6}	{112.5, 8}	{115, 9}	{117.5, 11}	{120, 11}	{122.5, 8}	{125, 9}	{127.5, 9}	{130, 11}	{132.5, 12}	{135, 10}	{137.5, 9}	{140, 7}	{142.5, 9}	{145, 12}	{147.5, 9}	{150, 11}	{152.5, 9}	{155, 7}	{157.5, 9}	{160, 9}	{162.5, 7}	{165, 8}	{167.5, 7}	{170, 8}	{172.5, 10}	{175, 12}	{177.5, 11}	{180, 11}	{182.5, 13}	{185, 15}	{187.5, 16}	{190, 11}	{192.5, 12}	{195, 11}	{197.5, 12}	{200, 11}	{202.5, 11}	{205, 11}	{207.5, 10}	{210, 14}	{212.5, 13}	{215, 12}	{217.5, 8}	{220, 7}	{222.5, 5}	{225, 8}	{227.5, 7}	{230, 8}	{232.5, 5}	{235, 9}	{237.5, 9}	{240, 7}	{242.5, 11}	{245, 13}	{247.5, 12}	{250, 14}	{}	{0, 10}	{2.5, 10}	{5, 10}	{7.5, 11}	{10, 12}	{12.5, 11}	{15, 10}	{17.5, 9}	{20, 8}	{22.5, 14}	{25, 11}	{27.5, 12}	{30, 11}	{32.5, 11}	{35, 8}	{37.5, 7}	{40, 10}	{42.5, 9}	{45, 7}	{47.5, 7}	{50, 9}	{52.5, 12}	{55, 15}	{57.5, 14}	{60, 13}	{62.5, 8}	{65, 10}	{67.5, 11}	{70, 11}	{72.5, 9}	{75, 9}	{77.5, 6}	{80, 6}	{82.5, 5}	{85, 3}	{87.5, 6}	{90, 10}	{92.5, 13}	{95, 12}	{97.5, 14}	{100, 14}	{102.5, 14}	{105, 10}	{107.5, 8}	{110, 7}	{112.5, 7}	{115, 8}	{117.5, 12}	{120, 11}	{122.5, 8}	{125, 9}	{127.5, 6}	{130, 5}	{132.5, 6}	{135, 7}	{137.5, 5}	{140, 5}	{142.5, 8}	{145, 9}	{147.5, 9}	{150, 7}	{152.5, 8}	{155, 10}	{157.5, 9}	{160, 11}	{162.5, 11}	{165, 13}	{167.5, 13}	{170, 12}	{172.5, 14}	{175, 15}	{177.5, 15}	{180, 11}	{182.5, 16}	{185, 16}	{187.5, 16}	{190, 14}	{192.5, 10}	{195, 10}	{197.5, 9}	{200, 10}	{202.5, 10}	{205, 15}	{207.5, 11}	{210, 10}	{212.5, 10}	{215, 8}	{217.5, 9}	{220, 6}	{222.5, 4}	{225, 8}	{227.5, 9}	{230, 7}	{232.5, 9}	{235, 10}	{237.5, 8}	{240, 7}	{242.5, 8}	{245, 9}	{247.5, 7}	{250, 7}	{}	{0, 10}	{2.5, 10}	{5, 8}	{7.5, 9}	{10, 9}	{12.5, 9}	{15, 8}	{17.5, 11}	{20, 10}	{22.5, 12}	{25, 14}	{27.5, 11}	{30, 9}	{32.5, 12}	{35, 12}	{37.5, 11}	{40, 10}	{42.5, 9}	{45, 9}	{47.5, 7}	{50, 7}	{52.5, 9}	{55, 9}	{57.5, 9}	{60, 8}	{62.5, 7}	{65, 13}	{67.5, 8}	{70, 8}	{72.5, 6}	{75, 6}	{77.5, 6}	{80, 9}	{82.5, 13}	{85, 13}	{87.5, 15}	{90, 15}	{92.5, 16}	{95, 17}	{97.5, 7}	{100, 8}	{102.5, 7}	{105, 8}	{107.5, 14}	{110, 15}	{112.5, 14}	{115, 10}	{117.5, 7}	{120, 13}	{122.5, 11}	{125, 10}	{127.5, 11}	{130, 13}	{132.5, 14}	{135, 16}	{137.5, 19}	{140, 24}	{142.5, 20}	{145, 20}	{147.5, 21}	{150, 21}	{152.5, 18}	{155, 16}	{157.5, 11}	{160, 9}	{162.5, 9}	{165, 11}	{167.5, 13}	{170, 16}	{172.5, 17}	{175, 14}	{177.5, 15}	{180, 13}	{182.5, 9}	{185, 8}	{187.5, 8}	{190, 13}	{192.5, 11}	{195, 9}	{197.5, 8}	{200, 6}	{202.5, 6}	{205, 4}	{207.5, 5}	{210, 6}	{212.5, 6}	{215, 8}	{217.5, 9}	{220, 12}	{222.5, 14}	{225, 16}	{227.5, 12}	{230, 15}	{232.5, 13}	{235, 13}	{237.5, 13}	{240, 9}	{242.5, 13}	{245, 12}	{247.5, 14}	{250, 10}	{}	{0, 10}	{2.5, 12}	{5, 11}	{7.5, 9}	{10, 8}	{12.5, 8}	{15, 8}	{17.5, 10}	{20, 9}	{22.5, 9}	{25, 8}	{27.5, 8}	{30, 8}	{32.5, 9}	{35, 9}	{37.5, 7}	{40, 9}	{42.5, 10}	{45, 8}	{47.5, 5}	{50, 7}	{52.5, 9}	{55, 7}	{57.5, 11}	{60, 7}	{62.5, 10}	{65, 14}	{67.5, 14}	{70, 16}	{72.5, 14}	{75, 12}	{77.5, 12}	{80, 11}	{82.5, 11}	{85, 11}	{87.5, 9}	{90, 11}	{92.5, 14}	{95, 15}	{97.5, 14}	{100, 14}	{102.5, 14}	{105, 15}	{107.5, 12}	{110, 11}	{112.5, 10}	{115, 10}	{117.5, 11}	{120, 10}	{122.5, 13}	{125, 13}	{127.5, 13}	{130, 15}	{132.5, 17}	{135, 17}	{137.5, 12}	{140, 14}	{142.5, 9}	{145, 11}	{147.5, 11}	{150, 11}	{152.5, 12}	{155, 9}	{157.5, 12}	{160, 12}	{162.5, 11}	{165, 13}	{167.5, 11}	{170, 10}	{172.5, 12}	{175, 11}	{177.5, 13}	{180, 13}	{182.5, 14}	{185, 10}	{187.5, 12}	{190, 11}	{192.5, 12}	{195, 13}	{197.5, 12}	{200, 14}	{202.5, 14}	{205, 13}	{207.5, 11}	{210, 9}	{212.5, 8}	{215, 11}	{217.5, 13}	{220, 10}	{222.5, 11}	{225, 7}	{227.5, 9}	{230, 12}	{232.5, 9}	{235, 11}	{237.5, 12}	{240, 9}	{242.5, 9}	{245, 5}	{247.5, 6}	{250, 6}	{}	{0, 10}	{2.5, 12}	{5, 11}	{7.5, 9}	{10, 12}	{12.5, 9}	{15, 9}	{17.5, 7}	{20, 8}	{22.5, 7}	{25, 6}	{27.5, 8}	{30, 8}	{32.5, 9}	{35, 6}	{37.5, 7}	{40, 9}	{42.5, 9}	{45, 9}	{47.5, 10}	{50, 10}	{52.5, 11}	{55, 9}	{57.5, 9}	{60, 10}	{62.5, 9}	{65, 10}	{67.5, 7}	{70, 10}	{72.5, 12}	{75, 9}	{77.5, 13}	{80, 13}	{82.5, 12}	{85, 10}	{87.5, 8}	{90, 9}	{92.5, 9}	{95, 8}	{97.5, 7}	{100, 9}	{102.5, 10}	{105, 10}	{107.5, 13}	{110, 13}	{112.5, 13}	{115, 15}	{117.5, 13}	{120, 15}	{122.5, 13}	{125, 13}	{127.5, 15}	{130, 16}	{132.5, 15}	{135, 14}	{137.5, 11}	{140, 13}	{142.5, 15}	{145, 14}	{147.5, 13}	{150, 12}	{152.5, 11}	{155, 15}	{157.5, 11}	{160, 9}	{162.5, 6}	{165, 7}	{167.5, 6}	{170, 7}	{172.5, 7}	{175, 5}	{177.5, 6}	{180, 9}	{182.5, 9}	{185, 9}	{187.5, 7}	{190, 5}	{192.5, 6}	{195, 3}	{197.5, 5}	{200, 9}	{202.5, 9}	{205, 9}	{207.5, 8}	{210, 8}	{212.5, 12}	{215, 12}	{217.5, 8}	{220, 6}	{222.5, 6}	{225, 5}	{227.5, 4}	{230, 6}	{232.5, 7}	{235, 7}	{237.5, 6}	{240, 6}	{242.5, 9}	{245, 12}	{247.5, 18}	{250, 12}	{}	{0, 10}	{2.5, 9}	{5, 9}	{7.5, 9}	{10, 8}	{12.5, 10}	{15, 10}	{17.5, 8}	{20, 6}	{22.5, 8}	{25, 8}	{27.5, 6}	{30, 7}	{32.5, 6}	{35, 5}	{37.5, 5}	{40, 8}	{42.5, 7}	{45, 7}	{47.5, 5}	{50, 5}	{52.5, 8}	{55, 8}	{57.5, 7}	{60, 10}	{62.5, 11}	{65, 11}	{67.5, 10}	{70, 10}	{72.5, 11}	{75, 14}	{77.5, 14}	{80, 11}	{82.5, 9}	{85, 10}	{87.5, 7}	{90, 7}	{92.5, 9}	{95, 10}	{97.5, 9}	{100, 10}	{102.5, 12}	{105, 12}	{107.5, 12}	{110, 9}	{112.5, 7}	{115, 7}	{117.5, 6}	{120, 10}	{122.5, 8}	{125, 7}	{127.5, 7}	{130, 7}	{132.5, 9}	{135, 10}	{137.5, 8}	{140, 9}	{142.5, 11}	{145, 9}	{147.5, 10}	{150, 13}	{152.5, 13}	{155, 13}	{157.5, 13}	{160, 7}	{162.5, 9}	{165, 11}	{167.5, 12}	{170, 15}	{172.5, 16}	{175, 15}	{177.5, 11}	{180, 10}	{182.5, 11}	{185, 11}	{187.5, 10}	{190, 9}	{192.5, 9}	{195, 10}	{197.5, 8}	{200, 6}	{202.5, 6}	{205, 5}	{207.5, 6}	{210, 6}	{212.5, 7}	{215, 6}	{217.5, 5}	{220, 6}	{222.5, 5}	{225, 7}	{227.5, 10}	{230, 13}	{232.5, 13}	{235, 14}	{237.5, 11}	{240, 12}	{242.5, 14}	{245, 13}	{247.5, 13}	{250, 12}	{}	{0, 10}	{2.5, 11}	{5, 7}	{7.5, 7}	{10, 7}	{12.5, 8}	{15, 8}	{17.5, 7}	{20, 8}	{22.5, 7}	{25, 7}	{27.5, 9}	{30, 9}	{32.5, 8}	{35, 9}	{37.5, 16}	{40, 16}	{42.5, 15}	{45, 15}	{47.5, 11}	{50, 12}	{52.5, 13}	{55, 14}	{57.5, 17}	{60, 16}	{62.5, 15}	{65, 15}	{67.5, 16}	{70, 14}	{72.5, 12}	{75, 14}	{77.5, 16}	{80, 12}	{82.5, 14}	{85, 15}	{87.5, 14}	{90, 14}	{92.5, 13}	{95, 19}	{97.5, 17}	{100, 14}	{102.5, 13}	{105, 12}	{107.5, 9}	{110, 9}	{112.5, 10}	{115, 11}	{117.5, 11}	{120, 16}	{122.5, 18}	{125, 18}	{127.5, 16}	{130, 17}	{132.5, 15}	{135, 11}	{137.5, 8}	{140, 8}	{142.5, 10}	{145, 10}	{147.5, 9}	{150, 9}	{152.5, 9}	{155, 12}	{157.5, 13}	{160, 10}	{162.5, 9}	{165, 7}	{167.5, 5}	{170, 7}	{172.5, 7}	{175, 10}	{177.5, 10}	{180, 10}	{182.5, 14}	{185, 9}	{187.5, 9}	{190, 11}	{192.5, 9}	{195, 10}	{197.5, 15}	{200, 13}	{202.5, 15}	{205, 16}	{207.5, 13}	{210, 15}	{212.5, 13}	{215, 12}	{217.5, 6}	{220, 8}	{222.5, 7}	{225, 8}	{227.5, 8}	{230, 9}	{232.5, 8}	{235, 8}	{237.5, 11}	{240, 7}	{242.5, 9}	{245, 11}	{247.5, 6}	{250, 6}	{}	{0, 10}	{2.5, 11}	{5, 11}	{7.5, 13}	{10, 14}	{12.5, 11}	{15, 12}	{17.5, 9}	{20, 7}	{22.5, 7}	{25, 7}	{27.5, 7}	{30, 9}	{32.5, 9}	{35, 9}	{37.5, 9}	{40, 7}	{42.5, 6}	{45, 6}	{47.5, 4}	{50, 8}	{52.5, 11}	{55, 13}	{57.5, 12}	{60, 11}	{62.5, 10}	{65, 11}	{67.5, 11}	{70, 6}	{72.5, 9}	{75, 9}	{77.5, 11}	{80, 13}	{82.5, 13}	{85, 12}	{87.5, 8}	{90, 11}	{92.5, 10}	{95, 12}	{97.5, 10}	{100, 8}	{102.5, 8}	{105, 10}	{107.5, 10}	{110, 9}	{112.5, 9}	{115, 10}	{117.5, 11}	{120, 11}	{122.5, 8}	{125, 7}	{127.5, 8}	{130, 8}	{132.5, 6}	{135, 5}	{137.5, 6}	{140, 3}	{142.5, 2}	{145, 3}	{147.5, 6}	{150, 9}	{152.5, 7}	{155, 5}	{157.5, 8}	{160, 10}	{162.5, 9}	{165, 8}	{167.5, 10}	{170, 10}	{172.5, 10}	{175, 11}	{177.5, 11}	{180, 10}	{182.5, 12}	{185, 13}	{187.5, 14}	{190, 12}	{192.5, 13}	{195, 12}	{197.5, 11}	{200, 10}	{202.5, 12}	{205, 11}	{207.5, 11}	{210, 12}	{212.5, 12}	{215, 13}	{217.5, 13}	{220, 10}	{222.5, 13}	{225, 12}	{227.5, 14}	{230, 11}	{232.5, 12}	{235, 12}	{237.5, 15}	{240, 12}	{242.5, 10}	{245, 9}	{247.5, 12}	{250, 8}	{}	{0, 10}	{2.5, 12}	{5, 10}	{7.5, 7}	{10, 7}	{12.5, 8}	{15, 8}	{17.5, 8}	{20, 9}	{22.5, 8}	{25, 13}	{27.5, 15}	{30, 14}	{32.5, 13}	{35, 10}	{37.5, 8}	{40, 9}	{42.5, 9}	{45, 10}	{47.5, 11}	{50, 13}	{52.5, 10}	{55, 12}	{57.5, 10}	{60, 11}	{62.5, 9}	{65, 9}	{67.5, 9}	{70, 8}	{72.5, 14}	{75, 13}	{77.5, 11}	{80, 10}	{82.5, 10}	{85, 10}	{87.5, 7}	{90, 11}	{92.5, 8}	{95, 8}	{97.5, 6}	{100, 9}	{102.5, 9}	{105, 9}	{107.5, 10}	{110, 14}	{112.5, 14}	{115, 11}	{117.5, 10}	{120, 8}	{122.5, 8}	{125, 9}	{127.5, 12}	{130, 11}	{132.5, 11}	{135, 12}	{137.5, 14}	{140, 11}	{142.5, 10}	{145, 8}	{147.5, 11}	{150, 11}	{152.5, 13}	{155, 13}	{157.5, 12}	{160, 13}	{162.5, 10}	{165, 8}	{167.5, 11}	{170, 10}	{172.5, 12}	{175, 11}	{177.5, 11}	{180, 8}	{182.5, 10}	{185, 10}	{187.5, 12}	{190, 10}	{192.5, 14}	{195, 16}	{197.5, 17}	{200, 13}	{202.5, 18}	{205, 20}	{207.5, 15}	{210, 15}	{212.5, 13}	{215, 11}	{217.5, 9}	{220, 11}	{222.5, 12}	{225, 10}	{227.5, 10}	{230, 9}	{232.5, 12}	{235, 16}	{237.5, 17}	{240, 12}	{242.5, 9}	{245, 7}	{247.5, 8}	{250, 9}	{}	{0, 10}	{2.5, 9}	{5, 7}	{7.5, 6}	{10, 7}	{12.5, 10}	{15, 15}	{17.5, 17}	{20, 11}	{22.5, 12}	{25, 9}	{27.5, 11}	{30, 14}	{32.5, 15}	{35, 11}	{37.5, 12}	{40, 12}	{42.5, 10}	{45, 14}	{47.5, 14}	{50, 14}	{52.5, 14}	{55, 10}	{57.5, 10}	{60, 11}	{62.5, 9}	{65, 12}	{67.5, 9}	{70, 8}	{72.5, 6}	{75, 4}	{77.5, 4}	{80, 4}	{82.5, 4}	{85, 3}	{87.5, 5}	{90, 7}	{92.5, 12}	{95, 12}	{97.5, 11}	{100, 12}	{102.5, 11}	{105, 12}	{107.5, 10}	{110, 8}	{112.5, 9}	{115, 7}	{117.5, 9}	{120, 5}	{122.5, 5}	{125, 7}	{127.5, 10}	{130, 11}	{132.5, 11}	{135, 12}	{137.5, 12}	{140, 15}	{142.5, 17}	{145, 12}	{147.5, 9}	{150, 11}	{152.5, 13}	{155, 12}	{157.5, 8}	{160, 9}	{162.5, 8}	{165, 8}	{167.5, 7}	{170, 7}	{172.5, 6}	{175, 6}	{177.5, 6}	{180, 5}	{182.5, 6}	{185, 6}	{187.5, 7}	{190, 12}	{192.5, 15}	{195, 16}	{197.5, 16}	{200, 14}	{202.5, 13}	{205, 13}	{207.5, 11}	{210, 12}	{212.5, 10}	{215, 12}	{217.5, 9}	{220, 9}	{222.5, 11}	{225, 10}	{227.5, 9}	{230, 10}	{232.5, 12}	{235, 10}	{237.5, 10}	{240, 11}	{242.5, 14}	{245, 13}	{247.5, 13}	{250, 13}	{}	{0, 10}	{2.5, 10}	{5, 13}	{7.5, 13}	{10, 11}	{12.5, 11}	{15, 13}	{17.5, 13}	{20, 13}	{22.5, 16}	{25, 17}	{27.5, 17}	{30, 14}	{32.5, 16}	{35, 16}	{37.5, 12}	{40, 12}	{42.5, 15}	{45, 13}	{47.5, 11}	{50, 10}	{52.5, 12}	{55, 14}	{57.5, 17}	{60, 16}	{62.5, 19}	{65, 17}	{67.5, 17}	{70, 13}	{72.5, 12}	{75, 10}	{77.5, 15}	{80, 15}	{82.5, 14}	{85, 16}	{87.5, 19}	{90, 18}	{92.5, 14}	{95, 11}	{97.5, 13}	{100, 13}	{102.5, 15}	{105, 16}	{107.5, 15}	{110, 14}	{112.5, 16}	{115, 15}	{117.5, 11}	{120, 14}	{122.5, 13}	{125, 9}	{127.5, 9}	{130, 11}	{132.5, 8}	{135, 13}	{137.5, 13}	{140, 10}	{142.5, 12}	{145, 10}	{147.5, 13}	{150, 11}	{152.5, 12}	{155, 11}	{157.5, 12}	{160, 11}	{162.5, 10}	{165, 12}	{167.5, 8}	{170, 8}	{172.5, 10}	{175, 7}	{177.5, 6}	{180, 6}	{182.5, 6}	{185, 12}	{187.5, 11}	{190, 16}	{192.5, 16}	{195, 16}	{197.5, 11}	{200, 12}	{202.5, 12}	{205, 13}	{207.5, 7}	{210, 8}	{212.5, 11}	{215, 14}	{217.5, 13}	{220, 9}	{222.5, 10}	{225, 12}	{227.5, 8}	{230, 11}	{232.5, 13}	{235, 14}	{237.5, 12}	{240, 9}	{242.5, 8}	{245, 15}	{247.5, 10}	{250, 11}	{}	{0, 10}	{2.5, 12}	{5, 11}	{7.5, 12}	{10, 13}	{12.5, 14}	{15, 12}	{17.5, 11}	{20, 13}	{22.5, 13}	{25, 8}	{27.5, 7}	{30, 7}	{32.5, 9}	{35, 9}	{37.5, 11}	{40, 12}	{42.5, 12}	{45, 11}	{47.5, 8}	{50, 9}	{52.5, 10}	{55, 9}	{57.5, 11}	{60, 11}	{62.5, 9}	{65, 10}	{67.5, 8}	{70, 8}	{72.5, 9}	{75, 8}	{77.5, 6}	{80, 8}	{82.5, 8}	{85, 9}	{87.5, 10}	{90, 11}	{92.5, 8}	{95, 7}	{97.5, 9}	{100, 13}	{102.5, 13}	{105, 15}	{107.5, 12}	{110, 11}	{112.5, 9}	{115, 9}	{117.5, 9}	{120, 11}	{122.5, 10}	{125, 10}	{127.5, 8}	{130, 7}	{132.5, 5}	{135, 10}	{137.5, 11}	{140, 11}	{142.5, 11}	{145, 12}	{147.5, 16}	{150, 14}	{152.5, 12}	{155, 12}	{157.5, 12}	{160, 13}	{162.5, 16}	{165, 22}	{167.5, 20}	{170, 13}	{172.5, 12}	{175, 10}	{177.5, 11}	{180, 8}	{182.5, 8}	{185, 7}	{187.5, 6}	{190, 7}	{192.5, 5}	{195, 7}	{197.5, 10}	{200, 7}	{202.5, 5}	{205, 4}	{207.5, 6}	{210, 7}	{212.5, 7}	{215, 10}	{217.5, 8}	{220, 10}	{222.5, 10}	{225, 9}	{227.5, 8}	{230, 10}	{232.5, 9}	{235, 10}	{237.5, 11}	{240, 9}	{242.5, 12}	{245, 15}	{247.5, 11}	{250, 12}	{}	{0, 10}	{2.5, 10}	{5, 9}	{7.5, 6}	{10, 7}	{12.5, 6}	{15, 8}	{17.5, 7}	{20, 6}	{22.5, 10}	{25, 8}	{27.5, 7}	{30, 7}	{32.5, 11}	{35, 14}	{37.5, 14}	{40, 11}	{42.5, 9}	{45, 7}	{47.5, 10}	{50, 12}	{52.5, 12}	{55, 13}	{57.5, 8}	{60, 9}	{62.5, 12}	{65, 10}	{67.5, 8}	{70, 6}	{72.5, 7}	{75, 7}	{77.5, 6}	{80, 4}	{82.5, 4}	{85, 7}	{87.5, 5}	{90, 6}	{92.5, 9}	{95, 13}	{97.5, 16}	{100, 14}	{102.5, 14}	{105, 13}	{107.5, 13}	{110, 13}	{112.5, 9}	{115, 10}	{117.5, 11}	{120, 12}	{122.5, 12}	{125, 10}	{127.5, 8}	{130, 8}	{132.5, 8}	{135, 10}	{137.5, 12}	{140, 11}	{142.5, 11}	{145, 9}	{147.5, 10}	{150, 11}	{152.5, 14}	{155, 13}	{157.5, 11}	{160, 10}	{162.5, 9}	{165, 9}	{167.5, 6}	{170, 7}	{172.5, 10}	{175, 8}	{177.5, 7}	{180, 9}	{182.5, 7}	{185, 7}	{187.5, 10}	{190, 10}	{192.5, 10}	{195, 9}	{197.5, 15}	{200, 14}	{202.5, 14}	{205, 14}	{207.5, 11}	{210, 11}	{212.5, 9}	{215, 12}	{217.5, 8}	{220, 10}	{222.5, 8}	{225, 7}	{227.5, 7}	{230, 11}	{232.5, 9}	{235, 13}	{237.5, 15}	{240, 17}	{242.5, 15}	{245, 14}	{247.5, 10}	{250, 9}	{}	{0, 10}	{2.5, 9}	{5, 12}	{7.5, 8}	{10, 10}	{12.5, 11}	{15, 11}	{17.5, 12}	{20, 13}	{22.5, 14}	{25, 17}	{27.5, 16}	{30, 16}	{32.5, 13}	{35, 9}	{37.5, 6}	{40, 6}	{42.5, 4}	{45, 3}	{47.5, 3}	{50, 4}	{52.5, 7}	{55, 10}	{57.5, 8}	{60, 9}	{62.5, 10}	{65, 10}	{67.5, 11}	{70, 13}	{72.5, 13}	{75, 12}	{77.5, 12}	{80, 10}	{82.5, 12}	{85, 9}	{87.5, 11}	{90, 13}	{92.5, 11}	{95, 13}	{97.5, 12}	{100, 8}	{102.5, 8}	{105, 11}	{107.5, 9}	{110, 10}	{112.5, 10}	{115, 12}	{117.5, 9}	{120, 11}	{122.5, 10}	{125, 11}	{127.5, 10}	{130, 9}	{132.5, 12}	{135, 12}	{137.5, 11}	{140, 8}	{142.5, 11}	{145, 11}	{147.5, 10}	{150, 12}	{152.5, 11}	{155, 16}	{157.5, 15}	{160, 12}	{162.5, 11}	{165, 12}	{167.5, 11}	{170, 8}	{172.5, 9}	{175, 12}	{177.5, 12}	{180, 12}	{182.5, 15}	{185, 13}	{187.5, 15}	{190, 13}	{192.5, 12}	{195, 10}	{197.5, 8}	{200, 8}	{202.5, 8}	{205, 8}	{207.5, 10}	{210, 10}	{212.5, 7}	{215, 10}	{217.5, 13}	{220, 13}	{222.5, 14}	{225, 15}	{227.5, 19}	{230, 13}	{232.5, 19}	{235, 16}	{237.5, 16}	{240, 13}	{242.5, 12}	{245, 9}	{247.5, 8}	{250, 9}	{}	{0, 10}	{2.5, 11}	{5, 13}	{7.5, 11}	{10, 10}	{12.5, 10}	{15, 11}	{17.5, 9}	{20, 11}	{22.5, 9}	{25, 7}	{27.5, 8}	{30, 11}	{32.5, 9}	{35, 11}	{37.5, 13}	{40, 10}	{42.5, 7}	{45, 10}	{47.5, 9}	{50, 11}	{52.5, 11}	{55, 14}	{57.5, 11}	{60, 9}	{62.5, 8}	{65, 7}	{67.5, 9}	{70, 11}	{72.5, 11}	{75, 9}	{77.5, 9}	{80, 11}	{82.5, 11}	{85, 11}	{87.5, 11}	{90, 12}	{92.5, 11}	{95, 8}	{97.5, 8}	{100, 6}	{102.5, 8}	{105, 8}	{107.5, 9}	{110, 11}	{112.5, 10}	{115, 11}	{117.5, 9}	{120, 10}	{122.5, 12}	{125, 12}	{127.5, 11}	{130, 12}	{132.5, 11}	{135, 10}	{137.5, 8}	{140, 7}	{142.5, 7}	{145, 11}	{147.5, 10}	{150, 8}	{152.5, 8}	{155, 8}	{157.5, 9}	{160, 8}	{162.5, 10}	{165, 8}	{167.5, 7}	{170, 7}	{172.5, 10}	{175, 9}	{177.5, 9}	{180, 7}	{182.5, 7}	{185, 5}	{187.5, 6}	{190, 7}	{192.5, 7}	{195, 12}	{197.5, 11}	{200, 9}	{202.5, 8}	{205, 11}	{207.5, 9}	{210, 12}	{212.5, 12}	{215, 14}	{217.5, 10}	{220, 8}	{222.5, 9}	{225, 10}	{227.5, 8}	{230, 9}	{232.5, 10}	{235, 8}	{237.5, 6}	{240, 7}	{242.5, 7}	{245, 7}	{247.5, 9}	{250, 10}	{}	{0, 10}	{2.5, 13}	{5, 14}	{7.5, 11}	{10, 7}	{12.5, 8}	{15, 8}	{17.5, 8}	{20, 5}	{22.5, 8}	{25, 9}	{27.5, 9}	{30, 7}	{32.5, 4}	{35, 5}	{37.5, 9}	{40, 10}	{42.5, 7}	{45, 5}	{47.5, 7}	{50, 7}	{52.5, 7}	{55, 7}	{57.5, 11}	{60, 8}	{62.5, 9}	{65, 7}	{67.5, 7}	{70, 8}	{72.5, 7}	{75, 10}	{77.5, 4}	{80, 6}	{82.5, 8}	{85, 13}	{87.5, 11}	{90, 11}	{92.5, 12}	{95, 12}	{97.5, 9}	{100, 10}	{102.5, 10}	{105, 9}	{107.5, 9}	{110, 12}	{112.5, 12}	{115, 12}	{117.5, 10}	{120, 10}	{122.5, 13}	{125, 11}	{127.5, 11}	{130, 13}	{132.5, 10}	{135, 12}	{137.5, 9}	{140, 11}	{142.5, 9}	{145, 8}	{147.5, 8}	{150, 8}	{152.5, 9}	{155, 10}	{157.5, 8}	{160, 10}	{162.5, 10}	{165, 10}	{167.5, 8}	{170, 8}	{172.5, 6}	{175, 8}	{177.5, 6}	{180, 6}	{182.5, 8}	{185, 9}	{187.5, 8}	{190, 7}	{192.5, 7}	{195, 2}	{197.5, 6}	{200, 8}	{202.5, 9}	{205, 8}	{207.5, 11}	{210, 10}	{212.5, 9}	{215, 10}	{217.5, 16}	{220, 15}	{222.5, 12}	{225, 15}	{227.5, 14}	{230, 16}	{232.5, 18}	{235, 18}	{237.5, 13}	{240, 15}	{242.5, 15}	{245, 17}	{247.5, 9}	{250, 7}	{}	{0, 10}	{2.5, 12}	{5, 12}	{7.5, 12}	{10, 8}	{12.5, 8}	{15, 10}	{17.5, 8}	{20, 8}	{22.5, 6}	{25, 7}	{27.5, 9}	{30, 9}	{32.5, 11}	{35, 11}	{37.5, 10}	{40, 12}	{42.5, 12}	{45, 13}	{47.5, 9}	{50, 9}	{52.5, 7}	{55, 9}	{57.5, 9}	{60, 10}	{62.5, 11}	{65, 13}	{67.5, 11}	{70, 10}	{72.5, 10}	{75, 10}	{77.5, 12}	{80, 11}	{82.5, 12}	{85, 14}	{87.5, 13}	{90, 11}	{92.5, 11}	{95, 12}	{97.5, 14}	{100, 12}	{102.5, 12}	{105, 13}	{107.5, 11}	{110, 8}	{112.5, 12}	{115, 13}	{117.5, 14}	{120, 14}	{122.5, 12}	{125, 11}	{127.5, 8}	{130, 7}	{132.5, 8}	{135, 9}	{137.5, 10}	{140, 10}	{142.5, 13}	{145, 14}	{147.5, 12}	{150, 14}	{152.5, 12}	{155, 11}	{157.5, 9}	{160, 9}	{162.5, 8}	{165, 4}	{167.5, 7}	{170, 8}	{172.5, 9}	{175, 10}	{177.5, 12}	{180, 13}	{182.5, 13}	{185, 9}	{187.5, 11}	{190, 9}	{192.5, 13}	{195, 13}	{197.5, 12}	{200, 10}	{202.5, 9}	{205, 9}	{207.5, 7}	{210, 8}	{212.5, 8}	{215, 6}	{217.5, 7}	{220, 6}	{222.5, 6}	{225, 7}	{227.5, 9}	{230, 8}	{232.5, 9}	{235, 11}	{237.5, 7}	{240, 7}	{242.5, 9}	{245, 12}	{247.5, 8}	{250, 6}	{}	{0, 10}	{2.5, 13}	{5, 14}	{7.5, 11}	{10, 12}	{12.5, 11}	{15, 14}	{17.5, 16}	{20, 14}	{22.5, 10}	{25, 6}	{27.5, 5}	{30, 7}	{32.5, 5}	{35, 11}	{37.5, 11}	{40, 12}	{42.5, 12}	{45, 10}	{47.5, 10}	{50, 8}	{52.5, 9}	{55, 9}	{57.5, 7}	{60, 9}	{62.5, 9}	{65, 7}	{67.5, 9}	{70, 10}	{72.5, 15}	{75, 14}	{77.5, 12}	{80, 6}	{82.5, 7}	{85, 9}	{87.5, 14}	{90, 16}	{92.5, 12}	{95, 14}	{97.5, 21}	{100, 22}	{102.5, 19}	{105, 17}	{107.5, 15}	{110, 14}	{112.5, 13}	{115, 12}	{117.5, 10}	{120, 9}	{122.5, 9}	{125, 9}	{127.5, 11}	{130, 9}	{132.5, 9}	{135, 8}	{137.5, 8}	{140, 11}	{142.5, 9}	{145, 9}	{147.5, 8}	{150, 7}	{152.5, 10}	{155, 14}	{157.5, 11}	{160, 11}	{162.5, 12}	{165, 12}	{167.5, 10}	{170, 9}	{172.5, 10}	{175, 14}	{177.5, 14}	{180, 16}	{182.5, 16}	{185, 14}	{187.5, 16}	{190, 15}	{192.5, 15}	{195, 12}	{197.5, 14}	{200, 13}	{202.5, 13}	{205, 12}	{207.5, 14}	{210, 12}	{212.5, 12}	{215, 11}	{217.5, 11}	{220, 14}	{222.5, 10}	{225, 10}	{227.5, 11}	{230, 11}	{232.5, 13}	{235, 11}	{237.5, 11}	{240, 13}	{242.5, 13}	{245, 12}	{247.5, 10}	{250, 12}	{}	{0, 10}	{2.5, 10}	{5, 11}	{7.5, 12}	{10, 14}	{12.5, 15}	{15, 17}	{17.5, 12}	{20, 9}	{22.5, 9}	{25, 11}	{27.5, 8}	{30, 9}	{32.5, 8}	{35, 8}	{37.5, 7}	{40, 7}	{42.5, 7}	{45, 8}	{47.5, 7}	{50, 11}	{52.5, 13}	{55, 11}	{57.5, 10}	{60, 7}	{62.5, 10}	{65, 9}	{67.5, 10}	{70, 10}	{72.5, 11}	{75, 11}	{77.5, 13}	{80, 10}	{82.5, 9}	{85, 10}	{87.5, 9}	{90, 10}	{92.5, 10}	{95, 11}	{97.5, 12}	{100, 10}	{102.5, 7}	{105, 10}	{107.5, 8}	{110, 11}	{112.5, 11}	{115, 11}	{117.5, 11}	{120, 10}	{122.5, 8}	{125, 9}	{127.5, 8}	{130, 8}	{132.5, 5}	{135, 7}	{137.5, 8}	{140, 6}	{142.5, 8}	{145, 6}	{147.5, 6}	{150, 6}	{152.5, 7}	{155, 11}	{157.5, 12}	{160, 10}	{162.5, 5}	{165, 9}	{167.5, 10}	{170, 7}	{172.5, 11}	{175, 10}	{177.5, 9}	{180, 10}	{182.5, 9}	{185, 8}	{187.5, 6}	{190, 4}	{192.5, 5}	{195, 7}	{197.5, 8}	{200, 8}	{202.5, 9}	{205, 9}	{207.5, 11}	{210, 10}	{212.5, 11}	{215, 10}	{217.5, 13}	{220, 13}	{222.5, 14}	{225, 16}	{227.5, 15}	{230, 13}	{232.5, 15}	{235, 11}	{237.5, 13}	{240, 11}	{242.5, 12}	{245, 13}	{247.5, 15}	{250, 14}	{}	{0, 10}	{2.5, 8}	{5, 9}	{7.5, 10}	{10, 10}	{12.5, 10}	{15, 10}	{17.5, 12}	{20, 13}	{22.5, 9}	{25, 9}	{27.5, 10}	{30, 12}	{32.5, 15}	{35, 15}	{37.5, 15}	{40, 15}	{42.5, 18}	{45, 14}	{47.5, 12}	{50, 13}	{52.5, 11}	{55, 15}	{57.5, 18}	{60, 19}	{62.5, 19}	{65, 19}	{67.5, 16}	{70, 17}	{72.5, 11}	{75, 12}	{77.5, 13}	{80, 14}	{82.5, 17}	{85, 16}	{87.5, 10}	{90, 8}	{92.5, 9}	{95, 13}	{97.5, 12}	{100, 11}	{102.5, 9}	{105, 6}	{107.5, 7}	{110, 9}	{112.5, 11}	{115, 13}	{117.5, 13}	{120, 12}	{122.5, 10}	{125, 9}	{127.5, 8}	{130, 11}	{132.5, 13}	{135, 11}	{137.5, 12}	{140, 13}	{142.5, 15}	{145, 14}	{147.5, 13}	{150, 14}	{152.5, 13}	{155, 14}	{157.5, 17}	{160, 16}	{162.5, 14}	{165, 10}	{167.5, 6}	{170, 7}	{172.5, 9}	{175, 9}	{177.5, 7}	{180, 8}	{182.5, 8}	{185, 7}	{187.5, 6}	{190, 5}	{192.5, 6}	{195, 6}	{197.5, 4}	{200, 6}	{202.5, 6}	{205, 9}	{207.5, 9}	{210, 10}	{212.5, 9}	{215, 12}	{217.5, 9}	{220, 8}	{222.5, 10}	{225, 12}	{227.5, 10}	{230, 8}	{232.5, 6}	{235, 5}	{237.5, 4}	{240, 3}	{242.5, 4}	{245, 5}	{247.5, 8}	{250, 12}	{}	{0, 10}	{2.5, 12}	{5, 10}	{7.5, 8}	{10, 8}	{12.5, 7}	{15, 9}	{17.5, 12}	{20, 10}	{22.5, 5}	{25, 6}	{27.5, 4}	{30, 7}	{32.5, 10}	{35, 11}	{37.5, 10}	{40, 9}	{42.5, 8}	{45, 12}	{47.5, 12}	{50, 15}	{52.5, 12}	{55, 10}	{57.5, 14}	{60, 14}	{62.5, 14}	{65, 17}	{67.5, 17}	{70, 13}	{72.5, 13}	{75, 11}	{77.5, 14}	{80, 14}	{82.5, 12}	{85, 11}	{87.5, 14}	{90, 8}	{92.5, 7}	{95, 8}	{97.5, 12}	{100, 15}	{102.5, 15}	{105, 13}	{107.5, 12}	{110, 15}	{112.5, 19}	{115, 17}	{117.5, 21}	{120, 23}	{122.5, 20}	{125, 19}	{127.5, 17}	{130, 12}	{132.5, 9}	{135, 8}	{137.5, 9}	{140, 8}	{142.5, 6}	{145, 9}	{147.5, 10}	{150, 11}	{152.5, 13}	{155, 10}	{157.5, 12}	{160, 15}	{162.5, 16}	{165, 14}	{167.5, 12}	{170, 12}	{172.5, 9}	{175, 10}	{177.5, 13}	{180, 10}	{182.5, 10}	{185, 9}	{187.5, 10}	{190, 9}	{192.5, 10}	{195, 13}	{197.5, 16}	{200, 16}	{202.5, 15}	{205, 15}	{207.5, 12}	{210, 14}	{212.5, 8}	{215, 7}	{217.5, 5}	{220, 7}	{222.5, 6}	{225, 10}	{227.5, 10}	{230, 9}	{232.5, 12}	{235, 13}	{237.5, 16}	{240, 15}	{242.5, 10}	{245, 12}	{247.5, 13}	{250, 8}	{}	{0, 10}	{2.5, 12}	{5, 15}	{7.5, 12}	{10, 11}	{12.5, 11}	{15, 10}	{17.5, 9}	{20, 5}	{22.5, 8}	{25, 8}	{27.5, 10}	{30, 10}	{32.5, 10}	{35, 9}	{37.5, 10}	{40, 11}	{42.5, 10}	{45, 13}	{47.5, 11}	{50, 10}	{52.5, 6}	{55, 9}	{57.5, 11}	{60, 9}	{62.5, 8}	{65, 9}	{67.5, 7}	{70, 10}	{72.5, 9}	{75, 9}	{77.5, 11}	{80, 11}	{82.5, 13}	{85, 11}	{87.5, 9}	{90, 8}	{92.5, 7}	{95, 5}	{97.5, 6}	{100, 8}	{102.5, 11}	{105, 11}	{107.5, 12}	{110, 12}	{112.5, 15}	{115, 10}	{117.5, 7}	{120, 9}	{122.5, 9}	{125, 11}	{127.5, 10}	{130, 12}	{132.5, 11}	{135, 9}	{137.5, 8}	{140, 12}	{142.5, 13}	{145, 10}	{147.5, 10}	{150, 11}	{152.5, 9}	{155, 11}	{157.5, 13}	{160, 11}	{162.5, 9}	{165, 7}	{167.5, 7}	{170, 8}	{172.5, 13}	{175, 8}	{177.5, 6}	{180, 8}	{182.5, 9}	{185, 7}	{187.5, 6}	{190, 5}	{192.5, 7}	{195, 12}	{197.5, 11}	{200, 10}	{202.5, 12}	{205, 13}	{207.5, 13}	{210, 12}	{212.5, 8}	{215, 7}	{217.5, 8}	{220, 7}	{222.5, 7}	{225, 7}	{227.5, 8}	{230, 8}	{232.5, 10}	{235, 12}	{237.5, 11}	{240, 12}	{242.5, 13}	{245, 11}	{247.5, 8}	{250, 9}	{}	{0, 10}	{2.5, 6}	{5, 8}	{7.5, 13}	{10, 13}	{12.5, 7}	{15, 8}	{17.5, 9}	{20, 8}	{22.5, 6}	{25, 5}	{27.5, 6}	{30, 7}	{32.5, 7}	{35, 10}	{37.5, 9}	{40, 10}	{42.5, 7}	{45, 8}	{47.5, 9}	{50, 8}	{52.5, 10}	{55, 10}	{57.5, 9}	{60, 8}	{62.5, 8}	{65, 9}	{67.5, 6}	{70, 7}	{72.5, 6}	{75, 8}	{77.5, 8}	{80, 9}	{82.5, 11}	{85, 9}	{87.5, 6}	{90, 9}	{92.5, 9}	{95, 9}	{97.5, 10}	{100, 12}	{102.5, 10}	{105, 8}	{107.5, 13}	{110, 12}	{112.5, 12}	{115, 7}	{117.5, 8}	{120, 7}	{122.5, 6}	{125, 7}	{127.5, 5}	{130, 5}	{132.5, 7}	{135, 9}	{137.5, 10}	{140, 13}	{142.5, 14}	{145, 13}	{147.5, 10}	{150, 9}	{152.5, 8}	{155, 9}	{157.5, 7}	{160, 10}	{162.5, 9}	{165, 10}	{167.5, 10}	{170, 12}	{172.5, 14}	{175, 12}	{177.5, 14}	{180, 12}	{182.5, 14}	{185, 11}	{187.5, 13}	{190, 14}	{192.5, 10}	{195, 12}	{197.5, 10}	{200, 12}	{202.5, 8}	{205, 9}	{207.5, 9}	{210, 8}	{212.5, 8}	{215, 12}	{217.5, 12}	{220, 11}	{222.5, 14}	{225, 11}	{227.5, 13}	{230, 8}	{232.5, 8}	{235, 5}	{237.5, 11}	{240, 12}	{242.5, 14}	{245, 14}	{247.5, 15}	{250, 14}	{}	{0, 10}	{2.5, 13}	{5, 14}	{7.5, 14}	{10, 11}	{12.5, 12}	{15, 13}	{17.5, 12}	{20, 14}	{22.5, 17}	{25, 14}	{27.5, 11}	{30, 10}	{32.5, 7}	{35, 7}	{37.5, 11}	{40, 12}	{42.5, 9}	{45, 13}	{47.5, 13}	{50, 9}	{52.5, 7}	{55, 10}	{57.5, 13}	{60, 12}	{62.5, 9}	{65, 8}	{67.5, 6}	{70, 8}	{72.5, 9}	{75, 9}	{77.5, 7}	{80, 9}	{82.5, 10}	{85, 9}	{87.5, 9}	{90, 9}	{92.5, 10}	{95, 10}	{97.5, 10}	{100, 5}	{102.5, 4}	{105, 5}	{107.5, 7}	{110, 7}	{112.5, 7}	{115, 9}	{117.5, 13}	{120, 13}	{122.5, 8}	{125, 6}	{127.5, 8}	{130, 10}	{132.5, 9}	{135, 6}	{137.5, 8}	{140, 8}	{142.5, 8}	{145, 10}	{147.5, 8}	{150, 7}	{152.5, 9}	{155, 10}	{157.5, 12}	{160, 16}	{162.5, 16}	{165, 15}	{167.5, 13}	{170, 13}	{172.5, 13}	{175, 11}	{177.5, 13}	{180, 9}	{182.5, 8}	{185, 8}	{187.5, 8}	{190, 9}	{192.5, 8}	{195, 8}	{197.5, 9}	{200, 9}	{202.5, 9}	{205, 9}	{207.5, 8}	{210, 7}	{212.5, 6}	{215, 6}	{217.5, 6}	{220, 8}	{222.5, 9}	{225, 10}	{227.5, 13}	{230, 9}	{232.5, 7}	{235, 8}	{237.5, 10}	{240, 10}	{242.5, 11}	{245, 13}	{247.5, 12}	{250, 9}	{}	{0, 10}	{2.5, 9}	{5, 8}	{7.5, 11}	{10, 9}	{12.5, 7}	{15, 11}	{17.5, 9}	{20, 11}	{22.5, 13}	{25, 13}	{27.5, 11}	{30, 11}	{32.5, 11}	{35, 10}	{37.5, 7}	{40, 10}	{42.5, 16}	{45, 15}	{47.5, 13}	{50, 8}	{52.5, 10}	{55, 9}	{57.5, 9}	{60, 8}	{62.5, 7}	{65, 6}	{67.5, 7}	{70, 8}	{72.5, 7}	{75, 9}	{77.5, 8}	{80, 7}	{82.5, 7}	{85, 5}	{87.5, 9}	{90, 8}	{92.5, 8}	{95, 10}	{97.5, 9}	{100, 11}	{102.5, 10}	{105, 11}	{107.5, 14}	{110, 14}	{112.5, 13}	{115, 12}	{117.5, 13}	{120, 13}	{122.5, 15}	{125, 16}	{127.5, 14}	{130, 12}	{132.5, 13}	{135, 16}	{137.5, 12}	{140, 13}	{142.5, 10}	{145, 7}	{147.5, 9}	{150, 6}	{152.5, 6}	{155, 7}	{157.5, 6}	{160, 6}	{162.5, 8}	{165, 13}	{167.5, 15}	{170, 16}	{172.5, 17}	{175, 15}	{177.5, 16}	{180, 16}	{182.5, 15}	{185, 13}	{187.5, 14}	{190, 13}	{192.5, 7}	{195, 6}	{197.5, 6}	{200, 9}	{202.5, 10}	{205, 11}	{207.5, 11}	{210, 10}	{212.5, 12}	{215, 11}	{217.5, 12}	{220, 13}	{222.5, 13}	{225, 11}	{227.5, 15}	{230, 18}	{232.5, 17}	{235, 17}	{237.5, 20}	{240, 17}	{242.5, 15}	{245, 13}	{247.5, 10}	{250, 10}	{}	{0, 10}	{2.5, 8}	{5, 11}	{7.5, 12}	{10, 15}	{12.5, 12}	{15, 13}	{17.5, 15}	{20, 10}	{22.5, 12}	{25, 11}	{27.5, 10}	{30, 7}	{32.5, 7}	{35, 8}	{37.5, 5}	{40, 5}	{42.5, 8}	{45, 9}	{47.5, 8}	{50, 10}	{52.5, 9}	{55, 12}	{57.5, 14}	{60, 13}	{62.5, 11}	{65, 13}	{67.5, 15}	{70, 12}	{72.5, 10}	{75, 13}	{77.5, 13}	{80, 12}	{82.5, 9}	{85, 10}	{87.5, 9}	{90, 8}	{92.5, 10}	{95, 9}	{97.5, 9}	{100, 11}	{102.5, 11}	{105, 8}	{107.5, 10}	{110, 11}	{112.5, 10}	{115, 8}	{117.5, 9}	{120, 8}	{122.5, 6}	{125, 10}	{127.5, 8}	{130, 9}	{132.5, 9}	{135, 11}	{137.5, 9}	{140, 9}	{142.5, 10}	{145, 13}	{147.5, 14}	{150, 15}	{152.5, 16}	{155, 12}	{157.5, 10}	{160, 11}	{162.5, 11}	{165, 6}	{167.5, 8}	{170, 6}	{172.5, 5}	{175, 4}	{177.5, 4}	{180, 4}	{182.5, 6}	{185, 8}	{187.5, 8}	{190, 10}	{192.5, 9}	{195, 12}	{197.5, 13}	{200, 11}	{202.5, 11}	{205, 11}	{207.5, 12}	{210, 8}	{212.5, 11}	{215, 8}	{217.5, 6}	{220, 6}	{222.5, 2}	{225, 3}	{227.5, 6}	{230, 5}	{232.5, 6}	{235, 7}	{237.5, 6}	{240, 9}	{242.5, 7}	{245, 10}	{247.5, 10}	{250, 8}	{}	{0, 10}	{2.5, 10}	{5, 11}	{7.5, 10}	{10, 11}	{12.5, 7}	{15, 9}	{17.5, 12}	{20, 12}	{22.5, 10}	{25, 9}	{27.5, 7}	{30, 8}	{32.5, 10}	{35, 7}	{37.5, 6}	{40, 6}	{42.5, 9}	{45, 7}	{47.5, 6}	{50, 6}	{52.5, 6}	{55, 8}	{57.5, 10}	{60, 12}	{62.5, 7}	{65, 8}	{67.5, 8}	{70, 9}	{72.5, 10}	{75, 9}	{77.5, 8}	{80, 8}	{82.5, 7}	{85, 8}	{87.5, 9}	{90, 11}	{92.5, 14}	{95, 10}	{97.5, 13}	{100, 17}	{102.5, 17}	{105, 12}	{107.5, 10}	{110, 10}	{112.5, 9}	{115, 7}	{117.5, 5}	{120, 6}	{122.5, 8}	{125, 6}	{127.5, 10}	{130, 13}	{132.5, 13}	{135, 13}	{137.5, 13}	{140, 9}	{142.5, 10}	{145, 10}	{147.5, 9}	{150, 12}	{152.5, 15}	{155, 14}	{157.5, 15}	{160, 20}	{162.5, 19}	{165, 19}	{167.5, 18}	{170, 15}	{172.5, 11}	{175, 10}	{177.5, 10}	{180, 9}	{182.5, 9}	{185, 8}	{187.5, 8}	{190, 8}	{192.5, 8}	{195, 5}	{197.5, 6}	{200, 6}	{202.5, 7}	{205, 8}	{207.5, 8}	{210, 8}	{212.5, 5}	{215, 6}	{217.5, 6}	{220, 9}	{222.5, 11}	{225, 14}	{227.5, 15}	{230, 14}	{232.5, 16}	{235, 17}	{237.5, 17}	{240, 14}	{242.5, 11}	{245, 13}	{247.5, 15}	{250, 13}	{}	{0, 10}	{2.5, 10}	{5, 7}	{7.5, 6}	{10, 6}	{12.5, 8}	{15, 9}	{17.5, 9}	{20, 6}	{22.5, 5}	{25, 6}	{27.5, 10}	{30, 9}	{32.5, 10}	{35, 10}	{37.5, 11}	{40, 12}	{42.5, 9}	{45, 9}	{47.5, 8}	{50, 9}	{52.5, 8}	{55, 9}	{57.5, 9}	{60, 12}	{62.5, 10}	{65, 11}	{67.5, 10}	{70, 11}	{72.5, 10}	{75, 11}	{77.5, 12}	{80, 9}	{82.5, 8}	{85, 9}	{87.5, 10}	{90, 8}	{92.5, 8}	{95, 3}	{97.5, 4}	{100, 6}	{102.5, 8}	{105, 10}	{107.5, 11}	{110, 11}	{112.5, 11}	{115, 15}	{117.5, 13}	{120, 12}	{122.5, 13}	{125, 10}	{127.5, 13}	{130, 11}	{132.5, 11}	{135, 10}	{137.5, 12}	{140, 11}	{142.5, 12}	{145, 16}	{147.5, 16}	{150, 14}	{152.5, 10}	{155, 6}	{157.5, 5}	{160, 6}	{162.5, 4}	{165, 7}	{167.5, 7}	{170, 9}	{172.5, 11}	{175, 10}	{177.5, 12}	{180, 12}	{182.5, 11}	{185, 14}	{187.5, 13}	{190, 15}	{192.5, 19}	{195, 12}	{197.5, 12}	{200, 13}	{202.5, 9}	{205, 9}	{207.5, 8}	{210, 8}	{212.5, 8}	{215, 9}	{217.5, 11}	{220, 10}	{222.5, 10}	{225, 14}	{227.5, 12}	{230, 10}	{232.5, 5}	{235, 5}	{237.5, 4}	{240, 6}	{242.5, 6}	{245, 5}	{247.5, 4}	{250, 5}	{}	{0, 10}	{2.5, 9}	{5, 12}	{7.5, 10}	{10, 13}	{12.5, 9}	{15, 10}	{17.5, 11}	{20, 10}	{22.5, 11}	{25, 10}	{27.5, 9}	{30, 12}	{32.5, 12}	{35, 12}	{37.5, 11}	{40, 9}	{42.5, 8}	{45, 11}	{47.5, 12}	{50, 13}	{52.5, 9}	{55, 11}	{57.5, 9}	{60, 11}	{62.5, 10}	{65, 7}	{67.5, 5}	{70, 4}	{72.5, 4}	{75, 5}	{77.5, 12}	{80, 9}	{82.5, 10}	{85, 8}	{87.5, 8}	{90, 8}	{92.5, 6}	{95, 5}	{97.5, 7}	{100, 7}	{102.5, 9}	{105, 15}	{107.5, 10}	{110, 10}	{112.5, 7}	{115, 9}	{117.5, 9}	{120, 14}	{122.5, 12}	{125, 11}	{127.5, 11}	{130, 11}	{132.5, 12}	{135, 12}	{137.5, 12}	{140, 13}	{142.5, 9}	{145, 10}	{147.5, 9}	{150, 9}	{152.5, 11}	{155, 11}	{157.5, 11}	{160, 12}	{162.5, 8}	{165, 6}	{167.5, 7}	{170, 9}	{172.5, 8}	{175, 6}	{177.5, 7}	{180, 9}	{182.5, 7}	{185, 6}	{187.5, 7}	{190, 9}	{192.5, 10}	{195, 14}	{197.5, 14}	{200, 14}	{202.5, 13}	{205, 13}	{207.5, 11}	{210, 11}	{212.5, 7}	{215, 6}	{217.5, 8}	{220, 8}	{222.5, 7}	{225, 9}	{227.5, 7}	{230, 8}	{232.5, 7}	{235, 10}	{237.5, 10}	{240, 9}	{242.5, 8}	{245, 9}	{247.5, 8}	{250, 6}	{}	{0, 10}	{2.5, 7}	{5, 8}	{7.5, 7}	{10, 8}	{12.5, 7}	{15, 8}	{17.5, 7}	{20, 10}	{22.5, 11}	{25, 9}	{27.5, 14}	{30, 12}	{32.5, 9}	{35, 9}	{37.5, 13}	{40, 14}	{42.5, 16}	{45, 14}	{47.5, 12}	{50, 10}	{52.5, 11}	{55, 13}	{57.5, 15}	{60, 13}	{62.5, 12}	{65, 13}	{67.5, 16}	{70, 12}	{72.5, 11}	{75, 13}	{77.5, 12}	{80, 12}	{82.5, 13}	{85, 14}	{87.5, 12}	{90, 12}	{92.5, 13}	{95, 12}	{97.5, 12}	{100, 11}	{102.5, 10}	{105, 9}	{107.5, 10}	{110, 10}	{112.5, 12}	{115, 11}	{117.5, 10}	{120, 10}	{122.5, 7}	{125, 8}	{127.5, 9}	{130, 7}	{132.5, 11}	{135, 10}	{137.5, 13}	{140, 8}	{142.5, 10}	{145, 9}	{147.5, 8}	{150, 8}	{152.5, 12}	{155, 16}	{157.5, 15}	{160, 12}	{162.5, 9}	{165, 6}	{167.5, 7}	{170, 8}	{172.5, 6}	{175, 7}	{177.5, 6}	{180, 8}	{182.5, 8}	{185, 10}	{187.5, 11}	{190, 11}	{192.5, 11}	{195, 14}	{197.5, 13}	{200, 10}	{202.5, 9}	{205, 12}	{207.5, 12}	{210, 13}	{212.5, 12}	{215, 12}	{217.5, 12}	{220, 11}	{222.5, 6}	{225, 7}	{227.5, 8}	{230, 5}	{232.5, 7}	{235, 10}	{237.5, 12}	{240, 12}	{242.5, 7}	{245, 8}	{247.5, 7}	{250, 8}	{}	{0, 10}	{2.5, 9}	{5, 10}	{7.5, 9}	{10, 10}	{12.5, 15}	{15, 15}	{17.5, 13}	{20, 14}	{22.5, 14}	{25, 14}	{27.5, 13}	{30, 8}	{32.5, 9}	{35, 9}	{37.5, 7}	{40, 5}	{42.5, 6}	{45, 5}	{47.5, 6}	{50, 7}	{52.5, 6}	{55, 10}	{57.5, 9}	{60, 5}	{62.5, 6}	{65, 8}	{67.5, 9}	{70, 11}	{72.5, 12}	{75, 11}	{77.5, 9}	{80, 12}	{82.5, 9}	{85, 11}	{87.5, 12}	{90, 9}	{92.5, 10}	{95, 11}	{97.5, 10}	{100, 9}	{102.5, 11}	{105, 8}	{107.5, 11}	{110, 9}	{112.5, 8}	{115, 13}	{117.5, 12}	{120, 13}	{122.5, 11}	{125, 12}	{127.5, 12}	{130, 9}	{132.5, 13}	{135, 11}	{137.5, 11}	{140, 9}	{142.5, 9}	{145, 8}	{147.5, 5}	{150, 7}	{152.5, 6}	{155, 9}	{157.5, 8}	{160, 7}	{162.5, 6}	{165, 6}	{167.5, 9}	{170, 11}	{172.5, 13}	{175, 11}	{177.5, 13}	{180, 9}	{182.5, 13}	{185, 13}	{187.5, 13}	{190, 12}	{192.5, 11}	{195, 12}	{197.5, 13}	{200, 12}	{202.5, 9}	{205, 8}	{207.5, 5}	{210, 8}	{212.5, 8}	{215, 7}	{217.5, 7}	{220, 9}	{222.5, 9}	{225, 7}	{227.5, 7}	{230, 8}	{232.5, 11}	{235, 12}	{237.5, 11}	{240, 13}	{242.5, 10}	{245, 8}	{247.5, 8}	{250, 10}	{}	{0, 10}	{2.5, 8}	{5, 10}	{7.5, 11}	{10, 12}	{12.5, 14}	{15, 17}	{17.5, 15}	{20, 11}	{22.5, 13}	{25, 12}	{27.5, 13}	{30, 14}	{32.5, 7}	{35, 10}	{37.5, 9}	{40, 9}	{42.5, 8}	{45, 9}	{47.5, 12}	{50, 14}	{52.5, 15}	{55, 10}	{57.5, 8}	{60, 11}	{62.5, 11}	{65, 9}	{67.5, 11}	{70, 10}	{72.5, 10}	{75, 10}	{77.5, 11}	{80, 11}	{82.5, 11}	{85, 15}	{87.5, 12}	{90, 12}	{92.5, 12}	{95, 11}	{97.5, 7}	{100, 7}	{102.5, 8}	{105, 8}	{107.5, 11}	{110, 11}	{112.5, 10}	{115, 12}	{117.5, 13}	{120, 12}	{122.5, 12}	{125, 11}	{127.5, 12}	{130, 13}	{132.5, 12}	{135, 10}	{137.5, 9}	{140, 12}	{142.5, 11}	{145, 10}	{147.5, 14}	{150, 11}	{152.5, 11}	{155, 10}	{157.5, 11}	{160, 11}	{162.5, 10}	{165, 9}	{167.5, 8}	{170, 8}	{172.5, 9}	{175, 12}	{177.5, 10}	{180, 9}	{182.5, 10}	{185, 11}	{187.5, 9}	{190, 9}	{192.5, 10}	{195, 7}	{197.5, 9}	{200, 7}	{202.5, 6}	{205, 7}	{207.5, 9}	{210, 8}	{212.5, 10}	{215, 10}	{217.5, 10}	{220, 11}	{222.5, 14}	{225, 13}	{227.5, 12}	{230, 11}	{232.5, 10}	{235, 9}	{237.5, 10}	{240, 6}	{242.5, 10}	{245, 10}	{247.5, 11}	{250, 13}	{}	{0, 10}	{2.5, 8}	{5, 7}	{7.5, 9}	{10, 10}	{12.5, 8}	{15, 9}	{17.5, 9}	{20, 9}	{22.5, 10}	{25, 6}	{27.5, 5}	{30, 7}	{32.5, 7}	{35, 7}	{37.5, 6}	{40, 5}	{42.5, 6}	{45, 4}	{47.5, 5}	{50, 5}	{52.5, 4}	{55, 7}	{57.5, 6}	{60, 7}	{62.5, 8}	{65, 10}	{67.5, 13}	{70, 10}	{72.5, 11}	{75, 10}	{77.5, 10}	{80, 13}	{82.5, 11}	{85, 11}	{87.5, 13}	{90, 11}	{92.5, 7}	{95, 8}	{97.5, 5}	{100, 6}	{102.5, 8}	{105, 7}	{107.5, 10}	{110, 9}	{112.5, 9}	{115, 7}	{117.5, 8}	{120, 6}	{122.5, 8}	{125, 7}	{127.5, 9}	{130, 7}	{132.5, 10}	{135, 10}	{137.5, 10}	{140, 11}	{142.5, 7}	{145, 8}	{147.5, 9}	{150, 5}	{152.5, 7}	{155, 3}	{157.5, 4}	{160, 6}	{162.5, 6}	{165, 4}	{167.5, 5}	{170, 4}	{172.5, 6}	{175, 11}	{177.5, 13}	{180, 14}	{182.5, 14}	{185, 14}	{187.5, 15}	{190, 12}	{192.5, 14}	{195, 14}	{197.5, 14}	{200, 15}	{202.5, 14}	{205, 12}	{207.5, 9}	{210, 8}	{212.5, 9}	{215, 8}	{217.5, 8}	{220, 7}	{222.5, 9}	{225, 5}	{227.5, 6}	{230, 6}	{232.5, 5}	{235, 5}	{237.5, 3}	{240, 3}	{242.5, 5}	{245, 6}	{247.5, 7}	{250, 9}	{}	{0, 10}	{2.5, 10}	{5, 8}	{7.5, 9}	{10, 13}	{12.5, 11}	{15, 10}	{17.5, 12}	{20, 11}	{22.5, 12}	{25, 13}	{27.5, 13}	{30, 10}	{32.5, 11}	{35, 6}	{37.5, 7}	{40, 11}	{42.5, 12}	{45, 14}	{47.5, 13}	{50, 14}	{52.5, 12}	{55, 15}	{57.5, 13}	{60, 14}	{62.5, 10}	{65, 9}	{67.5, 10}	{70, 12}	{72.5, 12}	{75, 8}	{77.5, 8}	{80, 10}	{82.5, 10}	{85, 10}	{87.5, 9}	{90, 9}	{92.5, 13}	{95, 11}	{97.5, 10}	{100, 10}	{102.5, 11}	{105, 13}	{107.5, 10}	{110, 11}	{112.5, 8}	{115, 9}	{117.5, 11}	{120, 13}	{122.5, 11}	{125, 9}	{127.5, 11}	{130, 12}	{132.5, 9}	{135, 6}	{137.5, 7}	{140, 8}	{142.5, 9}	{145, 12}	{147.5, 7}	{150, 8}	{152.5, 11}	{155, 9}	{157.5, 5}	{160, 6}	{162.5, 8}	{165, 9}	{167.5, 9}	{170, 7}	{172.5, 6}	{175, 5}	{177.5, 3}	{180, 5}	{182.5, 5}	{185, 5}	{187.5, 8}	{190, 9}	{192.5, 8}	{195, 10}	{197.5, 8}	{200, 6}	{202.5, 6}	{205, 6}	{207.5, 6}	{210, 8}	{212.5, 8}	{215, 7}	{217.5, 7}	{220, 6}	{222.5, 11}	{225, 8}	{227.5, 10}	{230, 11}	{232.5, 9}	{235, 11}	{237.5, 8}	{240, 8}	{242.5, 10}	{245, 11}	{247.5, 11}	{250, 9}	{}	{0, 10}	{2.5, 8}	{5, 5}	{7.5, 7}	{10, 9}	{12.5, 9}	{15, 11}	{17.5, 12}	{20, 11}	{22.5, 12}	{25, 12}	{27.5, 12}	{30, 11}	{32.5, 13}	{35, 12}	{37.5, 13}	{40, 17}	{42.5, 16}	{45, 17}	{47.5, 21}	{50, 21}	{52.5, 21}	{55, 15}	{57.5, 14}	{60, 10}	{62.5, 13}	{65, 14}	{67.5, 15}	{70, 14}	{72.5, 11}	{75, 7}	{77.5, 9}	{80, 10}	{82.5, 10}	{85, 9}	{87.5, 7}	{90, 6}	{92.5, 10}	{95, 8}	{97.5, 9}	{100, 9}	{102.5, 12}	{105, 12}	{107.5, 12}	{110, 11}	{112.5, 10}	{115, 7}	{117.5, 7}	{120, 9}	{122.5, 13}	{125, 13}	{127.5, 16}	{130, 15}	{132.5, 15}	{135, 11}	{137.5, 13}	{140, 12}	{142.5, 12}	{145, 12}	{147.5, 13}	{150, 16}	{152.5, 15}	{155, 12}	{157.5, 16}	{160, 15}	{162.5, 13}	{165, 15}	{167.5, 10}	{170, 7}	{172.5, 7}	{175, 6}	{177.5, 7}	{180, 5}	{182.5, 6}	{185, 5}	{187.5, 6}	{190, 4}	{192.5, 6}	{195, 6}	{197.5, 12}	{200, 10}	{202.5, 11}	{205, 10}	{207.5, 14}	{210, 11}	{212.5, 9}	{215, 9}	{217.5, 11}	{220, 10}	{222.5, 12}	{225, 12}	{227.5, 16}	{230, 16}	{232.5, 14}	{235, 12}	{237.5, 8}	{240, 12}	{242.5, 8}	{245, 8}	{247.5, 9}	{250, 7}	{}	{0, 10}	{2.5, 5}	{5, 6}	{7.5, 7}	{10, 8}	{12.5, 8}	{15, 8}	{17.5, 9}	{20, 8}	{22.5, 9}	{25, 13}	{27.5, 9}	{30, 9}	{32.5, 9}	{35, 9}	{37.5, 6}	{40, 4}	{42.5, 5}	{45, 6}	{47.5, 7}	{50, 10}	{52.5, 7}	{55, 5}	{57.5, 5}	{60, 9}	{62.5, 11}	{65, 14}	{67.5, 12}	{70, 16}	{72.5, 18}	{75, 15}	{77.5, 12}	{80, 9}	{82.5, 6}	{85, 8}	{87.5, 11}	{90, 7}	{92.5, 5}	{95, 4}	{97.5, 5}	{100, 5}	{102.5, 6}	{105, 7}	{107.5, 5}	{110, 7}	{112.5, 5}	{115, 8}	{117.5, 8}	{120, 8}	{122.5, 7}	{125, 5}	{127.5, 4}	{130, 3}	{132.5, 5}	{135, 6}	{137.5, 6}	{140, 8}	{142.5, 9}	{145, 9}	{147.5, 11}	{150, 10}	{152.5, 11}	{155, 13}	{157.5, 11}	{160, 7}	{162.5, 10}	{165, 15}	{167.5, 14}	{170, 17}	{172.5, 16}	{175, 14}	{177.5, 14}	{180, 16}	{182.5, 16}	{185, 11}	{187.5, 12}	{190, 12}	{192.5, 12}	{195, 14}	{197.5, 16}	{200, 12}	{202.5, 13}	{205, 17}	{207.5, 13}	{210, 14}	{212.5, 11}	{215, 10}	{217.5, 11}	{220, 9}	{222.5, 9}	{225, 10}	{227.5, 11}	{230, 8}	{232.5, 9}	{235, 11}	{237.5, 10}	{240, 14}	{242.5, 12}	{245, 11}	{247.5, 8}	{250, 10}	{}	{0, 10}	{2.5, 11}	{5, 12}	{7.5, 13}	{10, 15}	{12.5, 15}	{15, 13}	{17.5, 14}	{20, 9}	{22.5, 11}	{25, 7}	{27.5, 6}	{30, 8}	{32.5, 10}	{35, 10}	{37.5, 10}	{40, 8}	{42.5, 11}	{45, 17}	{47.5, 16}	{50, 17}	{52.5, 12}	{55, 13}	{57.5, 11}	{60, 10}	{62.5, 9}	{65, 14}	{67.5, 15}	{70, 14}	{72.5, 15}	{75, 14}	{77.5, 12}	{80, 11}	{82.5, 11}	{85, 10}	{87.5, 9}	{90, 13}	{92.5, 15}	{95, 16}	{97.5, 14}	{100, 12}	{102.5, 11}	{105, 12}	{107.5, 14}	{110, 11}	{112.5, 10}	{115, 9}	{117.5, 6}	{120, 8}	{122.5, 8}	{125, 6}	{127.5, 10}	{130, 10}	{132.5, 6}	{135, 5}	{137.5, 8}	{140, 9}	{142.5, 10}	{145, 10}	{147.5, 15}	{150, 11}	{152.5, 9}	{155, 9}	{157.5, 9}	{160, 5}	{162.5, 4}	{165, 5}	{167.5, 4}	{170, 6}	{172.5, 4}	{175, 4}	{177.5, 6}	{180, 8}	{182.5, 10}	{185, 11}	{187.5, 14}	{190, 13}	{192.5, 13}	{195, 15}	{197.5, 13}	{200, 12}	{202.5, 11}	{205, 16}	{207.5, 14}	{210, 13}	{212.5, 10}	{215, 10}	{217.5, 10}	{220, 8}	{222.5, 7}	{225, 5}	{227.5, 10}	{230, 10}	{232.5, 10}	{235, 8}	{237.5, 9}	{240, 9}	{242.5, 11}	{245, 13}	{247.5, 12}	{250, 10}	{}	{0, 10}	{2.5, 7}	{5, 10}	{7.5, 11}	{10, 12}	{12.5, 10}	{15, 9}	{17.5, 10}	{20, 11}	{22.5, 10}	{25, 10}	{27.5, 8}	{30, 7}	{32.5, 9}	{35, 9}	{37.5, 5}	{40, 4}	{42.5, 7}	{45, 8}	{47.5, 11}	{50, 12}	{52.5, 11}	{55, 10}	{57.5, 13}	{60, 15}	{62.5, 18}	{65, 11}	{67.5, 13}	{70, 13}	{72.5, 11}	{75, 8}	{77.5, 8}	{80, 11}	{82.5, 11}	{85, 9}	{87.5, 8}	{90, 11}	{92.5, 16}	{95, 16}	{97.5, 17}	{100, 16}	{102.5, 15}	{105, 11}	{107.5, 14}	{110, 11}	{112.5, 13}	{115, 11}	{117.5, 12}	{120, 14}	{122.5, 13}	{125, 15}	{127.5, 13}	{130, 13}	{132.5, 10}	{135, 10}	{137.5, 11}	{140, 10}	{142.5, 9}	{145, 8}	{147.5, 10}	{150, 10}	{152.5, 10}	{155, 10}	{157.5, 11}	{160, 13}	{162.5, 14}	{165, 14}	{167.5, 13}	{170, 13}	{172.5, 18}	{175, 20}	{177.5, 16}	{180, 14}	{182.5, 14}	{185, 15}	{187.5, 16}	{190, 15}	{192.5, 11}	{195, 14}	{197.5, 11}	{200, 9}	{202.5, 10}	{205, 12}	{207.5, 10}	{210, 11}	{212.5, 10}	{215, 11}	{217.5, 8}	{220, 7}	{222.5, 10}	{225, 7}	{227.5, 7}	{230, 6}	{232.5, 8}	{235, 7}	{237.5, 8}	{240, 8}	{242.5, 14}	{245, 16}	{247.5, 15}	{250, 19}	{}	{0, 10}	{2.5, 10}	{5, 13}	{7.5, 10}	{10, 12}	{12.5, 11}	{15, 11}	{17.5, 15}	{20, 15}	{22.5, 7}	{25, 11}	{27.5, 12}	{30, 12}	{32.5, 11}	{35, 10}	{37.5, 9}	{40, 7}	{42.5, 7}	{45, 7}	{47.5, 8}	{50, 10}	{52.5, 11}	{55, 11}	{57.5, 11}	{60, 12}	{62.5, 9}	{65, 8}	{67.5, 4}	{70, 5}	{72.5, 8}	{75, 9}	{77.5, 7}	{80, 10}	{82.5, 9}	{85, 9}	{87.5, 9}	{90, 8}	{92.5, 8}	{95, 12}	{97.5, 10}	{100, 10}	{102.5, 9}	{105, 11}	{107.5, 10}	{110, 10}	{112.5, 8}	{115, 8}	{117.5, 4}	{120, 7}	{122.5, 8}	{125, 10}	{127.5, 10}	{130, 6}	{132.5, 8}	{135, 13}	{137.5, 14}	{140, 12}	{142.5, 10}	{145, 15}	{147.5, 14}	{150, 9}	{152.5, 8}	{155, 6}	{157.5, 12}	{160, 10}	{162.5, 11}	{165, 8}	{167.5, 6}	{170, 7}	{172.5, 7}	{175, 8}	{177.5, 13}	{180, 12}	{182.5, 11}	{185, 14}	{187.5, 9}	{190, 8}	{192.5, 8}	{195, 10}	{197.5, 8}	{200, 10}	{202.5, 11}	{205, 9}	{207.5, 9}	{210, 10}	{212.5, 11}	{215, 12}	{217.5, 11}	{220, 12}	{222.5, 11}	{225, 11}	{227.5, 8}	{230, 9}	{232.5, 9}	{235, 12}	{237.5, 14}	{240, 17}	{242.5, 14}	{245, 13}	{247.5, 12}	{250, 14}	{}	{0, 10}	{2.5, 10}	{5, 8}	{7.5, 8}	{10, 6}	{12.5, 5}	{15, 6}	{17.5, 9}	{20, 11}	{22.5, 12}	{25, 14}	{27.5, 16}	{30, 13}	{32.5, 16}	{35, 18}	{37.5, 18}	{40, 14}	{42.5, 12}	{45, 13}	{47.5, 12}	{50, 11}	{52.5, 12}	{55, 12}	{57.5, 13}	{60, 10}	{62.5, 8}	{65, 9}	{67.5, 9}	{70, 12}	{72.5, 13}	{75, 13}	{77.5, 13}	{80, 14}	{82.5, 14}	{85, 11}	{87.5, 10}	{90, 7}	{92.5, 9}	{95, 11}	{97.5, 14}	{100, 10}	{102.5, 6}	{105, 6}	{107.5, 6}	{110, 6}	{112.5, 8}	{115, 8}	{117.5, 9}	{120, 9}	{122.5, 9}	{125, 8}	{127.5, 8}	{130, 9}	{132.5, 9}	{135, 6}	{137.5, 7}	{140, 4}	{142.5, 6}	{145, 6}	{147.5, 7}	{150, 7}	{152.5, 4}	{155, 4}	{157.5, 3}	{160, 5}	{162.5, 4}	{165, 7}	{167.5, 9}	{170, 12}	{172.5, 13}	{175, 12}	{177.5, 9}	{180, 10}	{182.5, 12}	{185, 10}	{187.5, 11}	{190, 15}	{192.5, 10}	{195, 12}	{197.5, 9}	{200, 10}	{202.5, 8}	{205, 5}	{207.5, 8}	{210, 10}	{212.5, 13}	{215, 15}	{217.5, 13}	{220, 10}	{222.5, 14}	{225, 13}	{227.5, 9}	{230, 9}	{232.5, 9}	{235, 8}	{237.5, 10}	{240, 10}	{242.5, 13}	{245, 15}	{247.5, 15}	{250, 16}	{}	{0, 10}	{2.5, 8}	{5, 11}	{7.5, 13}	{10, 15}	{12.5, 16}	{15, 19}	{17.5, 18}	{20, 20}	{22.5, 20}	{25, 18}	{27.5, 17}	{30, 17}	{32.5, 17}	{35, 16}	{37.5, 16}	{40, 14}	{42.5, 12}	{45, 10}	{47.5, 15}	{50, 15}	{52.5, 15}	{55, 13}	{57.5, 14}	{60, 14}	{62.5, 11}	{65, 8}	{67.5, 8}	{70, 10}	{72.5, 11}	{75, 13}	{77.5, 12}	{80, 10}	{82.5, 6}	{85, 5}	{87.5, 10}	{90, 8}	{92.5, 11}	{95, 10}	{97.5, 11}	{100, 12}	{102.5, 9}	{105, 8}	{107.5, 6}	{110, 6}	{112.5, 7}	{115, 7}	{117.5, 9}	{120, 8}	{122.5, 10}	{125, 10}	{127.5, 9}	{130, 9}	{132.5, 8}	{135, 8}	{137.5, 9}	{140, 9}	{142.5, 6}	{145, 8}	{147.5, 7}	{150, 6}	{152.5, 6}	{155, 10}	{157.5, 14}	{160, 18}	{162.5, 19}	{165, 19}	{167.5, 19}	{170, 14}	{172.5, 13}	{175, 11}	{177.5, 11}	{180, 7}	{182.5, 6}	{185, 5}	{187.5, 7}	{190, 9}	{192.5, 10}	{195, 11}	{197.5, 15}	{200, 11}	{202.5, 8}	{205, 3}	{207.5, 5}	{210, 4}	{212.5, 5}	{215, 4}	{217.5, 6}	{220, 7}	{222.5, 7}	{225, 7}	{227.5, 13}	{230, 12}	{232.5, 12}	{235, 9}	{237.5, 9}	{240, 8}	{242.5, 8}	{245, 8}	{247.5, 8}	{250, 10}	{}	{0, 10}	{2.5, 10}	{5, 8}	{7.5, 8}	{10, 9}	{12.5, 11}	{15, 13}	{17.5, 14}	{20, 13}	{22.5, 14}	{25, 14}	{27.5, 12}	{30, 11}	{32.5, 13}	{35, 11}	{37.5, 9}	{40, 8}	{42.5, 9}	{45, 9}	{47.5, 12}	{50, 12}	{52.5, 12}	{55, 11}	{57.5, 11}	{60, 9}	{62.5, 11}	{65, 11}	{67.5, 11}	{70, 11}	{72.5, 11}	{75, 9}	{77.5, 8}	{80, 5}	{82.5, 7}	{85, 6}	{87.5, 7}	{90, 6}	{92.5, 9}	{95, 9}	{97.5, 9}	{100, 11}	{102.5, 12}	{105, 10}	{107.5, 12}	{110, 16}	{112.5, 13}	{115, 12}	{117.5, 12}	{120, 13}	{122.5, 11}	{125, 10}	{127.5, 9}	{130, 12}	{132.5, 13}	{135, 12}	{137.5, 8}	{140, 8}	{142.5, 9}	{145, 8}	{147.5, 7}	{150, 8}	{152.5, 8}	{155, 13}	{157.5, 12}	{160, 13}	{162.5, 15}	{165, 14}	{167.5, 12}	{170, 13}	{172.5, 12}	{175, 12}	{177.5, 14}	{180, 11}	{182.5, 11}	{185, 11}	{187.5, 15}	{190, 14}	{192.5, 13}	{195, 10}	{197.5, 10}	{200, 11}	{202.5, 13}	{205, 13}	{207.5, 12}	{210, 15}	{212.5, 16}	{215, 14}	{217.5, 12}	{220, 10}	{222.5, 8}	{225, 6}	{227.5, 6}	{230, 8}	{232.5, 9}	{235, 9}	{237.5, 10}	{240, 9}	{242.5, 11}	{245, 11}	{247.5, 12}	{250, 16}	{}	{0, 10}	{2.5, 11}	{5, 9}	{7.5, 7}	{10, 8}	{12.5, 9}	{15, 7}	{17.5, 8}	{20, 11}	{22.5, 14}	{25, 15}	{27.5, 15}	{30, 17}	{32.5, 12}	{35, 10}	{37.5, 9}	{40, 11}	{42.5, 12}	{45, 14}	{47.5, 9}	{50, 9}	{52.5, 6}	{55, 7}	{57.5, 9}	{60, 12}	{62.5, 13}	{65, 14}	{67.5, 16}	{70, 18}	{72.5, 22}	{75, 17}	{77.5, 13}	{80, 12}	{82.5, 12}	{85, 15}	{87.5, 15}	{90, 13}	{92.5, 13}	{95, 14}	{97.5, 11}	{100, 13}	{102.5, 13}	{105, 16}	{107.5, 14}	{110, 13}	{112.5, 11}	{115, 12}	{117.5, 14}	{120, 12}	{122.5, 12}	{125, 13}	{127.5, 11}	{130, 12}	{132.5, 10}	{135, 11}	{137.5, 9}	{140, 6}	{142.5, 8}	{145, 8}	{147.5, 8}	{150, 6}	{152.5, 6}	{155, 6}	{157.5, 6}	{160, 6}	{162.5, 7}	{165, 8}	{167.5, 12}	{170, 10}	{172.5, 13}	{175, 11}	{177.5, 13}	{180, 14}	{182.5, 13}	{185, 11}	{187.5, 11}	{190, 11}	{192.5, 12}	{195, 11}	{197.5, 11}	{200, 15}	{202.5, 12}	{205, 10}	{207.5, 11}	{210, 10}	{212.5, 11}	{215, 11}	{217.5, 11}	{220, 11}	{222.5, 11}	{225, 10}	{227.5, 9}	{230, 10}	{232.5, 10}	{235, 11}	{237.5, 10}	{240, 8}	{242.5, 7}	{245, 10}	{247.5, 11}	{250, 12}	{}	{0, 10}	{2.5, 7}	{5, 7}	{7.5, 9}	{10, 9}	{12.5, 10}	{15, 10}	{17.5, 11}	{20, 11}	{22.5, 11}	{25, 10}	{27.5, 9}	{30, 6}	{32.5, 6}	{35, 8}	{37.5, 9}	{40, 8}	{42.5, 10}	{45, 10}	{47.5, 9}	{50, 11}	{52.5, 13}	{55, 14}	{57.5, 15}	{60, 18}	{62.5, 16}	{65, 12}	{67.5, 10}	{70, 10}	{72.5, 10}	{75, 13}	{77.5, 12}	{80, 9}	{82.5, 10}	{85, 8}	{87.5, 10}	{90, 10}	{92.5, 12}	{95, 11}	{97.5, 10}	{100, 11}	{102.5, 12}	{105, 13}	{107.5, 12}	{110, 14}	{112.5, 15}	{115, 14}	{117.5, 11}	{120, 15}	{122.5, 12}	{125, 11}	{127.5, 13}	{130, 15}	{132.5, 15}	{135, 10}	{137.5, 8}	{140, 6}	{142.5, 6}	{145, 8}	{147.5, 11}	{150, 13}	{152.5, 14}	{155, 10}	{157.5, 9}	{160, 6}	{162.5, 3}	{165, 2}	{167.5, 6}	{170, 8}	{172.5, 10}	{175, 11}	{177.5, 11}	{180, 13}	{182.5, 11}	{185, 14}	{187.5, 14}	{190, 13}	{192.5, 14}	{195, 13}	{197.5, 13}	{200, 14}	{202.5, 13}	{205, 12}	{207.5, 15}	{210, 17}	{212.5, 9}	{215, 9}	{217.5, 8}	{220, 8}	{222.5, 8}	{225, 9}	{227.5, 10}	{230, 6}	{232.5, 8}	{235, 8}	{237.5, 8}	{240, 6}	{242.5, 5}	{245, 7}	{247.5, 5}	{250, 4}	{}	{0, 10}	{2.5, 9}	{5, 12}	{7.5, 9}	{10, 7}	{12.5, 8}	{15, 9}	{17.5, 10}	{20, 8}	{22.5, 8}	{25, 8}	{27.5, 8}	{30, 10}	{32.5, 11}	{35, 10}	{37.5, 8}	{40, 7}	{42.5, 11}	{45, 9}	{47.5, 9}	{50, 8}	{52.5, 10}	{55, 14}	{57.5, 15}	{60, 12}	{62.5, 12}	{65, 15}	{67.5, 10}	{70, 8}	{72.5, 6}	{75, 4}	{77.5, 4}	{80, 3}	{82.5, 4}	{85, 5}	{87.5, 8}	{90, 9}	{92.5, 12}	{95, 12}	{97.5, 11}	{100, 9}	{102.5, 8}	{105, 9}	{107.5, 6}	{110, 5}	{112.5, 7}	{115, 7}	{117.5, 8}	{120, 9}	{122.5, 12}	{125, 8}	{127.5, 8}	{130, 7}	{132.5, 8}	{135, 9}	{137.5, 10}	{140, 9}	{142.5, 10}	{145, 7}	{147.5, 11}	{150, 11}	{152.5, 14}	{155, 16}	{157.5, 13}	{160, 14}	{162.5, 15}	{165, 15}	{167.5, 13}	{170, 13}	{172.5, 12}	{175, 13}	{177.5, 12}	{180, 11}	{182.5, 12}	{185, 11}	{187.5, 8}	{190, 13}	{192.5, 16}	{195, 14}	{197.5, 14}	{200, 13}	{202.5, 14}	{205, 14}	{207.5, 14}	{210, 10}	{212.5, 13}	{215, 13}	{217.5, 12}	{220, 14}	{222.5, 13}	{225, 16}	{227.5, 14}	{230, 12}	{232.5, 10}	{235, 8}	{237.5, 8}	{240, 7}	{242.5, 7}	{245, 7}	{247.5, 7}	{250, 12}	{}	{0, 10}	{2.5, 7}	{5, 7}	{7.5, 8}	{10, 6}	{12.5, 6}	{15, 6}	{17.5, 5}	{20, 2}	{22.5, 3}	{25, 5}	{27.5, 3}	{30, 3}	{32.5, 6}	{35, 7}	{37.5, 9}	{40, 10}	{42.5, 10}	{45, 12}	{47.5, 12}	{50, 7}	{52.5, 5}	{55, 8}	{57.5, 8}	{60, 7}	{62.5, 9}	{65, 9}	{67.5, 9}	{70, 9}	{72.5, 8}	{75, 8}	{77.5, 7}	{80, 8}	{82.5, 8}	{85, 7}	{87.5, 5}	{90, 5}	{92.5, 5}	{95, 5}	{97.5, 7}	{100, 10}	{102.5, 9}	{105, 7}	{107.5, 7}	{110, 7}	{112.5, 7}	{115, 9}	{117.5, 8}	{120, 8}	{122.5, 12}	{125, 14}	{127.5, 14}	{130, 13}	{132.5, 13}	{135, 13}	{137.5, 12}	{140, 13}	{142.5, 10}	{145, 12}	{147.5, 11}	{150, 11}	{152.5, 12}	{155, 12}	{157.5, 11}	{160, 10}	{162.5, 5}	{165, 4}	{167.5, 5}	{170, 4}	{172.5, 3}	{175, 3}	{177.5, 8}	{180, 7}	{182.5, 9}	{185, 7}	{187.5, 9}	{190, 7}	{192.5, 9}	{195, 9}	{197.5, 6}	{200, 10}	{202.5, 10}	{205, 9}	{207.5, 8}	{210, 7}	{212.5, 9}	{215, 12}	{217.5, 13}	{220, 9}	{222.5, 13}	{225, 14}	{227.5, 13}	{230, 13}	{232.5, 14}	{235, 14}	{237.5, 12}	{240, 12}	{242.5, 11}	{245, 10}	{247.5, 7}	{250, 6}	{}	{0, 10}	{2.5, 10}	{5, 10}	{7.5, 12}	{10, 11}	{12.5, 11}	{15, 8}	{17.5, 5}	{20, 6}	{22.5, 12}	{25, 13}	{27.5, 11}	{30, 12}	{32.5, 11}	{35, 10}	{37.5, 10}	{40, 14}	{42.5, 15}	{45, 14}	{47.5, 10}	{50, 10}	{52.5, 10}	{55, 15}	{57.5, 13}	{60, 9}	{62.5, 8}	{65, 5}	{67.5, 4}	{70, 4}	{72.5, 2}	{75, 4}	{77.5, 6}	{80, 5}	{82.5, 10}	{85, 11}	{87.5, 11}	{90, 12}	{92.5, 9}	{95, 10}	{97.5, 12}	{100, 11}	{102.5, 13}	{105, 10}	{107.5, 12}	{110, 13}	{112.5, 12}	{115, 14}	{117.5, 13}	{120, 11}	{122.5, 11}	{125, 12}	{127.5, 12}	{130, 10}	{132.5, 11}	{135, 7}	{137.5, 6}	{140, 8}	{142.5, 7}	{145, 8}	{147.5, 8}	{150, 9}	{152.5, 9}	{155, 8}	{157.5, 6}	{160, 7}	{162.5, 11}	{165, 12}	{167.5, 12}	{170, 15}	{172.5, 13}	{175, 12}	{177.5, 13}	{180, 11}	{182.5, 13}	{185, 10}	{187.5, 14}	{190, 8}	{192.5, 8}	{195, 5}	{197.5, 4}	{200, 3}	{202.5, 2}	{205, 3}	{207.5, 3}	{210, 4}	{212.5, 4}	{215, 7}	{217.5, 6}	{220, 7}	{222.5, 9}	{225, 6}	{227.5, 7}	{230, 6}	{232.5, 6}	{235, 7}	{237.5, 8}	{240, 6}	{242.5, 6}	{245, 8}	{247.5, 11}	{250, 12}	{}	{0, 10}	{2.5, 11}	{5, 13}	{7.5, 13}	{10, 11}	{12.5, 12}	{15, 16}	{17.5, 14}	{20, 12}	{22.5, 12}	{25, 11}	{27.5, 11}	{30, 11}	{32.5, 11}	{35, 8}	{37.5, 11}	{40, 12}	{42.5, 11}	{45, 9}	{47.5, 9}	{50, 10}	{52.5, 11}	{55, 12}	{57.5, 12}	{60, 12}	{62.5, 9}	{65, 9}	{67.5, 9}	{70, 13}	{72.5, 10}	{75, 8}	{77.5, 6}	{80, 10}	{82.5, 9}	{85, 10}	{87.5, 10}	{90, 10}	{92.5, 14}	{95, 15}	{97.5, 16}	{100, 15}	{102.5, 11}	{105, 9}	{107.5, 10}	{110, 11}	{112.5, 10}	{115, 9}	{117.5, 11}	{120, 9}	{122.5, 7}	{125, 9}	{127.5, 10}	{130, 10}	{132.5, 13}	{135, 13}	{137.5, 13}	{140, 17}	{142.5, 12}	{145, 11}	{147.5, 10}	{150, 8}	{152.5, 8}	{155, 6}	{157.5, 6}	{160, 9}	{162.5, 8}	{165, 7}	{167.5, 5}	{170, 6}	{172.5, 10}	{175, 11}	{177.5, 9}	{180, 10}	{182.5, 14}	{185, 12}	{187.5, 12}	{190, 8}	{192.5, 5}	{195, 5}	{197.5, 6}	{200, 8}	{202.5, 10}	{205, 9}	{207.5, 10}	{210, 10}	{212.5, 8}	{215, 6}	{217.5, 7}	{220, 9}	{222.5, 10}	{225, 9}	{227.5, 9}	{230, 5}	{232.5, 4}	{235, 3}	{237.5, 7}	{240, 8}	{242.5, 8}	{245, 8}	{247.5, 10}	{250, 11}	{}	{0, 10}	{2.5, 11}	{5, 8}	{7.5, 12}	{10, 11}	{12.5, 9}	{15, 14}	{17.5, 14}	{20, 10}	{22.5, 12}	{25, 8}	{27.5, 9}	{30, 8}	{32.5, 12}	{35, 11}	{37.5, 8}	{40, 7}	{42.5, 13}	{45, 16}	{47.5, 16}	{50, 12}	{52.5, 12}	{55, 12}	{57.5, 10}	{60, 12}	{62.5, 13}	{65, 12}	{67.5, 14}	{70, 13}	{72.5, 10}	{75, 11}	{77.5, 10}	{80, 8}	{82.5, 9}	{85, 8}	{87.5, 7}	{90, 8}	{92.5, 7}	{95, 5}	{97.5, 5}	{100, 5}	{102.5, 7}	{105, 7}	{107.5, 9}	{110, 12}	{112.5, 13}	{115, 13}	{117.5, 11}	{120, 10}	{122.5, 12}	{125, 9}	{127.5, 11}	{130, 12}	{132.5, 12}	{135, 9}	{137.5, 5}	{140, 5}	{142.5, 7}	{145, 7}	{147.5, 7}	{150, 8}	{152.5, 8}	{155, 9}	{157.5, 9}	{160, 9}	{162.5, 8}	{165, 9}	{167.5, 10}	{170, 13}	{172.5, 11}	{175, 8}	{177.5, 9}	{180, 13}	{182.5, 11}	{185, 9}	{187.5, 7}	{190, 9}	{192.5, 11}	{195, 8}	{197.5, 7}	{200, 7}	{202.5, 8}	{205, 10}	{207.5, 8}	{210, 4}	{212.5, 6}	{215, 6}	{217.5, 10}	{220, 11}	{222.5, 12}	{225, 11}	{227.5, 14}	{230, 14}	{232.5, 11}	{235, 8}	{237.5, 8}	{240, 11}	{242.5, 10}	{245, 9}	{247.5, 10}	{250, 9}	{}	{0, 10}	{2.5, 15}	{5, 11}	{7.5, 11}	{10, 11}	{12.5, 11}	{15, 9}	{17.5, 12}	{20, 14}	{22.5, 11}	{25, 8}	{27.5, 13}	{30, 10}	{32.5, 12}	{35, 12}	{37.5, 12}	{40, 11}	{42.5, 8}	{45, 9}	{47.5, 9}	{50, 13}	{52.5, 13}	{55, 12}	{57.5, 14}	{60, 10}	{62.5, 7}	{65, 7}	{67.5, 7}	{70, 9}	{72.5, 10}	{75, 9}	{77.5, 8}	{80, 8}	{82.5, 7}	{85, 9}	{87.5, 9}	{90, 8}	{92.5, 8}	{95, 9}	{97.5, 11}	{100, 10}	{102.5, 9}	{105, 8}	{107.5, 9}	{110, 7}	{112.5, 11}	{115, 11}	{117.5, 14}	{120, 10}	{122.5, 8}	{125, 11}	{127.5, 11}	{130, 9}	{132.5, 10}	{135, 10}	{137.5, 11}	{140, 12}	{142.5, 16}	{145, 17}	{147.5, 17}	{150, 18}	{152.5, 18}	{155, 18}	{157.5, 16}	{160, 14}	{162.5, 13}	{165, 13}	{167.5, 9}	{170, 10}	{172.5, 13}	{175, 15}	{177.5, 12}	{180, 11}	{182.5, 10}	{185, 7}	{187.5, 5}	{190, 7}	{192.5, 6}	{195, 6}	{197.5, 5}	{200, 5}	{202.5, 3}	{205, 6}	{207.5, 6}	{210, 7}	{212.5, 8}	{215, 10}	{217.5, 9}	{220, 8}	{222.5, 8}	{225, 8}	{227.5, 7}	{230, 10}	{232.5, 12}	{235, 11}	{237.5, 14}	{240, 14}	{242.5, 11}	{245, 12}	{247.5, 10}	{250, 5}	{}	{0, 10}	{2.5, 11}	{5, 12}	{7.5, 10}	{10, 10}	{12.5, 9}	{15, 13}	{17.5, 14}	{20, 13}	{22.5, 12}	{25, 9}	{27.5, 12}	{30, 11}	{32.5, 8}	{35, 8}	{37.5, 7}	{40, 10}	{42.5, 14}	{45, 13}	{47.5, 10}	{50, 8}	{52.5, 6}	{55, 9}	{57.5, 9}	{60, 10}	{62.5, 8}	{65, 7}	{67.5, 10}	{70, 10}	{72.5, 12}	{75, 13}	{77.5, 10}	{80, 8}	{82.5, 7}	{85, 10}	{87.5, 10}	{90, 8}	{92.5, 9}	{95, 8}	{97.5, 7}	{100, 6}	{102.5, 5}	{105, 5}	{107.5, 4}	{110, 5}	{112.5, 7}	{115, 7}	{117.5, 3}	{120, 5}	{122.5, 8}	{125, 11}	{127.5, 8}	{130, 7}	{132.5, 4}	{135, 8}	{137.5, 8}	{140, 8}	{142.5, 8}	{145, 10}	{147.5, 10}	{150, 12}	{152.5, 12}	{155, 11}	{157.5, 14}	{160, 14}	{162.5, 12}	{165, 12}	{167.5, 9}	{170, 7}	{172.5, 6}	{175, 6}	{177.5, 9}	{180, 11}	{182.5, 11}	{185, 14}	{187.5, 12}	{190, 13}	{192.5, 13}	{195, 11}	{197.5, 11}	{200, 12}	{202.5, 11}	{205, 8}	{207.5, 9}	{210, 8}	{212.5, 6}	{215, 8}	{217.5, 7}	{220, 10}	{222.5, 10}	{225, 7}	{227.5, 6}	{230, 9}	{232.5, 8}	{235, 8}	{237.5, 5}	{240, 9}	{242.5, 7}	{245, 7}	{247.5, 7}	{250, 6}	{}	{0, 10}	{2.5, 8}	{5, 10}	{7.5, 12}	{10, 9}	{12.5, 11}	{15, 10}	{17.5, 13}	{20, 13}	{22.5, 10}	{25, 8}	{27.5, 9}	{30, 8}	{32.5, 7}	{35, 11}	{37.5, 10}	{40, 14}	{42.5, 12}	{45, 10}	{47.5, 9}	{50, 7}	{52.5, 9}	{55, 8}	{57.5, 8}	{60, 6}	{62.5, 3}	{65, 6}	{67.5, 6}	{70, 10}	{72.5, 9}	{75, 13}	{77.5, 11}	{80, 11}	{82.5, 11}	{85, 10}	{87.5, 10}	{90, 9}	{92.5, 9}	{95, 12}	{97.5, 11}	{100, 10}	{102.5, 9}	{105, 11}	{107.5, 10}	{110, 11}	{112.5, 12}	{115, 14}	{117.5, 16}	{120, 15}	{122.5, 10}	{125, 11}	{127.5, 7}	{130, 5}	{132.5, 6}	{135, 7}	{137.5, 12}	{140, 11}	{142.5, 11}	{145, 12}	{147.5, 13}	{150, 14}	{152.5, 12}	{155, 13}	{157.5, 13}	{160, 10}	{162.5, 9}	{165, 11}	{167.5, 10}	{170, 10}	{172.5, 7}	{175, 8}	{177.5, 7}	{180, 8}	{182.5, 10}	{185, 9}	{187.5, 15}	{190, 12}	{192.5, 9}	{195, 7}	{197.5, 7}	{200, 5}	{202.5, 6}	{205, 4}	{207.5, 3}	{210, 3}	{212.5, 4}	{215, 3}	{217.5, 6}	{220, 7}	{222.5, 9}	{225, 8}	{227.5, 9}	{230, 9}	{232.5, 11}	{235, 12}	{237.5, 13}	{240, 14}	{242.5, 15}	{245, 13}	{247.5, 14}	{250, 12}	{}	{0, 10}	{2.5, 10}	{5, 8}	{7.5, 9}	{10, 9}	{12.5, 8}	{15, 8}	{17.5, 7}	{20, 8}	{22.5, 9}	{25, 9}	{27.5, 9}	{30, 8}	{32.5, 10}	{35, 11}	{37.5, 12}	{40, 12}	{42.5, 11}	{45, 10}	{47.5, 12}	{50, 10}	{52.5, 11}	{55, 11}	{57.5, 8}	{60, 8}	{62.5, 8}	{65, 8}	{67.5, 4}	{70, 7}	{72.5, 6}	{75, 5}	{77.5, 6}	{80, 4}	{82.5, 6}	{85, 5}	{87.5, 5}	{90, 8}	{92.5, 6}	{95, 6}	{97.5, 6}	{100, 9}	{102.5, 11}	{105, 10}	{107.5, 8}	{110, 7}	{112.5, 5}	{115, 6}	{117.5, 8}	{120, 8}	{122.5, 4}	{125, 5}	{127.5, 5}	{130, 8}	{132.5, 9}	{135, 8}	{137.5, 11}	{140, 12}	{142.5, 12}	{145, 12}	{147.5, 13}	{150, 13}	{152.5, 11}	{155, 9}	{157.5, 12}	{160, 11}	{162.5, 11}	{165, 13}	{167.5, 15}	{170, 14}	{172.5, 15}	{175, 15}	{177.5, 14}	{180, 12}	{182.5, 10}	{185, 6}	{187.5, 3}	{190, 5}	{192.5, 8}	{195, 6}	{197.5, 7}	{200, 6}	{202.5, 8}	{205, 10}	{207.5, 8}	{210, 10}	{212.5, 12}	{215, 11}	{217.5, 10}	{220, 9}	{222.5, 10}	{225, 9}	{227.5, 9}	{230, 8}	{232.5, 9}	{235, 8}	{237.5, 9}	{240, 9}	{242.5, 11}	{245, 11}	{247.5, 13}	{250, 13}	{}	{0, 10}	{2.5, 10}	{5, 11}	{7.5, 11}	{10, 8}	{12.5, 7}	{15, 7}	{17.5, 8}	{20, 5}	{22.5, 8}	{25, 7}	{27.5, 6}	{30, 8}	{32.5, 11}	{35, 12}	{37.5, 14}	{40, 14}	{42.5, 12}	{45, 12}	{47.5, 11}	{50, 9}	{52.5, 4}	{55, 5}	{57.5, 7}	{60, 6}	{62.5, 11}	{65, 12}	{67.5, 14}	{70, 11}	{72.5, 12}	{75, 12}	{77.5, 12}	{80, 11}	{82.5, 8}	{85, 10}	{87.5, 9}	{90, 10}	{92.5, 10}	{95, 11}	{97.5, 10}	{100, 11}	{102.5, 12}	{105, 10}	{107.5, 10}	{110, 14}	{112.5, 12}	{115, 11}	{117.5, 13}	{120, 12}	{122.5, 10}	{125, 15}	{127.5, 14}	{130, 15}	{132.5, 10}	{135, 8}	{137.5, 9}	{140, 7}	{142.5, 7}	{145, 9}	{147.5, 7}	{150, 7}	{152.5, 9}	{155, 9}	{157.5, 11}	{160, 8}	{162.5, 7}	{165, 5}	{167.5, 5}	{170, 5}	{172.5, 3}	{175, 4}	{177.5, 4}	{180, 4}	{182.5, 3}	{185, 2}	{187.5, 4}	{190, 6}	{192.5, 6}	{195, 9}	{197.5, 8}	{200, 10}	{202.5, 12}	{205, 12}	{207.5, 13}	{210, 9}	{212.5, 9}	{215, 10}	{217.5, 10}	{220, 9}	{222.5, 8}	{225, 7}	{227.5, 7}	{230, 9}	{232.5, 9}	{235, 10}	{237.5, 9}	{240, 8}	{242.5, 13}	{245, 12}	{247.5, 10}	{250, 9}	{}	{0, 10}	{2.5, 12}	{5, 11}	{7.5, 9}	{10, 7}	{12.5, 9}	{15, 8}	{17.5, 8}	{20, 9}	{22.5, 9}	{25, 12}	{27.5, 12}	{30, 15}	{32.5, 15}	{35, 15}	{37.5, 13}	{40, 14}	{42.5, 15}	{45, 14}	{47.5, 13}	{50, 15}	{52.5, 14}	{55, 13}	{57.5, 10}	{60, 9}	{62.5, 10}	{65, 11}	{67.5, 12}	{70, 11}	{72.5, 12}	{75, 12}	{77.5, 14}	{80, 13}	{82.5, 16}	{85, 13}	{87.5, 14}	{90, 15}	{92.5, 11}	{95, 13}	{97.5, 15}	{100, 16}	{102.5, 13}	{105, 13}	{107.5, 13}	{110, 11}	{112.5, 15}	{115, 14}	{117.5, 10}	{120, 7}	{122.5, 7}	{125, 8}	{127.5, 8}	{130, 9}	{132.5, 12}	{135, 14}	{137.5, 16}	{140, 16}	{142.5, 16}	{145, 13}	{147.5, 13}	{150, 9}	{152.5, 12}	{155, 14}	{157.5, 18}	{160, 16}	{162.5, 17}	{165, 18}	{167.5, 16}	{170, 16}	{172.5, 15}	{175, 16}	{177.5, 16}	{180, 14}	{182.5, 17}	{185, 16}	{187.5, 12}	{190, 8}	{192.5, 6}	{195, 8}	{197.5, 9}	{200, 11}	{202.5, 12}	{205, 11}	{207.5, 8}	{210, 9}	{212.5, 8}	{215, 6}	{217.5, 9}	{220, 10}	{222.5, 9}	{225, 11}	{227.5, 12}	{230, 11}	{232.5, 12}	{235, 13}	{237.5, 13}	{240, 13}	{242.5, 10}	{245, 11}	{247.5, 11}	{250, 8}	{}	{0, 10}	{2.5, 11}	{5, 10}	{7.5, 10}	{10, 11}	{12.5, 12}	{15, 14}	{17.5, 13}	{20, 12}	{22.5, 11}	{25, 9}	{27.5, 8}	{30, 11}	{32.5, 11}	{35, 15}	{37.5, 12}	{40, 10}	{42.5, 9}	{45, 10}	{47.5, 9}	{50, 7}	{52.5, 6}	{55, 5}	{57.5, 6}	{60, 6}	{62.5, 4}	{65, 9}	{67.5, 11}	{70, 12}	{72.5, 14}	{75, 11}	{77.5, 11}	{80, 14}	{82.5, 16}	{85, 8}	{87.5, 9}	{90, 8}	{92.5, 7}	{95, 10}	{97.5, 7}	{100, 7}	{102.5, 7}	{105, 9}	{107.5, 7}	{110, 9}	{112.5, 11}	{115, 10}	{117.5, 10}	{120, 12}	{122.5, 9}	{125, 10}	{127.5, 11}	{130, 10}	{132.5, 11}	{135, 12}	{137.5, 10}	{140, 11}	{142.5, 11}	{145, 9}	{147.5, 13}	{150, 11}	{152.5, 10}	{155, 12}	{157.5, 9}	{160, 10}	{162.5, 10}	{165, 12}	{167.5, 12}	{170, 13}	{172.5, 10}	{175, 11}	{177.5, 9}	{180, 9}	{182.5, 7}	{185, 10}	{187.5, 12}	{190, 11}	{192.5, 17}	{195, 16}	{197.5, 15}	{200, 16}	{202.5, 13}	{205, 15}	{207.5, 12}	{210, 10}	{212.5, 10}	{215, 10}	{217.5, 10}	{220, 7}	{222.5, 7}	{225, 9}	{227.5, 4}	{230, 3}	{232.5, 5}	{235, 8}	{237.5, 9}	{240, 7}	{242.5, 11}	{245, 12}	{247.5, 11}	{250, 7}	{}	{0, 10}	{2.5, 8}	{5, 7}	{7.5, 8}	{10, 9}	{12.5, 10}	{15, 14}	{17.5, 9}	{20, 9}	{22.5, 8}	{25, 6}	{27.5, 9}	{30, 6}	{32.5, 11}	{35, 14}	{37.5, 11}	{40, 12}	{42.5, 7}	{45, 7}	{47.5, 11}	{50, 7}	{52.5, 6}	{55, 3}	{57.5, 4}	{60, 5}	{62.5, 6}	{65, 7}	{67.5, 10}	{70, 9}	{72.5, 8}	{75, 10}	{77.5, 9}	{80, 9}	{82.5, 13}	{85, 13}	{87.5, 13}	{90, 8}	{92.5, 8}	{95, 10}	{97.5, 6}	{100, 6}	{102.5, 5}	{105, 5}	{107.5, 3}	{110, 4}	{112.5, 6}	{115, 9}	{117.5, 7}	{120, 5}	{122.5, 5}	{125, 5}	{127.5, 8}	{130, 8}	{132.5, 11}	{135, 10}	{137.5, 9}	{140, 6}	{142.5, 3}	{145, 1}	{147.5, 7}	{150, 7}	{152.5, 5}	{155, 8}	{157.5, 10}	{160, 10}	{162.5, 9}	{165, 11}	{167.5, 10}	{170, 8}	{172.5, 9}	{175, 10}	{177.5, 5}	{180, 5}	{182.5, 3}	{185, 4}	{187.5, 6}	{190, 6}	{192.5, 7}	{195, 9}	{197.5, 8}	{200, 6}	{202.5, 8}	{205, 12}	{207.5, 12}	{210, 13}	{212.5, 14}	{215, 11}	{217.5, 13}	{220, 9}	{222.5, 15}	{225, 15}	{227.5, 10}	{230, 9}	{232.5, 10}	{235, 10}	{237.5, 10}	{240, 9}	{242.5, 12}	{245, 13}	{247.5, 15}	{250, 16}	{}	{0, 10}	{2.5, 8}	{5, 7}	{7.5, 5}	{10, 5}	{12.5, 7}	{15, 9}	{17.5, 9}	{20, 10}	{22.5, 12}	{25, 12}	{27.5, 13}	{30, 9}	{32.5, 8}	{35, 6}	{37.5, 5}	{40, 5}	{42.5, 6}	{45, 7}	{47.5, 9}	{50, 10}	{52.5, 9}	{55, 10}	{57.5, 12}	{60, 14}	{62.5, 14}	{65, 12}	{67.5, 13}	{70, 14}	{72.5, 14}	{75, 12}	{77.5, 10}	{80, 6}	{82.5, 5}	{85, 4}	{87.5, 4}	{90, 5}	{92.5, 10}	{95, 8}	{97.5, 7}	{100, 10}	{102.5, 11}	{105, 10}	{107.5, 8}	{110, 11}	{112.5, 10}	{115, 11}	{117.5, 12}	{120, 13}	{122.5, 14}	{125, 14}	{127.5, 18}	{130, 14}	{132.5, 13}	{135, 16}	{137.5, 15}	{140, 17}	{142.5, 16}	{145, 17}	{147.5, 16}	{150, 13}	{152.5, 14}	{155, 12}	{157.5, 8}	{160, 10}	{162.5, 11}	{165, 13}	{167.5, 10}	{170, 11}	{172.5, 8}	{175, 8}	{177.5, 11}	{180, 13}	{182.5, 14}	{185, 8}	{187.5, 10}	{190, 8}	{192.5, 8}	{195, 6}	{197.5, 9}	{200, 8}	{202.5, 7}	{205, 7}	{207.5, 4}	{210, 5}	{212.5, 9}	{215, 11}	{217.5, 13}	{220, 12}	{222.5, 9}	{225, 9}	{227.5, 10}	{230, 9}	{232.5, 13}	{235, 14}	{237.5, 14}	{240, 13}	{242.5, 11}	{245, 14}	{247.5, 13}	{250, 10}	{}	{0, 10}	{2.5, 8}	{5, 8}	{7.5, 7}	{10, 8}	{12.5, 10}	{15, 11}	{17.5, 11}	{20, 11}	{22.5, 10}	{25, 11}	{27.5, 11}	{30, 14}	{32.5, 14}	{35, 10}	{37.5, 10}	{40, 10}	{42.5, 6}	{45, 8}	{47.5, 4}	{50, 6}	{52.5, 5}	{55, 3}	{57.5, 5}	{60, 7}	{62.5, 8}	{65, 9}	{67.5, 12}	{70, 15}	{72.5, 13}	{75, 11}	{77.5, 12}	{80, 10}	{82.5, 11}	{85, 12}	{87.5, 13}	{90, 15}	{92.5, 15}	{95, 17}	{97.5, 14}	{100, 14}	{102.5, 13}	{105, 10}	{107.5, 11}	{110, 9}	{112.5, 6}	{115, 10}	{117.5, 9}	{120, 9}	{122.5, 10}	{125, 12}	{127.5, 13}	{130, 13}	{132.5, 14}	{135, 13}	{137.5, 15}	{140, 17}	{142.5, 17}	{145, 9}	{147.5, 9}	{150, 9}	{152.5, 9}	{155, 9}	{157.5, 11}	{160, 9}	{162.5, 10}	{165, 9}	{167.5, 10}	{170, 8}	{172.5, 10}	{175, 6}	{177.5, 4}	{180, 3}	{182.5, 4}	{185, 3}	{187.5, 3}	{190, 2}	{192.5, 5}	{195, 7}	{197.5, 8}	{200, 9}	{202.5, 11}	{205, 12}	{207.5, 12}	{210, 10}	{212.5, 11}	{215, 11}	{217.5, 12}	{220, 10}	{222.5, 13}	{225, 14}	{227.5, 14}	{230, 14}	{232.5, 9}	{235, 11}	{237.5, 11}	{240, 9}	{242.5, 7}	{245, 9}	{247.5, 9}	{250, 8}	{}	{0, 10}	{2.5, 9}	{5, 9}	{7.5, 12}	{10, 13}	{12.5, 11}	{15, 12}	{17.5, 10}	{20, 12}	{22.5, 11}	{25, 9}	{27.5, 10}	{30, 9}	{32.5, 8}	{35, 9}	{37.5, 14}	{40, 9}	{42.5, 9}	{45, 7}	{47.5, 7}	{50, 9}	{52.5, 7}	{55, 8}	{57.5, 11}	{60, 6}	{62.5, 6}	{65, 8}	{67.5, 7}	{70, 5}	{72.5, 8}	{75, 6}	{77.5, 4}	{80, 3}	{82.5, 3}	{85, 5}	{87.5, 8}	{90, 9}	{92.5, 12}	{95, 11}	{97.5, 9}	{100, 12}	{102.5, 12}	{105, 10}	{107.5, 8}	{110, 8}	{112.5, 12}	{115, 10}	{117.5, 10}	{120, 9}	{122.5, 8}	{125, 7}	{127.5, 12}	{130, 12}	{132.5, 13}	{135, 16}	{137.5, 11}	{140, 9}	{142.5, 7}	{145, 11}	{147.5, 9}	{150, 10}	{152.5, 6}	{155, 5}	{157.5, 7}	{160, 6}	{162.5, 4}	{165, 7}	{167.5, 8}	{170, 6}	{172.5, 7}	{175, 7}	{177.5, 11}	{180, 10}	{182.5, 7}	{185, 7}	{187.5, 6}	{190, 6}	{192.5, 6}	{195, 4}	{197.5, 7}	{200, 10}	{202.5, 10}	{205, 10}	{207.5, 11}	{210, 11}	{212.5, 7}	{215, 13}	{217.5, 10}	{220, 9}	{222.5, 10}	{225, 12}	{227.5, 11}	{230, 9}	{232.5, 11}	{235, 11}	{237.5, 12}	{240, 11}	{242.5, 11}	{245, 11}	{247.5, 9}	{250, 7}	{}	{0, 10}	{2.5, 10}	{5, 11}	{7.5, 8}	{10, 10}	{12.5, 11}	{15, 13}	{17.5, 15}	{20, 14}	{22.5, 10}	{25, 10}	{27.5, 8}	{30, 11}	{32.5, 14}	{35, 9}	{37.5, 7}	{40, 9}	{42.5, 11}	{45, 12}	{47.5, 10}	{50, 9}	{52.5, 6}	{55, 8}	{57.5, 5}	{60, 4}	{62.5, 6}	{65, 6}	{67.5, 7}	{70, 5}	{72.5, 8}	{75, 10}	{77.5, 10}	{80, 11}	{82.5, 11}	{85, 10}	{87.5, 10}	{90, 10}	{92.5, 11}	{95, 16}	{97.5, 16}	{100, 13}	{102.5, 16}	{105, 12}	{107.5, 8}	{110, 7}	{112.5, 9}	{115, 8}	{117.5, 5}	{120, 8}	{122.5, 4}	{125, 7}	{127.5, 10}	{130, 13}	{132.5, 10}	{135, 12}	{137.5, 13}	{140, 12}	{142.5, 12}	{145, 13}	{147.5, 9}	{150, 7}	{152.5, 8}	{155, 9}	{157.5, 6}	{160, 6}	{162.5, 9}	{165, 10}	{167.5, 10}	{170, 14}	{172.5, 14}	{175, 11}	{177.5, 13}	{180, 11}	{182.5, 7}	{185, 7}	{187.5, 6}	{190, 6}	{192.5, 5}	{195, 4}	{197.5, 8}	{200, 5}	{202.5, 4}	{205, 6}	{207.5, 6}	{210, 9}	{212.5, 10}	{215, 9}	{217.5, 6}	{220, 7}	{222.5, 8}	{225, 8}	{227.5, 10}	{230, 8}	{232.5, 6}	{235, 11}	{237.5, 13}	{240, 13}	{242.5, 10}	{245, 12}	{247.5, 12}	{250, 10}	{}	{0, 10}	{2.5, 9}	{5, 8}	{7.5, 7}	{10, 6}	{12.5, 6}	{15, 3}	{17.5, 2}	{20, 6}	{22.5, 6}	{25, 7}	{27.5, 9}	{30, 8}	{32.5, 11}	{35, 10}	{37.5, 9}	{40, 7}	{42.5, 8}	{45, 7}	{47.5, 8}	{50, 10}	{52.5, 11}	{55, 12}	{57.5, 8}	{60, 13}	{62.5, 14}	{65, 16}	{67.5, 16}	{70, 12}	{72.5, 11}	{75, 10}	{77.5, 10}	{80, 10}	{82.5, 14}	{85, 16}	{87.5, 15}	{90, 17}	{92.5, 18}	{95, 15}	{97.5, 12}	{100, 10}	{102.5, 9}	{105, 12}	{107.5, 9}	{110, 13}	{112.5, 14}	{115, 12}	{117.5, 11}	{120, 10}	{122.5, 14}	{125, 13}	{127.5, 11}	{130, 10}	{132.5, 8}	{135, 9}	{137.5, 10}	{140, 8}	{142.5, 7}	{145, 9}	{147.5, 9}	{150, 10}	{152.5, 9}	{155, 6}	{157.5, 9}	{160, 12}	{162.5, 13}	{165, 11}	{167.5, 10}	{170, 5}	{172.5, 8}	{175, 9}	{177.5, 10}	{180, 10}	{182.5, 8}	{185, 6}	{187.5, 9}	{190, 9}	{192.5, 9}	{195, 8}	{197.5, 10}	{200, 8}	{202.5, 10}	{205, 11}	{207.5, 10}	{210, 11}	{212.5, 8}	{215, 6}	{217.5, 4}	{220, 5}	{222.5, 8}	{225, 9}	{227.5, 9}	{230, 10}	{232.5, 10}	{235, 9}	{237.5, 7}	{240, 6}	{242.5, 8}	{245, 6}	{247.5, 7}	{250, 8}	{}	{0, 10}	{2.5, 9}	{5, 10}	{7.5, 7}	{10, 8}	{12.5, 6}	{15, 8}	{17.5, 6}	{20, 7}	{22.5, 9}	{25, 8}	{27.5, 9}	{30, 5}	{32.5, 9}	{35, 8}	{37.5, 9}	{40, 11}	{42.5, 13}	{45, 12}	{47.5, 10}	{50, 10}	{52.5, 12}	{55, 11}	{57.5, 11}	{60, 11}	{62.5, 14}	{65, 13}	{67.5, 12}	{70, 13}	{72.5, 13}	{75, 12}	{77.5, 12}	{80, 9}	{82.5, 9}	{85, 8}	{87.5, 9}	{90, 6}	{92.5, 9}	{95, 7}	{97.5, 7}	{100, 7}	{102.5, 6}	{105, 5}	{107.5, 4}	{110, 3}	{112.5, 9}	{115, 9}	{117.5, 8}	{120, 8}	{122.5, 10}	{125, 7}	{127.5, 11}	{130, 11}	{132.5, 9}	{135, 11}	{137.5, 11}	{140, 9}	{142.5, 13}	{145, 15}	{147.5, 15}	{150, 14}	{152.5, 16}	{155, 15}	{157.5, 11}	{160, 8}	{162.5, 9}	{165, 11}	{167.5, 10}	{170, 9}	{172.5, 11}	{175, 10}	{177.5, 11}	{180, 14}	{182.5, 14}	{185, 11}	{187.5, 11}	{190, 9}	{192.5, 10}	{195, 11}	{197.5, 15}	{200, 12}	{202.5, 14}	{205, 15}	{207.5, 10}	{210, 8}	{212.5, 9}	{215, 9}	{217.5, 8}	{220, 9}	{222.5, 8}	{225, 10}	{227.5, 7}	{230, 6}	{232.5, 7}	{235, 4}	{237.5, 5}	{240, 6}	{242.5, 8}	{245, 13}	{247.5, 14}	{250, 14}	{}	{0, 10}	{2.5, 12}	{5, 13}	{7.5, 13}	{10, 10}	{12.5, 14}	{15, 10}	{17.5, 9}	{20, 8}	{22.5, 9}	{25, 9}	{27.5, 9}	{30, 10}	{32.5, 9}	{35, 8}	{37.5, 8}	{40, 8}	{42.5, 9}	{45, 11}	{47.5, 13}	{50, 12}	{52.5, 16}	{55, 18}	{57.5, 13}	{60, 14}	{62.5, 13}	{65, 13}	{67.5, 14}	{70, 13}	{72.5, 15}	{75, 13}	{77.5, 13}	{80, 13}	{82.5, 12}	{85, 12}	{87.5, 9}	{90, 10}	{92.5, 9}	{95, 8}	{97.5, 8}	{100, 7}	{102.5, 9}	{105, 9}	{107.5, 7}	{110, 9}	{112.5, 7}	{115, 9}	{117.5, 10}	{120, 9}	{122.5, 9}	{125, 10}	{127.5, 9}	{130, 12}	{132.5, 13}	{135, 14}	{137.5, 16}	{140, 11}	{142.5, 8}	{145, 7}	{147.5, 11}	{150, 12}	{152.5, 14}	{155, 12}	{157.5, 12}	{160, 11}	{162.5, 10}	{165, 7}	{167.5, 10}	{170, 10}	{172.5, 12}	{175, 11}	{177.5, 10}	{180, 9}	{182.5, 7}	{185, 8}	{187.5, 6}	{190, 7}	{192.5, 7}	{195, 8}	{197.5, 9}	{200, 6}	{202.5, 6}	{205, 9}	{207.5, 8}	{210, 7}	{212.5, 4}	{215, 9}	{217.5, 8}	{220, 8}	{222.5, 8}	{225, 6}	{227.5, 7}	{230, 7}	{232.5, 8}	{235, 8}	{237.5, 9}	{240, 8}	{242.5, 8}	{245, 7}	{247.5, 9}	{250, 9}	{}	{0, 10}	{2.5, 9}	{5, 11}	{7.5, 13}	{10, 14}	{12.5, 11}	{15, 9}	{17.5, 10}	{20, 12}	{22.5, 12}	{25, 15}	{27.5, 12}	{30, 9}	{32.5, 13}	{35, 12}	{37.5, 12}	{40, 14}	{42.5, 18}	{45, 15}	{47.5, 13}	{50, 8}	{52.5, 14}	{55, 17}	{57.5, 17}	{60, 16}	{62.5, 14}	{65, 16}	{67.5, 15}	{70, 14}	{72.5, 12}	{75, 12}	{77.5, 13}	{80, 15}	{82.5, 14}	{85, 18}	{87.5, 21}	{90, 22}	{92.5, 19}	{95, 14}	{97.5, 12}	{100, 10}	{102.5, 12}	{105, 10}	{107.5, 12}	{110, 12}	{112.5, 12}	{115, 13}	{117.5, 11}	{120, 9}	{122.5, 8}	{125, 7}	{127.5, 8}	{130, 8}	{132.5, 8}	{135, 11}	{137.5, 10}	{140, 13}	{142.5, 11}	{145, 11}	{147.5, 8}	{150, 8}	{152.5, 11}	{155, 12}	{157.5, 9}	{160, 6}	{162.5, 6}	{165, 7}	{167.5, 7}	{170, 8}	{172.5, 4}	{175, 4}	{177.5, 7}	{180, 8}	{182.5, 7}	{185, 4}	{187.5, 4}	{190, 5}	{192.5, 9}	{195, 11}	{197.5, 11}	{200, 12}	{202.5, 9}	{205, 8}	{207.5, 8}	{210, 8}	{212.5, 6}	{215, 11}	{217.5, 8}	{220, 6}	{222.5, 6}	{225, 9}	{227.5, 8}	{230, 10}	{232.5, 9}	{235, 12}	{237.5, 13}	{240, 11}	{242.5, 9}	{245, 13}	{247.5, 11}	{250, 11}	{}	{0, 10}	{2.5, 12}	{5, 10}	{7.5, 11}	{10, 15}	{12.5, 14}	{15, 14}	{17.5, 12}	{20, 10}	{22.5, 9}	{25, 14}	{27.5, 11}	{30, 10}	{32.5, 13}	{35, 12}	{37.5, 15}	{40, 15}	{42.5, 14}	{45, 13}	{47.5, 12}	{50, 9}	{52.5, 7}	{55, 9}	{57.5, 10}	{60, 13}	{62.5, 15}	{65, 13}	{67.5, 12}	{70, 13}	{72.5, 14}	{75, 10}	{77.5, 9}	{80, 12}	{82.5, 15}	{85, 14}	{87.5, 12}	{90, 9}	{92.5, 11}	{95, 14}	{97.5, 15}	{100, 15}	{102.5, 11}	{105, 10}	{107.5, 9}	{110, 7}	{112.5, 8}	{115, 5}	{117.5, 8}	{120, 7}	{122.5, 7}	{125, 9}	{127.5, 9}	{130, 10}	{132.5, 7}	{135, 9}	{137.5, 11}	{140, 8}	{142.5, 6}	{145, 8}	{147.5, 7}	{150, 10}	{152.5, 7}	{155, 6}	{157.5, 8}	{160, 9}	{162.5, 6}	{165, 5}	{167.5, 8}	{170, 9}	{172.5, 7}	{175, 8}	{177.5, 11}	{180, 7}	{182.5, 7}	{185, 9}	{187.5, 9}	{190, 9}	{192.5, 10}	{195, 9}	{197.5, 9}	{200, 10}	{202.5, 11}	{205, 11}	{207.5, 11}	{210, 13}	{212.5, 15}	{215, 15}	{217.5, 12}	{220, 7}	{222.5, 7}	{225, 7}	{227.5, 7}	{230, 8}	{232.5, 8}	{235, 7}	{237.5, 9}	{240, 13}	{242.5, 9}	{245, 10}	{247.5, 10}	{250, 13}	{}	{0, 10}	{2.5, 10}	{5, 10}	{7.5, 7}	{10, 8}	{12.5, 7}	{15, 5}	{17.5, 5}	{20, 9}	{22.5, 7}	{25, 6}	{27.5, 7}	{30, 7}	{32.5, 9}	{35, 8}	{37.5, 12}	{40, 12}	{42.5, 15}	{45, 13}	{47.5, 14}	{50, 11}	{52.5, 11}	{55, 11}	{57.5, 13}	{60, 12}	{62.5, 18}	{65, 17}	{67.5, 14}	{70, 12}	{72.5, 9}	{75, 8}	{77.5, 6}	{80, 8}	{82.5, 9}	{85, 6}	{87.5, 7}	{90, 6}	{92.5, 5}	{95, 5}	{97.5, 6}	{100, 8}	{102.5, 11}	{105, 12}	{107.5, 12}	{110, 10}	{112.5, 9}	{115, 11}	{117.5, 8}	{120, 7}	{122.5, 5}	{125, 7}	{127.5, 8}	{130, 8}	{132.5, 8}	{135, 9}	{137.5, 7}	{140, 12}	{142.5, 13}	{145, 13}	{147.5, 14}	{150, 15}	{152.5, 16}	{155, 15}	{157.5, 12}	{160, 10}	{162.5, 10}	{165, 8}	{167.5, 10}	{170, 12}	{172.5, 10}	{175, 14}	{177.5, 15}	{180, 17}	{182.5, 15}	{185, 13}	{187.5, 13}	{190, 13}	{192.5, 15}	{195, 17}	{197.5, 17}	{200, 18}	{202.5, 21}	{205, 20}	{207.5, 19}	{210, 28}	{212.5, 23}	{215, 22}	{217.5, 19}	{220, 18}	{222.5, 18}	{225, 13}	{227.5, 12}	{230, 14}	{232.5, 8}	{235, 7}	{237.5, 5}	{240, 8}	{242.5, 10}	{245, 13}	{247.5, 13}	{250, 16}	{}	{0, 10}	{2.5, 8}	{5, 10}	{7.5, 13}	{10, 10}	{12.5, 9}	{15, 9}	{17.5, 12}	{20, 11}	{22.5, 13}	{25, 11}	{27.5, 10}	{30, 7}	{32.5, 4}	{35, 5}	{37.5, 8}	{40, 8}	{42.5, 7}	{45, 9}	{47.5, 9}	{50, 8}	{52.5, 6}	{55, 6}	{57.5, 8}	{60, 6}	{62.5, 6}	{65, 7}	{67.5, 5}	{70, 5}	{72.5, 7}	{75, 9}	{77.5, 12}	{80, 9}	{82.5, 7}	{85, 6}	{87.5, 4}	{90, 4}	{92.5, 9}	{95, 9}	{97.5, 7}	{100, 6}	{102.5, 6}	{105, 3}	{107.5, 4}	{110, 6}	{112.5, 5}	{115, 6}	{117.5, 6}	{120, 5}	{122.5, 9}	{125, 9}	{127.5, 7}	{130, 8}	{132.5, 7}	{135, 7}	{137.5, 5}	{140, 3}	{142.5, 5}	{145, 7}	{147.5, 5}	{150, 7}	{152.5, 7}	{155, 10}	{157.5, 9}	{160, 10}	{162.5, 9}	{165, 9}	{167.5, 6}	{170, 9}	{172.5, 7}	{175, 5}	{177.5, 6}	{180, 5}	{182.5, 6}	{185, 4}	{187.5, 5}	{190, 8}	{192.5, 9}	{195, 8}	{197.5, 12}	{200, 10}	{202.5, 7}	{205, 3}	{207.5, 6}	{210, 4}	{212.5, 4}	{215, 7}	{217.5, 8}	{220, 8}	{222.5, 8}	{225, 13}	{227.5, 9}	{230, 12}	{232.5, 9}	{235, 9}	{237.5, 10}	{240, 10}	{242.5, 11}	{245, 10}	{247.5, 13}	{250, 15}	{}	{0, 10}	{2.5, 7}	{5, 8}	{7.5, 9}	{10, 12}	{12.5, 13}	{15, 11}	{17.5, 10}	{20, 11}	{22.5, 10}	{25, 11}	{27.5, 10}	{30, 10}	{32.5, 10}	{35, 8}	{37.5, 7}	{40, 8}	{42.5, 7}	{45, 10}	{47.5, 8}	{50, 9}	{52.5, 12}	{55, 10}	{57.5, 9}	{60, 11}	{62.5, 12}	{65, 16}	{67.5, 17}	{70, 15}	{72.5, 15}	{75, 14}	{77.5, 13}	{80, 12}	{82.5, 9}	{85, 8}	{87.5, 7}	{90, 9}	{92.5, 11}	{95, 11}	{97.5, 12}	{100, 14}	{102.5, 14}	{105, 17}	{107.5, 13}	{110, 14}	{112.5, 13}	{115, 13}	{117.5, 10}	{120, 10}	{122.5, 10}	{125, 10}	{127.5, 9}	{130, 10}	{132.5, 13}	{135, 11}	{137.5, 11}	{140, 9}	{142.5, 8}	{145, 7}	{147.5, 6}	{150, 3}	{152.5, 6}	{155, 8}	{157.5, 8}	{160, 7}	{162.5, 9}	{165, 8}	{167.5, 6}	{170, 7}	{172.5, 7}	{175, 6}	{177.5, 7}	{180, 9}	{182.5, 8}	{185, 8}	{187.5, 6}	{190, 5}	{192.5, 6}	{195, 8}	{197.5, 9}	{200, 5}	{202.5, 8}	{205, 8}	{207.5, 11}	{210, 10}	{212.5, 12}	{215, 11}	{217.5, 10}	{220, 9}	{222.5, 11}	{225, 7}	{227.5, 7}	{230, 9}	{232.5, 7}	{235, 5}	{237.5, 7}	{240, 6}	{242.5, 8}	{245, 9}	{247.5, 5}	{250, 6}	{}	{0, 10}	{2.5, 10}	{5, 9}	{7.5, 10}	{10, 11}	{12.5, 12}	{15, 11}	{17.5, 10}	{20, 6}	{22.5, 9}	{25, 8}	{27.5, 9}	{30, 8}	{32.5, 7}	{35, 5}	{37.5, 7}	{40, 6}	{42.5, 9}	{45, 10}	{47.5, 10}	{50, 7}	{52.5, 9}	{55, 6}	{57.5, 4}	{60, 5}	{62.5, 4}	{65, 4}	{67.5, 5}	{70, 7}	{72.5, 9}	{75, 10}	{77.5, 9}	{80, 8}	{82.5, 12}	{85, 9}	{87.5, 11}	{90, 12}	{92.5, 11}	{95, 14}	{97.5, 13}	{100, 13}	{102.5, 13}	{105, 12}	{107.5, 11}	{110, 9}	{112.5, 8}	{115, 5}	{117.5, 4}	{120, 6}	{122.5, 4}	{125, 6}	{127.5, 9}	{130, 10}	{132.5, 8}	{135, 10}	{137.5, 7}	{140, 10}	{142.5, 13}	{145, 12}	{147.5, 10}	{150, 9}	{152.5, 8}	{155, 5}	{157.5, 6}	{160, 7}	{162.5, 6}	{165, 6}	{167.5, 7}	{170, 6}	{172.5, 7}	{175, 7}	{177.5, 8}	{180, 6}	{182.5, 7}	{185, 7}	{187.5, 6}	{190, 8}	{192.5, 5}	{195, 7}	{197.5, 6}	{200, 7}	{202.5, 5}	{205, 9}	{207.5, 8}	{210, 6}	{212.5, 8}	{215, 9}	{217.5, 10}	{220, 9}	{222.5, 5}	{225, 8}	{227.5, 7}	{230, 7}	{232.5, 7}	{235, 9}	{237.5, 12}	{240, 13}	{242.5, 12}	{245, 12}	{247.5, 11}	{250, 16}	{}	{0, 10}	{2.5, 9}	{5, 7}	{7.5, 10}	{10, 8}	{12.5, 10}	{15, 11}	{17.5, 12}	{20, 13}	{22.5, 13}	{25, 11}	{27.5, 12}	{30, 12}	{32.5, 15}	{35, 16}	{37.5, 16}	{40, 16}	{42.5, 16}	{45, 13}	{47.5, 12}	{50, 12}	{52.5, 13}	{55, 14}	{57.5, 16}	{60, 14}	{62.5, 17}	{65, 12}	{67.5, 14}	{70, 17}	{72.5, 15}	{75, 12}	{77.5, 12}	{80, 12}	{82.5, 12}	{85, 13}	{87.5, 11}	{90, 9}	{92.5, 11}	{95, 12}	{97.5, 9}	{100, 12}	{102.5, 10}	{105, 13}	{107.5, 13}	{110, 12}	{112.5, 12}	{115, 14}	{117.5, 15}	{120, 16}	{122.5, 11}	{125, 12}	{127.5, 10}	{130, 9}	{132.5, 11}	{135, 10}	{137.5, 7}	{140, 7}	{142.5, 7}	{145, 10}	{147.5, 7}	{150, 5}	{152.5, 3}	{155, 4}	{157.5, 6}	{160, 7}	{162.5, 8}	{165, 7}	{167.5, 8}	{170, 8}	{172.5, 8}	{175, 9}	{177.5, 10}	{180, 10}	{182.5, 11}	{185, 11}	{187.5, 12}	{190, 11}	{192.5, 6}	{195, 5}	{197.5, 5}	{200, 6}	{202.5, 6}	{205, 5}	{207.5, 6}	{210, 9}	{212.5, 9}	{215, 11}	{217.5, 5}	{220, 5}	{222.5, 8}	{225, 8}	{227.5, 8}	{230, 11}	{232.5, 7}	{235, 10}	{237.5, 10}	{240, 8}	{242.5, 12}	{245, 12}	{247.5, 11}	{250, 13}	{}	{0, 10}	{2.5, 7}	{5, 6}	{7.5, 8}	{10, 4}	{12.5, 5}	{15, 6}	{17.5, 8}	{20, 9}	{22.5, 9}	{25, 11}	{27.5, 13}	{30, 12}	{32.5, 11}	{35, 14}	{37.5, 13}	{40, 12}	{42.5, 14}	{45, 10}	{47.5, 12}	{50, 15}	{52.5, 15}	{55, 9}	{57.5, 12}	{60, 11}	{62.5, 8}	{65, 9}	{67.5, 9}	{70, 10}	{72.5, 10}	{75, 9}	{77.5, 10}	{80, 8}	{82.5, 6}	{85, 6}	{87.5, 5}	{90, 7}	{92.5, 12}	{95, 10}	{97.5, 11}	{100, 12}	{102.5, 12}	{105, 11}	{107.5, 11}	{110, 14}	{112.5, 13}	{115, 12}	{117.5, 12}	{120, 11}	{122.5, 11}	{125, 10}	{127.5, 11}	{130, 14}	{132.5, 19}	{135, 14}	{137.5, 12}	{140, 12}	{142.5, 15}	{145, 14}	{147.5, 8}	{150, 9}	{152.5, 10}	{155, 10}	{157.5, 12}	{160, 11}	{162.5, 12}	{165, 15}	{167.5, 15}	{170, 14}	{172.5, 18}	{175, 20}	{177.5, 18}	{180, 19}	{182.5, 16}	{185, 17}	{187.5, 15}	{190, 12}	{192.5, 13}	{195, 16}	{197.5, 19}	{200, 17}	{202.5, 14}	{205, 10}	{207.5, 10}	{210, 11}	{212.5, 10}	{215, 7}	{217.5, 8}	{220, 11}	{222.5, 12}	{225, 14}	{227.5, 11}	{230, 12}	{232.5, 10}	{235, 11}	{237.5, 8}	{240, 10}	{242.5, 12}	{245, 12}	{247.5, 11}	{250, 13}	{}	{0, 10}	{2.5, 13}	{5, 12}	{7.5, 13}	{10, 15}	{12.5, 14}	{15, 13}	{17.5, 11}	{20, 8}	{22.5, 6}	{25, 5}	{27.5, 4}	{30, 3}	{32.5, 4}	{35, 7}	{37.5, 4}	{40, 8}	{42.5, 7}	{45, 10}	{47.5, 11}	{50, 12}	{52.5, 10}	{55, 14}	{57.5, 15}	{60, 13}	{62.5, 17}	{65, 15}	{67.5, 13}	{70, 11}	{72.5, 13}	{75, 17}	{77.5, 11}	{80, 10}	{82.5, 10}	{85, 10}	{87.5, 13}	{90, 13}	{92.5, 10}	{95, 9}	{97.5, 8}	{100, 10}	{102.5, 12}	{105, 11}	{107.5, 9}	{110, 7}	{112.5, 7}	{115, 7}	{117.5, 7}	{120, 8}	{122.5, 9}	{125, 8}	{127.5, 7}	{130, 9}	{132.5, 7}	{135, 5}	{137.5, 3}	{140, 8}	{142.5, 8}	{145, 9}	{147.5, 10}	{150, 11}	{152.5, 9}	{155, 9}	{157.5, 14}	{160, 16}	{162.5, 16}	{165, 19}	{167.5, 19}	{170, 15}	{172.5, 15}	{175, 11}	{177.5, 12}	{180, 9}	{182.5, 8}	{185, 12}	{187.5, 13}	{190, 10}	{192.5, 10}	{195, 12}	{197.5, 8}	{200, 8}	{202.5, 7}	{205, 6}	{207.5, 8}	{210, 10}	{212.5, 11}	{215, 11}	{217.5, 11}	{220, 11}	{222.5, 11}	{225, 9}	{227.5, 13}	{230, 14}	{232.5, 15}	{235, 13}	{237.5, 13}	{240, 11}	{242.5, 13}	{245, 11}	{247.5, 16}	{250, 14}	{}	{0, 10}	{2.5, 14}	{5, 12}	{7.5, 9}	{10, 13}	{12.5, 12}	{15, 11}	{17.5, 8}	{20, 10}	{22.5, 9}	{25, 7}	{27.5, 6}	{30, 5}	{32.5, 4}	{35, 8}	{37.5, 10}	{40, 9}	{42.5, 6}	{45, 7}	{47.5, 8}	{50, 7}	{52.5, 6}	{55, 4}	{57.5, 4}	{60, 3}	{62.5, 2}	{65, 4}	{67.5, 7}	{70, 6}	{72.5, 5}	{75, 7}	{77.5, 9}	{80, 12}	{82.5, 12}	{85, 15}	{87.5, 14}	{90, 17}	{92.5, 19}	{95, 18}	{97.5, 18}	{100, 21}	{102.5, 18}	{105, 20}	{107.5, 15}	{110, 12}	{112.5, 12}	{115, 9}	{117.5, 12}	{120, 13}	{122.5, 15}	{125, 17}	{127.5, 15}	{130, 13}	{132.5, 15}	{135, 15}	{137.5, 12}	{140, 9}	{142.5, 6}	{145, 9}	{147.5, 10}	{150, 10}	{152.5, 11}	{155, 9}	{157.5, 7}	{160, 10}	{162.5, 12}	{165, 11}	{167.5, 12}	{170, 13}	{172.5, 9}	{175, 7}	{177.5, 10}	{180, 12}	{182.5, 13}	{185, 13}	{187.5, 13}	{190, 12}	{192.5, 11}	{195, 10}	{197.5, 12}	{200, 8}	{202.5, 5}	{205, 7}	{207.5, 10}	{210, 7}	{212.5, 6}	{215, 12}	{217.5, 10}	{220, 10}	{222.5, 13}	{225, 9}	{227.5, 14}	{230, 13}	{232.5, 11}	{235, 12}	{237.5, 12}	{240, 11}	{242.5, 10}	{245, 11}	{247.5, 7}	{250, 7}	{}	{0, 10}	{2.5, 12}	{5, 11}	{7.5, 11}	{10, 11}	{12.5, 11}	{15, 12}	{17.5, 11}	{20, 12}	{22.5, 16}	{25, 14}	{27.5, 11}	{30, 12}	{32.5, 7}	{35, 8}	{37.5, 9}	{40, 10}	{42.5, 12}	{45, 16}	{47.5, 14}	{50, 14}	{52.5, 13}	{55, 14}	{57.5, 10}	{60, 9}	{62.5, 9}	{65, 10}	{67.5, 11}	{70, 11}	{72.5, 13}	{75, 14}	{77.5, 14}	{80, 16}	{82.5, 12}	{85, 8}	{87.5, 8}	{90, 8}	{92.5, 9}	{95, 9}	{97.5, 8}	{100, 8}	{102.5, 10}	{105, 8}	{107.5, 7}	{110, 7}	{112.5, 5}	{115, 9}	{117.5, 9}	{120, 8}	{122.5, 6}	{125, 4}	{127.5, 4}	{130, 4}	{132.5, 7}	{135, 5}	{137.5, 5}	{140, 9}	{142.5, 14}	{145, 10}	{147.5, 16}	{150, 16}	{152.5, 14}	{155, 11}	{157.5, 10}	{160, 9}	{162.5, 10}	{165, 10}	{167.5, 9}	{170, 9}	{172.5, 9}	{175, 11}	{177.5, 11}	{180, 13}	{182.5, 10}	{185, 8}	{187.5, 6}	{190, 6}	{192.5, 7}	{195, 7}	{197.5, 7}	{200, 8}	{202.5, 9}	{205, 8}	{207.5, 8}	{210, 7}	{212.5, 6}	{215, 9}	{217.5, 8}	{220, 7}	{222.5, 10}	{225, 10}	{227.5, 8}	{230, 12}	{232.5, 12}	{235, 10}	{237.5, 13}	{240, 12}	{242.5, 12}	{245, 13}	{247.5, 12}	{250, 10}	{}	{0, 10}	{2.5, 13}	{5, 10}	{7.5, 13}	{10, 14}	{12.5, 13}	{15, 8}	{17.5, 9}	{20, 12}	{22.5, 14}	{25, 16}	{27.5, 17}	{30, 16}	{32.5, 11}	{35, 8}	{37.5, 13}	{40, 13}	{42.5, 13}	{45, 15}	{47.5, 11}	{50, 13}	{52.5, 10}	{55, 9}	{57.5, 9}	{60, 8}	{62.5, 8}	{65, 4}	{67.5, 5}	{70, 6}	{72.5, 4}	{75, 6}	{77.5, 6}	{80, 8}	{82.5, 8}	{85, 11}	{87.5, 9}	{90, 8}	{92.5, 8}	{95, 8}	{97.5, 11}	{100, 12}	{102.5, 10}	{105, 8}	{107.5, 5}	{110, 8}	{112.5, 7}	{115, 4}	{117.5, 6}	{120, 6}	{122.5, 7}	{125, 8}	{127.5, 8}	{130, 7}	{132.5, 5}	{135, 3}	{137.5, 3}	{140, 4}	{142.5, 8}	{145, 10}	{147.5, 10}	{150, 10}	{152.5, 10}	{155, 6}	{157.5, 10}	{160, 10}	{162.5, 10}	{165, 10}	{167.5, 5}	{170, 9}	{172.5, 10}	{175, 11}	{177.5, 8}	{180, 9}	{182.5, 10}	{185, 12}	{187.5, 10}	{190, 12}	{192.5, 14}	{195, 11}	{197.5, 11}	{200, 10}	{202.5, 9}	{205, 7}	{207.5, 11}	{210, 12}	{212.5, 14}	{215, 13}	{217.5, 17}	{220, 18}	{222.5, 15}	{225, 15}	{227.5, 13}	{230, 12}	{232.5, 10}	{235, 12}	{237.5, 9}	{240, 15}	{242.5, 12}	{245, 10}	{247.5, 12}	{250, 9}	{}	{0, 10}	{2.5, 11}	{5, 11}	{7.5, 13}	{10, 13}	{12.5, 16}	{15, 13}	{17.5, 13}	{20, 13}	{22.5, 17}	{25, 14}	{27.5, 15}	{30, 10}	{32.5, 12}	{35, 10}	{37.5, 16}	{40, 13}	{42.5, 11}	{45, 14}	{47.5, 15}	{50, 14}	{52.5, 12}	{55, 11}	{57.5, 10}	{60, 12}	{62.5, 9}	{65, 9}	{67.5, 7}	{70, 9}	{72.5, 6}	{75, 8}	{77.5, 7}	{80, 8}	{82.5, 5}	{85, 7}	{87.5, 8}	{90, 6}	{92.5, 6}	{95, 6}	{97.5, 3}	{100, 3}	{102.5, 6}	{105, 3}	{107.5, 5}	{110, 6}	{112.5, 7}	{115, 7}	{117.5, 8}	{120, 10}	{122.5, 13}	{125, 9}	{127.5, 9}	{130, 13}	{132.5, 11}	{135, 10}	{137.5, 11}	{140, 8}	{142.5, 8}	{145, 8}	{147.5, 9}	{150, 9}	{152.5, 10}	{155, 9}	{157.5, 10}	{160, 13}	{162.5, 17}	{165, 13}	{167.5, 11}	{170, 12}	{172.5, 13}	{175, 9}	{177.5, 9}	{180, 12}	{182.5, 11}	{185, 10}	{187.5, 8}	{190, 10}	{192.5, 9}	{195, 8}	{197.5, 9}	{200, 9}	{202.5, 9}	{205, 10}	{207.5, 14}	{210, 15}	{212.5, 13}	{215, 15}	{217.5, 9}	{220, 5}	{222.5, 8}	{225, 11}	{227.5, 10}	{230, 11}	{232.5, 13}	{235, 13}	{237.5, 11}	{240, 9}	{242.5, 9}	{245, 8}	{247.5, 6}	{250, 7}	{}	{0, 10}	{2.5, 11}	{5, 15}	{7.5, 12}	{10, 18}	{12.5, 13}	{15, 14}	{17.5, 11}	{20, 10}	{22.5, 9}	{25, 10}	{27.5, 12}	{30, 10}	{32.5, 9}	{35, 9}	{37.5, 8}	{40, 8}	{42.5, 11}	{45, 10}	{47.5, 10}	{50, 12}	{52.5, 12}	{55, 11}	{57.5, 14}	{60, 13}	{62.5, 10}	{65, 7}	{67.5, 7}	{70, 8}	{72.5, 8}	{75, 7}	{77.5, 9}	{80, 9}	{82.5, 11}	{85, 10}	{87.5, 6}	{90, 4}	{92.5, 9}	{95, 11}	{97.5, 11}	{100, 10}	{102.5, 10}	{105, 11}	{107.5, 8}	{110, 7}	{112.5, 8}	{115, 10}	{117.5, 8}	{120, 10}	{122.5, 10}	{125, 10}	{127.5, 12}	{130, 9}	{132.5, 10}	{135, 5}	{137.5, 2}	{140, 2}	{142.5, 4}	{145, 6}	{147.5, 6}	{150, 9}	{152.5, 7}	{155, 9}	{157.5, 10}	{160, 11}	{162.5, 11}	{165, 9}	{167.5, 11}	{170, 12}	{172.5, 10}	{175, 9}	{177.5, 8}	{180, 8}	{182.5, 11}	{185, 13}	{187.5, 12}	{190, 15}	{192.5, 16}	{195, 13}	{197.5, 12}	{200, 9}	{202.5, 14}	{205, 11}	{207.5, 15}	{210, 12}	{212.5, 11}	{215, 14}	{217.5, 15}	{220, 15}	{222.5, 15}	{225, 15}	{227.5, 18}	{230, 12}	{232.5, 11}	{235, 10}	{237.5, 11}	{240, 9}	{242.5, 9}	{245, 12}	{247.5, 16}	{250, 19}	{}	{0, 10}	{2.5, 13}	{5, 13}	{7.5, 11}	{10, 13}	{12.5, 12}	{15, 11}	{17.5, 9}	{20, 10}	{22.5, 9}	{25, 7}	{27.5, 10}	{30, 8}	{32.5, 9}	{35, 10}	{37.5, 11}	{40, 12}	{42.5, 13}	{45, 7}	{47.5, 7}	{50, 7}	{52.5, 5}	{55, 7}	{57.5, 9}	{60, 8}	{62.5, 7}	{65, 12}	{67.5, 8}	{70, 5}	{72.5, 6}	{75, 9}	{77.5, 9}	{80, 12}	{82.5, 7}	{85, 13}	{87.5, 15}	{90, 13}	{92.5, 9}	{95, 9}	{97.5, 7}	{100, 6}	{102.5, 7}	{105, 14}	{107.5, 13}	{110, 12}	{112.5, 8}	{115, 10}	{117.5, 8}	{120, 8}	{122.5, 9}	{125, 8}	{127.5, 10}	{130, 11}	{132.5, 12}	{135, 11}	{137.5, 12}	{140, 5}	{142.5, 9}	{145, 12}	{147.5, 11}	{150, 12}	{152.5, 12}	{155, 14}	{157.5, 12}	{160, 12}	{162.5, 11}	{165, 10}	{167.5, 14}	{170, 12}	{172.5, 11}	{175, 6}	{177.5, 6}	{180, 10}	{182.5, 10}	{185, 8}	{187.5, 10}	{190, 12}	{192.5, 17}	{195, 14}	{197.5, 13}	{200, 13}	{202.5, 10}	{205, 8}	{207.5, 7}	{210, 7}	{212.5, 8}	{215, 9}	{217.5, 7}	{220, 8}	{222.5, 10}	{225, 6}	{227.5, 5}	{230, 10}	{232.5, 15}	{235, 12}	{237.5, 8}	{240, 6}	{242.5, 5}	{245, 5}	{247.5, 5}	{250, 7}	{}	{0, 10}	{2.5, 12}	{5, 13}	{7.5, 14}	{10, 20}	{12.5, 15}	{15, 13}	{17.5, 9}	{20, 8}	{22.5, 8}	{25, 5}	{27.5, 4}	{30, 8}	{32.5, 10}	{35, 15}	{37.5, 14}	{40, 12}	{42.5, 11}	{45, 8}	{47.5, 6}	{50, 5}	{52.5, 6}	{55, 9}	{57.5, 7}	{60, 11}	{62.5, 9}	{65, 11}	{67.5, 12}	{70, 7}	{72.5, 7}	{75, 9}	{77.5, 8}	{80, 10}	{82.5, 10}	{85, 9}	{87.5, 11}	{90, 13}	{92.5, 10}	{95, 10}	{97.5, 10}	{100, 9}	{102.5, 11}	{105, 8}	{107.5, 8}	{110, 8}	{112.5, 11}	{115, 6}	{117.5, 12}	{120, 15}	{122.5, 11}	{125, 8}	{127.5, 7}	{130, 8}	{132.5, 9}	{135, 12}	{137.5, 12}	{140, 13}	{142.5, 12}	{145, 12}	{147.5, 13}	{150, 18}	{152.5, 16}	{155, 15}	{157.5, 17}	{160, 13}	{162.5, 13}	{165, 13}	{167.5, 16}	{170, 15}	{172.5, 12}	{175, 13}	{177.5, 12}	{180, 9}	{182.5, 11}	{185, 11}	{187.5, 10}	{190, 9}	{192.5, 7}	{195, 9}	{197.5, 11}	{200, 13}	{202.5, 10}	{205, 7}	{207.5, 9}	{210, 9}	{212.5, 10}	{215, 11}	{217.5, 10}	{220, 7}	{222.5, 9}	{225, 8}	{227.5, 9}	{230, 10}	{232.5, 9}	{235, 6}	{237.5, 7}	{240, 10}	{242.5, 12}	{245, 13}	{247.5, 16}	{250, 18}	{}	{0, 10}	{2.5, 11}	{5, 9}	{7.5, 8}	{10, 11}	{12.5, 16}	{15, 15}	{17.5, 15}	{20, 12}	{22.5, 10}	{25, 7}	{27.5, 5}	{30, 6}	{32.5, 11}	{35, 11}	{37.5, 9}	{40, 11}	{42.5, 8}	{45, 9}	{47.5, 7}	{50, 7}	{52.5, 7}	{55, 6}	{57.5, 5}	{60, 6}	{62.5, 6}	{65, 8}	{67.5, 9}	{70, 9}	{72.5, 10}	{75, 9}	{77.5, 12}	{80, 11}	{82.5, 10}	{85, 11}	{87.5, 11}	{90, 13}	{92.5, 11}	{95, 9}	{97.5, 10}	{100, 11}	{102.5, 8}	{105, 8}	{107.5, 10}	{110, 13}	{112.5, 14}	{115, 11}	{117.5, 12}	{120, 11}	{122.5, 9}	{125, 13}	{127.5, 12}	{130, 13}	{132.5, 11}	{135, 10}	{137.5, 13}	{140, 11}	{142.5, 9}	{145, 10}	{147.5, 6}	{150, 7}	{152.5, 6}	{155, 11}	{157.5, 15}	{160, 15}	{162.5, 10}	{165, 9}	{167.5, 13}	{170, 13}	{172.5, 15}	{175, 13}	{177.5, 13}	{180, 12}	{182.5, 14}	{185, 15}	{187.5, 17}	{190, 17}	{192.5, 17}	{195, 17}	{197.5, 16}	{200, 13}	{202.5, 9}	{205, 8}	{207.5, 10}	{210, 8}	{212.5, 10}	{215, 11}	{217.5, 11}	{220, 8}	{222.5, 11}	{225, 9}	{227.5, 9}	{230, 10}	{232.5, 9}	{235, 11}	{237.5, 9}	{240, 7}	{242.5, 7}	{245, 9}	{247.5, 6}	{250, 9}	{}	{0, 10}	{2.5, 10}	{5, 11}	{7.5, 9}	{10, 10}	{12.5, 7}	{15, 7}	{17.5, 8}	{20, 8}	{22.5, 9}	{25, 10}	{27.5, 10}	{30, 9}	{32.5, 9}	{35, 10}	{37.5, 14}	{40, 11}	{42.5, 10}	{45, 8}	{47.5, 8}	{50, 4}	{52.5, 7}	{55, 8}	{57.5, 8}	{60, 5}	{62.5, 5}	{65, 8}	{67.5, 6}	{70, 7}	{72.5, 8}	{75, 10}	{77.5, 8}	{80, 8}	{82.5, 5}	{85, 6}	{87.5, 8}	{90, 9}	{92.5, 8}	{95, 5}	{97.5, 8}	{100, 10}	{102.5, 8}	{105, 9}	{107.5, 11}	{110, 11}	{112.5, 9}	{115, 7}	{117.5, 7}	{120, 9}	{122.5, 8}	{125, 10}	{127.5, 9}	{130, 10}	{132.5, 10}	{135, 7}	{137.5, 10}	{140, 12}	{142.5, 15}	{145, 12}	{147.5, 9}	{150, 6}	{152.5, 8}	{155, 7}	{157.5, 6}	{160, 9}	{162.5, 8}	{165, 10}	{167.5, 10}	{170, 9}	{172.5, 12}	{175, 10}	{177.5, 12}	{180, 12}	{182.5, 13}	{185, 10}	{187.5, 11}	{190, 13}	{192.5, 12}	{195, 10}	{197.5, 10}	{200, 10}	{202.5, 10}	{205, 8}	{207.5, 12}	{210, 10}	{212.5, 11}	{215, 8}	{217.5, 9}	{220, 11}	{222.5, 12}	{225, 10}	{227.5, 8}	{230, 8}	{232.5, 7}	{235, 8}	{237.5, 9}	{240, 6}	{242.5, 10}	{245, 8}	{247.5, 13}	{250, 12}	{}	{0, 10}	{2.5, 6}	{5, 11}	{7.5, 11}	{10, 8}	{12.5, 8}	{15, 14}	{17.5, 12}	{20, 8}	{22.5, 8}	{25, 12}	{27.5, 11}	{30, 13}	{32.5, 12}	{35, 15}	{37.5, 14}	{40, 15}	{42.5, 15}	{45, 12}	{47.5, 8}	{50, 10}	{52.5, 8}	{55, 10}	{57.5, 8}	{60, 10}	{62.5, 10}	{65, 10}	{67.5, 10}	{70, 9}	{72.5, 8}	{75, 9}	{77.5, 11}	{80, 13}	{82.5, 7}	{85, 9}	{87.5, 7}	{90, 7}	{92.5, 9}	{95, 10}	{97.5, 14}	{100, 12}	{102.5, 13}	{105, 13}	{107.5, 11}	{110, 12}	{112.5, 6}	{115, 7}	{117.5, 11}	{120, 12}	{122.5, 9}	{125, 7}	{127.5, 12}	{130, 10}	{132.5, 10}	{135, 9}	{137.5, 8}	{140, 6}	{142.5, 5}	{145, 5}	{147.5, 10}	{150, 12}	{152.5, 11}	{155, 11}	{157.5, 14}	{160, 12}	{162.5, 10}	{165, 8}	{167.5, 8}	{170, 6}	{172.5, 8}	{175, 11}	{177.5, 9}	{180, 10}	{182.5, 9}	{185, 9}	{187.5, 8}	{190, 6}	{192.5, 8}	{195, 7}	{197.5, 9}	{200, 10}	{202.5, 11}	{205, 9}	{207.5, 8}	{210, 8}	{212.5, 8}	{215, 11}	{217.5, 10}	{220, 9}	{222.5, 9}	{225, 13}	{227.5, 15}	{230, 12}	{232.5, 8}	{235, 11}	{237.5, 8}	{240, 7}	{242.5, 9}	{245, 8}	{247.5, 7}	{250, 6}	{}	{0, 10}	{2.5, 10}	{5, 11}	{7.5, 9}	{10, 8}	{12.5, 9}	{15, 8}	{17.5, 6}	{20, 10}	{22.5, 9}	{25, 12}	{27.5, 11}	{30, 12}	{32.5, 9}	{35, 8}	{37.5, 8}	{40, 5}	{42.5, 3}	{45, 5}	{47.5, 5}	{50, 7}	{52.5, 6}	{55, 6}	{57.5, 6}	{60, 7}	{62.5, 6}	{65, 12}	{67.5, 11}	{70, 14}	{72.5, 16}	{75, 16}	{77.5, 14}	{80, 11}	{82.5, 11}	{85, 12}	{87.5, 14}	{90, 12}	{92.5, 8}	{95, 8}	{97.5, 7}	{100, 3}	{102.5, 6}	{105, 7}	{107.5, 8}	{110, 10}	{112.5, 9}	{115, 8}	{117.5, 5}	{120, 3}	{122.5, 4}	{125, 5}	{127.5, 4}	{130, 4}	{132.5, 10}	{135, 13}	{137.5, 10}	{140, 10}	{142.5, 9}	{145, 7}	{147.5, 8}	{150, 10}	{152.5, 10}	{155, 12}	{157.5, 13}	{160, 15}	{162.5, 14}	{165, 10}	{167.5, 13}	{170, 12}	{172.5, 9}	{175, 10}	{177.5, 12}	{180, 9}	{182.5, 9}	{185, 8}	{187.5, 9}	{190, 8}	{192.5, 8}	{195, 11}	{197.5, 10}	{200, 11}	{202.5, 14}	{205, 12}	{207.5, 9}	{210, 10}	{212.5, 9}	{215, 9}	{217.5, 5}	{220, 6}	{222.5, 7}	{225, 12}	{227.5, 12}	{230, 8}	{232.5, 14}	{235, 12}	{237.5, 13}	{240, 12}	{242.5, 10}	{245, 9}	{247.5, 11}	{250, 11}	{}	{0, 10}	{2.5, 9}	{5, 9}	{7.5, 13}	{10, 9}	{12.5, 9}	{15, 8}	{17.5, 11}	{20, 10}	{22.5, 9}	{25, 10}	{27.5, 13}	{30, 13}	{32.5, 14}	{35, 13}	{37.5, 11}	{40, 11}	{42.5, 10}	{45, 10}	{47.5, 13}	{50, 13}	{52.5, 14}	{55, 16}	{57.5, 16}	{60, 14}	{62.5, 17}	{65, 15}	{67.5, 9}	{70, 6}	{72.5, 8}	{75, 9}	{77.5, 10}	{80, 9}	{82.5, 12}	{85, 14}	{87.5, 14}	{90, 11}	{92.5, 10}	{95, 10}	{97.5, 9}	{100, 11}	{102.5, 9}	{105, 10}	{107.5, 6}	{110, 5}	{112.5, 7}	{115, 6}	{117.5, 6}	{120, 6}	{122.5, 8}	{125, 7}	{127.5, 11}	{130, 8}	{132.5, 8}	{135, 8}	{137.5, 11}	{140, 12}	{142.5, 11}	{145, 12}	{147.5, 13}	{150, 9}	{152.5, 9}	{155, 9}	{157.5, 9}	{160, 12}	{162.5, 14}	{165, 11}	{167.5, 13}	{170, 11}	{172.5, 11}	{175, 11}	{177.5, 10}	{180, 11}	{182.5, 8}	{185, 9}	{187.5, 9}	{190, 8}	{192.5, 9}	{195, 8}	{197.5, 9}	{200, 10}	{202.5, 12}	{205, 12}	{207.5, 9}	{210, 8}	{212.5, 12}	{215, 13}	{217.5, 13}	{220, 9}	{222.5, 7}	{225, 11}	{227.5, 11}	{230, 11}	{232.5, 12}	{235, 8}	{237.5, 8}	{240, 8}	{242.5, 8}	{245, 9}	{247.5, 10}	{250, 15}	{}	{0, 10}	{2.5, 8}	{5, 8}	{7.5, 8}	{10, 8}	{12.5, 10}	{15, 8}	{17.5, 10}	{20, 11}	{22.5, 12}	{25, 11}	{27.5, 15}	{30, 17}	{32.5, 15}	{35, 16}	{37.5, 13}	{40, 14}	{42.5, 12}	{45, 14}	{47.5, 10}	{50, 14}	{52.5, 11}	{55, 11}	{57.5, 11}	{60, 9}	{62.5, 10}	{65, 9}	{67.5, 8}	{70, 9}	{72.5, 9}	{75, 10}	{77.5, 10}	{80, 10}	{82.5, 14}	{85, 17}	{87.5, 16}	{90, 14}	{92.5, 9}	{95, 11}	{97.5, 11}	{100, 9}	{102.5, 11}	{105, 8}	{107.5, 7}	{110, 7}	{112.5, 9}	{115, 9}	{117.5, 11}	{120, 11}	{122.5, 12}	{125, 9}	{127.5, 11}	{130, 13}	{132.5, 12}	{135, 11}	{137.5, 11}	{140, 12}	{142.5, 15}	{145, 17}	{147.5, 16}	{150, 12}	{152.5, 13}	{155, 10}	{157.5, 12}	{160, 10}	{162.5, 7}	{165, 9}	{167.5, 8}	{170, 7}	{172.5, 3}	{175, 2}	{177.5, 3}	{180, 4}	{182.5, 5}	{185, 6}	{187.5, 9}	{190, 11}	{192.5, 10}	{195, 13}	{197.5, 15}	{200, 10}	{202.5, 9}	{205, 9}	{207.5, 7}	{210, 8}	{212.5, 8}	{215, 5}	{217.5, 7}	{220, 4}	{222.5, 10}	{225, 13}	{227.5, 13}	{230, 10}	{232.5, 11}	{235, 10}	{237.5, 9}	{240, 9}	{242.5, 8}	{245, 10}	{247.5, 13}	{250, 12}	{}	{0, 10}	{2.5, 10}	{5, 11}	{7.5, 11}	{10, 8}	{12.5, 10}	{15, 12}	{17.5, 14}	{20, 13}	{22.5, 17}	{25, 16}	{27.5, 14}	{30, 13}	{32.5, 15}	{35, 10}	{37.5, 15}	{40, 15}	{42.5, 16}	{45, 10}	{47.5, 10}	{50, 7}	{52.5, 10}	{55, 8}	{57.5, 11}	{60, 13}	{62.5, 13}	{65, 14}	{67.5, 11}	{70, 13}	{72.5, 8}	{75, 4}	{77.5, 5}	{80, 9}	{82.5, 6}	{85, 12}	{87.5, 13}	{90, 13}	{92.5, 11}	{95, 9}	{97.5, 8}	{100, 8}	{102.5, 8}	{105, 8}	{107.5, 6}	{110, 8}	{112.5, 8}	{115, 10}	{117.5, 11}	{120, 11}	{122.5, 7}	{125, 7}	{127.5, 7}	{130, 11}	{132.5, 9}	{135, 5}	{137.5, 6}	{140, 3}	{142.5, 8}	{145, 6}	{147.5, 8}	{150, 13}	{152.5, 13}	{155, 11}	{157.5, 10}	{160, 12}	{162.5, 11}	{165, 14}	{167.5, 17}	{170, 18}	{172.5, 12}	{175, 13}	{177.5, 12}	{180, 13}	{182.5, 15}	{185, 12}	{187.5, 10}	{190, 8}	{192.5, 10}	{195, 8}	{197.5, 4}	{200, 6}	{202.5, 6}	{205, 6}	{207.5, 7}	{210, 8}	{212.5, 10}	{215, 6}	{217.5, 6}	{220, 6}	{222.5, 8}	{225, 8}	{227.5, 11}	{230, 12}	{232.5, 11}	{235, 10}	{237.5, 10}	{240, 9}	{242.5, 9}	{245, 10}	{247.5, 11}	{250, 12}	{}	{0, 10}	{2.5, 11}	{5, 8}	{7.5, 9}	{10, 7}	{12.5, 7}	{15, 6}	{17.5, 4}	{20, 4}	{22.5, 5}	{25, 8}	{27.5, 8}	{30, 11}	{32.5, 13}	{35, 14}	{37.5, 16}	{40, 14}	{42.5, 10}	{45, 12}	{47.5, 10}	{50, 11}	{52.5, 11}	{55, 10}	{57.5, 7}	{60, 6}	{62.5, 7}	{65, 9}	{67.5, 11}	{70, 9}	{72.5, 8}	{75, 4}	{77.5, 9}	{80, 8}	{82.5, 4}	{85, 2}	{87.5, 3}	{90, 4}	{92.5, 5}	{95, 3}	{97.5, 4}	{100, 8}	{102.5, 10}	{105, 8}	{107.5, 8}	{110, 7}	{112.5, 8}	{115, 10}	{117.5, 12}	{120, 12}	{122.5, 15}	{125, 14}	{127.5, 12}	{130, 11}	{132.5, 13}	{135, 14}	{137.5, 13}	{140, 11}	{142.5, 7}	{145, 5}	{147.5, 4}	{150, 4}	{152.5, 4}	{155, 6}	{157.5, 6}	{160, 9}	{162.5, 9}	{165, 9}	{167.5, 6}	{170, 8}	{172.5, 8}	{175, 8}	{177.5, 8}	{180, 11}	{182.5, 9}	{185, 8}	{187.5, 7}	{190, 4}	{192.5, 5}	{195, 7}	{197.5, 4}	{200, 8}	{202.5, 8}	{205, 6}	{207.5, 5}	{210, 7}	{212.5, 11}	{215, 11}	{217.5, 6}	{220, 7}	{222.5, 7}	{225, 5}	{227.5, 9}	{230, 10}	{232.5, 7}	{235, 9}	{237.5, 9}	{240, 10}	{242.5, 9}	{245, 8}	{247.5, 10}	{250, 11}	{}	{0, 10}	{2.5, 10}	{5, 9}	{7.5, 8}	{10, 8}	{12.5, 9}	{15, 9}	{17.5, 8}	{20, 7}	{22.5, 9}	{25, 12}	{27.5, 8}	{30, 7}	{32.5, 10}	{35, 10}	{37.5, 5}	{40, 5}	{42.5, 7}	{45, 11}	{47.5, 12}	{50, 10}	{52.5, 11}	{55, 11}	{57.5, 10}	{60, 10}	{62.5, 11}	{65, 10}	{67.5, 15}	{70, 13}	{72.5, 13}	{75, 11}	{77.5, 9}	{80, 11}	{82.5, 13}	{85, 11}	{87.5, 10}	{90, 12}	{92.5, 12}	{95, 13}	{97.5, 15}	{100, 10}	{102.5, 9}	{105, 6}	{107.5, 3}	{110, 4}	{112.5, 6}	{115, 7}	{117.5, 7}	{120, 10}	{122.5, 8}	{125, 8}	{127.5, 5}	{130, 11}	{132.5, 9}	{135, 9}	{137.5, 11}	{140, 11}	{142.5, 10}	{145, 12}	{147.5, 10}	{150, 11}	{152.5, 13}	{155, 11}	{157.5, 12}	{160, 12}	{162.5, 7}	{165, 9}	{167.5, 8}	{170, 8}	{172.5, 6}	{175, 8}	{177.5, 8}	{180, 7}	{182.5, 8}	{185, 9}	{187.5, 12}	{190, 11}	{192.5, 9}	{195, 8}	{197.5, 8}	{200, 7}	{202.5, 6}	{205, 6}	{207.5, 7}	{210, 7}	{212.5, 7}	{215, 10}	{217.5, 9}	{220, 9}	{222.5, 8}	{225, 7}	{227.5, 6}	{230, 7}	{232.5, 7}	{235, 5}	{237.5, 5}	{240, 5}	{242.5, 6}	{245, 7}	{247.5, 9}	{250, 10}	{}	{0, 10}	{2.5, 10}	{5, 9}	{7.5, 8}	{10, 9}	{12.5, 10}	{15, 12}	{17.5, 12}	{20, 11}	{22.5, 13}	{25, 14}	{27.5, 11}	{30, 9}	{32.5, 12}	{35, 14}	{37.5, 11}	{40, 9}	{42.5, 8}	{45, 9}	{47.5, 7}	{50, 6}	{52.5, 6}	{55, 11}	{57.5, 12}	{60, 13}	{62.5, 14}	{65, 12}	{67.5, 10}	{70, 10}	{72.5, 11}	{75, 10}	{77.5, 9}	{80, 6}	{82.5, 3}	{85, 6}	{87.5, 11}	{90, 9}	{92.5, 10}	{95, 8}	{97.5, 6}	{100, 6}	{102.5, 4}	{105, 7}	{107.5, 11}	{110, 10}	{112.5, 11}	{115, 10}	{117.5, 10}	{120, 11}	{122.5, 7}	{125, 8}	{127.5, 8}	{130, 10}	{132.5, 11}	{135, 11}	{137.5, 10}	{140, 7}	{142.5, 7}	{145, 8}	{147.5, 8}	{150, 9}	{152.5, 10}	{155, 9}	{157.5, 10}	{160, 6}	{162.5, 7}	{165, 7}	{167.5, 8}	{170, 9}	{172.5, 10}	{175, 9}	{177.5, 7}	{180, 8}	{182.5, 8}	{185, 5}	{187.5, 6}	{190, 7}	{192.5, 7}	{195, 9}	{197.5, 10}	{200, 11}	{202.5, 9}	{205, 10}	{207.5, 11}	{210, 10}	{212.5, 8}	{215, 8}	{217.5, 10}	{220, 12}	{222.5, 12}	{225, 11}	{227.5, 10}	{230, 11}	{232.5, 7}	{235, 8}	{237.5, 7}	{240, 8}	{242.5, 7}	{245, 6}	{247.5, 11}	{250, 12}	{}	{0, 10}	{2.5, 13}	{5, 12}	{7.5, 13}	{10, 11}	{12.5, 10}	{15, 7}	{17.5, 12}	{20, 9}	{22.5, 7}	{25, 8}	{27.5, 11}	{30, 8}	{32.5, 7}	{35, 10}	{37.5, 10}	{40, 8}	{42.5, 8}	{45, 11}	{47.5, 9}	{50, 11}	{52.5, 12}	{55, 11}	{57.5, 11}	{60, 11}	{62.5, 8}	{65, 8}	{67.5, 5}	{70, 5}	{72.5, 7}	{75, 7}	{77.5, 7}	{80, 9}	{82.5, 8}	{85, 7}	{87.5, 8}	{90, 8}	{92.5, 8}	{95, 9}	{97.5, 8}	{100, 10}	{102.5, 9}	{105, 9}	{107.5, 7}	{110, 9}	{112.5, 11}	{115, 14}	{117.5, 11}	{120, 13}	{122.5, 13}	{125, 14}	{127.5, 10}	{130, 9}	{132.5, 8}	{135, 8}	{137.5, 7}	{140, 8}	{142.5, 6}	{145, 7}	{147.5, 10}	{150, 12}	{152.5, 9}	{155, 9}	{157.5, 10}	{160, 10}	{162.5, 10}	{165, 12}	{167.5, 15}	{170, 14}	{172.5, 14}	{175, 13}	{177.5, 11}	{180, 10}	{182.5, 7}	{185, 6}	{187.5, 9}	{190, 10}	{192.5, 11}	{195, 11}	{197.5, 15}	{200, 14}	{202.5, 13}	{205, 11}	{207.5, 10}	{210, 7}	{212.5, 8}	{215, 10}	{217.5, 10}	{220, 10}	{222.5, 10}	{225, 12}	{227.5, 8}	{230, 9}	{232.5, 9}	{235, 6}	{237.5, 10}	{240, 11}	{242.5, 13}	{245, 9}	{247.5, 10}	{250, 10}	{}	{0, 10}	{2.5, 10}	{5, 9}	{7.5, 11}	{10, 12}	{12.5, 9}	{15, 10}	{17.5, 13}	{20, 8}	{22.5, 4}	{25, 5}	{27.5, 8}	{30, 7}	{32.5, 6}	{35, 6}	{37.5, 7}	{40, 9}	{42.5, 11}	{45, 11}	{47.5, 10}	{50, 11}	{52.5, 10}	{55, 7}	{57.5, 7}	{60, 9}	{62.5, 9}	{65, 8}	{67.5, 10}	{70, 10}	{72.5, 5}	{75, 5}	{77.5, 7}	{80, 9}	{82.5, 11}	{85, 10}	{87.5, 8}	{90, 7}	{92.5, 8}	{95, 8}	{97.5, 10}	{100, 9}	{102.5, 9}	{105, 9}	{107.5, 9}	{110, 9}	{112.5, 11}	{115, 12}	{117.5, 12}	{120, 10}	{122.5, 12}	{125, 11}	{127.5, 10}	{130, 7}	{132.5, 7}	{135, 8}	{137.5, 7}	{140, 8}	{142.5, 8}	{145, 10}	{147.5, 9}	{150, 12}	{152.5, 12}	{155, 11}	{157.5, 9}	{160, 13}	{162.5, 13}	{165, 10}	{167.5, 10}	{170, 8}	{172.5, 8}	{175, 10}	{177.5, 11}	{180, 11}	{182.5, 12}	{185, 12}	{187.5, 9}	{190, 9}	{192.5, 8}	{195, 10}	{197.5, 10}	{200, 12}	{202.5, 10}	{205, 11}	{207.5, 12}	{210, 10}	{212.5, 15}	{215, 17}	{217.5, 15}	{220, 12}	{222.5, 12}	{225, 13}	{227.5, 11}	{230, 8}	{232.5, 9}	{235, 10}	{237.5, 12}	{240, 8}	{242.5, 7}	{245, 7}	{247.5, 5}	{250, 7}	{}	{0, 10}	{2.5, 6}	{5, 8}	{7.5, 8}	{10, 7}	{12.5, 8}	{15, 7}	{17.5, 9}	{20, 9}	{22.5, 11}	{25, 10}	{27.5, 12}	{30, 11}	{32.5, 12}	{35, 10}	{37.5, 11}	{40, 12}	{42.5, 9}	{45, 8}	{47.5, 7}	{50, 4}	{52.5, 4}	{55, 8}	{57.5, 9}	{60, 8}	{62.5, 10}	{65, 11}	{67.5, 7}	{70, 10}	{72.5, 10}	{75, 10}	{77.5, 8}	{80, 9}	{82.5, 14}	{85, 16}	{87.5, 15}	{90, 11}	{92.5, 9}	{95, 8}	{97.5, 9}	{100, 11}	{102.5, 11}	{105, 11}	{107.5, 11}	{110, 11}	{112.5, 11}	{115, 14}	{117.5, 11}	{120, 10}	{122.5, 7}	{125, 7}	{127.5, 7}	{130, 8}	{132.5, 9}	{135, 11}	{137.5, 10}	{140, 8}	{142.5, 9}	{145, 7}	{147.5, 7}	{150, 5}	{152.5, 8}	{155, 9}	{157.5, 6}	{160, 6}	{162.5, 6}	{165, 9}	{167.5, 10}	{170, 12}	{172.5, 8}	{175, 8}	{177.5, 6}	{180, 6}	{182.5, 10}	{185, 13}	{187.5, 11}	{190, 10}	{192.5, 9}	{195, 8}	{197.5, 9}	{200, 9}	{202.5, 7}	{205, 6}	{207.5, 9}	{210, 10}	{212.5, 7}	{215, 7}	{217.5, 7}	{220, 12}	{222.5, 11}	{225, 8}	{227.5, 9}	{230, 6}	{232.5, 5}	{235, 5}	{237.5, 8}	{240, 9}	{242.5, 7}	{245, 5}	{247.5, 6}	{250, 7}	{}	{0, 10}	{2.5, 9}	{5, 12}	{7.5, 17}	{10, 16}	{12.5, 14}	{15, 12}	{17.5, 11}	{20, 8}	{22.5, 7}	{25, 7}	{27.5, 7}	{30, 7}	{32.5, 11}	{35, 12}	{37.5, 13}	{40, 11}	{42.5, 8}	{45, 7}	{47.5, 7}	{50, 7}	{52.5, 9}	{55, 10}	{57.5, 9}	{60, 11}	{62.5, 11}	{65, 10}	{67.5, 11}	{70, 14}	{72.5, 16}	{75, 14}	{77.5, 13}	{80, 15}	{82.5, 10}	{85, 13}	{87.5, 13}	{90, 17}	{92.5, 16}	{95, 16}	{97.5, 14}	{100, 10}	{102.5, 9}	{105, 9}	{107.5, 9}	{110, 7}	{112.5, 7}	{115, 9}	{117.5, 6}	{120, 6}	{122.5, 6}	{125, 5}	{127.5, 5}	{130, 6}	{132.5, 10}	{135, 13}	{137.5, 15}	{140, 14}	{142.5, 11}	{145, 10}	{147.5, 9}	{150, 8}	{152.5, 7}	{155, 8}	{157.5, 10}	{160, 13}	{162.5, 11}	{165, 13}	{167.5, 13}	{170, 13}	{172.5, 12}	{175, 9}	{177.5, 12}	{180, 13}	{182.5, 8}	{185, 8}	{187.5, 6}	{190, 6}	{192.5, 2}	{195, 4}	{197.5, 4}	{200, 5}	{202.5, 5}	{205, 6}	{207.5, 5}	{210, 8}	{212.5, 9}	{215, 7}	{217.5, 7}	{220, 9}	{222.5, 8}	{225, 7}	{227.5, 6}	{230, 3}	{232.5, 4}	{235, 6}	{237.5, 5}	{240, 8}	{242.5, 10}	{245, 9}	{247.5, 8}	{250, 6}	{}	{0, 10}	{2.5, 8}	{5, 6}	{7.5, 4}	{10, 4}	{12.5, 4}	{15, 3}	{17.5, 6}	{20, 6}	{22.5, 4}	{25, 4}	{27.5, 4}	{30, 5}	{32.5, 3}	{35, 2}	{37.5, 5}	{40, 5}	{42.5, 7}	{45, 8}	{47.5, 13}	{50, 10}	{52.5, 12}	{55, 12}	{57.5, 9}	{60, 6}	{62.5, 6}	{65, 5}	{67.5, 5}	{70, 6}	{72.5, 7}	{75, 6}	{77.5, 9}	{80, 9}	{82.5, 9}	{85, 12}	{87.5, 10}	{90, 12}	{92.5, 10}	{95, 10}	{97.5, 10}	{100, 8}	{102.5, 7}	{105, 8}	{107.5, 10}	{110, 12}	{112.5, 9}	{115, 11}	{117.5, 13}	{120, 11}	{122.5, 10}	{125, 10}	{127.5, 9}	{130, 9}	{132.5, 11}	{135, 12}	{137.5, 12}	{140, 11}	{142.5, 10}	{145, 6}	{147.5, 8}	{150, 10}	{152.5, 10}	{155, 10}	{157.5, 15}	{160, 13}	{162.5, 9}	{165, 8}	{167.5, 7}	{170, 7}	{172.5, 7}	{175, 7}	{177.5, 8}	{180, 7}	{182.5, 8}	{185, 8}	{187.5, 10}	{190, 13}	{192.5, 13}	{195, 14}	{197.5, 12}	{200, 10}	{202.5, 10}	{205, 8}	{207.5, 6}	{210, 7}	{212.5, 9}	{215, 10}	{217.5, 11}	{220, 8}	{222.5, 6}	{225, 8}	{227.5, 8}	{230, 8}	{232.5, 6}	{235, 7}	{237.5, 8}	{240, 8}	{242.5, 11}	{245, 10}	{247.5, 9}	{250, 7}	{}	{0, 10}	{2.5, 10}	{5, 10}	{7.5, 11}	{10, 11}	{12.5, 16}	{15, 15}	{17.5, 15}	{20, 18}	{22.5, 16}	{25, 14}	{27.5, 13}	{30, 9}	{32.5, 9}	{35, 10}	{37.5, 10}	{40, 11}	{42.5, 9}	{45, 10}	{47.5, 11}	{50, 10}	{52.5, 8}	{55, 7}	{57.5, 6}	{60, 5}	{62.5, 6}	{65, 7}	{67.5, 10}	{70, 7}	{72.5, 8}	{75, 11}	{77.5, 12}	{80, 10}	{82.5, 8}	{85, 6}	{87.5, 4}	{90, 5}	{92.5, 4}	{95, 6}	{97.5, 7}	{100, 6}	{102.5, 9}	{105, 13}	{107.5, 10}	{110, 11}	{112.5, 8}	{115, 9}	{117.5, 12}	{120, 14}	{122.5, 14}	{125, 14}	{127.5, 13}	{130, 13}	{132.5, 10}	{135, 13}	{137.5, 11}	{140, 14}	{142.5, 14}	{145, 12}	{147.5, 15}	{150, 16}	{152.5, 15}	{155, 16}	{157.5, 13}	{160, 16}	{162.5, 13}	{165, 10}	{167.5, 10}	{170, 9}	{172.5, 9}	{175, 7}	{177.5, 10}	{180, 10}	{182.5, 9}	{185, 9}	{187.5, 7}	{190, 8}	{192.5, 8}	{195, 8}	{197.5, 7}	{200, 8}	{202.5, 7}	{205, 8}	{207.5, 6}	{210, 7}	{212.5, 7}	{215, 8}	{217.5, 9}	{220, 7}	{222.5, 9}	{225, 10}	{227.5, 11}	{230, 9}	{232.5, 6}	{235, 8}	{237.5, 8}	{240, 8}	{242.5, 10}	{245, 10}	{247.5, 11}	{250, 12}	{}	{0, 10}	{2.5, 10}	{5, 9}	{7.5, 5}	{10, 5}	{12.5, 7}	{15, 6}	{17.5, 7}	{20, 7}	{22.5, 4}	{25, 4}	{27.5, 5}	{30, 5}	{32.5, 5}	{35, 7}	{37.5, 11}	{40, 14}	{42.5, 11}	{45, 11}	{47.5, 11}	{50, 7}	{52.5, 6}	{55, 6}	{57.5, 3}	{60, 5}	{62.5, 6}	{65, 8}	{67.5, 10}	{70, 7}	{72.5, 8}	{75, 9}	{77.5, 12}	{80, 15}	{82.5, 13}	{85, 15}	{87.5, 13}	{90, 14}	{92.5, 17}	{95, 16}	{97.5, 14}	{100, 13}	{102.5, 16}	{105, 12}	{107.5, 13}	{110, 10}	{112.5, 12}	{115, 10}	{117.5, 9}	{120, 7}	{122.5, 6}	{125, 7}	{127.5, 6}	{130, 4}	{132.5, 2}	{135, 4}	{137.5, 4}	{140, 6}	{142.5, 2}	{145, 3}	{147.5, 3}	{150, 4}	{152.5, 3}	{155, 3}	{157.5, 2}	{160, 5}	{162.5, 5}	{165, 5}	{167.5, 7}	{170, 8}	{172.5, 8}	{175, 6}	{177.5, 6}	{180, 10}	{182.5, 8}	{185, 9}	{187.5, 8}	{190, 13}	{192.5, 16}	{195, 10}	{197.5, 10}	{200, 6}	{202.5, 8}	{205, 11}	{207.5, 9}	{210, 7}	{212.5, 9}	{215, 9}	{217.5, 12}	{220, 12}	{222.5, 12}	{225, 12}	{227.5, 11}	{230, 6}	{232.5, 10}	{235, 6}	{237.5, 8}	{240, 7}	{242.5, 9}	{245, 8}	{247.5, 6}	{250, 9}	{}	{0, 10}	{2.5, 10}	{5, 12}	{7.5, 14}	{10, 14}	{12.5, 16}	{15, 12}	{17.5, 7}	{20, 9}	{22.5, 9}	{25, 11}	{27.5, 10}	{30, 10}	{32.5, 13}	{35, 12}	{37.5, 11}	{40, 10}	{42.5, 12}	{45, 13}	{47.5, 13}	{50, 15}	{52.5, 13}	{55, 14}	{57.5, 14}	{60, 16}	{62.5, 16}	{65, 18}	{67.5, 17}	{70, 17}	{72.5, 16}	{75, 17}	{77.5, 11}	{80, 8}	{82.5, 8}	{85, 8}	{87.5, 8}	{90, 7}	{92.5, 12}	{95, 12}	{97.5, 8}	{100, 9}	{102.5, 7}	{105, 7}	{107.5, 6}	{110, 5}	{112.5, 3}	{115, 6}	{117.5, 7}	{120, 6}	{122.5, 7}	{125, 9}	{127.5, 5}	{130, 5}	{132.5, 4}	{135, 5}	{137.5, 5}	{140, 7}	{142.5, 11}	{145, 11}	{147.5, 8}	{150, 7}	{152.5, 11}	{155, 11}	{157.5, 13}	{160, 11}	{162.5, 11}	{165, 9}	{167.5, 9}	{170, 9}	{172.5, 10}	{175, 11}	{177.5, 9}	{180, 15}	{182.5, 13}	{185, 12}	{187.5, 15}	{190, 16}	{192.5, 15}	{195, 15}	{197.5, 10}	{200, 11}	{202.5, 12}	{205, 11}	{207.5, 12}	{210, 13}	{212.5, 13}	{215, 9}	{217.5, 7}	{220, 8}	{222.5, 3}	{225, 5}	{227.5, 6}	{230, 6}	{232.5, 7}	{235, 7}	{237.5, 7}	{240, 7}	{242.5, 7}	{245, 4}	{247.5, 6}	{250, 5}	{}	{0, 10}	{2.5, 8}	{5, 8}	{7.5, 10}	{10, 11}	{12.5, 12}	{15, 14}	{17.5, 11}	{20, 12}	{22.5, 13}	{25, 11}	{27.5, 10}	{30, 10}	{32.5, 8}	{35, 7}	{37.5, 9}	{40, 9}	{42.5, 9}	{45, 8}	{47.5, 8}	{50, 12}	{52.5, 9}	{55, 7}	{57.5, 6}	{60, 4}	{62.5, 6}	{65, 4}	{67.5, 5}	{70, 8}	{72.5, 9}	{75, 10}	{77.5, 10}	{80, 9}	{82.5, 6}	{85, 7}	{87.5, 6}	{90, 7}	{92.5, 5}	{95, 5}	{97.5, 8}	{100, 10}	{102.5, 7}	{105, 7}	{107.5, 9}	{110, 11}	{112.5, 12}	{115, 13}	{117.5, 14}	{120, 15}	{122.5, 13}	{125, 11}	{127.5, 10}	{130, 11}	{132.5, 12}	{135, 9}	{137.5, 8}	{140, 6}	{142.5, 6}	{145, 4}	{147.5, 7}	{150, 6}	{152.5, 4}	{155, 11}	{157.5, 14}	{160, 15}	{162.5, 16}	{165, 14}	{167.5, 11}	{170, 12}	{172.5, 13}	{175, 10}	{177.5, 8}	{180, 7}	{182.5, 6}	{185, 5}	{187.5, 5}	{190, 5}	{192.5, 5}	{195, 5}	{197.5, 8}	{200, 7}	{202.5, 6}	{205, 9}	{207.5, 5}	{210, 13}	{212.5, 16}	{215, 20}	{217.5, 12}	{220, 10}	{222.5, 6}	{225, 7}	{227.5, 6}	{230, 8}	{232.5, 9}	{235, 13}	{237.5, 13}	{240, 16}	{242.5, 17}	{245, 13}	{247.5, 13}	{250, 14}	{}	{0, 10}	{2.5, 10}	{5, 7}	{7.5, 11}	{10, 9}	{12.5, 11}	{15, 11}	{17.5, 12}	{20, 17}	{22.5, 15}	{25, 17}	{27.5, 17}	{30, 12}	{32.5, 10}	{35, 10}	{37.5, 12}	{40, 14}	{42.5, 13}	{45, 11}	{47.5, 12}	{50, 14}	{52.5, 13}	{55, 12}	{57.5, 15}	{60, 12}	{62.5, 10}	{65, 8}	{67.5, 7}	{70, 6}	{72.5, 11}	{75, 11}	{77.5, 9}	{80, 8}	{82.5, 12}	{85, 12}	{87.5, 11}	{90, 10}	{92.5, 11}	{95, 12}	{97.5, 10}	{100, 12}	{102.5, 10}	{105, 9}	{107.5, 10}	{110, 10}	{112.5, 9}	{115, 12}	{117.5, 14}	{120, 14}	{122.5, 9}	{125, 9}	{127.5, 10}	{130, 9}	{132.5, 11}	{135, 10}	{137.5, 12}	{140, 11}	{142.5, 8}	{145, 7}	{147.5, 7}	{150, 8}	{152.5, 10}	{155, 8}	{157.5, 11}	{160, 14}	{162.5, 13}	{165, 12}	{167.5, 11}	{170, 11}	{172.5, 11}	{175, 13}	{177.5, 10}	{180, 11}	{182.5, 11}	{185, 11}	{187.5, 13}	{190, 15}	{192.5, 9}	{195, 10}	{197.5, 12}	{200, 14}	{202.5, 12}	{205, 12}	{207.5, 14}	{210, 17}	{212.5, 18}	{215, 16}	{217.5, 12}	{220, 12}	{222.5, 9}	{225, 10}	{227.5, 10}	{230, 11}	{232.5, 9}	{235, 7}	{237.5, 10}	{240, 11}	{242.5, 13}	{245, 11}	{247.5, 11}	{250, 8}	{}	{0, 10}	{2.5, 9}	{5, 9}	{7.5, 9}	{10, 7}	{12.5, 8}	{15, 8}	{17.5, 7}	{20, 6}	{22.5, 6}	{25, 7}	{27.5, 8}	{30, 8}	{32.5, 8}	{35, 9}	{37.5, 7}	{40, 9}	{42.5, 11}	{45, 10}	{47.5, 11}	{50, 13}	{52.5, 16}	{55, 15}	{57.5, 12}	{60, 15}	{62.5, 12}	{65, 12}	{67.5, 11}	{70, 12}	{72.5, 10}	{75, 12}	{77.5, 8}	{80, 6}	{82.5, 8}	{85, 12}	{87.5, 12}	{90, 12}	{92.5, 11}	{95, 9}	{97.5, 7}	{100, 6}	{102.5, 8}	{105, 10}	{107.5, 7}	{110, 8}	{112.5, 10}	{115, 9}	{117.5, 9}	{120, 9}	{122.5, 8}	{125, 11}	{127.5, 9}	{130, 11}	{132.5, 7}	{135, 6}	{137.5, 6}	{140, 7}	{142.5, 6}	{145, 3}	{147.5, 6}	{150, 11}	{152.5, 11}	{155, 8}	{157.5, 9}	{160, 12}	{162.5, 10}	{165, 8}	{167.5, 9}	{170, 12}	{172.5, 12}	{175, 8}	{177.5, 12}	{180, 12}	{182.5, 9}	{185, 10}	{187.5, 7}	{190, 12}	{192.5, 14}	{195, 14}	{197.5, 12}	{200, 10}	{202.5, 8}	{205, 8}	{207.5, 11}	{210, 8}	{212.5, 6}	{215, 8}	{217.5, 9}	{220, 9}	{222.5, 16}	{225, 15}	{227.5, 15}	{230, 13}	{232.5, 9}	{235, 7}	{237.5, 6}	{240, 8}	{242.5, 9}	{245, 7}	{247.5, 8}	{250, 9}	{}	{0, 10}	{2.5, 9}	{5, 6}	{7.5, 6}	{10, 7}	{12.5, 7}	{15, 9}	{17.5, 8}	{20, 7}	{22.5, 8}	{25, 12}	{27.5, 10}	{30, 7}	{32.5, 7}	{35, 10}	{37.5, 9}	{40, 10}	{42.5, 10}	{45, 10}	{47.5, 10}	{50, 8}	{52.5, 5}	{55, 4}	{57.5, 6}	{60, 7}	{62.5, 9}	{65, 8}	{67.5, 7}	{70, 9}	{72.5, 9}	{75, 8}	{77.5, 6}	{80, 2}	{82.5, 1}	{85, 3}	{87.5, 5}	{90, 4}	{92.5, 4}	{95, 6}	{97.5, 6}	{100, 6}	{102.5, 7}	{105, 7}	{107.5, 9}	{110, 11}	{112.5, 11}	{115, 12}	{117.5, 10}	{120, 7}	{122.5, 8}	{125, 10}	{127.5, 7}	{130, 7}	{132.5, 7}	{135, 9}	{137.5, 10}	{140, 11}	{142.5, 12}	{145, 13}	{147.5, 14}	{150, 12}	{152.5, 13}	{155, 12}	{157.5, 17}	{160, 14}	{162.5, 15}	{165, 17}	{167.5, 18}	{170, 12}	{172.5, 12}	{175, 12}	{177.5, 8}	{180, 5}	{182.5, 8}	{185, 7}	{187.5, 8}	{190, 6}	{192.5, 7}	{195, 10}	{197.5, 11}	{200, 9}	{202.5, 12}	{205, 11}	{207.5, 13}	{210, 10}	{212.5, 12}	{215, 10}	{217.5, 8}	{220, 11}	{222.5, 13}	{225, 11}	{227.5, 13}	{230, 11}	{232.5, 9}	{235, 7}	{237.5, 9}	{240, 11}	{242.5, 11}	{245, 12}	{247.5, 12}	{250, 12}	{}	{0, 10}	{2.5, 11}	{5, 10}	{7.5, 11}	{10, 12}	{12.5, 8}	{15, 6}	{17.5, 8}	{20, 9}	{22.5, 9}	{25, 8}	{27.5, 9}	{30, 9}	{32.5, 8}	{35, 10}	{37.5, 8}	{40, 8}	{42.5, 10}	{45, 11}	{47.5, 10}	{50, 10}	{52.5, 11}	{55, 12}	{57.5, 12}	{60, 11}	{62.5, 11}	{65, 8}	{67.5, 10}	{70, 10}	{72.5, 8}	{75, 9}	{77.5, 9}	{80, 10}	{82.5, 9}	{85, 9}	{87.5, 13}	{90, 15}	{92.5, 18}	{95, 19}	{97.5, 14}	{100, 14}	{102.5, 17}	{105, 16}	{107.5, 18}	{110, 18}	{112.5, 20}	{115, 13}	{117.5, 9}	{120, 9}	{122.5, 8}	{125, 6}	{127.5, 5}	{130, 3}	{132.5, 6}	{135, 6}	{137.5, 5}	{140, 7}	{142.5, 6}	{145, 6}	{147.5, 6}	{150, 6}	{152.5, 5}	{155, 6}	{157.5, 7}	{160, 8}	{162.5, 11}	{165, 13}	{167.5, 12}	{170, 13}	{172.5, 14}	{175, 17}	{177.5, 16}	{180, 17}	{182.5, 15}	{185, 13}	{187.5, 12}	{190, 11}	{192.5, 9}	{195, 9}	{197.5, 14}	{200, 14}	{202.5, 13}	{205, 14}	{207.5, 16}	{210, 16}	{212.5, 18}	{215, 14}	{217.5, 12}	{220, 10}	{222.5, 8}	{225, 9}	{227.5, 9}	{230, 9}	{232.5, 8}	{235, 9}	{237.5, 8}	{240, 9}	{242.5, 11}	{245, 14}	{247.5, 11}	{250, 10}	{}	{0, 10}	{2.5, 10}	{5, 10}	{7.5, 8}	{10, 9}	{12.5, 10}	{15, 12}	{17.5, 13}	{20, 13}	{22.5, 13}	{25, 11}	{27.5, 8}	{30, 10}	{32.5, 9}	{35, 8}	{37.5, 8}	{40, 8}	{42.5, 8}	{45, 9}	{47.5, 11}	{50, 11}	{52.5, 9}	{55, 11}	{57.5, 14}	{60, 13}	{62.5, 14}	{65, 14}	{67.5, 12}	{70, 13}	{72.5, 11}	{75, 9}	{77.5, 12}	{80, 15}	{82.5, 11}	{85, 11}	{87.5, 13}	{90, 12}	{92.5, 15}	{95, 13}	{97.5, 14}	{100, 11}	{102.5, 12}	{105, 11}	{107.5, 13}	{110, 8}	{112.5, 6}	{115, 8}	{117.5, 7}	{120, 4}	{122.5, 4}	{125, 7}	{127.5, 6}	{130, 6}	{132.5, 6}	{135, 7}	{137.5, 7}	{140, 4}	{142.5, 3}	{145, 3}	{147.5, 4}	{150, 7}	{152.5, 9}	{155, 7}	{157.5, 7}	{160, 10}	{162.5, 12}	{165, 12}	{167.5, 12}	{170, 11}	{172.5, 8}	{175, 10}	{177.5, 8}	{180, 8}	{182.5, 11}	{185, 9}	{187.5, 10}	{190, 11}	{192.5, 11}	{195, 8}	{197.5, 12}	{200, 12}	{202.5, 13}	{205, 10}	{207.5, 10}	{210, 5}	{212.5, 4}	{215, 2}	{217.5, 4}	{220, 7}	{222.5, 10}	{225, 9}	{227.5, 9}	{230, 8}	{232.5, 11}	{235, 9}	{237.5, 9}	{240, 11}	{242.5, 11}	{245, 10}	{247.5, 11}	{250, 10}	{}	{0, 10}	{2.5, 13}	{5, 12}	{7.5, 10}	{10, 10}	{12.5, 9}	{15, 8}	{17.5, 9}	{20, 9}	{22.5, 10}	{25, 12}	{27.5, 15}	{30, 12}	{32.5, 9}	{35, 10}	{37.5, 7}	{40, 6}	{42.5, 7}	{45, 8}	{47.5, 8}	{50, 8}	{52.5, 6}	{55, 7}	{57.5, 6}	{60, 10}	{62.5, 9}	{65, 7}	{67.5, 8}	{70, 10}	{72.5, 15}	{75, 17}	{77.5, 16}	{80, 14}	{82.5, 11}	{85, 11}	{87.5, 12}	{90, 15}	{92.5, 14}	{95, 13}	{97.5, 12}	{100, 10}	{102.5, 11}	{105, 10}	{107.5, 10}	{110, 13}	{112.5, 10}	{115, 7}	{117.5, 7}	{120, 6}	{122.5, 6}	{125, 6}	{127.5, 5}	{130, 4}	{132.5, 4}	{135, 4}	{137.5, 5}	{140, 6}	{142.5, 7}	{145, 9}	{147.5, 8}	{150, 8}	{152.5, 9}	{155, 9}	{157.5, 8}	{160, 10}	{162.5, 9}	{165, 12}	{167.5, 14}	{170, 16}	{172.5, 13}	{175, 13}	{177.5, 15}	{180, 17}	{182.5, 14}	{185, 17}	{187.5, 16}	{190, 17}	{192.5, 14}	{195, 13}	{197.5, 8}	{200, 7}	{202.5, 6}	{205, 9}	{207.5, 11}	{210, 12}	{212.5, 13}	{215, 10}	{217.5, 10}	{220, 11}	{222.5, 14}	{225, 17}	{227.5, 13}	{230, 12}	{232.5, 15}	{235, 19}	{237.5, 14}	{240, 10}	{242.5, 14}	{245, 21}	{247.5, 21}	{250, 17}	{}	{0, 10}	{2.5, 9}	{5, 10}	{7.5, 10}	{10, 10}	{12.5, 11}	{15, 10}	{17.5, 7}	{20, 7}	{22.5, 5}	{25, 4}	{27.5, 3}	{30, 4}	{32.5, 4}	{35, 8}	{37.5, 11}	{40, 11}	{42.5, 15}	{45, 18}	{47.5, 17}	{50, 20}	{52.5, 21}	{55, 22}	{57.5, 21}	{60, 18}	{62.5, 14}	{65, 13}	{67.5, 11}	{70, 13}	{72.5, 12}	{75, 10}	{77.5, 10}	{80, 9}	{82.5, 5}	{85, 5}	{87.5, 5}	{90, 4}	{92.5, 6}	{95, 5}	{97.5, 4}	{100, 4}	{102.5, 4}	{105, 6}	{107.5, 7}	{110, 6}	{112.5, 6}	{115, 8}	{117.5, 11}	{120, 13}	{122.5, 15}	{125, 14}	{127.5, 11}	{130, 11}	{132.5, 11}	{135, 12}	{137.5, 10}	{140, 12}	{142.5, 9}	{145, 9}	{147.5, 8}	{150, 7}	{152.5, 9}	{155, 10}	{157.5, 13}	{160, 12}	{162.5, 14}	{165, 13}	{167.5, 10}	{170, 9}	{172.5, 10}	{175, 7}	{177.5, 7}	{180, 7}	{182.5, 5}	{185, 4}	{187.5, 8}	{190, 8}	{192.5, 8}	{195, 6}	{197.5, 6}	{200, 6}	{202.5, 7}	{205, 9}	{207.5, 10}	{210, 10}	{212.5, 11}	{215, 10}	{217.5, 12}	{220, 15}	{222.5, 18}	{225, 13}	{227.5, 15}	{230, 11}	{232.5, 11}	{235, 12}	{237.5, 10}	{240, 9}	{242.5, 8}	{245, 7}	{247.5, 9}	{250, 7}	{}	{0, 10}	{2.5, 10}	{5, 14}	{7.5, 10}	{10, 12}	{12.5, 10}	{15, 8}	{17.5, 11}	{20, 13}	{22.5, 13}	{25, 13}	{27.5, 15}	{30, 10}	{32.5, 8}	{35, 7}	{37.5, 6}	{40, 12}	{42.5, 14}	{45, 18}	{47.5, 15}	{50, 13}	{52.5, 12}	{55, 10}	{57.5, 13}	{60, 15}	{62.5, 12}	{65, 12}	{67.5, 14}	{70, 13}	{72.5, 9}	{75, 8}	{77.5, 10}	{80, 6}	{82.5, 10}	{85, 10}	{87.5, 7}	{90, 6}	{92.5, 9}	{95, 10}	{97.5, 15}	{100, 14}	{102.5, 9}	{105, 10}	{107.5, 7}	{110, 9}	{112.5, 10}	{115, 9}	{117.5, 13}	{120, 13}	{122.5, 9}	{125, 8}	{127.5, 7}	{130, 8}	{132.5, 4}	{135, 3}	{137.5, 5}	{140, 6}	{142.5, 5}	{145, 9}	{147.5, 8}	{150, 6}	{152.5, 5}	{155, 5}	{157.5, 5}	{160, 2}	{162.5, 2}	{165, 5}	{167.5, 6}	{170, 7}	{172.5, 8}	{175, 10}	{177.5, 7}	{180, 4}	{182.5, 5}	{185, 4}	{187.5, 7}	{190, 8}	{192.5, 7}	{195, 8}	{197.5, 7}	{200, 7}	{202.5, 7}	{205, 7}	{207.5, 7}	{210, 7}	{212.5, 9}	{215, 7}	{217.5, 9}	{220, 10}	{222.5, 8}	{225, 8}	{227.5, 8}	{230, 6}	{232.5, 5}	{235, 5}	{237.5, 7}	{240, 5}	{242.5, 6}	{245, 4}	{247.5, 6}	{250, 5}	{}	{0, 10}	{2.5, 14}	{5, 12}	{7.5, 14}	{10, 16}	{12.5, 17}	{15, 14}	{17.5, 12}	{20, 9}	{22.5, 6}	{25, 5}	{27.5, 7}	{30, 7}	{32.5, 7}	{35, 9}	{37.5, 10}	{40, 12}	{42.5, 6}	{45, 7}	{47.5, 7}	{50, 7}	{52.5, 7}	{55, 5}	{57.5, 8}	{60, 9}	{62.5, 14}	{65, 16}	{67.5, 16}	{70, 13}	{72.5, 12}	{75, 13}	{77.5, 9}	{80, 12}	{82.5, 13}	{85, 13}	{87.5, 13}	{90, 9}	{92.5, 12}	{95, 9}	{97.5, 8}	{100, 7}	{102.5, 8}	{105, 10}	{107.5, 11}	{110, 10}	{112.5, 13}	{115, 14}	{117.5, 15}	{120, 12}	{122.5, 13}	{125, 13}	{127.5, 9}	{130, 10}	{132.5, 12}	{135, 8}	{137.5, 8}	{140, 6}	{142.5, 8}	{145, 7}	{147.5, 6}	{150, 6}	{152.5, 7}	{155, 5}	{157.5, 6}	{160, 4}	{162.5, 5}	{165, 9}	{167.5, 9}	{170, 11}	{172.5, 13}	{175, 12}	{177.5, 9}	{180, 11}	{182.5, 13}	{185, 12}	{187.5, 9}	{190, 6}	{192.5, 8}	{195, 8}	{197.5, 6}	{200, 7}	{202.5, 7}	{205, 7}	{207.5, 6}	{210, 9}	{212.5, 10}	{215, 13}	{217.5, 15}	{220, 14}	{222.5, 13}	{225, 14}	{227.5, 15}	{230, 14}	{232.5, 9}	{235, 7}	{237.5, 7}	{240, 11}	{242.5, 9}	{245, 9}	{247.5, 10}	{250, 11}	{}	{0, 10}	{2.5, 9}	{5, 9}	{7.5, 9}	{10, 11}	{12.5, 13}	{15, 9}	{17.5, 8}	{20, 7}	{22.5, 7}	{25, 8}	{27.5, 6}	{30, 6}	{32.5, 5}	{35, 4}	{37.5, 6}	{40, 6}	{42.5, 2}	{45, 4}	{47.5, 7}	{50, 8}	{52.5, 9}	{55, 9}	{57.5, 9}	{60, 7}	{62.5, 6}	{65, 6}	{67.5, 9}	{70, 10}	{72.5, 16}	{75, 16}	{77.5, 18}	{80, 19}	{82.5, 20}	{85, 20}	{87.5, 17}	{90, 17}	{92.5, 15}	{95, 16}	{97.5, 14}	{100, 10}	{102.5, 16}	{105, 17}	{107.5, 15}	{110, 13}	{112.5, 11}	{115, 9}	{117.5, 8}	{120, 10}	{122.5, 12}	{125, 11}	{127.5, 8}	{130, 11}	{132.5, 9}	{135, 10}	{137.5, 12}	{140, 10}	{142.5, 10}	{145, 11}	{147.5, 10}	{150, 10}	{152.5, 15}	{155, 10}	{157.5, 11}	{160, 14}	{162.5, 12}	{165, 8}	{167.5, 8}	{170, 10}	{172.5, 11}	{175, 11}	{177.5, 11}	{180, 11}	{182.5, 12}	{185, 11}	{187.5, 10}	{190, 9}	{192.5, 11}	{195, 7}	{197.5, 11}	{200, 15}	{202.5, 15}	{205, 13}	{207.5, 13}	{210, 15}	{212.5, 16}	{215, 16}	{217.5, 17}	{220, 17}	{222.5, 15}	{225, 15}	{227.5, 11}	{230, 9}	{232.5, 8}	{235, 7}	{237.5, 9}	{240, 9}	{242.5, 8}	{245, 10}	{247.5, 9}	{250, 8}	{}	{0, 10}	{2.5, 9}	{5, 11}	{7.5, 10}	{10, 13}	{12.5, 10}	{15, 9}	{17.5, 8}	{20, 8}	{22.5, 7}	{25, 11}	{27.5, 13}	{30, 14}	{32.5, 14}	{35, 13}	{37.5, 10}	{40, 12}	{42.5, 13}	{45, 15}	{47.5, 16}	{50, 17}	{52.5, 16}	{55, 17}	{57.5, 20}	{60, 19}	{62.5, 15}	{65, 15}	{67.5, 13}	{70, 11}	{72.5, 13}	{75, 12}	{77.5, 10}	{80, 9}	{82.5, 10}	{85, 11}	{87.5, 11}	{90, 12}	{92.5, 9}	{95, 10}	{97.5, 7}	{100, 6}	{102.5, 6}	{105, 10}	{107.5, 11}	{110, 8}	{112.5, 10}	{115, 7}	{117.5, 9}	{120, 9}	{122.5, 8}	{125, 5}	{127.5, 5}	{130, 7}	{132.5, 7}	{135, 7}	{137.5, 7}	{140, 6}	{142.5, 5}	{145, 5}	{147.5, 10}	{150, 12}	{152.5, 14}	{155, 12}	{157.5, 14}	{160, 14}	{162.5, 10}	{165, 11}	{167.5, 9}	{170, 10}	{172.5, 7}	{175, 12}	{177.5, 13}	{180, 14}	{182.5, 13}	{185, 14}	{187.5, 12}	{190, 7}	{192.5, 7}	{195, 6}	{197.5, 5}	{200, 6}	{202.5, 9}	{205, 10}	{207.5, 6}	{210, 6}	{212.5, 7}	{215, 6}	{217.5, 6}	{220, 7}	{222.5, 5}	{225, 5}	{227.5, 6}	{230, 12}	{232.5, 9}	{235, 7}	{237.5, 6}	{240, 6}	{242.5, 6}	{245, 5}	{247.5, 9}	{250, 8}	{}	{0, 10}	{2.5, 10}	{5, 8}	{7.5, 8}	{10, 4}	{12.5, 6}	{15, 9}	{17.5, 8}	{20, 7}	{22.5, 8}	{25, 8}	{27.5, 8}	{30, 6}	{32.5, 10}	{35, 12}	{37.5, 13}	{40, 11}	{42.5, 10}	{45, 6}	{47.5, 6}	{50, 7}	{52.5, 4}	{55, 9}	{57.5, 5}	{60, 5}	{62.5, 4}	{65, 8}	{67.5, 7}	{70, 6}	{72.5, 6}	{75, 9}	{77.5, 11}	{80, 9}	{82.5, 8}	{85, 8}	{87.5, 6}	{90, 6}	{92.5, 8}	{95, 10}	{97.5, 12}	{100, 12}	{102.5, 10}	{105, 8}	{107.5, 9}	{110, 9}	{112.5, 9}	{115, 9}	{117.5, 10}	{120, 7}	{122.5, 8}	{125, 11}	{127.5, 10}	{130, 10}	{132.5, 10}	{135, 9}	{137.5, 10}	{140, 6}	{142.5, 7}	{145, 7}	{147.5, 9}	{150, 13}	{152.5, 13}	{155, 14}	{157.5, 13}	{160, 11}	{162.5, 14}	{165, 12}	{167.5, 11}	{170, 9}	{172.5, 10}	{175, 10}	{177.5, 6}	{180, 6}	{182.5, 7}	{185, 7}	{187.5, 8}	{190, 8}	{192.5, 10}	{195, 11}	{197.5, 12}	{200, 10}	{202.5, 11}	{205, 8}	{207.5, 11}	{210, 11}	{212.5, 10}	{215, 10}	{217.5, 10}	{220, 10}	{222.5, 8}	{225, 13}	{227.5, 10}	{230, 12}	{232.5, 14}	{235, 13}	{237.5, 9}	{240, 8}	{242.5, 6}	{245, 6}	{247.5, 6}	{250, 9}	{}	{0, 10}	{2.5, 8}	{5, 7}	{7.5, 7}	{10, 8}	{12.5, 6}	{15, 6}	{17.5, 5}	{20, 6}	{22.5, 9}	{25, 6}	{27.5, 5}	{30, 8}	{32.5, 8}	{35, 11}	{37.5, 11}	{40, 14}	{42.5, 14}	{45, 14}	{47.5, 20}	{50, 16}	{52.5, 20}	{55, 14}	{57.5, 16}	{60, 17}	{62.5, 19}	{65, 16}	{67.5, 16}	{70, 14}	{72.5, 15}	{75, 12}	{77.5, 12}	{80, 10}	{82.5, 9}	{85, 10}	{87.5, 10}	{90, 9}	{92.5, 6}	{95, 5}	{97.5, 6}	{100, 5}	{102.5, 4}	{105, 4}	{107.5, 6}	{110, 7}	{112.5, 10}	{115, 11}	{117.5, 11}	{120, 8}	{122.5, 7}	{125, 6}	{127.5, 9}	{130, 9}	{132.5, 7}	{135, 8}	{137.5, 10}	{140, 10}	{142.5, 10}	{145, 10}	{147.5, 8}	{150, 10}	{152.5, 13}	{155, 13}	{157.5, 11}	{160, 12}	{162.5, 15}	{165, 12}	{167.5, 11}	{170, 9}	{172.5, 8}	{175, 8}	{177.5, 9}	{180, 7}	{182.5, 8}	{185, 8}	{187.5, 6}	{190, 7}	{192.5, 6}	{195, 9}	{197.5, 8}	{200, 6}	{202.5, 7}	{205, 7}	{207.5, 8}	{210, 7}	{212.5, 6}	{215, 5}	{217.5, 5}	{220, 5}	{222.5, 6}	{225, 9}	{227.5, 8}	{230, 7}	{232.5, 6}	{235, 7}	{237.5, 6}	{240, 7}	{242.5, 6}	{245, 5}	{247.5, 7}	{250, 4}	{}	{0, 10}	{2.5, 14}	{5, 12}	{7.5, 9}	{10, 10}	{12.5, 9}	{15, 8}	{17.5, 8}	{20, 12}	{22.5, 11}	{25, 10}	{27.5, 12}	{30, 10}	{32.5, 13}	{35, 11}	{37.5, 10}	{40, 12}	{42.5, 10}	{45, 6}	{47.5, 6}	{50, 7}	{52.5, 7}	{55, 10}	{57.5, 13}	{60, 10}	{62.5, 11}	{65, 15}	{67.5, 15}	{70, 16}	{72.5, 14}	{75, 15}	{77.5, 13}	{80, 13}	{82.5, 14}	{85, 12}	{87.5, 13}	{90, 15}	{92.5, 10}	{95, 10}	{97.5, 8}	{100, 8}	{102.5, 10}	{105, 11}	{107.5, 10}	{110, 8}	{112.5, 6}	{115, 8}	{117.5, 12}	{120, 9}	{122.5, 10}	{125, 11}	{127.5, 11}	{130, 9}	{132.5, 9}	{135, 10}	{137.5, 9}	{140, 8}	{142.5, 4}	{145, 4}	{147.5, 8}	{150, 7}	{152.5, 7}	{155, 6}	{157.5, 7}	{160, 8}	{162.5, 10}	{165, 13}	{167.5, 11}	{170, 11}	{172.5, 12}	{175, 14}	{177.5, 14}	{180, 13}	{182.5, 9}	{185, 9}	{187.5, 10}	{190, 9}	{192.5, 6}	{195, 10}	{197.5, 7}	{200, 11}	{202.5, 8}	{205, 12}	{207.5, 9}	{210, 8}	{212.5, 9}	{215, 10}	{217.5, 6}	{220, 8}	{222.5, 9}	{225, 13}	{227.5, 12}	{230, 11}	{232.5, 12}	{235, 11}	{237.5, 10}	{240, 10}	{242.5, 10}	{245, 10}	{247.5, 11}	{250, 11}	{}	{0, 10}	{2.5, 14}	{5, 16}	{7.5, 17}	{10, 19}	{12.5, 18}	{15, 17}	{17.5, 18}	{20, 16}	{22.5, 14}	{25, 16}	{27.5, 17}	{30, 13}	{32.5, 14}	{35, 14}	{37.5, 16}	{40, 13}	{42.5, 11}	{45, 14}	{47.5, 9}	{50, 10}	{52.5, 7}	{55, 8}	{57.5, 8}	{60, 9}	{62.5, 9}	{65, 8}	{67.5, 9}	{70, 11}	{72.5, 10}	{75, 8}	{77.5, 5}	{80, 4}	{82.5, 3}	{85, 4}	{87.5, 5}	{90, 5}	{92.5, 6}	{95, 3}	{97.5, 4}	{100, 7}	{102.5, 8}	{105, 8}	{107.5, 11}	{110, 10}	{112.5, 9}	{115, 11}	{117.5, 9}	{120, 12}	{122.5, 11}	{125, 12}	{127.5, 11}	{130, 11}	{132.5, 13}	{135, 16}	{137.5, 12}	{140, 13}	{142.5, 11}	{145, 14}	{147.5, 12}	{150, 13}	{152.5, 11}	{155, 11}	{157.5, 11}	{160, 10}	{162.5, 11}	{165, 9}	{167.5, 6}	{170, 6}	{172.5, 6}	{175, 11}	{177.5, 9}	{180, 10}	{182.5, 9}	{185, 9}	{187.5, 10}	{190, 15}	{192.5, 17}	{195, 13}	{197.5, 12}	{200, 13}	{202.5, 10}	{205, 8}	{207.5, 11}	{210, 10}	{212.5, 10}	{215, 9}	{217.5, 9}	{220, 9}	{222.5, 8}	{225, 6}	{227.5, 5}	{230, 3}	{232.5, 5}	{235, 7}	{237.5, 9}	{240, 8}	{242.5, 7}	{245, 8}	{247.5, 4}	{250, 5}	{}	{0, 10}	{2.5, 9}	{5, 10}	{7.5, 14}	{10, 8}	{12.5, 9}	{15, 10}	{17.5, 12}	{20, 16}	{22.5, 14}	{25, 11}	{27.5, 15}	{30, 15}	{32.5, 13}	{35, 12}	{37.5, 7}	{40, 9}	{42.5, 7}	{45, 5}	{47.5, 5}	{50, 5}	{52.5, 6}	{55, 4}	{57.5, 6}	{60, 7}	{62.5, 9}	{65, 7}	{67.5, 9}	{70, 10}	{72.5, 9}	{75, 8}	{77.5, 9}	{80, 11}	{82.5, 12}	{85, 13}	{87.5, 14}	{90, 13}	{92.5, 12}	{95, 11}	{97.5, 9}	{100, 7}	{102.5, 4}	{105, 2}	{107.5, 5}	{110, 5}	{112.5, 2}	{115, 4}	{117.5, 3}	{120, 5}	{122.5, 7}	{125, 7}	{127.5, 5}	{130, 3}	{132.5, 4}	{135, 3}	{137.5, 5}	{140, 5}	{142.5, 7}	{145, 7}	{147.5, 1}	{150, 3}	{152.5, 4}	{155, 2}	{157.5, 3}	{160, 5}	{162.5, 7}	{165, 5}	{167.5, 4}	{170, 5}	{172.5, 6}	{175, 4}	{177.5, 5}	{180, 5}	{182.5, 3}	{185, 6}	{187.5, 4}	{190, 6}	{192.5, 6}	{195, 7}	{197.5, 8}	{200, 8}	{202.5, 9}	{205, 10}	{207.5, 10}	{210, 7}	{212.5, 7}	{215, 9}	{217.5, 7}	{220, 8}	{222.5, 11}	{225, 10}	{227.5, 11}	{230, 9}	{232.5, 7}	{235, 9}	{237.5, 10}	{240, 9}	{242.5, 8}	{245, 8}	{247.5, 10}	{250, 12}	{}	{0, 10}	{2.5, 9}	{5, 10}	{7.5, 9}	{10, 7}	{12.5, 7}	{15, 4}	{17.5, 6}	{20, 6}	{22.5, 3}	{25, 3}	{27.5, 2}	{30, 2}	{32.5, 5}	{35, 9}	{37.5, 7}	{40, 9}	{42.5, 8}	{45, 10}	{47.5, 12}	{50, 12}	{52.5, 11}	{55, 7}	{57.5, 9}	{60, 8}	{62.5, 7}	{65, 6}	{67.5, 10}	{70, 10}	{72.5, 7}	{75, 7}	{77.5, 5}	{80, 5}	{82.5, 5}	{85, 7}	{87.5, 11}	{90, 9}	{92.5, 7}	{95, 7}	{97.5, 7}	{100, 6}	{102.5, 6}	{105, 9}	{107.5, 7}	{110, 8}	{112.5, 6}	{115, 8}	{117.5, 7}	{120, 8}	{122.5, 9}	{125, 11}	{127.5, 9}	{130, 9}	{132.5, 12}	{135, 12}	{137.5, 12}	{140, 13}	{142.5, 11}	{145, 11}	{147.5, 11}	{150, 11}	{152.5, 13}	{155, 15}	{157.5, 8}	{160, 8}	{162.5, 8}	{165, 9}	{167.5, 10}	{170, 11}	{172.5, 9}	{175, 7}	{177.5, 8}	{180, 5}	{182.5, 7}	{185, 7}	{187.5, 10}	{190, 7}	{192.5, 8}	{195, 6}	{197.5, 6}	{200, 11}	{202.5, 11}	{205, 14}	{207.5, 14}	{210, 16}	{212.5, 9}	{215, 10}	{217.5, 12}	{220, 8}	{222.5, 12}	{225, 11}	{227.5, 7}	{230, 6}	{232.5, 10}	{235, 9}	{237.5, 6}	{240, 7}	{242.5, 5}	{245, 6}	{247.5, 5}	{250, 9}	{}	{0, 10}	{2.5, 8}	{5, 6}	{7.5, 3}	{10, 6}	{12.5, 10}	{15, 11}	{17.5, 7}	{20, 9}	{22.5, 11}	{25, 9}	{27.5, 11}	{30, 10}	{32.5, 7}	{35, 8}	{37.5, 9}	{40, 9}	{42.5, 11}	{45, 13}	{47.5, 15}	{50, 17}	{52.5, 19}	{55, 16}	{57.5, 13}	{60, 14}	{62.5, 16}	{65, 14}	{67.5, 12}	{70, 14}	{72.5, 17}	{75, 17}	{77.5, 14}	{80, 12}	{82.5, 11}	{85, 12}	{87.5, 15}	{90, 14}	{92.5, 14}	{95, 8}	{97.5, 7}	{100, 5}	{102.5, 5}	{105, 6}	{107.5, 4}	{110, 8}	{112.5, 10}	{115, 8}	{117.5, 6}	{120, 6}	{122.5, 2}	{125, 6}	{127.5, 8}	{130, 8}	{132.5, 8}	{135, 8}	{137.5, 6}	{140, 8}	{142.5, 5}	{145, 8}	{147.5, 6}	{150, 7}	{152.5, 6}	{155, 8}	{157.5, 8}	{160, 5}	{162.5, 7}	{165, 8}	{167.5, 9}	{170, 10}	{172.5, 11}	{175, 10}	{177.5, 8}	{180, 11}	{182.5, 10}	{185, 8}	{187.5, 13}	{190, 13}	{192.5, 11}	{195, 10}	{197.5, 9}	{200, 7}	{202.5, 12}	{205, 11}	{207.5, 13}	{210, 16}	{212.5, 14}	{215, 11}	{217.5, 12}	{220, 11}	{222.5, 13}	{225, 15}	{227.5, 15}	{230, 12}	{232.5, 11}	{235, 11}	{237.5, 13}	{240, 16}	{242.5, 16}	{245, 14}	{247.5, 10}	{250, 11}	{}	{0, 10}	{2.5, 8}	{5, 11}	{7.5, 7}	{10, 9}	{12.5, 12}	{15, 13}	{17.5, 13}	{20, 11}	{22.5, 10}	{25, 10}	{27.5, 9}	{30, 9}	{32.5, 7}	{35, 7}	{37.5, 8}	{40, 8}	{42.5, 6}	{45, 6}	{47.5, 8}	{50, 9}	{52.5, 6}	{55, 8}	{57.5, 10}	{60, 10}	{62.5, 11}	{65, 11}	{67.5, 10}	{70, 12}	{72.5, 13}	{75, 16}	{77.5, 13}	{80, 17}	{82.5, 15}	{85, 14}	{87.5, 15}	{90, 12}	{92.5, 11}	{95, 9}	{97.5, 8}	{100, 5}	{102.5, 4}	{105, 2}	{107.5, 6}	{110, 9}	{112.5, 8}	{115, 7}	{117.5, 10}	{120, 10}	{122.5, 13}	{125, 12}	{127.5, 9}	{130, 8}	{132.5, 9}	{135, 8}	{137.5, 6}	{140, 7}	{142.5, 7}	{145, 8}	{147.5, 5}	{150, 4}	{152.5, 5}	{155, 8}	{157.5, 6}	{160, 8}	{162.5, 8}	{165, 7}	{167.5, 10}	{170, 9}	{172.5, 13}	{175, 9}	{177.5, 9}	{180, 11}	{182.5, 5}	{185, 5}	{187.5, 6}	{190, 8}	{192.5, 7}	{195, 8}	{197.5, 9}	{200, 6}	{202.5, 7}	{205, 7}	{207.5, 7}	{210, 10}	{212.5, 12}	{215, 13}	{217.5, 13}	{220, 13}	{222.5, 14}	{225, 11}	{227.5, 9}	{230, 10}	{232.5, 12}	{235, 15}	{237.5, 14}	{240, 12}	{242.5, 12}	{245, 10}	{247.5, 7}	{250, 9}	{}	{0, 10}	{2.5, 13}	{5, 8}	{7.5, 8}	{10, 5}	{12.5, 7}	{15, 8}	{17.5, 8}	{20, 11}	{22.5, 16}	{25, 16}	{27.5, 19}	{30, 21}	{32.5, 17}	{35, 19}	{37.5, 14}	{40, 15}	{42.5, 17}	{45, 16}	{47.5, 15}	{50, 13}	{52.5, 10}	{55, 12}	{57.5, 12}	{60, 11}	{62.5, 11}	{65, 10}	{67.5, 10}	{70, 6}	{72.5, 8}	{75, 7}	{77.5, 9}	{80, 8}	{82.5, 10}	{85, 5}	{87.5, 6}	{90, 10}	{92.5, 11}	{95, 11}	{97.5, 12}	{100, 17}	{102.5, 20}	{105, 20}	{107.5, 18}	{110, 15}	{112.5, 12}	{115, 9}	{117.5, 9}	{120, 9}	{122.5, 12}	{125, 11}	{127.5, 11}	{130, 13}	{132.5, 13}	{135, 10}	{137.5, 10}	{140, 10}	{142.5, 10}	{145, 9}	{147.5, 10}	{150, 10}	{152.5, 9}	{155, 7}	{157.5, 7}	{160, 5}	{162.5, 6}	{165, 6}	{167.5, 8}	{170, 10}	{172.5, 9}	{175, 5}	{177.5, 6}	{180, 4}	{182.5, 4}	{185, 5}	{187.5, 8}	{190, 8}	{192.5, 9}	{195, 9}	{197.5, 9}	{200, 11}	{202.5, 12}	{205, 8}	{207.5, 13}	{210, 10}	{212.5, 7}	{215, 8}	{217.5, 7}	{220, 5}	{222.5, 5}	{225, 8}	{227.5, 8}	{230, 8}	{232.5, 8}	{235, 10}	{237.5, 10}	{240, 9}	{242.5, 12}	{245, 11}	{247.5, 5}	{250, 5}	{}	{0, 10}	{2.5, 12}	{5, 10}	{7.5, 11}	{10, 9}	{12.5, 6}	{15, 5}	{17.5, 7}	{20, 6}	{22.5, 6}	{25, 5}	{27.5, 8}	{30, 11}	{32.5, 11}	{35, 11}	{37.5, 12}	{40, 13}	{42.5, 11}	{45, 11}	{47.5, 9}	{50, 7}	{52.5, 10}	{55, 12}	{57.5, 11}	{60, 12}	{62.5, 11}	{65, 9}	{67.5, 9}	{70, 8}	{72.5, 4}	{75, 5}	{77.5, 8}	{80, 8}	{82.5, 9}	{85, 8}	{87.5, 10}	{90, 12}	{92.5, 13}	{95, 9}	{97.5, 9}	{100, 9}	{102.5, 13}	{105, 15}	{107.5, 13}	{110, 13}	{112.5, 12}	{115, 15}	{117.5, 15}	{120, 15}	{122.5, 17}	{125, 16}	{127.5, 14}	{130, 12}	{132.5, 11}	{135, 15}	{137.5, 14}	{140, 19}	{142.5, 15}	{145, 10}	{147.5, 11}	{150, 11}	{152.5, 11}	{155, 12}	{157.5, 11}	{160, 11}	{162.5, 11}	{165, 9}	{167.5, 11}	{170, 10}	{172.5, 12}	{175, 15}	{177.5, 14}	{180, 16}	{182.5, 19}	{185, 19}	{187.5, 18}	{190, 19}	{192.5, 18}	{195, 15}	{197.5, 12}	{200, 12}	{202.5, 16}	{205, 14}	{207.5, 11}	{210, 9}	{212.5, 9}	{215, 10}	{217.5, 7}	{220, 6}	{222.5, 8}	{225, 9}	{227.5, 9}	{230, 7}	{232.5, 8}	{235, 8}	{237.5, 8}	{240, 11}	{242.5, 13}	{245, 15}	{247.5, 13}	{250, 15}	{}	{0, 10}	{2.5, 10}	{5, 8}	{7.5, 5}	{10, 8}	{12.5, 10}	{15, 10}	{17.5, 9}	{20, 14}	{22.5, 11}	{25, 8}	{27.5, 8}	{30, 7}	{32.5, 7}	{35, 6}	{37.5, 6}	{40, 7}	{42.5, 11}	{45, 10}	{47.5, 8}	{50, 10}	{52.5, 10}	{55, 11}	{57.5, 13}	{60, 11}	{62.5, 9}	{65, 8}	{67.5, 7}	{70, 7}	{72.5, 5}	{75, 6}	{77.5, 8}	{80, 8}	{82.5, 8}	{85, 6}	{87.5, 9}	{90, 9}	{92.5, 9}	{95, 10}	{97.5, 11}	{100, 9}	{102.5, 10}	{105, 9}	{107.5, 4}	{110, 7}	{112.5, 8}	{115, 8}	{117.5, 7}	{120, 5}	{122.5, 8}	{125, 8}	{127.5, 9}	{130, 9}	{132.5, 7}	{135, 9}	{137.5, 10}	{140, 7}	{142.5, 7}	{145, 6}	{147.5, 7}	{150, 6}	{152.5, 8}	{155, 7}	{157.5, 6}	{160, 7}	{162.5, 8}	{165, 9}	{167.5, 9}	{170, 9}	{172.5, 6}	{175, 5}	{177.5, 8}	{180, 8}	{182.5, 8}	{185, 7}	{187.5, 8}	{190, 11}	{192.5, 11}	{195, 11}	{197.5, 12}	{200, 12}	{202.5, 17}	{205, 15}	{207.5, 17}	{210, 16}	{212.5, 14}	{215, 13}	{217.5, 12}	{220, 10}	{222.5, 11}	{225, 9}	{227.5, 9}	{230, 11}	{232.5, 14}	{235, 13}	{237.5, 13}	{240, 10}	{242.5, 8}	{245, 7}	{247.5, 4}	{250, 7}	{}	{0, 10}	{2.5, 9}	{5, 9}	{7.5, 11}	{10, 12}	{12.5, 11}	{15, 9}	{17.5, 8}	{20, 9}	{22.5, 12}	{25, 10}	{27.5, 11}	{30, 11}	{32.5, 10}	{35, 9}	{37.5, 8}	{40, 8}	{42.5, 10}	{45, 13}	{47.5, 13}	{50, 13}	{52.5, 13}	{55, 14}	{57.5, 13}	{60, 11}	{62.5, 9}	{65, 9}	{67.5, 11}	{70, 11}	{72.5, 9}	{75, 7}	{77.5, 7}	{80, 6}	{82.5, 9}	{85, 7}	{87.5, 6}	{90, 6}	{92.5, 7}	{95, 7}	{97.5, 12}	{100, 12}	{102.5, 13}	{105, 12}	{107.5, 9}	{110, 11}	{112.5, 14}	{115, 15}	{117.5, 13}	{120, 14}	{122.5, 10}	{125, 8}	{127.5, 6}	{130, 9}	{132.5, 15}	{135, 11}	{137.5, 11}	{140, 13}	{142.5, 13}	{145, 10}	{147.5, 9}	{150, 7}	{152.5, 7}	{155, 6}	{157.5, 5}	{160, 6}	{162.5, 4}	{165, 4}	{167.5, 3}	{170, 5}	{172.5, 10}	{175, 12}	{177.5, 11}	{180, 11}	{182.5, 9}	{185, 11}	{187.5, 12}	{190, 10}	{192.5, 10}	{195, 9}	{197.5, 9}	{200, 12}	{202.5, 13}	{205, 16}	{207.5, 13}	{210, 13}	{212.5, 13}	{215, 10}	{217.5, 8}	{220, 11}	{222.5, 9}	{225, 6}	{227.5, 7}	{230, 6}	{232.5, 7}	{235, 5}	{237.5, 5}	{240, 4}	{242.5, 4}	{245, 4}	{247.5, 5}	{250, 5}	{}	{0, 10}	{2.5, 10}	{5, 13}	{7.5, 13}	{10, 11}	{12.5, 11}	{15, 13}	{17.5, 15}	{20, 13}	{22.5, 12}	{25, 10}	{27.5, 12}	{30, 13}	{32.5, 13}	{35, 13}	{37.5, 14}	{40, 12}	{42.5, 14}	{45, 18}	{47.5, 15}	{50, 11}	{52.5, 9}	{55, 9}	{57.5, 6}	{60, 4}	{62.5, 6}	{65, 7}	{67.5, 6}	{70, 8}	{72.5, 12}	{75, 7}	{77.5, 6}	{80, 4}	{82.5, 7}	{85, 9}	{87.5, 6}	{90, 6}	{92.5, 6}	{95, 7}	{97.5, 9}	{100, 10}	{102.5, 13}	{105, 7}	{107.5, 7}	{110, 7}	{112.5, 8}	{115, 9}	{117.5, 9}	{120, 9}	{122.5, 10}	{125, 9}	{127.5, 9}	{130, 9}	{132.5, 12}	{135, 12}	{137.5, 11}	{140, 9}	{142.5, 14}	{145, 13}	{147.5, 12}	{150, 11}	{152.5, 13}	{155, 14}	{157.5, 16}	{160, 12}	{162.5, 13}	{165, 9}	{167.5, 11}	{170, 11}	{172.5, 15}	{175, 16}	{177.5, 15}	{180, 15}	{182.5, 10}	{185, 7}	{187.5, 7}	{190, 8}	{192.5, 5}	{195, 8}	{197.5, 8}	{200, 6}	{202.5, 8}	{205, 12}	{207.5, 11}	{210, 8}	{212.5, 10}	{215, 7}	{217.5, 7}	{220, 7}	{222.5, 10}	{225, 8}	{227.5, 7}	{230, 4}	{232.5, 5}	{235, 4}	{237.5, 6}	{240, 7}	{242.5, 8}	{245, 6}	{247.5, 11}	{250, 14}	{}	{0, 10}	{2.5, 8}	{5, 7}	{7.5, 6}	{10, 8}	{12.5, 8}	{15, 8}	{17.5, 6}	{20, 6}	{22.5, 6}	{25, 8}	{27.5, 8}	{30, 6}	{32.5, 4}	{35, 9}	{37.5, 9}	{40, 6}	{42.5, 4}	{45, 5}	{47.5, 5}	{50, 6}	{52.5, 7}	{55, 6}	{57.5, 9}	{60, 9}	{62.5, 9}	{65, 11}	{67.5, 9}	{70, 9}	{72.5, 11}	{75, 12}	{77.5, 15}	{80, 14}	{82.5, 9}	{85, 8}	{87.5, 5}	{90, 5}	{92.5, 5}	{95, 5}	{97.5, 7}	{100, 10}	{102.5, 9}	{105, 8}	{107.5, 8}	{110, 8}	{112.5, 8}	{115, 7}	{117.5, 6}	{120, 5}	{122.5, 3}	{125, 3}	{127.5, 5}	{130, 5}	{132.5, 8}	{135, 8}	{137.5, 9}	{140, 8}	{142.5, 11}	{145, 13}	{147.5, 11}	{150, 14}	{152.5, 12}	{155, 10}	{157.5, 10}	{160, 9}	{162.5, 12}	{165, 8}	{167.5, 7}	{170, 9}	{172.5, 12}	{175, 9}	{177.5, 13}	{180, 12}	{182.5, 13}	{185, 12}	{187.5, 14}	{190, 10}	{192.5, 15}	{195, 14}	{197.5, 12}	{200, 16}	{202.5, 16}	{205, 11}	{207.5, 10}	{210, 8}	{212.5, 11}	{215, 11}	{217.5, 12}	{220, 12}	{222.5, 12}	{225, 11}	{227.5, 13}	{230, 12}	{232.5, 13}	{235, 14}	{237.5, 12}	{240, 13}	{242.5, 16}	{245, 13}	{247.5, 9}	{250, 7}	{}	{0, 10}	{2.5, 9}	{5, 11}	{7.5, 11}	{10, 9}	{12.5, 8}	{15, 12}	{17.5, 15}	{20, 14}	{22.5, 12}	{25, 12}	{27.5, 10}	{30, 7}	{32.5, 6}	{35, 6}	{37.5, 8}	{40, 8}	{42.5, 12}	{45, 9}	{47.5, 10}	{50, 13}	{52.5, 13}	{55, 14}	{57.5, 18}	{60, 21}	{62.5, 20}	{65, 18}	{67.5, 20}	{70, 18}	{72.5, 16}	{75, 16}	{77.5, 12}	{80, 13}	{82.5, 13}	{85, 11}	{87.5, 12}	{90, 15}	{92.5, 14}	{95, 14}	{97.5, 8}	{100, 8}	{102.5, 9}	{105, 8}	{107.5, 8}	{110, 11}	{112.5, 12}	{115, 12}	{117.5, 12}	{120, 12}	{122.5, 9}	{125, 10}	{127.5, 13}	{130, 13}	{132.5, 10}	{135, 11}	{137.5, 8}	{140, 8}	{142.5, 11}	{145, 14}	{147.5, 13}	{150, 14}	{152.5, 15}	{155, 21}	{157.5, 18}	{160, 14}	{162.5, 17}	{165, 15}	{167.5, 14}	{170, 16}	{172.5, 15}	{175, 12}	{177.5, 10}	{180, 15}	{182.5, 13}	{185, 12}	{187.5, 8}	{190, 7}	{192.5, 8}	{195, 11}	{197.5, 10}	{200, 14}	{202.5, 10}	{205, 11}	{207.5, 15}	{210, 13}	{212.5, 12}	{215, 13}	{217.5, 14}	{220, 14}	{222.5, 13}	{225, 11}	{227.5, 11}	{230, 11}	{232.5, 12}	{235, 8}	{237.5, 8}	{240, 9}	{242.5, 8}	{245, 10}	{247.5, 10}	{250, 13}	{}	{0, 10}	{2.5, 13}	{5, 14}	{7.5, 14}	{10, 14}	{12.5, 14}	{15, 11}	{17.5, 8}	{20, 7}	{22.5, 8}	{25, 7}	{27.5, 10}	{30, 13}	{32.5, 14}	{35, 16}	{37.5, 12}	{40, 11}	{42.5, 10}	{45, 11}	{47.5, 13}	{50, 13}	{52.5, 13}	{55, 13}	{57.5, 13}	{60, 14}	{62.5, 10}	{65, 11}	{67.5, 11}	{70, 11}	{72.5, 12}	{75, 14}	{77.5, 10}	{80, 9}	{82.5, 9}	{85, 8}	{87.5, 9}	{90, 11}	{92.5, 9}	{95, 9}	{97.5, 10}	{100, 14}	{102.5, 20}	{105, 18}	{107.5, 17}	{110, 12}	{112.5, 10}	{115, 10}	{117.5, 12}	{120, 13}	{122.5, 9}	{125, 9}	{127.5, 9}	{130, 13}	{132.5, 14}	{135, 12}	{137.5, 8}	{140, 9}	{142.5, 10}	{145, 9}	{147.5, 11}	{150, 12}	{152.5, 13}	{155, 13}	{157.5, 13}	{160, 12}	{162.5, 10}	{165, 7}	{167.5, 8}	{170, 10}	{172.5, 10}	{175, 10}	{177.5, 10}	{180, 8}	{182.5, 6}	{185, 11}	{187.5, 15}	{190, 16}	{192.5, 16}	{195, 14}	{197.5, 14}	{200, 9}	{202.5, 10}	{205, 7}	{207.5, 10}	{210, 10}	{212.5, 9}	{215, 11}	{217.5, 9}	{220, 9}	{222.5, 8}	{225, 9}	{227.5, 9}	{230, 15}	{232.5, 15}	{235, 12}	{237.5, 14}	{240, 11}	{242.5, 8}	{245, 12}	{247.5, 11}	{250, 7}	{}	{0, 10}	{2.5, 7}	{5, 5}	{7.5, 6}	{10, 7}	{12.5, 5}	{15, 5}	{17.5, 8}	{20, 8}	{22.5, 6}	{25, 4}	{27.5, 5}	{30, 5}	{32.5, 6}	{35, 9}	{37.5, 8}	{40, 7}	{42.5, 10}	{45, 9}	{47.5, 8}	{50, 7}	{52.5, 8}	{55, 11}	{57.5, 8}	{60, 7}	{62.5, 10}	{65, 9}	{67.5, 6}	{70, 5}	{72.5, 8}	{75, 10}	{77.5, 9}	{80, 8}	{82.5, 7}	{85, 8}	{87.5, 6}	{90, 7}	{92.5, 9}	{95, 10}	{97.5, 8}	{100, 8}	{102.5, 7}	{105, 8}	{107.5, 9}	{110, 9}	{112.5, 11}	{115, 12}	{117.5, 12}	{120, 11}	{122.5, 10}	{125, 10}	{127.5, 10}	{130, 14}	{132.5, 9}	{135, 6}	{137.5, 7}	{140, 7}	{142.5, 7}	{145, 6}	{147.5, 5}	{150, 5}	{152.5, 8}	{155, 10}	{157.5, 10}	{160, 8}	{162.5, 9}	{165, 7}	{167.5, 8}	{170, 10}	{172.5, 11}	{175, 7}	{177.5, 7}	{180, 8}	{182.5, 12}	{185, 10}	{187.5, 9}	{190, 10}	{192.5, 13}	{195, 11}	{197.5, 10}	{200, 8}	{202.5, 7}	{205, 9}	{207.5, 11}	{210, 12}	{212.5, 10}	{215, 10}	{217.5, 10}	{220, 11}	{222.5, 10}	{225, 11}	{227.5, 10}	{230, 8}	{232.5, 7}	{235, 10}	{237.5, 10}	{240, 7}	{242.5, 8}	{245, 11}	{247.5, 12}	{250, 16}	{}	{0, 10}	{2.5, 10}	{5, 6}	{7.5, 12}	{10, 10}	{12.5, 12}	{15, 11}	{17.5, 8}	{20, 11}	{22.5, 9}	{25, 8}	{27.5, 11}	{30, 11}	{32.5, 6}	{35, 6}	{37.5, 4}	{40, 7}	{42.5, 8}	{45, 6}	{47.5, 11}	{50, 11}	{52.5, 8}	{55, 9}	{57.5, 11}	{60, 10}	{62.5, 11}	{65, 11}	{67.5, 9}	{70, 10}	{72.5, 12}	{75, 8}	{77.5, 9}	{80, 9}	{82.5, 10}	{85, 10}	{87.5, 10}	{90, 7}	{92.5, 6}	{95, 7}	{97.5, 8}	{100, 5}	{102.5, 9}	{105, 6}	{107.5, 4}	{110, 3}	{112.5, 5}	{115, 4}	{117.5, 5}	{120, 8}	{122.5, 8}	{125, 5}	{127.5, 5}	{130, 8}	{132.5, 7}	{135, 8}	{137.5, 6}	{140, 6}	{142.5, 5}	{145, 6}	{147.5, 7}	{150, 6}	{152.5, 6}	{155, 6}	{157.5, 7}	{160, 6}	{162.5, 6}	{165, 6}	{167.5, 7}	{170, 8}	{172.5, 6}	{175, 7}	{177.5, 7}	{180, 7}	{182.5, 11}	{185, 13}	{187.5, 12}	{190, 16}	{192.5, 16}	{195, 16}	{197.5, 18}	{200, 16}	{202.5, 15}	{205, 14}	{207.5, 13}	{210, 11}	{212.5, 12}	{215, 12}	{217.5, 12}	{220, 11}	{222.5, 9}	{225, 7}	{227.5, 9}	{230, 7}	{232.5, 10}	{235, 8}	{237.5, 11}	{240, 6}	{242.5, 6}	{245, 8}	{247.5, 10}	{250, 8}	{}	{0, 10}	{2.5, 11}	{5, 10}	{7.5, 14}	{10, 12}	{12.5, 9}	{15, 8}	{17.5, 9}	{20, 9}	{22.5, 11}	{25, 11}	{27.5, 8}	{30, 8}	{32.5, 10}	{35, 9}	{37.5, 11}	{40, 7}	{42.5, 8}	{45, 10}	{47.5, 10}	{50, 8}	{52.5, 10}	{55, 11}	{57.5, 10}	{60, 8}	{62.5, 9}	{65, 9}	{67.5, 9}	{70, 9}	{72.5, 9}	{75, 7}	{77.5, 10}	{80, 12}	{82.5, 13}	{85, 10}	{87.5, 8}	{90, 9}	{92.5, 7}	{95, 7}	{97.5, 8}	{100, 8}	{102.5, 6}	{105, 7}	{107.5, 5}	{110, 5}	{112.5, 7}	{115, 6}	{117.5, 8}	{120, 7}	{122.5, 8}	{125, 9}	{127.5, 11}	{130, 9}	{132.5, 10}	{135, 11}	{137.5, 12}	{140, 10}	{142.5, 10}	{145, 10}	{147.5, 10}	{150, 9}	{152.5, 8}	{155, 8}	{157.5, 7}	{160, 12}	{162.5, 12}	{165, 8}	{167.5, 9}	{170, 10}	{172.5, 10}	{175, 11}	{177.5, 9}	{180, 8}	{182.5, 6}	{185, 6}	{187.5, 7}	{190, 8}	{192.5, 7}	{195, 7}	{197.5, 8}	{200, 7}	{202.5, 7}	{205, 8}	{207.5, 14}	{210, 15}	{212.5, 13}	{215, 8}	{217.5, 8}	{220, 9}	{222.5, 15}	{225, 12}	{227.5, 12}	{230, 11}	{232.5, 12}	{235, 12}	{237.5, 11}	{240, 11}	{242.5, 13}	{245, 12}	{247.5, 8}	{250, 7}	{}	{0, 10}	{2.5, 10}	{5, 7}	{7.5, 8}	{10, 6}	{12.5, 9}	{15, 10}	{17.5, 10}	{20, 7}	{22.5, 8}	{25, 11}	{27.5, 12}	{30, 11}	{32.5, 12}	{35, 13}	{37.5, 13}	{40, 11}	{42.5, 10}	{45, 12}	{47.5, 10}	{50, 10}	{52.5, 7}	{55, 7}	{57.5, 7}	{60, 8}	{62.5, 7}	{65, 8}	{67.5, 8}	{70, 8}	{72.5, 10}	{75, 5}	{77.5, 6}	{80, 4}	{82.5, 4}	{85, 5}	{87.5, 7}	{90, 6}	{92.5, 10}	{95, 11}	{97.5, 10}	{100, 13}	{102.5, 12}	{105, 14}	{107.5, 11}	{110, 10}	{112.5, 9}	{115, 4}	{117.5, 3}	{120, 7}	{122.5, 12}	{125, 8}	{127.5, 11}	{130, 9}	{132.5, 10}	{135, 9}	{137.5, 6}	{140, 7}	{142.5, 9}	{145, 8}	{147.5, 11}	{150, 8}	{152.5, 9}	{155, 10}	{157.5, 7}	{160, 9}	{162.5, 10}	{165, 8}	{167.5, 12}	{170, 11}	{172.5, 11}	{175, 10}	{177.5, 10}	{180, 11}	{182.5, 9}	{185, 9}	{187.5, 8}	{190, 7}	{192.5, 9}	{195, 9}	{197.5, 12}	{200, 7}	{202.5, 8}	{205, 7}	{207.5, 9}	{210, 8}	{212.5, 9}	{215, 6}	{217.5, 8}	{220, 8}	{222.5, 12}	{225, 11}	{227.5, 9}	{230, 9}	{232.5, 10}	{235, 9}	{237.5, 10}	{240, 11}	{242.5, 8}	{245, 8}	{247.5, 7}	{250, 6}	{}	{0, 10}	{2.5, 8}	{5, 9}	{7.5, 15}	{10, 12}	{12.5, 12}	{15, 9}	{17.5, 10}	{20, 11}	{22.5, 10}	{25, 11}	{27.5, 11}	{30, 6}	{32.5, 7}	{35, 6}	{37.5, 8}	{40, 12}	{42.5, 12}	{45, 18}	{47.5, 14}	{50, 12}	{52.5, 10}	{55, 11}	{57.5, 12}	{60, 8}	{62.5, 5}	{65, 7}	{67.5, 7}	{70, 9}	{72.5, 8}	{75, 7}	{77.5, 11}	{80, 9}	{82.5, 10}	{85, 9}	{87.5, 7}	{90, 12}	{92.5, 14}	{95, 14}	{97.5, 14}	{100, 15}	{102.5, 14}	{105, 15}	{107.5, 15}	{110, 8}	{112.5, 8}	{115, 6}	{117.5, 8}	{120, 11}	{122.5, 10}	{125, 11}	{127.5, 10}	{130, 9}	{132.5, 7}	{135, 9}	{137.5, 12}	{140, 13}	{142.5, 14}	{145, 11}	{147.5, 11}	{150, 11}	{152.5, 12}	{155, 11}	{157.5, 14}	{160, 16}	{162.5, 14}	{165, 13}	{167.5, 10}	{170, 11}	{172.5, 12}	{175, 8}	{177.5, 8}	{180, 8}	{182.5, 9}	{185, 9}	{187.5, 12}	{190, 12}	{192.5, 14}	{195, 14}	{197.5, 14}	{200, 13}	{202.5, 13}	{205, 16}	{207.5, 14}	{210, 11}	{212.5, 7}	{215, 7}	{217.5, 6}	{220, 5}	{222.5, 7}	{225, 10}	{227.5, 10}	{230, 12}	{232.5, 12}	{235, 10}	{237.5, 11}	{240, 11}	{242.5, 9}	{245, 7}	{247.5, 4}	{250, 4}	{}	{0, 10}	{2.5, 12}	{5, 12}	{7.5, 12}	{10, 11}	{12.5, 13}	{15, 10}	{17.5, 10}	{20, 11}	{22.5, 14}	{25, 16}	{27.5, 12}	{30, 13}	{32.5, 12}	{35, 10}	{37.5, 10}	{40, 9}	{42.5, 8}	{45, 13}	{47.5, 13}	{50, 13}	{52.5, 10}	{55, 11}	{57.5, 9}	{60, 9}	{62.5, 5}	{65, 5}	{67.5, 8}	{70, 10}	{72.5, 8}	{75, 9}	{77.5, 13}	{80, 11}	{82.5, 10}	{85, 8}	{87.5, 7}	{90, 9}	{92.5, 6}	{95, 7}	{97.5, 9}	{100, 8}	{102.5, 8}	{105, 10}	{107.5, 12}	{110, 9}	{112.5, 10}	{115, 11}	{117.5, 10}	{120, 9}	{122.5, 9}	{125, 6}	{127.5, 5}	{130, 4}	{132.5, 5}	{135, 9}	{137.5, 11}	{140, 7}	{142.5, 10}	{145, 9}	{147.5, 11}	{150, 11}	{152.5, 13}	{155, 12}	{157.5, 12}	{160, 11}	{162.5, 10}	{165, 9}	{167.5, 11}	{170, 12}	{172.5, 11}	{175, 12}	{177.5, 14}	{180, 12}	{182.5, 10}	{185, 10}	{187.5, 12}	{190, 14}	{192.5, 13}	{195, 13}	{197.5, 13}	{200, 14}	{202.5, 15}	{205, 17}	{207.5, 18}	{210, 23}	{212.5, 21}	{215, 18}	{217.5, 11}	{220, 9}	{222.5, 13}	{225, 11}	{227.5, 9}	{230, 9}	{232.5, 9}	{235, 9}	{237.5, 12}	{240, 12}	{242.5, 12}	{245, 14}	{247.5, 9}	{250, 12}	{}	{0, 10}	{2.5, 11}	{5, 16}	{7.5, 17}	{10, 16}	{12.5, 18}	{15, 13}	{17.5, 12}	{20, 12}	{22.5, 10}	{25, 10}	{27.5, 14}	{30, 10}	{32.5, 12}	{35, 14}	{37.5, 15}	{40, 14}	{42.5, 12}	{45, 11}	{47.5, 8}	{50, 11}	{52.5, 12}	{55, 15}	{57.5, 14}	{60, 11}	{62.5, 8}	{65, 7}	{67.5, 8}	{70, 8}	{72.5, 7}	{75, 5}	{77.5, 6}	{80, 6}	{82.5, 6}	{85, 6}	{87.5, 7}	{90, 7}	{92.5, 8}	{95, 9}	{97.5, 14}	{100, 14}	{102.5, 12}	{105, 12}	{107.5, 11}	{110, 10}	{112.5, 11}	{115, 11}	{117.5, 10}	{120, 11}	{122.5, 10}	{125, 11}	{127.5, 12}	{130, 15}	{132.5, 10}	{135, 12}	{137.5, 14}	{140, 11}	{142.5, 14}	{145, 14}	{147.5, 9}	{150, 10}	{152.5, 7}	{155, 5}	{157.5, 5}	{160, 2}	{162.5, 2}	{165, 4}	{167.5, 4}	{170, 5}	{172.5, 4}	{175, 5}	{177.5, 5}	{180, 5}	{182.5, 5}	{185, 3}	{187.5, 2}	{190, 3}	{192.5, 5}	{195, 7}	{197.5, 6}	{200, 6}	{202.5, 10}	{205, 9}	{207.5, 10}	{210, 11}	{212.5, 8}	{215, 8}	{217.5, 9}	{220, 7}	{222.5, 9}	{225, 8}	{227.5, 11}	{230, 10}	{232.5, 11}	{235, 14}	{237.5, 17}	{240, 13}	{242.5, 13}	{245, 15}	{247.5, 14}	{250, 12}	{}	{0, 10}	{2.5, 8}	{5, 7}	{7.5, 9}	{10, 8}	{12.5, 8}	{15, 11}	{17.5, 13}	{20, 10}	{22.5, 10}	{25, 9}	{27.5, 9}	{30, 9}	{32.5, 7}	{35, 6}	{37.5, 9}	{40, 12}	{42.5, 13}	{45, 11}	{47.5, 9}	{50, 9}	{52.5, 13}	{55, 13}	{57.5, 16}	{60, 10}	{62.5, 12}	{65, 11}	{67.5, 8}	{70, 11}	{72.5, 11}	{75, 9}	{77.5, 12}	{80, 13}	{82.5, 12}	{85, 11}	{87.5, 12}	{90, 10}	{92.5, 11}	{95, 9}	{97.5, 9}	{100, 6}	{102.5, 6}	{105, 7}	{107.5, 10}	{110, 10}	{112.5, 12}	{115, 13}	{117.5, 11}	{120, 10}	{122.5, 9}	{125, 10}	{127.5, 10}	{130, 13}	{132.5, 13}	{135, 7}	{137.5, 9}	{140, 9}	{142.5, 6}	{145, 8}	{147.5, 11}	{150, 10}	{152.5, 5}	{155, 6}	{157.5, 8}	{160, 8}	{162.5, 7}	{165, 8}	{167.5, 9}	{170, 9}	{172.5, 6}	{175, 7}	{177.5, 6}	{180, 7}	{182.5, 9}	{185, 12}	{187.5, 13}	{190, 11}	{192.5, 10}	{195, 10}	{197.5, 11}	{200, 14}	{202.5, 21}	{205, 18}	{207.5, 19}	{210, 18}	{212.5, 18}	{215, 15}	{217.5, 19}	{220, 15}	{222.5, 15}	{225, 14}	{227.5, 12}	{230, 9}	{232.5, 8}	{235, 6}	{237.5, 8}	{240, 8}	{242.5, 10}	{245, 12}	{247.5, 14}	{250, 14}	{}	{0, 10}	{2.5, 12}	{5, 13}	{7.5, 12}	{10, 13}	{12.5, 11}	{15, 12}	{17.5, 10}	{20, 11}	{22.5, 11}	{25, 9}	{27.5, 11}	{30, 7}	{32.5, 9}	{35, 10}	{37.5, 7}	{40, 12}	{42.5, 7}	{45, 9}	{47.5, 9}	{50, 7}	{52.5, 9}	{55, 7}	{57.5, 7}	{60, 7}	{62.5, 9}	{65, 9}	{67.5, 5}	{70, 5}	{72.5, 7}	{75, 6}	{77.5, 5}	{80, 5}	{82.5, 8}	{85, 11}	{87.5, 9}	{90, 10}	{92.5, 10}	{95, 10}	{97.5, 10}	{100, 9}	{102.5, 10}	{105, 13}	{107.5, 12}	{110, 13}	{112.5, 12}	{115, 8}	{117.5, 7}	{120, 6}	{122.5, 9}	{125, 9}	{127.5, 9}	{130, 8}	{132.5, 13}	{135, 15}	{137.5, 13}	{140, 10}	{142.5, 9}	{145, 13}	{147.5, 11}	{150, 14}	{152.5, 15}	{155, 17}	{157.5, 15}	{160, 8}	{162.5, 15}	{165, 13}	{167.5, 12}	{170, 12}	{172.5, 7}	{175, 6}	{177.5, 3}	{180, 2}	{182.5, 4}	{185, 2}	{187.5, 3}	{190, 4}	{192.5, 7}	{195, 7}	{197.5, 7}	{200, 9}	{202.5, 8}	{205, 10}	{207.5, 9}	{210, 10}	{212.5, 11}	{215, 13}	{217.5, 13}	{220, 16}	{222.5, 15}	{225, 13}	{227.5, 13}	{230, 16}	{232.5, 15}	{235, 14}	{237.5, 13}	{240, 12}	{242.5, 8}	{245, 8}	{247.5, 8}	{250, 8}	{}	{0, 10}	{2.5, 9}	{5, 7}	{7.5, 7}	{10, 8}	{12.5, 8}	{15, 10}	{17.5, 13}	{20, 13}	{22.5, 15}	{25, 15}	{27.5, 10}	{30, 14}	{32.5, 14}	{35, 16}	{37.5, 12}	{40, 11}	{42.5, 11}	{45, 10}	{47.5, 9}	{50, 11}	{52.5, 9}	{55, 10}	{57.5, 11}	{60, 13}	{62.5, 12}	{65, 17}	{67.5, 15}	{70, 13}	{72.5, 15}	{75, 12}	{77.5, 10}	{80, 9}	{82.5, 10}	{85, 11}	{87.5, 16}	{90, 19}	{92.5, 16}	{95, 15}	{97.5, 13}	{100, 11}	{102.5, 9}	{105, 13}	{107.5, 14}	{110, 13}	{112.5, 13}	{115, 11}	{117.5, 6}	{120, 8}	{122.5, 10}	{125, 9}	{127.5, 10}	{130, 11}	{132.5, 14}	{135, 13}	{137.5, 13}	{140, 15}	{142.5, 15}	{145, 15}	{147.5, 17}	{150, 16}	{152.5, 16}	{155, 15}	{157.5, 13}	{160, 14}	{162.5, 11}	{165, 10}	{167.5, 11}	{170, 11}	{172.5, 13}	{175, 9}	{177.5, 7}	{180, 9}	{182.5, 9}	{185, 11}	{187.5, 10}	{190, 11}	{192.5, 11}	{195, 10}	{197.5, 11}	{200, 12}	{202.5, 12}	{205, 11}	{207.5, 9}	{210, 9}	{212.5, 6}	{215, 11}	{217.5, 11}	{220, 10}	{222.5, 8}	{225, 8}	{227.5, 9}	{230, 11}	{232.5, 9}	{235, 9}	{237.5, 10}	{240, 8}	{242.5, 7}	{245, 10}	{247.5, 12}	{250, 13}	{}	{0, 10}	{2.5, 9}	{5, 13}	{7.5, 11}	{10, 9}	{12.5, 7}	{15, 6}	{17.5, 7}	{20, 6}	{22.5, 8}	{25, 7}	{27.5, 7}	{30, 8}	{32.5, 5}	{35, 3}	{37.5, 4}	{40, 2}	{42.5, 3}	{45, 7}	{47.5, 7}	{50, 7}	{52.5, 6}	{55, 6}	{57.5, 6}	{60, 4}	{62.5, 6}	{65, 7}	{67.5, 5}	{70, 7}	{72.5, 8}	{75, 9}	{77.5, 12}	{80, 12}	{82.5, 13}	{85, 14}	{87.5, 11}	{90, 9}	{92.5, 8}	{95, 5}	{97.5, 8}	{100, 10}	{102.5, 8}	{105, 9}	{107.5, 10}	{110, 7}	{112.5, 9}	{115, 11}	{117.5, 12}	{120, 10}	{122.5, 9}	{125, 10}	{127.5, 9}	{130, 13}	{132.5, 13}	{135, 12}	{137.5, 13}	{140, 10}	{142.5, 6}	{145, 6}	{147.5, 6}	{150, 5}	{152.5, 5}	{155, 4}	{157.5, 5}	{160, 5}	{162.5, 6}	{165, 6}	{167.5, 10}	{170, 10}	{172.5, 10}	{175, 12}	{177.5, 10}	{180, 7}	{182.5, 6}	{185, 7}	{187.5, 8}	{190, 8}	{192.5, 6}	{195, 10}	{197.5, 9}	{200, 13}	{202.5, 13}	{205, 10}	{207.5, 9}	{210, 11}	{212.5, 11}	{215, 11}	{217.5, 11}	{220, 12}	{222.5, 13}	{225, 15}	{227.5, 17}	{230, 14}	{232.5, 15}	{235, 12}	{237.5, 9}	{240, 10}	{242.5, 7}	{245, 7}	{247.5, 8}	{250, 10}	{}	{0, 10}	{2.5, 11}	{5, 8}	{7.5, 7}	{10, 8}	{12.5, 9}	{15, 10}	{17.5, 13}	{20, 10}	{22.5, 10}	{25, 10}	{27.5, 15}	{30, 11}	{32.5, 13}	{35, 16}	{37.5, 13}	{40, 15}	{42.5, 13}	{45, 11}	{47.5, 10}	{50, 8}	{52.5, 11}	{55, 10}	{57.5, 11}	{60, 9}	{62.5, 9}	{65, 8}	{67.5, 6}	{70, 5}	{72.5, 5}	{75, 4}	{77.5, 3}	{80, 5}	{82.5, 7}	{85, 12}	{87.5, 11}	{90, 13}	{92.5, 12}	{95, 12}	{97.5, 11}	{100, 10}	{102.5, 9}	{105, 8}	{107.5, 8}	{110, 10}	{112.5, 9}	{115, 12}	{117.5, 13}	{120, 9}	{122.5, 7}	{125, 6}	{127.5, 8}	{130, 10}	{132.5, 10}	{135, 13}	{137.5, 14}	{140, 14}	{142.5, 11}	{145, 11}	{147.5, 12}	{150, 11}	{152.5, 11}	{155, 12}	{157.5, 9}	{160, 9}	{162.5, 9}	{165, 10}	{167.5, 10}	{170, 12}	{172.5, 10}	{175, 11}	{177.5, 10}	{180, 10}	{182.5, 7}	{185, 6}	{187.5, 6}	{190, 10}	{192.5, 9}	{195, 7}	{197.5, 6}	{200, 8}	{202.5, 11}	{205, 10}	{207.5, 13}	{210, 12}	{212.5, 15}	{215, 12}	{217.5, 10}	{220, 14}	{222.5, 14}	{225, 15}	{227.5, 15}	{230, 15}	{232.5, 14}	{235, 11}	{237.5, 9}	{240, 9}	{242.5, 5}	{245, 4}	{247.5, 3}	{250, 5}	{}	{0, 10}	{2.5, 9}	{5, 7}	{7.5, 9}	{10, 7}	{12.5, 7}	{15, 7}	{17.5, 7}	{20, 9}	{22.5, 6}	{25, 6}	{27.5, 4}	{30, 6}	{32.5, 9}	{35, 8}	{37.5, 8}	{40, 9}	{42.5, 9}	{45, 7}	{47.5, 7}	{50, 7}	{52.5, 9}	{55, 8}	{57.5, 7}	{60, 9}	{62.5, 8}	{65, 7}	{67.5, 7}	{70, 9}	{72.5, 9}	{75, 8}	{77.5, 7}	{80, 7}	{82.5, 8}	{85, 10}	{87.5, 12}	{90, 14}	{92.5, 11}	{95, 10}	{97.5, 10}	{100, 9}	{102.5, 10}	{105, 8}	{107.5, 7}	{110, 6}	{112.5, 5}	{115, 10}	{117.5, 8}	{120, 8}	{122.5, 8}	{125, 6}	{127.5, 4}	{130, 7}	{132.5, 8}	{135, 10}	{137.5, 12}	{140, 9}	{142.5, 9}	{145, 9}	{147.5, 12}	{150, 12}	{152.5, 11}	{155, 11}	{157.5, 5}	{160, 6}	{162.5, 3}	{165, 2}	{167.5, 3}	{170, 4}	{172.5, 5}	{175, 7}	{177.5, 4}	{180, 6}	{182.5, 8}	{185, 7}	{187.5, 10}	{190, 10}	{192.5, 11}	{195, 7}	{197.5, 8}	{200, 8}	{202.5, 7}	{205, 9}	{207.5, 7}	{210, 7}	{212.5, 10}	{215, 7}	{217.5, 11}	{220, 11}	{222.5, 12}	{225, 11}	{227.5, 11}	{230, 7}	{232.5, 6}	{235, 4}	{237.5, 5}	{240, 6}	{242.5, 5}	{245, 5}	{247.5, 6}	{250, 5}	{}	{0, 10}	{2.5, 10}	{5, 11}	{7.5, 11}	{10, 10}	{12.5, 11}	{15, 10}	{17.5, 11}	{20, 10}	{22.5, 12}	{25, 7}	{27.5, 10}	{30, 9}	{32.5, 11}	{35, 11}	{37.5, 13}	{40, 11}	{42.5, 10}	{45, 13}	{47.5, 11}	{50, 9}	{52.5, 9}	{55, 6}	{57.5, 7}	{60, 7}	{62.5, 8}	{65, 8}	{67.5, 8}	{70, 11}	{72.5, 11}	{75, 10}	{77.5, 9}	{80, 10}	{82.5, 7}	{85, 7}	{87.5, 7}	{90, 9}	{92.5, 9}	{95, 9}	{97.5, 11}	{100, 14}	{102.5, 12}	{105, 12}	{107.5, 10}	{110, 8}	{112.5, 9}	{115, 8}	{117.5, 8}	{120, 9}	{122.5, 8}	{125, 5}	{127.5, 6}	{130, 9}	{132.5, 7}	{135, 6}	{137.5, 10}	{140, 13}	{142.5, 13}	{145, 9}	{147.5, 8}	{150, 8}	{152.5, 6}	{155, 9}	{157.5, 9}	{160, 9}	{162.5, 6}	{165, 8}	{167.5, 6}	{170, 10}	{172.5, 8}	{175, 7}	{177.5, 8}	{180, 8}	{182.5, 10}	{185, 9}	{187.5, 9}	{190, 9}	{192.5, 9}	{195, 10}	{197.5, 10}	{200, 11}	{202.5, 15}	{205, 14}	{207.5, 14}	{210, 11}	{212.5, 11}	{215, 10}	{217.5, 13}	{220, 14}	{222.5, 11}	{225, 13}	{227.5, 10}	{230, 11}	{232.5, 12}	{235, 12}	{237.5, 13}	{240, 13}	{242.5, 15}	{245, 17}	{247.5, 19}	{250, 22}	{}	{0, 10}	{2.5, 8}	{5, 7}	{7.5, 9}	{10, 13}	{12.5, 13}	{15, 11}	{17.5, 6}	{20, 5}	{22.5, 10}	{25, 11}	{27.5, 10}	{30, 9}	{32.5, 8}	{35, 7}	{37.5, 11}	{40, 7}	{42.5, 7}	{45, 5}	{47.5, 10}	{50, 12}	{52.5, 11}	{55, 11}	{57.5, 14}	{60, 14}	{62.5, 13}	{65, 16}	{67.5, 17}	{70, 16}	{72.5, 11}	{75, 9}	{77.5, 9}	{80, 10}	{82.5, 8}	{85, 8}	{87.5, 10}	{90, 11}	{92.5, 11}	{95, 8}	{97.5, 10}	{100, 9}	{102.5, 10}	{105, 7}	{107.5, 7}	{110, 6}	{112.5, 12}	{115, 13}	{117.5, 10}	{120, 9}	{122.5, 7}	{125, 8}	{127.5, 6}	{130, 4}	{132.5, 7}	{135, 8}	{137.5, 9}	{140, 13}	{142.5, 13}	{145, 13}	{147.5, 8}	{150, 8}	{152.5, 6}	{155, 5}	{157.5, 6}	{160, 12}	{162.5, 9}	{165, 10}	{167.5, 8}	{170, 7}	{172.5, 8}	{175, 9}	{177.5, 7}	{180, 8}	{182.5, 9}	{185, 9}	{187.5, 7}	{190, 8}	{192.5, 11}	{195, 13}	{197.5, 14}	{200, 13}	{202.5, 12}	{205, 11}	{207.5, 13}	{210, 13}	{212.5, 12}	{215, 9}	{217.5, 7}	{220, 10}	{222.5, 11}	{225, 10}	{227.5, 8}	{230, 7}	{232.5, 7}	{235, 8}	{237.5, 9}	{240, 7}	{242.5, 11}	{245, 13}	{247.5, 14}	{250, 13}	{}	{0, 10}	{2.5, 9}	{5, 10}	{7.5, 7}	{10, 6}	{12.5, 7}	{15, 8}	{17.5, 8}	{20, 10}	{22.5, 10}	{25, 12}	{27.5, 12}	{30, 13}	{32.5, 14}	{35, 14}	{37.5, 13}	{40, 13}	{42.5, 11}	{45, 11}	{47.5, 12}	{50, 10}	{52.5, 11}	{55, 12}	{57.5, 13}	{60, 16}	{62.5, 11}	{65, 10}	{67.5, 8}	{70, 10}	{72.5, 12}	{75, 11}	{77.5, 12}	{80, 13}	{82.5, 9}	{85, 12}	{87.5, 12}	{90, 14}	{92.5, 10}	{95, 9}	{97.5, 9}	{100, 8}	{102.5, 9}	{105, 6}	{107.5, 9}	{110, 8}	{112.5, 9}	{115, 12}	{117.5, 12}	{120, 12}	{122.5, 14}	{125, 17}	{127.5, 15}	{130, 15}	{132.5, 17}	{135, 13}	{137.5, 13}	{140, 17}	{142.5, 16}	{145, 13}	{147.5, 11}	{150, 8}	{152.5, 11}	{155, 10}	{157.5, 8}	{160, 9}	{162.5, 8}	{165, 5}	{167.5, 4}	{170, 7}	{172.5, 7}	{175, 10}	{177.5, 11}	{180, 12}	{182.5, 10}	{185, 12}	{187.5, 9}	{190, 10}	{192.5, 10}	{195, 13}	{197.5, 13}	{200, 13}	{202.5, 12}	{205, 13}	{207.5, 13}	{210, 14}	{212.5, 12}	{215, 11}	{217.5, 9}	{220, 9}	{222.5, 6}	{225, 9}	{227.5, 11}	{230, 11}	{232.5, 11}	{235, 10}	{237.5, 10}	{240, 8}	{242.5, 7}	{245, 7}	{247.5, 7}	{250, 8}	{}	{0, 10}	{2.5, 10}	{5, 13}	{7.5, 10}	{10, 11}	{12.5, 10}	{15, 10}	{17.5, 10}	{20, 7}	{22.5, 10}	{25, 14}	{27.5, 13}	{30, 13}	{32.5, 10}	{35, 8}	{37.5, 8}	{40, 8}	{42.5, 9}	{45, 8}	{47.5, 7}	{50, 6}	{52.5, 7}	{55, 7}	{57.5, 9}	{60, 7}	{62.5, 5}	{65, 4}	{67.5, 4}	{70, 2}	{72.5, 3}	{75, 2}	{77.5, 2}	{80, 5}	{82.5, 6}	{85, 7}	{87.5, 6}	{90, 5}	{92.5, 3}	{95, 6}	{97.5, 5}	{100, 7}	{102.5, 7}	{105, 10}	{107.5, 9}	{110, 11}	{112.5, 9}	{115, 11}	{117.5, 13}	{120, 14}	{122.5, 15}	{125, 14}	{127.5, 17}	{130, 16}	{132.5, 19}	{135, 16}	{137.5, 15}	{140, 13}	{142.5, 12}	{145, 12}	{147.5, 12}	{150, 15}	{152.5, 12}	{155, 12}	{157.5, 14}	{160, 16}	{162.5, 14}	{165, 12}	{167.5, 12}	{170, 11}	{172.5, 10}	{175, 9}	{177.5, 5}	{180, 6}	{182.5, 8}	{185, 6}	{187.5, 6}	{190, 7}	{192.5, 7}	{195, 6}	{197.5, 11}	{200, 9}	{202.5, 15}	{205, 16}	{207.5, 17}	{210, 19}	{212.5, 19}	{215, 14}	{217.5, 13}	{220, 12}	{222.5, 12}	{225, 14}	{227.5, 13}	{230, 13}	{232.5, 11}	{235, 12}	{237.5, 11}	{240, 11}	{242.5, 11}	{245, 12}	{247.5, 14}	{250, 16}	{}	{0, 10}	{2.5, 12}	{5, 12}	{7.5, 12}	{10, 13}	{12.5, 11}	{15, 14}	{17.5, 10}	{20, 10}	{22.5, 12}	{25, 12}	{27.5, 12}	{30, 10}	{32.5, 10}	{35, 9}	{37.5, 8}	{40, 9}	{42.5, 10}	{45, 10}	{47.5, 8}	{50, 10}	{52.5, 11}	{55, 10}	{57.5, 8}	{60, 10}	{62.5, 11}	{65, 9}	{67.5, 11}	{70, 10}	{72.5, 11}	{75, 9}	{77.5, 11}	{80, 12}	{82.5, 14}	{85, 18}	{87.5, 18}	{90, 13}	{92.5, 11}	{95, 8}	{97.5, 10}	{100, 10}	{102.5, 15}	{105, 16}	{107.5, 14}	{110, 12}	{112.5, 11}	{115, 10}	{117.5, 10}	{120, 9}	{122.5, 7}	{125, 5}	{127.5, 5}	{130, 6}	{132.5, 5}	{135, 6}	{137.5, 10}	{140, 11}	{142.5, 14}	{145, 11}	{147.5, 12}	{150, 13}	{152.5, 14}	{155, 11}	{157.5, 6}	{160, 9}	{162.5, 14}	{165, 13}	{167.5, 19}	{170, 17}	{172.5, 19}	{175, 20}	{177.5, 19}	{180, 21}	{182.5, 22}	{185, 18}	{187.5, 16}	{190, 15}	{192.5, 15}	{195, 14}	{197.5, 11}	{200, 9}	{202.5, 8}	{205, 4}	{207.5, 3}	{210, 5}	{212.5, 7}	{215, 7}	{217.5, 9}	{220, 5}	{222.5, 4}	{225, 4}	{227.5, 9}	{230, 11}	{232.5, 15}	{235, 11}	{237.5, 14}	{240, 13}	{242.5, 10}	{245, 10}	{247.5, 11}	{250, 8}	{}	{0, 10}	{2.5, 11}	{5, 11}	{7.5, 12}	{10, 11}	{12.5, 12}	{15, 11}	{17.5, 9}	{20, 12}	{22.5, 11}	{25, 10}	{27.5, 9}	{30, 14}	{32.5, 10}	{35, 10}	{37.5, 8}	{40, 9}	{42.5, 11}	{45, 9}	{47.5, 6}	{50, 9}	{52.5, 14}	{55, 10}	{57.5, 8}	{60, 8}	{62.5, 8}	{65, 9}	{67.5, 9}	{70, 5}	{72.5, 4}	{75, 5}	{77.5, 6}	{80, 9}	{82.5, 9}	{85, 13}	{87.5, 12}	{90, 12}	{92.5, 10}	{95, 8}	{97.5, 5}	{100, 8}	{102.5, 9}	{105, 8}	{107.5, 9}	{110, 7}	{112.5, 13}	{115, 13}	{117.5, 12}	{120, 13}	{122.5, 16}	{125, 18}	{127.5, 17}	{130, 14}	{132.5, 14}	{135, 14}	{137.5, 16}	{140, 14}	{142.5, 11}	{145, 8}	{147.5, 10}	{150, 7}	{152.5, 11}	{155, 14}	{157.5, 13}	{160, 12}	{162.5, 12}	{165, 13}	{167.5, 11}	{170, 10}	{172.5, 12}	{175, 13}	{177.5, 11}	{180, 12}	{182.5, 12}	{185, 10}	{187.5, 9}	{190, 9}	{192.5, 8}	{195, 6}	{197.5, 9}	{200, 7}	{202.5, 7}	{205, 10}	{207.5, 11}	{210, 6}	{212.5, 7}	{215, 6}	{217.5, 5}	{220, 6}	{222.5, 9}	{225, 10}	{227.5, 11}	{230, 12}	{232.5, 10}	{235, 10}	{237.5, 12}	{240, 11}	{242.5, 6}	{245, 5}	{247.5, 3}	{250, 5}	{}	{0, 10}	{2.5, 9}	{5, 12}	{7.5, 11}	{10, 14}	{12.5, 12}	{15, 10}	{17.5, 13}	{20, 12}	{22.5, 14}	{25, 15}	{27.5, 13}	{30, 12}	{32.5, 12}	{35, 12}	{37.5, 10}	{40, 6}	{42.5, 7}	{45, 9}	{47.5, 9}	{50, 10}	{52.5, 12}	{55, 9}	{57.5, 11}	{60, 13}	{62.5, 14}	{65, 17}	{67.5, 13}	{70, 13}	{72.5, 12}	{75, 13}	{77.5, 15}	{80, 16}	{82.5, 14}	{85, 15}	{87.5, 12}	{90, 12}	{92.5, 8}	{95, 5}	{97.5, 8}	{100, 8}	{102.5, 8}	{105, 12}	{107.5, 13}	{110, 12}	{112.5, 12}	{115, 15}	{117.5, 16}	{120, 15}	{122.5, 14}	{125, 11}	{127.5, 11}	{130, 11}	{132.5, 11}	{135, 9}	{137.5, 12}	{140, 14}	{142.5, 14}	{145, 15}	{147.5, 17}	{150, 17}	{152.5, 17}	{155, 14}	{157.5, 11}	{160, 11}	{162.5, 14}	{165, 14}	{167.5, 12}	{170, 14}	{172.5, 14}	{175, 13}	{177.5, 12}	{180, 9}	{182.5, 12}	{185, 18}	{187.5, 12}	{190, 12}	{192.5, 10}	{195, 11}	{197.5, 13}	{200, 11}	{202.5, 9}	{205, 12}	{207.5, 9}	{210, 6}	{212.5, 6}	{215, 8}	{217.5, 7}	{220, 9}	{222.5, 12}	{225, 12}	{227.5, 12}	{230, 10}	{232.5, 10}	{235, 6}	{237.5, 6}	{240, 4}	{242.5, 11}	{245, 13}	{247.5, 16}	{250, 15}	{}	{0, 10}	{2.5, 9}	{5, 9}	{7.5, 9}	{10, 10}	{12.5, 10}	{15, 7}	{17.5, 7}	{20, 6}	{22.5, 7}	{25, 8}	{27.5, 7}	{30, 10}	{32.5, 9}	{35, 9}	{37.5, 7}	{40, 9}	{42.5, 11}	{45, 9}	{47.5, 10}	{50, 12}	{52.5, 10}	{55, 10}	{57.5, 10}	{60, 8}	{62.5, 10}	{65, 10}	{67.5, 9}	{70, 9}	{72.5, 12}	{75, 11}	{77.5, 12}	{80, 7}	{82.5, 6}	{85, 5}	{87.5, 8}	{90, 13}	{92.5, 15}	{95, 15}	{97.5, 17}	{100, 14}	{102.5, 12}	{105, 13}	{107.5, 8}	{110, 11}	{112.5, 12}	{115, 14}	{117.5, 14}	{120, 14}	{122.5, 12}	{125, 13}	{127.5, 14}	{130, 14}	{132.5, 16}	{135, 17}	{137.5, 15}	{140, 12}	{142.5, 11}	{145, 13}	{147.5, 13}	{150, 15}	{152.5, 14}	{155, 15}	{157.5, 12}	{160, 11}	{162.5, 9}	{165, 9}	{167.5, 10}	{170, 10}	{172.5, 9}	{175, 7}	{177.5, 9}	{180, 8}	{182.5, 7}	{185, 9}	{187.5, 9}	{190, 13}	{192.5, 13}	{195, 12}	{197.5, 10}	{200, 10}	{202.5, 14}	{205, 12}	{207.5, 15}	{210, 15}	{212.5, 10}	{215, 9}	{217.5, 13}	{220, 9}	{222.5, 10}	{225, 7}	{227.5, 8}	{230, 9}	{232.5, 10}	{235, 11}	{237.5, 11}	{240, 11}	{242.5, 11}	{245, 8}	{247.5, 9}	{250, 9}	{}	{0, 10}	{2.5, 8}	{5, 8}	{7.5, 11}	{10, 11}	{12.5, 10}	{15, 12}	{17.5, 11}	{20, 12}	{22.5, 11}	{25, 10}	{27.5, 6}	{30, 7}	{32.5, 2}	{35, 2}	{37.5, 3}	{40, 2}	{42.5, 5}	{45, 7}	{47.5, 8}	{50, 7}	{52.5, 7}	{55, 5}	{57.5, 6}	{60, 7}	{62.5, 10}	{65, 12}	{67.5, 15}	{70, 17}	{72.5, 15}	{75, 17}	{77.5, 16}	{80, 16}	{82.5, 13}	{85, 11}	{87.5, 9}	{90, 10}	{92.5, 9}	{95, 9}	{97.5, 8}	{100, 11}	{102.5, 11}	{105, 11}	{107.5, 11}	{110, 14}	{112.5, 14}	{115, 13}	{117.5, 11}	{120, 12}	{122.5, 11}	{125, 11}	{127.5, 12}	{130, 13}	{132.5, 10}	{135, 8}	{137.5, 7}	{140, 9}	{142.5, 8}	{145, 7}	{147.5, 7}	{150, 8}	{152.5, 9}	{155, 8}	{157.5, 10}	{160, 9}	{162.5, 12}	{165, 10}	{167.5, 8}	{170, 8}	{172.5, 9}	{175, 8}	{177.5, 8}	{180, 8}	{182.5, 9}	{185, 9}	{187.5, 10}	{190, 7}	{192.5, 7}	{195, 4}	{197.5, 7}	{200, 7}	{202.5, 11}	{205, 9}	{207.5, 12}	{210, 9}	{212.5, 12}	{215, 13}	{217.5, 14}	{220, 14}	{222.5, 13}	{225, 15}	{227.5, 13}	{230, 14}	{232.5, 15}	{235, 15}	{237.5, 13}	{240, 13}	{242.5, 15}	{245, 13}	{247.5, 14}	{250, 15}	{}	{0, 10}	{2.5, 9}	{5, 10}	{7.5, 12}	{10, 10}	{12.5, 9}	{15, 9}	{17.5, 10}	{20, 9}	{22.5, 5}	{25, 6}	{27.5, 6}	{30, 8}	{32.5, 7}	{35, 10}	{37.5, 11}	{40, 12}	{42.5, 14}	{45, 14}	{47.5, 11}	{50, 8}	{52.5, 11}	{55, 10}	{57.5, 10}	{60, 9}	{62.5, 10}	{65, 12}	{67.5, 10}	{70, 13}	{72.5, 13}	{75, 13}	{77.5, 12}	{80, 12}	{82.5, 14}	{85, 11}	{87.5, 9}	{90, 10}	{92.5, 10}	{95, 11}	{97.5, 11}	{100, 9}	{102.5, 10}	{105, 8}	{107.5, 8}	{110, 6}	{112.5, 6}	{115, 8}	{117.5, 10}	{120, 12}	{122.5, 10}	{125, 10}	{127.5, 10}	{130, 8}	{132.5, 9}	{135, 10}	{137.5, 12}	{140, 15}	{142.5, 12}	{145, 11}	{147.5, 12}	{150, 13}	{152.5, 10}	{155, 12}	{157.5, 10}	{160, 10}	{162.5, 10}	{165, 10}	{167.5, 17}	{170, 17}	{172.5, 18}	{175, 17}	{177.5, 15}	{180, 12}	{182.5, 11}	{185, 11}	{187.5, 10}	{190, 10}	{192.5, 11}	{195, 9}	{197.5, 9}	{200, 10}	{202.5, 8}	{205, 7}	{207.5, 8}	{210, 10}	{212.5, 8}	{215, 10}	{217.5, 9}	{220, 9}	{222.5, 9}	{225, 11}	{227.5, 9}	{230, 12}	{232.5, 11}	{235, 11}	{237.5, 11}	{240, 13}	{242.5, 12}	{245, 13}	{247.5, 14}	{250, 10}	{}	{0, 10}	{2.5, 11}	{5, 12}	{7.5, 14}	{10, 14}	{12.5, 14}	{15, 12}	{17.5, 14}	{20, 13}	{22.5, 14}	{25, 11}	{27.5, 10}	{30, 8}	{32.5, 10}	{35, 11}	{37.5, 10}	{40, 13}	{42.5, 10}	{45, 9}	{47.5, 9}	{50, 6}	{52.5, 9}	{55, 12}	{57.5, 8}	{60, 7}	{62.5, 5}	{65, 4}	{67.5, 8}	{70, 7}	{72.5, 6}	{75, 11}	{77.5, 11}	{80, 13}	{82.5, 11}	{85, 8}	{87.5, 10}	{90, 11}	{92.5, 12}	{95, 11}	{97.5, 10}	{100, 9}	{102.5, 9}	{105, 11}	{107.5, 7}	{110, 10}	{112.5, 11}	{115, 9}	{117.5, 11}	{120, 12}	{122.5, 9}	{125, 7}	{127.5, 5}	{130, 4}	{132.5, 8}	{135, 8}	{137.5, 9}	{140, 12}	{142.5, 11}	{145, 13}	{147.5, 13}	{150, 11}	{152.5, 12}	{155, 10}	{157.5, 8}	{160, 8}	{162.5, 12}	{165, 11}	{167.5, 8}	{170, 11}	{172.5, 13}	{175, 11}	{177.5, 8}	{180, 10}	{182.5, 9}	{185, 6}	{187.5, 6}	{190, 12}	{192.5, 14}	{195, 15}	{197.5, 17}	{200, 14}	{202.5, 12}	{205, 11}	{207.5, 10}	{210, 10}	{212.5, 13}	{215, 10}	{217.5, 11}	{220, 13}	{222.5, 12}	{225, 15}	{227.5, 13}	{230, 14}	{232.5, 13}	{235, 13}	{237.5, 13}	{240, 12}	{242.5, 10}	{245, 10}	{247.5, 12}	{250, 11}	{}	{0, 10}	{2.5, 11}	{5, 14}	{7.5, 12}	{10, 10}	{12.5, 9}	{15, 17}	{17.5, 15}	{20, 15}	{22.5, 17}	{25, 11}	{27.5, 10}	{30, 9}	{32.5, 11}	{35, 13}	{37.5, 10}	{40, 11}	{42.5, 12}	{45, 10}	{47.5, 9}	{50, 7}	{52.5, 9}	{55, 9}	{57.5, 11}	{60, 10}	{62.5, 12}	{65, 11}	{67.5, 12}	{70, 9}	{72.5, 8}	{75, 8}	{77.5, 6}	{80, 8}	{82.5, 5}	{85, 7}	{87.5, 3}	{90, 4}	{92.5, 5}	{95, 4}	{97.5, 4}	{100, 6}	{102.5, 6}	{105, 7}	{107.5, 8}	{110, 9}	{112.5, 11}	{115, 11}	{117.5, 12}	{120, 10}	{122.5, 8}	{125, 8}	{127.5, 9}	{130, 9}	{132.5, 10}	{135, 5}	{137.5, 10}	{140, 10}	{142.5, 11}	{145, 11}	{147.5, 9}	{150, 15}	{152.5, 13}	{155, 12}	{157.5, 12}	{160, 9}	{162.5, 10}	{165, 10}	{167.5, 10}	{170, 11}	{172.5, 13}	{175, 12}	{177.5, 15}	{180, 14}	{182.5, 15}	{185, 14}	{187.5, 9}	{190, 11}	{192.5, 8}	{195, 4}	{197.5, 4}	{200, 5}	{202.5, 9}	{205, 11}	{207.5, 9}	{210, 8}	{212.5, 11}	{215, 12}	{217.5, 13}	{220, 12}	{222.5, 14}	{225, 15}	{227.5, 15}	{230, 16}	{232.5, 14}	{235, 13}	{237.5, 11}	{240, 8}	{242.5, 5}	{245, 7}	{247.5, 5}	{250, 8}	{}	{0, 10}	{2.5, 9}	{5, 9}	{7.5, 10}	{10, 6}	{12.5, 7}	{15, 8}	{17.5, 7}	{20, 7}	{22.5, 9}	{25, 11}	{27.5, 10}	{30, 10}	{32.5, 10}	{35, 11}	{37.5, 14}	{40, 11}	{42.5, 12}	{45, 12}	{47.5, 11}	{50, 15}	{52.5, 14}	{55, 13}	{57.5, 14}	{60, 13}	{62.5, 15}	{65, 13}	{67.5, 11}	{70, 11}	{72.5, 10}	{75, 9}	{77.5, 10}	{80, 8}	{82.5, 7}	{85, 8}	{87.5, 9}	{90, 9}	{92.5, 8}	{95, 7}	{97.5, 8}	{100, 10}	{102.5, 11}	{105, 10}	{107.5, 10}	{110, 12}	{112.5, 11}	{115, 12}	{117.5, 9}	{120, 9}	{122.5, 8}	{125, 9}	{127.5, 10}	{130, 10}	{132.5, 12}	{135, 13}	{137.5, 14}	{140, 13}	{142.5, 13}	{145, 13}	{147.5, 9}	{150, 9}	{152.5, 10}	{155, 9}	{157.5, 5}	{160, 7}	{162.5, 8}	{165, 9}	{167.5, 7}	{170, 9}	{172.5, 9}	{175, 9}	{177.5, 8}	{180, 8}	{182.5, 10}	{185, 10}	{187.5, 9}	{190, 5}	{192.5, 9}	{195, 11}	{197.5, 8}	{200, 6}	{202.5, 6}	{205, 6}	{207.5, 9}	{210, 4}	{212.5, 5}	{215, 2}	{217.5, 4}	{220, 6}	{222.5, 8}	{225, 9}	{227.5, 11}	{230, 12}	{232.5, 17}	{235, 19}	{237.5, 19}	{240, 17}	{242.5, 19}	{245, 20}	{247.5, 22}	{250, 18}	{}	{0, 10}	{2.5, 9}	{5, 8}	{7.5, 6}	{10, 7}	{12.5, 8}	{15, 6}	{17.5, 5}	{20, 6}	{22.5, 10}	{25, 12}	{27.5, 12}	{30, 12}	{32.5, 11}	{35, 10}	{37.5, 8}	{40, 9}	{42.5, 9}	{45, 9}	{47.5, 13}	{50, 15}	{52.5, 15}	{55, 14}	{57.5, 14}	{60, 12}	{62.5, 13}	{65, 13}	{67.5, 12}	{70, 12}	{72.5, 12}	{75, 12}	{77.5, 10}	{80, 11}	{82.5, 11}	{85, 13}	{87.5, 11}	{90, 10}	{92.5, 10}	{95, 12}	{97.5, 11}	{100, 11}	{102.5, 12}	{105, 10}	{107.5, 11}	{110, 11}	{112.5, 11}	{115, 13}	{117.5, 14}	{120, 14}	{122.5, 15}	{125, 14}	{127.5, 10}	{130, 10}	{132.5, 10}	{135, 9}	{137.5, 10}	{140, 8}	{142.5, 11}	{145, 10}	{147.5, 9}	{150, 9}	{152.5, 14}	{155, 14}	{157.5, 18}	{160, 18}	{162.5, 17}	{165, 19}	{167.5, 20}	{170, 20}	{172.5, 17}	{175, 16}	{177.5, 15}	{180, 12}	{182.5, 11}	{185, 12}	{187.5, 15}	{190, 17}	{192.5, 13}	{195, 11}	{197.5, 14}	{200, 11}	{202.5, 9}	{205, 9}	{207.5, 9}	{210, 9}	{212.5, 6}	{215, 6}	{217.5, 5}	{220, 6}	{222.5, 7}	{225, 6}	{227.5, 3}	{230, 5}	{232.5, 3}	{235, 6}	{237.5, 5}	{240, 6}	{242.5, 6}	{245, 5}	{247.5, 3}	{250, 5}	{}	{0, 10}	{2.5, 12}	{5, 13}	{7.5, 9}	{10, 11}	{12.5, 13}	{15, 11}	{17.5, 10}	{20, 9}	{22.5, 11}	{25, 11}	{27.5, 12}	{30, 15}	{32.5, 13}	{35, 14}	{37.5, 12}	{40, 9}	{42.5, 10}	{45, 6}	{47.5, 9}	{50, 7}	{52.5, 8}	{55, 6}	{57.5, 8}	{60, 12}	{62.5, 14}	{65, 14}	{67.5, 12}	{70, 12}	{72.5, 12}	{75, 17}	{77.5, 15}	{80, 13}	{82.5, 12}	{85, 12}	{87.5, 11}	{90, 13}	{92.5, 11}	{95, 11}	{97.5, 10}	{100, 8}	{102.5, 10}	{105, 10}	{107.5, 10}	{110, 8}	{112.5, 12}	{115, 8}	{117.5, 6}	{120, 7}	{122.5, 7}	{125, 10}	{127.5, 10}	{130, 8}	{132.5, 10}	{135, 11}	{137.5, 15}	{140, 16}	{142.5, 16}	{145, 12}	{147.5, 17}	{150, 13}	{152.5, 12}	{155, 13}	{157.5, 12}	{160, 12}	{162.5, 11}	{165, 12}	{167.5, 10}	{170, 12}	{172.5, 13}	{175, 11}	{177.5, 10}	{180, 10}	{182.5, 10}	{185, 13}	{187.5, 11}	{190, 10}	{192.5, 10}	{195, 9}	{197.5, 8}	{200, 9}	{202.5, 9}	{205, 11}	{207.5, 11}	{210, 15}	{212.5, 14}	{215, 13}	{217.5, 13}	{220, 14}	{222.5, 9}	{225, 13}	{227.5, 13}	{230, 13}	{232.5, 10}	{235, 9}	{237.5, 11}	{240, 7}	{242.5, 8}	{245, 7}	{247.5, 8}	{250, 9}	{}	{0, 10}	{2.5, 8}	{5, 11}	{7.5, 8}	{10, 9}	{12.5, 8}	{15, 14}	{17.5, 15}	{20, 15}	{22.5, 16}	{25, 16}	{27.5, 12}	{30, 12}	{32.5, 8}	{35, 9}	{37.5, 7}	{40, 9}	{42.5, 11}	{45, 14}	{47.5, 13}	{50, 11}	{52.5, 11}	{55, 10}	{57.5, 8}	{60, 10}	{62.5, 10}	{65, 12}	{67.5, 11}	{70, 9}	{72.5, 9}	{75, 11}	{77.5, 11}	{80, 10}	{82.5, 9}	{85, 11}	{87.5, 13}	{90, 15}	{92.5, 15}	{95, 14}	{97.5, 11}	{100, 10}	{102.5, 13}	{105, 10}	{107.5, 12}	{110, 12}	{112.5, 13}	{115, 11}	{117.5, 13}	{120, 8}	{122.5, 7}	{125, 5}	{127.5, 5}	{130, 4}	{132.5, 6}	{135, 4}	{137.5, 7}	{140, 8}	{142.5, 5}	{145, 8}	{147.5, 7}	{150, 6}	{152.5, 7}	{155, 7}	{157.5, 6}	{160, 8}	{162.5, 8}	{165, 8}	{167.5, 8}	{170, 7}	{172.5, 8}	{175, 8}	{177.5, 9}	{180, 13}	{182.5, 8}	{185, 10}	{187.5, 13}	{190, 11}	{192.5, 8}	{195, 8}	{197.5, 7}	{200, 6}	{202.5, 7}	{205, 6}	{207.5, 8}	{210, 13}	{212.5, 12}	{215, 11}	{217.5, 9}	{220, 9}	{222.5, 7}	{225, 6}	{227.5, 5}	{230, 6}	{232.5, 11}	{235, 12}	{237.5, 9}	{240, 7}	{242.5, 9}	{245, 8}	{247.5, 8}	{250, 9}	{}	{0, 10}	{2.5, 11}	{5, 10}	{7.5, 11}	{10, 11}	{12.5, 9}	{15, 10}	{17.5, 9}	{20, 7}	{22.5, 7}	{25, 7}	{27.5, 7}	{30, 8}	{32.5, 9}	{35, 10}	{37.5, 16}	{40, 16}	{42.5, 16}	{45, 13}	{47.5, 13}	{50, 13}	{52.5, 7}	{55, 5}	{57.5, 4}	{60, 5}	{62.5, 4}	{65, 7}	{67.5, 6}	{70, 7}	{72.5, 7}	{75, 5}	{77.5, 8}	{80, 9}	{82.5, 10}	{85, 9}	{87.5, 7}	{90, 9}	{92.5, 11}	{95, 14}	{97.5, 13}	{100, 14}	{102.5, 14}	{105, 11}	{107.5, 12}	{110, 14}	{112.5, 13}	{115, 14}	{117.5, 12}	{120, 15}	{122.5, 13}	{125, 11}	{127.5, 14}	{130, 17}	{132.5, 16}	{135, 12}	{137.5, 11}	{140, 13}	{142.5, 11}	{145, 8}	{147.5, 8}	{150, 9}	{152.5, 8}	{155, 8}	{157.5, 10}	{160, 11}	{162.5, 12}	{165, 9}	{167.5, 9}	{170, 6}	{172.5, 6}	{175, 4}	{177.5, 6}	{180, 7}	{182.5, 5}	{185, 8}	{187.5, 10}	{190, 15}	{192.5, 16}	{195, 14}	{197.5, 10}	{200, 12}	{202.5, 14}	{205, 15}	{207.5, 14}	{210, 12}	{212.5, 11}	{215, 14}	{217.5, 16}	{220, 11}	{222.5, 10}	{225, 12}	{227.5, 13}	{230, 13}	{232.5, 10}	{235, 11}	{237.5, 14}	{240, 13}	{242.5, 11}	{245, 9}	{247.5, 7}	{250, 11}	{}	{0, 10}	{2.5, 8}	{5, 11}	{7.5, 9}	{10, 11}	{12.5, 12}	{15, 10}	{17.5, 10}	{20, 11}	{22.5, 10}	{25, 16}	{27.5, 12}	{30, 8}	{32.5, 9}	{35, 13}	{37.5, 12}	{40, 11}	{42.5, 10}	{45, 10}	{47.5, 7}	{50, 7}	{52.5, 14}	{55, 16}	{57.5, 19}	{60, 17}	{62.5, 19}	{65, 17}	{67.5, 16}	{70, 14}	{72.5, 12}	{75, 13}	{77.5, 9}	{80, 9}	{82.5, 7}	{85, 6}	{87.5, 9}	{90, 11}	{92.5, 12}	{95, 11}	{97.5, 9}	{100, 13}	{102.5, 14}	{105, 17}	{107.5, 15}	{110, 17}	{112.5, 21}	{115, 20}	{117.5, 16}	{120, 13}	{122.5, 11}	{125, 12}	{127.5, 12}	{130, 13}	{132.5, 14}	{135, 11}	{137.5, 9}	{140, 8}	{142.5, 7}	{145, 5}	{147.5, 8}	{150, 10}	{152.5, 11}	{155, 11}	{157.5, 10}	{160, 13}	{162.5, 12}	{165, 11}	{167.5, 11}	{170, 6}	{172.5, 6}	{175, 6}	{177.5, 7}	{180, 7}	{182.5, 10}	{185, 8}	{187.5, 11}	{190, 14}	{192.5, 13}	{195, 13}	{197.5, 12}	{200, 12}	{202.5, 10}	{205, 9}	{207.5, 9}	{210, 11}	{212.5, 13}	{215, 11}	{217.5, 9}	{220, 8}	{222.5, 8}	{225, 9}	{227.5, 7}	{230, 11}	{232.5, 8}	{235, 10}	{237.5, 9}	{240, 6}	{242.5, 8}	{245, 8}	{247.5, 7}	{250, 6}	{}	{0, 10}	{2.5, 6}	{5, 6}	{7.5, 7}	{10, 7}	{12.5, 7}	{15, 7}	{17.5, 9}	{20, 7}	{22.5, 7}	{25, 9}	{27.5, 8}	{30, 7}	{32.5, 7}	{35, 6}	{37.5, 10}	{40, 10}	{42.5, 12}	{45, 14}	{47.5, 16}	{50, 12}	{52.5, 12}	{55, 15}	{57.5, 16}	{60, 16}	{62.5, 15}	{65, 12}	{67.5, 8}	{70, 8}	{72.5, 10}	{75, 12}	{77.5, 13}	{80, 14}	{82.5, 8}	{85, 12}	{87.5, 11}	{90, 9}	{92.5, 8}	{95, 5}	{97.5, 7}	{100, 5}	{102.5, 9}	{105, 10}	{107.5, 11}	{110, 12}	{112.5, 10}	{115, 12}	{117.5, 8}	{120, 9}	{122.5, 12}	{125, 16}	{127.5, 19}	{130, 18}	{132.5, 16}	{135, 14}	{137.5, 13}	{140, 11}	{142.5, 8}	{145, 7}	{147.5, 9}	{150, 10}	{152.5, 6}	{155, 9}	{157.5, 8}	{160, 9}	{162.5, 7}	{165, 3}	{167.5, 7}	{170, 8}	{172.5, 7}	{175, 7}	{177.5, 6}	{180, 6}	{182.5, 9}	{185, 10}	{187.5, 8}	{190, 8}	{192.5, 13}	{195, 13}	{197.5, 12}	{200, 12}	{202.5, 10}	{205, 6}	{207.5, 9}	{210, 8}	{212.5, 13}	{215, 15}	{217.5, 15}	{220, 10}	{222.5, 10}	{225, 8}	{227.5, 8}	{230, 5}	{232.5, 5}	{235, 10}	{237.5, 12}	{240, 13}	{242.5, 13}	{245, 12}	{247.5, 14}	{250, 14}	{}	{0, 10}	{2.5, 12}	{5, 15}	{7.5, 13}	{10, 12}	{12.5, 8}	{15, 8}	{17.5, 8}	{20, 12}	{22.5, 14}	{25, 17}	{27.5, 11}	{30, 10}	{32.5, 12}	{35, 11}	{37.5, 11}	{40, 9}	{42.5, 9}	{45, 11}	{47.5, 16}	{50, 11}	{52.5, 13}	{55, 12}	{57.5, 9}	{60, 9}	{62.5, 8}	{65, 8}	{67.5, 6}	{70, 8}	{72.5, 4}	{75, 7}	{77.5, 7}	{80, 7}	{82.5, 4}	{85, 7}	{87.5, 9}	{90, 12}	{92.5, 11}	{95, 13}	{97.5, 12}	{100, 13}	{102.5, 14}	{105, 13}	{107.5, 12}	{110, 13}	{112.5, 16}	{115, 16}	{117.5, 15}	{120, 17}	{122.5, 17}	{125, 18}	{127.5, 13}	{130, 15}	{132.5, 11}	{135, 9}	{137.5, 9}	{140, 5}	{142.5, 7}	{145, 7}	{147.5, 5}	{150, 8}	{152.5, 9}	{155, 9}	{157.5, 9}	{160, 12}	{162.5, 17}	{165, 19}	{167.5, 16}	{170, 17}	{172.5, 16}	{175, 15}	{177.5, 13}	{180, 15}	{182.5, 14}	{185, 14}	{187.5, 14}	{190, 12}	{192.5, 10}	{195, 9}	{197.5, 7}	{200, 9}	{202.5, 11}	{205, 9}	{207.5, 10}	{210, 8}	{212.5, 9}	{215, 8}	{217.5, 7}	{220, 7}	{222.5, 6}	{225, 5}	{227.5, 5}	{230, 9}	{232.5, 11}	{235, 9}	{237.5, 8}	{240, 7}	{242.5, 7}	{245, 7}	{247.5, 9}	{250, 10}	{}	{0, 10}	{2.5, 11}	{5, 13}	{7.5, 11}	{10, 11}	{12.5, 14}	{15, 12}	{17.5, 11}	{20, 8}	{22.5, 8}	{25, 9}	{27.5, 9}	{30, 8}	{32.5, 6}	{35, 7}	{37.5, 6}	{40, 8}	{42.5, 14}	{45, 14}	{47.5, 12}	{50, 13}	{52.5, 16}	{55, 17}	{57.5, 19}	{60, 18}	{62.5, 16}	{65, 15}	{67.5, 14}	{70, 15}	{72.5, 14}	{75, 11}	{77.5, 10}	{80, 5}	{82.5, 7}	{85, 10}	{87.5, 10}	{90, 12}	{92.5, 10}	{95, 12}	{97.5, 8}	{100, 9}	{102.5, 7}	{105, 7}	{107.5, 9}	{110, 8}	{112.5, 9}	{115, 9}	{117.5, 8}	{120, 7}	{122.5, 7}	{125, 8}	{127.5, 9}	{130, 10}	{132.5, 10}	{135, 7}	{137.5, 9}	{140, 11}	{142.5, 10}	{145, 10}	{147.5, 10}	{150, 9}	{152.5, 8}	{155, 10}	{157.5, 11}	{160, 9}	{162.5, 11}	{165, 11}	{167.5, 13}	{170, 12}	{172.5, 12}	{175, 9}	{177.5, 6}	{180, 5}	{182.5, 8}	{185, 9}	{187.5, 6}	{190, 7}	{192.5, 9}	{195, 9}	{197.5, 10}	{200, 9}	{202.5, 8}	{205, 9}	{207.5, 11}	{210, 11}	{212.5, 11}	{215, 11}	{217.5, 11}	{220, 10}	{222.5, 13}	{225, 12}	{227.5, 11}	{230, 10}	{232.5, 9}	{235, 10}	{237.5, 13}	{240, 10}	{242.5, 12}	{245, 11}	{247.5, 12}	{250, 8}	{}	{0, 10}	{2.5, 9}	{5, 10}	{7.5, 11}	{10, 9}	{12.5, 6}	{15, 8}	{17.5, 9}	{20, 10}	{22.5, 11}	{25, 12}	{27.5, 10}	{30, 5}	{32.5, 10}	{35, 11}	{37.5, 10}	{40, 9}	{42.5, 13}	{45, 8}	{47.5, 8}	{50, 7}	{52.5, 6}	{55, 10}	{57.5, 11}	{60, 13}	{62.5, 14}	{65, 10}	{67.5, 9}	{70, 10}	{72.5, 10}	{75, 10}	{77.5, 10}	{80, 14}	{82.5, 11}	{85, 15}	{87.5, 16}	{90, 19}	{92.5, 12}	{95, 12}	{97.5, 12}	{100, 10}	{102.5, 11}	{105, 15}	{107.5, 13}	{110, 11}	{112.5, 13}	{115, 14}	{117.5, 12}	{120, 11}	{122.5, 12}	{125, 8}	{127.5, 7}	{130, 8}	{132.5, 8}	{135, 11}	{137.5, 12}	{140, 14}	{142.5, 12}	{145, 14}	{147.5, 14}	{150, 12}	{152.5, 14}	{155, 16}	{157.5, 12}	{160, 9}	{162.5, 12}	{165, 11}	{167.5, 12}	{170, 15}	{172.5, 16}	{175, 11}	{177.5, 11}	{180, 10}	{182.5, 9}	{185, 10}	{187.5, 11}	{190, 9}	{192.5, 11}	{195, 12}	{197.5, 12}	{200, 9}	{202.5, 8}	{205, 5}	{207.5, 6}	{210, 6}	{212.5, 6}	{215, 7}	{217.5, 5}	{220, 6}	{222.5, 8}	{225, 7}	{227.5, 9}	{230, 11}	{232.5, 11}	{235, 8}	{237.5, 12}	{240, 14}	{242.5, 15}	{245, 13}	{247.5, 9}	{250, 9}	{}	{0, 10}	{2.5, 10}	{5, 9}	{7.5, 8}	{10, 5}	{12.5, 3}	{15, 1}	{17.5, 2}	{20, 2}	{22.5, 2}	{25, 3}	{27.5, 5}	{30, 6}	{32.5, 6}	{35, 8}	{37.5, 9}	{40, 6}	{42.5, 4}	{45, 10}	{47.5, 9}	{50, 10}	{52.5, 9}	{55, 8}	{57.5, 9}	{60, 8}	{62.5, 12}	{65, 13}	{67.5, 9}	{70, 11}	{72.5, 11}	{75, 13}	{77.5, 13}	{80, 11}	{82.5, 11}	{85, 10}	{87.5, 13}	{90, 7}	{92.5, 7}	{95, 10}	{97.5, 11}	{100, 10}	{102.5, 12}	{105, 12}	{107.5, 10}	{110, 11}	{112.5, 13}	{115, 15}	{117.5, 15}	{120, 11}	{122.5, 10}	{125, 8}	{127.5, 7}	{130, 11}	{132.5, 10}	{135, 9}	{137.5, 10}	{140, 9}	{142.5, 8}	{145, 7}	{147.5, 8}	{150, 6}	{152.5, 5}	{155, 6}	{157.5, 7}	{160, 7}	{162.5, 7}	{165, 13}	{167.5, 13}	{170, 12}	{172.5, 9}	{175, 6}	{177.5, 6}	{180, 5}	{182.5, 6}	{185, 6}	{187.5, 4}	{190, 9}	{192.5, 9}	{195, 11}	{197.5, 14}	{200, 11}	{202.5, 11}	{205, 9}	{207.5, 7}	{210, 7}	{212.5, 7}	{215, 7}	{217.5, 6}	{220, 7}	{222.5, 8}	{225, 11}	{227.5, 10}	{230, 11}	{232.5, 7}	{235, 11}	{237.5, 9}	{240, 9}	{242.5, 12}	{245, 15}	{247.5, 14}	{250, 13}	{}	{0, 10}	{2.5, 9}	{5, 10}	{7.5, 7}	{10, 5}	{12.5, 5}	{15, 6}	{17.5, 6}	{20, 6}	{22.5, 10}	{25, 6}	{27.5, 5}	{30, 9}	{32.5, 9}	{35, 6}	{37.5, 8}	{40, 5}	{42.5, 3}	{45, 3}	{47.5, 6}	{50, 6}	{52.5, 7}	{55, 7}	{57.5, 6}	{60, 6}	{62.5, 11}	{65, 12}	{67.5, 11}	{70, 8}	{72.5, 5}	{75, 8}	{77.5, 13}	{80, 14}	{82.5, 13}	{85, 8}	{87.5, 10}	{90, 11}	{92.5, 9}	{95, 10}	{97.5, 11}	{100, 15}	{102.5, 19}	{105, 17}	{107.5, 13}	{110, 12}	{112.5, 12}	{115, 9}	{117.5, 8}	{120, 4}	{122.5, 6}	{125, 5}	{127.5, 8}	{130, 8}	{132.5, 15}	{135, 12}	{137.5, 11}	{140, 12}	{142.5, 7}	{145, 6}	{147.5, 9}	{150, 10}	{152.5, 5}	{155, 5}	{157.5, 4}	{160, 5}	{162.5, 4}	{165, 5}	{167.5, 8}	{170, 7}	{172.5, 5}	{175, 10}	{177.5, 12}	{180, 9}	{182.5, 8}	{185, 8}	{187.5, 7}	{190, 10}	{192.5, 12}	{195, 13}	{197.5, 12}	{200, 11}	{202.5, 11}	{205, 10}	{207.5, 8}	{210, 9}	{212.5, 12}	{215, 12}	{217.5, 11}	{220, 13}	{222.5, 10}	{225, 13}	{227.5, 8}	{230, 9}	{232.5, 11}	{235, 9}	{237.5, 8}	{240, 9}	{242.5, 7}	{245, 6}	{247.5, 7}	{250, 7}	{}	{0, 10}	{2.5, 8}	{5, 7}	{7.5, 9}	{10, 6}	{12.5, 9}	{15, 11}	{17.5, 13}	{20, 13}	{22.5, 14}	{25, 13}	{27.5, 16}	{30, 16}	{32.5, 14}	{35, 12}	{37.5, 9}	{40, 7}	{42.5, 9}	{45, 9}	{47.5, 14}	{50, 13}	{52.5, 12}	{55, 12}	{57.5, 9}	{60, 11}	{62.5, 6}	{65, 5}	{67.5, 2}	{70, 3}	{72.5, 4}	{75, 4}	{77.5, 7}	{80, 7}	{82.5, 7}	{85, 7}	{87.5, 7}	{90, 7}	{92.5, 7}	{95, 13}	{97.5, 14}	{100, 13}	{102.5, 10}	{105, 15}	{107.5, 15}	{110, 12}	{112.5, 11}	{115, 10}	{117.5, 11}	{120, 13}	{122.5, 16}	{125, 14}	{127.5, 12}	{130, 10}	{132.5, 10}	{135, 9}	{137.5, 11}	{140, 13}	{142.5, 10}	{145, 8}	{147.5, 7}	{150, 9}	{152.5, 11}	{155, 11}	{157.5, 12}	{160, 13}	{162.5, 11}	{165, 11}	{167.5, 11}	{170, 12}	{172.5, 14}	{175, 12}	{177.5, 15}	{180, 14}	{182.5, 19}	{185, 13}	{187.5, 10}	{190, 8}	{192.5, 6}	{195, 6}	{197.5, 9}	{200, 7}	{202.5, 6}	{205, 5}	{207.5, 7}	{210, 6}	{212.5, 7}	{215, 8}	{217.5, 6}	{220, 7}	{222.5, 9}	{225, 8}	{227.5, 6}	{230, 8}	{232.5, 7}	{235, 8}	{237.5, 12}	{240, 12}	{242.5, 12}	{245, 13}	{247.5, 13}	{250, 9}	{}	{0, 10}	{2.5, 14}	{5, 12}	{7.5, 11}	{10, 9}	{12.5, 11}	{15, 12}	{17.5, 13}	{20, 9}	{22.5, 8}	{25, 7}	{27.5, 7}	{30, 6}	{32.5, 6}	{35, 5}	{37.5, 5}	{40, 7}	{42.5, 7}	{45, 7}	{47.5, 10}	{50, 9}	{52.5, 10}	{55, 11}	{57.5, 11}	{60, 13}	{62.5, 15}	{65, 12}	{67.5, 10}	{70, 11}	{72.5, 10}	{75, 12}	{77.5, 12}	{80, 10}	{82.5, 8}	{85, 6}	{87.5, 10}	{90, 10}	{92.5, 16}	{95, 17}	{97.5, 21}	{100, 20}	{102.5, 12}	{105, 12}	{107.5, 10}	{110, 14}	{112.5, 18}	{115, 14}	{117.5, 13}	{120, 13}	{122.5, 12}	{125, 10}	{127.5, 9}	{130, 6}	{132.5, 8}	{135, 7}	{137.5, 7}	{140, 5}	{142.5, 6}	{145, 4}	{147.5, 6}	{150, 7}	{152.5, 8}	{155, 9}	{157.5, 10}	{160, 10}	{162.5, 8}	{165, 10}	{167.5, 10}	{170, 10}	{172.5, 13}	{175, 13}	{177.5, 11}	{180, 11}	{182.5, 6}	{185, 9}	{187.5, 12}	{190, 13}	{192.5, 13}	{195, 15}	{197.5, 14}	{200, 18}	{202.5, 18}	{205, 17}	{207.5, 16}	{210, 14}	{212.5, 11}	{215, 10}	{217.5, 10}	{220, 11}	{222.5, 6}	{225, 8}	{227.5, 9}	{230, 10}	{232.5, 6}	{235, 5}	{237.5, 6}	{240, 4}	{242.5, 6}	{245, 6}	{247.5, 8}	{250, 7}	{}	{0, 10}	{2.5, 13}	{5, 8}	{7.5, 12}	{10, 14}	{12.5, 15}	{15, 13}	{17.5, 12}	{20, 10}	{22.5, 10}	{25, 7}	{27.5, 10}	{30, 7}	{32.5, 9}	{35, 11}	{37.5, 9}	{40, 10}	{42.5, 7}	{45, 5}	{47.5, 7}	{50, 9}	{52.5, 8}	{55, 8}	{57.5, 10}	{60, 9}	{62.5, 11}	{65, 11}	{67.5, 7}	{70, 7}	{72.5, 6}	{75, 4}	{77.5, 4}	{80, 6}	{82.5, 7}	{85, 7}	{87.5, 5}	{90, 5}	{92.5, 8}	{95, 9}	{97.5, 10}	{100, 10}	{102.5, 9}	{105, 13}	{107.5, 12}	{110, 12}	{112.5, 9}	{115, 8}	{117.5, 10}	{120, 11}	{122.5, 10}	{125, 10}	{127.5, 12}	{130, 10}	{132.5, 8}	{135, 6}	{137.5, 5}	{140, 10}	{142.5, 12}	{145, 12}	{147.5, 10}	{150, 8}	{152.5, 8}	{155, 8}	{157.5, 5}	{160, 6}	{162.5, 8}	{165, 9}	{167.5, 7}	{170, 9}	{172.5, 9}	{175, 8}	{177.5, 9}	{180, 11}	{182.5, 9}	{185, 10}	{187.5, 8}	{190, 8}	{192.5, 8}	{195, 8}	{197.5, 9}	{200, 8}	{202.5, 9}	{205, 8}	{207.5, 10}	{210, 10}	{212.5, 10}	{215, 13}	{217.5, 12}	{220, 9}	{222.5, 6}	{225, 6}	{227.5, 8}	{230, 8}	{232.5, 12}	{235, 9}	{237.5, 10}	{240, 11}	{242.5, 12}	{245, 11}	{247.5, 8}	{250, 13}	{}	{0, 10}	{2.5, 11}	{5, 11}	{7.5, 10}	{10, 8}	{12.5, 7}	{15, 8}	{17.5, 8}	{20, 6}	{22.5, 9}	{25, 11}	{27.5, 8}	{30, 6}	{32.5, 6}	{35, 8}	{37.5, 10}	{40, 14}	{42.5, 14}	{45, 15}	{47.5, 13}	{50, 13}	{52.5, 10}	{55, 9}	{57.5, 11}	{60, 13}	{62.5, 10}	{65, 9}	{67.5, 10}	{70, 11}	{72.5, 10}	{75, 12}	{77.5, 11}	{80, 10}	{82.5, 11}	{85, 9}	{87.5, 7}	{90, 9}	{92.5, 13}	{95, 10}	{97.5, 11}	{100, 12}	{102.5, 14}	{105, 17}	{107.5, 14}	{110, 13}	{112.5, 12}	{115, 9}	{117.5, 9}	{120, 13}	{122.5, 17}	{125, 14}	{127.5, 8}	{130, 5}	{132.5, 5}	{135, 9}	{137.5, 8}	{140, 8}	{142.5, 9}	{145, 11}	{147.5, 10}	{150, 12}	{152.5, 16}	{155, 15}	{157.5, 10}	{160, 7}	{162.5, 4}	{165, 7}	{167.5, 9}	{170, 8}	{172.5, 9}	{175, 11}	{177.5, 12}	{180, 10}	{182.5, 9}	{185, 6}	{187.5, 7}	{190, 10}	{192.5, 9}	{195, 9}	{197.5, 9}	{200, 10}	{202.5, 12}	{205, 12}	{207.5, 11}	{210, 12}	{212.5, 11}	{215, 11}	{217.5, 15}	{220, 9}	{222.5, 10}	{225, 9}	{227.5, 10}	{230, 11}	{232.5, 6}	{235, 5}	{237.5, 7}	{240, 7}	{242.5, 7}	{245, 8}	{247.5, 9}	{250, 8}	{}	{0, 10}	{2.5, 9}	{5, 8}	{7.5, 7}	{10, 7}	{12.5, 8}	{15, 7}	{17.5, 7}	{20, 11}	{22.5, 13}	{25, 15}	{27.5, 17}	{30, 15}	{32.5, 17}	{35, 16}	{37.5, 11}	{40, 10}	{42.5, 9}	{45, 9}	{47.5, 10}	{50, 9}	{52.5, 9}	{55, 8}	{57.5, 6}	{60, 6}	{62.5, 8}	{65, 6}	{67.5, 6}	{70, 8}	{72.5, 9}	{75, 14}	{77.5, 14}	{80, 10}	{82.5, 15}	{85, 12}	{87.5, 13}	{90, 14}	{92.5, 13}	{95, 13}	{97.5, 11}	{100, 10}	{102.5, 10}	{105, 12}	{107.5, 12}	{110, 10}	{112.5, 9}	{115, 13}	{117.5, 14}	{120, 16}	{122.5, 17}	{125, 17}	{127.5, 15}	{130, 17}	{132.5, 15}	{135, 16}	{137.5, 13}	{140, 12}	{142.5, 9}	{145, 8}	{147.5, 7}	{150, 6}	{152.5, 8}	{155, 10}	{157.5, 9}	{160, 6}	{162.5, 11}	{165, 12}	{167.5, 11}	{170, 12}	{172.5, 8}	{175, 10}	{177.5, 6}	{180, 6}	{182.5, 7}	{185, 8}	{187.5, 10}	{190, 10}	{192.5, 10}	{195, 10}	{197.5, 12}	{200, 10}	{202.5, 7}	{205, 8}	{207.5, 9}	{210, 12}	{212.5, 12}	{215, 13}	{217.5, 12}	{220, 16}	{222.5, 14}	{225, 12}	{227.5, 12}	{230, 16}	{232.5, 14}	{235, 11}	{237.5, 8}	{240, 9}	{242.5, 8}	{245, 10}	{247.5, 9}	{250, 8}	{}	{0, 10}	{2.5, 11}	{5, 13}	{7.5, 11}	{10, 10}	{12.5, 7}	{15, 7}	{17.5, 9}	{20, 9}	{22.5, 9}	{25, 6}	{27.5, 7}	{30, 6}	{32.5, 5}	{35, 5}	{37.5, 4}	{40, 6}	{42.5, 7}	{45, 9}	{47.5, 10}	{50, 8}	{52.5, 6}	{55, 6}	{57.5, 7}	{60, 6}	{62.5, 6}	{65, 6}	{67.5, 5}	{70, 5}	{72.5, 5}	{75, 7}	{77.5, 7}	{80, 7}	{82.5, 9}	{85, 10}	{87.5, 9}	{90, 10}	{92.5, 6}	{95, 7}	{97.5, 9}	{100, 11}	{102.5, 10}	{105, 11}	{107.5, 13}	{110, 11}	{112.5, 9}	{115, 13}	{117.5, 11}	{120, 11}	{122.5, 13}	{125, 12}	{127.5, 12}	{130, 12}	{132.5, 13}	{135, 11}	{137.5, 9}	{140, 10}	{142.5, 9}	{145, 9}	{147.5, 6}	{150, 8}	{152.5, 7}	{155, 9}	{157.5, 9}	{160, 11}	{162.5, 10}	{165, 7}	{167.5, 10}	{170, 10}	{172.5, 10}	{175, 9}	{177.5, 10}	{180, 10}	{182.5, 11}	{185, 8}	{187.5, 7}	{190, 7}	{192.5, 9}	{195, 12}	{197.5, 10}	{200, 9}	{202.5, 9}	{205, 9}	{207.5, 7}	{210, 6}	{212.5, 8}	{215, 8}	{217.5, 9}	{220, 9}	{222.5, 12}	{225, 12}	{227.5, 11}	{230, 11}	{232.5, 12}	{235, 17}	{237.5, 14}	{240, 12}	{242.5, 7}	{245, 8}	{247.5, 8}	{250, 6}	{}	{0, 10}	{2.5, 10}	{5, 11}	{7.5, 11}	{10, 9}	{12.5, 10}	{15, 4}	{17.5, 5}	{20, 6}	{22.5, 8}	{25, 10}	{27.5, 10}	{30, 12}	{32.5, 12}	{35, 11}	{37.5, 9}	{40, 6}	{42.5, 8}	{45, 12}	{47.5, 17}	{50, 15}	{52.5, 14}	{55, 12}	{57.5, 14}	{60, 16}	{62.5, 17}	{65, 17}	{67.5, 16}	{70, 15}	{72.5, 15}	{75, 14}	{77.5, 9}	{80, 8}	{82.5, 7}	{85, 6}	{87.5, 8}	{90, 8}	{92.5, 9}	{95, 11}	{97.5, 9}	{100, 8}	{102.5, 7}	{105, 7}	{107.5, 6}	{110, 9}	{112.5, 6}	{115, 12}	{117.5, 9}	{120, 10}	{122.5, 9}	{125, 7}	{127.5, 5}	{130, 6}	{132.5, 9}	{135, 9}	{137.5, 8}	{140, 8}	{142.5, 7}	{145, 8}	{147.5, 8}	{150, 7}	{152.5, 6}	{155, 4}	{157.5, 3}	{160, 6}	{162.5, 5}	{165, 6}	{167.5, 7}	{170, 5}	{172.5, 4}	{175, 7}	{177.5, 7}	{180, 10}	{182.5, 10}	{185, 13}	{187.5, 11}	{190, 11}	{192.5, 10}	{195, 10}	{197.5, 10}	{200, 7}	{202.5, 7}	{205, 6}	{207.5, 8}	{210, 11}	{212.5, 10}	{215, 11}	{217.5, 10}	{220, 13}	{222.5, 12}	{225, 12}	{227.5, 13}	{230, 13}	{232.5, 9}	{235, 9}	{237.5, 10}	{240, 10}	{242.5, 9}	{245, 7}	{247.5, 7}	{250, 6}	{}	{0, 10}	{2.5, 8}	{5, 10}	{7.5, 10}	{10, 5}	{12.5, 9}	{15, 9}	{17.5, 8}	{20, 10}	{22.5, 13}	{25, 13}	{27.5, 15}	{30, 10}	{32.5, 10}	{35, 10}	{37.5, 12}	{40, 12}	{42.5, 12}	{45, 10}	{47.5, 12}	{50, 8}	{52.5, 7}	{55, 8}	{57.5, 8}	{60, 5}	{62.5, 5}	{65, 8}	{67.5, 10}	{70, 8}	{72.5, 7}	{75, 8}	{77.5, 9}	{80, 8}	{82.5, 10}	{85, 10}	{87.5, 10}	{90, 10}	{92.5, 11}	{95, 11}	{97.5, 12}	{100, 8}	{102.5, 5}	{105, 6}	{107.5, 9}	{110, 11}	{112.5, 12}	{115, 14}	{117.5, 15}	{120, 16}	{122.5, 15}	{125, 17}	{127.5, 13}	{130, 15}	{132.5, 16}	{135, 12}	{137.5, 11}	{140, 10}	{142.5, 13}	{145, 14}	{147.5, 12}	{150, 11}	{152.5, 10}	{155, 9}	{157.5, 10}	{160, 10}	{162.5, 9}	{165, 8}	{167.5, 10}	{170, 12}	{172.5, 8}	{175, 12}	{177.5, 11}	{180, 6}	{182.5, 5}	{185, 7}	{187.5, 9}	{190, 9}	{192.5, 10}	{195, 8}	{197.5, 6}	{200, 8}	{202.5, 11}	{205, 7}	{207.5, 7}	{210, 8}	{212.5, 9}	{215, 8}	{217.5, 4}	{220, 5}	{222.5, 6}	{225, 4}	{227.5, 7}	{230, 8}	{232.5, 12}	{235, 10}	{237.5, 12}	{240, 8}	{242.5, 13}	{245, 15}	{247.5, 17}	{250, 17}	{}	{0, 10}	{2.5, 10}	{5, 10}	{7.5, 10}	{10, 11}	{12.5, 7}	{15, 8}	{17.5, 6}	{20, 7}	{22.5, 9}	{25, 8}	{27.5, 8}	{30, 13}	{32.5, 13}	{35, 12}	{37.5, 13}	{40, 12}	{42.5, 8}	{45, 6}	{47.5, 4}	{50, 3}	{52.5, 2}	{55, 4}	{57.5, 5}	{60, 4}	{62.5, 7}	{65, 8}	{67.5, 5}	{70, 7}	{72.5, 7}	{75, 8}	{77.5, 5}	{80, 7}	{82.5, 7}	{85, 7}	{87.5, 9}	{90, 8}	{92.5, 5}	{95, 9}	{97.5, 9}	{100, 11}	{102.5, 12}	{105, 13}	{107.5, 16}	{110, 19}	{112.5, 12}	{115, 16}	{117.5, 17}	{120, 17}	{122.5, 16}	{125, 16}	{127.5, 14}	{130, 12}	{132.5, 12}	{135, 10}	{137.5, 12}	{140, 13}	{142.5, 13}	{145, 13}	{147.5, 11}	{150, 16}	{152.5, 13}	{155, 13}	{157.5, 10}	{160, 9}	{162.5, 9}	{165, 7}	{167.5, 5}	{170, 8}	{172.5, 9}	{175, 7}	{177.5, 10}	{180, 10}	{182.5, 11}	{185, 10}	{187.5, 9}	{190, 8}	{192.5, 8}	{195, 6}	{197.5, 6}	{200, 11}	{202.5, 8}	{205, 9}	{207.5, 11}	{210, 13}	{212.5, 14}	{215, 15}	{217.5, 13}	{220, 14}	{222.5, 16}	{225, 11}	{227.5, 7}	{230, 7}	{232.5, 6}	{235, 6}	{237.5, 5}	{240, 6}	{242.5, 10}	{245, 16}	{247.5, 15}	{250, 15}	{}	{0, 10}	{2.5, 11}	{5, 9}	{7.5, 10}	{10, 9}	{12.5, 11}	{15, 6}	{17.5, 7}	{20, 4}	{22.5, 7}	{25, 4}	{27.5, 4}	{30, 6}	{32.5, 5}	{35, 3}	{37.5, 9}	{40, 10}	{42.5, 8}	{45, 8}	{47.5, 7}	{50, 9}	{52.5, 9}	{55, 8}	{57.5, 11}	{60, 9}	{62.5, 6}	{65, 8}	{67.5, 8}	{70, 5}	{72.5, 8}	{75, 9}	{77.5, 8}	{80, 12}	{82.5, 13}	{85, 14}	{87.5, 11}	{90, 15}	{92.5, 9}	{95, 11}	{97.5, 15}	{100, 15}	{102.5, 18}	{105, 19}	{107.5, 17}	{110, 17}	{112.5, 15}	{115, 10}	{117.5, 8}	{120, 7}	{122.5, 6}	{125, 6}	{127.5, 7}	{130, 10}	{132.5, 11}	{135, 13}	{137.5, 11}	{140, 10}	{142.5, 7}	{145, 7}	{147.5, 9}	{150, 10}	{152.5, 7}	{155, 9}	{157.5, 9}	{160, 8}	{162.5, 6}	{165, 7}	{167.5, 7}	{170, 7}	{172.5, 7}	{175, 7}	{177.5, 8}	{180, 7}	{182.5, 7}	{185, 10}	{187.5, 9}	{190, 7}	{192.5, 4}	{195, 6}	{197.5, 8}	{200, 8}	{202.5, 8}	{205, 11}	{207.5, 11}	{210, 10}	{212.5, 9}	{215, 9}	{217.5, 8}	{220, 12}	{222.5, 13}	{225, 14}	{227.5, 15}	{230, 14}	{232.5, 13}	{235, 14}	{237.5, 12}	{240, 11}	{242.5, 11}	{245, 12}	{247.5, 14}	{250, 16}	{}	{0, 10}	{2.5, 11}	{5, 8}	{7.5, 7}	{10, 5}	{12.5, 7}	{15, 5}	{17.5, 6}	{20, 5}	{22.5, 6}	{25, 9}	{27.5, 8}	{30, 9}	{32.5, 11}	{35, 12}	{37.5, 8}	{40, 7}	{42.5, 6}	{45, 6}	{47.5, 7}	{50, 8}	{52.5, 7}	{55, 8}	{57.5, 8}	{60, 8}	{62.5, 8}	{65, 10}	{67.5, 10}	{70, 10}	{72.5, 11}	{75, 10}	{77.5, 9}	{80, 8}	{82.5, 5}	{85, 7}	{87.5, 6}	{90, 8}	{92.5, 8}	{95, 7}	{97.5, 10}	{100, 14}	{102.5, 13}	{105, 10}	{107.5, 12}	{110, 8}	{112.5, 14}	{115, 13}	{117.5, 12}	{120, 10}	{122.5, 6}	{125, 6}	{127.5, 6}	{130, 7}	{132.5, 4}	{135, 5}	{137.5, 7}	{140, 11}	{142.5, 10}	{145, 10}	{147.5, 13}	{150, 8}	{152.5, 8}	{155, 8}	{157.5, 5}	{160, 6}	{162.5, 10}	{165, 7}	{167.5, 13}	{170, 11}	{172.5, 9}	{175, 9}	{177.5, 9}	{180, 9}	{182.5, 11}	{185, 12}	{187.5, 12}	{190, 11}	{192.5, 10}	{195, 11}	{197.5, 11}	{200, 11}	{202.5, 11}	{205, 13}	{207.5, 13}	{210, 13}	{212.5, 12}	{215, 14}	{217.5, 12}	{220, 8}	{222.5, 10}	{225, 10}	{227.5, 11}	{230, 12}	{232.5, 9}	{235, 7}	{237.5, 6}	{240, 9}	{242.5, 11}	{245, 8}	{247.5, 8}	{250, 6}	{}	{0, 10}	{2.5, 7}	{5, 6}	{7.5, 6}	{10, 6}	{12.5, 11}	{15, 13}	{17.5, 15}	{20, 15}	{22.5, 13}	{25, 11}	{27.5, 9}	{30, 7}	{32.5, 9}	{35, 9}	{37.5, 9}	{40, 10}	{42.5, 12}	{45, 12}	{47.5, 13}	{50, 13}	{52.5, 17}	{55, 17}	{57.5, 15}	{60, 16}	{62.5, 14}	{65, 12}	{67.5, 12}	{70, 12}	{72.5, 12}	{75, 10}	{77.5, 12}	{80, 13}	{82.5, 14}	{85, 13}	{87.5, 12}	{90, 12}	{92.5, 14}	{95, 11}	{97.5, 12}	{100, 14}	{102.5, 13}	{105, 11}	{107.5, 12}	{110, 12}	{112.5, 10}	{115, 7}	{117.5, 7}	{120, 8}	{122.5, 8}	{125, 9}	{127.5, 13}	{130, 11}	{132.5, 10}	{135, 12}	{137.5, 11}	{140, 11}	{142.5, 12}	{145, 14}	{147.5, 11}	{150, 12}	{152.5, 7}	{155, 11}	{157.5, 11}	{160, 9}	{162.5, 10}	{165, 8}	{167.5, 7}	{170, 7}	{172.5, 7}	{175, 7}	{177.5, 10}	{180, 11}	{182.5, 10}	{185, 7}	{187.5, 6}	{190, 7}	{192.5, 5}	{195, 11}	{197.5, 13}	{200, 12}	{202.5, 10}	{205, 11}	{207.5, 11}	{210, 10}	{212.5, 11}	{215, 10}	{217.5, 10}	{220, 9}	{222.5, 7}	{225, 10}	{227.5, 12}	{230, 14}	{232.5, 14}	{235, 16}	{237.5, 13}	{240, 13}	{242.5, 10}	{245, 10}	{247.5, 11}	{250, 11}	{}	{0, 10}	{2.5, 12}	{5, 12}	{7.5, 9}	{10, 13}	{12.5, 9}	{15, 13}	{17.5, 14}	{20, 14}	{22.5, 13}	{25, 14}	{27.5, 14}	{30, 12}	{32.5, 12}	{35, 11}	{37.5, 10}	{40, 8}	{42.5, 9}	{45, 6}	{47.5, 8}	{50, 9}	{52.5, 9}	{55, 10}	{57.5, 15}	{60, 13}	{62.5, 10}	{65, 14}	{67.5, 13}	{70, 12}	{72.5, 13}	{75, 13}	{77.5, 12}	{80, 10}	{82.5, 11}	{85, 10}	{87.5, 9}	{90, 6}	{92.5, 7}	{95, 5}	{97.5, 6}	{100, 7}	{102.5, 10}	{105, 12}	{107.5, 11}	{110, 11}	{112.5, 7}	{115, 6}	{117.5, 8}	{120, 8}	{122.5, 7}	{125, 9}	{127.5, 10}	{130, 9}	{132.5, 9}	{135, 10}	{137.5, 11}	{140, 12}	{142.5, 13}	{145, 15}	{147.5, 16}	{150, 13}	{152.5, 16}	{155, 16}	{157.5, 12}	{160, 11}	{162.5, 9}	{165, 9}	{167.5, 8}	{170, 10}	{172.5, 7}	{175, 8}	{177.5, 7}	{180, 8}	{182.5, 7}	{185, 10}	{187.5, 15}	{190, 16}	{192.5, 19}	{195, 12}	{197.5, 14}	{200, 13}	{202.5, 11}	{205, 8}	{207.5, 8}	{210, 8}	{212.5, 11}	{215, 11}	{217.5, 11}	{220, 13}	{222.5, 13}	{225, 10}	{227.5, 11}	{230, 13}	{232.5, 9}	{235, 11}	{237.5, 9}	{240, 7}	{242.5, 7}	{245, 4}	{247.5, 6}	{250, 9}	{}	{0, 10}	{2.5, 11}	{5, 10}	{7.5, 10}	{10, 15}	{12.5, 14}	{15, 13}	{17.5, 9}	{20, 8}	{22.5, 7}	{25, 8}	{27.5, 11}	{30, 13}	{32.5, 10}	{35, 9}	{37.5, 4}	{40, 6}	{42.5, 5}	{45, 8}	{47.5, 10}	{50, 9}	{52.5, 7}	{55, 10}	{57.5, 7}	{60, 9}	{62.5, 12}	{65, 11}	{67.5, 16}	{70, 17}	{72.5, 18}	{75, 17}	{77.5, 18}	{80, 15}	{82.5, 11}	{85, 11}	{87.5, 9}	{90, 8}	{92.5, 11}	{95, 13}	{97.5, 11}	{100, 8}	{102.5, 12}	{105, 10}	{107.5, 11}	{110, 11}	{112.5, 9}	{115, 10}	{117.5, 13}	{120, 14}	{122.5, 15}	{125, 17}	{127.5, 16}	{130, 20}	{132.5, 16}	{135, 18}	{137.5, 15}	{140, 16}	{142.5, 14}	{145, 9}	{147.5, 9}	{150, 7}	{152.5, 6}	{155, 8}	{157.5, 7}	{160, 10}	{162.5, 10}	{165, 11}	{167.5, 11}	{170, 12}	{172.5, 10}	{175, 15}	{177.5, 14}	{180, 14}	{182.5, 13}	{185, 14}	{187.5, 12}	{190, 11}	{192.5, 9}	{195, 7}	{197.5, 8}	{200, 11}	{202.5, 9}	{205, 12}	{207.5, 12}	{210, 14}	{212.5, 13}	{215, 14}	{217.5, 14}	{220, 14}	{222.5, 15}	{225, 14}	{227.5, 14}	{230, 14}	{232.5, 12}	{235, 11}	{237.5, 8}	{240, 14}	{242.5, 14}	{245, 13}	{247.5, 14}	{250, 14}	{}	{0, 10}	{2.5, 10}	{5, 8}	{7.5, 8}	{10, 6}	{12.5, 7}	{15, 8}	{17.5, 10}	{20, 10}	{22.5, 8}	{25, 9}	{27.5, 9}	{30, 8}	{32.5, 8}	{35, 9}	{37.5, 10}	{40, 10}	{42.5, 11}	{45, 9}	{47.5, 12}	{50, 13}	{52.5, 13}	{55, 11}	{57.5, 11}	{60, 12}	{62.5, 17}	{65, 19}	{67.5, 12}	{70, 17}	{72.5, 11}	{75, 9}	{77.5, 6}	{80, 2}	{82.5, 2}	{85, 4}	{87.5, 6}	{90, 8}	{92.5, 8}	{95, 9}	{97.5, 7}	{100, 8}	{102.5, 6}	{105, 6}	{107.5, 10}	{110, 9}	{112.5, 7}	{115, 11}	{117.5, 8}	{120, 10}	{122.5, 10}	{125, 7}	{127.5, 9}	{130, 10}	{132.5, 11}	{135, 14}	{137.5, 13}	{140, 15}	{142.5, 18}	{145, 13}	{147.5, 14}	{150, 12}	{152.5, 12}	{155, 12}	{157.5, 8}	{160, 8}	{162.5, 7}	{165, 9}	{167.5, 11}	{170, 10}	{172.5, 11}	{175, 9}	{177.5, 8}	{180, 9}	{182.5, 8}	{185, 10}	{187.5, 11}	{190, 10}	{192.5, 9}	{195, 9}	{197.5, 10}	{200, 8}	{202.5, 9}	{205, 6}	{207.5, 5}	{210, 4}	{212.5, 3}	{215, 3}	{217.5, 6}	{220, 13}	{222.5, 16}	{225, 15}	{227.5, 17}	{230, 16}	{232.5, 15}	{235, 12}	{237.5, 9}	{240, 10}	{242.5, 10}	{245, 12}	{247.5, 13}	{250, 11}	{}	{0, 10}	{2.5, 10}	{5, 10}	{7.5, 7}	{10, 6}	{12.5, 8}	{15, 6}	{17.5, 6}	{20, 7}	{22.5, 6}	{25, 4}	{27.5, 5}	{30, 5}	{32.5, 3}	{35, 3}	{37.5, 4}	{40, 4}	{42.5, 4}	{45, 7}	{47.5, 8}	{50, 6}	{52.5, 7}	{55, 10}	{57.5, 10}	{60, 9}	{62.5, 9}	{65, 9}	{67.5, 11}	{70, 11}	{72.5, 10}	{75, 8}	{77.5, 9}	{80, 10}	{82.5, 10}	{85, 11}	{87.5, 9}	{90, 12}	{92.5, 12}	{95, 9}	{97.5, 8}	{100, 11}	{102.5, 9}	{105, 4}	{107.5, 7}	{110, 5}	{112.5, 8}	{115, 8}	{117.5, 7}	{120, 8}	{122.5, 7}	{125, 7}	{127.5, 8}	{130, 8}	{132.5, 10}	{135, 17}	{137.5, 14}	{140, 16}	{142.5, 13}	{145, 8}	{147.5, 10}	{150, 9}	{152.5, 10}	{155, 12}	{157.5, 12}	{160, 11}	{162.5, 9}	{165, 10}	{167.5, 11}	{170, 7}	{172.5, 6}	{175, 6}	{177.5, 6}	{180, 5}	{182.5, 9}	{185, 7}	{187.5, 9}	{190, 8}	{192.5, 7}	{195, 7}	{197.5, 8}	{200, 9}	{202.5, 11}	{205, 10}	{207.5, 12}	{210, 17}	{212.5, 17}	{215, 15}	{217.5, 13}	{220, 11}	{222.5, 16}	{225, 13}	{227.5, 9}	{230, 8}	{232.5, 8}	{235, 8}	{237.5, 7}	{240, 6}	{242.5, 4}	{245, 7}	{247.5, 8}	{250, 7}	{}	{0, 10}	{2.5, 10}	{5, 9}	{7.5, 5}	{10, 8}	{12.5, 9}	{15, 9}	{17.5, 8}	{20, 10}	{22.5, 9}	{25, 9}	{27.5, 11}	{30, 10}	{32.5, 11}	{35, 11}	{37.5, 8}	{40, 7}	{42.5, 5}	{45, 5}	{47.5, 4}	{50, 7}	{52.5, 7}	{55, 6}	{57.5, 5}	{60, 7}	{62.5, 5}	{65, 8}	{67.5, 6}	{70, 9}	{72.5, 10}	{75, 8}	{77.5, 9}	{80, 11}	{82.5, 13}	{85, 7}	{87.5, 7}	{90, 5}	{92.5, 6}	{95, 6}	{97.5, 10}	{100, 10}	{102.5, 9}	{105, 10}	{107.5, 8}	{110, 6}	{112.5, 6}	{115, 6}	{117.5, 8}	{120, 9}	{122.5, 10}	{125, 11}	{127.5, 9}	{130, 8}	{132.5, 9}	{135, 6}	{137.5, 5}	{140, 7}	{142.5, 6}	{145, 5}	{147.5, 7}	{150, 9}	{152.5, 8}	{155, 9}	{157.5, 7}	{160, 12}	{162.5, 14}	{165, 13}	{167.5, 11}	{170, 8}	{172.5, 7}	{175, 7}	{177.5, 8}	{180, 10}	{182.5, 9}	{185, 6}	{187.5, 10}	{190, 8}	{192.5, 11}	{195, 10}	{197.5, 10}	{200, 10}	{202.5, 10}	{205, 12}	{207.5, 10}	{210, 14}	{212.5, 13}	{215, 9}	{217.5, 11}	{220, 7}	{222.5, 9}	{225, 10}	{227.5, 9}	{230, 11}	{232.5, 10}	{235, 11}	{237.5, 11}	{240, 11}	{242.5, 12}	{245, 15}	{247.5, 13}	{250, 12}	{}	{0, 10}	{2.5, 13}	{5, 9}	{7.5, 11}	{10, 13}	{12.5, 14}	{15, 15}	{17.5, 12}	{20, 12}	{22.5, 10}	{25, 9}	{27.5, 9}	{30, 7}	{32.5, 8}	{35, 10}	{37.5, 10}	{40, 12}	{42.5, 13}	{45, 13}	{47.5, 13}	{50, 14}	{52.5, 15}	{55, 11}	{57.5, 9}	{60, 9}	{62.5, 9}	{65, 10}	{67.5, 13}	{70, 11}	{72.5, 11}	{75, 7}	{77.5, 5}	{80, 7}	{82.5, 7}	{85, 7}	{87.5, 6}	{90, 9}	{92.5, 9}	{95, 8}	{97.5, 9}	{100, 7}	{102.5, 6}	{105, 7}	{107.5, 8}	{110, 13}	{112.5, 14}	{115, 13}	{117.5, 11}	{120, 11}	{122.5, 14}	{125, 13}	{127.5, 14}	{130, 11}	{132.5, 14}	{135, 15}	{137.5, 11}	{140, 10}	{142.5, 9}	{145, 9}	{147.5, 6}	{150, 5}	{152.5, 5}	{155, 5}	{157.5, 6}	{160, 7}	{162.5, 8}	{165, 9}	{167.5, 14}	{170, 12}	{172.5, 13}	{175, 16}	{177.5, 16}	{180, 17}	{182.5, 10}	{185, 12}	{187.5, 8}	{190, 8}	{192.5, 7}	{195, 4}	{197.5, 5}	{200, 8}	{202.5, 9}	{205, 10}	{207.5, 10}	{210, 8}	{212.5, 10}	{215, 8}	{217.5, 4}	{220, 5}	{222.5, 7}	{225, 8}	{227.5, 9}	{230, 9}	{232.5, 10}	{235, 8}	{237.5, 7}	{240, 9}	{242.5, 8}	{245, 4}	{247.5, 4}	{250, 6}	{}	{0, 10}	{2.5, 11}	{5, 10}	{7.5, 12}	{10, 8}	{12.5, 9}	{15, 9}	{17.5, 9}	{20, 8}	{22.5, 7}	{25, 10}	{27.5, 6}	{30, 11}	{32.5, 11}	{35, 13}	{37.5, 12}	{40, 11}	{42.5, 10}	{45, 14}	{47.5, 11}	{50, 9}	{52.5, 10}	{55, 11}	{57.5, 8}	{60, 9}	{62.5, 8}	{65, 6}	{67.5, 6}	{70, 8}	{72.5, 9}	{75, 7}	{77.5, 7}	{80, 8}	{82.5, 6}	{85, 6}	{87.5, 9}	{90, 8}	{92.5, 6}	{95, 7}	{97.5, 7}	{100, 10}	{102.5, 9}	{105, 11}	{107.5, 13}	{110, 15}	{112.5, 15}	{115, 13}	{117.5, 15}	{120, 10}	{122.5, 9}	{125, 8}	{127.5, 7}	{130, 11}	{132.5, 10}	{135, 11}	{137.5, 10}	{140, 9}	{142.5, 11}	{145, 8}	{147.5, 8}	{150, 7}	{152.5, 7}	{155, 8}	{157.5, 10}	{160, 11}	{162.5, 12}	{165, 10}	{167.5, 11}	{170, 8}	{172.5, 9}	{175, 7}	{177.5, 7}	{180, 7}	{182.5, 9}	{185, 8}	{187.5, 8}	{190, 8}	{192.5, 8}	{195, 9}	{197.5, 12}	{200, 14}	{202.5, 13}	{205, 11}	{207.5, 11}	{210, 11}	{212.5, 7}	{215, 9}	{217.5, 7}	{220, 9}	{222.5, 8}	{225, 8}	{227.5, 8}	{230, 10}	{232.5, 9}	{235, 7}	{237.5, 11}	{240, 9}	{242.5, 9}	{245, 10}	{247.5, 10}	{250, 11}	{}	{0, 10}	{2.5, 10}	{5, 8}	{7.5, 9}	{10, 7}	{12.5, 7}	{15, 10}	{17.5, 9}	{20, 10}	{22.5, 9}	{25, 7}	{27.5, 7}	{30, 6}	{32.5, 8}	{35, 12}	{37.5, 14}	{40, 18}	{42.5, 15}	{45, 16}	{47.5, 15}	{50, 15}	{52.5, 15}	{55, 15}	{57.5, 16}	{60, 12}	{62.5, 12}	{65, 15}	{67.5, 16}	{70, 16}	{72.5, 16}	{75, 14}	{77.5, 15}	{80, 15}	{82.5, 14}	{85, 12}	{87.5, 12}	{90, 11}	{92.5, 8}	{95, 8}	{97.5, 9}	{100, 10}	{102.5, 10}	{105, 9}	{107.5, 11}	{110, 9}	{112.5, 10}	{115, 8}	{117.5, 8}	{120, 10}	{122.5, 12}	{125, 9}	{127.5, 8}	{130, 10}	{132.5, 8}	{135, 11}	{137.5, 14}	{140, 13}	{142.5, 11}	{145, 9}	{147.5, 8}	{150, 9}	{152.5, 9}	{155, 9}	{157.5, 8}	{160, 9}	{162.5, 6}	{165, 5}	{167.5, 5}	{170, 7}	{172.5, 6}	{175, 8}	{177.5, 7}	{180, 9}	{182.5, 7}	{185, 9}	{187.5, 10}	{190, 10}	{192.5, 14}	{195, 11}	{197.5, 11}	{200, 13}	{202.5, 12}	{205, 16}	{207.5, 17}	{210, 14}	{212.5, 16}	{215, 12}	{217.5, 12}	{220, 12}	{222.5, 15}	{225, 12}	{227.5, 15}	{230, 13}	{232.5, 11}	{235, 9}	{237.5, 7}	{240, 9}	{242.5, 8}	{245, 10}	{247.5, 11}	{250, 6}	{}	{0, 10}	{2.5, 14}	{5, 11}	{7.5, 12}	{10, 8}	{12.5, 12}	{15, 15}	{17.5, 16}	{20, 14}	{22.5, 12}	{25, 13}	{27.5, 13}	{30, 13}	{32.5, 11}	{35, 9}	{37.5, 9}	{40, 10}	{42.5, 13}	{45, 10}	{47.5, 11}	{50, 13}	{52.5, 15}	{55, 12}	{57.5, 11}	{60, 13}	{62.5, 12}	{65, 11}	{67.5, 12}	{70, 13}	{72.5, 12}	{75, 12}	{77.5, 14}	{80, 14}	{82.5, 14}	{85, 14}	{87.5, 15}	{90, 16}	{92.5, 16}	{95, 15}	{97.5, 14}	{100, 14}	{102.5, 12}	{105, 12}	{107.5, 11}	{110, 8}	{112.5, 9}	{115, 10}	{117.5, 7}	{120, 7}	{122.5, 5}	{125, 3}	{127.5, 5}	{130, 5}	{132.5, 6}	{135, 5}	{137.5, 9}	{140, 8}	{142.5, 11}	{145, 12}	{147.5, 10}	{150, 13}	{152.5, 11}	{155, 9}	{157.5, 13}	{160, 11}	{162.5, 13}	{165, 15}	{167.5, 12}	{170, 12}	{172.5, 13}	{175, 11}	{177.5, 11}	{180, 11}	{182.5, 10}	{185, 12}	{187.5, 12}	{190, 11}	{192.5, 10}	{195, 10}	{197.5, 14}	{200, 14}	{202.5, 17}	{205, 19}	{207.5, 23}	{210, 19}	{212.5, 21}	{215, 22}	{217.5, 20}	{220, 15}	{222.5, 15}	{225, 12}	{227.5, 11}	{230, 11}	{232.5, 13}	{235, 11}	{237.5, 12}	{240, 10}	{242.5, 11}	{245, 14}	{247.5, 14}	{250, 10}	{}	{0, 10}	{2.5, 6}	{5, 6}	{7.5, 7}	{10, 8}	{12.5, 6}	{15, 5}	{17.5, 9}	{20, 8}	{22.5, 8}	{25, 9}	{27.5, 12}	{30, 11}	{32.5, 10}	{35, 10}	{37.5, 12}	{40, 9}	{42.5, 9}	{45, 12}	{47.5, 10}	{50, 7}	{52.5, 8}	{55, 10}	{57.5, 8}	{60, 10}	{62.5, 12}	{65, 11}	{67.5, 15}	{70, 13}	{72.5, 10}	{75, 10}	{77.5, 9}	{80, 9}	{82.5, 10}	{85, 11}	{87.5, 9}	{90, 11}	{92.5, 7}	{95, 9}	{97.5, 9}	{100, 9}	{102.5, 8}	{105, 9}	{107.5, 6}	{110, 8}	{112.5, 9}	{115, 12}	{117.5, 10}	{120, 10}	{122.5, 9}	{125, 8}	{127.5, 7}	{130, 6}	{132.5, 7}	{135, 9}	{137.5, 9}	{140, 9}	{142.5, 8}	{145, 8}	{147.5, 8}	{150, 9}	{152.5, 6}	{155, 6}	{157.5, 7}	{160, 4}	{162.5, 6}	{165, 7}	{167.5, 6}	{170, 4}	{172.5, 4}	{175, 7}	{177.5, 6}	{180, 5}	{182.5, 4}	{185, 8}	{187.5, 13}	{190, 7}	{192.5, 5}	{195, 6}	{197.5, 5}	{200, 7}	{202.5, 7}	{205, 9}	{207.5, 9}	{210, 8}	{212.5, 9}	{215, 8}	{217.5, 6}	{220, 4}	{222.5, 8}	{225, 10}	{227.5, 10}	{230, 10}	{232.5, 7}	{235, 11}	{237.5, 15}	{240, 16}	{242.5, 16}	{245, 13}	{247.5, 12}	{250, 10}	{}	{0, 10}	{2.5, 8}	{5, 8}	{7.5, 10}	{10, 18}	{12.5, 15}	{15, 14}	{17.5, 13}	{20, 11}	{22.5, 17}	{25, 14}	{27.5, 11}	{30, 12}	{32.5, 9}	{35, 9}	{37.5, 8}	{40, 7}	{42.5, 8}	{45, 10}	{47.5, 9}	{50, 8}	{52.5, 8}	{55, 10}	{57.5, 10}	{60, 9}	{62.5, 10}	{65, 10}	{67.5, 11}	{70, 10}	{72.5, 10}	{75, 10}	{77.5, 8}	{80, 4}	{82.5, 8}	{85, 11}	{87.5, 11}	{90, 10}	{92.5, 12}	{95, 12}	{97.5, 10}	{100, 9}	{102.5, 9}	{105, 10}	{107.5, 13}	{110, 10}	{112.5, 9}	{115, 8}	{117.5, 7}	{120, 8}	{122.5, 10}	{125, 12}	{127.5, 13}	{130, 13}	{132.5, 17}	{135, 15}	{137.5, 14}	{140, 14}	{142.5, 13}	{145, 12}	{147.5, 9}	{150, 11}	{152.5, 10}	{155, 13}	{157.5, 8}	{160, 9}	{162.5, 8}	{165, 10}	{167.5, 15}	{170, 13}	{172.5, 14}	{175, 15}	{177.5, 15}	{180, 14}	{182.5, 9}	{185, 9}	{187.5, 10}	{190, 9}	{192.5, 8}	{195, 9}	{197.5, 9}	{200, 12}	{202.5, 13}	{205, 10}	{207.5, 10}	{210, 11}	{212.5, 11}	{215, 10}	{217.5, 10}	{220, 11}	{222.5, 11}	{225, 13}	{227.5, 9}	{230, 10}	{232.5, 10}	{235, 9}	{237.5, 7}	{240, 9}	{242.5, 10}	{245, 11}	{247.5, 12}	{250, 15}	{}	{0, 10}	{2.5, 9}	{5, 7}	{7.5, 9}	{10, 9}	{12.5, 8}	{15, 11}	{17.5, 13}	{20, 9}	{22.5, 9}	{25, 13}	{27.5, 10}	{30, 13}	{32.5, 11}	{35, 13}	{37.5, 11}	{40, 11}	{42.5, 10}	{45, 11}	{47.5, 12}	{50, 10}	{52.5, 10}	{55, 10}	{57.5, 12}	{60, 10}	{62.5, 8}	{65, 11}	{67.5, 11}	{70, 8}	{72.5, 6}	{75, 8}	{77.5, 10}	{80, 9}	{82.5, 8}	{85, 6}	{87.5, 13}	{90, 8}	{92.5, 7}	{95, 11}	{97.5, 11}	{100, 11}	{102.5, 8}	{105, 12}	{107.5, 11}	{110, 13}	{112.5, 10}	{115, 15}	{117.5, 10}	{120, 8}	{122.5, 10}	{125, 8}	{127.5, 6}	{130, 7}	{132.5, 5}	{135, 5}	{137.5, 5}	{140, 12}	{142.5, 10}	{145, 9}	{147.5, 9}	{150, 9}	{152.5, 7}	{155, 7}	{157.5, 10}	{160, 8}	{162.5, 8}	{165, 10}	{167.5, 11}	{170, 14}	{172.5, 14}	{175, 12}	{177.5, 13}	{180, 10}	{182.5, 11}	{185, 10}	{187.5, 12}	{190, 13}	{192.5, 10}	{195, 11}	{197.5, 12}	{200, 12}	{202.5, 12}	{205, 8}	{207.5, 5}	{210, 5}	{212.5, 6}	{215, 8}	{217.5, 8}	{220, 9}	{222.5, 11}	{225, 11}	{227.5, 11}	{230, 13}	{232.5, 11}	{235, 8}	{237.5, 12}	{240, 13}	{242.5, 15}	{245, 16}	{247.5, 16}	{250, 13}	{}	{0, 10}	{2.5, 12}	{5, 10}	{7.5, 12}	{10, 9}	{12.5, 10}	{15, 10}	{17.5, 11}	{20, 8}	{22.5, 10}	{25, 8}	{27.5, 10}	{30, 12}	{32.5, 13}	{35, 14}	{37.5, 13}	{40, 10}	{42.5, 11}	{45, 13}	{47.5, 13}	{50, 16}	{52.5, 12}	{55, 16}	{57.5, 15}	{60, 16}	{62.5, 18}	{65, 14}	{67.5, 13}	{70, 10}	{72.5, 11}	{75, 10}	{77.5, 12}	{80, 8}	{82.5, 9}	{85, 11}	{87.5, 9}	{90, 7}	{92.5, 9}	{95, 11}	{97.5, 14}	{100, 10}	{102.5, 13}	{105, 13}	{107.5, 16}	{110, 14}	{112.5, 10}	{115, 11}	{117.5, 12}	{120, 12}	{122.5, 10}	{125, 11}	{127.5, 12}	{130, 8}	{132.5, 7}	{135, 6}	{137.5, 5}	{140, 10}	{142.5, 8}	{145, 7}	{147.5, 8}	{150, 6}	{152.5, 7}	{155, 7}	{157.5, 5}	{160, 5}	{162.5, 8}	{165, 4}	{167.5, 5}	{170, 6}	{172.5, 13}	{175, 12}	{177.5, 11}	{180, 9}	{182.5, 10}	{185, 7}	{187.5, 7}	{190, 9}	{192.5, 10}	{195, 12}	{197.5, 10}	{200, 8}	{202.5, 9}	{205, 8}	{207.5, 6}	{210, 8}	{212.5, 6}	{215, 8}	{217.5, 11}	{220, 9}	{222.5, 7}	{225, 7}	{227.5, 8}	{230, 9}	{232.5, 9}	{235, 8}	{237.5, 9}	{240, 9}	{242.5, 9}	{245, 9}	{247.5, 8}	{250, 8}	{}	{0, 10}	{2.5, 11}	{5, 11}	{7.5, 13}	{10, 10}	{12.5, 5}	{15, 5}	{17.5, 8}	{20, 7}	{22.5, 8}	{25, 8}	{27.5, 11}	{30, 8}	{32.5, 9}	{35, 10}	{37.5, 6}	{40, 7}	{42.5, 6}	{45, 7}	{47.5, 8}	{50, 8}	{52.5, 9}	{55, 10}	{57.5, 9}	{60, 9}	{62.5, 11}	{65, 7}	{67.5, 10}	{70, 9}	{72.5, 10}	{75, 7}	{77.5, 9}	{80, 9}	{82.5, 6}	{85, 7}	{87.5, 9}	{90, 7}	{92.5, 6}	{95, 7}	{97.5, 9}	{100, 9}	{102.5, 11}	{105, 18}	{107.5, 12}	{110, 9}	{112.5, 11}	{115, 14}	{117.5, 10}	{120, 10}	{122.5, 10}	{125, 11}	{127.5, 14}	{130, 15}	{132.5, 15}	{135, 14}	{137.5, 13}	{140, 11}	{142.5, 11}	{145, 11}	{147.5, 9}	{150, 9}	{152.5, 14}	{155, 14}	{157.5, 12}	{160, 9}	{162.5, 7}	{165, 9}	{167.5, 8}	{170, 9}	{172.5, 10}	{175, 9}	{177.5, 7}	{180, 8}	{182.5, 12}	{185, 11}	{187.5, 12}	{190, 12}	{192.5, 11}	{195, 13}	{197.5, 8}	{200, 9}	{202.5, 10}	{205, 11}	{207.5, 10}	{210, 9}	{212.5, 10}	{215, 10}	{217.5, 11}	{220, 12}	{222.5, 8}	{225, 9}	{227.5, 7}	{230, 7}	{232.5, 7}	{235, 7}	{237.5, 9}	{240, 8}	{242.5, 9}	{245, 7}	{247.5, 9}	{250, 10}	{}	{0, 10}	{2.5, 9}	{5, 9}	{7.5, 8}	{10, 9}	{12.5, 9}	{15, 10}	{17.5, 9}	{20, 7}	{22.5, 7}	{25, 6}	{27.5, 10}	{30, 9}	{32.5, 10}	{35, 14}	{37.5, 14}	{40, 13}	{42.5, 13}	{45, 10}	{47.5, 10}	{50, 11}	{52.5, 10}	{55, 13}	{57.5, 10}	{60, 12}	{62.5, 10}	{65, 8}	{67.5, 8}	{70, 8}	{72.5, 9}	{75, 7}	{77.5, 8}	{80, 6}	{82.5, 5}	{85, 4}	{87.5, 5}	{90, 6}	{92.5, 6}	{95, 8}	{97.5, 6}	{100, 6}	{102.5, 7}	{105, 10}	{107.5, 10}	{110, 9}	{112.5, 9}	{115, 10}	{117.5, 8}	{120, 7}	{122.5, 4}	{125, 4}	{127.5, 4}	{130, 6}	{132.5, 7}	{135, 4}	{137.5, 4}	{140, 4}	{142.5, 4}	{145, 2}	{147.5, 1}	{150, 3}	{152.5, 6}	{155, 7}	{157.5, 5}	{160, 7}	{162.5, 8}	{165, 10}	{167.5, 10}	{170, 7}	{172.5, 7}	{175, 6}	{177.5, 6}	{180, 3}	{182.5, 7}	{185, 7}	{187.5, 8}	{190, 8}	{192.5, 9}	{195, 10}	{197.5, 6}	{200, 7}	{202.5, 5}	{205, 7}	{207.5, 12}	{210, 10}	{212.5, 10}	{215, 7}	{217.5, 6}	{220, 5}	{222.5, 4}	{225, 6}	{227.5, 9}	{230, 12}	{232.5, 14}	{235, 10}	{237.5, 8}	{240, 7}	{242.5, 10}	{245, 12}	{247.5, 12}	{250, 12}	{}	{0, 10}	{2.5, 11}	{5, 11}	{7.5, 12}	{10, 9}	{12.5, 11}	{15, 12}	{17.5, 10}	{20, 12}	{22.5, 9}	{25, 7}	{27.5, 9}	{30, 8}	{32.5, 9}	{35, 11}	{37.5, 9}	{40, 11}	{42.5, 10}	{45, 9}	{47.5, 12}	{50, 8}	{52.5, 7}	{55, 7}	{57.5, 11}	{60, 10}	{62.5, 7}	{65, 7}	{67.5, 5}	{70, 9}	{72.5, 8}	{75, 6}	{77.5, 10}	{80, 7}	{82.5, 8}	{85, 5}	{87.5, 6}	{90, 8}	{92.5, 7}	{95, 8}	{97.5, 7}	{100, 8}	{102.5, 9}	{105, 5}	{107.5, 7}	{110, 9}	{112.5, 12}	{115, 8}	{117.5, 9}	{120, 8}	{122.5, 10}	{125, 10}	{127.5, 10}	{130, 14}	{132.5, 13}	{135, 11}	{137.5, 10}	{140, 12}	{142.5, 14}	{145, 14}	{147.5, 14}	{150, 11}	{152.5, 10}	{155, 12}	{157.5, 10}	{160, 6}	{162.5, 10}	{165, 10}	{167.5, 12}	{170, 12}	{172.5, 11}	{175, 11}	{177.5, 11}	{180, 11}	{182.5, 11}	{185, 16}	{187.5, 16}	{190, 12}	{192.5, 12}	{195, 12}	{197.5, 7}	{200, 10}	{202.5, 10}	{205, 8}	{207.5, 9}	{210, 10}	{212.5, 10}	{215, 9}	{217.5, 10}	{220, 10}	{222.5, 9}	{225, 13}	{227.5, 12}	{230, 15}	{232.5, 14}	{235, 13}	{237.5, 14}	{240, 13}	{242.5, 21}	{245, 18}	{247.5, 17}	{250, 13}	{}	{0, 10}	{2.5, 5}	{5, 9}	{7.5, 12}	{10, 11}	{12.5, 9}	{15, 9}	{17.5, 11}	{20, 7}	{22.5, 8}	{25, 12}	{27.5, 13}	{30, 13}	{32.5, 11}	{35, 10}	{37.5, 8}	{40, 6}	{42.5, 10}	{45, 8}	{47.5, 8}	{50, 9}	{52.5, 7}	{55, 9}	{57.5, 11}	{60, 12}	{62.5, 15}	{65, 14}	{67.5, 12}	{70, 10}	{72.5, 7}	{75, 11}	{77.5, 8}	{80, 6}	{82.5, 4}	{85, 7}	{87.5, 8}	{90, 10}	{92.5, 11}	{95, 11}	{97.5, 11}	{100, 13}	{102.5, 11}	{105, 16}	{107.5, 14}	{110, 11}	{112.5, 13}	{115, 14}	{117.5, 13}	{120, 16}	{122.5, 15}	{125, 12}	{127.5, 11}	{130, 10}	{132.5, 9}	{135, 10}	{137.5, 8}	{140, 8}	{142.5, 6}	{145, 12}	{147.5, 12}	{150, 13}	{152.5, 16}	{155, 13}	{157.5, 10}	{160, 9}	{162.5, 10}	{165, 8}	{167.5, 9}	{170, 8}	{172.5, 7}	{175, 9}	{177.5, 8}	{180, 10}	{182.5, 11}	{185, 10}	{187.5, 11}	{190, 7}	{192.5, 9}	{195, 12}	{197.5, 14}	{200, 13}	{202.5, 9}	{205, 10}	{207.5, 8}	{210, 6}	{212.5, 7}	{215, 8}	{217.5, 10}	{220, 11}	{222.5, 13}	{225, 14}	{227.5, 13}	{230, 13}	{232.5, 13}	{235, 11}	{237.5, 8}	{240, 11}	{242.5, 12}	{245, 7}	{247.5, 7}	{250, 6}	{}	{0, 10}	{2.5, 8}	{5, 11}	{7.5, 13}	{10, 12}	{12.5, 13}	{15, 14}	{17.5, 12}	{20, 12}	{22.5, 10}	{25, 17}	{27.5, 17}	{30, 11}	{32.5, 11}	{35, 15}	{37.5, 12}	{40, 15}	{42.5, 13}	{45, 17}	{47.5, 17}	{50, 13}	{52.5, 12}	{55, 12}	{57.5, 11}	{60, 10}	{62.5, 9}	{65, 7}	{67.5, 7}	{70, 6}	{72.5, 7}	{75, 12}	{77.5, 10}	{80, 8}	{82.5, 10}	{85, 7}	{87.5, 9}	{90, 9}	{92.5, 8}	{95, 8}	{97.5, 9}	{100, 10}	{102.5, 12}	{105, 12}	{107.5, 6}	{110, 10}	{112.5, 10}	{115, 10}	{117.5, 8}	{120, 7}	{122.5, 6}	{125, 6}	{127.5, 5}	{130, 8}	{132.5, 6}	{135, 8}	{137.5, 10}	{140, 12}	{142.5, 10}	{145, 11}	{147.5, 13}	{150, 12}	{152.5, 13}	{155, 13}	{157.5, 11}	{160, 14}	{162.5, 12}	{165, 11}	{167.5, 13}	{170, 12}	{172.5, 14}	{175, 13}	{177.5, 14}	{180, 12}	{182.5, 13}	{185, 13}	{187.5, 10}	{190, 8}	{192.5, 8}	{195, 11}	{197.5, 11}	{200, 11}	{202.5, 10}	{205, 12}	{207.5, 9}	{210, 7}	{212.5, 9}	{215, 11}	{217.5, 10}	{220, 8}	{222.5, 5}	{225, 6}	{227.5, 8}	{230, 8}	{232.5, 5}	{235, 6}	{237.5, 9}	{240, 8}	{242.5, 8}	{245, 9}	{247.5, 11}	{250, 11}	{}	{0, 10}	{2.5, 6}	{5, 5}	{7.5, 4}	{10, 6}	{12.5, 7}	{15, 7}	{17.5, 6}	{20, 4}	{22.5, 4}	{25, 1}	{27.5, 2}	{30, 2}	{32.5, 4}	{35, 8}	{37.5, 6}	{40, 7}	{42.5, 11}	{45, 12}	{47.5, 13}	{50, 9}	{52.5, 10}	{55, 8}	{57.5, 14}	{60, 14}	{62.5, 14}	{65, 12}	{67.5, 12}	{70, 13}	{72.5, 12}	{75, 14}	{77.5, 13}	{80, 13}	{82.5, 12}	{85, 8}	{87.5, 10}	{90, 4}	{92.5, 10}	{95, 10}	{97.5, 9}	{100, 10}	{102.5, 7}	{105, 5}	{107.5, 7}	{110, 4}	{112.5, 6}	{115, 8}	{117.5, 11}	{120, 11}	{122.5, 9}	{125, 8}	{127.5, 7}	{130, 8}	{132.5, 11}	{135, 7}	{137.5, 8}	{140, 5}	{142.5, 7}	{145, 6}	{147.5, 8}	{150, 10}	{152.5, 12}	{155, 13}	{157.5, 14}	{160, 12}	{162.5, 12}	{165, 9}	{167.5, 14}	{170, 14}	{172.5, 12}	{175, 10}	{177.5, 9}	{180, 9}	{182.5, 8}	{185, 7}	{187.5, 5}	{190, 6}	{192.5, 7}	{195, 9}	{197.5, 11}	{200, 8}	{202.5, 7}	{205, 9}	{207.5, 12}	{210, 9}	{212.5, 10}	{215, 15}	{217.5, 11}	{220, 8}	{222.5, 6}	{225, 8}	{227.5, 8}	{230, 9}	{232.5, 9}	{235, 11}	{237.5, 13}	{240, 14}	{242.5, 15}	{245, 14}	{247.5, 12}	{250, 12}	{}	{0, 10}	{2.5, 7}	{5, 9}	{7.5, 13}	{10, 16}	{12.5, 12}	{15, 9}	{17.5, 8}	{20, 8}	{22.5, 7}	{25, 10}	{27.5, 9}	{30, 12}	{32.5, 13}	{35, 12}	{37.5, 10}	{40, 11}	{42.5, 11}	{45, 9}	{47.5, 10}	{50, 9}	{52.5, 9}	{55, 9}	{57.5, 11}	{60, 14}	{62.5, 14}	{65, 15}	{67.5, 15}	{70, 12}	{72.5, 15}	{75, 18}	{77.5, 17}	{80, 12}	{82.5, 12}	{85, 10}	{87.5, 8}	{90, 6}	{92.5, 3}	{95, 5}	{97.5, 9}	{100, 10}	{102.5, 9}	{105, 7}	{107.5, 6}	{110, 4}	{112.5, 4}	{115, 5}	{117.5, 5}	{120, 7}	{122.5, 6}	{125, 5}	{127.5, 5}	{130, 6}	{132.5, 9}	{135, 10}	{137.5, 13}	{140, 10}	{142.5, 9}	{145, 9}	{147.5, 10}	{150, 10}	{152.5, 9}	{155, 10}	{157.5, 14}	{160, 11}	{162.5, 10}	{165, 12}	{167.5, 15}	{170, 14}	{172.5, 11}	{175, 12}	{177.5, 13}	{180, 10}	{182.5, 10}	{185, 9}	{187.5, 10}	{190, 8}	{192.5, 12}	{195, 8}	{197.5, 9}	{200, 9}	{202.5, 8}	{205, 7}	{207.5, 6}	{210, 7}	{212.5, 8}	{215, 9}	{217.5, 8}	{220, 7}	{222.5, 6}	{225, 9}	{227.5, 9}	{230, 8}	{232.5, 9}	{235, 10}	{237.5, 9}	{240, 11}	{242.5, 9}	{245, 8}	{247.5, 13}	{250, 6}	{}	{0, 10}	{2.5, 9}	{5, 8}	{7.5, 8}	{10, 8}	{12.5, 9}	{15, 9}	{17.5, 9}	{20, 7}	{22.5, 9}	{25, 9}	{27.5, 12}	{30, 12}	{32.5, 16}	{35, 16}	{37.5, 18}	{40, 14}	{42.5, 17}	{45, 12}	{47.5, 10}	{50, 8}	{52.5, 7}	{55, 6}	{57.5, 5}	{60, 9}	{62.5, 11}	{65, 5}	{67.5, 8}	{70, 8}	{72.5, 11}	{75, 9}	{77.5, 9}	{80, 4}	{82.5, 5}	{85, 5}	{87.5, 4}	{90, 5}	{92.5, 6}	{95, 6}	{97.5, 7}	{100, 7}	{102.5, 6}	{105, 6}	{107.5, 5}	{110, 5}	{112.5, 5}	{115, 6}	{117.5, 3}	{120, 6}	{122.5, 6}	{125, 6}	{127.5, 7}	{130, 10}	{132.5, 14}	{135, 13}	{137.5, 11}	{140, 11}	{142.5, 12}	{145, 13}	{147.5, 13}	{150, 13}	{152.5, 9}	{155, 12}	{157.5, 10}	{160, 12}	{162.5, 10}	{165, 7}	{167.5, 6}	{170, 5}	{172.5, 5}	{175, 6}	{177.5, 7}	{180, 6}	{182.5, 10}	{185, 11}	{187.5, 11}	{190, 10}	{192.5, 12}	{195, 14}	{197.5, 13}	{200, 6}	{202.5, 7}	{205, 9}	{207.5, 11}	{210, 7}	{212.5, 7}	{215, 9}	{217.5, 12}	{220, 10}	{222.5, 11}	{225, 12}	{227.5, 11}	{230, 12}	{232.5, 12}	{235, 13}	{237.5, 16}	{240, 17}	{242.5, 16}	{245, 12}	{247.5, 10}	{250, 11}	{}	{0, 10}	{2.5, 9}	{5, 8}	{7.5, 12}	{10, 10}	{12.5, 6}	{15, 9}	{17.5, 12}	{20, 10}	{22.5, 12}	{25, 15}	{27.5, 11}	{30, 11}	{32.5, 14}	{35, 18}	{37.5, 13}	{40, 14}	{42.5, 12}	{45, 13}	{47.5, 13}	{50, 12}	{52.5, 14}	{55, 11}	{57.5, 13}	{60, 12}	{62.5, 14}	{65, 12}	{67.5, 15}	{70, 15}	{72.5, 16}	{75, 15}	{77.5, 13}	{80, 12}	{82.5, 13}	{85, 10}	{87.5, 11}	{90, 10}	{92.5, 9}	{95, 6}	{97.5, 7}	{100, 6}	{102.5, 5}	{105, 6}	{107.5, 5}	{110, 9}	{112.5, 11}	{115, 14}	{117.5, 15}	{120, 10}	{122.5, 5}	{125, 4}	{127.5, 6}	{130, 7}	{132.5, 6}	{135, 7}	{137.5, 7}	{140, 8}	{142.5, 7}	{145, 8}	{147.5, 10}	{150, 7}	{152.5, 7}	{155, 6}	{157.5, 7}	{160, 10}	{162.5, 17}	{165, 15}	{167.5, 9}	{170, 9}	{172.5, 10}	{175, 11}	{177.5, 11}	{180, 11}	{182.5, 9}	{185, 9}	{187.5, 9}	{190, 12}	{192.5, 12}	{195, 11}	{197.5, 11}	{200, 10}	{202.5, 10}	{205, 13}	{207.5, 14}	{210, 9}	{212.5, 9}	{215, 5}	{217.5, 5}	{220, 5}	{222.5, 7}	{225, 8}	{227.5, 6}	{230, 6}	{232.5, 6}	{235, 5}	{237.5, 6}	{240, 6}	{242.5, 5}	{245, 10}	{247.5, 14}	{250, 15}	{}	{0, 10}	{2.5, 10}	{5, 9}	{7.5, 7}	{10, 8}	{12.5, 9}	{15, 7}	{17.5, 6}	{20, 4}	{22.5, 3}	{25, 4}	{27.5, 3}	{30, 4}	{32.5, 6}	{35, 6}	{37.5, 7}	{40, 8}	{42.5, 9}	{45, 7}	{47.5, 8}	{50, 8}	{52.5, 8}	{55, 15}	{57.5, 14}	{60, 15}	{62.5, 12}	{65, 13}	{67.5, 13}	{70, 11}	{72.5, 12}	{75, 12}	{77.5, 14}	{80, 20}	{82.5, 14}	{85, 4}	{87.5, 5}	{90, 3}	{92.5, 6}	{95, 5}	{97.5, 8}	{100, 8}	{102.5, 8}	{105, 7}	{107.5, 9}	{110, 11}	{112.5, 10}	{115, 8}	{117.5, 11}	{120, 10}	{122.5, 10}	{125, 12}	{127.5, 11}	{130, 11}	{132.5, 8}	{135, 8}	{137.5, 7}	{140, 8}	{142.5, 6}	{145, 7}	{147.5, 7}	{150, 10}	{152.5, 6}	{155, 3}	{157.5, 6}	{160, 5}	{162.5, 4}	{165, 3}	{167.5, 5}	{170, 5}	{172.5, 7}	{175, 10}	{177.5, 11}	{180, 12}	{182.5, 13}	{185, 11}	{187.5, 12}	{190, 14}	{192.5, 10}	{195, 8}	{197.5, 8}	{200, 7}	{202.5, 8}	{205, 15}	{207.5, 16}	{210, 13}	{212.5, 11}	{215, 11}	{217.5, 12}	{220, 10}	{222.5, 12}	{225, 9}	{227.5, 7}	{230, 6}	{232.5, 10}	{235, 9}	{237.5, 9}	{240, 8}	{242.5, 8}	{245, 6}	{247.5, 7}	{250, 8}	{}	{0, 10}	{2.5, 11}	{5, 8}	{7.5, 7}	{10, 9}	{12.5, 9}	{15, 9}	{17.5, 10}	{20, 8}	{22.5, 10}	{25, 14}	{27.5, 15}	{30, 11}	{32.5, 11}	{35, 13}	{37.5, 10}	{40, 11}	{42.5, 8}	{45, 7}	{47.5, 6}	{50, 9}	{52.5, 7}	{55, 10}	{57.5, 10}	{60, 7}	{62.5, 9}	{65, 10}	{67.5, 6}	{70, 8}	{72.5, 8}	{75, 7}	{77.5, 4}	{80, 3}	{82.5, 3}	{85, 5}	{87.5, 8}	{90, 10}	{92.5, 10}	{95, 8}	{97.5, 6}	{100, 8}	{102.5, 5}	{105, 6}	{107.5, 10}	{110, 9}	{112.5, 8}	{115, 10}	{117.5, 11}	{120, 14}	{122.5, 13}	{125, 13}	{127.5, 12}	{130, 10}	{132.5, 11}	{135, 10}	{137.5, 8}	{140, 7}	{142.5, 7}	{145, 6}	{147.5, 6}	{150, 7}	{152.5, 5}	{155, 8}	{157.5, 9}	{160, 9}	{162.5, 8}	{165, 6}	{167.5, 6}	{170, 11}	{172.5, 10}	{175, 7}	{177.5, 6}	{180, 7}	{182.5, 7}	{185, 6}	{187.5, 7}	{190, 5}	{192.5, 4}	{195, 5}	{197.5, 5}	{200, 6}	{202.5, 6}	{205, 8}	{207.5, 4}	{210, 5}	{212.5, 8}	{215, 8}	{217.5, 14}	{220, 17}	{222.5, 19}	{225, 17}	{227.5, 18}	{230, 16}	{232.5, 13}	{235, 13}	{237.5, 11}	{240, 7}	{242.5, 5}	{245, 6}	{247.5, 5}	{250, 7}	{}	{0, 10}	{2.5, 6}	{5, 8}	{7.5, 8}	{10, 8}	{12.5, 9}	{15, 9}	{17.5, 9}	{20, 11}	{22.5, 7}	{25, 9}	{27.5, 11}	{30, 9}	{32.5, 10}	{35, 11}	{37.5, 12}	{40, 11}	{42.5, 14}	{45, 16}	{47.5, 17}	{50, 18}	{52.5, 18}	{55, 13}	{57.5, 12}	{60, 10}	{62.5, 11}	{65, 6}	{67.5, 8}	{70, 11}	{72.5, 12}	{75, 10}	{77.5, 9}	{80, 10}	{82.5, 11}	{85, 11}	{87.5, 10}	{90, 10}	{92.5, 8}	{95, 8}	{97.5, 7}	{100, 7}	{102.5, 10}	{105, 7}	{107.5, 9}	{110, 7}	{112.5, 5}	{115, 6}	{117.5, 5}	{120, 9}	{122.5, 7}	{125, 7}	{127.5, 6}	{130, 9}	{132.5, 10}	{135, 6}	{137.5, 7}	{140, 4}	{142.5, 7}	{145, 6}	{147.5, 6}	{150, 8}	{152.5, 8}	{155, 10}	{157.5, 10}	{160, 11}	{162.5, 11}	{165, 12}	{167.5, 9}	{170, 10}	{172.5, 14}	{175, 11}	{177.5, 10}	{180, 15}	{182.5, 13}	{185, 17}	{187.5, 13}	{190, 11}	{192.5, 10}	{195, 9}	{197.5, 8}	{200, 8}	{202.5, 7}	{205, 7}	{207.5, 7}	{210, 8}	{212.5, 9}	{215, 9}	{217.5, 9}	{220, 10}	{222.5, 10}	{225, 11}	{227.5, 9}	{230, 9}	{232.5, 8}	{235, 10}	{237.5, 11}	{240, 11}	{242.5, 11}	{245, 14}	{247.5, 11}	{250, 12}	{}	{0, 10}	{2.5, 11}	{5, 9}	{7.5, 12}	{10, 14}	{12.5, 9}	{15, 6}	{17.5, 7}	{20, 8}	{22.5, 8}	{25, 7}	{27.5, 9}	{30, 13}	{32.5, 9}	{35, 8}	{37.5, 9}	{40, 7}	{42.5, 13}	{45, 12}	{47.5, 10}	{50, 9}	{52.5, 11}	{55, 8}	{57.5, 6}	{60, 7}	{62.5, 13}	{65, 13}	{67.5, 15}	{70, 13}	{72.5, 11}	{75, 12}	{77.5, 8}	{80, 6}	{82.5, 8}	{85, 9}	{87.5, 8}	{90, 9}	{92.5, 12}	{95, 14}	{97.5, 14}	{100, 12}	{102.5, 10}	{105, 8}	{107.5, 10}	{110, 8}	{112.5, 8}	{115, 7}	{117.5, 8}	{120, 9}	{122.5, 8}	{125, 10}	{127.5, 13}	{130, 10}	{132.5, 13}	{135, 11}	{137.5, 12}	{140, 10}	{142.5, 10}	{145, 17}	{147.5, 17}	{150, 17}	{152.5, 13}	{155, 11}	{157.5, 11}	{160, 11}	{162.5, 10}	{165, 11}	{167.5, 11}	{170, 12}	{172.5, 8}	{175, 8}	{177.5, 7}	{180, 8}	{182.5, 13}	{185, 12}	{187.5, 12}	{190, 9}	{192.5, 8}	{195, 10}	{197.5, 9}	{200, 13}	{202.5, 13}	{205, 15}	{207.5, 13}	{210, 13}	{212.5, 11}	{215, 12}	{217.5, 12}	{220, 8}	{222.5, 8}	{225, 7}	{227.5, 11}	{230, 9}	{232.5, 12}	{235, 10}	{237.5, 10}	{240, 11}	{242.5, 13}	{245, 12}	{247.5, 10}	{250, 9}	{}	{0, 10}	{2.5, 12}	{5, 9}	{7.5, 10}	{10, 6}	{12.5, 9}	{15, 8}	{17.5, 9}	{20, 10}	{22.5, 10}	{25, 9}	{27.5, 12}	{30, 10}	{32.5, 9}	{35, 10}	{37.5, 7}	{40, 6}	{42.5, 6}	{45, 5}	{47.5, 9}	{50, 7}	{52.5, 7}	{55, 9}	{57.5, 10}	{60, 10}	{62.5, 12}	{65, 10}	{67.5, 10}	{70, 14}	{72.5, 11}	{75, 10}	{77.5, 8}	{80, 9}	{82.5, 7}	{85, 8}	{87.5, 12}	{90, 11}	{92.5, 10}	{95, 12}	{97.5, 7}	{100, 4}	{102.5, 7}	{105, 6}	{107.5, 6}	{110, 6}	{112.5, 8}	{115, 10}	{117.5, 8}	{120, 7}	{122.5, 8}	{125, 9}	{127.5, 8}	{130, 7}	{132.5, 7}	{135, 7}	{137.5, 7}	{140, 7}	{142.5, 9}	{145, 9}	{147.5, 13}	{150, 13}	{152.5, 9}	{155, 9}	{157.5, 9}	{160, 10}	{162.5, 10}	{165, 8}	{167.5, 7}	{170, 9}	{172.5, 9}	{175, 9}	{177.5, 8}	{180, 8}	{182.5, 6}	{185, 4}	{187.5, 3}	{190, 3}	{192.5, 3}	{195, 2}	{197.5, 6}	{200, 6}	{202.5, 7}	{205, 9}	{207.5, 9}	{210, 9}	{212.5, 15}	{215, 13}	{217.5, 12}	{220, 14}	{222.5, 14}	{225, 13}	{227.5, 13}	{230, 11}	{232.5, 8}	{235, 7}	{237.5, 6}	{240, 8}	{242.5, 12}	{245, 13}	{247.5, 10}	{250, 10}	{}	{0, 10}	{2.5, 8}	{5, 8}	{7.5, 12}	{10, 9}	{12.5, 7}	{15, 6}	{17.5, 5}	{20, 9}	{22.5, 12}	{25, 11}	{27.5, 13}	{30, 14}	{32.5, 13}	{35, 13}	{37.5, 14}	{40, 10}	{42.5, 9}	{45, 6}	{47.5, 6}	{50, 10}	{52.5, 9}	{55, 9}	{57.5, 9}	{60, 10}	{62.5, 13}	{65, 8}	{67.5, 10}	{70, 10}	{72.5, 9}	{75, 10}	{77.5, 9}	{80, 12}	{82.5, 11}	{85, 13}	{87.5, 9}	{90, 10}	{92.5, 13}	{95, 13}	{97.5, 13}	{100, 15}	{102.5, 16}	{105, 13}	{107.5, 13}	{110, 13}	{112.5, 15}	{115, 14}	{117.5, 16}	{120, 13}	{122.5, 11}	{125, 11}	{127.5, 9}	{130, 7}	{132.5, 9}	{135, 10}	{137.5, 11}	{140, 10}	{142.5, 10}	{145, 9}	{147.5, 8}	{150, 6}	{152.5, 6}	{155, 8}	{157.5, 7}	{160, 6}	{162.5, 7}	{165, 6}	{167.5, 6}	{170, 10}	{172.5, 12}	{175, 10}	{177.5, 11}	{180, 10}	{182.5, 7}	{185, 9}	{187.5, 4}	{190, 3}	{192.5, 4}	{195, 4}	{197.5, 4}	{200, 4}	{202.5, 7}	{205, 5}	{207.5, 9}	{210, 7}	{212.5, 7}	{215, 8}	{217.5, 9}	{220, 6}	{222.5, 7}	{225, 6}	{227.5, 5}	{230, 5}	{232.5, 6}	{235, 9}	{237.5, 10}	{240, 10}	{242.5, 9}	{245, 9}	{247.5, 7}	{250, 7}	{}	{0, 10}	{2.5, 11}	{5, 10}	{7.5, 8}	{10, 8}	{12.5, 3}	{15, 4}	{17.5, 7}	{20, 8}	{22.5, 7}	{25, 6}	{27.5, 8}	{30, 6}	{32.5, 6}	{35, 5}	{37.5, 4}	{40, 4}	{42.5, 3}	{45, 6}	{47.5, 7}	{50, 11}	{52.5, 8}	{55, 12}	{57.5, 14}	{60, 16}	{62.5, 17}	{65, 16}	{67.5, 18}	{70, 17}	{72.5, 10}	{75, 8}	{77.5, 7}	{80, 9}	{82.5, 8}	{85, 9}	{87.5, 9}	{90, 8}	{92.5, 8}	{95, 7}	{97.5, 5}	{100, 5}	{102.5, 6}	{105, 8}	{107.5, 13}	{110, 12}	{112.5, 12}	{115, 12}	{117.5, 13}	{120, 14}	{122.5, 15}	{125, 12}	{127.5, 11}	{130, 11}	{132.5, 10}	{135, 9}	{137.5, 12}	{140, 9}	{142.5, 10}	{145, 11}	{147.5, 7}	{150, 7}	{152.5, 8}	{155, 7}	{157.5, 7}	{160, 8}	{162.5, 7}	{165, 11}	{167.5, 8}	{170, 10}	{172.5, 8}	{175, 7}	{177.5, 4}	{180, 4}	{182.5, 6}	{185, 10}	{187.5, 10}	{190, 8}	{192.5, 5}	{195, 4}	{197.5, 10}	{200, 10}	{202.5, 11}	{205, 11}	{207.5, 10}	{210, 11}	{212.5, 11}	{215, 10}	{217.5, 11}	{220, 11}	{222.5, 10}	{225, 14}	{227.5, 12}	{230, 13}	{232.5, 13}	{235, 14}	{237.5, 15}	{240, 15}	{242.5, 17}	{245, 16}	{247.5, 15}	{250, 14}	{}	{0, 10}	{2.5, 12}	{5, 11}	{7.5, 11}	{10, 15}	{12.5, 15}	{15, 17}	{17.5, 18}	{20, 15}	{22.5, 13}	{25, 10}	{27.5, 9}	{30, 10}	{32.5, 10}	{35, 11}	{37.5, 13}	{40, 11}	{42.5, 13}	{45, 12}	{47.5, 12}	{50, 10}	{52.5, 8}	{55, 10}	{57.5, 12}	{60, 16}	{62.5, 14}	{65, 10}	{67.5, 10}	{70, 10}	{72.5, 11}	{75, 14}	{77.5, 13}	{80, 8}	{82.5, 9}	{85, 11}	{87.5, 16}	{90, 17}	{92.5, 12}	{95, 13}	{97.5, 12}	{100, 13}	{102.5, 14}	{105, 16}	{107.5, 16}	{110, 18}	{112.5, 14}	{115, 14}	{117.5, 16}	{120, 14}	{122.5, 12}	{125, 13}	{127.5, 12}	{130, 12}	{132.5, 13}	{135, 17}	{137.5, 17}	{140, 14}	{142.5, 12}	{145, 11}	{147.5, 11}	{150, 12}	{152.5, 11}	{155, 10}	{157.5, 10}	{160, 11}	{162.5, 12}	{165, 13}	{167.5, 8}	{170, 8}	{172.5, 5}	{175, 6}	{177.5, 6}	{180, 6}	{182.5, 6}	{185, 6}	{187.5, 8}	{190, 8}	{192.5, 10}	{195, 11}	{197.5, 11}	{200, 8}	{202.5, 10}	{205, 8}	{207.5, 13}	{210, 14}	{212.5, 12}	{215, 17}	{217.5, 14}	{220, 14}	{222.5, 15}	{225, 16}	{227.5, 9}	{230, 9}	{232.5, 9}	{235, 11}	{237.5, 12}	{240, 12}	{242.5, 14}	{245, 14}	{247.5, 12}	{250, 11}	{}	{0, 10}	{2.5, 10}	{5, 8}	{7.5, 10}	{10, 10}	{12.5, 12}	{15, 10}	{17.5, 9}	{20, 12}	{22.5, 12}	{25, 10}	{27.5, 9}	{30, 11}	{32.5, 10}	{35, 10}	{37.5, 13}	{40, 12}	{42.5, 11}	{45, 11}	{47.5, 11}	{50, 10}	{52.5, 10}	{55, 10}	{57.5, 7}	{60, 8}	{62.5, 7}	{65, 9}	{67.5, 10}	{70, 11}	{72.5, 10}	{75, 10}	{77.5, 12}	{80, 14}	{82.5, 16}	{85, 17}	{87.5, 17}	{90, 15}	{92.5, 14}	{95, 14}	{97.5, 14}	{100, 16}	{102.5, 12}	{105, 7}	{107.5, 7}	{110, 14}	{112.5, 15}	{115, 16}	{117.5, 11}	{120, 12}	{122.5, 11}	{125, 9}	{127.5, 9}	{130, 12}	{132.5, 12}	{135, 9}	{137.5, 9}	{140, 8}	{142.5, 8}	{145, 8}	{147.5, 8}	{150, 7}	{152.5, 7}	{155, 9}	{157.5, 11}	{160, 10}	{162.5, 11}	{165, 12}	{167.5, 12}	{170, 16}	{172.5, 13}	{175, 13}	{177.5, 7}	{180, 6}	{182.5, 2}	{185, 4}	{187.5, 6}	{190, 6}	{192.5, 8}	{195, 9}	{197.5, 6}	{200, 5}	{202.5, 5}	{205, 6}	{207.5, 9}	{210, 8}	{212.5, 9}	{215, 10}	{217.5, 9}	{220, 9}	{222.5, 10}	{225, 10}	{227.5, 8}	{230, 6}	{232.5, 7}	{235, 6}	{237.5, 5}	{240, 4}	{242.5, 5}	{245, 4}	{247.5, 8}	{250, 7}	{}	{0, 10}	{2.5, 10}	{5, 10}	{7.5, 10}	{10, 8}	{12.5, 11}	{15, 13}	{17.5, 14}	{20, 12}	{22.5, 15}	{25, 15}	{27.5, 15}	{30, 13}	{32.5, 10}	{35, 5}	{37.5, 8}	{40, 6}	{42.5, 4}	{45, 7}	{47.5, 7}	{50, 5}	{52.5, 5}	{55, 7}	{57.5, 6}	{60, 7}	{62.5, 8}	{65, 8}	{67.5, 7}	{70, 6}	{72.5, 7}	{75, 4}	{77.5, 9}	{80, 11}	{82.5, 12}	{85, 11}	{87.5, 7}	{90, 6}	{92.5, 7}	{95, 6}	{97.5, 5}	{100, 4}	{102.5, 6}	{105, 6}	{107.5, 6}	{110, 6}	{112.5, 5}	{115, 6}	{117.5, 6}	{120, 11}	{122.5, 11}	{125, 14}	{127.5, 14}	{130, 11}	{132.5, 9}	{135, 6}	{137.5, 7}	{140, 8}	{142.5, 10}	{145, 11}	{147.5, 12}	{150, 9}	{152.5, 8}	{155, 10}	{157.5, 8}	{160, 7}	{162.5, 10}	{165, 11}	{167.5, 12}	{170, 14}	{172.5, 15}	{175, 15}	{177.5, 13}	{180, 12}	{182.5, 10}	{185, 8}	{187.5, 8}	{190, 5}	{192.5, 5}	{195, 7}	{197.5, 8}	{200, 7}	{202.5, 6}	{205, 5}	{207.5, 6}	{210, 7}	{212.5, 8}	{215, 6}	{217.5, 8}	{220, 12}	{222.5, 11}	{225, 11}	{227.5, 14}	{230, 13}	{232.5, 14}	{235, 11}	{237.5, 11}	{240, 12}	{242.5, 15}	{245, 10}	{247.5, 10}	{250, 9}	{}	{0, 10}	{2.5, 9}	{5, 9}	{7.5, 10}	{10, 8}	{12.5, 8}	{15, 8}	{17.5, 6}	{20, 8}	{22.5, 8}	{25, 8}	{27.5, 10}	{30, 8}	{32.5, 11}	{35, 11}	{37.5, 10}	{40, 11}	{42.5, 10}	{45, 12}	{47.5, 10}	{50, 9}	{52.5, 10}	{55, 10}	{57.5, 7}	{60, 11}	{62.5, 8}	{65, 8}	{67.5, 5}	{70, 6}	{72.5, 6}	{75, 4}	{77.5, 5}	{80, 6}	{82.5, 7}	{85, 9}	{87.5, 12}	{90, 11}	{92.5, 10}	{95, 12}	{97.5, 15}	{100, 15}	{102.5, 18}	{105, 14}	{107.5, 13}	{110, 12}	{112.5, 9}	{115, 10}	{117.5, 8}	{120, 8}	{122.5, 10}	{125, 9}	{127.5, 7}	{130, 10}	{132.5, 10}	{135, 9}	{137.5, 12}	{140, 11}	{142.5, 12}	{145, 9}	{147.5, 6}	{150, 7}	{152.5, 7}	{155, 10}	{157.5, 9}	{160, 11}	{162.5, 7}	{165, 8}	{167.5, 9}	{170, 9}	{172.5, 11}	{175, 12}	{177.5, 12}	{180, 12}	{182.5, 12}	{185, 10}	{187.5, 10}	{190, 13}	{192.5, 11}	{195, 6}	{197.5, 3}	{200, 5}	{202.5, 6}	{205, 6}	{207.5, 8}	{210, 7}	{212.5, 5}	{215, 10}	{217.5, 6}	{220, 8}	{222.5, 8}	{225, 9}	{227.5, 10}	{230, 9}	{232.5, 13}	{235, 13}	{237.5, 17}	{240, 16}	{242.5, 19}	{245, 14}	{247.5, 13}	{250, 11}	{}	{0, 10}	{2.5, 10}	{5, 11}	{7.5, 12}	{10, 13}	{12.5, 14}	{15, 13}	{17.5, 15}	{20, 13}	{22.5, 16}	{25, 14}	{27.5, 16}	{30, 18}	{32.5, 17}	{35, 16}	{37.5, 13}	{40, 14}	{42.5, 14}	{45, 14}	{47.5, 16}	{50, 15}	{52.5, 16}	{55, 14}	{57.5, 9}	{60, 7}	{62.5, 10}	{65, 9}	{67.5, 8}	{70, 11}	{72.5, 13}	{75, 12}	{77.5, 9}	{80, 10}	{82.5, 13}	{85, 10}	{87.5, 9}	{90, 9}	{92.5, 11}	{95, 13}	{97.5, 13}	{100, 12}	{102.5, 15}	{105, 13}	{107.5, 14}	{110, 14}	{112.5, 13}	{115, 10}	{117.5, 8}	{120, 6}	{122.5, 6}	{125, 8}	{127.5, 8}	{130, 10}	{132.5, 11}	{135, 11}	{137.5, 11}	{140, 11}	{142.5, 15}	{145, 11}	{147.5, 10}	{150, 9}	{152.5, 8}	{155, 9}	{157.5, 10}	{160, 10}	{162.5, 7}	{165, 10}	{167.5, 9}	{170, 9}	{172.5, 9}	{175, 10}	{177.5, 10}	{180, 10}	{182.5, 11}	{185, 12}	{187.5, 13}	{190, 13}	{192.5, 13}	{195, 8}	{197.5, 13}	{200, 14}	{202.5, 15}	{205, 14}	{207.5, 15}	{210, 17}	{212.5, 14}	{215, 15}	{217.5, 12}	{220, 14}	{222.5, 8}	{225, 12}	{227.5, 14}	{230, 14}	{232.5, 12}	{235, 10}	{237.5, 11}	{240, 15}	{242.5, 10}	{245, 14}	{247.5, 12}	{250, 10}	{}	{0, 10}	{2.5, 11}	{5, 12}	{7.5, 10}	{10, 12}	{12.5, 13}	{15, 12}	{17.5, 12}	{20, 12}	{22.5, 12}	{25, 11}	{27.5, 11}	{30, 13}	{32.5, 15}	{35, 15}	{37.5, 14}	{40, 13}	{42.5, 11}	{45, 12}	{47.5, 13}	{50, 11}	{52.5, 10}	{55, 10}	{57.5, 8}	{60, 9}	{62.5, 11}	{65, 10}	{67.5, 9}	{70, 12}	{72.5, 11}	{75, 7}	{77.5, 10}	{80, 10}	{82.5, 11}	{85, 13}	{87.5, 12}	{90, 12}	{92.5, 11}	{95, 15}	{97.5, 15}	{100, 12}	{102.5, 14}	{105, 11}	{107.5, 9}	{110, 13}	{112.5, 12}	{115, 10}	{117.5, 10}	{120, 8}	{122.5, 7}	{125, 11}	{127.5, 11}	{130, 13}	{132.5, 11}	{135, 7}	{137.5, 10}	{140, 9}	{142.5, 10}	{145, 8}	{147.5, 8}	{150, 5}	{152.5, 7}	{155, 10}	{157.5, 11}	{160, 11}	{162.5, 11}	{165, 11}	{167.5, 9}	{170, 10}	{172.5, 8}	{175, 10}	{177.5, 12}	{180, 13}	{182.5, 11}	{185, 6}	{187.5, 6}	{190, 6}	{192.5, 7}	{195, 8}	{197.5, 10}	{200, 12}	{202.5, 15}	{205, 9}	{207.5, 9}	{210, 10}	{212.5, 11}	{215, 11}	{217.5, 8}	{220, 8}	{222.5, 6}	{225, 6}	{227.5, 6}	{230, 7}	{232.5, 8}	{235, 9}	{237.5, 10}	{240, 14}	{242.5, 9}	{245, 7}	{247.5, 8}	{250, 12}	{}	{0, 10}	{2.5, 8}	{5, 6}	{7.5, 9}	{10, 8}	{12.5, 8}	{15, 10}	{17.5, 10}	{20, 12}	{22.5, 14}	{25, 12}	{27.5, 14}	{30, 13}	{32.5, 11}	{35, 7}	{37.5, 7}	{40, 11}	{42.5, 11}	{45, 10}	{47.5, 11}	{50, 7}	{52.5, 7}	{55, 8}	{57.5, 10}	{60, 10}	{62.5, 10}	{65, 12}	{67.5, 12}	{70, 10}	{72.5, 11}	{75, 13}	{77.5, 10}	{80, 11}	{82.5, 5}	{85, 4}	{87.5, 5}	{90, 9}	{92.5, 9}	{95, 8}	{97.5, 7}	{100, 9}	{102.5, 10}	{105, 10}	{107.5, 9}	{110, 8}	{112.5, 10}	{115, 10}	{117.5, 9}	{120, 12}	{122.5, 13}	{125, 13}	{127.5, 12}	{130, 11}	{132.5, 13}	{135, 13}	{137.5, 15}	{140, 16}	{142.5, 15}	{145, 15}	{147.5, 15}	{150, 16}	{152.5, 15}	{155, 11}	{157.5, 12}	{160, 15}	{162.5, 15}	{165, 12}	{167.5, 9}	{170, 10}	{172.5, 10}	{175, 9}	{177.5, 12}	{180, 12}	{182.5, 13}	{185, 10}	{187.5, 11}	{190, 10}	{192.5, 9}	{195, 11}	{197.5, 12}	{200, 11}	{202.5, 13}	{205, 12}	{207.5, 12}	{210, 14}	{212.5, 12}	{215, 10}	{217.5, 9}	{220, 11}	{222.5, 9}	{225, 11}	{227.5, 13}	{230, 11}	{232.5, 9}	{235, 8}	{237.5, 11}	{240, 10}	{242.5, 14}	{245, 14}	{247.5, 11}	{250, 12}	{}	{0, 10}	{2.5, 12}
[truncated: 9,832,754 more chars]
