# Supplementary material for: Experimental Design for Stochastic Models of Nonlinear Signaling Pathways Using an Interval-Wise Linear Noise Approximation and State Estimation
Source: PLoS One. 2016 Sep 1;11(9):e0159902. doi: 10.1371/journal.pone.0159902 (PMC5008843; doi:10.1371/journal.pone.0159902)
Supplement: S1 File — (TGZ) [file pone.0159902.s009.tgz › Online_SI/data/scanx01.txt]

{0, 10}	{0.1, 9}	{0.2, 9}	{0.3, 9}	{0.4, 8}	{0.5, 7}	{0.6, 7}	{0.7, 7}	{0.8, 7}	{0.9, 8}	{1, 8}	{1.1, 8}	{1.2, 8}	{1.3, 8}	{1.4, 8}	{1.5, 8}	{1.6, 8}	{1.7, 8}	{1.8, 8}	{1.9, 8}	{2, 8}	{2.1, 8}	{2.2, 8}	{2.3, 8}	{2.4, 8}	{2.5, 8}	{2.6, 8}	{2.7, 8}	{2.8, 8}	{2.9, 8}	{3, 9}	{3.1, 9}	{3.2, 9}	{3.3, 9}	{3.4, 9}	{3.5, 9}	{3.6, 9}	{3.7, 9}	{3.8, 9}	{3.9, 9}	{4, 9}	{4.1, 9}	{4.2, 11}	{4.3, 11}	{4.4, 11}	{4.5, 11}	{4.6, 11}	{4.7, 11}	{4.8, 11}	{4.9, 11}	{5, 11}	{5.1, 11}	{5.2, 11}	{5.3, 11}	{5.4, 11}	{5.5, 11}	{5.6, 11}	{5.7, 11}	{5.8, 11}	{5.9, 11}	{6, 11}	{6.1, 12}	{6.2, 12}	{6.3, 12}	{6.4, 12}	{6.5, 12}	{6.6, 12}	{6.7, 12}	{6.8, 12}	{6.9, 12}	{7, 12}	{7.1, 12}	{7.2, 12}	{7.3, 12}	{7.4, 12}	{7.5, 13}	{7.6, 13}	{7.7, 13}	{7.8, 13}	{7.9, 13}	{8, 13}	{8.1, 13}	{8.2, 13}	{8.3, 13}	{8.4, 13}	{8.5, 13}	{8.6, 13}	{8.7, 13}	{8.8, 13}	{8.9, 13}	{9, 13}	{9.1, 13}	{9.2, 12}	{9.3, 12}	{9.4, 12}	{9.5, 12}	{9.6, 12}	{9.7, 12}	{9.8, 12}	{9.9, 13}	{10, 12}	{}	{0, 10}	{0.1, 10}	{0.2, 10}	{0.3, 10}	{0.4, 10}	{0.5, 9}	{0.6, 9}	{0.7, 9}	{0.8, 9}	{0.9, 9}	{1, 9}	{1.1, 10}	{1.2, 11}	{1.3, 11}	{1.4, 10}	{1.5, 10}	{1.6, 9}	{1.7, 9}	{1.8, 10}	{1.9, 10}	{2, 10}	{2.1, 10}	{2.2, 10}	{2.3, 10}	{2.4, 10}	{2.5, 9}	{2.6, 9}	{2.7, 9}	{2.8, 9}	{2.9, 8}	{3, 9}	{3.1, 9}	{3.2, 9}	{3.3, 9}	{3.4, 9}	{3.5, 9}	{3.6, 8}	{3.7, 8}	{3.8, 8}	{3.9, 8}	{4, 8}	{4.1, 8}	{4.2, 8}	{4.3, 8}	{4.4, 8}	{4.5, 9}	{4.6, 8}	{4.7, 9}	{4.8, 9}	{4.9, 9}	{5, 9}	{5.1, 9}	{5.2, 9}	{5.3, 9}	{5.4, 9}	{5.5, 9}	{5.6, 9}	{5.7, 9}	{5.8, 9}	{5.9, 9}	{6, 9}	{6.1, 9}	{6.2, 9}	{6.3, 8}	{6.4, 8}	{6.5, 8}	{6.6, 8}	{6.7, 8}	{6.8, 8}	{6.9, 8}	{7, 7}	{7.1, 7}	{7.2, 7}	{7.3, 7}	{7.4, 7}	{7.5, 7}	{7.6, 6}	{7.7, 6}	{7.8, 5}	{7.9, 5}	{8, 5}	{8.1, 5}	{8.2, 5}	{8.3, 6}	{8.4, 6}	{8.5, 6}	{8.6, 6}	{8.7, 6}	{8.8, 6}	{8.9, 6}	{9, 6}	{9.1, 7}	{9.2, 7}	{9.3, 6}	{9.4, 6}	{9.5, 6}	{9.6, 7}	{9.7, 7}	{9.8, 7}	{9.9, 7}	{10, 7}	{}	{0, 10}	{0.1, 11}	{0.2, 11}	{0.3, 11}	{0.4, 12}	{0.5, 12}	{0.6, 13}	{0.7, 13}	{0.8, 13}	{0.9, 14}	{1, 15}	{1.1, 15}	{1.2, 16}	{1.3, 15}	{1.4, 15}	{1.5, 15}	{1.6, 15}	{1.7, 15}	{1.8, 15}	{1.9, 15}	{2, 15}	{2.1, 15}	{2.2, 15}	{2.3, 16}	{2.4, 16}	{2.5, 16}	{2.6, 16}	{2.7, 17}	{2.8, 16}	{2.9, 15}	{3, 14}	{3.1, 13}	{3.2, 12}	{3.3, 12}	{3.4, 13}	{3.5, 14}	{3.6, 14}	{3.7, 14}	{3.8, 14}	{3.9, 14}	{4, 14}	{4.1, 14}	{4.2, 14}	{4.3, 14}	{4.4, 14}	{4.5, 14}	{4.6, 14}	{4.7, 14}	{4.8, 14}	{4.9, 14}	{5, 13}	{5.1, 13}	{5.2, 13}	{5.3, 13}	{5.4, 13}	{5.5, 13}	{5.6, 13}	{5.7, 13}	{5.8, 13}	{5.9, 13}	{6, 12}	{6.1, 12}	{6.2, 12}	{6.3, 12}	{6.4, 12}	{6.5, 12}	{6.6, 12}	{6.7, 12}	{6.8, 13}	{6.9, 13}	{7, 13}	{7.1, 13}	{7.2, 13}	{7.3, 13}	{7.4, 13}	{7.5, 12}	{7.6, 11}	{7.7, 11}	{7.8, 11}	{7.9, 10}	{8, 10}	{8.1, 10}	{8.2, 10}	{8.3, 10}	{8.4, 10}	{8.5, 10}	{8.6, 10}	{8.7, 10}	{8.8, 10}	{8.9, 10}	{9, 10}	{9.1, 10}	{9.2, 10}	{9.3, 10}	{9.4, 10}	{9.5, 10}	{9.6, 11}	{9.7, 11}	{9.8, 11}	{9.9, 11}	{10, 11}	{}	{0, 10}	{0.1, 10}	{0.2, 10}	{0.3, 10}	{0.4, 9}	{0.5, 8}	{0.6, 8}	{0.7, 8}	{0.8, 8}	{0.9, 9}	{1, 9}	{1.1, 9}	{1.2, 9}	{1.3, 9}	{1.4, 9}	{1.5, 9}	{1.6, 9}	{1.7, 9}	{1.8, 9}	{1.9, 10}	{2, 10}	{2.1, 10}	{2.2, 10}	{2.3, 10}	{2.4, 10}	{2.5, 10}	{2.6, 10}	{2.7, 10}	{2.8, 10}	{2.9, 10}	{3, 10}	{3.1, 10}	{3.2, 10}	{3.3, 10}	{3.4, 10}	{3.5, 10}	{3.6, 10}	{3.7, 10}	{3.8, 10}	{3.9, 10}	{4, 10}	{4.1, 10}	{4.2, 10}	{4.3, 11}	{4.4, 11}	{4.5, 11}	{4.6, 11}	{4.7, 12}	{4.8, 12}	{4.9, 13}	{5, 12}	{5.1, 13}	{5.2, 13}	{5.3, 13}	{5.4, 13}	{5.5, 13}	{5.6, 13}	{5.7, 12}	{5.8, 12}	{5.9, 12}	{6, 12}	{6.1, 12}	{6.2, 12}	{6.3, 12}	{6.4, 12}	{6.5, 12}	{6.6, 12}	{6.7, 12}	{6.8, 12}	{6.9, 12}	{7, 12}	{7.1, 12}	{7.2, 12}	{7.3, 12}	{7.4, 12}	{7.5, 12}	{7.6, 12}	{7.7, 12}	{7.8, 12}	{7.9, 12}	{8, 12}	{8.1, 12}	{8.2, 12}	{8.3, 12}	{8.4, 12}	{8.5, 11}	{8.6, 11}	{8.7, 11}	{8.8, 10}	{8.9, 10}	{9, 10}	{9.1, 12}	{9.2, 11}	{9.3, 11}	{9.4, 11}	{9.5, 11}	{9.6, 11}	{9.7, 11}	{9.8, 11}	{9.9, 11}	{10, 11}	{}	{0, 10}	{0.1, 10}	{0.2, 10}	{0.3, 9}	{0.4, 9}	{0.5, 9}	{0.6, 9}	{0.7, 9}	{0.8, 9}	{0.9, 10}	{1, 10}	{1.1, 10}	{1.2, 10}	{1.3, 10}	{1.4, 10}	{1.5, 10}	{1.6, 10}	{1.7, 10}	{1.8, 9}	{1.9, 9}	{2, 9}	{2.1, 9}	{2.2, 9}	{2.3, 9}	{2.4, 9}	{2.5, 9}	{2.6, 9}	{2.7, 9}	{2.8, 9}	{2.9, 9}	{3, 9}	{3.1, 10}	{3.2, 10}	{3.3, 10}	{3.4, 10}	{3.5, 10}	{3.6, 10}	{3.7, 10}	{3.8, 10}	{3.9, 11}	{4, 11}	{4.1, 11}	{4.2, 11}	{4.3, 11}	{4.4, 11}	{4.5, 10}	{4.6, 9}	{4.7, 10}	{4.8, 10}	{4.9, 10}	{5, 10}	{5.1, 10}	{5.2, 10}	{5.3, 10}	{5.4, 10}	{5.5, 10}	{5.6, 10}	{5.7, 10}	{5.8, 10}	{5.9, 11}	{6, 12}	{6.1, 12}	{6.2, 12}	{6.3, 12}	{6.4, 12}	{6.5, 12}	{6.6, 12}	{6.7, 12}	{6.8, 11}	{6.9, 11}	{7, 11}	{7.1, 11}	{7.2, 11}	{7.3, 12}	{7.4, 12}	{7.5, 12}	{7.6, 12}	{7.7, 12}	{7.8, 12}	{7.9, 12}	{8, 12}	{8.1, 12}	{8.2, 12}	{8.3, 12}	{8.4, 12}	{8.5, 12}	{8.6, 11}	{8.7, 11}	{8.8, 11}	{8.9, 11}	{9, 11}	{9.1, 11}	{9.2, 10}	{9.3, 11}	{9.4, 11}	{9.5, 11}	{9.6, 11}	{9.7, 11}	{9.8, 11}	{9.9, 11}	{10, 11}	{}	{0, 10}	{0.1, 9}	{0.2, 9}	{0.3, 9}	{0.4, 10}	{0.5, 11}	{0.6, 11}	{0.7, 11}	{0.8, 11}	{0.9, 11}	{1, 11}	{1.1, 11}	{1.2, 11}	{1.3, 11}	{1.4, 11}	{1.5, 11}	{1.6, 10}	{1.7, 10}	{1.8, 10}	{1.9, 11}	{2, 11}	{2.1, 11}	{2.2, 11}	{2.3, 11}	{2.4, 11}	{2.5, 11}	{2.6, 12}	{2.7, 11}	{2.8, 11}	{2.9, 11}	{3, 11}	{3.1, 12}	{3.2, 12}	{3.3, 12}	{3.4, 12}	{3.5, 12}	{3.6, 12}	{3.7, 13}	{3.8, 13}	{3.9, 13}	{4, 13}	{4.1, 13}	{4.2, 14}	{4.3, 14}	{4.4, 14}	{4.5, 14}	{4.6, 14}	{4.7, 15}	{4.8, 15}	{4.9, 15}	{5, 13}	{5.1, 13}	{5.2, 13}	{5.3, 13}	{5.4, 12}	{5.5, 12}	{5.6, 12}	{5.7, 12}	{5.8, 12}	{5.9, 12}	{6, 12}	{6.1, 12}	{6.2, 12}	{6.3, 12}	{6.4, 12}	{6.5, 12}	{6.6, 12}	{6.7, 12}	{6.8, 12}	{6.9, 11}	{7, 11}	{7.1, 11}	{7.2, 11}	{7.3, 11}	{7.4, 11}	{7.5, 11}	{7.6, 11}	{7.7, 11}	{7.8, 11}	{7.9, 11}	{8, 11}	{8.1, 12}	{8.2, 12}	{8.3, 12}	{8.4, 12}	{8.5, 12}	{8.6, 12}	{8.7, 13}	{8.8, 13}	{8.9, 11}	{9, 11}	{9.1, 11}	{9.2, 10}	{9.3, 10}	{9.4, 10}	{9.5, 10}	{9.6, 11}	{9.7, 11}	{9.8, 11}	{9.9, 10}	{10, 10}	{}	{0, 10}	{0.1, 10}	{0.2, 10}	{0.3, 9}	{0.4, 9}	{0.5, 9}	{0.6, 9}	{0.7, 9}	{0.8, 9}	{0.9, 9}	{1, 8}	{1.1, 8}	{1.2, 8}	{1.3, 8}	{1.4, 8}	{1.5, 8}	{1.6, 8}	{1.7, 8}	{1.8, 8}	{1.9, 8}	{2, 8}	{2.1, 8}	{2.2, 8}	{2.3, 8}	{2.4, 8}	{2.5, 8}	{2.6, 8}	{2.7, 8}	{2.8, 8}	{2.9, 8}	{3, 9}	{3.1, 9}	{3.2, 9}	{3.3, 9}	{3.4, 9}	{3.5, 10}	{3.6, 10}	{3.7, 10}	{3.8, 10}	{3.9, 10}	{4, 10}	{4.1, 10}	{4.2, 10}	{4.3, 10}	{4.4, 10}	{4.5, 10}	{4.6, 9}	{4.7, 9}	{4.8, 9}	{4.9, 9}	{5, 9}	{5.1, 9}	{5.2, 9}	{5.3, 8}	{5.4, 9}	{5.5, 10}	{5.6, 9}	{5.7, 9}	{5.8, 9}	{5.9, 9}	{6, 9}	{6.1, 8}	{6.2, 8}	{6.3, 7}	{6.4, 6}	{6.5, 6}	{6.6, 6}	{6.7, 6}	{6.8, 6}	{6.9, 6}	{7, 6}	{7.1, 6}	{7.2, 6}	{7.3, 6}	{7.4, 6}	{7.5, 5}	{7.6, 5}	{7.7, 5}	{7.8, 5}	{7.9, 5}	{8, 5}	{8.1, 5}	{8.2, 5}	{8.3, 5}	{8.4, 5}	{8.5, 5}	{8.6, 5}	{8.7, 5}	{8.8, 5}	{8.9, 5}	{9, 6}	{9.1, 6}	{9.2, 6}	{9.3, 6}	{9.4, 6}	{9.5, 6}	{9.6, 6}	{9.7, 6}	{9.8, 7}	{9.9, 7}	{10, 7}	{}	{0, 10}	{0.1, 10}	{0.2, 11}	{0.3, 10}	{0.4, 10}	{0.5, 10}	{0.6, 10}	{0.7, 10}	{0.8, 10}	{0.9, 10}	{1, 10}	{1.1, 11}	{1.2, 10}	{1.3, 10}	{1.4, 10}	{1.5, 10}	{1.6, 10}	{1.7, 10}	{1.8, 11}	{1.9, 11}	{2, 11}	{2.1, 11}	{2.2, 12}	{2.3, 13}	{2.4, 13}	{2.5, 13}	{2.6, 13}	{2.7, 13}	{2.8, 12}	{2.9, 12}	{3, 12}	{3.1, 12}	{3.2, 12}	{3.3, 13}	{3.4, 13}	{3.5, 13}	{3.6, 12}	{3.7, 12}	{3.8, 13}	{3.9, 12}	{4, 12}	{4.1, 11}	{4.2, 11}	{4.3, 12}	{4.4, 13}	{4.5, 13}	{4.6, 13}	{4.7, 13}	{4.8, 14}	{4.9, 14}	{5, 14}	{5.1, 14}	{5.2, 14}	{5.3, 15}	{5.4, 15}	{5.5, 15}	{5.6, 15}	{5.7, 15}	{5.8, 14}	{5.9, 14}	{6, 14}	{6.1, 14}	{6.2, 14}	{6.3, 14}	{6.4, 14}	{6.5, 14}	{6.6, 13}	{6.7, 14}	{6.8, 13}	{6.9, 13}	{7, 13}	{7.1, 13}	{7.2, 13}	{7.3, 13}	{7.4, 13}	{7.5, 13}	{7.6, 12}	{7.7, 11}	{7.8, 11}	{7.9, 10}	{8, 11}	{8.1, 11}	{8.2, 13}	{8.3, 13}	{8.4, 13}	{8.5, 13}	{8.6, 12}	{8.7, 12}	{8.8, 12}	{8.9, 12}	{9, 11}	{9.1, 11}	{9.2, 11}	{9.3, 11}	{9.4, 11}	{9.5, 11}	{9.6, 10}	{9.7, 10}	{9.8, 10}	{9.9, 10}	{10, 10}	{}	{0, 10}	{0.1, 10}	{0.2, 10}	{0.3, 10}	{0.4, 10}	{0.5, 10}	{0.6, 10}	{0.7, 10}	{0.8, 10}	{0.9, 10}	{1, 10}	{1.1, 10}	{1.2, 10}	{1.3, 10}	{1.4, 10}	{1.5, 10}	{1.6, 10}	{1.7, 10}	{1.8, 10}	{1.9, 10}	{2, 10}	{2.1, 10}	{2.2, 9}	{2.3, 9}	{2.4, 9}	{2.5, 7}	{2.6, 7}	{2.7, 8}	{2.8, 8}	{2.9, 8}	{3, 8}	{3.1, 8}	{3.2, 8}	{3.3, 8}	{3.4, 8}	{3.5, 9}	{3.6, 9}	{3.7, 9}	{3.8, 9}	{3.9, 9}	{4, 9}	{4.1, 9}	{4.2, 9}	{4.3, 9}	{4.4, 9}	{4.5, 10}	{4.6, 10}	{4.7, 10}	{4.8, 10}	{4.9, 10}	{5, 11}	{5.1, 12}	{5.2, 12}	{5.3, 12}	{5.4, 12}	{5.5, 11}	{5.6, 11}	{5.7, 11}	{5.8, 11}	{5.9, 11}	{6, 12}	{6.1, 12}	{6.2, 12}	{6.3, 12}	{6.4, 11}	{6.5, 11}	{6.6, 10}	{6.7, 9}	{6.8, 9}	{6.9, 9}	{7, 8}	{7.1, 8}	{7.2, 8}	{7.3, 8}	{7.4, 9}	{7.5, 9}	{7.6, 9}	{7.7, 8}	{7.8, 8}	{7.9, 8}	{8, 8}	{8.1, 8}	{8.2, 8}	{8.3, 8}	{8.4, 8}	{8.5, 8}	{8.6, 9}	{8.7, 9}	{8.8, 9}	{8.9, 10}	{9, 10}	{9.1, 10}	{9.2, 10}	{9.3, 10}	{9.4, 11}	{9.5, 11}	{9.6, 11}	{9.7, 11}	{9.8, 11}	{9.9, 11}	{10, 11}	{}	{0, 10}	{0.1, 10}	{0.2, 10}	{0.3, 10}	{0.4, 10}	{0.5, 10}	{0.6, 9}	{0.7, 9}	{0.8, 9}	{0.9, 9}	{1, 9}	{1.1, 9}	{1.2, 10}	{1.3, 9}	{1.4, 8}	{1.5, 8}	{1.6, 8}	{1.7, 8}	{1.8, 8}	{1.9, 7}	{2, 7}	{2.1, 7}	{2.2, 7}	{2.3, 7}	{2.4, 7}	{2.5, 7}	{2.6, 7}	{2.7, 7}	{2.8, 7}	{2.9, 7}	{3, 7}	{3.1, 7}	{3.2, 7}	{3.3, 6}	{3.4, 6}	{3.5, 6}	{3.6, 6}	{3.7, 6}	{3.8, 6}	{3.9, 6}	{4, 6}	{4.1, 6}	{4.2, 6}	{4.3, 6}	{4.4, 6}	{4.5, 6}	{4.6, 5}	{4.7, 5}	{4.8, 4}	{4.9, 4}	{5, 4}	{5.1, 4}	{5.2, 4}	{5.3, 4}	{5.4, 3}	{5.5, 3}	{5.6, 3}	{5.7, 3}	{5.8, 3}	{5.9, 4}	{6, 4}	{6.1, 4}	{6.2, 4}	{6.3, 4}	{6.4, 4}	{6.5, 4}	{6.6, 5}	{6.7, 4}	{6.8, 4}	{6.9, 4}	{7, 4}	{7.1, 4}	{7.2, 4}	{7.3, 4}	{7.4, 4}	{7.5, 4}	{7.6, 4}	{7.7, 4}	{7.8, 4}	{7.9, 4}	{8, 4}	{8.1, 4}	{8.2, 4}	{8.3, 4}	{8.4, 4}	{8.5, 4}	{8.6, 4}	{8.7, 4}	{8.8, 4}	{8.9, 4}	{9, 4}	{9.1, 4}	{9.2, 4}	{9.3, 4}	{9.4, 4}	{9.5, 4}	{9.6, 4}	{9.7, 4}	{9.8, 4}	{9.9, 4}	{10, 3}	{}	{0, 10}	{0.1, 10}	{0.2, 11}	{0.3, 11}	{0.4, 9}	{0.5, 9}	{0.6, 9}	{0.7, 9}	{0.8, 10}	{0.9, 10}	{1, 10}	{1.1, 10}	{1.2, 10}	{1.3, 10}	{1.4, 10}	{1.5, 10}	{1.6, 10}	{1.7, 10}	{1.8, 10}	{1.9, 10}	{2, 10}	{2.1, 10}	{2.2, 10}	{2.3, 10}	{2.4, 10}	{2.5, 10}	{2.6, 11}	{2.7, 11}	{2.8, 11}	{2.9, 11}	{3, 11}	{3.1, 10}	{3.2, 10}	{3.3, 11}	{3.4, 11}	{3.5, 11}	{3.6, 12}	{3.7, 13}	{3.8, 13}	{3.9, 13}	{4, 13}	{4.1, 13}	{4.2, 13}	{4.3, 13}	{4.4, 13}	{4.5, 13}	{4.6, 13}	{4.7, 12}	{4.8, 12}	{4.9, 12}	{5, 11}	{5.1, 11}	{5.2, 11}	{5.3, 11}	{5.4, 12}	{5.5, 12}	{5.6, 12}	{5.7, 11}	{5.8, 11}	{5.9, 11}	{6, 11}	{6.1, 11}	{6.2, 11}	{6.3, 11}	{6.4, 11}	{6.5, 11}	{6.6, 11}	{6.7, 11}	{6.8, 11}	{6.9, 11}	{7, 10}	{7.1, 10}	{7.2, 10}	{7.3, 9}	{7.4, 9}	{7.5, 9}	{7.6, 9}	{7.7, 9}	{7.8, 9}	{7.9, 9}	{8, 8}	{8.1, 9}	{8.2, 9}	{8.3, 9}	{8.4, 8}	{8.5, 7}	{8.6, 7}	{8.7, 7}	{8.8, 7}	{8.9, 7}	{9, 7}	{9.1, 7}	{9.2, 7}	{9.3, 7}	{9.4, 7}	{9.5, 7}	{9.6, 8}	{9.7, 8}	{9.8, 8}	{9.9, 8}	{10, 9}	{}	{0, 10}	{0.1, 10}	{0.2, 10}	{0.3, 10}	{0.4, 10}	{0.5, 10}	{0.6, 10}	{0.7, 10}	{0.8, 10}	{0.9, 10}	{1, 10}	{1.1, 10}	{1.2, 10}	{1.3, 10}	{1.4, 10}	{1.5, 10}	{1.6, 10}	{1.7, 10}	{1.8, 9}	{1.9, 9}	{2, 9}	{2.1, 10}	{2.2, 10}	{2.3, 10}	{2.4, 10}	{2.5, 10}	{2.6, 10}	{2.7, 10}	{2.8, 10}	{2.9, 10}	{3, 10}	{3.1, 11}	{3.2, 11}	{3.3, 11}	{3.4, 11}	{3.5, 11}	{3.6, 11}	{3.7, 11}	{3.8, 11}	{3.9, 11}	{4, 11}	{4.1, 11}	{4.2, 11}	{4.3, 11}	{4.4, 11}	{4.5, 11}	{4.6, 11}	{4.7, 11}	{4.8, 11}	{4.9, 11}	{5, 11}	{5.1, 11}	{5.2, 11}	{5.3, 11}	{5.4, 11}	{5.5, 10}	{5.6, 10}	{5.7, 10}	{5.8, 10}	{5.9, 10}	{6, 10}	{6.1, 10}	{6.2, 10}	{6.3, 10}	{6.4, 10}	{6.5, 10}	{6.6, 10}	{6.7, 11}	{6.8, 11}	{6.9, 11}	{7, 11}	{7.1, 11}	{7.2, 11}	{7.3, 11}	{7.4, 11}	{7.5, 11}	{7.6, 11}	{7.7, 10}	{7.8, 10}	{7.9, 10}	{8, 10}	{8.1, 10}	{8.2, 10}	{8.3, 9}	{8.4, 9}	{8.5, 9}	{8.6, 9}	{8.7, 9}	{8.8, 9}	{8.9, 9}	{9, 9}	{9.1, 9}	{9.2, 9}	{9.3, 9}	{9.4, 9}	{9.5, 9}	{9.6, 9}	{9.7, 9}	{9.8, 9}	{9.9, 8}	{10, 8}	{}	{0, 10}	{0.1, 10}	{0.2, 11}	{0.3, 11}	{0.4, 11}	{0.5, 11}	{0.6, 11}	{0.7, 11}	{0.8, 12}	{0.9, 12}	{1, 12}	{1.1, 12}	{1.2, 11}	{1.3, 11}	{1.4, 11}	{1.5, 11}	{1.6, 11}	{1.7, 9}	{1.8, 9}	{1.9, 8}	{2, 8}	{2.1, 8}	{2.2, 8}	{2.3, 9}	{2.4, 9}	{2.5, 9}	{2.6, 9}	{2.7, 9}	{2.8, 9}	{2.9, 9}	{3, 9}	{3.1, 9}	{3.2, 9}	{3.3, 9}	{3.4, 8}	{3.5, 8}	{3.6, 8}	{3.7, 8}	{3.8, 8}	{3.9, 8}	{4, 8}	{4.1, 8}	{4.2, 8}	{4.3, 8}	{4.4, 9}	{4.5, 9}	{4.6, 9}	{4.7, 9}	{4.8, 9}	{4.9, 9}	{5, 9}	{5.1, 8}	{5.2, 8}	{5.3, 8}	{5.4, 8}	{5.5, 8}	{5.6, 9}	{5.7, 9}	{5.8, 9}	{5.9, 9}	{6, 9}	{6.1, 9}	{6.2, 10}	{6.3, 10}	{6.4, 10}	{6.5, 10}	{6.6, 10}	{6.7, 11}	{6.8, 12}	{6.9, 12}	{7, 12}	{7.1, 12}	{7.2, 12}	{7.3, 12}	{7.4, 12}	{7.5, 11}	{7.6, 12}	{7.7, 12}	{7.8, 12}	{7.9, 12}	{8, 11}	{8.1, 11}	{8.2, 11}	{8.3, 11}	{8.4, 11}	{8.5, 11}	{8.6, 12}	{8.7, 12}	{8.8, 12}	{8.9, 13}	{9, 13}	{9.1, 14}	{9.2, 14}	{9.3, 14}	{9.4, 14}	{9.5, 14}	{9.6, 14}	{9.7, 14}	{9.8, 14}	{9.9, 14}	{10, 14}	{}	{0, 10}	{0.1, 10}	{0.2, 10}	{0.3, 10}	{0.4, 9}	{0.5, 9}	{0.6, 8}	{0.7, 8}	{0.8, 8}	{0.9, 8}	{1, 8}	{1.1, 8}	{1.2, 7}	{1.3, 7}	{1.4, 7}	{1.5, 8}	{1.6, 8}	{1.7, 8}	{1.8, 8}	{1.9, 8}	{2, 8}	{2.1, 8}	{2.2, 8}	{2.3, 8}	{2.4, 8}	{2.5, 9}	{2.6, 9}	{2.7, 9}	{2.8, 9}	{2.9, 9}	{3, 9}	{3.1, 9}	{3.2, 9}	{3.3, 9}	{3.4, 10}	{3.5, 10}	{3.6, 10}	{3.7, 9}	{3.8, 9}	{3.9, 9}	{4, 9}	{4.1, 9}	{4.2, 10}	{4.3, 10}	{4.4, 10}	{4.5, 10}	{4.6, 10}	{4.7, 10}	{4.8, 10}	{4.9, 10}	{5, 10}	{5.1, 10}	{5.2, 11}	{5.3, 11}	{5.4, 11}	{5.5, 11}	{5.6, 11}	{5.7, 10}	{5.8, 10}	{5.9, 10}	{6, 10}	{6.1, 10}	{6.2, 10}	{6.3, 10}	{6.4, 10}	{6.5, 10}	{6.6, 10}	{6.7, 10}	{6.8, 10}	{6.9, 10}	{7, 10}	{7.1, 10}	{7.2, 10}	{7.3, 10}	{7.4, 10}	{7.5, 10}	{7.6, 9}	{7.7, 9}	{7.8, 9}	{7.9, 9}	{8, 9}	{8.1, 11}	{8.2, 11}	{8.3, 11}	{8.4, 11}	{8.5, 11}	{8.6, 11}	{8.7, 11}	{8.8, 11}	{8.9, 11}	{9, 11}	{9.1, 11}	{9.2, 11}	{9.3, 11}	{9.4, 11}	{9.5, 11}	{9.6, 10}	{9.7, 9}	{9.8, 9}	{9.9, 9}	{10, 9}	{}	{0, 10}	{0.1, 10}	{0.2, 10}	{0.3, 11}	{0.4, 11}	{0.5, 11}	{0.6, 11}	{0.7, 11}	{0.8, 12}	{0.9, 12}	{1, 12}	{1.1, 13}	{1.2, 13}	{1.3, 13}	{1.4, 12}	{1.5, 12}	{1.6, 12}	{1.7, 12}	{1.8, 11}	{1.9, 11}	{2, 11}	{2.1, 11}	{2.2, 10}	{2.3, 10}	{2.4, 10}	{2.5, 10}	{2.6, 10}	{2.7, 10}	{2.8, 10}	{2.9, 10}	{3, 10}	{3.1, 10}	{3.2, 10}	{3.3, 10}	{3.4, 10}	{3.5, 10}	{3.6, 10}	{3.7, 10}	{3.8, 10}	{3.9, 10}	{4, 10}	{4.1, 10}	{4.2, 10}	{4.3, 10}	{4.4, 11}	{4.5, 11}	{4.6, 11}	{4.7, 11}	{4.8, 11}	{4.9, 11}	{5, 11}	{5.1, 11}	{5.2, 11}	{5.3, 11}	{5.4, 11}	{5.5, 11}	{5.6, 11}	{5.7, 11}	{5.8, 11}	{5.9, 11}	{6, 11}	{6.1, 11}	{6.2, 11}	{6.3, 11}	{6.4, 10}	{6.5, 11}	{6.6, 11}	{6.7, 11}	{6.8, 11}	{6.9, 11}	{7, 11}	{7.1, 11}	{7.2, 11}	{7.3, 11}	{7.4, 11}	{7.5, 11}	{7.6, 11}	{7.7, 13}	{7.8, 13}	{7.9, 13}	{8, 13}	{8.1, 13}	{8.2, 13}	{8.3, 13}	{8.4, 13}	{8.5, 13}	{8.6, 12}	{8.7, 12}	{8.8, 13}	{8.9, 13}	{9, 13}	{9.1, 12}	{9.2, 12}	{9.3, 12}	{9.4, 12}	{9.5, 12}	{9.6, 12}	{9.7, 12}	{9.8, 12}	{9.9, 12}	{10, 12}	{}	{0, 10}	{0.1, 10}	{0.2, 10}	{0.3, 10}	{0.4, 10}	{0.5, 10}	{0.6, 10}	{0.7, 10}	{0.8, 10}	{0.9, 10}	{1, 10}	{1.1, 10}	{1.2, 10}	{1.3, 10}	{1.4, 9}	{1.5, 9}	{1.6, 9}	{1.7, 9}	{1.8, 9}	{1.9, 9}	{2, 9}	{2.1, 9}	{2.2, 9}	{2.3, 9}	{2.4, 9}	{2.5, 9}	{2.6, 9}	{2.7, 10}	{2.8, 10}	{2.9, 10}	{3, 11}	{3.1, 11}	{3.2, 11}	{3.3, 11}	{3.4, 10}	{3.5, 10}	{3.6, 10}	{3.7, 10}	{3.8, 10}	{3.9, 10}	{4, 10}	{4.1, 10}	{4.2, 10}	{4.3, 10}	{4.4, 10}	{4.5, 10}	{4.6, 10}	{4.7, 10}	{4.8, 12}	{4.9, 12}	{5, 11}	{5.1, 11}	{5.2, 11}	{5.3, 11}	{5.4, 13}	{5.5, 13}	{5.6, 13}	{5.7, 13}	{5.8, 12}	{5.9, 11}	{6, 11}	{6.1, 11}	{6.2, 10}	{6.3, 10}	{6.4, 10}	{6.5, 10}	{6.6, 10}	{6.7, 10}	{6.8, 10}	{6.9, 10}	{7, 10}	{7.1, 10}	{7.2, 10}	{7.3, 10}	{7.4, 10}	{7.5, 10}	{7.6, 9}	{7.7, 9}	{7.8, 9}	{7.9, 9}	{8, 9}	{8.1, 9}	{8.2, 9}	{8.3, 9}	{8.4, 10}	{8.5, 10}	{8.6, 10}	{8.7, 10}	{8.8, 10}	{8.9, 9}	{9, 9}	{9.1, 10}	{9.2, 10}	{9.3, 10}	{9.4, 10}	{9.5, 10}	{9.6, 12}	{9.7, 12}	{9.8, 13}	{9.9, 14}	{10, 14}	{}	{0, 10}	{0.1, 10}	{0.2, 10}	{0.3, 11}	{0.4, 11}	{0.5, 11}	{0.6, 11}	{0.7, 11}	{0.8, 12}	{0.9, 12}	{1, 12}	{1.1, 12}	{1.2, 12}	{1.3, 12}	{1.4, 12}	{1.5, 12}	{1.6, 12}	{1.7, 12}	{1.8, 12}	{1.9, 12}	{2, 12}	{2.1, 12}	{2.2, 12}	{2.3, 12}	{2.4, 12}	{2.5, 12}	{2.6, 12}	{2.7, 12}	{2.8, 12}	{2.9, 12}	{3, 12}	{3.1, 12}	{3.2, 12}	{3.3, 12}	{3.4, 13}	{3.5, 12}	{3.6, 12}	{3.7, 12}	{3.8, 12}	{3.9, 12}	{4, 12}	{4.1, 11}	{4.2, 10}	{4.3, 10}	{4.4, 10}	{4.5, 10}	{4.6, 10}	{4.7, 9}	{4.8, 9}	{4.9, 9}	{5, 8}	{5.1, 8}	{5.2, 8}	{5.3, 8}	{5.4, 8}	{5.5, 8}	{5.6, 8}	{5.7, 7}	{5.8, 7}	{5.9, 7}	{6, 7}	{6.1, 7}	{6.2, 7}	{6.3, 7}	{6.4, 7}	{6.5, 7}	{6.6, 8}	{6.7, 8}	{6.8, 7}	{6.9, 7}	{7, 7}	{7.1, 7}	{7.2, 7}	{7.3, 7}	{7.4, 7}	{7.5, 7}	{7.6, 7}	{7.7, 6}	{7.8, 6}	{7.9, 6}	{8, 6}	{8.1, 6}	{8.2, 6}	{8.3, 7}	{8.4, 7}	{8.5, 7}	{8.6, 7}	{8.7, 7}	{8.8, 7}	{8.9, 7}	{9, 7}	{9.1, 7}	{9.2, 7}	{9.3, 7}	{9.4, 7}	{9.5, 7}	{9.6, 7}	{9.7, 7}	{9.8, 7}	{9.9, 7}	{10, 7}	{}	{0, 10}	{0.1, 10}	{0.2, 10}	{0.3, 10}	{0.4, 10}	{0.5, 10}	{0.6, 10}	{0.7, 9}	{0.8, 9}	{0.9, 9}	{1, 10}	{1.1, 10}	{1.2, 10}	{1.3, 10}	{1.4, 9}	{1.5, 9}	{1.6, 9}	{1.7, 8}	{1.8, 7}	{1.9, 7}	{2, 7}	{2.1, 7}	{2.2, 7}	{2.3, 7}	{2.4, 6}	{2.5, 6}	{2.6, 7}	{2.7, 7}	{2.8, 7}	{2.9, 7}	{3, 7}	{3.1, 7}	{3.2, 7}	{3.3, 7}	{3.4, 7}	{3.5, 6}	{3.6, 6}	{3.7, 6}	{3.8, 6}	{3.9, 7}	{4, 7}	{4.1, 7}	{4.2, 7}	{4.3, 7}	{4.4, 7}	{4.5, 7}	{4.6, 7}	{4.7, 7}	{4.8, 7}	{4.9, 7}	{5, 7}	{5.1, 7}	{5.2, 7}	{5.3, 7}	{5.4, 7}	{5.5, 7}	{5.6, 7}	{5.7, 7}	{5.8, 7}	{5.9, 7}	{6, 7}	{6.1, 7}	{6.2, 7}	{6.3, 7}	{6.4, 6}	{6.5, 6}	{6.6, 7}	{6.7, 7}	{6.8, 6}	{6.9, 6}	{7, 6}	{7.1, 6}	{7.2, 6}	{7.3, 6}	{7.4, 6}	{7.5, 6}	{7.6, 7}	{7.7, 7}	{7.8, 7}	{7.9, 7}	{8, 8}	{8.1, 8}	{8.2, 8}	{8.3, 8}	{8.4, 8}	{8.5, 8}	{8.6, 8}	{8.7, 8}	{8.8, 8}	{8.9, 8}	{9, 7}	{9.1, 7}	{9.2, 7}	{9.3, 7}	{9.4, 7}	{9.5, 7}	{9.6, 7}	{9.7, 7}	{9.8, 7}	{9.9, 7}	{10, 7}	{}	{0, 10}	{0.1, 10}	{0.2, 10}	{0.3, 9}	{0.4, 9}	{0.5, 9}	{0.6, 9}	{0.7, 9}	{0.8, 9}	{0.9, 9}	{1, 9}	{1.1, 9}	{1.2, 9}	{1.3, 9}	{1.4, 9}	{1.5, 9}	{1.6, 9}	{1.7, 9}	{1.8, 9}	{1.9, 9}	{2, 9}	{2.1, 9}	{2.2, 9}	{2.3, 9}	{2.4, 9}	{2.5, 9}	{2.6, 9}	{2.7, 9}	{2.8, 9}	{2.9, 9}	{3, 9}	{3.1, 9}	{3.2, 9}	{3.3, 9}	{3.4, 10}	{3.5, 10}	{3.6, 10}	{3.7, 10}	{3.8, 10}	{3.9, 10}	{4, 10}	{4.1, 10}	{4.2, 10}	{4.3, 10}	{4.4, 10}	{4.5, 10}	{4.6, 10}	{4.7, 10}	{4.8, 11}	{4.9, 11}	{5, 11}	{5.1, 10}	{5.2, 10}	{5.3, 10}	{5.4, 9}	{5.5, 9}	{5.6, 9}	{5.7, 9}	{5.8, 9}	{5.9, 9}	{6, 9}	{6.1, 9}	{6.2, 9}	{6.3, 9}	{6.4, 9}	{6.5, 9}	{6.6, 9}	{6.7, 9}	{6.8, 9}	{6.9, 9}	{7, 9}	{7.1, 10}	{7.2, 10}	{7.3, 10}	{7.4, 10}	{7.5, 9}	{7.6, 8}	{7.7, 8}	{7.8, 8}	{7.9, 8}	{8, 8}	{8.1, 7}	{8.2, 7}	{8.3, 7}	{8.4, 7}	{8.5, 7}	{8.6, 7}	{8.7, 7}	{8.8, 8}	{8.9, 7}	{9, 7}	{9.1, 6}	{9.2, 6}	{9.3, 5}	{9.4, 6}	{9.5, 6}	{9.6, 6}	{9.7, 6}	{9.8, 6}	{9.9, 6}	{10, 6}	{}	{0, 10}	{0.1, 10}	{0.2, 10}	{0.3, 10}	{0.4, 10}	{0.5, 10}	{0.6, 10}	{0.7, 10}	{0.8, 10}	{0.9, 10}	{1, 10}	{1.1, 10}	{1.2, 11}	{1.3, 11}	{1.4, 11}	{1.5, 12}	{1.6, 12}	{1.7, 12}	{1.8, 13}	{1.9, 13}	{2, 13}	{2.1, 13}	{2.2, 13}	{2.3, 13}	{2.4, 14}	{2.5, 13}	{2.6, 13}	{2.7, 13}	{2.8, 11}	{2.9, 11}	{3, 11}	{3.1, 11}	{3.2, 10}	{3.3, 10}	{3.4, 10}	{3.5, 10}	{3.6, 10}	{3.7, 10}	{3.8, 10}	{3.9, 10}	{4, 10}	{4.1, 10}	{4.2, 10}	{4.3, 10}	{4.4, 10}	{4.5, 11}	{4.6, 11}	{4.7, 11}	{4.8, 11}	{4.9, 11}	{5, 11}	{5.1, 11}	{5.2, 11}	{5.3, 11}	{5.4, 12}	{5.5, 12}	{5.6, 12}	{5.7, 12}	{5.8, 12}	{5.9, 12}	{6, 12}	{6.1, 12}	{6.2, 12}	{6.3, 12}	{6.4, 12}	{6.5, 12}	{6.6, 12}	{6.7, 12}	{6.8, 13}	{6.9, 13}	{7, 12}	{7.1, 13}	{7.2, 13}	{7.3, 13}	{7.4, 12}	{7.5, 11}	{7.6, 10}	{7.7, 10}	{7.8, 10}	{7.9, 10}	{8, 10}	{8.1, 9}	{8.2, 9}	{8.3, 10}	{8.4, 11}	{8.5, 11}	{8.6, 11}	{8.7, 11}	{8.8, 11}	{8.9, 11}	{9, 11}	{9.1, 11}	{9.2, 11}	{9.3, 11}	{9.4, 11}	{9.5, 11}	{9.6, 10}	{9.7, 10}	{9.8, 10}	{9.9, 10}	{10, 10}	{}	{0, 10}	{0.1, 11}	{0.2, 11}	{0.3, 11}	{0.4, 11}	{0.5, 11}	{0.6, 11}	{0.7, 11}	{0.8, 11}	{0.9, 10}	{1, 10}	{1.1, 10}	{1.2, 10}	{1.3, 11}	{1.4, 11}	{1.5, 11}	{1.6, 10}	{1.7, 10}	{1.8, 10}	{1.9, 10}	{2, 10}	{2.1, 9}	{2.2, 9}	{2.3, 9}	{2.4, 9}	{2.5, 9}	{2.6, 9}	{2.7, 9}	{2.8, 9}	{2.9, 9}	{3, 9}	{3.1, 10}	{3.2, 10}	{3.3, 10}	{3.4, 10}	{3.5, 10}	{3.6, 10}	{3.7, 11}	{3.8, 11}	{3.9, 11}	{4, 11}	{4.1, 11}	{4.2, 11}	{4.3, 11}	{4.4, 11}	{4.5, 12}	{4.6, 13}	{4.7, 13}	{4.8, 14}	{4.9, 15}	{5, 15}	{5.1, 15}	{5.2, 15}	{5.3, 15}	{5.4, 15}	{5.5, 14}	{5.6, 14}	{5.7, 14}	{5.8, 14}	{5.9, 15}	{6, 15}	{6.1, 13}	{6.2, 13}	{6.3, 13}	{6.4, 14}	{6.5, 14}	{6.6, 14}	{6.7, 14}	{6.8, 14}	{6.9, 14}	{7, 14}	{7.1, 14}	{7.2, 14}	{7.3, 14}	{7.4, 14}	{7.5, 14}	{7.6, 14}	{7.7, 14}	{7.8, 14}	{7.9, 14}	{8, 14}	{8.1, 15}	{8.2, 15}	{8.3, 15}	{8.4, 15}	{8.5, 14}	{8.6, 14}	{8.7, 14}	{8.8, 14}	{8.9, 14}	{9, 14}	{9.1, 14}	{9.2, 15}	{9.3, 15}	{9.4, 15}	{9.5, 15}	{9.6, 15}	{9.7, 15}	{9.8, 15}	{9.9, 15}	{10, 14}	{}	{0, 10}	{0.1, 10}	{0.2, 10}	{0.3, 10}	{0.4, 11}	{0.5, 11}	{0.6, 11}	{0.7, 10}	{0.8, 10}	{0.9, 10}	{1, 10}	{1.1, 10}	{1.2, 10}	{1.3, 10}	{1.4, 10}	{1.5, 10}	{1.6, 10}	{1.7, 10}	{1.8, 10}	{1.9, 10}	{2, 10}	{2.1, 10}	{2.2, 10}	{2.3, 10}	{2.4, 10}	{2.5, 10}	{2.6, 10}	{2.7, 10}	{2.8, 10}	{2.9, 10}	{3, 10}	{3.1, 10}	{3.2, 10}	{3.3, 10}	{3.4, 10}	{3.5, 10}	{3.6, 10}	{3.7, 10}	{3.8, 10}	{3.9, 10}	{4, 10}	{4.1, 10}	{4.2, 10}	{4.3, 10}	{4.4, 10}	{4.5, 9}	{4.6, 9}	{4.7, 9}	{4.8, 11}	{4.9, 12}	{5, 12}	{5.1, 13}	{5.2, 12}	{5.3, 12}	{5.4, 12}	{5.5, 12}	{5.6, 12}	{5.7, 12}	{5.8, 12}	{5.9, 12}	{6, 12}	{6.1, 12}	{6.2, 13}	{6.3, 13}	{6.4, 13}	{6.5, 13}	{6.6, 13}	{6.7, 13}	{6.8, 13}	{6.9, 14}	{7, 14}	{7.1, 14}	{7.2, 14}	{7.3, 14}	{7.4, 14}	{7.5, 14}	{7.6, 14}	{7.7, 14}	{7.8, 14}	{7.9, 14}	{8, 14}	{8.1, 14}	{8.2, 14}	{8.3, 14}	{8.4, 13}	{8.5, 13}	{8.6, 14}	{8.7, 14}	{8.8, 14}	{8.9, 14}	{9, 14}	{9.1, 14}	{9.2, 14}	{9.3, 14}	{9.4, 14}	{9.5, 14}	{9.6, 14}	{9.7, 15}	{9.8, 15}	{9.9, 15}	{10, 14}	{}	{0, 10}	{0.1, 10}	{0.2, 11}	{0.3, 10}	{0.4, 10}	{0.5, 10}	{0.6, 10}	{0.7, 10}	{0.8, 11}	{0.9, 11}	{1, 11}	{1.1, 11}	{1.2, 11}	{1.3, 9}	{1.4, 9}	{1.5, 9}	{1.6, 9}	{1.7, 9}	{1.8, 9}	{1.9, 9}	{2, 9}	{2.1, 10}	{2.2, 10}	{2.3, 10}	{2.4, 9}	{2.5, 9}	{2.6, 9}	{2.7, 8}	{2.8, 8}	{2.9, 7}	{3, 7}	{3.1, 7}	{3.2, 7}	{3.3, 7}	{3.4, 7}	{3.5, 7}	{3.6, 7}	{3.7, 7}	{3.8, 7}	{3.9, 7}	{4, 8}	{4.1, 9}	{4.2, 10}	{4.3, 10}	{4.4, 10}	{4.5, 10}	{4.6, 10}	{4.7, 10}	{4.8, 10}	{4.9, 11}	{5, 11}	{5.1, 11}	{5.2, 11}	{5.3, 11}	{5.4, 11}	{5.5, 11}	{5.6, 11}	{5.7, 11}	{5.8, 12}	{5.9, 12}	{6, 12}	{6.1, 12}	{6.2, 12}	{6.3, 12}	{6.4, 13}	{6.5, 13}	{6.6, 13}	{6.7, 12}	{6.8, 12}	{6.9, 11}	{7, 11}	{7.1, 11}	{7.2, 11}	{7.3, 11}	{7.4, 11}	{7.5, 11}	{7.6, 11}	{7.7, 11}	{7.8, 11}	{7.9, 11}	{8, 11}	{8.1, 11}	{8.2, 11}	{8.3, 11}	{8.4, 11}	{8.5, 10}	{8.6, 10}	{8.7, 10}	{8.8, 10}	{8.9, 10}	{9, 10}	{9.1, 10}	{9.2, 10}	{9.3, 8}	{9.4, 8}	{9.5, 9}	{9.6, 9}	{9.7, 9}	{9.8, 9}	{9.9, 8}	{10, 8}	{}	{0, 10}	{0.1, 11}	{0.2, 11}	{0.3, 11}	{0.4, 11}	{0.5, 10}	{0.6, 10}	{0.7, 10}	{0.8, 10}	{0.9, 10}	{1, 10}	{1.1, 10}	{1.2, 10}	{1.3, 10}	{1.4, 9}	{1.5, 9}	{1.6, 10}	{1.7, 10}	{1.8, 11}	{1.9, 11}	{2, 12}	{2.1, 12}	{2.2, 12}	{2.3, 12}	{2.4, 12}	{2.5, 12}	{2.6, 11}	{2.7, 11}	{2.8, 11}	{2.9, 11}	{3, 11}	{3.1, 12}	{3.2, 13}	{3.3, 13}	{3.4, 13}	{3.5, 14}	{3.6, 14}	{3.7, 14}	{3.8, 13}	{3.9, 13}	{4, 14}	{4.1, 14}	{4.2, 14}	{4.3, 13}	{4.4, 13}	{4.5, 13}	{4.6, 13}	{4.7, 13}	{4.8, 13}	{4.9, 13}	{5, 13}	{5.1, 13}	{5.2, 13}	{5.3, 13}	{5.4, 13}	{5.5, 12}	{5.6, 12}	{5.7, 12}	{5.8, 12}	{5.9, 12}	{6, 12}	{6.1, 11}	{6.2, 12}	{6.3, 12}	{6.4, 12}	{6.5, 12}	{6.6, 12}	{6.7, 12}	{6.8, 12}	{6.9, 12}	{7, 12}	{7.1, 12}	{7.2, 12}	{7.3, 12}	{7.4, 12}	{7.5, 12}	{7.6, 12}	{7.7, 12}	{7.8, 12}	{7.9, 12}	{8, 12}	{8.1, 12}	{8.2, 12}	{8.3, 12}	{8.4, 12}	{8.5, 12}	{8.6, 12}	{8.7, 11}	{8.8, 11}	{8.9, 11}	{9, 11}	{9.1, 12}	{9.2, 12}	{9.3, 12}	{9.4, 12}	{9.5, 12}	{9.6, 12}	{9.7, 12}	{9.8, 12}	{9.9, 12}	{10, 13}	{}	{0, 10}	{0.1, 10}	{0.2, 10}	{0.3, 10}	{0.4, 11}	{0.5, 12}	{0.6, 12}	{0.7, 12}	{0.8, 12}	{0.9, 11}	{1, 11}	{1.1, 12}	{1.2, 14}	{1.3, 14}	{1.4, 14}	{1.5, 15}	{1.6, 15}	{1.7, 15}	{1.8, 15}	{1.9, 15}	{2, 15}	{2.1, 15}	{2.2, 15}	{2.3, 15}	{2.4, 15}	{2.5, 16}	{2.6, 16}	{2.7, 16}	{2.8, 16}	{2.9, 16}	{3, 16}	{3.1, 16}	{3.2, 16}	{3.3, 16}	{3.4, 16}	{3.5, 16}	{3.6, 16}	{3.7, 16}	{3.8, 18}	{3.9, 18}	{4, 18}	{4.1, 18}	{4.2, 18}	{4.3, 18}	{4.4, 18}	{4.5, 18}	{4.6, 18}	{4.7, 18}	{4.8, 18}	{4.9, 18}	{5, 18}	{5.1, 18}	{5.2, 18}	{5.3, 18}	{5.4, 18}	{5.5, 18}	{5.6, 18}	{5.7, 17}	{5.8, 17}	{5.9, 17}	{6, 16}	{6.1, 16}	{6.2, 16}	{6.3, 17}	{6.4, 17}	{6.5, 18}	{6.6, 18}	{6.7, 18}	{6.8, 18}	{6.9, 18}	{7, 18}	{7.1, 17}	{7.2, 17}	{7.3, 17}	{7.4, 16}	{7.5, 16}	{7.6, 16}	{7.7, 16}	{7.8, 16}	{7.9, 16}	{8, 15}	{8.1, 16}	{8.2, 16}	{8.3, 15}	{8.4, 15}	{8.5, 15}	{8.6, 15}	{8.7, 15}	{8.8, 15}	{8.9, 15}	{9, 15}	{9.1, 14}	{9.2, 15}	{9.3, 14}	{9.4, 14}	{9.5, 14}	{9.6, 13}	{9.7, 14}	{9.8, 13}	{9.9, 12}	{10, 12}	{}	{0, 10}	{0.1, 10}	{0.2, 10}	{0.3, 10}	{0.4, 11}	{0.5, 11}	{0.6, 11}	{0.7, 11}	{0.8, 11}	{0.9, 11}	{1, 11}	{1.1, 11}	{1.2, 11}	{1.3, 11}	{1.4, 11}	{1.5, 11}	{1.6, 11}	{1.7, 10}	{1.8, 10}	{1.9, 10}	{2, 10}	{2.1, 10}	{2.2, 10}	{2.3, 10}	{2.4, 10}	{2.5, 10}	{2.6, 10}	{2.7, 10}	{2.8, 10}	{2.9, 10}	{3, 9}	{3.1, 9}	{3.2, 9}	{3.3, 9}	{3.4, 8}	{3.5, 8}	{3.6, 8}	{3.7, 8}	{3.8, 8}	{3.9, 8}	{4, 8}	{4.1, 8}	{4.2, 8}	{4.3, 8}	{4.4, 7}	{4.5, 7}	{4.6, 7}	{4.7, 7}	{4.8, 7}	{4.9, 7}	{5, 7}	{5.1, 7}	{5.2, 7}	{5.3, 7}	{5.4, 7}	{5.5, 6}	{5.6, 6}	{5.7, 6}	{5.8, 6}	{5.9, 7}	{6, 7}	{6.1, 7}	{6.2, 7}	{6.3, 7}	{6.4, 7}	{6.5, 7}	{6.6, 7}	{6.7, 7}	{6.8, 7}	{6.9, 8}	{7, 7}	{7.1, 7}	{7.2, 7}	{7.3, 7}	{7.4, 7}	{7.5, 7}	{7.6, 7}	{7.7, 7}	{7.8, 7}	{7.9, 7}	{8, 7}	{8.1, 7}	{8.2, 7}	{8.3, 7}	{8.4, 7}	{8.5, 7}	{8.6, 7}	{8.7, 7}	{8.8, 7}	{8.9, 7}	{9, 7}	{9.1, 7}	{9.2, 7}	{9.3, 8}	{9.4, 8}	{9.5, 8}	{9.6, 8}	{9.7, 8}	{9.8, 8}	{9.9, 9}	{10, 9}	{}	{0, 10}	{0.1, 10}	{0.2, 10}	{0.3, 10}	{0.4, 10}	{0.5, 9}	{0.6, 9}	{0.7, 9}	{0.8, 9}	{0.9, 9}	{1, 9}	{1.1, 9}	{1.2, 8}	{1.3, 8}	{1.4, 8}	{1.5, 8}	{1.6, 8}	{1.7, 8}	{1.8, 8}	{1.9, 8}	{2, 8}	{2.1, 9}	{2.2, 7}	{2.3, 7}	{2.4, 7}	{2.5, 7}	{2.6, 7}	{2.7, 7}	{2.8, 7}	{2.9, 7}	{3, 7}	{3.1, 7}	{3.2, 7}	{3.3, 7}	{3.4, 7}	{3.5, 6}	{3.6, 6}	{3.7, 6}	{3.8, 6}	{3.9, 7}	{4, 7}	{4.1, 6}	{4.2, 6}	{4.3, 7}	{4.4, 7}	{4.5, 7}	{4.6, 7}	{4.7, 7}	{4.8, 7}	{4.9, 7}	{5, 7}	{5.1, 7}	{5.2, 7}	{5.3, 7}	{5.4, 7}	{5.5, 8}	{5.6, 8}	{5.7, 8}	{5.8, 8}	{5.9, 8}	{6, 8}	{6.1, 8}	{6.2, 8}	{6.3, 7}	{6.4, 8}	{6.5, 8}	{6.6, 8}	{6.7, 8}	{6.8, 8}	{6.9, 8}	{7, 8}	{7.1, 8}	{7.2, 8}	{7.3, 8}	{7.4, 8}	{7.5, 9}	{7.6, 9}	{7.7, 9}	{7.8, 9}	{7.9, 9}	{8, 9}	{8.1, 9}	{8.2, 9}	{8.3, 9}	{8.4, 9}	{8.5, 9}	{8.6, 9}	{8.7, 9}	{8.8, 9}	{8.9, 9}	{9, 10}	{9.1, 10}	{9.2, 11}	{9.3, 11}	{9.4, 11}	{9.5, 11}	{9.6, 11}	{9.7, 11}	{9.8, 11}	{9.9, 11}	{10, 11}	{}	{0, 10}	{0.1, 9}	{0.2, 9}	{0.3, 9}	{0.4, 10}	{0.5, 10}	{0.6, 10}	{0.7, 9}	{0.8, 9}	{0.9, 9}	{1, 9}	{1.1, 10}	{1.2, 10}	{1.3, 10}	{1.4, 10}	{1.5, 10}	{1.6, 10}	{1.7, 10}	{1.8, 10}	{1.9, 10}	{2, 9}	{2.1, 9}	{2.2, 9}	{2.3, 9}	{2.4, 9}	{2.5, 9}	{2.6, 9}	{2.7, 9}	{2.8, 9}	{2.9, 9}	{3, 9}	{3.1, 9}	{3.2, 9}	{3.3, 9}	{3.4, 9}	{3.5, 8}	{3.6, 8}	{3.7, 8}	{3.8, 8}	{3.9, 8}	{4, 8}	{4.1, 8}	{4.2, 8}	{4.3, 8}	{4.4, 8}	{4.5, 8}	{4.6, 8}	{4.7, 8}	{4.8, 8}	{4.9, 8}	{5, 7}	{5.1, 7}	{5.2, 8}	{5.3, 7}	{5.4, 7}	{5.5, 7}	{5.6, 7}	{5.7, 7}	{5.8, 8}	{5.9, 8}	{6, 9}	{6.1, 8}	{6.2, 9}	{6.3, 9}	{6.4, 9}	{6.5, 9}	{6.6, 9}	{6.7, 10}	{6.8, 10}	{6.9, 10}	{7, 10}	{7.1, 10}	{7.2, 10}	{7.3, 10}	{7.4, 10}	{7.5, 10}	{7.6, 10}	{7.7, 10}	{7.8, 10}	{7.9, 9}	{8, 9}	{8.1, 9}	{8.2, 8}	{8.3, 8}	{8.4, 8}	{8.5, 8}	{8.6, 8}	{8.7, 8}	{8.8, 8}	{8.9, 8}	{9, 8}	{9.1, 8}	{9.2, 9}	{9.3, 9}	{9.4, 9}	{9.5, 9}	{9.6, 9}	{9.7, 9}	{9.8, 9}	{9.9, 10}	{10, 10}	{}	{0, 10}	{0.1, 10}	{0.2, 10}	{0.3, 11}	{0.4, 11}	{0.5, 11}	{0.6, 11}	{0.7, 11}	{0.8, 11}	{0.9, 12}	{1, 12}	{1.1, 12}	{1.2, 12}	{1.3, 12}	{1.4, 12}	{1.5, 12}	{1.6, 12}	{1.7, 12}	{1.8, 12}	{1.9, 12}	{2, 12}	{2.1, 12}	{2.2, 12}	{2.3, 12}	{2.4, 12}	{2.5, 12}	{2.6, 12}	{2.7, 12}	{2.8, 12}	{2.9, 12}	{3, 12}	{3.1, 12}	{3.2, 12}	{3.3, 12}	{3.4, 11}	{3.5, 11}	{3.6, 12}	{3.7, 12}	{3.8, 13}	{3.9, 13}	{4, 13}	{4.1, 12}	{4.2, 12}	{4.3, 12}	{4.4, 11}	{4.5, 11}	{4.6, 11}	{4.7, 11}	{4.8, 11}	{4.9, 12}	{5, 12}	{5.1, 13}	{5.2, 13}	{5.3, 13}	{5.4, 13}	{5.5, 13}	{5.6, 13}	{5.7, 13}	{5.8, 13}	{5.9, 13}	{6, 13}	{6.1, 14}	{6.2, 14}	{6.3, 14}	{6.4, 15}	{6.5, 14}	{6.6, 14}	{6.7, 14}	{6.8, 14}	{6.9, 14}	{7, 14}	{7.1, 14}	{7.2, 14}	{7.3, 14}	{7.4, 14}	{7.5, 14}	{7.6, 12}	{7.7, 12}	{7.8, 12}	{7.9, 12}	{8, 12}	{8.1, 12}	{8.2, 12}	{8.3, 12}	{8.4, 12}	{8.5, 12}	{8.6, 12}	{8.7, 12}	{8.8, 12}	{8.9, 12}	{9, 13}	{9.1, 13}	{9.2, 13}	{9.3, 13}	{9.4, 13}	{9.5, 13}	{9.6, 13}	{9.7, 13}	{9.8, 13}	{9.9, 13}	{10, 13}	{}	{0, 10}	{0.1, 10}	{0.2, 10}	{0.3, 9}	{0.4, 8}	{0.5, 8}	{0.6, 7}	{0.7, 7}	{0.8, 7}	{0.9, 7}	{1, 7}	{1.1, 7}	{1.2, 7}	{1.3, 8}	{1.4, 8}	{1.5, 8}	{1.6, 8}	{1.7, 9}	{1.8, 9}	{1.9, 9}	{2, 9}	{2.1, 10}	{2.2, 10}	{2.3, 10}	{2.4, 10}	{2.5, 10}	{2.6, 10}	{2.7, 11}	{2.8, 11}	{2.9, 11}	{3, 11}	{3.1, 11}	{3.2, 11}	{3.3, 11}	{3.4, 11}	{3.5, 10}	{3.6, 10}	{3.7, 10}	{3.8, 10}	{3.9, 10}	{4, 10}	{4.1, 10}	{4.2, 10}	{4.3, 11}	{4.4, 11}	{4.5, 11}	{4.6, 11}	{4.7, 11}	{4.8, 11}	{4.9, 11}	{5, 12}	{5.1, 12}	{5.2, 11}	{5.3, 10}	{5.4, 10}	{5.5, 10}	{5.6, 10}	{5.7, 10}	{5.8, 11}	{5.9, 11}	{6, 11}	{6.1, 11}	{6.2, 11}	{6.3, 10}	{6.4, 10}	{6.5, 11}	{6.6, 11}	{6.7, 12}	{6.8, 12}	{6.9, 12}	{7, 12}	{7.1, 12}	{7.2, 13}	{7.3, 13}	{7.4, 14}	{7.5, 13}	{7.6, 13}	{7.7, 13}	{7.8, 13}	{7.9, 13}	{8, 13}	{8.1, 13}	{8.2, 13}	{8.3, 13}	{8.4, 13}	{8.5, 14}	{8.6, 15}	{8.7, 15}	{8.8, 15}	{8.9, 15}	{9, 14}	{9.1, 13}	{9.2, 14}	{9.3, 14}	{9.4, 14}	{9.5, 14}	{9.6, 13}	{9.7, 13}	{9.8, 13}	{9.9, 13}	{10, 13}	{}	{0, 10}	{0.1, 10}	{0.2, 10}	{0.3, 10}	{0.4, 10}	{0.5, 10}	{0.6, 10}	{0.7, 10}	{0.8, 10}	{0.9, 9}	{1, 9}	{1.1, 9}	{1.2, 9}	{1.3, 9}	{1.4, 9}	{1.5, 9}	{1.6, 9}	{1.7, 9}	{1.8, 9}	{1.9, 9}	{2, 9}	{2.1, 9}	{2.2, 10}	{2.3, 10}	{2.4, 10}	{2.5, 10}	{2.6, 10}	{2.7, 9}	{2.8, 9}	{2.9, 9}	{3, 10}	{3.1, 10}	{3.2, 10}	{3.3, 10}	{3.4, 9}	{3.5, 9}	{3.6, 9}	{3.7, 8}	{3.8, 8}	{3.9, 8}	{4, 8}	{4.1, 9}	{4.2, 9}	{4.3, 9}	{4.4, 9}	{4.5, 9}	{4.6, 9}	{4.7, 9}	{4.8, 9}	{4.9, 9}	{5, 9}	{5.1, 9}	{5.2, 9}	{5.3, 9}	{5.4, 9}	{5.5, 9}	{5.6, 9}	{5.7, 10}	{5.8, 10}	{5.9, 10}	{6, 10}	{6.1, 10}	{6.2, 10}	{6.3, 11}	{6.4, 11}	{6.5, 11}	{6.6, 11}	{6.7, 11}	{6.8, 11}	{6.9, 11}	{7, 11}	{7.1, 11}	{7.2, 11}	{7.3, 11}	{7.4, 11}	{7.5, 11}	{7.6, 11}	{7.7, 12}	{7.8, 12}	{7.9, 12}	{8, 12}	{8.1, 13}	{8.2, 13}	{8.3, 14}	{8.4, 13}	{8.5, 13}	{8.6, 13}	{8.7, 13}	{8.8, 13}	{8.9, 13}	{9, 13}	{9.1, 12}	{9.2, 12}	{9.3, 12}	{9.4, 12}	{9.5, 12}	{9.6, 12}	{9.7, 12}	{9.8, 12}	{9.9, 12}	{10, 12}	{}	{0, 10}	{0.1, 10}	{0.2, 10}	{0.3, 10}	{0.4, 10}	{0.5, 11}	{0.6, 10}	{0.7, 10}	{0.8, 10}	{0.9, 10}	{1, 10}	{1.1, 10}	{1.2, 10}	{1.3, 10}	{1.4, 10}	{1.5, 10}	{1.6, 10}	{1.7, 9}	{1.8, 9}	{1.9, 9}	{2, 10}	{2.1, 11}	{2.2, 11}	{2.3, 11}	{2.4, 11}	{2.5, 11}	{2.6, 11}	{2.7, 11}	{2.8, 12}	{2.9, 12}	{3, 13}	{3.1, 13}	{3.2, 13}	{3.3, 13}	{3.4, 13}	{3.5, 13}	{3.6, 13}	{3.7, 13}	{3.8, 13}	{3.9, 13}	{4, 13}	{4.1, 13}	{4.2, 13}	{4.3, 13}	{4.4, 13}	{4.5, 13}	{4.6, 13}	{4.7, 13}	{4.8, 13}	{4.9, 12}	{5, 12}	{5.1, 12}	{5.2, 12}	{5.3, 12}	{5.4, 12}	{5.5, 12}	{5.6, 13}	{5.7, 13}	{5.8, 13}	{5.9, 13}	{6, 13}	{6.1, 14}	{6.2, 13}	{6.3, 13}	{6.4, 13}	{6.5, 14}	{6.6, 13}	{6.7, 13}	{6.8, 13}	{6.9, 12}	{7, 12}	{7.1, 12}	{7.2, 12}	{7.3, 12}	{7.4, 12}	{7.5, 11}	{7.6, 11}	{7.7, 11}	{7.8, 11}	{7.9, 11}	{8, 11}	{8.1, 11}	{8.2, 11}	{8.3, 13}	{8.4, 13}	{8.5, 13}	{8.6, 14}	{8.7, 14}	{8.8, 14}	{8.9, 14}	{9, 14}	{9.1, 13}	{9.2, 13}	{9.3, 13}	{9.4, 13}	{9.5, 13}	{9.6, 13}	{9.7, 13}	{9.8, 13}	{9.9, 13}	{10, 13}	{}	{0, 10}	{0.1, 10}	{0.2, 10}	{0.3, 10}	{0.4, 10}	{0.5, 10}	{0.6, 10}	{0.7, 9}	{0.8, 8}	{0.9, 8}	{1, 8}	{1.1, 7}	{1.2, 7}	{1.3, 7}	{1.4, 7}	{1.5, 7}	{1.6, 6}	{1.7, 6}	{1.8, 6}	{1.9, 6}	{2, 6}	{2.1, 6}	{2.2, 6}	{2.3, 6}	{2.4, 6}	{2.5, 6}	{2.6, 6}	{2.7, 6}	{2.8, 6}	{2.9, 6}	{3, 6}	{3.1, 7}	{3.2, 7}	{3.3, 7}	{3.4, 7}	{3.5, 7}	{3.6, 7}	{3.7, 7}	{3.8, 7}	{3.9, 7}	{4, 7}	{4.1, 7}	{4.2, 7}	{4.3, 8}	{4.4, 8}	{4.5, 8}	{4.6, 8}	{4.7, 8}	{4.8, 8}	{4.9, 8}	{5, 8}	{5.1, 8}	{5.2, 8}	{5.3, 8}	{5.4, 9}	{5.5, 9}	{5.6, 9}	{5.7, 9}	{5.8, 9}	{5.9, 9}	{6, 9}	{6.1, 9}	{6.2, 9}	{6.3, 10}	{6.4, 11}	{6.5, 11}	{6.6, 10}	{6.7, 10}	{6.8, 9}	{6.9, 9}	{7, 9}	{7.1, 9}	{7.2, 9}	{7.3, 9}	{7.4, 9}	{7.5, 9}	{7.6, 9}	{7.7, 9}	{7.8, 9}	{7.9, 9}	{8, 8}	{8.1, 8}	{8.2, 8}	{8.3, 8}	{8.4, 8}	{8.5, 8}	{8.6, 8}	{8.7, 7}	{8.8, 7}	{8.9, 7}	{9, 8}	{9.1, 9}	{9.2, 9}	{9.3, 9}	{9.4, 9}	{9.5, 9}	{9.6, 11}	{9.7, 11}	{9.8, 11}	{9.9, 11}	{10, 11}	{}	{0, 10}	{0.1, 10}	{0.2, 11}	{0.3, 11}	{0.4, 12}	{0.5, 11}	{0.6, 11}	{0.7, 11}	{0.8, 11}	{0.9, 11}	{1, 11}	{1.1, 11}	{1.2, 11}	{1.3, 11}	{1.4, 11}	{1.5, 12}	{1.6, 12}	{1.7, 12}	{1.8, 12}	{1.9, 12}	{2, 12}	{2.1, 12}	{2.2, 12}	{2.3, 12}	{2.4, 12}	{2.5, 11}	{2.6, 11}	{2.7, 11}	{2.8, 11}	{2.9, 10}	{3, 10}	{3.1, 10}	{3.2, 9}	{3.3, 9}	{3.4, 9}	{3.5, 9}	{3.6, 8}	{3.7, 8}	{3.8, 8}	{3.9, 8}	{4, 7}	{4.1, 7}	{4.2, 7}	{4.3, 7}	{4.4, 7}	{4.5, 7}	{4.6, 7}	{4.7, 7}	{4.8, 7}	{4.9, 7}	{5, 6}	{5.1, 6}	{5.2, 6}	{5.3, 6}	{5.4, 6}	{5.5, 6}	{5.6, 6}	{5.7, 6}	{5.8, 6}	{5.9, 6}	{6, 6}	{6.1, 6}	{6.2, 6}	{6.3, 6}	{6.4, 5}	{6.5, 5}	{6.6, 5}	{6.7, 5}	{6.8, 5}	{6.9, 5}	{7, 3}	{7.1, 3}	{7.2, 3}	{7.3, 3}	{7.4, 3}	{7.5, 3}	{7.6, 3}	{7.7, 3}	{7.8, 3}	{7.9, 3}	{8, 3}	{8.1, 2}	{8.2, 2}	{8.3, 2}	{8.4, 2}	{8.5, 2}	{8.6, 2}	{8.7, 2}	{8.8, 3}	{8.9, 3}	{9, 3}	{9.1, 3}	{9.2, 3}	{9.3, 3}	{9.4, 3}	{9.5, 3}	{9.6, 3}	{9.7, 3}	{9.8, 3}	{9.9, 3}	{10, 3}	{}	{0, 10}	{0.1, 10}	{0.2, 10}	{0.3, 10}	{0.4, 10}	{0.5, 10}	{0.6, 10}	{0.7, 10}	{0.8, 10}	{0.9, 10}	{1, 10}	{1.1, 10}	{1.2, 11}	{1.3, 11}	{1.4, 10}	{1.5, 10}	{1.6, 10}	{1.7, 10}	{1.8, 9}	{1.9, 9}	{2, 9}	{2.1, 9}	{2.2, 9}	{2.3, 8}	{2.4, 8}	{2.5, 8}	{2.6, 8}	{2.7, 9}	{2.8, 9}	{2.9, 10}	{3, 10}	{3.1, 10}	{3.2, 11}	{3.3, 11}	{3.4, 10}	{3.5, 10}	{3.6, 10}	{3.7, 10}	{3.8, 11}	{3.9, 11}	{4, 11}	{4.1, 11}	{4.2, 10}	{4.3, 11}	{4.4, 9}	{4.5, 9}	{4.6, 9}	{4.7, 9}	{4.8, 9}	{4.9, 9}	{5, 9}	{5.1, 9}	{5.2, 9}	{5.3, 8}	{5.4, 8}	{5.5, 8}	{5.6, 8}	{5.7, 8}	{5.8, 8}	{5.9, 8}	{6, 8}	{6.1, 8}	{6.2, 8}	{6.3, 8}	{6.4, 8}	{6.5, 8}	{6.6, 8}	{6.7, 8}	{6.8, 7}	{6.9, 6}	{7, 6}	{7.1, 6}	{7.2, 6}	{7.3, 6}	{7.4, 7}	{7.5, 7}	{7.6, 7}	{7.7, 7}	{7.8, 7}	{7.9, 7}	{8, 7}	{8.1, 7}	{8.2, 7}	{8.3, 7}	{8.4, 8}	{8.5, 9}	{8.6, 9}	{8.7, 9}	{8.8, 9}	{8.9, 9}	{9, 9}	{9.1, 10}	{9.2, 10}	{9.3, 10}	{9.4, 9}	{9.5, 9}	{9.6, 9}	{9.7, 10}	{9.8, 12}	{9.9, 12}	{10, 12}	{}	{0, 10}	{0.1, 8}	{0.2, 8}	{0.3, 8}	{0.4, 8}	{0.5, 8}	{0.6, 8}	{0.7, 8}	{0.8, 7}	{0.9, 7}	{1, 7}	{1.1, 7}	{1.2, 7}	{1.3, 7}	{1.4, 6}	{1.5, 6}	{1.6, 7}	{1.7, 7}	{1.8, 7}	{1.9, 8}	{2, 8}	{2.1, 8}	{2.2, 8}	{2.3, 7}	{2.4, 7}	{2.5, 7}	{2.6, 7}	{2.7, 7}	{2.8, 7}	{2.9, 7}	{3, 7}	{3.1, 7}	{3.2, 7}	{3.3, 7}	{3.4, 6}	{3.5, 6}	{3.6, 6}	{3.7, 6}	{3.8, 6}	{3.9, 7}	{4, 8}	{4.1, 8}	{4.2, 8}	{4.3, 8}	{4.4, 8}	{4.5, 8}	{4.6, 8}	{4.7, 8}	{4.8, 7}	{4.9, 7}	{5, 7}	{5.1, 7}	{5.2, 7}	{5.3, 7}	{5.4, 7}	{5.5, 7}	{5.6, 7}	{5.7, 6}	{5.8, 6}	{5.9, 6}	{6, 6}	{6.1, 6}	{6.2, 6}	{6.3, 6}	{6.4, 6}	{6.5, 6}	{6.6, 6}	{6.7, 6}	{6.8, 6}	{6.9, 6}	{7, 6}	{7.1, 6}	{7.2, 6}	{7.3, 6}	{7.4, 6}	{7.5, 6}	{7.6, 7}	{7.7, 7}	{7.8, 7}	{7.9, 7}	{8, 7}	{8.1, 7}	{8.2, 8}	{8.3, 8}	{8.4, 8}	{8.5, 9}	{8.6, 9}	{8.7, 9}	{8.8, 9}	{8.9, 9}	{9, 9}	{9.1, 9}	{9.2, 9}	{9.3, 9}	{9.4, 9}	{9.5, 9}	{9.6, 9}	{9.7, 9}	{9.8, 8}	{9.9, 8}	{10, 8}	{}	{0, 10}	{0.1, 10}	{0.2, 9}	{0.3, 9}	{0.4, 9}	{0.5, 9}	{0.6, 9}	{0.7, 10}	{0.8, 10}	{0.9, 10}	{1, 10}	{1.1, 11}	{1.2, 10}	{1.3, 10}	{1.4, 10}	{1.5, 10}	{1.6, 10}	{1.7, 10}	{1.8, 11}	{1.9, 11}	{2, 12}	{2.1, 12}	{2.2, 12}	{2.3, 12}	{2.4, 12}	{2.5, 12}	{2.6, 12}	{2.7, 11}	{2.8, 12}	{2.9, 12}	{3, 12}	{3.1, 12}	{3.2, 11}	{3.3, 11}	{3.4, 13}	{3.5, 13}	{3.6, 13}	{3.7, 13}	{3.8, 13}	{3.9, 13}	{4, 13}	{4.1, 14}	{4.2, 13}	{4.3, 13}	{4.4, 13}	{4.5, 13}	{4.6, 13}	{4.7, 13}	{4.8, 13}	{4.9, 13}	{5, 13}	{5.1, 13}	{5.2, 12}	{5.3, 12}	{5.4, 12}	{5.5, 12}	{5.6, 12}	{5.7, 13}	{5.8, 13}	{5.9, 13}	{6, 13}	{6.1, 13}	{6.2, 13}	{6.3, 12}	{6.4, 12}	{6.5, 12}	{6.6, 12}	{6.7, 12}	{6.8, 12}	{6.9, 12}	{7, 12}	{7.1, 12}	{7.2, 13}	{7.3, 13}	{7.4, 12}	{7.5, 12}	{7.6, 13}	{7.7, 13}	{7.8, 13}	{7.9, 13}	{8, 13}	{8.1, 13}	{8.2, 13}	{8.3, 12}	{8.4, 12}	{8.5, 12}	{8.6, 12}	{8.7, 12}	{8.8, 12}	{8.9, 12}	{9, 12}	{9.1, 12}	{9.2, 12}	{9.3, 13}	{9.4, 14}	{9.5, 14}	{9.6, 14}	{9.7, 14}	{9.8, 14}	{9.9, 14}	{10, 14}	{}	{0, 10}	{0.1, 10}	{0.2, 10}	{0.3, 10}	{0.4, 10}	{0.5, 10}	{0.6, 10}	{0.7, 10}	{0.8, 11}	{0.9, 11}	{1, 11}	{1.1, 12}	{1.2, 12}	{1.3, 12}	{1.4, 13}	{1.5, 12}	{1.6, 12}	{1.7, 12}	{1.8, 12}	{1.9, 12}	{2, 12}	{2.1, 12}	{2.2, 12}	{2.3, 12}	{2.4, 12}	{2.5, 11}	{2.6, 12}	{2.7, 12}	{2.8, 12}	{2.9, 12}	{3, 12}	{3.1, 11}	{3.2, 11}	{3.3, 11}	{3.4, 11}	{3.5, 11}	{3.6, 11}	{3.7, 11}	{3.8, 11}	{3.9, 11}	{4, 11}	{4.1, 11}	{4.2, 11}	{4.3, 11}	{4.4, 11}	{4.5, 10}	{4.6, 10}	{4.7, 10}	{4.8, 10}	{4.9, 10}	{5, 10}	{5.1, 9}	{5.2, 9}	{5.3, 9}	{5.4, 9}	{5.5, 9}	{5.6, 9}	{5.7, 9}	{5.8, 9}	{5.9, 9}	{6, 9}	{6.1, 10}	{6.2, 10}	{6.3, 11}	{6.4, 11}	{6.5, 11}	{6.6, 11}	{6.7, 11}	{6.8, 11}	{6.9, 11}	{7, 11}	{7.1, 11}	{7.2, 11}	{7.3, 11}	{7.4, 11}	{7.5, 10}	{7.6, 10}	{7.7, 10}	{7.8, 10}	{7.9, 10}	{8, 10}	{8.1, 11}	{8.2, 11}	{8.3, 11}	{8.4, 10}	{8.5, 10}	{8.6, 10}	{8.7, 9}	{8.8, 10}	{8.9, 10}	{9, 9}	{9.1, 8}	{9.2, 8}	{9.3, 8}	{9.4, 8}	{9.5, 9}	{9.6, 9}	{9.7, 9}	{9.8, 7}	{9.9, 7}	{10, 7}	{}	{0, 10}	{0.1, 10}	{0.2, 10}	{0.3, 11}	{0.4, 11}	{0.5, 11}	{0.6, 11}	{0.7, 11}	{0.8, 11}	{0.9, 11}	{1, 11}	{1.1, 11}	{1.2, 11}	{1.3, 10}	{1.4, 10}	{1.5, 10}	{1.6, 10}	{1.7, 10}	{1.8, 10}	{1.9, 9}	{2, 9}	{2.1, 9}	{2.2, 9}	{2.3, 8}	{2.4, 8}	{2.5, 8}	{2.6, 8}	{2.7, 8}	{2.8, 8}	{2.9, 8}	{3, 8}	{3.1, 8}	{3.2, 8}	{3.3, 8}	{3.4, 8}	{3.5, 8}	{3.6, 8}	{3.7, 9}	{3.8, 9}	{3.9, 9}	{4, 9}	{4.1, 9}	{4.2, 9}	{4.3, 9}	{4.4, 9}	{4.5, 10}	{4.6, 9}	{4.7, 8}	{4.8, 8}	{4.9, 8}	{5, 8}	{5.1, 8}	{5.2, 8}	{5.3, 8}	{5.4, 8}	{5.5, 9}	{5.6, 9}	{5.7, 9}	{5.8, 9}	{5.9, 9}	{6, 9}	{6.1, 9}	{6.2, 9}	{6.3, 9}	{6.4, 9}	{6.5, 9}	{6.6, 9}	{6.7, 9}	{6.8, 9}	{6.9, 9}	{7, 10}	{7.1, 10}	{7.2, 10}	{7.3, 10}	{7.4, 10}	{7.5, 9}	{7.6, 10}	{7.7, 10}	{7.8, 10}	{7.9, 10}	{8, 11}	{8.1, 11}	{8.2, 11}	{8.3, 11}	{8.4, 11}	{8.5, 11}	{8.6, 11}	{8.7, 11}	{8.8, 10}	{8.9, 10}	{9, 10}	{9.1, 10}	{9.2, 10}	{9.3, 10}	{9.4, 10}	{9.5, 9}	{9.6, 9}	{9.7, 9}	{9.8, 9}	{9.9, 9}	{10, 9}	{}	{0, 10}	{0.1, 10}	{0.2, 10}	{0.3, 10}	{0.4, 10}	{0.5, 10}	{0.6, 10}	{0.7, 10}	{0.8, 10}	{0.9, 10}	{1, 10}	{1.1, 11}	{1.2, 11}	{1.3, 12}	{1.4, 12}	{1.5, 12}	{1.6, 12}	{1.7, 13}	{1.8, 13}	{1.9, 13}	{2, 13}	{2.1, 12}	{2.2, 11}	{2.3, 11}	{2.4, 11}	{2.5, 11}	{2.6, 11}	{2.7, 11}	{2.8, 11}	{2.9, 11}	{3, 11}	{3.1, 10}	{3.2, 10}	{3.3, 10}	{3.4, 10}	{3.5, 9}	{3.6, 9}	{3.7, 9}	{3.8, 9}	{3.9, 9}	{4, 9}	{4.1, 9}	{4.2, 9}	{4.3, 8}	{4.4, 8}	{4.5, 8}	{4.6, 8}	{4.7, 7}	{4.8, 8}	{4.9, 8}	{5, 8}	{5.1, 7}	{5.2, 6}	{5.3, 6}	{5.4, 6}	{5.5, 5}	{5.6, 5}	{5.7, 5}	{5.8, 5}	{5.9, 6}	{6, 6}	{6.1, 6}	{6.2, 6}	{6.3, 6}	{6.4, 6}	{6.5, 6}	{6.6, 6}	{6.7, 7}	{6.8, 7}	{6.9, 8}	{7, 8}	{7.1, 9}	{7.2, 9}	{7.3, 9}	{7.4, 8}	{7.5, 9}	{7.6, 9}	{7.7, 9}	{7.8, 9}	{7.9, 9}	{8, 8}	{8.1, 8}	{8.2, 8}	{8.3, 8}	{8.4, 8}	{8.5, 8}	{8.6, 8}	{8.7, 8}	{8.8, 8}	{8.9, 8}	{9, 8}	{9.1, 8}	{9.2, 8}	{9.3, 8}	{9.4, 8}	{9.5, 8}	{9.6, 8}	{9.7, 8}	{9.8, 8}	{9.9, 8}	{10, 8}	{}	{0, 10}	{0.1, 10}	{0.2, 10}	{0.3, 10}	{0.4, 11}	{0.5, 11}	{0.6, 11}	{0.7, 11}	{0.8, 11}	{0.9, 12}	{1, 12}	{1.1, 12}	{1.2, 12}	{1.3, 12}	{1.4, 12}	{1.5, 12}	{1.6, 12}	{1.7, 12}	{1.8, 12}	{1.9, 12}	{2, 12}	{2.1, 12}	{2.2, 12}	{2.3, 11}	{2.4, 11}	{2.5, 11}	{2.6, 10}	{2.7, 10}	{2.8, 10}	{2.9, 10}	{3, 10}	{3.1, 10}	{3.2, 10}	{3.3, 10}	{3.4, 10}	{3.5, 10}	{3.6, 10}	{3.7, 10}	{3.8, 10}	{3.9, 10}	{4, 10}	{4.1, 10}	{4.2, 10}	{4.3, 10}	{4.4, 10}	{4.5, 10}	{4.6, 10}	{4.7, 10}	{4.8, 10}	{4.9, 11}	{5, 11}	{5.1, 11}	{5.2, 11}	{5.3, 10}	{5.4, 11}	{5.5, 11}	{5.6, 11}	{5.7, 11}	{5.8, 11}	{5.9, 11}	{6, 11}	{6.1, 11}	{6.2, 11}	{6.3, 11}	{6.4, 11}	{6.5, 11}	{6.6, 11}	{6.7, 11}	{6.8, 11}	{6.9, 10}	{7, 10}	{7.1, 10}	{7.2, 10}	{7.3, 10}	{7.4, 10}	{7.5, 10}	{7.6, 10}	{7.7, 10}	{7.8, 10}	{7.9, 10}	{8, 10}	{8.1, 11}	{8.2, 12}	{8.3, 12}	{8.4, 12}	{8.5, 14}	{8.6, 14}	{8.7, 14}	{8.8, 14}	{8.9, 14}	{9, 14}	{9.1, 14}	{9.2, 14}	{9.3, 14}	{9.4, 15}	{9.5, 15}	{9.6, 15}	{9.7, 15}	{9.8, 14}	{9.9, 14}	{10, 14}	{}	{0, 10}	{0.1, 10}	{0.2, 12}	{0.3, 12}	{0.4, 12}	{0.5, 12}	{0.6, 12}	{0.7, 11}	{0.8, 11}	{0.9, 11}	{1, 12}	{1.1, 12}	{1.2, 11}	{1.3, 11}	{1.4, 11}	{1.5, 11}	{1.6, 10}	{1.7, 10}	{1.8, 11}	{1.9, 11}	{2, 11}	{2.1, 11}	{2.2, 11}	{2.3, 10}	{2.4, 10}	{2.5, 8}	{2.6, 8}	{2.7, 8}	{2.8, 8}	{2.9, 8}	{3, 8}	{3.1, 8}	{3.2, 8}	{3.3, 8}	{3.4, 8}	{3.5, 8}	{3.6, 7}	{3.7, 7}	{3.8, 7}	{3.9, 7}	{4, 6}	{4.1, 6}	{4.2, 5}	{4.3, 5}	{4.4, 5}	{4.5, 5}	{4.6, 5}	{4.7, 6}	{4.8, 6}	{4.9, 7}	{5, 7}	{5.1, 7}	{5.2, 7}	{5.3, 7}	{5.4, 7}	{5.5, 7}	{5.6, 7}	{5.7, 7}	{5.8, 7}	{5.9, 7}	{6, 7}	{6.1, 7}	{6.2, 7}	{6.3, 7}	{6.4, 7}	{6.5, 7}	{6.6, 7}	{6.7, 7}	{6.8, 7}	{6.9, 7}	{7, 7}	{7.1, 7}	{7.2, 7}	{7.3, 7}	{7.4, 7}	{7.5, 7}	{7.6, 7}	{7.7, 7}	{7.8, 7}	{7.9, 7}	{8, 7}	{8.1, 7}	{8.2, 8}	{8.3, 8}	{8.4, 8}	{8.5, 8}	{8.6, 8}	{8.7, 8}	{8.8, 8}	{8.9, 8}	{9, 7}	{9.1, 7}	{9.2, 7}	{9.3, 7}	{9.4, 6}	{9.5, 6}	{9.6, 6}	{9.7, 6}	{9.8, 6}	{9.9, 6}	{10, 6}	{}	{0, 10}	{0.1, 10}	{0.2, 10}	{0.3, 10}	{0.4, 11}	{0.5, 11}	{0.6, 11}	{0.7, 11}	{0.8, 11}	{0.9, 12}	{1, 12}	{1.1, 12}	{1.2, 12}	{1.3, 12}	{1.4, 12}	{1.5, 13}	{1.6, 13}	{1.7, 13}	{1.8, 13}	{1.9, 13}	{2, 13}	{2.1, 13}	{2.2, 13}	{2.3, 13}	{2.4, 13}	{2.5, 13}	{2.6, 13}	{2.7, 13}	{2.8, 13}	{2.9, 13}	{3, 13}	{3.1, 13}	{3.2, 13}	{3.3, 13}	{3.4, 13}	{3.5, 13}	{3.6, 13}	{3.7, 13}	{3.8, 13}	{3.9, 13}	{4, 13}	{4.1, 13}	{4.2, 13}	{4.3, 13}	{4.4, 13}	{4.5, 13}	{4.6, 13}	{4.7, 13}	{4.8, 13}	{4.9, 13}	{5, 13}	{5.1, 15}	{5.2, 15}	{5.3, 15}	{5.4, 16}	{5.5, 17}	{5.6, 18}	{5.7, 18}	{5.8, 19}	{5.9, 19}	{6, 19}	{6.1, 19}	{6.2, 19}	{6.3, 19}	{6.4, 19}	{6.5, 20}	{6.6, 21}	{6.7, 21}	{6.8, 21}	{6.9, 22}	{7, 22}	{7.1, 22}	{7.2, 21}	{7.3, 21}	{7.4, 21}	{7.5, 21}	{7.6, 21}	{7.7, 21}	{7.8, 21}	{7.9, 21}	{8, 21}	{8.1, 21}	{8.2, 21}	{8.3, 21}	{8.4, 21}	{8.5, 20}	{8.6, 20}	{8.7, 20}	{8.8, 21}	{8.9, 21}	{9, 21}	{9.1, 21}	{9.2, 21}	{9.3, 22}	{9.4, 20}	{9.5, 20}	{9.6, 20}	{9.7, 19}	{9.8, 19}	{9.9, 17}	{10, 17}	{}	{0, 10}	{0.1, 11}	{0.2, 10}	{0.3, 10}	{0.4, 11}	{0.5, 10}	{0.6, 10}	{0.7, 11}	{0.8, 13}	{0.9, 13}	{1, 13}	{1.1, 13}	{1.2, 13}	{1.3, 13}	{1.4, 13}	{1.5, 13}	{1.6, 12}	{1.7, 13}	{1.8, 13}	{1.9, 13}	{2, 12}	{2.1, 12}	{2.2, 12}	{2.3, 12}	{2.4, 11}	{2.5, 11}	{2.6, 11}	{2.7, 11}	{2.8, 11}	{2.9, 11}	{3, 11}	{3.1, 12}	{3.2, 12}	{3.3, 12}	{3.4, 12}	{3.5, 12}	{3.6, 12}	{3.7, 12}	{3.8, 13}	{3.9, 12}	{4, 11}	{4.1, 11}	{4.2, 10}	{4.3, 9}	{4.4, 9}	{4.5, 9}	{4.6, 9}	{4.7, 9}	{4.8, 9}	{4.9, 9}	{5, 9}	{5.1, 9}	{5.2, 9}	{5.3, 9}	{5.4, 9}	{5.5, 9}	{5.6, 9}	{5.7, 9}	{5.8, 9}	{5.9, 10}	{6, 10}	{6.1, 11}	{6.2, 11}	{6.3, 11}	{6.4, 10}	{6.5, 10}	{6.6, 10}	{6.7, 10}	{6.8, 9}	{6.9, 9}	{7, 8}	{7.1, 8}	{7.2, 8}	{7.3, 8}	{7.4, 9}	{7.5, 9}	{7.6, 9}	{7.7, 8}	{7.8, 8}	{7.9, 8}	{8, 8}	{8.1, 8}	{8.2, 8}	{8.3, 8}	{8.4, 8}	{8.5, 8}	{8.6, 11}	{8.7, 11}	{8.8, 11}	{8.9, 11}	{9, 11}	{9.1, 10}	{9.2, 10}	{9.3, 9}	{9.4, 9}	{9.5, 9}	{9.6, 9}	{9.7, 9}	{9.8, 9}	{9.9, 9}	{10, 9}	{}	{0, 10}	{0.1, 9}	{0.2, 9}	{0.3, 10}	{0.4, 10}	{0.5, 10}	{0.6, 10}	{0.7, 10}	{0.8, 10}	{0.9, 10}	{1, 10}	{1.1, 10}	{1.2, 10}	{1.3, 11}	{1.4, 12}	{1.5, 12}	{1.6, 12}	{1.7, 12}	{1.8, 12}	{1.9, 12}	{2, 12}	{2.1, 11}	{2.2, 12}	{2.3, 12}	{2.4, 12}	{2.5, 12}	{2.6, 12}	{2.7, 12}	{2.8, 12}	{2.9, 13}	{3, 13}	{3.1, 13}	{3.2, 13}	{3.3, 13}	{3.4, 13}	{3.5, 13}	{3.6, 13}	{3.7, 13}	{3.8, 13}	{3.9, 13}	{4, 13}	{4.1, 13}	{4.2, 13}	{4.3, 13}	{4.4, 15}	{4.5, 14}	{4.6, 15}	{4.7, 15}	{4.8, 15}	{4.9, 15}	{5, 15}	{5.1, 15}	{5.2, 15}	{5.3, 15}	{5.4, 15}	{5.5, 15}	{5.6, 15}	{5.7, 15}	{5.8, 16}	{5.9, 16}	{6, 16}	{6.1, 17}	{6.2, 17}	{6.3, 17}	{6.4, 17}	{6.5, 17}	{6.6, 17}	{6.7, 17}	{6.8, 15}	{6.9, 16}	{7, 16}	{7.1, 15}	{7.2, 15}	{7.3, 15}	{7.4, 15}	{7.5, 15}	{7.6, 15}	{7.7, 15}	{7.8, 15}	{7.9, 15}	{8, 15}	{8.1, 15}	{8.2, 15}	{8.3, 15}	{8.4, 14}	{8.5, 14}	{8.6, 14}	{8.7, 14}	{8.8, 14}	{8.9, 13}	{9, 13}	{9.1, 13}	{9.2, 13}	{9.3, 13}	{9.4, 13}	{9.5, 13}	{9.6, 13}	{9.7, 13}	{9.8, 12}	{9.9, 12}	{10, 12}	{}	{0, 10}	{0.1, 10}	{0.2, 10}	{0.3, 11}	{0.4, 11}	{0.5, 11}	{0.6, 11}	{0.7, 10}	{0.8, 10}	{0.9, 10}	{1, 11}	{1.1, 10}	{1.2, 10}	{1.3, 10}	{1.4, 10}	{1.5, 10}	{1.6, 10}	{1.7, 10}	{1.8, 10}	{1.9, 9}	{2, 8}	{2.1, 8}	{2.2, 8}	{2.3, 9}	{2.4, 9}	{2.5, 9}	{2.6, 8}	{2.7, 8}	{2.8, 8}	{2.9, 8}	{3, 9}	{3.1, 9}	{3.2, 9}	{3.3, 9}	{3.4, 9}	{3.5, 9}	{3.6, 9}	{3.7, 9}	{3.8, 9}	{3.9, 9}	{4, 8}	{4.1, 9}	{4.2, 10}	{4.3, 10}	{4.4, 10}	{4.5, 10}	{4.6, 10}	{4.7, 11}	{4.8, 11}	{4.9, 11}	{5, 11}	{5.1, 11}	{5.2, 11}	{5.3, 11}	{5.4, 11}	{5.5, 11}	{5.6, 11}	{5.7, 11}	{5.8, 11}	{5.9, 11}	{6, 11}	{6.1, 11}	{6.2, 11}	{6.3, 12}	{6.4, 12}	{6.5, 12}	{6.6, 12}	{6.7, 12}	{6.8, 12}	{6.9, 12}	{7, 12}	{7.1, 12}	{7.2, 12}	{7.3, 12}	{7.4, 12}	{7.5, 13}	{7.6, 13}	{7.7, 14}	{7.8, 14}	{7.9, 14}	{8, 14}	{8.1, 13}	{8.2, 12}	{8.3, 12}	{8.4, 12}	{8.5, 12}	{8.6, 12}	{8.7, 12}	{8.8, 11}	{8.9, 11}	{9, 11}	{9.1, 11}	{9.2, 12}	{9.3, 12}	{9.4, 12}	{9.5, 12}	{9.6, 12}	{9.7, 12}	{9.8, 12}	{9.9, 12}	{10, 12}	{}	{0, 10}	{0.1, 11}	{0.2, 11}	{0.3, 11}	{0.4, 11}	{0.5, 11}	{0.6, 11}	{0.7, 11}	{0.8, 11}	{0.9, 11}	{1, 9}	{1.1, 9}	{1.2, 7}	{1.3, 7}	{1.4, 7}	{1.5, 7}	{1.6, 7}	{1.7, 7}	{1.8, 7}	{1.9, 7}	{2, 6}	{2.1, 6}	{2.2, 6}	{2.3, 5}	{2.4, 5}	{2.5, 5}	{2.6, 5}	{2.7, 5}	{2.8, 5}	{2.9, 6}	{3, 7}	{3.1, 7}	{3.2, 7}	{3.3, 7}	{3.4, 7}	{3.5, 8}	{3.6, 8}	{3.7, 8}	{3.8, 7}	{3.9, 7}	{4, 7}	{4.1, 7}	{4.2, 7}	{4.3, 7}	{4.4, 7}	{4.5, 7}	{4.6, 7}	{4.7, 7}	{4.8, 7}	{4.9, 8}	{5, 8}	{5.1, 8}	{5.2, 8}	{5.3, 8}	{5.4, 8}	{5.5, 8}	{5.6, 8}	{5.7, 8}	{5.8, 8}	{5.9, 8}	{6, 8}	{6.1, 8}	{6.2, 8}	{6.3, 8}	{6.4, 8}	{6.5, 7}	{6.6, 7}	{6.7, 7}	{6.8, 7}	{6.9, 7}	{7, 7}	{7.1, 7}	{7.2, 7}	{7.3, 7}	{7.4, 8}	{7.5, 8}	{7.6, 8}	{7.7, 8}	{7.8, 7}	{7.9, 7}	{8, 7}	{8.1, 7}	{8.2, 7}	{8.3, 7}	{8.4, 7}	{8.5, 7}	{8.6, 7}	{8.7, 7}	{8.8, 8}	{8.9, 8}	{9, 8}	{9.1, 8}	{9.2, 7}	{9.3, 7}	{9.4, 7}	{9.5, 7}	{9.6, 7}	{9.7, 7}	{9.8, 7}	{9.9, 7}	{10, 8}	{}	{0, 10}	{0.1, 10}	{0.2, 11}	{0.3, 11}	{0.4, 11}	{0.5, 10}	{0.6, 10}	{0.7, 10}	{0.8, 10}	{0.9, 10}	{1, 10}	{1.1, 10}	{1.2, 10}	{1.3, 10}	{1.4, 9}	{1.5, 8}	{1.6, 8}	{1.7, 7}	{1.8, 7}	{1.9, 7}	{2, 7}	{2.1, 7}	{2.2, 7}	{2.3, 7}	{2.4, 7}	{2.5, 8}	{2.6, 8}	{2.7, 8}	{2.8, 8}	{2.9, 8}	{3, 8}	{3.1, 8}	{3.2, 8}	{3.3, 8}	{3.4, 8}	{3.5, 8}	{3.6, 8}	{3.7, 8}	{3.8, 8}	{3.9, 8}	{4, 7}	{4.1, 7}	{4.2, 8}	{4.3, 8}	{4.4, 8}	{4.5, 9}	{4.6, 9}	{4.7, 9}	{4.8, 9}	{4.9, 9}	{5, 8}	{5.1, 8}	{5.2, 8}	{5.3, 8}	{5.4, 8}	{5.5, 8}	{5.6, 8}	{5.7, 8}	{5.8, 8}	{5.9, 8}	{6, 8}	{6.1, 8}	{6.2, 8}	{6.3, 8}	{6.4, 9}	{6.5, 10}	{6.6, 10}	{6.7, 9}	{6.8, 9}	{6.9, 9}	{7, 10}	{7.1, 10}	{7.2, 10}	{7.3, 10}	{7.4, 10}	{7.5, 9}	{7.6, 9}	{7.7, 9}	{7.8, 9}	{7.9, 9}	{8, 9}	{8.1, 10}	{8.2, 10}	{8.3, 10}	{8.4, 10}	{8.5, 9}	{8.6, 9}	{8.7, 9}	{8.8, 9}	{8.9, 9}	{9, 9}	{9.1, 9}	{9.2, 9}	{9.3, 9}	{9.4, 9}	{9.5, 9}	{9.6, 9}	{9.7, 9}	{9.8, 9}	{9.9, 8}	{10, 8}	{}	{0, 10}	{0.1, 10}	{0.2, 10}	{0.3, 10}	{0.4, 10}	{0.5, 9}	{0.6, 9}	{0.7, 9}	{0.8, 9}	{0.9, 9}	{1, 9}	{1.1, 9}	{1.2, 9}	{1.3, 9}	{1.4, 9}	{1.5, 9}	{1.6, 9}	{1.7, 9}	{1.8, 9}	{1.9, 9}	{2, 9}	{2.1, 9}	{2.2, 9}	{2.3, 9}	{2.4, 9}	{2.5, 9}	{2.6, 9}	{2.7, 8}	{2.8, 8}	{2.9, 8}	{3, 9}	{3.1, 9}	{3.2, 9}	{3.3, 10}	{3.4, 9}	{3.5, 9}	{3.6, 9}	{3.7, 9}	{3.8, 9}	{3.9, 10}	{4, 10}	{4.1, 10}	{4.2, 10}	{4.3, 10}	{4.4, 10}	{4.5, 10}	{4.6, 10}	{4.7, 10}	{4.8, 10}	{4.9, 10}	{5, 10}	{5.1, 10}	{5.2, 9}	{5.3, 9}	{5.4, 9}	{5.5, 9}	{5.6, 9}	{5.7, 10}	{5.8, 9}	{5.9, 7}	{6, 7}	{6.1, 7}	{6.2, 8}	{6.3, 8}	{6.4, 9}	{6.5, 9}	{6.6, 9}	{6.7, 9}	{6.8, 9}	{6.9, 9}	{7, 9}	{7.1, 9}	{7.2, 10}	{7.3, 10}	{7.4, 10}	{7.5, 10}	{7.6, 10}	{7.7, 11}	{7.8, 11}	{7.9, 11}	{8, 11}	{8.1, 11}	{8.2, 11}	{8.3, 9}	{8.4, 9}	{8.5, 9}	{8.6, 9}	{8.7, 9}	{8.8, 9}	{8.9, 9}	{9, 9}	{9.1, 9}	{9.2, 9}	{9.3, 9}	{9.4, 9}	{9.5, 9}	{9.6, 9}	{9.7, 10}	{9.8, 10}	{9.9, 9}	{10, 9}	{}	{0, 10}	{0.1, 10}	{0.2, 10}	{0.3, 10}	{0.4, 9}	{0.5, 9}	{0.6, 9}	{0.7, 9}	{0.8, 9}	{0.9, 9}	{1, 9}	{1.1, 9}	{1.2, 9}	{1.3, 9}	{1.4, 9}	{1.5, 9}	{1.6, 9}	{1.7, 9}	{1.8, 9}	{1.9, 9}	{2, 9}	{2.1, 9}	{2.2, 9}	{2.3, 9}	{2.4, 9}	{2.5, 9}	{2.6, 9}	{2.7, 9}	{2.8, 9}	{2.9, 9}	{3, 8}	{3.1, 8}	{3.2, 8}	{3.3, 8}	{3.4, 8}	{3.5, 9}	{3.6, 9}	{3.7, 9}	{3.8, 9}	{3.9, 9}	{4, 9}	{4.1, 9}	{4.2, 9}	{4.3, 9}	{4.4, 9}	{4.5, 9}	{4.6, 9}	{4.7, 9}	{4.8, 9}	{4.9, 8}	{5, 8}	{5.1, 8}	{5.2, 8}	{5.3, 8}	{5.4, 8}	{5.5, 8}	{5.6, 8}	{5.7, 8}	{5.8, 8}	{5.9, 8}	{6, 8}	{6.1, 8}	{6.2, 9}	{6.3, 9}	{6.4, 9}	{6.5, 9}	{6.6, 9}	{6.7, 9}	{6.8, 9}	{6.9, 9}	{7, 10}	{7.1, 11}	{7.2, 11}	{7.3, 11}	{7.4, 11}	{7.5, 11}	{7.6, 11}	{7.7, 11}	{7.8, 10}	{7.9, 10}	{8, 10}	{8.1, 12}	{8.2, 12}	{8.3, 12}	{8.4, 12}	{8.5, 12}	{8.6, 13}	{8.7, 13}	{8.8, 12}	{8.9, 10}	{9, 10}	{9.1, 10}	{9.2, 10}	{9.3, 10}	{9.4, 10}	{9.5, 10}	{9.6, 10}	{9.7, 10}	{9.8, 9}	{9.9, 9}	{10, 9}	{}	{0, 10}	{0.1, 10}	{0.2, 9}	{0.3, 9}	{0.4, 9}	{0.5, 9}	{0.6, 9}	{0.7, 9}	{0.8, 9}	{0.9, 9}	{1, 9}	{1.1, 9}	{1.2, 9}	{1.3, 9}	{1.4, 9}	{1.5, 9}	{1.6, 9}	{1.7, 10}	{1.8, 10}	{1.9, 10}	{2, 10}	{2.1, 11}	{2.2, 10}	{2.3, 10}	{2.4, 10}	{2.5, 10}	{2.6, 10}	{2.7, 10}	{2.8, 10}	{2.9, 10}	{3, 10}	{3.1, 10}	{3.2, 10}	{3.3, 11}	{3.4, 11}	{3.5, 11}	{3.6, 11}	{3.7, 11}	{3.8, 11}	{3.9, 11}	{4, 11}	{4.1, 11}	{4.2, 11}	{4.3, 11}	{4.4, 11}	{4.5, 12}	{4.6, 12}	{4.7, 12}	{4.8, 12}	{4.9, 12}	{5, 12}	{5.1, 12}	{5.2, 10}	{5.3, 10}	{5.4, 10}	{5.5, 10}	{5.6, 10}	{5.7, 10}	{5.8, 10}	{5.9, 10}	{6, 10}	{6.1, 10}	{6.2, 10}	{6.3, 9}	{6.4, 9}	{6.5, 8}	{6.6, 8}	{6.7, 8}	{6.8, 8}	{6.9, 8}	{7, 8}	{7.1, 8}	{7.2, 8}	{7.3, 8}	{7.4, 7}	{7.5, 7}	{7.6, 7}	{7.7, 7}	{7.8, 7}	{7.9, 7}	{8, 7}	{8.1, 7}	{8.2, 7}	{8.3, 7}	{8.4, 7}	{8.5, 7}	{8.6, 7}	{8.7, 7}	{8.8, 8}	{8.9, 8}	{9, 8}	{9.1, 9}	{9.2, 9}	{9.3, 9}	{9.4, 9}	{9.5, 8}	{9.6, 9}	{9.7, 9}	{9.8, 9}	{9.9, 9}	{10, 9}	{}	{0, 10}	{0.1, 10}	{0.2, 10}	{0.3, 10}	{0.4, 10}	{0.5, 9}	{0.6, 9}	{0.7, 9}	{0.8, 10}	{0.9, 10}	{1, 10}	{1.1, 10}	{1.2, 10}	{1.3, 10}	{1.4, 10}	{1.5, 10}	{1.6, 10}	{1.7, 10}	{1.8, 10}	{1.9, 10}	{2, 11}	{2.1, 11}	{2.2, 11}	{2.3, 11}	{2.4, 11}	{2.5, 10}	{2.6, 10}	{2.7, 10}	{2.8, 10}	{2.9, 10}	{3, 10}	{3.1, 10}	{3.2, 10}	{3.3, 10}	{3.4, 10}	{3.5, 10}	{3.6, 10}	{3.7, 10}	{3.8, 10}	{3.9, 10}	{4, 10}	{4.1, 10}	{4.2, 10}	{4.3, 10}	{4.4, 10}	{4.5, 10}	{4.6, 10}	{4.7, 9}	{4.8, 9}	{4.9, 9}	{5, 8}	{5.1, 8}	{5.2, 8}	{5.3, 8}	{5.4, 8}	{5.5, 8}	{5.6, 8}	{5.7, 8}	{5.8, 8}	{5.9, 8}	{6, 8}	{6.1, 8}	{6.2, 8}	{6.3, 8}	{6.4, 7}	{6.5, 10}	{6.6, 10}	{6.7, 10}	{6.8, 10}	{6.9, 10}	{7, 10}	{7.1, 10}	{7.2, 10}	{7.3, 10}	{7.4, 10}	{7.5, 10}	{7.6, 9}	{7.7, 9}	{7.8, 9}	{7.9, 9}	{8, 9}	{8.1, 9}	{8.2, 9}	{8.3, 10}	{8.4, 10}	{8.5, 10}	{8.6, 10}	{8.7, 10}	{8.8, 10}	{8.9, 10}	{9, 10}	{9.1, 11}	{9.2, 10}	{9.3, 10}	{9.4, 10}	{9.5, 10}	{9.6, 9}	{9.7, 9}	{9.8, 9}	{9.9, 9}	{10, 9}	{}	{0, 10}	{0.1, 10}	{0.2, 10}	{0.3, 9}	{0.4, 9}	{0.5, 9}	{0.6, 9}	{0.7, 9}	{0.8, 9}	{0.9, 9}	{1, 9}	{1.1, 9}	{1.2, 9}	{1.3, 9}	{1.4, 9}	{1.5, 9}	{1.6, 9}	{1.7, 9}	{1.8, 9}	{1.9, 8}	{2, 8}	{2.1, 8}	{2.2, 8}	{2.3, 8}	{2.4, 8}	{2.5, 8}	{2.6, 8}	{2.7, 8}	{2.8, 7}	{2.9, 7}	{3, 6}	{3.1, 6}	{3.2, 6}	{3.3, 7}	{3.4, 7}	{3.5, 7}	{3.6, 7}	{3.7, 7}	{3.8, 7}	{3.9, 7}	{4, 7}	{4.1, 7}	{4.2, 7}	{4.3, 7}	{4.4, 7}	{4.5, 7}	{4.6, 7}	{4.7, 7}	{4.8, 7}	{4.9, 7}	{5, 7}	{5.1, 7}	{5.2, 7}	{5.3, 8}	{5.4, 8}	{5.5, 8}	{5.6, 8}	{5.7, 8}	{5.8, 8}	{5.9, 7}	{6, 7}	{6.1, 7}	{6.2, 7}	{6.3, 7}	{6.4, 7}	{6.5, 8}	{6.6, 8}	{6.7, 8}	{6.8, 8}	{6.9, 8}	{7, 8}	{7.1, 8}	{7.2, 9}	{7.3, 9}	{7.4, 9}	{7.5, 10}	{7.6, 10}	{7.7, 10}	{7.8, 10}	{7.9, 11}	{8, 11}	{8.1, 12}	{8.2, 12}	{8.3, 13}	{8.4, 13}	{8.5, 13}	{8.6, 13}	{8.7, 13}	{8.8, 13}	{8.9, 13}	{9, 13}	{9.1, 13}	{9.2, 13}	{9.3, 13}	{9.4, 14}	{9.5, 14}	{9.6, 14}	{9.7, 14}	{9.8, 13}	{9.9, 13}	{10, 13}	{}	{0, 10}	{0.1, 10}	{0.2, 9}	{0.3, 9}	{0.4, 9}	{0.5, 9}	{0.6, 9}	{0.7, 9}	{0.8, 9}	{0.9, 8}	{1, 7}	{1.1, 7}	{1.2, 7}	{1.3, 6}	{1.4, 6}	{1.5, 6}	{1.6, 6}	{1.7, 6}	{1.8, 6}	{1.9, 6}	{2, 6}	{2.1, 6}	{2.2, 6}	{2.3, 6}	{2.4, 6}	{2.5, 6}	{2.6, 5}	{2.7, 5}	{2.8, 5}	{2.9, 5}	{3, 5}	{3.1, 5}	{3.2, 5}	{3.3, 5}	{3.4, 5}	{3.5, 5}	{3.6, 5}	{3.7, 5}	{3.8, 6}	{3.9, 7}	{4, 7}	{4.1, 7}	{4.2, 8}	{4.3, 8}	{4.4, 8}	{4.5, 8}	{4.6, 9}	{4.7, 9}	{4.8, 9}	{4.9, 9}	{5, 10}	{5.1, 10}	{5.2, 10}	{5.3, 11}	{5.4, 11}	{5.5, 11}	{5.6, 11}	{5.7, 11}	{5.8, 11}	{5.9, 11}	{6, 11}	{6.1, 12}	{6.2, 12}	{6.3, 12}	{6.4, 12}	{6.5, 12}	{6.6, 13}	{6.7, 14}	{6.8, 14}	{6.9, 14}	{7, 14}	{7.1, 14}	{7.2, 14}	{7.3, 14}	{7.4, 13}	{7.5, 13}	{7.6, 13}	{7.7, 12}	{7.8, 12}	{7.9, 11}	{8, 11}	{8.1, 11}	{8.2, 11}	{8.3, 11}	{8.4, 11}	{8.5, 11}	{8.6, 11}	{8.7, 12}	{8.8, 12}	{8.9, 12}	{9, 12}	{9.1, 12}	{9.2, 12}	{9.3, 12}	{9.4, 12}	{9.5, 12}	{9.6, 12}	{9.7, 12}	{9.8, 12}	{9.9, 12}	{10, 12}	{}	{0, 10}	{0.1, 10}	{0.2, 10}	{0.3, 10}	{0.4, 10}	{0.5, 10}	{0.6, 10}	{0.7, 10}	{0.8, 11}	{0.9, 12}	{1, 12}	{1.1, 11}	{1.2, 11}	{1.3, 10}	{1.4, 10}	{1.5, 11}	{1.6, 11}	{1.7, 10}	{1.8, 10}	{1.9, 11}	{2, 11}	{2.1, 11}	{2.2, 11}	{2.3, 12}	{2.4, 11}	{2.5, 12}	{2.6, 12}	{2.7, 12}	{2.8, 12}	{2.9, 11}	{3, 11}	{3.1, 11}	{3.2, 11}	{3.3, 11}	{3.4, 11}	{3.5, 11}	{3.6, 11}	{3.7, 11}	{3.8, 11}	{3.9, 12}	{4, 12}	{4.1, 11}	{4.2, 11}	{4.3, 11}	{4.4, 11}	{4.5, 11}	{4.6, 10}	{4.7, 10}	{4.8, 10}	{4.9, 10}	{5, 10}	{5.1, 10}	{5.2, 11}	{5.3, 11}	{5.4, 10}	{5.5, 10}	{5.6, 10}	{5.7, 10}	{5.8, 10}	{5.9, 10}	{6, 10}	{6.1, 10}	{6.2, 11}	{6.3, 11}	{6.4, 12}	{6.5, 12}	{6.6, 12}	{6.7, 11}	{6.8, 11}	{6.9, 11}	{7, 11}	{7.1, 11}	{7.2, 11}	{7.3, 11}	{7.4, 11}	{7.5, 11}	{7.6, 11}	{7.7, 11}	{7.8, 11}	{7.9, 11}	{8, 11}	{8.1, 11}	{8.2, 10}	{8.3, 10}	{8.4, 10}	{8.5, 10}	{8.6, 10}	{8.7, 10}	{8.8, 10}	{8.9, 10}	{9, 10}	{9.1, 10}	{9.2, 10}	{9.3, 10}	{9.4, 10}	{9.5, 10}	{9.6, 9}	{9.7, 9}	{9.8, 9}	{9.9, 8}	{10, 8}	{}	{0, 10}	{0.1, 10}	{0.2, 10}	{0.3, 10}	{0.4, 10}	{0.5, 9}	{0.6, 9}	{0.7, 9}	{0.8, 8}	{0.9, 8}	{1, 8}	{1.1, 8}	{1.2, 8}	{1.3, 9}	{1.4, 9}	{1.5, 9}	{1.6, 9}	{1.7, 9}	{1.8, 9}	{1.9, 9}	{2, 9}	{2.1, 10}	{2.2, 10}	{2.3, 9}	{2.4, 9}	{2.5, 9}	{2.6, 8}	{2.7, 8}	{2.8, 9}	{2.9, 9}	{3, 9}	{3.1, 9}	{3.2, 9}	{3.3, 9}	{3.4, 9}	{3.5, 9}	{3.6, 9}	{3.7, 8}	{3.8, 9}	{3.9, 9}	{4, 9}	{4.1, 9}	{4.2, 9}	{4.3, 9}	{4.4, 9}	{4.5, 9}	{4.6, 9}	{4.7, 9}	{4.8, 9}	{4.9, 9}	{5, 9}	{5.1, 9}	{5.2, 9}	{5.3, 9}	{5.4, 10}	{5.5, 11}	{5.6, 11}	{5.7, 11}	{5.8, 12}	{5.9, 12}	{6, 12}	{6.1, 12}	{6.2, 12}	{6.3, 12}	{6.4, 12}	{6.5, 12}	{6.6, 13}	{6.7, 13}	{6.8, 13}	{6.9, 11}	{7, 11}	{7.1, 11}	{7.2, 10}	{7.3, 10}	{7.4, 10}	{7.5, 10}	{7.6, 10}	{7.7, 10}	{7.8, 11}	{7.9, 11}	{8, 11}	{8.1, 12}	{8.2, 12}	{8.3, 12}	{8.4, 12}	{8.5, 12}	{8.6, 12}	{8.7, 12}	{8.8, 12}	{8.9, 12}	{9, 12}	{9.1, 12}	{9.2, 12}	{9.3, 12}	{9.4, 12}	{9.5, 12}	{9.6, 12}	{9.7, 11}	{9.8, 11}	{9.9, 12}	{10, 12}	{}	{0, 10}	{0.1, 10}	{0.2, 10}	{0.3, 10}	{0.4, 10}	{0.5, 10}	{0.6, 10}	{0.7, 9}	{0.8, 9}	{0.9, 9}	{1, 9}	{1.1, 9}	{1.2, 9}	{1.3, 9}	{1.4, 9}	{1.5, 9}	{1.6, 10}	{1.7, 10}	{1.8, 10}	{1.9, 10}	{2, 10}	{2.1, 10}	{2.2, 10}	{2.3, 10}	{2.4, 9}	{2.5, 9}	{2.6, 9}	{2.7, 9}	{2.8, 9}	{2.9, 10}	{3, 10}	{3.1, 10}	{3.2, 10}	{3.3, 10}	{3.4, 10}	{3.5, 10}	{3.6, 11}	{3.7, 11}	{3.8, 11}	{3.9, 11}	{4, 11}	{4.1, 11}	{4.2, 11}	{4.3, 10}	{4.4, 10}	{4.5, 10}	{4.6, 10}	{4.7, 10}	{4.8, 10}	{4.9, 10}	{5, 10}	{5.1, 10}	{5.2, 10}	{5.3, 10}	{5.4, 10}	{5.5, 10}	{5.6, 10}	{5.7, 10}	{5.8, 10}	{5.9, 10}	{6, 10}	{6.1, 10}	{6.2, 10}	{6.3, 9}	{6.4, 9}	{6.5, 9}	{6.6, 9}	{6.7, 9}	{6.8, 9}	{6.9, 9}	{7, 9}	{7.1, 9}	{7.2, 9}	{7.3, 9}	{7.4, 9}	{7.5, 9}	{7.6, 9}	{7.7, 9}	{7.8, 9}	{7.9, 9}	{8, 9}	{8.1, 9}	{8.2, 10}	{8.3, 11}	{8.4, 11}	{8.5, 11}	{8.6, 10}	{8.7, 11}	{8.8, 11}	{8.9, 12}	{9, 11}	{9.1, 11}	{9.2, 11}	{9.3, 12}	{9.4, 12}	{9.5, 12}	{9.6, 12}	{9.7, 12}	{9.8, 12}	{9.9, 12}	{10, 12}	{}	{0, 10}	{0.1, 10}	{0.2, 10}	{0.3, 10}	{0.4, 9}	{0.5, 9}	{0.6, 9}	{0.7, 9}	{0.8, 9}	{0.9, 9}	{1, 9}	{1.1, 9}	{1.2, 9}	{1.3, 9}	{1.4, 9}	{1.5, 10}	{1.6, 10}	{1.7, 10}	{1.8, 10}	{1.9, 10}	{2, 11}	{2.1, 11}	{2.2, 11}	{2.3, 11}	{2.4, 12}	{2.5, 11}	{2.6, 11}	{2.7, 11}	{2.8, 11}	{2.9, 11}	{3, 10}	{3.1, 11}	{3.2, 11}	{3.3, 11}	{3.4, 11}	{3.5, 11}	{3.6, 11}	{3.7, 11}	{3.8, 11}	{3.9, 11}	{4, 11}	{4.1, 11}	{4.2, 11}	{4.3, 12}	{4.4, 12}	{4.5, 12}	{4.6, 12}	{4.7, 12}	{4.8, 12}	{4.9, 12}	{5, 13}	{5.1, 13}	{5.2, 14}	{5.3, 13}	{5.4, 13}	{5.5, 13}	{5.6, 13}	{5.7, 13}	{5.8, 13}	{5.9, 14}	{6, 12}	{6.1, 12}	{6.2, 12}	{6.3, 12}	{6.4, 13}	{6.5, 13}	{6.6, 13}	{6.7, 13}	{6.8, 14}	{6.9, 14}	{7, 14}	{7.1, 14}	{7.2, 14}	{7.3, 14}	{7.4, 14}	{7.5, 14}	{7.6, 14}	{7.7, 13}	{7.8, 13}	{7.9, 13}	{8, 13}	{8.1, 13}	{8.2, 13}	{8.3, 12}	{8.4, 12}	{8.5, 12}	{8.6, 12}	{8.7, 12}	{8.8, 12}	{8.9, 12}	{9, 12}	{9.1, 12}	{9.2, 12}	{9.3, 12}	{9.4, 12}	{9.5, 12}	{9.6, 12}	{9.7, 12}	{9.8, 12}	{9.9, 12}	{10, 12}	{}	{0, 10}	{0.1, 10}	{0.2, 10}	{0.3, 10}	{0.4, 10}	{0.5, 10}	{0.6, 10}	{0.7, 10}	{0.8, 10}	{0.9, 10}	{1, 9}	{1.1, 8}	{1.2, 8}	{1.3, 8}	{1.4, 7}	{1.5, 7}	{1.6, 7}	{1.7, 7}	{1.8, 7}	{1.9, 7}	{2, 7}	{2.1, 8}	{2.2, 8}	{2.3, 8}	{2.4, 8}	{2.5, 8}	{2.6, 8}	{2.7, 8}	{2.8, 8}	{2.9, 8}	{3, 9}	{3.1, 9}	{3.2, 9}	{3.3, 9}	{3.4, 9}	{3.5, 9}	{3.6, 9}	{3.7, 8}	{3.8, 7}	{3.9, 7}	{4, 7}	{4.1, 7}	{4.2, 7}	{4.3, 7}	{4.4, 7}	{4.5, 7}	{4.6, 8}	{4.7, 8}	{4.8, 8}	{4.9, 7}	{5, 7}	{5.1, 7}	{5.2, 8}	{5.3, 8}	{5.4, 8}	{5.5, 8}	{5.6, 8}	{5.7, 8}	{5.8, 8}	{5.9, 8}	{6, 8}	{6.1, 8}	{6.2, 8}	{6.3, 8}	{6.4, 8}	{6.5, 8}	{6.6, 8}	{6.7, 8}	{6.8, 8}	{6.9, 8}	{7, 8}	{7.1, 8}	{7.2, 8}	{7.3, 8}	{7.4, 8}	{7.5, 7}	{7.6, 7}	{7.7, 7}	{7.8, 7}	{7.9, 6}	{8, 7}	{8.1, 7}	{8.2, 7}	{8.3, 7}	{8.4, 7}	{8.5, 7}	{8.6, 7}	{8.7, 7}	{8.8, 7}	{8.9, 7}	{9, 7}	{9.1, 7}	{9.2, 7}	{9.3, 7}	{9.4, 7}	{9.5, 6}	{9.6, 7}	{9.7, 7}	{9.8, 7}	{9.9, 7}	{10, 7}	{}	{0, 10}	{0.1, 10}	{0.2, 10}	{0.3, 9}	{0.4, 8}	{0.5, 8}	{0.6, 8}	{0.7, 8}	{0.8, 8}	{0.9, 9}	{1, 10}	{1.1, 10}	{1.2, 10}	{1.3, 10}	{1.4, 10}	{1.5, 11}	{1.6, 11}	{1.7, 12}	{1.8, 12}	{1.9, 12}	{2, 13}	{2.1, 13}	{2.2, 13}	{2.3, 13}	{2.4, 12}	{2.5, 12}	{2.6, 12}	{2.7, 12}	{2.8, 11}	{2.9, 10}	{3, 10}	{3.1, 10}	{3.2, 11}	{3.3, 11}	{3.4, 11}	{3.5, 11}	{3.6, 11}	{3.7, 11}	{3.8, 11}	{3.9, 11}	{4, 10}	{4.1, 10}	{4.2, 10}	{4.3, 9}	{4.4, 9}	{4.5, 9}	{4.6, 9}	{4.7, 9}	{4.8, 9}	{4.9, 9}	{5, 9}	{5.1, 9}	{5.2, 9}	{5.3, 9}	{5.4, 8}	{5.5, 7}	{5.6, 7}	{5.7, 7}	{5.8, 7}	{5.9, 7}	{6, 7}	{6.1, 7}	{6.2, 7}	{6.3, 8}	{6.4, 8}	{6.5, 8}	{6.6, 8}	{6.7, 8}	{6.8, 8}	{6.9, 8}	{7, 8}	{7.1, 8}	{7.2, 10}	{7.3, 10}	{7.4, 10}	{7.5, 11}	{7.6, 11}	{7.7, 11}	{7.8, 11}	{7.9, 11}	{8, 11}	{8.1, 11}	{8.2, 11}	{8.3, 11}	{8.4, 10}	{8.5, 10}	{8.6, 11}	{8.7, 11}	{8.8, 12}	{8.9, 12}	{9, 13}	{9.1, 13}	{9.2, 13}	{9.3, 14}	{9.4, 14}	{9.5, 14}	{9.6, 14}	{9.7, 14}	{9.8, 14}	{9.9, 14}	{10, 14}	{}	{0, 10}	{0.1, 10}	{0.2, 10}	{0.3, 10}	{0.4, 10}	{0.5, 10}	{0.6, 10}	{0.7, 10}	{0.8, 11}	{0.9, 11}	{1, 10}	{1.1, 10}	{1.2, 10}	{1.3, 10}	{1.4, 10}	{1.5, 10}	{1.6, 10}	{1.7, 10}	{1.8, 10}	{1.9, 10}	{2, 10}	{2.1, 10}	{2.2, 9}	{2.3, 9}	{2.4, 9}	{2.5, 9}	{2.6, 9}	{2.7, 9}	{2.8, 9}	{2.9, 9}	{3, 9}	{3.1, 9}	{3.2, 9}	{3.3, 10}	{3.4, 10}	{3.5, 10}	{3.6, 10}	{3.7, 10}	{3.8, 10}	{3.9, 9}	{4, 9}	{4.1, 9}	{4.2, 9}	{4.3, 9}	{4.4, 9}	{4.5, 9}	{4.6, 9}	{4.7, 9}	{4.8, 9}	{4.9, 9}	{5, 9}	{5.1, 9}	{5.2, 9}	{5.3, 9}	{5.4, 9}	{5.5, 9}	{5.6, 9}	{5.7, 9}	{5.8, 10}	{5.9, 11}	{6, 12}	{6.1, 12}	{6.2, 12}	{6.3, 12}	{6.4, 12}	{6.5, 11}	{6.6, 11}	{6.7, 11}	{6.8, 10}	{6.9, 10}	{7, 11}	{7.1, 11}	{7.2, 11}	{7.3, 11}	{7.4, 10}	{7.5, 10}	{7.6, 10}	{7.7, 10}	{7.8, 11}	{7.9, 11}	{8, 11}	{8.1, 10}	{8.2, 10}	{8.3, 10}	{8.4, 11}	{8.5, 11}	{8.6, 11}	{8.7, 11}	{8.8, 11}	{8.9, 11}	{9, 11}	{9.1, 11}	{9.2, 11}	{9.3, 11}	{9.4, 11}	{9.5, 11}	{9.6, 11}	{9.7, 11}	{9.8, 11}	{9.9, 11}	{10, 11}	{}	{0, 10}	{0.1, 10}	{0.2, 9}	{0.3, 9}	{0.4, 9}	{0.5, 9}	{0.6, 9}	{0.7, 9}	{0.8, 9}	{0.9, 9}	{1, 8}	{1.1, 8}	{1.2, 8}	{1.3, 8}	{1.4, 8}	{1.5, 8}	{1.6, 8}	{1.7, 7}	{1.8, 7}	{1.9, 7}	{2, 7}	{2.1, 7}	{2.2, 7}	{2.3, 7}	{2.4, 7}	{2.5, 7}	{2.6, 8}	{2.7, 8}	{2.8, 8}	{2.9, 8}	{3, 8}	{3.1, 9}	{3.2, 9}	{3.3, 9}	{3.4, 8}	{3.5, 8}	{3.6, 7}	{3.7, 7}	{3.8, 7}	{3.9, 7}	{4, 7}	{4.1, 7}	{4.2, 8}	{4.3, 9}	{4.4, 9}	{4.5, 10}	{4.6, 10}	{4.7, 10}	{4.8, 10}	{4.9, 10}	{5, 11}	{5.1, 11}	{5.2, 11}	{5.3, 11}	{5.4, 11}	{5.5, 11}	{5.6, 11}	{5.7, 11}	{5.8, 11}	{5.9, 10}	{6, 10}	{6.1, 10}	{6.2, 8}	{6.3, 8}	{6.4, 8}	{6.5, 7}	{6.6, 7}	{6.7, 7}	{6.8, 7}	{6.9, 7}	{7, 7}	{7.1, 7}	{7.2, 7}	{7.3, 9}	{7.4, 9}	{7.5, 9}	{7.6, 9}	{7.7, 9}	{7.8, 10}	{7.9, 10}	{8, 10}	{8.1, 10}	{8.2, 11}	{8.3, 11}	{8.4, 11}	{8.5, 10}	{8.6, 9}	{8.7, 9}	{8.8, 8}	{8.9, 8}	{9, 8}	{9.1, 8}	{9.2, 8}	{9.3, 8}	{9.4, 8}	{9.5, 8}	{9.6, 8}	{9.7, 8}	{9.8, 8}	{9.9, 8}	{10, 8}	{}	{0, 10}	{0.1, 10}	{0.2, 10}	{0.3, 10}	{0.4, 10}	{0.5, 10}	{0.6, 10}	{0.7, 9}	{0.8, 9}	{0.9, 9}	{1, 9}	{1.1, 9}	{1.2, 9}	{1.3, 9}	{1.4, 8}	{1.5, 8}	{1.6, 8}	{1.7, 9}	{1.8, 9}	{1.9, 9}	{2, 9}	{2.1, 9}	{2.2, 9}	{2.3, 9}	{2.4, 9}	{2.5, 9}	{2.6, 9}	{2.7, 9}	{2.8, 9}	{2.9, 9}	{3, 10}	{3.1, 10}	{3.2, 10}	{3.3, 10}	{3.4, 10}	{3.5, 10}	{3.6, 10}	{3.7, 10}	{3.8, 10}	{3.9, 10}	{4, 9}	{4.1, 9}	{4.2, 9}	{4.3, 10}	{4.4, 10}	{4.5, 10}	{4.6, 9}	{4.7, 9}	{4.8, 9}	{4.9, 9}	{5, 9}	{5.1, 10}	{5.2, 10}	{5.3, 10}	{5.4, 10}	{5.5, 10}	{5.6, 10}	{5.7, 11}	{5.8, 11}	{5.9, 11}	{6, 12}	{6.1, 12}	{6.2, 12}	{6.3, 11}	{6.4, 11}	{6.5, 12}	{6.6, 12}	{6.7, 12}	{6.8, 12}	{6.9, 12}	{7, 12}	{7.1, 12}	{7.2, 12}	{7.3, 12}	{7.4, 12}	{7.5, 12}	{7.6, 12}	{7.7, 12}	{7.8, 13}	{7.9, 12}	{8, 11}	{8.1, 10}	{8.2, 10}	{8.3, 10}	{8.4, 10}	{8.5, 10}	{8.6, 10}	{8.7, 10}	{8.8, 10}	{8.9, 10}	{9, 10}	{9.1, 10}	{9.2, 9}	{9.3, 9}	{9.4, 9}	{9.5, 9}	{9.6, 9}	{9.7, 9}	{9.8, 8}	{9.9, 8}	{10, 8}	{}	{0, 10}	{0.1, 10}	{0.2, 10}	{0.3, 10}	{0.4, 10}	{0.5, 9}	{0.6, 9}	{0.7, 9}	{0.8, 8}	{0.9, 8}	{1, 9}	{1.1, 9}	{1.2, 9}	{1.3, 10}	{1.4, 10}	{1.5, 10}	{1.6, 13}	{1.7, 13}	{1.8, 13}	{1.9, 13}	{2, 13}	{2.1, 13}	{2.2, 12}	{2.3, 12}	{2.4, 12}	{2.5, 12}	{2.6, 12}	{2.7, 12}	{2.8, 12}	{2.9, 13}	{3, 12}	{3.1, 12}	{3.2, 12}	{3.3, 12}	{3.4, 12}	{3.5, 12}	{3.6, 12}	{3.7, 12}	{3.8, 12}	{3.9, 12}	{4, 12}	{4.1, 12}	{4.2, 12}	{4.3, 12}	{4.4, 12}	{4.5, 12}	{4.6, 12}	{4.7, 12}	{4.8, 12}	{4.9, 12}	{5, 10}	{5.1, 10}	{5.2, 10}	{5.3, 10}	{5.4, 10}	{5.5, 10}	{5.6, 10}	{5.7, 10}	{5.8, 10}	{5.9, 10}	{6, 10}	{6.1, 10}	{6.2, 10}	{6.3, 10}	{6.4, 9}	{6.5, 8}	{6.6, 8}	{6.7, 8}	{6.8, 8}	{6.9, 8}	{7, 8}	{7.1, 8}	{7.2, 8}	{7.3, 8}	{7.4, 8}	{7.5, 8}	{7.6, 8}	{7.7, 8}	{7.8, 8}	{7.9, 8}	{8, 8}	{8.1, 8}	{8.2, 8}	{8.3, 8}	{8.4, 7}	{8.5, 8}	{8.6, 8}	{8.7, 9}	{8.8, 8}	{8.9, 8}	{9, 8}	{9.1, 8}	{9.2, 8}	{9.3, 9}	{9.4, 9}	{9.5, 8}	{9.6, 8}	{9.7, 9}	{9.8, 9}	{9.9, 10}	{10, 10}	{}	{0, 10}	{0.1, 10}	{0.2, 10}	{0.3, 10}	{0.4, 10}	{0.5, 10}	{0.6, 10}	{0.7, 10}	{0.8, 10}	{0.9, 9}	{1, 10}	{1.1, 10}	{1.2, 9}	{1.3, 9}	{1.4, 9}	{1.5, 8}	{1.6, 8}	{1.7, 8}	{1.8, 8}	{1.9, 7}	{2, 7}	{2.1, 7}	{2.2, 7}	{2.3, 7}	{2.4, 7}	{2.5, 7}	{2.6, 6}	{2.7, 6}	{2.8, 7}	{2.9, 7}	{3, 7}	{3.1, 7}	{3.2, 7}	{3.3, 7}	{3.4, 6}	{3.5, 6}	{3.6, 6}	{3.7, 7}	{3.8, 7}	{3.9, 7}	{4, 8}	{4.1, 8}	{4.2, 8}	{4.3, 8}	{4.4, 8}	{4.5, 8}	{4.6, 8}	{4.7, 8}	{4.8, 8}	{4.9, 8}	{5, 8}	{5.1, 7}	{5.2, 7}	{5.3, 7}	{5.4, 7}	{5.5, 7}	{5.6, 7}	{5.7, 7}	{5.8, 7}	{5.9, 7}	{6, 7}	{6.1, 7}	{6.2, 7}	{6.3, 7}	{6.4, 7}	{6.5, 7}	{6.6, 7}	{6.7, 7}	{6.8, 8}	{6.9, 8}	{7, 8}	{7.1, 8}	{7.2, 9}	{7.3, 9}	{7.4, 10}	{7.5, 10}	{7.6, 10}	{7.7, 10}	{7.8, 10}	{7.9, 10}	{8, 10}	{8.1, 10}	{8.2, 10}	{8.3, 10}	{8.4, 11}	{8.5, 11}	{8.6, 12}	{8.7, 12}	{8.8, 12}	{8.9, 13}	{9, 13}	{9.1, 13}	{9.2, 13}	{9.3, 13}	{9.4, 13}	{9.5, 13}	{9.6, 13}	{9.7, 13}	{9.8, 13}	{9.9, 13}	{10, 13}	{}	{0, 10}	{0.1, 10}	{0.2, 10}	{0.3, 10}	{0.4, 10}	{0.5, 10}	{0.6, 10}	{0.7, 11}	{0.8, 11}	{0.9, 11}	{1, 11}	{1.1, 11}	{1.2, 11}	{1.3, 11}	{1.4, 11}	{1.5, 11}	{1.6, 11}	{1.7, 11}	{1.8, 11}	{1.9, 11}	{2, 10}	{2.1, 10}	{2.2, 10}	{2.3, 10}	{2.4, 10}	{2.5, 10}	{2.6, 10}	{2.7, 10}	{2.8, 10}	{2.9, 10}	{3, 11}	{3.1, 11}	{3.2, 11}	{3.3, 11}	{3.4, 11}	{3.5, 10}	{3.6, 10}	{3.7, 10}	{3.8, 10}	{3.9, 10}	{4, 10}	{4.1, 11}	{4.2, 12}	{4.3, 13}	{4.4, 13}	{4.5, 13}	{4.6, 12}	{4.7, 12}	{4.8, 12}	{4.9, 12}	{5, 12}	{5.1, 11}	{5.2, 11}	{5.3, 11}	{5.4, 11}	{5.5, 11}	{5.6, 11}	{5.7, 11}	{5.8, 11}	{5.9, 11}	{6, 12}	{6.1, 12}	{6.2, 12}	{6.3, 12}	{6.4, 12}	{6.5, 11}	{6.6, 11}	{6.7, 11}	{6.8, 11}	{6.9, 11}	{7, 11}	{7.1, 11}	{7.2, 11}	{7.3, 12}	{7.4, 12}	{7.5, 12}	{7.6, 12}	{7.7, 12}	{7.8, 12}	{7.9, 11}	{8, 11}	{8.1, 11}	{8.2, 11}	{8.3, 11}	{8.4, 11}	{8.5, 11}	{8.6, 11}	{8.7, 11}	{8.8, 11}	{8.9, 11}	{9, 11}	{9.1, 11}	{9.2, 12}	{9.3, 12}	{9.4, 12}	{9.5, 12}	{9.6, 12}	{9.7, 12}	{9.8, 11}	{9.9, 11}	{10, 11}	{}	{0, 10}	{0.1, 9}	{0.2, 9}	{0.3, 9}	{0.4, 9}	{0.5, 10}	{0.6, 10}	{0.7, 10}	{0.8, 10}	{0.9, 10}	{1, 10}	{1.1, 10}	{1.2, 10}	{1.3, 9}	{1.4, 9}	{1.5, 9}	{1.6, 9}	{1.7, 9}	{1.8, 9}	{1.9, 9}	{2, 9}	{2.1, 8}	{2.2, 8}	{2.3, 8}	{2.4, 8}	{2.5, 8}	{2.6, 8}	{2.7, 8}	{2.8, 8}	{2.9, 8}	{3, 8}	{3.1, 7}	{3.2, 7}	{3.3, 7}	{3.4, 7}	{3.5, 7}	{3.6, 7}	{3.7, 7}	{3.8, 8}	{3.9, 8}	{4, 8}	{4.1, 8}	{4.2, 7}	{4.3, 7}	{4.4, 7}	{4.5, 6}	{4.6, 6}	{4.7, 6}	{4.8, 6}	{4.9, 6}	{5, 6}	{5.1, 6}	{5.2, 6}	{5.3, 5}	{5.4, 5}	{5.5, 5}	{5.6, 5}	{5.7, 5}	{5.8, 5}	{5.9, 5}	{6, 5}	{6.1, 5}	{6.2, 5}	{6.3, 5}	{6.4, 6}	{6.5, 6}	{6.6, 6}	{6.7, 6}	{6.8, 6}	{6.9, 6}	{7, 6}	{7.1, 6}	{7.2, 6}	{7.3, 6}	{7.4, 6}	{7.5, 6}	{7.6, 6}	{7.7, 6}	{7.8, 6}	{7.9, 6}	{8, 7}	{8.1, 7}	{8.2, 7}	{8.3, 7}	{8.4, 8}	{8.5, 8}	{8.6, 7}	{8.7, 7}	{8.8, 7}	{8.9, 7}	{9, 7}	{9.1, 7}	{9.2, 7}	{9.3, 7}	{9.4, 7}	{9.5, 7}	{9.6, 7}	{9.7, 8}	{9.8, 8}	{9.9, 8}	{10, 8}	{}	{0, 10}	{0.1, 9}	{0.2, 9}	{0.3, 9}	{0.4, 9}	{0.5, 9}	{0.6, 9}	{0.7, 9}	{0.8, 10}	{0.9, 10}	{1, 10}	{1.1, 10}	{1.2, 10}	{1.3, 10}	{1.4, 9}	{1.5, 9}	{1.6, 9}	{1.7, 10}	{1.8, 10}	{1.9, 9}	{2, 8}	{2.1, 9}	{2.2, 9}	{2.3, 9}	{2.4, 9}	{2.5, 9}	{2.6, 9}	{2.7, 8}	{2.8, 8}	{2.9, 9}	{3, 9}	{3.1, 10}	{3.2, 10}	{3.3, 10}	{3.4, 10}	{3.5, 9}	{3.6, 9}	{3.7, 9}	{3.8, 9}	{3.9, 10}	{4, 10}	{4.1, 10}	{4.2, 10}	{4.3, 10}	{4.4, 9}	{4.5, 9}	{4.6, 9}	{4.7, 9}	{4.8, 8}	{4.9, 7}	{5, 7}	{5.1, 7}	{5.2, 7}	{5.3, 7}	{5.4, 7}	{5.5, 7}	{5.6, 7}	{5.7, 7}	{5.8, 7}	{5.9, 7}	{6, 7}	{6.1, 8}	{6.2, 8}	{6.3, 8}	{6.4, 8}	{6.5, 8}	{6.6, 8}	{6.7, 8}	{6.8, 8}	{6.9, 8}	{7, 8}	{7.1, 8}	{7.2, 8}	{7.3, 8}	{7.4, 8}	{7.5, 8}	{7.6, 7}	{7.7, 7}	{7.8, 7}	{7.9, 7}	{8, 7}	{8.1, 7}	{8.2, 8}	{8.3, 8}	{8.4, 8}	{8.5, 8}	{8.6, 8}	{8.7, 7}	{8.8, 6}	{8.9, 6}	{9, 6}	{9.1, 6}	{9.2, 6}	{9.3, 6}	{9.4, 6}	{9.5, 6}	{9.6, 6}	{9.7, 6}	{9.8, 6}	{9.9, 6}	{10, 6}	{}	{0, 10}	{0.1, 10}	{0.2, 9}	{0.3, 9}	{0.4, 9}	{0.5, 7}	{0.6, 9}	{0.7, 9}	{0.8, 9}	{0.9, 9}	{1, 9}	{1.1, 9}	{1.2, 9}	{1.3, 9}	{1.4, 9}	{1.5, 10}	{1.6, 10}	{1.7, 10}	{1.8, 10}	{1.9, 10}	{2, 10}	{2.1, 10}	{2.2, 11}	{2.3, 10}	{2.4, 10}	{2.5, 10}	{2.6, 10}	{2.7, 9}	{2.8, 9}	{2.9, 9}	{3, 9}	{3.1, 9}	{3.2, 9}	{3.3, 8}	{3.4, 8}	{3.5, 7}	{3.6, 6}	{3.7, 6}	{3.8, 5}	{3.9, 5}	{4, 5}	{4.1, 5}	{4.2, 5}	{4.3, 5}	{4.4, 5}	{4.5, 5}	{4.6, 5}	{4.7, 5}	{4.8, 5}	{4.9, 6}	{5, 6}	{5.1, 5}	{5.2, 5}	{5.3, 5}	{5.4, 5}	{5.5, 5}	{5.6, 5}	{5.7, 5}	{5.8, 5}	{5.9, 5}	{6, 5}	{6.1, 5}	{6.2, 5}	{6.3, 5}	{6.4, 5}	{6.5, 5}	{6.6, 5}	{6.7, 5}	{6.8, 5}	{6.9, 5}	{7, 5}	{7.1, 5}	{7.2, 5}	{7.3, 6}	{7.4, 6}	{7.5, 6}	{7.6, 6}	{7.7, 6}	{7.8, 6}	{7.9, 6}	{8, 6}	{8.1, 6}	{8.2, 5}	{8.3, 5}	{8.4, 5}	{8.5, 4}	{8.6, 4}	{8.7, 4}	{8.8, 4}	{8.9, 4}	{9, 4}	{9.1, 4}	{9.2, 4}	{9.3, 3}	{9.4, 5}	{9.5, 5}	{9.6, 5}	{9.7, 5}	{9.8, 6}	{9.9, 6}	{10, 6}	{}	{0, 10}	{0.1, 9}	{0.2, 8}	{0.3, 8}	{0.4, 7}	{0.5, 7}	{0.6, 7}	{0.7, 8}	{0.8, 8}	{0.9, 8}	{1, 8}	{1.1, 8}	{1.2, 7}	{1.3, 7}	{1.4, 7}	{1.5, 7}	{1.6, 7}	{1.7, 7}	{1.8, 7}	{1.9, 7}	{2, 7}	{2.1, 7}	{2.2, 7}	{2.3, 7}	{2.4, 7}	{2.5, 7}	{2.6, 7}	{2.7, 8}	{2.8, 8}	{2.9, 8}	{3, 8}	{3.1, 8}	{3.2, 10}	{3.3, 10}	{3.4, 10}	{3.5, 10}	{3.6, 10}	{3.7, 10}	{3.8, 11}	{3.9, 11}	{4, 11}	{4.1, 11}	{4.2, 11}	{4.3, 11}	{4.4, 11}	{4.5, 11}	{4.6, 11}	{4.7, 11}	{4.8, 11}	{4.9, 11}	{5, 11}	{5.1, 11}	{5.2, 11}	{5.3, 11}	{5.4, 11}	{5.5, 11}	{5.6, 11}	{5.7, 11}	{5.8, 11}	{5.9, 11}	{6, 11}	{6.1, 11}	{6.2, 11}	{6.3, 10}	{6.4, 11}	{6.5, 11}	{6.6, 11}	{6.7, 11}	{6.8, 11}	{6.9, 11}	{7, 11}	{7.1, 11}	{7.2, 11}	{7.3, 11}	{7.4, 11}	{7.5, 12}	{7.6, 12}	{7.7, 12}	{7.8, 12}	{7.9, 12}	{8, 12}	{8.1, 12}	{8.2, 12}	{8.3, 13}	{8.4, 14}	{8.5, 15}	{8.6, 15}	{8.7, 14}	{8.8, 14}	{8.9, 14}	{9, 14}	{9.1, 14}	{9.2, 14}	{9.3, 14}	{9.4, 14}	{9.5, 14}	{9.6, 14}	{9.7, 14}	{9.8, 14}	{9.9, 14}	{10, 14}	{}	{0, 10}	{0.1, 10}	{0.2, 11}	{0.3, 11}	{0.4, 12}	{0.5, 12}	{0.6, 12}	{0.7, 12}	{0.8, 12}	{0.9, 12}	{1, 12}	{1.1, 12}	{1.2, 13}	{1.3, 13}	{1.4, 13}	{1.5, 13}	{1.6, 13}	{1.7, 13}	{1.8, 13}	{1.9, 13}	{2, 13}	{2.1, 13}	{2.2, 13}	{2.3, 13}	{2.4, 13}	{2.5, 13}	{2.6, 14}	{2.7, 15}	{2.8, 15}	{2.9, 15}	{3, 16}	{3.1, 15}	{3.2, 15}	{3.3, 15}	{3.4, 15}	{3.5, 15}	{3.6, 15}	{3.7, 15}	{3.8, 15}	{3.9, 15}	{4, 15}	{4.1, 16}	{4.2, 16}	{4.3, 18}	{4.4, 18}	{4.5, 18}	{4.6, 19}	{4.7, 20}	{4.8, 19}	{4.9, 19}	{5, 19}	{5.1, 18}	{5.2, 18}	{5.3, 18}	{5.4, 18}	{5.5, 18}	{5.6, 18}	{5.7, 18}	{5.8, 18}	{5.9, 18}	{6, 19}	{6.1, 18}	{6.2, 18}	{6.3, 18}	{6.4, 17}	{6.5, 17}	{6.6, 16}	{6.7, 16}	{6.8, 16}	{6.9, 17}	{7, 17}	{7.1, 17}	{7.2, 17}	{7.3, 17}	{7.4, 17}	{7.5, 17}	{7.6, 17}	{7.7, 17}	{7.8, 18}	{7.9, 18}	{8, 18}	{8.1, 18}	{8.2, 17}	{8.3, 17}	{8.4, 17}	{8.5, 17}	{8.6, 16}	{8.7, 16}	{8.8, 17}	{8.9, 17}	{9, 16}	{9.1, 13}	{9.2, 13}	{9.3, 13}	{9.4, 13}	{9.5, 13}	{9.6, 13}	{9.7, 13}	{9.8, 13}	{9.9, 13}	{10, 13}	{}	{0, 10}	{0.1, 10}	{0.2, 10}	{0.3, 10}	{0.4, 10}	{0.5, 10}	{0.6, 10}	{0.7, 10}	{0.8, 10}	{0.9, 10}	{1, 10}	{1.1, 10}	{1.2, 10}	{1.3, 10}	{1.4, 10}	{1.5, 10}	{1.6, 11}	{1.7, 11}	{1.8, 11}	{1.9, 11}	{2, 11}	{2.1, 12}	{2.2, 11}	{2.3, 11}	{2.4, 11}	{2.5, 11}	{2.6, 11}	{2.7, 11}	{2.8, 11}	{2.9, 11}	{3, 11}	{3.1, 11}	{3.2, 11}	{3.3, 11}	{3.4, 11}	{3.5, 11}	{3.6, 11}	{3.7, 11}	{3.8, 11}	{3.9, 11}	{4, 11}	{4.1, 11}	{4.2, 11}	{4.3, 11}	{4.4, 12}	{4.5, 12}	{4.6, 12}	{4.7, 12}	{4.8, 13}	{4.9, 13}	{5, 13}	{5.1, 13}	{5.2, 13}	{5.3, 13}	{5.4, 13}	{5.5, 13}	{5.6, 13}	{5.7, 13}	{5.8, 13}	{5.9, 13}	{6, 13}	{6.1, 13}	{6.2, 13}	{6.3, 13}	{6.4, 13}	{6.5, 13}	{6.6, 14}	{6.7, 14}	{6.8, 14}	{6.9, 14}	{7, 14}	{7.1, 14}	{7.2, 15}	{7.3, 15}	{7.4, 14}	{7.5, 13}	{7.6, 13}	{7.7, 13}	{7.8, 13}	{7.9, 13}	{8, 13}	{8.1, 13}	{8.2, 13}	{8.3, 13}	{8.4, 13}	{8.5, 13}	{8.6, 13}	{8.7, 13}	{8.8, 13}	{8.9, 13}	{9, 13}	{9.1, 13}	{9.2, 13}	{9.3, 13}	{9.4, 13}	{9.5, 13}	{9.6, 13}	{9.7, 13}	{9.8, 13}	{9.9, 13}	{10, 13}	{}	{0, 10}	{0.1, 10}	{0.2, 10}	{0.3, 10}	{0.4, 10}	{0.5, 10}	{0.6, 10}	{0.7, 11}	{0.8, 11}	{0.9, 11}	{1, 12}	{1.1, 13}	{1.2, 13}	{1.3, 13}	{1.4, 13}	{1.5, 13}	{1.6, 13}	{1.7, 14}	{1.8, 14}	{1.9, 14}	{2, 14}	{2.1, 14}	{2.2, 14}	{2.3, 14}	{2.4, 14}	{2.5, 14}	{2.6, 14}	{2.7, 14}	{2.8, 14}	{2.9, 15}	{3, 15}	{3.1, 15}	{3.2, 15}	{3.3, 15}	{3.4, 14}	{3.5, 14}	{3.6, 14}	{3.7, 14}	{3.8, 15}	{3.9, 15}	{4, 15}	{4.1, 15}	{4.2, 16}	{4.3, 16}	{4.4, 16}	{4.5, 16}	{4.6, 16}	{4.7, 16}	{4.8, 16}	{4.9, 16}	{5, 16}	{5.1, 16}	{5.2, 16}	{5.3, 16}	{5.4, 16}	{5.5, 16}	{5.6, 16}	{5.7, 15}	{5.8, 15}	{5.9, 15}	{6, 15}	{6.1, 15}	{6.2, 15}	{6.3, 15}	{6.4, 15}	{6.5, 14}	{6.6, 15}	{6.7, 15}	{6.8, 15}	{6.9, 15}	{7, 15}	{7.1, 15}	{7.2, 15}	{7.3, 13}	{7.4, 13}	{7.5, 13}	{7.6, 13}	{7.7, 13}	{7.8, 13}	{7.9, 13}	{8, 12}	{8.1, 11}	{8.2, 11}	{8.3, 11}	{8.4, 12}	{8.5, 13}	{8.6, 13}	{8.7, 13}	{8.8, 13}	{8.9, 13}	{9, 13}	{9.1, 13}	{9.2, 12}	{9.3, 12}	{9.4, 13}	{9.5, 14}	{9.6, 14}	{9.7, 13}	{9.8, 13}	{9.9, 13}	{10, 13}	{}	{0, 10}	{0.1, 9}	{0.2, 9}	{0.3, 9}	{0.4, 9}	{0.5, 9}	{0.6, 9}	{0.7, 9}	{0.8, 9}	{0.9, 9}	{1, 8}	{1.1, 8}	{1.2, 8}	{1.3, 8}	{1.4, 8}	{1.5, 8}	{1.6, 7}	{1.7, 7}	{1.8, 7}	{1.9, 7}	{2, 8}	{2.1, 8}	{2.2, 8}	{2.3, 8}	{2.4, 8}	{2.5, 7}	{2.6, 7}	{2.7, 7}	{2.8, 7}	{2.9, 7}	{3, 8}	{3.1, 9}	{3.2, 9}	{3.3, 9}	{3.4, 9}	{3.5, 9}	{3.6, 9}	{3.7, 9}	{3.8, 9}	{3.9, 9}	{4, 8}	{4.1, 8}	{4.2, 8}	{4.3, 8}	{4.4, 9}	{4.5, 9}	{4.6, 8}	{4.7, 8}	{4.8, 8}	{4.9, 8}	{5, 8}	{5.1, 8}	{5.2, 9}	{5.3, 9}	{5.4, 9}	{5.5, 9}	{5.6, 9}	{5.7, 9}	{5.8, 9}	{5.9, 9}	{6, 9}	{6.1, 9}	{6.2, 9}	{6.3, 9}	{6.4, 10}	{6.5, 9}	{6.6, 9}	{6.7, 9}	{6.8, 9}	{6.9, 9}	{7, 9}	{7.1, 9}	{7.2, 10}	{7.3, 10}	{7.4, 10}	{7.5, 10}	{7.6, 10}	{7.7, 10}	{7.8, 10}	{7.9, 10}	{8, 10}	{8.1, 10}	{8.2, 10}	{8.3, 11}	{8.4, 11}	{8.5, 11}	{8.6, 11}	{8.7, 12}	{8.8, 12}	{8.9, 12}	{9, 12}	{9.1, 12}	{9.2, 12}	{9.3, 12}	{9.4, 12}	{9.5, 12}	{9.6, 12}	{9.7, 12}	{9.8, 13}	{9.9, 13}	{10, 13}	{}	{0, 10}	{0.1, 10}	{0.2, 10}	{0.3, 10}	{0.4, 11}	{0.5, 11}	{0.6, 11}	{0.7, 11}	{0.8, 11}	{0.9, 11}	{1, 11}	{1.1, 11}	{1.2, 11}	{1.3, 11}	{1.4, 11}	{1.5, 11}	{1.6, 11}	{1.7, 12}	{1.8, 12}	{1.9, 12}	{2, 12}	{2.1, 12}	{2.2, 12}	{2.3, 12}	{2.4, 12}	{2.5, 11}	{2.6, 11}	{2.7, 10}	{2.8, 10}	{2.9, 10}	{3, 10}	{3.1, 11}	{3.2, 10}	{3.3, 10}	{3.4, 10}	{3.5, 10}	{3.6, 10}	{3.7, 10}	{3.8, 10}	{3.9, 10}	{4, 10}	{4.1, 10}	{4.2, 10}	{4.3, 11}	{4.4, 11}	{4.5, 11}	{4.6, 11}	{4.7, 11}	{4.8, 11}	{4.9, 12}	{5, 12}	{5.1, 13}	{5.2, 13}	{5.3, 13}	{5.4, 13}	{5.5, 12}	{5.6, 12}	{5.7, 12}	{5.8, 13}	{5.9, 14}	{6, 14}	{6.1, 14}	{6.2, 14}	{6.3, 14}	{6.4, 14}	{6.5, 14}	{6.6, 14}	{6.7, 14}	{6.8, 14}	{6.9, 14}	{7, 15}	{7.1, 15}	{7.2, 16}	{7.3, 15}	{7.4, 17}	{7.5, 17}	{7.6, 17}	{7.7, 17}	{7.8, 17}	{7.9, 17}	{8, 18}	{8.1, 18}	{8.2, 18}	{8.3, 17}	{8.4, 16}	{8.5, 16}	{8.6, 16}	{8.7, 16}	{8.8, 15}	{8.9, 15}	{9, 15}	{9.1, 15}	{9.2, 15}	{9.3, 14}	{9.4, 15}	{9.5, 16}	{9.6, 16}	{9.7, 15}	{9.8, 15}	{9.9, 15}	{10, 15}	{}	{0, 10}	{0.1, 10}	{0.2, 10}	{0.3, 10}	{0.4, 10}	{0.5, 9}	{0.6, 8}	{0.7, 8}	{0.8, 9}	{0.9, 9}	{1, 9}	{1.1, 8}	{1.2, 8}	{1.3, 8}	{1.4, 8}	{1.5, 8}	{1.6, 8}	{1.7, 8}	{1.8, 9}	{1.9, 9}	{2, 9}	{2.1, 9}	{2.2, 9}	{2.3, 9}	{2.4, 9}	{2.5, 9}	{2.6, 9}	{2.7, 9}	{2.8, 8}	{2.9, 8}	{3, 8}	{3.1, 8}	{3.2, 8}	{3.3, 8}	{3.4, 8}	{3.5, 8}	{3.6, 8}	{3.7, 8}	{3.8, 8}	{3.9, 8}	{4, 8}	{4.1, 8}	{4.2, 8}	{4.3, 8}	{4.4, 8}	{4.5, 8}	{4.6, 8}	{4.7, 8}	{4.8, 8}	{4.9, 9}	{5, 9}	{5.1, 9}	{5.2, 9}	{5.3, 9}	{5.4, 9}	{5.5, 9}	{5.6, 9}	{5.7, 9}	{5.8, 9}	{5.9, 9}	{6, 9}	{6.1, 9}	{6.2, 10}	{6.3, 10}	{6.4, 10}	{6.5, 10}	{6.6, 10}	{6.7, 10}	{6.8, 10}	{6.9, 10}	{7, 10}	{7.1, 11}	{7.2, 11}	{7.3, 11}	{7.4, 11}	{7.5, 11}	{7.6, 9}	{7.7, 9}	{7.8, 9}	{7.9, 10}	{8, 10}	{8.1, 10}	{8.2, 10}	{8.3, 10}	{8.4, 10}	{8.5, 10}	{8.6, 10}	{8.7, 10}	{8.8, 10}	{8.9, 9}	{9, 10}	{9.1, 10}	{9.2, 11}	{9.3, 11}	{9.4, 11}	{9.5, 11}	{9.6, 12}	{9.7, 12}	{9.8, 12}	{9.9, 12}	{10, 12}	{}	{0, 10}	{0.1, 10}	{0.2, 10}	{0.3, 11}	{0.4, 11}	{0.5, 11}	{0.6, 11}	{0.7, 11}	{0.8, 11}	{0.9, 12}	{1, 12}	{1.1, 12}	{1.2, 13}	{1.3, 13}	{1.4, 13}	{1.5, 13}	{1.6, 13}	{1.7, 12}	{1.8, 12}	{1.9, 12}	{2, 11}	{2.1, 11}	{2.2, 11}	{2.3, 11}	{2.4, 11}	{2.5, 11}	{2.6, 11}	{2.7, 11}	{2.8, 10}	{2.9, 10}	{3, 11}	{3.1, 10}	{3.2, 10}	{3.3, 11}	{3.4, 11}	{3.5, 11}	{3.6, 11}	{3.7, 11}	{3.8, 11}	{3.9, 11}	{4, 11}	{4.1, 11}	{4.2, 11}	{4.3, 11}	{4.4, 10}	{4.5, 10}	{4.6, 10}	{4.7, 10}	{4.8, 9}	{4.9, 9}	{5, 9}	{5.1, 9}	{5.2, 9}	{5.3, 9}	{5.4, 9}	{5.5, 9}	{5.6, 8}	{5.7, 8}	{5.8, 8}	{5.9, 8}	{6, 8}	{6.1, 8}	{6.2, 8}	{6.3, 8}	{6.4, 8}	{6.5, 8}	{6.6, 8}	{6.7, 9}	{6.8, 9}	{6.9, 9}	{7, 9}	{7.1, 9}	{7.2, 9}	{7.3, 9}	{7.4, 9}	{7.5, 9}	{7.6, 9}	{7.7, 9}	{7.8, 9}	{7.9, 9}	{8, 8}	{8.1, 8}	{8.2, 9}	{8.3, 9}	{8.4, 9}	{8.5, 9}	{8.6, 9}	{8.7, 9}	{8.8, 9}	{8.9, 9}	{9, 9}	{9.1, 9}	{9.2, 8}	{9.3, 8}	{9.4, 8}	{9.5, 8}	{9.6, 8}	{9.7, 8}	{9.8, 8}	{9.9, 8}	{10, 9}	{}	{0, 10}	{0.1, 10}	{0.2, 10}	{0.3, 10}	{0.4, 10}	{0.5, 10}	{0.6, 10}	{0.7, 10}	{0.8, 10}	{0.9, 10}	{1, 10}	{1.1, 10}	{1.2, 10}	{1.3, 10}	{1.4, 10}	{1.5, 9}	{1.6, 9}	{1.7, 9}	{1.8, 9}	{1.9, 9}	{2, 8}	{2.1, 8}	{2.2, 8}	{2.3, 8}	{2.4, 8}	{2.5, 8}	{2.6, 8}	{2.7, 8}	{2.8, 8}	{2.9, 9}	{3, 9}	{3.1, 9}	{3.2, 10}	{3.3, 10}	{3.4, 10}	{3.5, 10}	{3.6, 10}	{3.7, 10}	{3.8, 10}	{3.9, 10}	{4, 10}	{4.1, 9}	{4.2, 10}	{4.3, 10}	{4.4, 10}	{4.5, 10}	{4.6, 9}	{4.7, 9}	{4.8, 9}	{4.9, 10}	{5, 9}	{5.1, 9}	{5.2, 9}	{5.3, 9}	{5.4, 9}	{5.5, 9}	{5.6, 9}	{5.7, 9}	{5.8, 9}	{5.9, 9}	{6, 9}	{6.1, 9}	{6.2, 9}	{6.3, 9}	{6.4, 9}	{6.5, 9}	{6.6, 9}	{6.7, 10}	{6.8, 10}	{6.9, 10}	{7, 9}	{7.1, 9}	{7.2, 9}	{7.3, 10}	{7.4, 10}	{7.5, 11}	{7.6, 11}	{7.7, 11}	{7.8, 11}	{7.9, 11}	{8, 11}	{8.1, 12}	{8.2, 12}	{8.3, 12}	{8.4, 12}	{8.5, 12}	{8.6, 12}	{8.7, 11}	{8.8, 10}	{8.9, 10}	{9, 10}	{9.1, 9}	{9.2, 9}	{9.3, 9}	{9.4, 9}	{9.5, 9}	{9.6, 9}	{9.7, 9}	{9.8, 9}	{9.9, 9}	{10, 9}	{}	{0, 10}	{0.1, 12}	{0.2, 12}	{0.3, 12}	{0.4, 12}	{0.5, 12}	{0.6, 12}	{0.7, 11}	{0.8, 11}	{0.9, 11}	{1, 12}	{1.1, 12}	{1.2, 12}	{1.3, 12}	{1.4, 12}	{1.5, 12}	{1.6, 11}	{1.7, 12}	{1.8, 12}	{1.9, 11}	{2, 11}	{2.1, 11}	{2.2, 11}	{2.3, 10}	{2.4, 10}	{2.5, 10}	{2.6, 10}	{2.7, 10}	{2.8, 10}	{2.9, 10}	{3, 10}	{3.1, 10}	{3.2, 10}	{3.3, 10}	{3.4, 9}	{3.5, 10}	{3.6, 9}	{3.7, 9}	{3.8, 8}	{3.9, 8}	{4, 7}	{4.1, 7}	{4.2, 7}	{4.3, 7}	{4.4, 7}	{4.5, 7}	{4.6, 7}	{4.7, 7}	{4.8, 7}	{4.9, 7}	{5, 7}	{5.1, 6}	{5.2, 7}	{5.3, 7}	{5.4, 7}	{5.5, 7}	{5.6, 7}	{5.7, 7}	{5.8, 7}	{5.9, 8}	{6, 8}	{6.1, 8}	{6.2, 8}	{6.3, 7}	{6.4, 8}	{6.5, 8}	{6.6, 8}	{6.7, 8}	{6.8, 8}	{6.9, 8}	{7, 8}	{7.1, 8}	{7.2, 8}	{7.3, 8}	{7.4, 8}	{7.5, 8}	{7.6, 8}	{7.7, 8}	{7.8, 8}	{7.9, 8}	{8, 8}	{8.1, 8}	{8.2, 8}	{8.3, 8}	{8.4, 9}	{8.5, 9}	{8.6, 9}	{8.7, 10}	{8.8, 10}	{8.9, 10}	{9, 10}	{9.1, 10}	{9.2, 10}	{9.3, 10}	{9.4, 11}	{9.5, 11}	{9.6, 11}	{9.7, 11}	{9.8, 11}	{9.9, 11}	{10, 12}	{}	{0, 10}	{0.1, 10}	{0.2, 9}	{0.3, 9}	{0.4, 8}	{0.5, 8}	{0.6, 8}	{0.7, 8}	{0.8, 8}	{0.9, 7}	{1, 7}	{1.1, 7}	{1.2, 6}	{1.3, 6}	{1.4, 6}	{1.5, 6}	{1.6, 6}	{1.7, 7}	{1.8, 7}	{1.9, 6}	{2, 7}	{2.1, 7}	{2.2, 7}	{2.3, 7}	{2.4, 7}	{2.5, 7}	{2.6, 7}	{2.7, 7}	{2.8, 7}	{2.9, 7}	{3, 7}	{3.1, 7}	{3.2, 7}	{3.3, 7}	{3.4, 7}	{3.5, 7}	{3.6, 7}	{3.7, 7}	{3.8, 7}	{3.9, 7}	{4, 7}	{4.1, 7}	{4.2, 7}	{4.3, 7}	{4.4, 7}	{4.5, 7}	{4.6, 7}	{4.7, 7}	{4.8, 8}	{4.9, 7}	{5, 7}	{5.1, 7}	{5.2, 7}	{5.3, 7}	{5.4, 7}	{5.5, 7}	{5.6, 10}	{5.7, 11}	{5.8, 11}	{5.9, 11}	{6, 11}	{6.1, 11}	{6.2, 12}	{6.3, 12}	{6.4, 12}	{6.5, 12}	{6.6, 13}	{6.7, 13}	{6.8, 13}	{6.9, 13}	{7, 13}	{7.1, 13}	{7.2, 13}	{7.3, 13}	{7.4, 13}	{7.5, 13}	{7.6, 13}	{7.7, 13}	{7.8, 13}	{7.9, 13}	{8, 13}	{8.1, 13}	{8.2, 13}	{8.3, 13}	{8.4, 13}	{8.5, 13}	{8.6, 13}	{8.7, 13}	{8.8, 12}	{8.9, 12}	{9, 12}	{9.1, 12}	{9.2, 12}	{9.3, 12}	{9.4, 12}	{9.5, 12}	{9.6, 12}	{9.7, 12}	{9.8, 12}	{9.9, 12}	{10, 12}	{}	{0, 10}	{0.1, 10}	{0.2, 10}	{0.3, 10}	{0.4, 10}	{0.5, 9}	{0.6, 9}	{0.7, 9}	{0.8, 10}	{0.9, 10}	{1, 10}	{1.1, 9}	{1.2, 9}	{1.3, 9}	{1.4, 10}	{1.5, 10}	{1.6, 10}	{1.7, 9}	{1.8, 8}	{1.9, 8}	{2, 8}	{2.1, 9}	{2.2, 9}	{2.3, 9}	{2.4, 9}	{2.5, 9}	{2.6, 10}	{2.7, 10}	{2.8, 9}	{2.9, 9}	{3, 9}	{3.1, 10}	{3.2, 11}	{3.3, 11}	{3.4, 11}	{3.5, 11}	{3.6, 11}	{3.7, 11}	{3.8, 11}	{3.9, 11}	{4, 11}	{4.1, 11}	{4.2, 11}	{4.3, 11}	{4.4, 12}	{4.5, 12}	{4.6, 12}	{4.7, 13}	{4.8, 13}	{4.9, 13}	{5, 13}	{5.1, 13}	{5.2, 12}	{5.3, 12}	{5.4, 13}	{5.5, 13}	{5.6, 13}	{5.7, 11}	{5.8, 11}	{5.9, 11}	{6, 11}	{6.1, 11}	{6.2, 11}	{6.3, 12}	{6.4, 12}	{6.5, 12}	{6.6, 12}	{6.7, 11}	{6.8, 11}	{6.9, 11}	{7, 11}	{7.1, 11}	{7.2, 11}	{7.3, 11}	{7.4, 9}	{7.5, 9}	{7.6, 9}	{7.7, 9}	{7.8, 9}	{7.9, 9}	{8, 9}	{8.1, 9}	{8.2, 9}	{8.3, 9}	{8.4, 9}	{8.5, 9}	{8.6, 9}	{8.7, 9}	{8.8, 9}	{8.9, 9}	{9, 10}	{9.1, 10}	{9.2, 10}	{9.3, 10}	{9.4, 10}	{9.5, 10}	{9.6, 10}	{9.7, 10}	{9.8, 10}	{9.9, 10}	{10, 10}	{}	{0, 10}	{0.1, 10}	{0.2, 10}	{0.3, 10}	{0.4, 10}	{0.5, 10}	{0.6, 10}	{0.7, 10}	{0.8, 10}	{0.9, 10}	{1, 10}	{1.1, 10}	{1.2, 10}	{1.3, 10}	{1.4, 10}	{1.5, 10}	{1.6, 10}	{1.7, 8}	{1.8, 8}	{1.9, 8}	{2, 8}	{2.1, 8}	{2.2, 9}	{2.3, 9}	{2.4, 9}	{2.5, 10}	{2.6, 10}	{2.7, 9}	{2.8, 9}	{2.9, 9}	{3, 9}	{3.1, 9}	{3.2, 9}	{3.3, 9}	{3.4, 9}	{3.5, 9}	{3.6, 9}	{3.7, 9}	{3.8, 9}	{3.9, 9}	{4, 9}	{4.1, 9}	{4.2, 9}	{4.3, 9}	{4.4, 9}	{4.5, 9}	{4.6, 9}	{4.7, 10}	{4.8, 10}	{4.9, 10}	{5, 10}	{5.1, 10}	{5.2, 10}	{5.3, 10}	{5.4, 10}	{5.5, 10}	{5.6, 10}	{5.7, 9}	{5.8, 8}	{5.9, 8}	{6, 8}	{6.1, 8}	{6.2, 8}	{6.3, 8}	{6.4, 8}	{6.5, 8}	{6.6, 8}	{6.7, 8}	{6.8, 8}	{6.9, 8}	{7, 8}	{7.1, 8}	{7.2, 8}	{7.3, 8}	{7.4, 7}	{7.5, 7}	{7.6, 7}	{7.7, 7}	{7.8, 7}	{7.9, 7}	{8, 6}	{8.1, 6}	{8.2, 6}	{8.3, 7}	{8.4, 7}	{8.5, 7}	{8.6, 7}	{8.7, 8}	{8.8, 8}	{8.9, 8}	{9, 9}	{9.1, 9}	{9.2, 9}	{9.3, 9}	{9.4, 9}	{9.5, 9}	{9.6, 9}	{9.7, 9}	{9.8, 9}	{9.9, 9}	{10, 9}	{}	{0, 10}	{0.1, 10}	{0.2, 10}	{0.3, 10}	{0.4, 10}	{0.5, 11}	{0.6, 11}	{0.7, 11}	{0.8, 11}	{0.9, 11}	{1, 11}	{1.1, 11}	{1.2, 11}	{1.3, 11}	{1.4, 12}	{1.5, 12}	{1.6, 12}	{1.7, 12}	{1.8, 12}	{1.9, 12}	{2, 12}	{2.1, 12}	{2.2, 12}	{2.3, 11}	{2.4, 11}	{2.5, 11}	{2.6, 11}	{2.7, 11}	{2.8, 11}	{2.9, 11}	{3, 11}	{3.1, 11}	{3.2, 11}	{3.3, 11}	{3.4, 11}	{3.5, 11}	{3.6, 11}	{3.7, 11}	{3.8, 11}	{3.9, 11}	{4, 11}	{4.1, 12}	{4.2, 13}	{4.3, 13}	{4.4, 13}	{4.5, 13}	{4.6, 13}	{4.7, 13}	{4.8, 13}	{4.9, 13}	{5, 13}	{5.1, 13}	{5.2, 14}	{5.3, 14}	{5.4, 14}	{5.5, 14}	{5.6, 14}	{5.7, 14}	{5.8, 14}	{5.9, 14}	{6, 14}	{6.1, 14}	{6.2, 14}	{6.3, 14}	{6.4, 14}	{6.5, 14}	{6.6, 14}	{6.7, 14}	{6.8, 14}	{6.9, 14}	{7, 14}	{7.1, 14}	{7.2, 14}	{7.3, 14}	{7.4, 14}	{7.5, 14}	{7.6, 14}	{7.7, 14}	{7.8, 14}	{7.9, 13}	{8, 14}	{8.1, 13}	{8.2, 14}	{8.3, 14}	{8.4, 14}	{8.5, 14}	{8.6, 13}	{8.7, 13}	{8.8, 14}	{8.9, 14}	{9, 14}	{9.1, 13}	{9.2, 13}	{9.3, 13}	{9.4, 13}	{9.5, 14}	{9.6, 14}	{9.7, 14}	{9.8, 14}	{9.9, 14}	{10, 14}	{}	{0, 10}	{0.1, 10}	{0.2, 10}	{0.3, 10}	{0.4, 10}	{0.5, 11}	{0.6, 11}	{0.7, 11}	{0.8, 11}	{0.9, 11}	{1, 11}	{1.1, 11}	{1.2, 11}	{1.3, 11}	{1.4, 11}	{1.5, 12}	{1.6, 12}	{1.7, 12}	{1.8, 12}	{1.9, 12}	{2, 12}	{2.1, 12}	{2.2, 12}	{2.3, 12}	{2.4, 12}	{2.5, 12}	{2.6, 12}	{2.7, 12}	{2.8, 12}	{2.9, 12}	{3, 12}	{3.1, 12}	{3.2, 12}	{3.3, 12}	{3.4, 12}	{3.5, 12}	{3.6, 12}	{3.7, 12}	{3.8, 11}	{3.9, 11}	{4, 11}	{4.1, 11}	{4.2, 11}	{4.3, 12}	{4.4, 12}	{4.5, 12}	{4.6, 12}	{4.7, 12}	{4.8, 12}	{4.9, 12}	{5, 12}	{5.1, 11}	{5.2, 11}	{5.3, 11}	{5.4, 11}	{5.5, 11}	{5.6, 11}	{5.7, 11}	{5.8, 11}	{5.9, 9}	{6, 9}	{6.1, 9}	{6.2, 9}	{6.3, 9}	{6.4, 9}	{6.5, 9}	{6.6, 9}	{6.7, 9}	{6.8, 9}	{6.9, 8}	{7, 8}	{7.1, 8}	{7.2, 8}	{7.3, 8}	{7.4, 8}	{7.5, 8}	{7.6, 8}	{7.7, 8}	{7.8, 8}	{7.9, 8}	{8, 8}	{8.1, 8}	{8.2, 8}	{8.3, 8}	{8.4, 8}	{8.5, 8}	{8.6, 8}	{8.7, 8}	{8.8, 8}	{8.9, 9}	{9, 9}	{9.1, 9}	{9.2, 9}	{9.3, 8}	{9.4, 8}	{9.5, 8}	{9.6, 8}	{9.7, 10}	{9.8, 10}	{9.9, 9}	{10, 9}	{}	{0, 10}	{0.1, 10}	{0.2, 10}	{0.3, 9}	{0.4, 10}	{0.5, 10}	{0.6, 10}	{0.7, 10}	{0.8, 9}	{0.9, 9}	{1, 8}	{1.1, 8}	{1.2, 8}	{1.3, 9}	{1.4, 9}	{1.5, 9}	{1.6, 9}	{1.7, 9}	{1.8, 9}	{1.9, 9}	{2, 9}	{2.1, 9}	{2.2, 8}	{2.3, 8}	{2.4, 8}	{2.5, 8}	{2.6, 8}	{2.7, 8}	{2.8, 9}	{2.9, 9}	{3, 9}	{3.1, 9}	{3.2, 9}	{3.3, 9}	{3.4, 9}	{3.5, 9}	{3.6, 10}	{3.7, 11}	{3.8, 10}	{3.9, 10}	{4, 10}	{4.1, 10}	{4.2, 10}	{4.3, 10}	{4.4, 12}	{4.5, 13}	{4.6, 13}	{4.7, 13}	{4.8, 13}	{4.9, 13}	{5, 13}	{5.1, 13}	{5.2, 13}	{5.3, 13}	{5.4, 13}	{5.5, 13}	{5.6, 13}	{5.7, 13}	{5.8, 13}	{5.9, 13}	{6, 13}	{6.1, 13}	{6.2, 13}	{6.3, 13}	{6.4, 12}	{6.5, 12}	{6.6, 12}	{6.7, 12}	{6.8, 11}	{6.9, 11}	{7, 11}	{7.1, 11}	{7.2, 11}	{7.3, 11}	{7.4, 11}	{7.5, 11}	{7.6, 11}	{7.7, 11}	{7.8, 11}	{7.9, 11}	{8, 11}	{8.1, 11}	{8.2, 11}	{8.3, 11}	{8.4, 11}	{8.5, 11}	{8.6, 11}	{8.7, 11}	{8.8, 11}	{8.9, 11}	{9, 11}	{9.1, 11}	{9.2, 11}	{9.3, 10}	{9.4, 10}	{9.5, 10}	{9.6, 10}	{9.7, 10}	{9.8, 10}	{9.9, 10}	{10, 10}	{}	{0, 10}	{0.1, 8}	{0.2, 9}	{0.3, 9}	{0.4, 9}	{0.5, 10}	{0.6, 10}	{0.7, 10}	{0.8, 10}	{0.9, 10}	{1, 10}	{1.1, 11}	{1.2, 11}	{1.3, 11}	{1.4, 11}	{1.5, 11}	{1.6, 12}	{1.7, 12}	{1.8, 12}	{1.9, 12}	{2, 12}	{2.1, 12}	{2.2, 12}	{2.3, 12}	{2.4, 12}	{2.5, 12}	{2.6, 12}	{2.7, 11}	{2.8, 11}	{2.9, 10}	{3, 10}	{3.1, 10}	{3.2, 10}	{3.3, 10}	{3.4, 10}	{3.5, 9}	{3.6, 9}	{3.7, 9}	{3.8, 9}	{3.9, 9}	{4, 9}	{4.1, 9}	{4.2, 9}	{4.3, 9}	{4.4, 9}	{4.5, 9}	{4.6, 9}	{4.7, 9}	{4.8, 9}	{4.9, 9}	{5, 10}	{5.1, 10}	{5.2, 10}	{5.3, 10}	{5.4, 10}	{5.5, 10}	{5.6, 10}	{5.7, 10}	{5.8, 10}	{5.9, 10}	{6, 10}	{6.1, 10}	{6.2, 10}	{6.3, 10}	{6.4, 10}	{6.5, 10}	{6.6, 10}	{6.7, 10}	{6.8, 11}	{6.9, 11}	{7, 11}	{7.1, 11}	{7.2, 11}	{7.3, 11}	{7.4, 11}	{7.5, 11}	{7.6, 11}	{7.7, 11}	{7.8, 11}	{7.9, 11}	{8, 11}	{8.1, 12}	{8.2, 12}	{8.3, 12}	{8.4, 12}	{8.5, 12}	{8.6, 13}	{8.7, 13}	{8.8, 13}	{8.9, 13}	{9, 13}	{9.1, 13}	{9.2, 13}	{9.3, 11}	{9.4, 11}	{9.5, 11}	{9.6, 11}	{9.7, 12}	{9.8, 13}	{9.9, 13}	{10, 13}	{}	{0, 10}	{0.1, 10}	{0.2, 9}	{0.3, 9}	{0.4, 9}	{0.5, 9}	{0.6, 8}	{0.7, 8}	{0.8, 9}	{0.9, 9}	{1, 9}	{1.1, 10}	{1.2, 10}	{1.3, 10}	{1.4, 10}	{1.5, 10}	{1.6, 10}	{1.7, 9}	{1.8, 9}	{1.9, 9}	{2, 9}	{2.1, 9}	{2.2, 9}	{2.3, 9}	{2.4, 9}	{2.5, 8}	{2.6, 9}	{2.7, 9}	{2.8, 9}	{2.9, 9}	{3, 9}	{3.1, 9}	{3.2, 9}	{3.3, 9}	{3.4, 9}	{3.5, 9}	{3.6, 9}	{3.7, 9}	{3.8, 9}	{3.9, 9}	{4, 9}	{4.1, 9}	{4.2, 9}	{4.3, 9}	{4.4, 9}	{4.5, 9}	{4.6, 9}	{4.7, 9}	{4.8, 10}	{4.9, 10}	{5, 10}	{5.1, 10}	{5.2, 10}	{5.3, 10}	{5.4, 9}	{5.5, 9}	{5.6, 9}	{5.7, 9}	{5.8, 10}	{5.9, 10}	{6, 10}	{6.1, 11}	{6.2, 11}	{6.3, 11}	{6.4, 10}	{6.5, 10}	{6.6, 10}	{6.7, 10}	{6.8, 10}	{6.9, 10}	{7, 10}	{7.1, 10}	{7.2, 9}	{7.3, 9}	{7.4, 9}	{7.5, 8}	{7.6, 8}	{7.7, 8}	{7.8, 8}	{7.9, 8}	{8, 9}	{8.1, 9}	{8.2, 9}	{8.3, 9}	{8.4, 9}	{8.5, 9}	{8.6, 9}	{8.7, 9}	{8.8, 10}	{8.9, 10}	{9, 10}	{9.1, 10}	{9.2, 10}	{9.3, 10}	{9.4, 10}	{9.5, 10}	{9.6, 10}	{9.7, 10}	{9.8, 10}	{9.9, 11}	{10, 11}	{}	{0, 10}	{0.1, 10}	{0.2, 9}	{0.3, 9}	{0.4, 9}	{0.5, 10}	{0.6, 9}	{0.7, 8}	{0.8, 8}	{0.9, 8}	{1, 8}	{1.1, 8}	{1.2, 9}	{1.3, 9}	{1.4, 9}	{1.5, 9}	{1.6, 9}	{1.7, 9}	{1.8, 8}	{1.9, 8}	{2, 8}	{2.1, 8}	{2.2, 8}	{2.3, 8}	{2.4, 8}	{2.5, 8}	{2.6, 8}	{2.7, 8}	{2.8, 8}	{2.9, 8}	{3, 8}	{3.1, 8}	{3.2, 8}	{3.3, 8}	{3.4, 7}	{3.5, 7}	{3.6, 7}	{3.7, 7}	{3.8, 7}	{3.9, 7}	{4, 7}	{4.1, 7}	{4.2, 7}	{4.3, 7}	{4.4, 7}	{4.5, 7}	{4.6, 7}	{4.7, 7}	{4.8, 7}	{4.9, 7}	{5, 7}	{5.1, 6}	{5.2, 6}	{5.3, 6}	{5.4, 6}	{5.5, 6}	{5.6, 6}	{5.7, 6}	{5.8, 6}	{5.9, 6}	{6, 6}	{6.1, 6}	{6.2, 6}	{6.3, 6}	{6.4, 7}	{6.5, 7}	{6.6, 7}	{6.7, 8}	{6.8, 8}	{6.9, 8}	{7, 8}	{7.1, 8}	{7.2, 8}	{7.3, 8}	{7.4, 8}	{7.5, 9}	{7.6, 9}	{7.7, 10}	{7.8, 10}	{7.9, 10}	{8, 10}	{8.1, 10}	{8.2, 10}	{8.3, 10}	{8.4, 10}	{8.5, 9}	{8.6, 9}	{8.7, 8}	{8.8, 8}	{8.9, 8}	{9, 8}	{9.1, 8}	{9.2, 8}	{9.3, 8}	{9.4, 8}	{9.5, 8}	{9.6, 8}	{9.7, 8}	{9.8, 8}	{9.9, 8}	{10, 8}	{}	{0, 10}	{0.1, 10}	{0.2, 10}	{0.3, 10}	{0.4, 10}	{0.5, 10}	{0.6, 10}	{0.7, 9}	{0.8, 9}	{0.9, 9}	{1, 11}	{1.1, 11}	{1.2, 11}	{1.3, 11}	{1.4, 11}	{1.5, 10}	{1.6, 10}	{1.7, 10}	{1.8, 10}	{1.9, 10}	{2, 11}	{2.1, 11}	{2.2, 11}	{2.3, 11}	{2.4, 11}	{2.5, 11}	{2.6, 11}	{2.7, 11}	{2.8, 11}	{2.9, 11}	{3, 11}	{3.1, 11}	{3.2, 11}	{3.3, 11}	{3.4, 12}	{3.5, 12}	{3.6, 11}	{3.7, 11}	{3.8, 12}	{3.9, 12}	{4, 12}	{4.1, 12}	{4.2, 12}	{4.3, 12}	{4.4, 12}	{4.5, 13}	{4.6, 13}	{4.7, 13}	{4.8, 13}	{4.9, 13}	{5, 13}	{5.1, 12}	{5.2, 12}	{5.3, 11}	{5.4, 11}	{5.5, 11}	{5.6, 10}	{5.7, 10}	{5.8, 10}	{5.9, 10}	{6, 10}	{6.1, 10}	{6.2, 10}	{6.3, 10}	{6.4, 10}	{6.5, 10}	{6.6, 10}	{6.7, 10}	{6.8, 10}	{6.9, 10}	{7, 10}	{7.1, 10}	{7.2, 10}	{7.3, 10}	{7.4, 10}	{7.5, 9}	{7.6, 8}	{7.7, 8}	{7.8, 8}	{7.9, 8}	{8, 8}	{8.1, 8}	{8.2, 8}	{8.3, 8}	{8.4, 8}	{8.5, 8}	{8.6, 8}	{8.7, 8}	{8.8, 8}	{8.9, 8}	{9, 8}	{9.1, 8}	{9.2, 8}	{9.3, 8}	{9.4, 8}	{9.5, 8}	{9.6, 8}	{9.7, 8}	{9.8, 8}	{9.9, 8}	{10, 8}	{}	{0, 10}	{0.1, 10}	{0.2, 11}	{0.3, 11}	{0.4, 11}	{0.5, 11}	{0.6, 11}	{0.7, 11}	{0.8, 11}	{0.9, 10}	{1, 10}	{1.1, 9}	{1.2, 9}	{1.3, 9}	{1.4, 8}	{1.5, 8}	{1.6, 8}	{1.7, 8}	{1.8, 8}	{1.9, 9}	{2, 9}	{2.1, 9}	{2.2, 9}	{2.3, 9}	{2.4, 9}	{2.5, 9}	{2.6, 9}	{2.7, 9}	{2.8, 9}	{2.9, 9}	{3, 9}	{3.1, 9}	{3.2, 9}	{3.3, 8}	{3.4, 8}	{3.5, 8}	{3.6, 8}	{3.7, 8}	{3.8, 8}	{3.9, 8}	{4, 8}	{4.1, 8}	{4.2, 8}	{4.3, 8}	{4.4, 8}	{4.5, 8}	{4.6, 8}	{4.7, 9}	{4.8, 9}	{4.9, 9}	{5, 9}	{5.1, 8}	{5.2, 9}	{5.3, 9}	{5.4, 9}	{5.5, 10}	{5.6, 10}	{5.7, 10}	{5.8, 10}	{5.9, 10}	{6, 10}	{6.1, 10}	{6.2, 10}	{6.3, 10}	{6.4, 10}	{6.5, 10}	{6.6, 10}	{6.7, 9}	{6.8, 9}	{6.9, 9}	{7, 9}	{7.1, 9}	{7.2, 9}	{7.3, 9}	{7.4, 9}	{7.5, 9}	{7.6, 9}	{7.7, 9}	{7.8, 8}	{7.9, 8}	{8, 8}	{8.1, 8}	{8.2, 8}	{8.3, 8}	{8.4, 8}	{8.5, 8}	{8.6, 8}	{8.7, 8}	{8.8, 8}	{8.9, 7}	{9, 7}	{9.1, 7}	{9.2, 7}	{9.3, 7}	{9.4, 7}	{9.5, 7}	{9.6, 8}	{9.7, 8}	{9.8, 8}	{9.9, 8}	{10, 8}	{}	{0, 10}	{0.1, 11}	{0.2, 11}	{0.3, 11}	{0.4, 10}	{0.5, 10}	{0.6, 10}	{0.7, 10}	{0.8, 10}	{0.9, 10}	{1, 10}	{1.1, 10}	{1.2, 10}	{1.3, 11}	{1.4, 11}	{1.5, 11}	{1.6, 11}	{1.7, 11}	{1.8, 12}	{1.9, 12}	{2, 12}	{2.1, 12}	{2.2, 12}	{2.3, 12}	{2.4, 12}	{2.5, 12}	{2.6, 12}	{2.7, 12}	{2.8, 11}	{2.9, 11}	{3, 11}	{3.1, 11}	{3.2, 11}	{3.3, 11}	{3.4, 11}	{3.5, 11}	{3.6, 10}	{3.7, 11}	{3.8, 11}	{3.9, 11}	{4, 11}	{4.1, 11}	{4.2, 11}	{4.3, 11}	{4.4, 11}	{4.5, 11}	{4.6, 11}	{4.7, 11}	{4.8, 12}	{4.9, 12}	{5, 12}	{5.1, 12}	{5.2, 12}	{5.3, 12}	{5.4, 12}	{5.5, 12}	{5.6, 12}	{5.7, 12}	{5.8, 12}	{5.9, 12}	{6, 12}	{6.1, 12}	{6.2, 12}	{6.3, 12}	{6.4, 12}	{6.5, 12}	{6.6, 12}	{6.7, 12}	{6.8, 12}	{6.9, 12}	{7, 13}	{7.1, 12}	{7.2, 12}	{7.3, 12}	{7.4, 12}	{7.5, 11}	{7.6, 11}	{7.7, 10}	{7.8, 11}	{7.9, 11}	{8, 12}	{8.1, 12}	{8.2, 12}	{8.3, 12}	{8.4, 12}	{8.5, 11}	{8.6, 11}	{8.7, 11}	{8.8, 11}	{8.9, 11}	{9, 11}	{9.1, 11}	{9.2, 11}	{9.3, 11}	{9.4, 11}	{9.5, 11}	{9.6, 10}	{9.7, 9}	{9.8, 9}	{9.9, 9}	{10, 9}	{}	{0, 10}	{0.1, 9}	{0.2, 11}	{0.3, 12}	{0.4, 11}	{0.5, 11}	{0.6, 11}	{0.7, 11}	{0.8, 11}	{0.9, 12}	{1, 12}	{1.1, 12}	{1.2, 13}	{1.3, 13}	{1.4, 13}	{1.5, 13}	{1.6, 13}	{1.7, 13}	{1.8, 13}	{1.9, 13}	{2, 13}	{2.1, 13}	{2.2, 13}	{2.3, 13}	{2.4, 13}	{2.5, 13}	{2.6, 13}	{2.7, 13}	{2.8, 13}	{2.9, 13}	{3, 12}	{3.1, 12}	{3.2, 12}	{3.3, 11}	{3.4, 11}	{3.5, 11}	{3.6, 11}	{3.7, 11}	{3.8, 11}	{3.9, 11}	{4, 11}	{4.1, 11}	{4.2, 11}	{4.3, 11}	{4.4, 11}	{4.5, 11}	{4.6, 11}	{4.7, 11}	{4.8, 11}	{4.9, 10}	{5, 9}	{5.1, 9}	{5.2, 9}	{5.3, 9}	{5.4, 9}	{5.5, 9}	{5.6, 9}	{5.7, 9}	{5.8, 9}	{5.9, 8}	{6, 8}	{6.1, 9}	{6.2, 8}	{6.3, 8}	{6.4, 8}	{6.5, 8}	{6.6, 8}	{6.7, 8}	{6.8, 9}	{6.9, 10}	{7, 10}	{7.1, 9}	{7.2, 9}	{7.3, 9}	{7.4, 9}	{7.5, 9}	{7.6, 9}	{7.7, 9}	{7.8, 9}	{7.9, 9}	{8, 8}	{8.1, 8}	{8.2, 9}	{8.3, 9}	{8.4, 10}	{8.5, 10}	{8.6, 10}	{8.7, 10}	{8.8, 10}	{8.9, 10}	{9, 10}	{9.1, 10}	{9.2, 10}	{9.3, 10}	{9.4, 10}	{9.5, 10}	{9.6, 10}	{9.7, 10}	{9.8, 10}	{9.9, 10}	{10, 10}	{}	{0, 10}	{0.1, 10}	{0.2, 10}	{0.3, 10}	{0.4, 10}	{0.5, 10}	{0.6, 10}	{0.7, 10}	{0.8, 10}	{0.9, 10}	{1, 10}	{1.1, 10}	{1.2, 10}	{1.3, 10}	{1.4, 10}	{1.5, 10}	{1.6, 10}	{1.7, 10}	{1.8, 10}	{1.9, 10}	{2, 10}	{2.1, 10}	{2.2, 10}	{2.3, 11}	{2.4, 11}	{2.5, 11}	{2.6, 11}	{2.7, 10}	{2.8, 10}	{2.9, 10}	{3, 9}	{3.1, 9}	{3.2, 9}	{3.3, 9}	{3.4, 9}	{3.5, 10}	{3.6, 9}	{3.7, 9}	{3.8, 9}	{3.9, 9}	{4, 9}	{4.1, 9}	{4.2, 9}	{4.3, 9}	{4.4, 9}	{4.5, 9}	{4.6, 10}	{4.7, 10}	{4.8, 10}	{4.9, 10}	{5, 10}	{5.1, 10}	{5.2, 9}	{5.3, 10}	{5.4, 10}	{5.5, 11}	{5.6, 9}	{5.7, 9}	{5.8, 9}	{5.9, 9}	{6, 9}	{6.1, 9}	{6.2, 9}	{6.3, 9}	{6.4, 9}	{6.5, 9}	{6.6, 9}	{6.7, 9}	{6.8, 9}	{6.9, 9}	{7, 9}	{7.1, 9}	{7.2, 9}	{7.3, 9}	{7.4, 10}	{7.5, 10}	{7.6, 10}	{7.7, 10}	{7.8, 10}	{7.9, 10}	{8, 10}	{8.1, 10}	{8.2, 9}	{8.3, 8}	{8.4, 8}	{8.5, 8}	{8.6, 8}	{8.7, 8}	{8.8, 8}	{8.9, 8}	{9, 8}	{9.1, 8}	{9.2, 8}	{9.3, 8}	{9.4, 8}	{9.5, 8}	{9.6, 8}	{9.7, 8}	{9.8, 8}	{9.9, 8}	{10, 8}	{}	{0, 10}	{0.1, 10}	{0.2, 10}	{0.3, 10}	{0.4, 10}	{0.5, 10}	{0.6, 10}	{0.7, 10}	{0.8, 10}	{0.9, 10}	{1, 10}	{1.1, 10}	{1.2, 10}	{1.3, 10}	{1.4, 10}	{1.5, 10}	{1.6, 10}	{1.7, 10}	{1.8, 10}	{1.9, 10}	{2, 10}	{2.1, 10}	{2.2, 10}	{2.3, 10}	{2.4, 11}	{2.5, 10}	{2.6, 10}	{2.7, 10}	{2.8, 10}	{2.9, 10}	{3, 11}	{3.1, 11}	{3.2, 11}	{3.3, 11}	{3.4, 11}	{3.5, 11}	{3.6, 12}	{3.7, 12}	{3.8, 12}	{3.9, 13}	{4, 13}	{4.1, 13}	{4.2, 13}	{4.3, 12}	{4.4, 12}	{4.5, 12}	{4.6, 12}	{4.7, 12}	{4.8, 12}	{4.9, 12}	{5, 12}	{5.1, 11}	{5.2, 10}	{5.3, 10}	{5.4, 10}	{5.5, 10}	{5.6, 10}	{5.7, 10}	{5.8, 10}	{5.9, 10}	{6, 10}	{6.1, 10}	{6.2, 10}	{6.3, 10}	{6.4, 10}	{6.5, 12}	{6.6, 12}	{6.7, 12}	{6.8, 13}	{6.9, 13}	{7, 14}	{7.1, 14}	{7.2, 14}	{7.3, 14}	{7.4, 14}	{7.5, 14}	{7.6, 13}	{7.7, 13}	{7.8, 13}	{7.9, 13}	{8, 13}	{8.1, 14}	{8.2, 14}	{8.3, 14}	{8.4, 14}	{8.5, 14}	{8.6, 13}	{8.7, 13}	{8.8, 14}	{8.9, 14}	{9, 13}	{9.1, 13}	{9.2, 14}	{9.3, 14}	{9.4, 14}	{9.5, 14}	{9.6, 14}	{9.7, 14}	{9.8, 14}	{9.9, 14}	{10, 14}	{}	{0, 10}	{0.1, 11}	{0.2, 11}	{0.3, 10}	{0.4, 10}	{0.5, 10}	{0.6, 10}	{0.7, 10}	{0.8, 10}	{0.9, 10}	{1, 10}	{1.1, 10}	{1.2, 10}	{1.3, 11}	{1.4, 11}	{1.5, 10}	{1.6, 9}	{1.7, 9}	{1.8, 9}	{1.9, 8}	{2, 8}	{2.1, 8}	{2.2, 8}	{2.3, 8}	{2.4, 9}	{2.5, 9}	{2.6, 9}	{2.7, 9}	{2.8, 9}	{2.9, 9}	{3, 9}	{3.1, 9}	{3.2, 9}	{3.3, 9}	{3.4, 9}	{3.5, 10}	{3.6, 10}	{3.7, 10}	{3.8, 10}	{3.9, 10}	{4, 10}	{4.1, 10}	{4.2, 10}	{4.3, 11}	{4.4, 12}	{4.5, 12}	{4.6, 12}	{4.7, 12}	{4.8, 12}	{4.9, 12}	{5, 12}	{5.1, 12}	{5.2, 12}	{5.3, 11}	{5.4, 11}	{5.5, 11}	{5.6, 10}	{5.7, 10}	{5.8, 10}	{5.9, 10}	{6, 10}	{6.1, 10}	{6.2, 10}	{6.3, 10}	{6.4, 9}	{6.5, 9}	{6.6, 9}	{6.7, 9}	{6.8, 8}	{6.9, 9}	{7, 9}	{7.1, 9}	{7.2, 9}	{7.3, 9}	{7.4, 9}	{7.5, 9}	{7.6, 9}	{7.7, 10}	{7.8, 10}	{7.9, 10}	{8, 10}	{8.1, 10}	{8.2, 11}	{8.3, 11}	{8.4, 11}	{8.5, 11}	{8.6, 11}	{8.7, 10}	{8.8, 10}	{8.9, 10}	{9, 10}	{9.1, 9}	{9.2, 9}	{9.3, 9}	{9.4, 9}	{9.5, 9}	{9.6, 9}	{9.7, 9}	{9.8, 10}	{9.9, 11}	{10, 11}	{}	{0, 10}	{0.1, 10}	{0.2, 10}	{0.3, 10}	{0.4, 10}	{0.5, 10}	{0.6, 10}	{0.7, 10}	{0.8, 10}	{0.9, 10}	{1, 10}	{1.1, 11}	{1.2, 11}	{1.3, 11}	{1.4, 11}	{1.5, 11}	{1.6, 11}	{1.7, 11}	{1.8, 12}	{1.9, 12}	{2, 12}	{2.1, 12}	{2.2, 13}	{2.3, 14}	{2.4, 14}	{2.5, 14}	{2.6, 14}	{2.7, 15}	{2.8, 15}	{2.9, 14}	{3, 14}	{3.1, 14}	{3.2, 14}	{3.3, 14}	{3.4, 14}	{3.5, 13}	{3.6, 13}	{3.7, 13}	{3.8, 12}	{3.9, 12}	{4, 12}	{4.1, 12}	{4.2, 12}	{4.3, 12}	{4.4, 12}	{4.5, 12}	{4.6, 12}	{4.7, 13}	{4.8, 13}	{4.9, 13}	{5, 13}	{5.1, 13}	{5.2, 13}	{5.3, 13}	{5.4, 13}	{5.5, 12}	{5.6, 12}	{5.7, 12}	{5.8, 13}	{5.9, 13}	{6, 14}	{6.1, 14}	{6.2, 14}	{6.3, 14}	{6.4, 14}	{6.5, 14}	{6.6, 14}	{6.7, 14}	{6.8, 14}	{6.9, 14}	{7, 14}	{7.1, 14}	{7.2, 14}	{7.3, 14}	{7.4, 14}	{7.5, 14}	{7.6, 14}	{7.7, 14}	{7.8, 14}	{7.9, 13}	{8, 14}	{8.1, 14}	{8.2, 14}	{8.3, 14}	{8.4, 14}	{8.5, 14}	{8.6, 14}	{8.7, 14}	{8.8, 14}	{8.9, 14}	{9, 14}	{9.1, 14}	{9.2, 14}	{9.3, 14}	{9.4, 14}	{9.5, 14}	{9.6, 15}	{9.7, 15}	{9.8, 15}	{9.9, 15}	{10, 15}	{}	{0, 10}	{0.1, 10}	{0.2, 10}	{0.3, 9}	{0.4, 9}	{0.5, 9}	{0.6, 9}	{0.7, 9}	{0.8, 9}	{0.9, 9}	{1, 9}	{1.1, 10}	{1.2, 10}	{1.3, 11}	{1.4, 11}	{1.5, 11}	{1.6, 11}	{1.7, 11}	{1.8, 12}	{1.9, 12}	{2, 12}	{2.1, 12}	{2.2, 12}	{2.3, 12}	{2.4, 12}	{2.5, 12}	{2.6, 13}	{2.7, 13}	{2.8, 13}	{2.9, 13}	{3, 12}	{3.1, 12}	{3.2, 12}	{3.3, 12}	{3.4, 12}	{3.5, 12}	{3.6, 12}	{3.7, 12}	{3.8, 13}	{3.9, 13}	{4, 13}	{4.1, 13}	{4.2, 13}	{4.3, 13}	{4.4, 13}	{4.5, 13}	{4.6, 14}	{4.7, 13}	{4.8, 13}	{4.9, 12}	{5, 11}	{5.1, 12}	{5.2, 13}	{5.3, 13}	{5.4, 13}	{5.5, 13}	{5.6, 12}	{5.7, 12}	{5.8, 12}	{5.9, 12}	{6, 12}	{6.1, 12}	{6.2, 12}	{6.3, 11}	{6.4, 10}	{6.5, 10}	{6.6, 10}	{6.7, 10}	{6.8, 10}	{6.9, 10}	{7, 10}	{7.1, 10}	{7.2, 10}	{7.3, 10}	{7.4, 10}	{7.5, 10}	{7.6, 10}	{7.7, 9}	{7.8, 9}	{7.9, 9}	{8, 9}	{8.1, 9}	{8.2, 8}	{8.3, 8}	{8.4, 7}	{8.5, 7}	{8.6, 7}	{8.7, 6}	{8.8, 6}	{8.9, 6}	{9, 6}	{9.1, 6}	{9.2, 6}	{9.3, 6}	{9.4, 7}	{9.5, 8}	{9.6, 8}	{9.7, 8}	{9.8, 8}	{9.9, 8}	{10, 8}	{}	{0, 10}	{0.1, 10}	{0.2, 10}	{0.3, 10}	{0.4, 10}	{0.5, 10}	{0.6, 10}	{0.7, 10}	{0.8, 10}	{0.9, 9}	{1, 9}	{1.1, 9}	{1.2, 9}	{1.3, 9}	{1.4, 9}	{1.5, 9}	{1.6, 9}	{1.7, 9}	{1.8, 9}	{1.9, 9}	{2, 9}	{2.1, 9}	{2.2, 9}	{2.3, 9}	{2.4, 9}	{2.5, 8}	{2.6, 8}	{2.7, 8}	{2.8, 8}	{2.9, 8}	{3, 9}	{3.1, 9}	{3.2, 9}	{3.3, 8}	{3.4, 8}	{3.5, 8}	{3.6, 8}	{3.7, 8}	{3.8, 8}	{3.9, 8}	{4, 8}	{4.1, 8}	{4.2, 8}	{4.3, 8}	{4.4, 8}	{4.5, 8}	{4.6, 8}	{4.7, 8}	{4.8, 8}	{4.9, 8}	{5, 8}	{5.1, 8}	{5.2, 8}	{5.3, 8}	{5.4, 8}	{5.5, 8}	{5.6, 8}	{5.7, 8}	{5.8, 9}	{5.9, 9}	{6, 9}	{6.1, 9}	{6.2, 9}	{6.3, 9}	{6.4, 9}	{6.5, 9}	{6.6, 8}	{6.7, 9}	{6.8, 10}	{6.9, 10}	{7, 10}	{7.1, 10}	{7.2, 10}	{7.3, 10}	{7.4, 9}	{7.5, 9}	{7.6, 9}	{7.7, 9}	{7.8, 9}	{7.9, 9}	{8, 10}	{8.1, 10}	{8.2, 10}	{8.3, 10}	{8.4, 10}	{8.5, 10}	{8.6, 10}	{8.7, 11}	{8.8, 11}	{8.9, 11}	{9, 11}	{9.1, 11}	{9.2, 11}	{9.3, 11}	{9.4, 11}	{9.5, 12}	{9.6, 12}	{9.7, 12}	{9.8, 11}	{9.9, 11}	{10, 11}	{}	{0, 10}	{0.1, 11}	{0.2, 11}	{0.3, 10}	{0.4, 10}	{0.5, 9}	{0.6, 9}	{0.7, 10}	{0.8, 10}	{0.9, 10}	{1, 10}	{1.1, 10}	{1.2, 10}	{1.3, 10}	{1.4, 10}	{1.5, 10}	{1.6, 10}	{1.7, 10}	{1.8, 10}	{1.9, 10}	{2, 10}	{2.1, 10}	{2.2, 9}	{2.3, 9}	{2.4, 9}	{2.5, 9}	{2.6, 9}	{2.7, 9}	{2.8, 9}	{2.9, 9}	{3, 9}	{3.1, 9}	{3.2, 9}	{3.3, 9}	{3.4, 8}	{3.5, 8}	{3.6, 8}	{3.7, 8}	{3.8, 8}	{3.9, 9}	{4, 9}	{4.1, 9}	{4.2, 8}	{4.3, 8}	{4.4, 8}	{4.5, 8}	{4.6, 8}	{4.7, 8}	{4.8, 8}	{4.9, 9}	{5, 9}	{5.1, 9}	{5.2, 9}	{5.3, 9}	{5.4, 9}	{5.5, 9}	{5.6, 9}	{5.7, 9}	{5.8, 10}	{5.9, 11}	{6, 13}	{6.1, 13}	{6.2, 13}	{6.3, 12}	{6.4, 13}	{6.5, 13}	{6.6, 13}	{6.7, 13}	{6.8, 13}	{6.9, 13}	{7, 13}	{7.1, 12}	{7.2, 11}	{7.3, 11}	{7.4, 11}	{7.5, 11}	{7.6, 11}	{7.7, 11}	{7.8, 11}	{7.9, 11}	{8, 10}	{8.1, 10}	{8.2, 10}	{8.3, 10}	{8.4, 10}	{8.5, 10}	{8.6, 10}	{8.7, 10}	{8.8, 10}	{8.9, 9}	{9, 8}	{9.1, 8}	{9.2, 8}	{9.3, 8}	{9.4, 8}	{9.5, 8}	{9.6, 8}	{9.7, 8}	{9.8, 8}	{9.9, 9}	{10, 9}	{}	{0, 10}	{0.1, 11}	{0.2, 11}	{0.3, 11}	{0.4, 10}	{0.5, 11}	{0.6, 11}	{0.7, 11}	{0.8, 11}	{0.9, 11}	{1, 11}	{1.1, 11}	{1.2, 11}	{1.3, 11}	{1.4, 11}	{1.5, 11}	{1.6, 11}	{1.7, 10}	{1.8, 10}	{1.9, 10}	{2, 10}	{2.1, 10}	{2.2, 10}	{2.3, 9}	{2.4, 9}	{2.5, 8}	{2.6, 8}	{2.7, 8}	{2.8, 8}	{2.9, 8}	{3, 7}	{3.1, 7}	{3.2, 8}	{3.3, 8}	{3.4, 8}	{3.5, 7}	{3.6, 7}	{3.7, 8}	{3.8, 8}	{3.9, 8}	{4, 8}	{4.1, 7}	{4.2, 7}	{4.3, 7}	{4.4, 8}	{4.5, 7}	{4.6, 7}	{4.7, 7}	{4.8, 7}	{4.9, 7}	{5, 7}	{5.1, 7}	{5.2, 7}	{5.3, 7}	{5.4, 7}	{5.5, 7}	{5.6, 7}	{5.7, 7}	{5.8, 7}	{5.9, 7}	{6, 7}	{6.1, 7}	{6.2, 7}	{6.3, 7}	{6.4, 7}	{6.5, 6}	{6.6, 6}	{6.7, 6}	{6.8, 6}	{6.9, 6}	{7, 6}	{7.1, 6}	{7.2, 6}	{7.3, 6}	{7.4, 6}	{7.5, 6}	{7.6, 6}	{7.7, 6}	{7.8, 5}	{7.9, 5}	{8, 5}	{8.1, 5}	{8.2, 5}	{8.3, 5}	{8.4, 5}	{8.5, 5}	{8.6, 5}	{8.7, 5}	{8.8, 5}	{8.9, 5}	{9, 6}	{9.1, 6}	{9.2, 6}	{9.3, 6}	{9.4, 7}	{9.5, 7}	{9.6, 7}	{9.7, 7}	{9.8, 7}	{9.9, 7}	{10, 7}	{}	{0, 10}	{0.1, 10}	{0.2, 10}	{0.3, 10}	{0.4, 10}	{0.5, 10}	{0.6, 10}	{0.7, 11}	{0.8, 11}	{0.9, 12}	{1, 12}	{1.1, 13}	{1.2, 13}	{1.3, 13}	{1.4, 13}	{1.5, 13}	{1.6, 14}	{1.7, 14}	{1.8, 13}	{1.9, 13}	{2, 13}	{2.1, 13}	{2.2, 13}	{2.3, 14}	{2.4, 14}	{2.5, 13}	{2.6, 13}	{2.7, 13}	{2.8, 13}	{2.9, 13}	{3, 12}	{3.1, 12}	{3.2, 12}	{3.3, 12}	{3.4, 12}	{3.5, 12}	{3.6, 12}	{3.7, 14}	{3.8, 14}	{3.9, 15}	{4, 14}	{4.1, 14}	{4.2, 14}	{4.3, 14}	{4.4, 14}	{4.5, 14}	{4.6, 13}	{4.7, 13}	{4.8, 12}	{4.9, 12}	{5, 13}	{5.1, 13}	{5.2, 13}	{5.3, 13}	{5.4, 13}	{5.5, 13}	{5.6, 13}	{5.7, 14}	{5.8, 15}	{5.9, 15}	{6, 15}	{6.1, 15}	{6.2, 15}	{6.3, 15}	{6.4, 15}	{6.5, 15}	{6.6, 15}	{6.7, 15}	{6.8, 14}	{6.9, 14}	{7, 14}	{7.1, 14}	{7.2, 14}	{7.3, 14}	{7.4, 14}	{7.5, 14}	{7.6, 14}	{7.7, 14}	{7.8, 14}	{7.9, 13}	{8, 13}	{8.1, 13}	{8.2, 13}	{8.3, 14}	{8.4, 14}	{8.5, 15}	{8.6, 15}	{8.7, 15}	{8.8, 14}	{8.9, 13}	{9, 14}	{9.1, 14}	{9.2, 13}	{9.3, 13}	{9.4, 13}	{9.5, 13}	{9.6, 13}	{9.7, 14}	{9.8, 14}	{9.9, 14}	{10, 14}	{}	{0, 10}	{0.1, 10}	{0.2, 10}	{0.3, 10}	{0.4, 10}	{0.5, 10}	{0.6, 10}	{0.7, 9}	{0.8, 9}	{0.9, 9}	{1, 10}	{1.1, 10}	{1.2, 10}	{1.3, 10}	{1.4, 11}	{1.5, 11}	{1.6, 11}	{1.7, 11}	{1.8, 11}	{1.9, 11}	{2, 11}	{2.1, 12}	{2.2, 12}	{2.3, 13}	{2.4, 13}	{2.5, 13}	{2.6, 13}	{2.7, 13}	{2.8, 13}	{2.9, 13}	{3, 13}	{3.1, 13}	{3.2, 12}	{3.3, 12}	{3.4, 12}	{3.5, 12}	{3.6, 12}	{3.7, 12}	{3.8, 12}	{3.9, 12}	{4, 13}	{4.1, 13}	{4.2, 12}	{4.3, 12}	{4.4, 12}	{4.5, 12}	{4.6, 12}	{4.7, 12}	{4.8, 11}	{4.9, 11}	{5, 11}	{5.1, 12}	{5.2, 12}	{5.3, 12}	{5.4, 12}	{5.5, 12}	{5.6, 12}	{5.7, 12}	{5.8, 11}	{5.9, 11}	{6, 11}	{6.1, 11}	{6.2, 10}	{6.3, 10}	{6.4, 10}	{6.5, 10}	{6.6, 10}	{6.7, 10}	{6.8, 10}	{6.9, 10}	{7, 10}	{7.1, 10}	{7.2, 10}	{7.3, 11}	{7.4, 11}	{7.5, 11}	{7.6, 10}	{7.7, 11}	{7.8, 11}	{7.9, 11}	{8, 11}	{8.1, 11}	{8.2, 10}	{8.3, 10}	{8.4, 10}	{8.5, 10}	{8.6, 10}	{8.7, 10}	{8.8, 10}	{8.9, 10}	{9, 10}	{9.1, 10}	{9.2, 10}	{9.3, 10}	{9.4, 10}	{9.5, 11}	{9.6, 11}	{9.7, 11}	{9.8, 11}	{9.9, 11}	{10, 11}	{}	{0, 10}	{0.1, 10}	{0.2, 10}	{0.3, 10}	{0.4, 10}	{0.5, 10}	{0.6, 10}	{0.7, 10}	{0.8, 9}	{0.9, 9}	{1, 8}	{1.1, 8}	{1.2, 7}	{1.3, 7}	{1.4, 7}	{1.5, 7}	{1.6, 7}	{1.7, 7}	{1.8, 7}	{1.9, 7}	{2, 7}	{2.1, 7}	{2.2, 7}	{2.3, 7}	{2.4, 7}	{2.5, 7}	{2.6, 7}	{2.7, 7}	{2.8, 7}	{2.9, 7}	{3, 7}	{3.1, 8}	{3.2, 8}	{3.3, 8}	{3.4, 8}	{3.5, 9}	{3.6, 9}	{3.7, 9}	{3.8, 9}	{3.9, 9}	{4, 8}	{4.1, 9}	{4.2, 9}	{4.3, 9}	{4.4, 9}	{4.5, 9}	{4.6, 10}	{4.7, 10}	{4.8, 10}	{4.9, 9}	{5, 9}	{5.1, 10}	{5.2, 10}	{5.3, 10}	{5.4, 9}	{5.5, 9}	{5.6, 9}	{5.7, 10}	{5.8, 10}	{5.9, 10}	{6, 10}	{6.1, 10}	{6.2, 10}	{6.3, 10}	{6.4, 10}	{6.5, 10}	{6.6, 10}	{6.7, 10}	{6.8, 10}	{6.9, 11}	{7, 11}	{7.1, 11}	{7.2, 12}	{7.3, 12}	{7.4, 13}	{7.5, 14}	{7.6, 14}	{7.7, 14}	{7.8, 14}	{7.9, 14}	{8, 13}	{8.1, 13}	{8.2, 14}	{8.3, 14}	{8.4, 13}	{8.5, 13}	{8.6, 13}	{8.7, 13}	{8.8, 13}	{8.9, 13}	{9, 13}	{9.1, 13}	{9.2, 13}	{9.3, 13}	{9.4, 13}	{9.5, 14}	{9.6, 14}	{9.7, 13}	{9.8, 13}	{9.9, 13}	{10, 13}	{}	{0, 10}	{0.1, 10}	{0.2, 10}	{0.3, 10}	{0.4, 10}	{0.5, 10}	{0.6, 10}	{0.7, 10}	{0.8, 10}	{0.9, 11}	{1, 11}	{1.1, 10}	{1.2, 9}	{1.3, 9}	{1.4, 9}	{1.5, 9}	{1.6, 9}	{1.7, 10}	{1.8, 10}	{1.9, 10}	{2, 10}	{2.1, 10}	{2.2, 11}	{2.3, 11}	{2.4, 11}	{2.5, 11}	{2.6, 11}	{2.7, 12}	{2.8, 13}	{2.9, 13}	{3, 13}	{3.1, 13}	{3.2, 13}	{3.3, 12}	{3.4, 12}	{3.5, 11}	{3.6, 11}	{3.7, 10}	{3.8, 10}	{3.9, 9}	{4, 9}	{4.1, 9}	{4.2, 9}	{4.3, 9}	{4.4, 9}	{4.5, 9}	{4.6, 9}	{4.7, 9}	{4.8, 9}	{4.9, 9}	{5, 9}	{5.1, 8}	{5.2, 8}	{5.3, 8}	{5.4, 8}	{5.5, 8}	{5.6, 8}	{5.7, 8}	{5.8, 8}	{5.9, 9}	{6, 10}	{6.1, 10}	{6.2, 10}	{6.3, 10}	{6.4, 9}	{6.5, 9}	{6.6, 9}	{6.7, 9}	{6.8, 9}	{6.9, 9}	{7, 9}	{7.1, 9}	{7.2, 9}	{7.3, 9}	{7.4, 9}	{7.5, 9}	{7.6, 9}	{7.7, 9}	{7.8, 9}	{7.9, 9}	{8, 9}	{8.1, 10}	{8.2, 10}	{8.3, 10}	{8.4, 11}	{8.5, 11}	{8.6, 11}	{8.7, 11}	{8.8, 11}	{8.9, 11}	{9, 10}	{9.1, 10}	{9.2, 10}	{9.3, 10}	{9.4, 10}	{9.5, 10}	{9.6, 10}	{9.7, 10}	{9.8, 9}	{9.9, 9}	{10, 9}	{}	{0, 10}	{0.1, 9}	{0.2, 9}	{0.3, 9}	{0.4, 9}	{0.5, 9}	{0.6, 9}	{0.7, 7}	{0.8, 7}	{0.9, 7}	{1, 7}	{1.1, 7}	{1.2, 7}	{1.3, 7}	{1.4, 7}	{1.5, 7}	{1.6, 7}	{1.7, 7}	{1.8, 7}	{1.9, 7}	{2, 7}	{2.1, 8}	{2.2, 8}	{2.3, 8}	{2.4, 8}	{2.5, 8}	{2.6, 8}	{2.7, 8}	{2.8, 8}	{2.9, 8}	{3, 8}	{3.1, 8}	{3.2, 8}	{3.3, 8}	{3.4, 8}	{3.5, 8}	{3.6, 9}	{3.7, 9}	{3.8, 9}	{3.9, 9}	{4, 9}	{4.1, 9}	{4.2, 9}	{4.3, 9}	{4.4, 9}	{4.5, 9}	{4.6, 9}	{4.7, 9}	{4.8, 9}	{4.9, 8}	{5, 8}	{5.1, 7}	{5.2, 8}	{5.3, 8}	{5.4, 7}	{5.5, 7}	{5.6, 8}	{5.7, 8}	{5.8, 8}	{5.9, 8}	{6, 9}	{6.1, 9}	{6.2, 9}	{6.3, 9}	{6.4, 9}	{6.5, 9}	{6.6, 9}	{6.7, 9}	{6.8, 9}	{6.9, 9}	{7, 9}	{7.1, 9}	{7.2, 10}	{7.3, 10}	{7.4, 11}	{7.5, 11}	{7.6, 11}	{7.7, 11}	{7.8, 11}	{7.9, 11}	{8, 11}	{8.1, 11}	{8.2, 11}	{8.3, 11}	{8.4, 11}	{8.5, 11}	{8.6, 11}	{8.7, 11}	{8.8, 11}	{8.9, 11}	{9, 11}	{9.1, 11}	{9.2, 11}	{9.3, 11}	{9.4, 11}	{9.5, 11}	{9.6, 11}	{9.7, 11}	{9.8, 10}	{9.9, 8}	{10, 8}	{}	{0, 10}	{0.1, 10}	{0.2, 10}	{0.3, 10}	{0.4, 10}	{0.5, 10}	{0.6, 11}	{0.7, 11}	{0.8, 11}	{0.9, 11}	{1, 11}	{1.1, 11}	{1.2, 11}	{1.3, 11}	{1.4, 11}	{1.5, 11}	{1.6, 11}	{1.7, 11}	{1.8, 12}	{1.9, 12}	{2, 12}	{2.1, 12}	{2.2, 12}	{2.3, 12}	{2.4, 13}	{2.5, 14}	{2.6, 14}	{2.7, 13}	{2.8, 13}	{2.9, 13}	{3, 13}	{3.1, 13}	{3.2, 12}	{3.3, 11}	{3.4, 11}	{3.5, 11}	{3.6, 11}	{3.7, 11}	{3.8, 11}	{3.9, 11}	{4, 10}	{4.1, 11}	{4.2, 11}	{4.3, 10}	{4.4, 9}	{4.5, 9}	{4.6, 10}	{4.7, 10}	{4.8, 10}	{4.9, 10}	{5, 10}	{5.1, 10}	{5.2, 10}	{5.3, 11}	{5.4, 11}	{5.5, 11}	{5.6, 11}	{5.7, 10}	{5.8, 9}	{5.9, 9}	{6, 9}	{6.1, 9}	{6.2, 9}	{6.3, 9}	{6.4, 9}	{6.5, 10}	{6.6, 10}	{6.7, 11}	{6.8, 10}	{6.9, 10}	{7, 10}	{7.1, 10}	{7.2, 10}	{7.3, 10}	{7.4, 10}	{7.5, 10}	{7.6, 10}	{7.7, 10}	{7.8, 10}	{7.9, 10}	{8, 10}	{8.1, 11}	{8.2, 11}	{8.3, 11}	{8.4, 11}	{8.5, 11}	{8.6, 13}	{8.7, 13}	{8.8, 13}	{8.9, 13}	{9, 14}	{9.1, 13}	{9.2, 13}	{9.3, 13}	{9.4, 13}	{9.5, 13}	{9.6, 13}	{9.7, 13}	{9.8, 13}	{9.9, 13}	{10, 13}	{}	{0, 10}	{0.1, 9}	{0.2, 8}	{0.3, 8}	{0.4, 8}	{0.5, 8}	{0.6, 7}	{0.7, 7}	{0.8, 7}	{0.9, 8}	{1, 8}	{1.1, 9}	{1.2, 9}	{1.3, 9}	{1.4, 9}	{1.5, 9}	{1.6, 8}	{1.7, 8}	{1.8, 8}	{1.9, 7}	{2, 7}	{2.1, 7}	{2.2, 7}	{2.3, 7}	{2.4, 7}	{2.5, 7}	{2.6, 7}	{2.7, 7}	{2.8, 7}	{2.9, 7}	{3, 7}	{3.1, 7}	{3.2, 8}	{3.3, 8}	{3.4, 8}	{3.5, 8}	{3.6, 7}	{3.7, 7}	{3.8, 7}	{3.9, 7}	{4, 7}	{4.1, 7}	{4.2, 7}	{4.3, 7}	{4.4, 7}	{4.5, 7}	{4.6, 6}	{4.7, 6}	{4.8, 6}	{4.9, 6}	{5, 6}	{5.1, 6}	{5.2, 6}	{5.3, 6}	{5.4, 6}	{5.5, 6}	{5.6, 6}	{5.7, 7}	{5.8, 6}	{5.9, 6}	{6, 6}	{6.1, 7}	{6.2, 7}	{6.3, 7}	{6.4, 7}	{6.5, 8}	{6.6, 8}	{6.7, 8}	{6.8, 8}	{6.9, 8}	{7, 8}	{7.1, 8}	{7.2, 8}	{7.3, 8}	{7.4, 8}	{7.5, 8}	{7.6, 8}	{7.7, 8}	{7.8, 8}	{7.9, 7}	{8, 7}	{8.1, 8}	{8.2, 8}	{8.3, 8}	{8.4, 8}	{8.5, 9}	{8.6, 9}	{8.7, 9}	{8.8, 9}	{8.9, 9}	{9, 9}	{9.1, 9}	{9.2, 8}	{9.3, 8}	{9.4, 8}	{9.5, 8}	{9.6, 8}	{9.7, 7}	{9.8, 7}	{9.9, 7}	{10, 7}	{}	{0, 10}	{0.1, 10}	{0.2, 10}	{0.3, 10}	{0.4, 11}	{0.5, 10}	{0.6, 10}	{0.7, 10}	{0.8, 10}	{0.9, 11}	{1, 11}	{1.1, 11}	{1.2, 11}	{1.3, 11}	{1.4, 11}	{1.5, 11}	{1.6, 11}	{1.7, 11}	{1.8, 11}	{1.9, 11}	{2, 9}	{2.1, 9}	{2.2, 9}	{2.3, 8}	{2.4, 8}	{2.5, 8}	{2.6, 8}	{2.7, 8}	{2.8, 9}	{2.9, 9}	{3, 10}	{3.1, 10}	{3.2, 10}	{3.3, 10}	{3.4, 11}	{3.5, 12}	{3.6, 12}	{3.7, 12}	{3.8, 12}	{3.9, 13}	{4, 13}	{4.1, 13}	{4.2, 12}	{4.3, 12}	{4.4, 11}	{4.5, 11}	{4.6, 11}	{4.7, 11}	{4.8, 11}	{4.9, 11}	{5, 11}	{5.1, 11}	{5.2, 11}	{5.3, 12}	{5.4, 12}	{5.5, 12}	{5.6, 12}	{5.7, 12}	{5.8, 13}	{5.9, 12}	{6, 12}	{6.1, 12}	{6.2, 11}	{6.3, 11}	{6.4, 11}	{6.5, 11}	{6.6, 11}	{6.7, 11}	{6.8, 12}	{6.9, 12}	{7, 12}	{7.1, 12}	{7.2, 11}	{7.3, 11}	{7.4, 11}	{7.5, 11}	{7.6, 11}	{7.7, 11}	{7.8, 10}	{7.9, 11}	{8, 11}	{8.1, 11}	{8.2, 12}	{8.3, 12}	{8.4, 12}	{8.5, 12}	{8.6, 12}	{8.7, 11}	{8.8, 11}	{8.9, 12}	{9, 12}	{9.1, 12}	{9.2, 12}	{9.3, 12}	{9.4, 12}	{9.5, 11}	{9.6, 11}	{9.7, 11}	{9.8, 11}	{9.9, 11}	{10, 11}	{}	{0, 10}	{0.1, 10}	{0.2, 10}	{0.3, 10}	{0.4, 10}	{0.5, 10}	{0.6, 10}	{0.7, 10}	{0.8, 10}	{0.9, 12}	{1, 12}	{1.1, 12}	{1.2, 12}	{1.3, 12}	{1.4, 12}	{1.5, 12}	{1.6, 12}	{1.7, 12}	{1.8, 12}	{1.9, 13}	{2, 12}	{2.1, 13}	{2.2, 14}	{2.3, 14}	{2.4, 15}	{2.5, 15}	{2.6, 15}	{2.7, 15}	{2.8, 15}	{2.9, 15}	{3, 15}	{3.1, 14}	{3.2, 14}	{3.3, 14}	{3.4, 14}	{3.5, 14}	{3.6, 14}	{3.7, 14}	{3.8, 13}	{3.9, 14}	{4, 14}	{4.1, 13}	{4.2, 13}	{4.3, 13}	{4.4, 13}	{4.5, 13}	{4.6, 14}	{4.7, 14}	{4.8, 14}	{4.9, 14}	{5, 14}	{5.1, 14}	{5.2, 14}	{5.3, 13}	{5.4, 13}	{5.5, 13}	{5.6, 13}	{5.7, 13}	{5.8, 13}	{5.9, 13}	{6, 13}	{6.1, 13}	{6.2, 13}	{6.3, 13}	{6.4, 13}	{6.5, 13}	{6.6, 13}	{6.7, 12}	{6.8, 12}	{6.9, 12}	{7, 12}	{7.1, 13}	{7.2, 13}	{7.3, 13}	{7.4, 13}	{7.5, 13}	{7.6, 13}	{7.7, 13}	{7.8, 12}	{7.9, 12}	{8, 12}	{8.1, 12}	{8.2, 12}	{8.3, 13}	{8.4, 13}	{8.5, 12}	{8.6, 12}	{8.7, 12}	{8.8, 12}	{8.9, 13}	{9, 13}	{9.1, 13}	{9.2, 13}	{9.3, 13}	{9.4, 13}	{9.5, 13}	{9.6, 13}	{9.7, 12}	{9.8, 12}	{9.9, 12}	{10, 13}	{}	{0, 10}	{0.1, 10}	{0.2, 9}	{0.3, 9}	{0.4, 10}	{0.5, 9}	{0.6, 10}	{0.7, 10}	{0.8, 10}	{0.9, 10}	{1, 10}	{1.1, 10}	{1.2, 11}	{1.3, 11}	{1.4, 12}	{1.5, 12}	{1.6, 11}	{1.7, 11}	{1.8, 11}	{1.9, 11}	{2, 11}	{2.1, 11}	{2.2, 11}	{2.3, 11}	{2.4, 10}	{2.5, 10}	{2.6, 10}	{2.7, 9}	{2.8, 9}	{2.9, 8}	{3, 8}	{3.1, 9}	{3.2, 8}	{3.3, 8}	{3.4, 8}	{3.5, 9}	{3.6, 9}	{3.7, 9}	{3.8, 9}	{3.9, 9}	{4, 10}	{4.1, 9}	{4.2, 10}	{4.3, 10}	{4.4, 10}	{4.5, 10}	{4.6, 10}	{4.7, 10}	{4.8, 10}	{4.9, 10}	{5, 10}	{5.1, 10}	{5.2, 11}	{5.3, 11}	{5.4, 11}	{5.5, 11}	{5.6, 11}	{5.7, 9}	{5.8, 10}	{5.9, 9}	{6, 9}	{6.1, 9}	{6.2, 9}	{6.3, 9}	{6.4, 9}	{6.5, 9}	{6.6, 9}	{6.7, 9}	{6.8, 9}	{6.9, 9}	{7, 9}	{7.1, 9}	{7.2, 8}	{7.3, 8}	{7.4, 8}	{7.5, 8}	{7.6, 8}	{7.7, 8}	{7.8, 8}	{7.9, 8}	{8, 8}	{8.1, 7}	{8.2, 7}	{8.3, 6}	{8.4, 6}	{8.5, 5}	{8.6, 5}	{8.7, 4}	{8.8, 5}	{8.9, 5}	{9, 4}	{9.1, 4}	{9.2, 4}	{9.3, 4}	{9.4, 4}	{9.5, 4}	{9.6, 3}	{9.7, 3}	{9.8, 3}	{9.9, 4}	{10, 4}	{}	{0, 10}	{0.1, 10}	{0.2, 10}	{0.3, 10}	{0.4, 10}	{0.5, 10}	{0.6, 10}	{0.7, 10}	{0.8, 10}	{0.9, 10}	{1, 9}	{1.1, 8}	{1.2, 8}	{1.3, 7}	{1.4, 7}	{1.5, 7}	{1.6, 7}	{1.7, 7}	{1.8, 7}	{1.9, 7}	{2, 7}	{2.1, 7}	{2.2, 7}	{2.3, 7}	{2.4, 7}	{2.5, 7}	{2.6, 7}	{2.7, 8}	{2.8, 8}	{2.9, 8}	{3, 9}	{3.1, 9}	{3.2, 10}	{3.3, 10}	{3.4, 10}	{3.5, 9}	{3.6, 9}	{3.7, 9}	{3.8, 9}	{3.9, 8}	{4, 9}	{4.1, 9}	{4.2, 9}	{4.3, 9}	{4.4, 9}	{4.5, 9}	{4.6, 9}	{4.7, 9}	{4.8, 9}	{4.9, 9}	{5, 9}	{5.1, 10}	{5.2, 10}	{5.3, 10}	{5.4, 10}	{5.5, 10}	{5.6, 10}	{5.7, 10}	{5.8, 11}	{5.9, 11}	{6, 11}	{6.1, 10}	{6.2, 10}	{6.3, 10}	{6.4, 10}	{6.5, 10}	{6.6, 10}	{6.7, 10}	{6.8, 10}	{6.9, 10}	{7, 10}	{7.1, 10}	{7.2, 10}	{7.3, 10}	{7.4, 10}	{7.5, 10}	{7.6, 10}	{7.7, 11}	{7.8, 11}	{7.9, 11}	{8, 11}	{8.1, 11}	{8.2, 12}	{8.3, 13}	{8.4, 13}	{8.5, 13}	{8.6, 13}	{8.7, 12}	{8.8, 11}	{8.9, 11}	{9, 11}	{9.1, 11}	{9.2, 10}	{9.3, 10}	{9.4, 10}	{9.5, 10}	{9.6, 10}	{9.7, 10}	{9.8, 10}	{9.9, 10}	{10, 10}	{}	{0, 10}	{0.1, 10}	{0.2, 10}	{0.3, 9}	{0.4, 9}	{0.5, 9}	{0.6, 10}	{0.7, 10}	{0.8, 11}	{0.9, 11}	{1, 11}	{1.1, 11}	{1.2, 11}	{1.3, 11}	{1.4, 11}	{1.5, 11}	{1.6, 12}	{1.7, 12}	{1.8, 12}	{1.9, 11}	{2, 11}	{2.1, 11}	{2.2, 11}	{2.3, 11}	{2.4, 11}	{2.5, 11}	{2.6, 11}	{2.7, 11}	{2.8, 10}	{2.9, 10}	{3, 8}	{3.1, 8}	{3.2, 8}	{3.3, 7}	{3.4, 7}	{3.5, 8}	{3.6, 8}	{3.7, 8}	{3.8, 8}	{3.9, 8}	{4, 10}	{4.1, 10}	{4.2, 11}	{4.3, 11}	{4.4, 10}	{4.5, 10}	{4.6, 9}	{4.7, 9}	{4.8, 10}	{4.9, 10}	{5, 10}	{5.1, 10}	{5.2, 10}	{5.3, 10}	{5.4, 10}	{5.5, 10}	{5.6, 10}	{5.7, 10}	{5.8, 10}	{5.9, 10}	{6, 10}	{6.1, 10}	{6.2, 10}	{6.3, 10}	{6.4, 9}	{6.5, 9}	{6.6, 9}	{6.7, 9}	{6.8, 9}	{6.9, 9}	{7, 10}	{7.1, 10}	{7.2, 10}	{7.3, 10}	{7.4, 10}	{7.5, 10}	{7.6, 10}	{7.7, 10}	{7.8, 10}	{7.9, 11}	{8, 11}	{8.1, 11}	{8.2, 11}	{8.3, 11}	{8.4, 11}	{8.5, 11}	{8.6, 11}	{8.7, 11}	{8.8, 11}	{8.9, 11}	{9, 13}	{9.1, 13}	{9.2, 13}	{9.3, 13}	{9.4, 13}	{9.5, 14}	{9.6, 14}	{9.7, 14}	{9.8, 14}	{9.9, 14}	{10, 14}	{}	{0, 10}	{0.1, 10}	{0.2, 10}	{0.3, 10}	{0.4, 10}	{0.5, 10}	{0.6, 10}	{0.7, 10}	{0.8, 10}	{0.9, 12}	{1, 12}	{1.1, 13}	{1.2, 15}	{1.3, 14}	{1.4, 14}	{1.5, 14}	{1.6, 14}	{1.7, 14}	{1.8, 14}	{1.9, 14}	{2, 14}	{2.1, 14}	{2.2, 14}	{2.3, 14}	{2.4, 14}	{2.5, 13}	{2.6, 13}	{2.7, 13}	{2.8, 13}	{2.9, 13}	{3, 13}	{3.1, 14}	{3.2, 13}	{3.3, 13}	{3.4, 13}	{3.5, 13}	{3.6, 13}	{3.7, 13}	{3.8, 12}	{3.9, 12}	{4, 12}	{4.1, 12}	{4.2, 12}	{4.3, 12}	{4.4, 12}	{4.5, 12}	{4.6, 12}	{4.7, 12}	{4.8, 12}	{4.9, 12}	{5, 12}	{5.1, 12}	{5.2, 12}	{5.3, 12}	{5.4, 13}	{5.5, 13}	{5.6, 13}	{5.7, 12}	{5.8, 12}	{5.9, 12}	{6, 13}	{6.1, 13}	{6.2, 14}	{6.3, 13}	{6.4, 13}	{6.5, 13}	{6.6, 13}	{6.7, 13}	{6.8, 13}	{6.9, 12}	{7, 12}	{7.1, 12}	{7.2, 12}	{7.3, 12}	{7.4, 11}	{7.5, 11}	{7.6, 11}	{7.7, 11}	{7.8, 11}	{7.9, 11}	{8, 11}	{8.1, 10}	{8.2, 10}	{8.3, 10}	{8.4, 11}	{8.5, 11}	{8.6, 11}	{8.7, 11}	{8.8, 11}	{8.9, 11}	{9, 11}	{9.1, 11}	{9.2, 10}	{9.3, 10}	{9.4, 10}	{9.5, 10}	{9.6, 10}	{9.7, 10}	{9.8, 11}	{9.9, 12}	{10, 12}	{}	{0, 10}	{0.1, 10}	{0.2, 10}	{0.3, 10}	{0.4, 9}	{0.5, 9}	{0.6, 9}	{0.7, 8}	{0.8, 8}	{0.9, 8}	{1, 8}	{1.1, 8}	{1.2, 8}	{1.3, 7}	{1.4, 7}	{1.5, 7}	{1.6, 7}	{1.7, 7}	{1.8, 7}	{1.9, 7}	{2, 7}	{2.1, 7}	{2.2, 7}	{2.3, 7}	{2.4, 7}	{2.5, 7}	{2.6, 7}	{2.7, 7}	{2.8, 7}	{2.9, 7}	{3, 7}	{3.1, 7}	{3.2, 7}	{3.3, 7}	{3.4, 7}	{3.5, 7}	{3.6, 7}	{3.7, 6}	{3.8, 6}	{3.9, 7}	{4, 7}	{4.1, 7}	{4.2, 8}	{4.3, 9}	{4.4, 9}	{4.5, 9}	{4.6, 9}	{4.7, 9}	{4.8, 9}	{4.9, 8}	{5, 8}	{5.1, 8}	{5.2, 8}	{5.3, 10}	{5.4, 10}	{5.5, 10}	{5.6, 10}	{5.7, 10}	{5.8, 10}	{5.9, 10}	{6, 11}	{6.1, 11}	{6.2, 11}	{6.3, 11}	{6.4, 11}	{6.5, 10}	{6.6, 10}	{6.7, 10}	{6.8, 10}	{6.9, 10}	{7, 10}	{7.1, 10}	{7.2, 10}	{7.3, 10}	{7.4, 10}	{7.5, 10}	{7.6, 10}	{7.7, 10}	{7.8, 9}	{7.9, 9}	{8, 9}	{8.1, 10}	{8.2, 10}	{8.3, 11}	{8.4, 12}	{8.5, 12}	{8.6, 12}	{8.7, 12}	{8.8, 12}	{8.9, 12}	{9, 12}	{9.1, 12}	{9.2, 12}	{9.3, 11}	{9.4, 11}	{9.5, 11}	{9.6, 11}	{9.7, 11}	{9.8, 11}	{9.9, 11}	{10, 11}	{}	{0, 10}	{0.1, 10}	{0.2, 10}	{0.3, 10}	{0.4, 10}	{0.5, 10}	{0.6, 10}	{0.7, 10}	{0.8, 10}	{0.9, 10}	{1, 10}	{1.1, 10}	{1.2, 10}	{1.3, 10}	{1.4, 10}	{1.5, 10}	{1.6, 10}	{1.7, 10}	{1.8, 10}	{1.9, 10}	{2, 11}	{2.1, 11}	{2.2, 11}	{2.3, 11}	{2.4, 11}	{2.5, 11}	{2.6, 11}	{2.7, 11}	{2.8, 11}	{2.9, 11}	{3, 11}	{3.1, 11}	{3.2, 11}	{3.3, 11}	{3.4, 11}	{3.5, 11}	{3.6, 11}	{3.7, 11}	{3.8, 11}	{3.9, 11}	{4, 11}	{4.1, 11}	{4.2, 11}	{4.3, 11}	{4.4, 11}	{4.5, 12}	{4.6, 12}	{4.7, 12}	{4.8, 12}	{4.9, 12}	{5, 12}	{5.1, 12}	{5.2, 12}	{5.3, 12}	{5.4, 12}	{5.5, 12}	{5.6, 12}	{5.7, 12}	{5.8, 12}	{5.9, 12}	{6, 13}	{6.1, 13}	{6.2, 13}	{6.3, 13}	{6.4, 13}	{6.5, 12}	{6.6, 12}	{6.7, 12}	{6.8, 12}	{6.9, 12}	{7, 12}	{7.1, 13}	{7.2, 13}	{7.3, 13}	{7.4, 13}	{7.5, 13}	{7.6, 13}	{7.7, 13}	{7.8, 13}	{7.9, 14}	{8, 13}	{8.1, 13}	{8.2, 13}	{8.3, 12}	{8.4, 11}	{8.5, 11}	{8.6, 11}	{8.7, 11}	{8.8, 11}	{8.9, 11}	{9, 11}	{9.1, 11}	{9.2, 11}	{9.3, 11}	{9.4, 11}	{9.5, 12}	{9.6, 12}	{9.7, 13}	{9.8, 13}	{9.9, 14}	{10, 14}	{}	{0, 10}	{0.1, 10}	{0.2, 10}	{0.3, 10}	{0.4, 10}	{0.5, 10}	{0.6, 10}	{0.7, 10}	{0.8, 9}	{0.9, 9}	{1, 9}	{1.1, 9}	{1.2, 9}	{1.3, 9}	{1.4, 10}	{1.5, 10}	{1.6, 12}	{1.7, 12}	{1.8, 12}	{1.9, 12}	{2, 12}	{2.1, 12}	{2.2, 12}	{2.3, 13}	{2.4, 13}	{2.5, 13}	{2.6, 13}	{2.7, 12}	{2.8, 12}	{2.9, 12}	{3, 13}	{3.1, 13}	{3.2, 13}	{3.3, 13}	{3.4, 13}	{3.5, 12}	{3.6, 12}	{3.7, 12}	{3.8, 12}	{3.9, 12}	{4, 12}	{4.1, 12}	{4.2, 12}	{4.3, 12}	{4.4, 12}	{4.5, 13}	{4.6, 11}	{4.7, 10}	{4.8, 10}	{4.9, 10}	{5, 10}	{5.1, 10}	{5.2, 10}	{5.3, 10}	{5.4, 10}	{5.5, 10}	{5.6, 9}	{5.7, 9}	{5.8, 10}	{5.9, 9}	{6, 9}	{6.1, 9}	{6.2, 9}	{6.3, 9}	{6.4, 9}	{6.5, 10}	{6.6, 10}	{6.7, 10}	{6.8, 10}	{6.9, 10}	{7, 10}	{7.1, 10}	{7.2, 10}	{7.3, 10}	{7.4, 10}	{7.5, 10}	{7.6, 10}	{7.7, 10}	{7.8, 11}	{7.9, 11}	{8, 11}	{8.1, 11}	{8.2, 11}	{8.3, 11}	{8.4, 11}	{8.5, 11}	{8.6, 11}	{8.7, 11}	{8.8, 11}	{8.9, 11}	{9, 11}	{9.1, 11}	{9.2, 11}	{9.3, 11}	{9.4, 11}	{9.5, 11}	{9.6, 11}	{9.7, 11}	{9.8, 11}	{9.9, 11}	{10, 11}	{}	{0, 10}	{0.1, 10}	{0.2, 11}	{0.3, 11}	{0.4, 11}	{0.5, 11}	{0.6, 11}	{0.7, 10}	{0.8, 10}	{0.9, 10}	{1, 10}	{1.1, 11}	{1.2, 11}	{1.3, 11}	{1.4, 11}	{1.5, 10}	{1.6, 10}	{1.7, 10}	{1.8, 10}	{1.9, 10}	{2, 10}	{2.1, 10}	{2.2, 10}	{2.3, 11}	{2.4, 11}	{2.5, 11}	{2.6, 11}	{2.7, 12}	{2.8, 12}	{2.9, 12}	{3, 11}	{3.1, 11}	{3.2, 11}	{3.3, 11}	{3.4, 11}	{3.5, 12}	{3.6, 12}	{3.7, 12}	{3.8, 12}	{3.9, 12}	{4, 12}	{4.1, 12}	{4.2, 12}	{4.3, 12}	{4.4, 12}	{4.5, 11}	{4.6, 11}	{4.7, 11}	{4.8, 11}	{4.9, 11}	{5, 11}	{5.1, 11}	{5.2, 11}	{5.3, 11}	{5.4, 11}	{5.5, 11}	{5.6, 12}	{5.7, 12}	{5.8, 12}	{5.9, 12}	{6, 12}	{6.1, 12}	{6.2, 12}	{6.3, 11}	{6.4, 11}	{6.5, 10}	{6.6, 10}	{6.7, 10}	{6.8, 10}	{6.9, 9}	{7, 9}	{7.1, 9}	{7.2, 8}	{7.3, 8}	{7.4, 9}	{7.5, 9}	{7.6, 9}	{7.7, 8}	{7.8, 8}	{7.9, 9}	{8, 9}	{8.1, 9}	{8.2, 9}	{8.3, 9}	{8.4, 9}	{8.5, 9}	{8.6, 9}	{8.7, 9}	{8.8, 9}	{8.9, 9}	{9, 9}	{9.1, 9}	{9.2, 9}	{9.3, 9}	{9.4, 9}	{9.5, 9}	{9.6, 9}	{9.7, 9}	{9.8, 10}	{9.9, 10}	{10, 11}	{}	{0, 10}	{0.1, 10}	{0.2, 10}	{0.3, 11}	{0.4, 11}	{0.5, 11}	{0.6, 11}	{0.7, 11}	{0.8, 11}	{0.9, 12}	{1, 12}	{1.1, 11}	{1.2, 11}	{1.3, 11}	{1.4, 11}	{1.5, 11}	{1.6, 11}	{1.7, 11}	{1.8, 11}	{1.9, 11}	{2, 11}	{2.1, 11}	{2.2, 10}	{2.3, 8}	{2.4, 8}	{2.5, 8}	{2.6, 8}	{2.7, 8}	{2.8, 8}	{2.9, 8}	{3, 8}	{3.1, 8}	{3.2, 8}	{3.3, 7}	{3.4, 7}	{3.5, 7}	{3.6, 8}	{3.7, 8}	{3.8, 9}	{3.9, 9}	{4, 9}	{4.1, 9}	{4.2, 10}	{4.3, 9}	{4.4, 9}	{4.5, 8}	{4.6, 8}	{4.7, 8}	{4.8, 8}	{4.9, 8}	{5, 8}	{5.1, 7}	{5.2, 6}	{5.3, 6}	{5.4, 6}	{5.5, 6}	{5.6, 7}	{5.7, 7}	{5.8, 7}	{5.9, 7}	{6, 7}	{6.1, 7}	{6.2, 7}	{6.3, 7}	{6.4, 6}	{6.5, 6}	{6.6, 6}	{6.7, 6}	{6.8, 6}	{6.9, 6}	{7, 6}	{7.1, 6}	{7.2, 7}	{7.3, 7}	{7.4, 7}	{7.5, 7}	{7.6, 7}	{7.7, 7}	{7.8, 7}	{7.9, 6}	{8, 6}	{8.1, 6}	{8.2, 6}	{8.3, 6}	{8.4, 6}	{8.5, 6}	{8.6, 6}	{8.7, 6}	{8.8, 6}	{8.9, 6}	{9, 6}	{9.1, 6}	{9.2, 6}	{9.3, 6}	{9.4, 7}	{9.5, 7}	{9.6, 7}	{9.7, 7}	{9.8, 7}	{9.9, 7}	{10, 7}	{}	{0, 10}	{0.1, 10}	{0.2, 10}	{0.3, 10}	{0.4, 10}	{0.5, 10}	{0.6, 9}	{0.7, 9}	{0.8, 9}	{0.9, 9}	{1, 9}	{1.1, 9}	{1.2, 9}	{1.3, 9}	{1.4, 9}	{1.5, 10}	{1.6, 10}	{1.7, 10}	{1.8, 10}	{1.9, 10}	{2, 10}	{2.1, 10}	{2.2, 10}	{2.3, 10}	{2.4, 10}	{2.5, 10}	{2.6, 10}	{2.7, 10}	{2.8, 10}	{2.9, 10}	{3, 10}	{3.1, 10}	{3.2, 9}	{3.3, 9}	{3.4, 9}	{3.5, 9}	{3.6, 9}	{3.7, 9}	{3.8, 9}	{3.9, 9}	{4, 9}	{4.1, 9}	{4.2, 9}	{4.3, 9}	{4.4, 9}	{4.5, 9}	{4.6, 8}	{4.7, 8}	{4.8, 8}	{4.9, 8}	{5, 8}	{5.1, 8}	{5.2, 8}	{5.3, 7}	{5.4, 7}	{5.5, 7}	{5.6, 7}	{5.7, 6}	{5.8, 6}	{5.9, 6}	{6, 6}	{6.1, 6}	{6.2, 6}	{6.3, 6}	{6.4, 6}	{6.5, 6}	{6.6, 6}	{6.7, 6}	{6.8, 6}	{6.9, 6}	{7, 6}	{7.1, 6}	{7.2, 6}	{7.3, 6}	{7.4, 6}	{7.5, 6}	{7.6, 6}	{7.7, 6}	{7.8, 6}	{7.9, 6}	{8, 6}	{8.1, 6}	{8.2, 6}	{8.3, 6}	{8.4, 6}	{8.5, 6}	{8.6, 6}	{8.7, 6}	{8.8, 6}	{8.9, 7}	{9, 6}	{9.1, 6}	{9.2, 6}	{9.3, 6}	{9.4, 7}	{9.5, 7}	{9.6, 7}	{9.7, 7}	{9.8, 9}	{9.9, 9}	{10, 9}	{}	{0, 10}	{0.1, 10}	{0.2, 12}	{0.3, 12}	{0.4, 11}	{0.5, 11}	{0.6, 11}	{0.7, 11}	{0.8, 11}	{0.9, 12}	{1, 12}	{1.1, 12}	{1.2, 12}	{1.3, 12}	{1.4, 12}	{1.5, 12}	{1.6, 12}	{1.7, 12}	{1.8, 12}	{1.9, 12}	{2, 12}	{2.1, 12}	{2.2, 12}	{2.3, 12}	{2.4, 13}	{2.5, 13}	{2.6, 13}	{2.7, 13}	{2.8, 12}	{2.9, 13}	{3, 13}	{3.1, 13}	{3.2, 13}	{3.3, 13}	{3.4, 13}	{3.5, 13}	{3.6, 13}	{3.7, 13}	{3.8, 13}	{3.9, 13}	{4, 13}	{4.1, 12}	{4.2, 12}	{4.3, 12}	{4.4, 12}	{4.5, 12}	{4.6, 12}	{4.7, 12}	{4.8, 12}	{4.9, 12}	{5, 12}	{5.1, 12}	{5.2, 12}	{5.3, 12}	{5.4, 12}	{5.5, 12}	{5.6, 12}	{5.7, 13}	{5.8, 13}	{5.9, 13}	{6, 14}	{6.1, 15}	{6.2, 15}	{6.3, 14}	{6.4, 13}	{6.5, 13}	{6.6, 13}	{6.7, 13}	{6.8, 13}	{6.9, 13}	{7, 12}	{7.1, 12}	{7.2, 12}	{7.3, 12}	{7.4, 12}	{7.5, 12}	{7.6, 12}	{7.7, 12}	{7.8, 12}	{7.9, 11}	{8, 11}	{8.1, 11}	{8.2, 11}	{8.3, 11}	{8.4, 11}	{8.5, 11}	{8.6, 12}	{8.7, 12}	{8.8, 11}	{8.9, 12}	{9, 12}	{9.1, 12}	{9.2, 12}	{9.3, 12}	{9.4, 12}	{9.5, 12}	{9.6, 12}	{9.7, 11}	{9.8, 11}	{9.9, 11}	{10, 12}	{}	{0, 10}	{0.1, 10}	{0.2, 10}	{0.3, 10}	{0.4, 10}	{0.5, 10}	{0.6, 9}	{0.7, 8}	{0.8, 8}	{0.9, 8}	{1, 7}	{1.1, 8}	{1.2, 8}	{1.3, 8}	{1.4, 8}	{1.5, 8}	{1.6, 8}	{1.7, 8}	{1.8, 8}	{1.9, 8}	{2, 8}	{2.1, 8}	{2.2, 8}	{2.3, 8}	{2.4, 8}	{2.5, 8}	{2.6, 8}	{2.7, 7}	{2.8, 7}	{2.9, 7}	{3, 7}	{3.1, 7}	{3.2, 7}	{3.3, 7}	{3.4, 8}	{3.5, 8}	{3.6, 8}	{3.7, 8}	{3.8, 8}	{3.9, 8}	{4, 9}	{4.1, 9}	{4.2, 9}	{4.3, 9}	{4.4, 9}	{4.5, 9}	{4.6, 9}	{4.7, 9}	{4.8, 9}	{4.9, 9}	{5, 9}	{5.1, 9}	{5.2, 9}	{5.3, 9}	{5.4, 9}	{5.5, 9}	{5.6, 9}	{5.7, 9}	{5.8, 9}	{5.9, 10}	{6, 9}	{6.1, 9}	{6.2, 9}	{6.3, 9}	{6.4, 9}	{6.5, 9}	{6.6, 9}	{6.7, 9}	{6.8, 9}	{6.9, 10}	{7, 10}	{7.1, 10}	{7.2, 10}	{7.3, 9}	{7.4, 9}	{7.5, 11}	{7.6, 11}	{7.7, 11}	{7.8, 11}	{7.9, 10}	{8, 10}	{8.1, 10}	{8.2, 10}	{8.3, 10}	{8.4, 10}	{8.5, 10}	{8.6, 10}	{8.7, 10}	{8.8, 9}	{8.9, 10}	{9, 10}	{9.1, 10}	{9.2, 10}	{9.3, 10}	{9.4, 10}	{9.5, 10}	{9.6, 10}	{9.7, 10}	{9.8, 11}	{9.9, 12}	{10, 12}	{}	{0, 10}	{0.1, 11}	{0.2, 11}	{0.3, 11}	{0.4, 11}	{0.5, 10}	{0.6, 10}	{0.7, 10}	{0.8, 10}	{0.9, 10}	{1, 10}	{1.1, 10}	{1.2, 10}	{1.3, 10}	{1.4, 9}	{1.5, 9}	{1.6, 9}	{1.7, 9}	{1.8, 9}	{1.9, 8}	{2, 8}	{2.1, 8}	{2.2, 8}	{2.3, 9}	{2.4, 8}	{2.5, 8}	{2.6, 8}	{2.7, 8}	{2.8, 8}	{2.9, 8}	{3, 8}	{3.1, 8}	{3.2, 8}	{3.3, 8}	{3.4, 8}	{3.5, 7}	{3.6, 7}	{3.7, 8}	{3.8, 8}	{3.9, 8}	{4, 8}	{4.1, 8}	{4.2, 8}	{4.3, 8}	{4.4, 8}	{4.5, 8}	{4.6, 8}	{4.7, 8}	{4.8, 8}	{4.9, 8}	{5, 8}	{5.1, 8}	{5.2, 8}	{5.3, 8}	{5.4, 8}	{5.5, 8}	{5.6, 9}	{5.7, 9}	{5.8, 9}	{5.9, 9}	{6, 9}	{6.1, 9}	{6.2, 9}	{6.3, 9}	{6.4, 9}	{6.5, 9}	{6.6, 8}	{6.7, 8}	{6.8, 9}	{6.9, 9}	{7, 9}	{7.1, 9}	{7.2, 10}	{7.3, 10}	{7.4, 10}	{7.5, 9}	{7.6, 9}	{7.7, 9}	{7.8, 9}	{7.9, 9}	{8, 9}	{8.1, 9}	{8.2, 9}	{8.3, 10}	{8.4, 10}	{8.5, 10}	{8.6, 10}	{8.7, 10}	{8.8, 10}	{8.9, 10}	{9, 10}	{9.1, 10}	{9.2, 10}	{9.3, 10}	{9.4, 10}	{9.5, 10}	{9.6, 10}	{9.7, 10}	{9.8, 11}	{9.9, 11}	{10, 10}	{}	{0, 10}	{0.1, 10}	{0.2, 10}	{0.3, 10}	{0.4, 9}	{0.5, 9}	{0.6, 9}	{0.7, 10}	{0.8, 10}	{0.9, 10}	{1, 10}	{1.1, 10}	{1.2, 11}	{1.3, 11}	{1.4, 11}	{1.5, 11}	{1.6, 11}	{1.7, 10}	{1.8, 10}	{1.9, 10}	{2, 9}	{2.1, 10}	{2.2, 10}	{2.3, 10}	{2.4, 10}	{2.5, 10}	{2.6, 10}	{2.7, 10}	{2.8, 10}	{2.9, 10}	{3, 10}	{3.1, 11}	{3.2, 10}	{3.3, 9}	{3.4, 9}	{3.5, 9}	{3.6, 9}	{3.7, 8}	{3.8, 8}	{3.9, 7}	{4, 8}	{4.1, 7}	{4.2, 7}	{4.3, 7}	{4.4, 7}	{4.5, 7}	{4.6, 6}	{4.7, 6}	{4.8, 6}	{4.9, 6}	{5, 6}	{5.1, 6}	{5.2, 6}	{5.3, 6}	{5.4, 6}	{5.5, 6}	{5.6, 6}	{5.7, 6}	{5.8, 8}	{5.9, 8}	{6, 8}	{6.1, 8}	{6.2, 8}	{6.3, 8}	{6.4, 8}	{6.5, 8}	{6.6, 7}	{6.7, 7}	{6.8, 7}	{6.9, 7}	{7, 7}	{7.1, 7}	{7.2, 7}	{7.3, 7}	{7.4, 7}	{7.5, 7}	{7.6, 7}	{7.7, 7}	{7.8, 7}	{7.9, 7}	{8, 7}	{8.1, 7}	{8.2, 7}	{8.3, 7}	{8.4, 7}	{8.5, 9}	{8.6, 9}	{8.7, 9}	{8.8, 9}	{8.9, 9}	{9, 9}	{9.1, 9}	{9.2, 9}	{9.3, 9}	{9.4, 9}	{9.5, 10}	{9.6, 10}	{9.7, 10}	{9.8, 10}	{9.9, 10}	{10, 10}	{}	{0, 10}	{0.1, 10}	{0.2, 10}	{0.3, 10}	{0.4, 10}	{0.5, 10}	{0.6, 10}	{0.7, 10}	{0.8, 10}	{0.9, 10}	{1, 10}	{1.1, 10}	{1.2, 10}	{1.3, 9}	{1.4, 9}	{1.5, 8}	{1.6, 8}	{1.7, 8}	{1.8, 8}	{1.9, 8}	{2, 8}	{2.1, 8}	{2.2, 8}	{2.3, 8}	{2.4, 8}	{2.5, 8}	{2.6, 8}	{2.7, 8}	{2.8, 8}	{2.9, 10}	{3, 10}	{3.1, 10}	{3.2, 10}	{3.3, 10}	{3.4, 9}	{3.5, 9}	{3.6, 10}	{3.7, 10}	{3.8, 10}	{3.9, 10}	{4, 10}	{4.1, 10}	{4.2, 10}	{4.3, 10}	{4.4, 10}	{4.5, 9}	{4.6, 8}	{4.7, 8}	{4.8, 8}	{4.9, 8}	{5, 8}	{5.1, 8}	{5.2, 8}	{5.3, 8}	{5.4, 8}	{5.5, 8}	{5.6, 8}	{5.7, 8}	{5.8, 8}	{5.9, 8}	{6, 8}	{6.1, 8}	{6.2, 8}	{6.3, 8}	{6.4, 7}	{6.5, 8}	{6.6, 8}	{6.7, 8}	{6.8, 8}	{6.9, 8}	{7, 8}	{7.1, 8}	{7.2, 8}	{7.3, 7}	{7.4, 7}	{7.5, 8}	{7.6, 8}	{7.7, 8}	{7.8, 8}	{7.9, 8}	{8, 8}	{8.1, 9}	{8.2, 9}	{8.3, 9}	{8.4, 9}	{8.5, 9}	{8.6, 9}	{8.7, 9}	{8.8, 9}	{8.9, 9}	{9, 9}	{9.1, 9}	{9.2, 10}	{9.3, 10}	{9.4, 10}	{9.5, 10}	{9.6, 10}	{9.7, 10}	{9.8, 10}	{9.9, 11}	{10, 11}	{}	{0, 10}	{0.1, 10}	{0.2, 10}	{0.3, 10}	{0.4, 9}	{0.5, 9}	{0.6, 9}	{0.7, 9}	{0.8, 8}	{0.9, 8}	{1, 9}	{1.1, 9}	{1.2, 9}	{1.3, 9}	{1.4, 9}	{1.5, 9}	{1.6, 9}	{1.7, 9}	{1.8, 8}	{1.9, 8}	{2, 8}	{2.1, 9}	{2.2, 9}	{2.3, 9}	{2.4, 9}	{2.5, 9}	{2.6, 9}	{2.7, 10}	{2.8, 10}	{2.9, 10}	{3, 10}	{3.1, 10}	{3.2, 10}	{3.3, 10}	{3.4, 10}	{3.5, 10}	{3.6, 10}	{3.7, 10}	{3.8, 9}	{3.9, 9}	{4, 9}	{4.1, 9}	{4.2, 9}	{4.3, 9}	{4.4, 9}	{4.5, 9}	{4.6, 9}	{4.7, 9}	{4.8, 9}	{4.9, 8}	{5, 8}	{5.1, 8}	{5.2, 8}	{5.3, 8}	{5.4, 8}	{5.5, 8}	{5.6, 8}	{5.7, 8}	{5.8, 8}	{5.9, 8}	{6, 8}	{6.1, 8}	{6.2, 8}	{6.3, 9}	{6.4, 9}	{6.5, 9}	{6.6, 9}	{6.7, 8}	{6.8, 9}	{6.9, 10}	{7, 10}	{7.1, 9}	{7.2, 9}	{7.3, 9}	{7.4, 10}	{7.5, 10}	{7.6, 10}	{7.7, 10}	{7.8, 10}	{7.9, 10}	{8, 10}	{8.1, 10}	{8.2, 11}	{8.3, 11}	{8.4, 11}	{8.5, 11}	{8.6, 11}	{8.7, 11}	{8.8, 11}	{8.9, 11}	{9, 11}	{9.1, 11}	{9.2, 11}	{9.3, 11}	{9.4, 10}	{9.5, 10}	{9.6, 10}	{9.7, 10}	{9.8, 10}	{9.9, 10}	{10, 10}	{}	{0, 10}	{0.1, 10}	{0.2, 10}	{0.3, 11}	{0.4, 11}	{0.5, 11}	{0.6, 11}	{0.7, 11}	{0.8, 11}	{0.9, 11}	{1, 12}	{1.1, 12}	{1.2, 12}	{1.3, 12}	{1.4, 12}	{1.5, 12}	{1.6, 12}	{1.7, 12}	{1.8, 12}	{1.9, 12}	{2, 12}	{2.1, 12}	{2.2, 12}	{2.3, 12}	{2.4, 12}	{2.5, 12}	{2.6, 12}	{2.7, 13}	{2.8, 13}	{2.9, 13}	{3, 13}	{3.1, 11}	{3.2, 11}	{3.3, 11}	{3.4, 11}	{3.5, 11}	{3.6, 11}	{3.7, 11}	{3.8, 11}	{3.9, 11}	{4, 11}	{4.1, 11}	{4.2, 11}	{4.3, 10}	{4.4, 10}	{4.5, 10}	{4.6, 10}	{4.7, 10}	{4.8, 10}	{4.9, 10}	{5, 10}	{5.1, 10}	{5.2, 10}	{5.3, 10}	{5.4, 10}	{5.5, 10}	{5.6, 9}	{5.7, 9}	{5.8, 9}	{5.9, 9}	{6, 9}	{6.1, 9}	{6.2, 9}	{6.3, 8}	{6.4, 8}	{6.5, 8}	{6.6, 8}	{6.7, 8}	{6.8, 8}	{6.9, 8}	{7, 8}	{7.1, 8}	{7.2, 8}	{7.3, 8}	{7.4, 8}	{7.5, 8}	{7.6, 8}	{7.7, 8}	{7.8, 8}	{7.9, 8}	{8, 9}	{8.1, 9}	{8.2, 10}	{8.3, 10}	{8.4, 10}	{8.5, 10}	{8.6, 11}	{8.7, 11}	{8.8, 10}	{8.9, 10}	{9, 10}	{9.1, 10}	{9.2, 10}	{9.3, 10}	{9.4, 10}	{9.5, 9}	{9.6, 9}	{9.7, 9}	{9.8, 9}	{9.9, 9}	{10, 9}	{}	{0, 10}	{0.1, 10}	{0.2, 10}	{0.3, 10}	{0.4, 10}	{0.5, 10}	{0.6, 10}	{0.7, 11}	{0.8, 11}	{0.9, 11}	{1, 12}	{1.1, 12}	{1.2, 12}	{1.3, 12}	{1.4, 12}	{1.5, 12}	{1.6, 12}	{1.7, 12}	{1.8, 12}	{1.9, 12}	{2, 12}	{2.1, 12}	{2.2, 12}	{2.3, 12}	{2.4, 12}	{2.5, 12}	{2.6, 12}	{2.7, 12}	{2.8, 12}	{2.9, 12}	{3, 12}	{3.1, 12}	{3.2, 12}	{3.3, 12}	{3.4, 12}	{3.5, 11}	{3.6, 11}	{3.7, 11}	{3.8, 11}	{3.9, 11}	{4, 11}	{4.1, 10}	{4.2, 9}	{4.3, 9}	{4.4, 9}	{4.5, 9}	{4.6, 10}	{4.7, 10}	{4.8, 10}	{4.9, 11}	{5, 12}	{5.1, 12}	{5.2, 12}	{5.3, 11}	{5.4, 11}	{5.5, 12}	{5.6, 13}	{5.7, 13}	{5.8, 13}	{5.9, 14}	{6, 14}	{6.1, 15}	{6.2, 15}	{6.3, 13}	{6.4, 14}	{6.5, 13}	{6.6, 13}	{6.7, 13}	{6.8, 13}	{6.9, 13}	{7, 13}	{7.1, 13}	{7.2, 13}	{7.3, 13}	{7.4, 12}	{7.5, 12}	{7.6, 12}	{7.7, 12}	{7.8, 12}	{7.9, 12}	{8, 12}	{8.1, 12}	{8.2, 12}	{8.3, 13}	{8.4, 14}	{8.5, 14}	{8.6, 14}	{8.7, 14}	{8.8, 14}	{8.9, 14}	{9, 14}	{9.1, 14}	{9.2, 14}	{9.3, 14}	{9.4, 14}	{9.5, 13}	{9.6, 13}	{9.7, 13}	{9.8, 13}	{9.9, 13}	{10, 13}	{}	{0, 10}	{0.1, 10}	{0.2, 10}	{0.3, 10}	{0.4, 10}	{0.5, 10}	{0.6, 10}	{0.7, 10}	{0.8, 10}	{0.9, 10}	{1, 10}	{1.1, 10}	{1.2, 10}	{1.3, 10}	{1.4, 10}	{1.5, 10}	{1.6, 10}	{1.7, 10}	{1.8, 10}	{1.9, 10}	{2, 10}	{2.1, 10}	{2.2, 8}	{2.3, 8}	{2.4, 8}	{2.5, 8}	{2.6, 8}	{2.7, 8}	{2.8, 8}	{2.9, 8}	{3, 8}	{3.1, 8}	{3.2, 8}	{3.3, 8}	{3.4, 8}	{3.5, 8}	{3.6, 8}	{3.7, 8}	{3.8, 8}	{3.9, 8}	{4, 8}	{4.1, 7}	{4.2, 7}	{4.3, 8}	{4.4, 8}	{4.5, 8}	{4.6, 8}	{4.7, 8}	{4.8, 8}	{4.9, 8}	{5, 8}	{5.1, 8}	{5.2, 8}	{5.3, 8}	{5.4, 8}	{5.5, 8}	{5.6, 8}	{5.7, 8}	{5.8, 9}	{5.9, 9}	{6, 10}	{6.1, 10}	{6.2, 10}	{6.3, 10}	{6.4, 10}	{6.5, 10}	{6.6, 10}	{6.7, 10}	{6.8, 9}	{6.9, 10}	{7, 11}	{7.1, 11}	{7.2, 10}	{7.3, 10}	{7.4, 10}	{7.5, 10}	{7.6, 10}	{7.7, 11}	{7.8, 11}	{7.9, 11}	{8, 11}	{8.1, 11}	{8.2, 11}	{8.3, 11}	{8.4, 10}	{8.5, 10}	{8.6, 10}	{8.7, 10}	{8.8, 11}	{8.9, 11}	{9, 11}	{9.1, 11}	{9.2, 11}	{9.3, 11}	{9.4, 11}	{9.5, 11}	{9.6, 10}	{9.7, 10}	{9.8, 11}	{9.9, 11}	{10, 11}	{}	{0, 10}	{0.1, 9}	{0.2, 9}	{0.3, 9}	{0.4, 9}	{0.5, 9}	{0.6, 9}	{0.7, 8}	{0.8, 8}	{0.9, 8}	{1, 8}	{1.1, 7}	{1.2, 7}	{1.3, 7}	{1.4, 6}	{1.5, 6}	{1.6, 6}	{1.7, 6}	{1.8, 6}	{1.9, 6}	{2, 6}	{2.1, 6}	{2.2, 6}	{2.3, 6}	{2.4, 6}	{2.5, 6}	{2.6, 6}	{2.7, 6}	{2.8, 7}	{2.9, 7}	{3, 7}	{3.1, 7}	{3.2, 7}	{3.3, 7}	{3.4, 7}	{3.5, 7}	{3.6, 7}	{3.7, 7}	{3.8, 7}	{3.9, 7}	{4, 7}	{4.1, 7}	{4.2, 7}	{4.3, 7}	{4.4, 7}	{4.5, 7}	{4.6, 7}	{4.7, 7}	{4.8, 7}	{4.9, 7}	{5, 7}	{5.1, 7}	{5.2, 7}	{5.3, 7}	{5.4, 7}	{5.5, 7}	{5.6, 7}	{5.7, 7}	{5.8, 7}	{5.9, 7}	{6, 7}	{6.1, 7}	{6.2, 7}	{6.3, 7}	{6.4, 7}	{6.5, 7}	{6.6, 7}	{6.7, 7}	{6.8, 6}	{6.9, 6}	{7, 6}	{7.1, 6}	{7.2, 6}	{7.3, 6}	{7.4, 6}	{7.5, 6}	{7.6, 6}	{7.7, 6}	{7.8, 6}	{7.9, 6}	{8, 6}	{8.1, 5}	{8.2, 5}	{8.3, 6}	{8.4, 6}	{8.5, 6}	{8.6, 6}	{8.7, 6}	{8.8, 6}	{8.9, 6}	{9, 6}	{9.1, 6}	{9.2, 6}	{9.3, 6}	{9.4, 6}	{9.5, 7}	{9.6, 7}	{9.7, 7}	{9.8, 7}	{9.9, 8}	{10, 8}	{}	{0, 10}	{0.1, 10}	{0.2, 9}	{0.3, 8}	{0.4, 9}	{0.5, 9}	{0.6, 8}	{0.7, 8}	{0.8, 8}	{0.9, 8}	{1, 8}	{1.1, 8}	{1.2, 8}	{1.3, 9}	{1.4, 9}	{1.5, 9}	{1.6, 9}	{1.7, 9}	{1.8, 9}	{1.9, 8}	{2, 8}	{2.1, 8}	{2.2, 7}	{2.3, 7}	{2.4, 7}	{2.5, 6}	{2.6, 6}	{2.7, 6}	{2.8, 6}	{2.9, 6}	{3, 7}	{3.1, 7}	{3.2, 7}	{3.3, 7}	{3.4, 7}	{3.5, 7}	{3.6, 7}	{3.7, 7}	{3.8, 7}	{3.9, 7}	{4, 7}	{4.1, 7}	{4.2, 6}	{4.3, 6}	{4.4, 6}	{4.5, 6}	{4.6, 6}	{4.7, 6}	{4.8, 6}	{4.9, 6}	{5, 6}	{5.1, 6}	{5.2, 6}	{5.3, 6}	{5.4, 6}	{5.5, 6}	{5.6, 6}	{5.7, 6}	{5.8, 6}	{5.9, 6}	{6, 6}	{6.1, 5}	{6.2, 5}	{6.3, 5}	{6.4, 5}	{6.5, 5}	{6.6, 6}	{6.7, 7}	{6.8, 9}	{6.9, 9}	{7, 9}	{7.1, 9}	{7.2, 10}	{7.3, 10}	{7.4, 10}	{7.5, 10}	{7.6, 10}	{7.7, 10}	{7.8, 11}	{7.9, 11}	{8, 11}	{8.1, 11}	{8.2, 11}	{8.3, 11}	{8.4, 11}	{8.5, 11}	{8.6, 13}	{8.7, 12}	{8.8, 11}	{8.9, 10}	{9, 10}	{9.1, 10}	{9.2, 10}	{9.3, 10}	{9.4, 10}	{9.5, 9}	{9.6, 10}	{9.7, 10}	{9.8, 10}	{9.9, 10}	{10, 10}	{}	{0, 10}	{0.1, 10}	{0.2, 10}	{0.3, 10}	{0.4, 9}	{0.5, 9}	{0.6, 9}	{0.7, 9}	{0.8, 9}	{0.9, 9}	{1, 8}	{1.1, 8}	{1.2, 9}	{1.3, 9}	{1.4, 9}	{1.5, 9}	{1.6, 9}	{1.7, 9}	{1.8, 9}	{1.9, 8}	{2, 8}	{2.1, 8}	{2.2, 8}	{2.3, 8}	{2.4, 8}	{2.5, 7}	{2.6, 9}	{2.7, 9}	{2.8, 9}	{2.9, 8}	{3, 8}	{3.1, 8}	{3.2, 8}	{3.3, 8}	{3.4, 8}	{3.5, 8}	{3.6, 7}	{3.7, 7}	{3.8, 7}	{3.9, 7}	{4, 7}	{4.1, 7}	{4.2, 7}	{4.3, 8}	{4.4, 8}	{4.5, 8}	{4.6, 8}	{4.7, 8}	{4.8, 8}	{4.9, 8}	{5, 8}	{5.1, 8}	{5.2, 8}	{5.3, 8}	{5.4, 8}	{5.5, 8}	{5.6, 8}	{5.7, 8}	{5.8, 8}	{5.9, 8}	{6, 9}	{6.1, 9}	{6.2, 9}	{6.3, 9}	{6.4, 9}	{6.5, 9}	{6.6, 9}	{6.7, 9}	{6.8, 9}	{6.9, 9}	{7, 9}	{7.1, 9}	{7.2, 8}	{7.3, 8}	{7.4, 8}	{7.5, 9}	{7.6, 9}	{7.7, 9}	{7.8, 10}	{7.9, 9}	{8, 8}	{8.1, 8}	{8.2, 8}	{8.3, 7}	{8.4, 7}	{8.5, 7}	{8.6, 7}	{8.7, 9}	{8.8, 9}	{8.9, 9}	{9, 9}	{9.1, 9}	{9.2, 10}	{9.3, 10}	{9.4, 10}	{9.5, 10}	{9.6, 10}	{9.7, 10}	{9.8, 10}	{9.9, 10}	{10, 9}	{}	{0, 10}	{0.1, 9}	{0.2, 10}	{0.3, 11}	{0.4, 10}	{0.5, 10}	{0.6, 10}	{0.7, 10}	{0.8, 10}	{0.9, 10}	{1, 10}	{1.1, 9}	{1.2, 9}	{1.3, 9}	{1.4, 9}	{1.5, 9}	{1.6, 9}	{1.7, 9}	{1.8, 9}	{1.9, 9}	{2, 9}	{2.1, 9}	{2.2, 9}	{2.3, 9}	{2.4, 9}	{2.5, 9}	{2.6, 9}	{2.7, 9}	{2.8, 9}	{2.9, 9}	{3, 9}	{3.1, 9}	{3.2, 9}	{3.3, 9}	{3.4, 9}	{3.5, 9}	{3.6, 10}	{3.7, 10}	{3.8, 10}	{3.9, 10}	{4, 10}	{4.1, 10}	{4.2, 9}	{4.3, 9}	{4.4, 9}	{4.5, 9}	{4.6, 9}	{4.7, 9}	{4.8, 10}	{4.9, 11}	{5, 11}	{5.1, 11}	{5.2, 11}	{5.3, 11}	{5.4, 11}	{5.5, 11}	{5.6, 11}	{5.7, 11}	{5.8, 11}	{5.9, 11}	{6, 11}	{6.1, 12}	{6.2, 12}	{6.3, 12}	{6.4, 12}	{6.5, 12}	{6.6, 12}	{6.7, 12}	{6.8, 12}	{6.9, 12}	{7, 12}	{7.1, 13}	{7.2, 13}	{7.3, 13}	{7.4, 13}	{7.5, 13}	{7.6, 13}	{7.7, 13}	{7.8, 13}	{7.9, 13}	{8, 13}	{8.1, 13}	{8.2, 13}	{8.3, 13}	{8.4, 13}	{8.5, 13}	{8.6, 12}	{8.7, 12}	{8.8, 12}	{8.9, 12}	{9, 12}	{9.1, 12}	{9.2, 12}	{9.3, 12}	{9.4, 11}	{9.5, 11}	{9.6, 11}	{9.7, 11}	{9.8, 11}	{9.9, 11}	{10, 12}	{}	{0, 10}	{0.1, 10}	{0.2, 8}	{0.3, 8}	{0.4, 8}	{0.5, 8}	{0.6, 8}	{0.7, 7}	{0.8, 7}	{0.9, 7}	{1, 7}	{1.1, 8}	{1.2, 8}	{1.3, 8}	{1.4, 8}	{1.5, 8}	{1.6, 8}	{1.7, 7}	{1.8, 7}	{1.9, 7}	{2, 7}	{2.1, 7}	{2.2, 7}	{2.3, 7}	{2.4, 7}	{2.5, 7}	{2.6, 7}	{2.7, 7}	{2.8, 8}	{2.9, 8}	{3, 8}	{3.1, 8}	{3.2, 8}	{3.3, 9}	{3.4, 8}	{3.5, 8}	{3.6, 8}	{3.7, 8}	{3.8, 8}	{3.9, 8}	{4, 9}	{4.1, 9}	{4.2, 9}	{4.3, 9}	{4.4, 8}	{4.5, 8}	{4.6, 8}	{4.7, 8}	{4.8, 8}	{4.9, 8}	{5, 8}	{5.1, 8}	{5.2, 8}	{5.3, 8}	{5.4, 8}	{5.5, 7}	{5.6, 7}	{5.7, 7}	{5.8, 7}	{5.9, 6}	{6, 6}	{6.1, 6}	{6.2, 6}	{6.3, 6}	{6.4, 6}	{6.5, 6}	{6.6, 7}	{6.7, 7}	{6.8, 8}	{6.9, 8}	{7, 9}	{7.1, 8}	{7.2, 9}	{7.3, 10}	{7.4, 10}	{7.5, 11}	{7.6, 11}	{7.7, 11}	{7.8, 11}	{7.9, 11}	{8, 11}	{8.1, 11}	{8.2, 11}	{8.3, 11}	{8.4, 11}	{8.5, 13}	{8.6, 13}	{8.7, 13}	{8.8, 13}	{8.9, 13}	{9, 13}	{9.1, 13}	{9.2, 13}	{9.3, 14}	{9.4, 14}	{9.5, 14}	{9.6, 14}	{9.7, 14}	{9.8, 14}	{9.9, 14}	{10, 14}	{}	{0, 10}	{0.1, 9}	{0.2, 9}	{0.3, 9}	{0.4, 9}	{0.5, 9}	{0.6, 9}	{0.7, 9}	{0.8, 9}	{0.9, 9}	{1, 9}	{1.1, 9}	{1.2, 9}	{1.3, 9}	{1.4, 9}	{1.5, 9}	{1.6, 9}	{1.7, 9}	{1.8, 8}	{1.9, 8}	{2, 8}	{2.1, 8}	{2.2, 8}	{2.3, 9}	{2.4, 10}	{2.5, 10}	{2.6, 10}	{2.7, 10}	{2.8, 10}	{2.9, 10}	{3, 11}	{3.1, 11}	{3.2, 11}	{3.3, 11}	{3.4, 11}	{3.5, 11}	{3.6, 11}	{3.7, 11}	{3.8, 11}	{3.9, 11}	{4, 11}	{4.1, 10}	{4.2, 11}	{4.3, 12}	{4.4, 12}	{4.5, 12}	{4.6, 12}	{4.7, 12}	{4.8, 12}	{4.9, 13}	{5, 14}	{5.1, 14}	{5.2, 14}	{5.3, 13}	{5.4, 14}	{5.5, 14}	{5.6, 14}	{5.7, 15}	{5.8, 16}	{5.9, 16}	{6, 16}	{6.1, 16}	{6.2, 16}	{6.3, 16}	{6.4, 16}	{6.5, 15}	{6.6, 15}	{6.7, 15}	{6.8, 15}	{6.9, 15}	{7, 15}	{7.1, 15}	{7.2, 15}	{7.3, 15}	{7.4, 15}	{7.5, 15}	{7.6, 15}	{7.7, 15}	{7.8, 15}	{7.9, 15}	{8, 15}	{8.1, 15}	{8.2, 15}	{8.3, 15}	{8.4, 17}	{8.5, 16}	{8.6, 16}	{8.7, 16}	{8.8, 16}	{8.9, 16}	{9, 15}	{9.1, 15}	{9.2, 15}	{9.3, 15}	{9.4, 15}	{9.5, 15}	{9.6, 14}	{9.7, 14}	{9.8, 14}	{9.9, 14}	{10, 14}	{}	{0, 10}	{0.1, 9}	{0.2, 9}	{0.3, 9}	{0.4, 9}	{0.5, 9}	{0.6, 9}	{0.7, 9}	{0.8, 9}	{0.9, 9}	{1, 9}	{1.1, 9}	{1.2, 9}	{1.3, 9}	{1.4, 9}	{1.5, 9}	{1.6, 9}	{1.7, 9}	{1.8, 9}	{1.9, 9}	{2, 9}	{2.1, 8}	{2.2, 8}	{2.3, 8}	{2.4, 8}	{2.5, 9}	{2.6, 9}	{2.7, 9}	{2.8, 9}	{2.9, 9}	{3, 9}	{3.1, 9}	{3.2, 9}	{3.3, 9}	{3.4, 9}	{3.5, 9}	{3.6, 9}	{3.7, 9}	{3.8, 9}	{3.9, 9}	{4, 8}	{4.1, 8}	{4.2, 9}	{4.3, 9}	{4.4, 9}	{4.5, 10}	{4.6, 9}	{4.7, 9}	{4.8, 10}	{4.9, 10}	{5, 10}	{5.1, 10}	{5.2, 9}	{5.3, 8}	{5.4, 8}	{5.5, 7}	{5.6, 7}	{5.7, 8}	{5.8, 8}	{5.9, 8}	{6, 8}	{6.1, 8}	{6.2, 8}	{6.3, 8}	{6.4, 9}	{6.5, 9}	{6.6, 9}	{6.7, 9}	{6.8, 10}	{6.9, 10}	{7, 10}	{7.1, 9}	{7.2, 9}	{7.3, 9}	{7.4, 9}	{7.5, 9}	{7.6, 10}	{7.7, 10}	{7.8, 10}	{7.9, 10}	{8, 10}	{8.1, 10}	{8.2, 10}	{8.3, 10}	{8.4, 10}	{8.5, 10}	{8.6, 10}	{8.7, 10}	{8.8, 10}	{8.9, 10}	{9, 10}	{9.1, 10}	{9.2, 11}	{9.3, 11}	{9.4, 11}	{9.5, 11}	{9.6, 11}	{9.7, 11}	{9.8, 12}	{9.9, 12}	{10, 12}	{}	{0, 10}	{0.1, 10}	{0.2, 12}	{0.3, 12}	{0.4, 12}	{0.5, 13}	{0.6, 13}	{0.7, 13}	{0.8, 13}	{0.9, 13}	{1, 13}	{1.1, 13}	{1.2, 13}	{1.3, 13}	{1.4, 13}	{1.5, 13}	{1.6, 13}	{1.7, 12}	{1.8, 12}	{1.9, 12}	{2, 12}	{2.1, 12}	{2.2, 12}	{2.3, 12}	{2.4, 12}	{2.5, 12}	{2.6, 12}	{2.7, 11}	{2.8, 11}	{2.9, 11}	{3, 11}	{3.1, 11}	{3.2, 11}	{3.3, 11}	{3.4, 11}	{3.5, 11}	{3.6, 11}	{3.7, 11}	{3.8, 11}	{3.9, 10}	{4, 10}	{4.1, 10}	{4.2, 10}	{4.3, 10}	{4.4, 10}	{4.5, 10}	{4.6, 10}	{4.7, 10}	{4.8, 10}	{4.9, 10}	{5, 10}	{5.1, 11}	{5.2, 10}	{5.3, 10}	{5.4, 10}	{5.5, 10}	{5.6, 10}	{5.7, 10}	{5.8, 10}	{5.9, 10}	{6, 10}	{6.1, 10}	{6.2, 10}	{6.3, 10}	{6.4, 10}	{6.5, 10}	{6.6, 11}	{6.7, 11}	{6.8, 11}	{6.9, 11}	{7, 10}	{7.1, 9}	{7.2, 9}	{7.3, 9}	{7.4, 9}	{7.5, 9}	{7.6, 9}	{7.7, 9}	{7.8, 9}	{7.9, 9}	{8, 9}	{8.1, 9}	{8.2, 9}	{8.3, 9}	{8.4, 9}	{8.5, 9}	{8.6, 9}	{8.7, 9}	{8.8, 9}	{8.9, 9}	{9, 9}	{9.1, 9}	{9.2, 9}	{9.3, 9}	{9.4, 9}	{9.5, 9}	{9.6, 11}	{9.7, 11}	{9.8, 11}	{9.9, 11}	{10, 11}	{}	{0, 10}	{0.1, 10}	{0.2, 10}	{0.3, 10}	{0.4, 10}	{0.5, 10}	{0.6, 10}	{0.7, 10}	{0.8, 10}	{0.9, 10}	{1, 10}	{1.1, 10}	{1.2, 10}	{1.3, 10}	{1.4, 10}	{1.5, 10}	{1.6, 10}	{1.7, 10}	{1.8, 10}	{1.9, 10}	{2, 10}	{2.1, 10}	{2.2, 10}	{2.3, 10}	{2.4, 10}	{2.5, 11}	{2.6, 11}	{2.7, 11}	{2.8, 11}	{2.9, 11}	{3, 11}	{3.1, 10}	{3.2, 10}	{3.3, 10}	{3.4, 10}	{3.5, 10}	{3.6, 10}	{3.7, 10}	{3.8, 10}	{3.9, 11}	{4, 11}	{4.1, 11}	{4.2, 11}	{4.3, 10}	{4.4, 10}	{4.5, 10}	{4.6, 10}	{4.7, 10}	{4.8, 9}	{4.9, 10}	{5, 10}	{5.1, 10}	{5.2, 9}	{5.3, 9}	{5.4, 9}	{5.5, 9}	{5.6, 9}	{5.7, 9}	{5.8, 9}	{5.9, 9}	{6, 9}	{6.1, 10}	{6.2, 10}	{6.3, 10}	{6.4, 10}	{6.5, 10}	{6.6, 9}	{6.7, 9}	{6.8, 9}	{6.9, 9}	{7, 9}	{7.1, 9}	{7.2, 9}	{7.3, 9}	{7.4, 10}	{7.5, 10}	{7.6, 10}	{7.7, 10}	{7.8, 9}	{7.9, 10}	{8, 10}	{8.1, 10}	{8.2, 10}	{8.3, 10}	{8.4, 10}	{8.5, 9}	{8.6, 9}	{8.7, 9}	{8.8, 9}	{8.9, 10}	{9, 10}	{9.1, 10}	{9.2, 10}	{9.3, 11}	{9.4, 11}	{9.5, 11}	{9.6, 11}	{9.7, 11}	{9.8, 10}	{9.9, 10}	{10, 11}	{}	{0, 10}	{0.1, 10}	{0.2, 10}	{0.3, 10}	{0.4, 10}	{0.5, 11}	{0.6, 11}	{0.7, 11}	{0.8, 11}	{0.9, 11}	{1, 11}	{1.1, 11}	{1.2, 11}	{1.3, 11}	{1.4, 11}	{1.5, 12}	{1.6, 12}	{1.7, 12}	{1.8, 12}	{1.9, 12}	{2, 12}	{2.1, 12}	{2.2, 12}	{2.3, 12}	{2.4, 12}	{2.5, 12}	{2.6, 13}	{2.7, 13}	{2.8, 13}	{2.9, 13}	{3, 13}	{3.1, 13}	{3.2, 13}	{3.3, 13}	{3.4, 13}	{3.5, 13}	{3.6, 13}	{3.7, 13}	{3.8, 13}	{3.9, 14}	{4, 14}	{4.1, 14}	{4.2, 14}	{4.3, 14}	{4.4, 13}	{4.5, 13}	{4.6, 13}	{4.7, 13}	{4.8, 13}	{4.9, 13}	{5, 13}	{5.1, 14}	{5.2, 14}	{5.3, 14}	{5.4, 14}	{5.5, 14}	{5.6, 14}	{5.7, 14}	{5.8, 14}	{5.9, 13}	{6, 12}	{6.1, 12}	{6.2, 12}	{6.3, 12}	{6.4, 12}	{6.5, 12}	{6.6, 12}	{6.7, 12}	{6.8, 12}	{6.9, 13}	{7, 13}	{7.1, 13}	{7.2, 14}	{7.3, 12}	{7.4, 11}	{7.5, 11}	{7.6, 12}	{7.7, 13}	{7.8, 14}	{7.9, 14}	{8, 14}	{8.1, 14}	{8.2, 14}	{8.3, 14}	{8.4, 14}	{8.5, 14}	{8.6, 14}	{8.7, 12}	{8.8, 13}	{8.9, 13}	{9, 13}	{9.1, 13}	{9.2, 13}	{9.3, 12}	{9.4, 12}	{9.5, 12}	{9.6, 12}	{9.7, 12}	{9.8, 12}	{9.9, 12}	{10, 11}	{}	{0, 10}	{0.1, 10}	{0.2, 12}	{0.3, 12}	{0.4, 12}	{0.5, 12}	{0.6, 11}	{0.7, 11}	{0.8, 11}	{0.9, 10}	{1, 10}	{1.1, 10}	{1.2, 10}	{1.3, 10}	{1.4, 10}	{1.5, 10}	{1.6, 10}	{1.7, 9}	{1.8, 9}	{1.9, 10}	{2, 10}	{2.1, 10}	{2.2, 9}	{2.3, 9}	{2.4, 9}	{2.5, 9}	{2.6, 9}	{2.7, 9}	{2.8, 9}	{2.9, 9}	{3, 9}	{3.1, 9}	{3.2, 8}	{3.3, 7}	{3.4, 7}	{3.5, 7}	{3.6, 8}	{3.7, 8}	{3.8, 8}	{3.9, 8}	{4, 8}	{4.1, 8}	{4.2, 8}	{4.3, 9}	{4.4, 9}	{4.5, 9}	{4.6, 9}	{4.7, 9}	{4.8, 9}	{4.9, 8}	{5, 8}	{5.1, 8}	{5.2, 10}	{5.3, 10}	{5.4, 9}	{5.5, 9}	{5.6, 9}	{5.7, 9}	{5.8, 8}	{5.9, 7}	{6, 8}	{6.1, 8}	{6.2, 8}	{6.3, 8}	{6.4, 8}	{6.5, 8}	{6.6, 8}	{6.7, 8}	{6.8, 8}	{6.9, 8}	{7, 8}	{7.1, 8}	{7.2, 8}	{7.3, 8}	{7.4, 7}	{7.5, 7}	{7.6, 7}	{7.7, 7}	{7.8, 7}	{7.9, 8}	{8, 8}	{8.1, 8}	{8.2, 8}	{8.3, 8}	{8.4, 9}	{8.5, 9}	{8.6, 9}	{8.7, 9}	{8.8, 9}	{8.9, 9}	{9, 9}	{9.1, 9}	{9.2, 9}	{9.3, 9}	{9.4, 9}	{9.5, 8}	{9.6, 8}	{9.7, 8}	{9.8, 8}	{9.9, 8}	{10, 7}	{}	{0, 10}	{0.1, 9}	{0.2, 9}	{0.3, 9}	{0.4, 9}	{0.5, 9}	{0.6, 9}	{0.7, 9}	{0.8, 9}	{0.9, 10}	{1, 11}	{1.1, 11}	{1.2, 11}	{1.3, 11}	{1.4, 11}	{1.5, 11}	{1.6, 11}	{1.7, 12}	{1.8, 12}	{1.9, 12}	{2, 12}	{2.1, 12}	{2.2, 12}	{2.3, 12}	{2.4, 12}	{2.5, 12}	{2.6, 12}	{2.7, 11}	{2.8, 11}	{2.9, 11}	{3, 11}	{3.1, 11}	{3.2, 11}	{3.3, 11}	{3.4, 10}	{3.5, 10}	{3.6, 10}	{3.7, 10}	{3.8, 10}	{3.9, 10}	{4, 10}	{4.1, 10}	{4.2, 10}	{4.3, 10}	{4.4, 11}	{4.5, 11}	{4.6, 11}	{4.7, 12}	{4.8, 12}	{4.9, 12}	{5, 12}	{5.1, 12}	{5.2, 12}	{5.3, 12}	{5.4, 11}	{5.5, 11}	{5.6, 11}	{5.7, 11}	{5.8, 11}	{5.9, 11}	{6, 11}	{6.1, 11}	{6.2, 11}	{6.3, 11}	{6.4, 11}	{6.5, 11}	{6.6, 11}	{6.7, 9}	{6.8, 9}	{6.9, 9}	{7, 9}	{7.1, 9}	{7.2, 9}	{7.3, 9}	{7.4, 9}	{7.5, 9}	{7.6, 9}	{7.7, 9}	{7.8, 7}	{7.9, 7}	{8, 7}	{8.1, 7}	{8.2, 7}	{8.3, 7}	{8.4, 7}	{8.5, 7}	{8.6, 7}	{8.7, 7}	{8.8, 7}	{8.9, 7}	{9, 9}	{9.1, 9}	{9.2, 9}	{9.3, 9}	{9.4, 10}	{9.5, 10}	{9.6, 8}	{9.7, 8}	{9.8, 8}	{9.9, 9}	{10, 9}	{}	{0, 10}	{0.1, 10}	{0.2, 9}	{0.3, 9}	{0.4, 9}	{0.5, 9}	{0.6, 9}	{0.7, 9}	{0.8, 9}	{0.9, 9}	{1, 9}	{1.1, 9}	{1.2, 10}	{1.3, 10}	{1.4, 10}	{1.5, 10}	{1.6, 10}	{1.7, 10}	{1.8, 10}	{1.9, 10}	{2, 10}	{2.1, 10}	{2.2, 10}	{2.3, 9}	{2.4, 9}	{2.5, 9}	{2.6, 9}	{2.7, 10}	{2.8, 8}	{2.9, 8}	{3, 8}	{3.1, 8}	{3.2, 8}	{3.3, 8}	{3.4, 8}	{3.5, 8}	{3.6, 8}	{3.7, 8}	{3.8, 8}	{3.9, 8}	{4, 8}	{4.1, 8}	{4.2, 8}	{4.3, 8}	{4.4, 8}	{4.5, 8}	{4.6, 8}	{4.7, 8}	{4.8, 8}	{4.9, 8}	{5, 8}	{5.1, 8}	{5.2, 8}	{5.3, 7}	{5.4, 7}	{5.5, 8}	{5.6, 9}	{5.7, 9}	{5.8, 8}	{5.9, 8}	{6, 7}	{6.1, 7}	{6.2, 7}	{6.3, 8}	{6.4, 8}	{6.5, 8}	{6.6, 8}	{6.7, 8}	{6.8, 8}	{6.9, 8}	{7, 8}	{7.1, 8}	{7.2, 8}	{7.3, 7}	{7.4, 7}	{7.5, 8}	{7.6, 9}	{7.7, 9}	{7.8, 9}	{7.9, 9}	{8, 10}	{8.1, 9}	{8.2, 10}	{8.3, 10}	{8.4, 10}	{8.5, 10}	{8.6, 10}	{8.7, 10}	{8.8, 10}	{8.9, 10}	{9, 11}	{9.1, 11}	{9.2, 11}	{9.3, 12}	{9.4, 12}	{9.5, 12}	{9.6, 12}	{9.7, 12}	{9.8, 12}	{9.9, 12}	{10, 12}	{}	{0, 10}	{0.1, 10}	{0.2, 11}	{0.3, 11}	{0.4, 11}	{0.5, 11}	{0.6, 11}	{0.7, 11}	{0.8, 11}	{0.9, 11}	{1, 11}	{1.1, 11}	{1.2, 11}	{1.3, 11}	{1.4, 11}	{1.5, 11}	{1.6, 11}	{1.7, 11}	{1.8, 11}	{1.9, 11}	{2, 11}	{2.1, 11}	{2.2, 11}	{2.3, 11}	{2.4, 11}	{2.5, 11}	{2.6, 12}	{2.7, 12}	{2.8, 12}	{2.9, 12}	{3, 12}	{3.1, 12}	{3.2, 12}	{3.3, 12}	{3.4, 12}	{3.5, 12}	{3.6, 12}	{3.7, 12}	{3.8, 11}	{3.9, 12}	{4, 11}	{4.1, 11}	{4.2, 11}	{4.3, 11}	{4.4, 11}	{4.5, 11}	{4.6, 11}	{4.7, 11}	{4.8, 11}	{4.9, 11}	{5, 11}	{5.1, 11}	{5.2, 11}	{5.3, 11}	{5.4, 11}	{5.5, 10}	{5.6, 10}	{5.7, 10}	{5.8, 10}	{5.9, 9}	{6, 9}	{6.1, 9}	{6.2, 9}	{6.3, 9}	{6.4, 9}	{6.5, 9}	{6.6, 9}	{6.7, 9}	{6.8, 9}	{6.9, 9}	{7, 8}	{7.1, 8}	{7.2, 8}	{7.3, 8}	{7.4, 8}	{7.5, 8}	{7.6, 8}	{7.7, 7}	{7.8, 7}	{7.9, 7}	{8, 8}	{8.1, 8}	{8.2, 8}	{8.3, 8}	{8.4, 8}	{8.5, 8}	{8.6, 8}	{8.7, 8}	{8.8, 8}	{8.9, 8}	{9, 8}	{9.1, 8}	{9.2, 9}	{9.3, 9}	{9.4, 9}	{9.5, 9}	{9.6, 9}	{9.7, 8}	{9.8, 8}	{9.9, 8}	{10, 7}	{}	{0, 10}	{0.1, 10}	{0.2, 10}	{0.3, 10}	{0.4, 10}	{0.5, 10}	{0.6, 10}	{0.7, 10}	{0.8, 10}	{0.9, 10}	{1, 10}	{1.1, 9}	{1.2, 9}	{1.3, 9}	{1.4, 9}	{1.5, 9}	{1.6, 9}	{1.7, 9}	{1.8, 9}	{1.9, 9}	{2, 11}	{2.1, 11}	{2.2, 11}	{2.3, 11}	{2.4, 11}	{2.5, 10}	{2.6, 10}	{2.7, 10}	{2.8, 10}	{2.9, 10}	{3, 10}	{3.1, 10}	{3.2, 11}	{3.3, 11}	{3.4, 11}	{3.5, 11}	{3.6, 11}	{3.7, 11}	{3.8, 11}	{3.9, 11}	{4, 11}	{4.1, 11}	{4.2, 11}	{4.3, 11}	{4.4, 11}	{4.5, 11}	{4.6, 11}	{4.7, 11}	{4.8, 11}	{4.9, 12}	{5, 12}	{5.1, 12}	{5.2, 13}	{5.3, 13}	{5.4, 13}	{5.5, 13}	{5.6, 13}	{5.7, 13}	{5.8, 13}	{5.9, 13}	{6, 13}	{6.1, 13}	{6.2, 13}	{6.3, 13}	{6.4, 13}	{6.5, 13}	{6.6, 13}	{6.7, 13}	{6.8, 13}	{6.9, 13}	{7, 13}	{7.1, 13}	{7.2, 12}	{7.3, 12}	{7.4, 12}	{7.5, 12}	{7.6, 12}	{7.7, 13}	{7.8, 14}	{7.9, 14}	{8, 14}	{8.1, 13}	{8.2, 13}	{8.3, 13}	{8.4, 13}	{8.5, 13}	{8.6, 13}	{8.7, 13}	{8.8, 13}	{8.9, 14}	{9, 14}	{9.1, 14}	{9.2, 14}	{9.3, 15}	{9.4, 15}	{9.5, 15}	{9.6, 15}	{9.7, 16}	{9.8, 16}	{9.9, 16}	{10, 16}	{}	{0, 10}	{0.1, 10}	{0.2, 9}	{0.3, 9}	{0.4, 9}	{0.5, 9}	{0.6, 9}	{0.7, 9}	{0.8, 8}	{0.9, 8}	{1, 8}	{1.1, 8}	{1.2, 7}	{1.3, 6}	{1.4, 6}	{1.5, 6}	{1.6, 6}	{1.7, 6}	{1.8, 6}	{1.9, 6}	{2, 6}	{2.1, 6}	{2.2, 6}	{2.3, 6}	{2.4, 6}	{2.5, 6}	{2.6, 6}	{2.7, 5}	{2.8, 5}	{2.9, 5}	{3, 4}	{3.1, 4}	{3.2, 3}	{3.3, 3}	{3.4, 3}	{3.5, 3}	{3.6, 3}	{3.7, 3}	{3.8, 3}	{3.9, 3}	{4, 3}	{4.1, 3}	{4.2, 3}	{4.3, 3}	{4.4, 3}	{4.5, 3}	{4.6, 4}	{4.7, 4}	{4.8, 5}	{4.9, 5}	{5, 5}	{5.1, 5}	{5.2, 5}	{5.3, 5}	{5.4, 5}	{5.5, 5}	{5.6, 5}	{5.7, 5}	{5.8, 5}	{5.9, 5}	{6, 4}	{6.1, 4}	{6.2, 4}	{6.3, 4}	{6.4, 4}	{6.5, 4}	{6.6, 4}	{6.7, 4}	{6.8, 4}	{6.9, 4}	{7, 4}	{7.1, 4}	{7.2, 4}	{7.3, 4}	{7.4, 4}	{7.5, 4}	{7.6, 4}	{7.7, 4}	{7.8, 4}	{7.9, 4}	{8, 4}	{8.1, 4}	{8.2, 4}	{8.3, 4}	{8.4, 5}	{8.5, 4}	{8.6, 5}	{8.7, 5}	{8.8, 6}	{8.9, 6}	{9, 6}	{9.1, 6}	{9.2, 6}	{9.3, 6}	{9.4, 6}	{9.5, 6}	{9.6, 6}	{9.7, 7}	{9.8, 7}	{9.9, 8}	{10, 8}	{}	{0, 10}	{0.1, 10}	{0.2, 10}	{0.3, 10}	{0.4, 10}	{0.5, 11}	{0.6, 11}	{0.7, 12}	{0.8, 12}	{0.9, 12}	{1, 12}	{1.1, 13}	{1.2, 14}	{1.3, 14}	{1.4, 13}	{1.5, 13}	{1.6, 13}	{1.7, 13}	{1.8, 13}	{1.9, 13}	{2, 12}	{2.1, 12}	{2.2, 11}	{2.3, 12}	{2.4, 12}	{2.5, 13}	{2.6, 13}	{2.7, 12}	{2.8, 12}	{2.9, 12}	{3, 12}	{3.1, 13}	{3.2, 13}	{3.3, 13}	{3.4, 13}	{3.5, 14}	{3.6, 14}	{3.7, 14}	{3.8, 14}	{3.9, 14}	{4, 13}	{4.1, 13}	{4.2, 14}	{4.3, 13}	{4.4, 13}	{4.5, 13}	{4.6, 13}	{4.7, 13}	{4.8, 12}	{4.9, 12}	{5, 12}	{5.1, 12}	{5.2, 12}	{5.3, 12}	{5.4, 12}	{5.5, 12}	{5.6, 12}	{5.7, 12}	{5.8, 13}	{5.9, 13}	{6, 14}	{6.1, 14}	{6.2, 14}	{6.3, 14}	{6.4, 14}	{6.5, 14}	{6.6, 15}	{6.7, 15}	{6.8, 15}	{6.9, 15}	{7, 14}	{7.1, 14}	{7.2, 14}	{7.3, 15}	{7.4, 15}	{7.5, 16}	{7.6, 16}	{7.7, 16}	{7.8, 16}	{7.9, 16}	{8, 16}	{8.1, 16}	{8.2, 15}	{8.3, 15}	{8.4, 15}	{8.5, 15}	{8.6, 15}	{8.7, 15}	{8.8, 15}	{8.9, 15}	{9, 14}	{9.1, 14}	{9.2, 14}	{9.3, 15}	{9.4, 15}	{9.5, 15}	{9.6, 15}	{9.7, 12}	{9.8, 12}	{9.9, 12}	{10, 12}	{}	{0, 10}	{0.1, 10}	{0.2, 10}	{0.3, 11}	{0.4, 11}	{0.5, 11}	{0.6, 11}	{0.7, 11}	{0.8, 11}	{0.9, 10}	{1, 10}	{1.1, 9}	{1.2, 9}	{1.3, 9}	{1.4, 9}	{1.5, 9}	{1.6, 9}	{1.7, 10}	{1.8, 10}	{1.9, 10}	{2, 10}	{2.1, 10}	{2.2, 10}	{2.3, 10}	{2.4, 10}	{2.5, 10}	{2.6, 10}	{2.7, 10}	{2.8, 10}	{2.9, 11}	{3, 11}	{3.1, 11}	{3.2, 11}	{3.3, 11}	{3.4, 11}	{3.5, 11}	{3.6, 11}	{3.7, 11}	{3.8, 11}	{3.9, 11}	{4, 11}	{4.1, 10}	{4.2, 10}	{4.3, 10}	{4.4, 10}	{4.5, 10}	{4.6, 10}	{4.7, 10}	{4.8, 10}	{4.9, 10}	{5, 10}	{5.1, 10}	{5.2, 10}	{5.3, 10}	{5.4, 11}	{5.5, 11}	{5.6, 11}	{5.7, 11}	{5.8, 11}	{5.9, 11}	{6, 11}	{6.1, 11}	{6.2, 11}	{6.3, 11}	{6.4, 11}	{6.5, 11}	{6.6, 11}	{6.7, 11}	{6.8, 11}	{6.9, 11}	{7, 11}	{7.1, 11}	{7.2, 11}	{7.3, 10}	{7.4, 10}	{7.5, 10}	{7.6, 10}	{7.7, 10}	{7.8, 10}	{7.9, 11}	{8, 10}	{8.1, 10}	{8.2, 10}	{8.3, 10}	{8.4, 11}	{8.5, 11}	{8.6, 11}	{8.7, 11}	{8.8, 11}	{8.9, 10}	{9, 10}	{9.1, 10}	{9.2, 10}	{9.3, 9}	{9.4, 9}	{9.5, 9}	{9.6, 8}	{9.7, 8}	{9.8, 8}	{9.9, 9}	{10, 9}	{}	{0, 10}	{0.1, 10}	{0.2, 10}	{0.3, 10}	{0.4, 10}	{0.5, 9}	{0.6, 8}	{0.7, 8}	{0.8, 9}	{0.9, 9}	{1, 10}	{1.1, 10}	{1.2, 10}	{1.3, 10}	{1.4, 10}	{1.5, 10}	{1.6, 10}	{1.7, 10}	{1.8, 10}	{1.9, 10}	{2, 10}	{2.1, 10}	{2.2, 10}	{2.3, 10}	{2.4, 10}	{2.5, 10}	{2.6, 10}	{2.7, 10}	{2.8, 10}	{2.9, 9}	{3, 9}	{3.1, 9}	{3.2, 9}	{3.3, 8}	{3.4, 8}	{3.5, 9}	{3.6, 9}	{3.7, 9}	{3.8, 9}	{3.9, 8}	{4, 8}	{4.1, 8}	{4.2, 10}	{4.3, 10}	{4.4, 10}	{4.5, 10}	{4.6, 10}	{4.7, 10}	{4.8, 9}	{4.9, 9}	{5, 9}	{5.1, 9}	{5.2, 9}	{5.3, 9}	{5.4, 9}	{5.5, 8}	{5.6, 8}	{5.7, 8}	{5.8, 8}	{5.9, 8}	{6, 8}	{6.1, 8}	{6.2, 8}	{6.3, 8}	{6.4, 8}	{6.5, 8}	{6.6, 9}	{6.7, 9}	{6.8, 8}	{6.9, 8}	{7, 8}	{7.1, 9}	{7.2, 8}	{7.3, 8}	{7.4, 8}	{7.5, 8}	{7.6, 8}	{7.7, 9}	{7.8, 9}	{7.9, 9}	{8, 9}	{8.1, 9}	{8.2, 9}	{8.3, 9}	{8.4, 9}	{8.5, 9}	{8.6, 9}	{8.7, 9}	{8.8, 9}	{8.9, 9}	{9, 9}	{9.1, 8}	{9.2, 8}	{9.3, 7}	{9.4, 7}	{9.5, 6}	{9.6, 5}	{9.7, 5}	{9.8, 5}	{9.9, 7}	{10, 8}	{}	{0, 10}	{0.1, 10}	{0.2, 10}	{0.3, 10}	{0.4, 10}	{0.5, 10}	{0.6, 10}	{0.7, 10}	{0.8, 10}	{0.9, 10}	{1, 9}	{1.1, 9}	{1.2, 9}	{1.3, 9}	{1.4, 8}	{1.5, 8}	{1.6, 8}	{1.7, 8}	{1.8, 7}	{1.9, 8}	{2, 8}	{2.1, 8}	{2.2, 8}	{2.3, 8}	{2.4, 8}	{2.5, 8}	{2.6, 8}	{2.7, 8}	{2.8, 8}	{2.9, 8}	{3, 8}	{3.1, 7}	{3.2, 8}	{3.3, 8}	{3.4, 8}	{3.5, 8}	{3.6, 8}	{3.7, 7}	{3.8, 7}	{3.9, 7}	{4, 7}	{4.1, 7}	{4.2, 7}	{4.3, 8}	{4.4, 8}	{4.5, 8}	{4.6, 8}	{4.7, 8}	{4.8, 9}	{4.9, 9}	{5, 9}	{5.1, 9}	{5.2, 9}	{5.3, 9}	{5.4, 9}	{5.5, 8}	{5.6, 8}	{5.7, 8}	{5.8, 8}	{5.9, 8}	{6, 8}	{6.1, 8}	{6.2, 7}	{6.3, 7}	{6.4, 7}	{6.5, 7}	{6.6, 6}	{6.7, 6}	{6.8, 5}	{6.9, 5}	{7, 4}	{7.1, 4}	{7.2, 4}	{7.3, 4}	{7.4, 4}	{7.5, 4}	{7.6, 4}	{7.7, 4}	{7.8, 4}	{7.9, 4}	{8, 4}	{8.1, 4}	{8.2, 4}	{8.3, 4}	{8.4, 4}	{8.5, 4}	{8.6, 4}	{8.7, 4}	{8.8, 4}	{8.9, 4}	{9, 4}	{9.1, 4}	{9.2, 4}	{9.3, 4}	{9.4, 4}	{9.5, 4}	{9.6, 4}	{9.7, 4}	{9.8, 4}	{9.9, 5}	{10, 6}	{}	{0, 10}	{0.1, 9}	{0.2, 9}	{0.3, 9}	{0.4, 9}	{0.5, 8}	{0.6, 9}	{0.7, 10}	{0.8, 10}	{0.9, 10}	{1, 10}	{1.1, 10}	{1.2, 10}	{1.3, 10}	{1.4, 11}	{1.5, 11}	{1.6, 11}	{1.7, 12}	{1.8, 12}	{1.9, 12}	{2, 12}	{2.1, 12}	{2.2, 13}	{2.3, 13}	{2.4, 13}	{2.5, 13}	{2.6, 13}	{2.7, 13}	{2.8, 13}	{2.9, 13}	{3, 13}	{3.1, 13}	{3.2, 13}	{3.3, 13}	{3.4, 13}	{3.5, 13}	{3.6, 13}	{3.7, 13}	{3.8, 13}	{3.9, 13}	{4, 14}	{4.1, 15}	{4.2, 15}	{4.3, 15}	{4.4, 16}	{4.5, 16}	{4.6, 16}	{4.7, 16}	{4.8, 16}	{4.9, 16}	{5, 16}	{5.1, 16}	{5.2, 16}	{5.3, 16}	{5.4, 16}	{5.5, 16}	{5.6, 16}	{5.7, 16}	{5.8, 15}	{5.9, 15}	{6, 15}	{6.1, 16}	{6.2, 16}	{6.3, 16}	{6.4, 16}	{6.5, 16}	{6.6, 17}	{6.7, 18}	{6.8, 19}	{6.9, 18}	{7, 18}	{7.1, 18}	{7.2, 18}	{7.3, 18}	{7.4, 18}	{7.5, 19}	{7.6, 19}	{7.7, 20}	{7.8, 20}	{7.9, 20}	{8, 20}	{8.1, 20}	{8.2, 20}	{8.3, 20}	{8.4, 20}	{8.5, 20}	{8.6, 20}	{8.7, 20}	{8.8, 19}	{8.9, 19}	{9, 19}	{9.1, 19}	{9.2, 16}	{9.3, 16}	{9.4, 16}	{9.5, 15}	{9.6, 15}	{9.7, 15}	{9.8, 14}	{9.9, 14}	{10, 14}	{}	{0, 10}	{0.1, 10}	{0.2, 10}	{0.3, 10}	{0.4, 11}	{0.5, 11}	{0.6, 11}	{0.7, 11}	{0.8, 11}	{0.9, 11}	{1, 11}	{1.1, 11}	{1.2, 12}	{1.3, 12}	{1.4, 12}	{1.5, 12}	{1.6, 12}	{1.7, 12}	{1.8, 12}	{1.9, 12}	{2, 12}	{2.1, 12}	{2.2, 12}	{2.3, 12}	{2.4, 12}	{2.5, 12}	{2.6, 12}	{2.7, 12}	{2.8, 12}	{2.9, 12}	{3, 11}	{3.1, 11}	{3.2, 11}	{3.3, 11}	{3.4, 10}	{3.5, 10}	{3.6, 10}	{3.7, 10}	{3.8, 10}	{3.9, 10}	{4, 10}	{4.1, 10}	{4.2, 10}	{4.3, 10}	{4.4, 10}	{4.5, 10}	{4.6, 9}	{4.7, 9}	{4.8, 9}	{4.9, 9}	{5, 10}	{5.1, 10}	{5.2, 10}	{5.3, 9}	{5.4, 9}	{5.5, 8}	{5.6, 8}	{5.7, 8}	{5.8, 8}	{5.9, 8}	{6, 8}	{6.1, 8}	{6.2, 8}	{6.3, 9}	{6.4, 9}	{6.5, 9}	{6.6, 8}	{6.7, 8}	{6.8, 8}	{6.9, 7}	{7, 7}	{7.1, 7}	{7.2, 7}	{7.3, 7}	{7.4, 7}	{7.5, 6}	{7.6, 6}	{7.7, 6}	{7.8, 6}	{7.9, 6}	{8, 6}	{8.1, 6}	{8.2, 5}	{8.3, 5}	{8.4, 5}	{8.5, 5}	{8.6, 5}	{8.7, 5}	{8.8, 5}	{8.9, 5}	{9, 5}	{9.1, 4}	{9.2, 4}	{9.3, 4}	{9.4, 5}	{9.5, 5}	{9.6, 5}	{9.7, 5}	{9.8, 6}	{9.9, 6}	{10, 6}	{}	{0, 10}	{0.1, 9}	{0.2, 9}	{0.3, 9}	{0.4, 9}	{0.5, 9}	{0.6, 8}	{0.7, 8}	{0.8, 8}	{0.9, 8}	{1, 9}	{1.1, 9}	{1.2, 9}	{1.3, 9}	{1.4, 9}	{1.5, 9}	{1.6, 9}	{1.7, 9}	{1.8, 9}	{1.9, 9}	{2, 10}	{2.1, 11}	{2.2, 11}	{2.3, 12}	{2.4, 12}	{2.5, 12}	{2.6, 11}	{2.7, 11}	{2.8, 11}	{2.9, 11}	{3, 11}	{3.1, 11}	{3.2, 11}	{3.3, 11}	{3.4, 11}	{3.5, 11}	{3.6, 11}	{3.7, 11}	{3.8, 11}	{3.9, 11}	{4, 11}	{4.1, 12}	{4.2, 11}	{4.3, 11}	{4.4, 12}	{4.5, 12}	{4.6, 12}	{4.7, 12}	{4.8, 11}	{4.9, 11}	{5, 11}	{5.1, 11}	{5.2, 11}	{5.3, 11}	{5.4, 11}	{5.5, 11}	{5.6, 11}	{5.7, 10}	{5.8, 10}	{5.9, 11}	{6, 11}	{6.1, 11}	{6.2, 12}	{6.3, 12}	{6.4, 12}	{6.5, 12}	{6.6, 12}	{6.7, 12}	{6.8, 13}	{6.9, 13}	{7, 13}	{7.1, 13}	{7.2, 12}	{7.3, 12}	{7.4, 12}	{7.5, 12}	{7.6, 12}	{7.7, 11}	{7.8, 10}	{7.9, 10}	{8, 10}	{8.1, 10}	{8.2, 10}	{8.3, 10}	{8.4, 10}	{8.5, 10}	{8.6, 10}	{8.7, 11}	{8.8, 11}	{8.9, 11}	{9, 11}	{9.1, 11}	{9.2, 11}	{9.3, 11}	{9.4, 11}	{9.5, 11}	{9.6, 11}	{9.7, 11}	{9.8, 10}	{9.9, 9}	{10, 9}	{}	{0, 10}	{0.1, 10}	{0.2, 10}	{0.3, 10}	{0.4, 10}	{0.5, 10}	{0.6, 10}	{0.7, 10}	{0.8, 12}	{0.9, 12}	{1, 12}	{1.1, 12}	{1.2, 11}	{1.3, 11}	{1.4, 11}	{1.5, 11}	{1.6, 11}	{1.7, 11}	{1.8, 10}	{1.9, 10}	{2, 10}	{2.1, 10}	{2.2, 9}	{2.3, 9}	{2.4, 9}	{2.5, 9}	{2.6, 9}	{2.7, 9}	{2.8, 9}	{2.9, 9}	{3, 9}	{3.1, 9}	{3.2, 9}	{3.3, 9}	{3.4, 9}	{3.5, 9}	{3.6, 9}	{3.7, 9}	{3.8, 9}	{3.9, 9}	{4, 9}	{4.1, 10}	{4.2, 10}	{4.3, 11}	{4.4, 11}	{4.5, 11}	{4.6, 11}	{4.7, 11}	{4.8, 10}	{4.9, 10}	{5, 10}	{5.1, 10}	{5.2, 9}	{5.3, 9}	{5.4, 8}	{5.5, 7}	{5.6, 7}	{5.7, 7}	{5.8, 7}	{5.9, 8}	{6, 7}	{6.1, 7}	{6.2, 6}	{6.3, 6}	{6.4, 6}	{6.5, 6}	{6.6, 6}	{6.7, 6}	{6.8, 6}	{6.9, 6}	{7, 6}	{7.1, 7}	{7.2, 7}	{7.3, 7}	{7.4, 7}	{7.5, 7}	{7.6, 7}	{7.7, 7}	{7.8, 7}	{7.9, 7}	{8, 7}	{8.1, 7}	{8.2, 8}	{8.3, 8}	{8.4, 8}	{8.5, 8}	{8.6, 8}	{8.7, 8}	{8.8, 9}	{8.9, 9}	{9, 9}	{9.1, 9}	{9.2, 9}	{9.3, 9}	{9.4, 8}	{9.5, 9}	{9.6, 8}	{9.7, 8}	{9.8, 8}	{9.9, 9}	{10, 9}	{}	{0, 10}	{0.1, 10}	{0.2, 10}	{0.3, 10}	{0.4, 10}	{0.5, 10}	{0.6, 10}	{0.7, 10}	{0.8, 10}	{0.9, 10}	{1, 10}	{1.1, 10}	{1.2, 10}	{1.3, 10}	{1.4, 10}	{1.5, 9}	{1.6, 9}	{1.7, 9}	{1.8, 9}	{1.9, 9}	{2, 10}	{2.1, 10}	{2.2, 10}	{2.3, 10}	{2.4, 10}	{2.5, 10}	{2.6, 10}	{2.7, 9}	{2.8, 9}	{2.9, 10}	{3, 8}	{3.1, 8}	{3.2, 5}	{3.3, 4}	{3.4, 4}	{3.5, 4}	{3.6, 4}	{3.7, 4}	{3.8, 4}	{3.9, 4}	{4, 4}	{4.1, 4}	{4.2, 4}	{4.3, 6}	{4.4, 6}	{4.5, 6}	{4.6, 6}	{4.7, 7}	{4.8, 7}	{4.9, 7}	{5, 7}	{5.1, 7}	{5.2, 7}	{5.3, 7}	{5.4, 7}	{5.5, 8}	{5.6, 8}	{5.7, 8}	{5.8, 8}	{5.9, 8}	{6, 8}	{6.1, 8}	{6.2, 8}	{6.3, 8}	{6.4, 8}	{6.5, 8}	{6.6, 9}	{6.7, 9}	{6.8, 9}	{6.9, 9}	{7, 9}	{7.1, 9}	{7.2, 9}	{7.3, 8}	{7.4, 8}	{7.5, 9}	{7.6, 9}	{7.7, 9}	{7.8, 8}	{7.9, 8}	{8, 8}	{8.1, 8}	{8.2, 9}	{8.3, 9}	{8.4, 9}	{8.5, 9}	{8.6, 9}	{8.7, 9}	{8.8, 9}	{8.9, 9}	{9, 9}	{9.1, 9}	{9.2, 9}	{9.3, 9}	{9.4, 8}	{9.5, 8}	{9.6, 8}	{9.7, 8}	{9.8, 8}	{9.9, 7}	{10, 7}	{}	{0, 10}	{0.1, 10}	{0.2, 9}	{0.3, 9}	{0.4, 9}	{0.5, 9}	{0.6, 9}	{0.7, 9}	{0.8, 9}	{0.9, 9}	{1, 10}	{1.1, 10}	{1.2, 10}	{1.3, 10}	{1.4, 10}	{1.5, 10}	{1.6, 9}	{1.7, 8}	{1.8, 8}	{1.9, 8}	{2, 9}	{2.1, 9}	{2.2, 9}	{2.3, 9}	{2.4, 9}	{2.5, 9}	{2.6, 9}	{2.7, 9}	{2.8, 9}	{2.9, 9}	{3, 8}	{3.1, 8}	{3.2, 8}	{3.3, 8}	{3.4, 8}	{3.5, 8}	{3.6, 8}	{3.7, 8}	{3.8, 8}	{3.9, 8}	{4, 10}	{4.1, 10}	{4.2, 10}	{4.3, 10}	{4.4, 10}	{4.5, 9}	{4.6, 9}	{4.7, 9}	{4.8, 9}	{4.9, 9}	{5, 9}	{5.1, 8}	{5.2, 8}	{5.3, 8}	{5.4, 8}	{5.5, 8}	{5.6, 8}	{5.7, 8}	{5.8, 8}	{5.9, 8}	{6, 8}	{6.1, 7}	{6.2, 7}	{6.3, 7}	{6.4, 7}	{6.5, 7}	{6.6, 7}	{6.7, 7}	{6.8, 7}	{6.9, 7}	{7, 7}	{7.1, 7}	{7.2, 7}	{7.3, 7}	{7.4, 7}	{7.5, 7}	{7.6, 7}	{7.7, 7}	{7.8, 7}	{7.9, 7}	{8, 7}	{8.1, 7}	{8.2, 7}	{8.3, 6}	{8.4, 6}	{8.5, 6}	{8.6, 6}	{8.7, 6}	{8.8, 6}	{8.9, 6}	{9, 6}	{9.1, 6}	{9.2, 6}	{9.3, 7}	{9.4, 6}	{9.5, 7}	{9.6, 6}	{9.7, 6}	{9.8, 6}	{9.9, 6}	{10, 6}	{}	{0, 10}	{0.1, 10}	{0.2, 10}	{0.3, 10}	{0.4, 10}	{0.5, 11}	{0.6, 11}	{0.7, 11}	{0.8, 11}	{0.9, 12}	{1, 11}	{1.1, 11}	{1.2, 10}	{1.3, 10}	{1.4, 10}	{1.5, 10}	{1.6, 10}	{1.7, 10}	{1.8, 10}	{1.9, 10}	{2, 10}	{2.1, 10}	{2.2, 11}	{2.3, 11}	{2.4, 11}	{2.5, 11}	{2.6, 9}	{2.7, 9}	{2.8, 9}	{2.9, 8}	{3, 8}	{3.1, 9}	{3.2, 10}	{3.3, 10}	{3.4, 10}	{3.5, 10}	{3.6, 10}	{3.7, 10}	{3.8, 9}	{3.9, 9}	{4, 9}	{4.1, 9}	{4.2, 9}	{4.3, 9}	{4.4, 9}	{4.5, 9}	{4.6, 9}	{4.7, 9}	{4.8, 9}	{4.9, 9}	{5, 9}	{5.1, 9}	{5.2, 9}	{5.3, 9}	{5.4, 10}	{5.5, 10}	{5.6, 10}	{5.7, 10}	{5.8, 11}	{5.9, 11}	{6, 11}	{6.1, 11}	{6.2, 11}	{6.3, 11}	{6.4, 11}	{6.5, 11}	{6.6, 11}	{6.7, 11}	{6.8, 10}	{6.9, 10}	{7, 10}	{7.1, 10}	{7.2, 10}	{7.3, 10}	{7.4, 9}	{7.5, 9}	{7.6, 9}	{7.7, 9}	{7.8, 9}	{7.9, 10}	{8, 10}	{8.1, 10}	{8.2, 10}	{8.3, 10}	{8.4, 10}	{8.5, 10}	{8.6, 10}	{8.7, 10}	{8.8, 10}	{8.9, 10}	{9, 10}	{9.1, 10}	{9.2, 10}	{9.3, 10}	{9.4, 10}	{9.5, 10}	{9.6, 11}	{9.7, 10}	{9.8, 10}	{9.9, 10}	{10, 10}	{}	{0, 10}	{0.1, 10}	{0.2, 9}	{0.3, 9}	{0.4, 9}	{0.5, 8}	{0.6, 8}	{0.7, 8}	{0.8, 8}	{0.9, 8}	{1, 8}	{1.1, 8}	{1.2, 8}	{1.3, 8}	{1.4, 8}	{1.5, 8}	{1.6, 8}	{1.7, 8}	{1.8, 8}	{1.9, 8}	{2, 8}	{2.1, 9}	{2.2, 9}	{2.3, 9}	{2.4, 9}	{2.5, 9}	{2.6, 9}	{2.7, 8}	{2.8, 8}	{2.9, 8}	{3, 8}	{3.1, 8}	{3.2, 8}	{3.3, 7}	{3.4, 7}	{3.5, 7}	{3.6, 7}	{3.7, 7}	{3.8, 7}	{3.9, 7}	{4, 7}	{4.1, 7}	{4.2, 7}	{4.3, 7}	{4.4, 7}	{4.5, 7}	{4.6, 7}	{4.7, 7}	{4.8, 7}	{4.9, 7}	{5, 7}	{5.1, 7}	{5.2, 7}	{5.3, 6}	{5.4, 6}	{5.5, 8}	{5.6, 8}	{5.7, 8}	{5.8, 8}	{5.9, 9}	{6, 9}	{6.1, 9}	{6.2, 9}	{6.3, 9}	{6.4, 10}	{6.5, 10}	{6.6, 10}	{6.7, 10}	{6.8, 10}	{6.9, 10}	{7, 10}	{7.1, 10}	{7.2, 10}	{7.3, 10}	{7.4, 10}	{7.5, 11}	{7.6, 10}	{7.7, 10}	{7.8, 10}	{7.9, 10}	{8, 10}	{8.1, 10}	{8.2, 10}	{8.3, 10}	{8.4, 10}	{8.5, 10}	{8.6, 10}	{8.7, 10}	{8.8, 10}	{8.9, 10}	{9, 10}	{9.1, 10}	{9.2, 8}	{9.3, 8}	{9.4, 8}	{9.5, 7}	{9.6, 7}	{9.7, 7}	{9.8, 7}	{9.9, 7}	{10, 7}	{}	{0, 10}	{0.1, 11}	{0.2, 11}	{0.3, 10}	{0.4, 10}	{0.5, 9}	{0.6, 9}	{0.7, 9}	{0.8, 9}	{0.9, 9}	{1, 9}	{1.1, 10}	{1.2, 9}	{1.3, 10}	{1.4, 10}	{1.5, 10}	{1.6, 10}	{1.7, 10}	{1.8, 10}	{1.9, 10}	{2, 10}	{2.1, 11}	{2.2, 11}	{2.3, 11}	{2.4, 11}	{2.5, 11}	{2.6, 11}	{2.7, 11}	{2.8, 11}	{2.9, 11}	{3, 11}	{3.1, 11}	{3.2, 11}	{3.3, 11}	{3.4, 11}	{3.5, 11}	{3.6, 11}	{3.7, 11}	{3.8, 11}	{3.9, 11}	{4, 11}	{4.1, 10}	{4.2, 9}	{4.3, 8}	{4.4, 8}	{4.5, 8}	{4.6, 8}	{4.7, 8}	{4.8, 8}	{4.9, 8}	{5, 8}	{5.1, 8}	{5.2, 8}	{5.3, 8}	{5.4, 8}	{5.5, 8}	{5.6, 8}	{5.7, 8}	{5.8, 8}	{5.9, 8}	{6, 7}	{6.1, 7}	{6.2, 7}	{6.3, 7}	{6.4, 7}	{6.5, 8}	{6.6, 10}	{6.7, 10}	{6.8, 10}	{6.9, 10}	{7, 9}	{7.1, 11}	{7.2, 11}	{7.3, 11}	{7.4, 11}	{7.5, 11}	{7.6, 10}	{7.7, 11}	{7.8, 11}	{7.9, 11}	{8, 11}	{8.1, 11}	{8.2, 11}	{8.3, 11}	{8.4, 12}	{8.5, 12}	{8.6, 12}	{8.7, 13}	{8.8, 13}	{8.9, 13}	{9, 13}	{9.1, 13}	{9.2, 13}	{9.3, 13}	{9.4, 13}	{9.5, 13}	{9.6, 13}	{9.7, 14}	{9.8, 14}	{9.9, 14}	{10, 14}	{}	{0, 10}	{0.1, 10}	{0.2, 10}	{0.3, 10}	{0.4, 10}	{0.5, 10}	{0.6, 10}	{0.7, 11}	{0.8, 11}	{0.9, 11}	{1, 12}	{1.1, 12}	{1.2, 12}	{1.3, 12}	{1.4, 12}	{1.5, 12}	{1.6, 12}	{1.7, 12}	{1.8, 12}	{1.9, 10}	{2, 10}	{2.1, 11}	{2.2, 11}	{2.3, 11}	{2.4, 11}	{2.5, 11}	{2.6, 12}	{2.7, 12}	{2.8, 12}	{2.9, 12}	{3, 12}	{3.1, 12}	{3.2, 11}	{3.3, 11}	{3.4, 10}	{3.5, 10}	{3.6, 9}	{3.7, 9}	{3.8, 9}	{3.9, 8}	{4, 8}	{4.1, 9}	{4.2, 9}	{4.3, 9}	{4.4, 9}	{4.5, 9}	{4.6, 9}	{4.7, 8}	{4.8, 8}	{4.9, 8}	{5, 8}	{5.1, 8}	{5.2, 8}	{5.3, 8}	{5.4, 8}	{5.5, 9}	{5.6, 10}	{5.7, 10}	{5.8, 10}	{5.9, 11}	{6, 12}	{6.1, 12}	{6.2, 12}	{6.3, 12}	{6.4, 12}	{6.5, 12}	{6.6, 13}	{6.7, 13}	{6.8, 13}	{6.9, 13}	{7, 13}	{7.1, 12}	{7.2, 13}	{7.3, 13}	{7.4, 13}	{7.5, 13}	{7.6, 13}	{7.7, 13}	{7.8, 12}	{7.9, 13}	{8, 13}	{8.1, 13}	{8.2, 13}	{8.3, 13}	{8.4, 13}	{8.5, 11}	{8.6, 11}	{8.7, 11}	{8.8, 11}	{8.9, 11}	{9, 11}	{9.1, 11}	{9.2, 11}	{9.3, 11}	{9.4, 11}	{9.5, 11}	{9.6, 11}	{9.7, 11}	{9.8, 11}	{9.9, 11}	{10, 11}	{}	{0, 10}	{0.1, 11}	{0.2, 12}	{0.3, 13}	{0.4, 13}	{0.5, 13}	{0.6, 12}	{0.7, 12}	{0.8, 12}	{0.9, 12}	{1, 12}	{1.1, 12}	{1.2, 12}	{1.3, 13}	{1.4, 13}	{1.5, 13}	{1.6, 12}	{1.7, 12}	{1.8, 12}	{1.9, 11}	{2, 11}	{2.1, 11}	{2.2, 11}	{2.3, 9}	{2.4, 9}	{2.5, 9}	{2.6, 9}	{2.7, 9}	{2.8, 10}	{2.9, 10}	{3, 10}	{3.1, 10}	{3.2, 10}	{3.3, 10}	{3.4, 10}	{3.5, 11}	{3.6, 11}	{3.7, 13}	{3.8, 13}	{3.9, 13}	{4, 12}	{4.1, 12}	{4.2, 12}	{4.3, 12}	{4.4, 12}	{4.5, 12}	{4.6, 12}	{4.7, 12}	{4.8, 12}	{4.9, 12}	{5, 12}	{5.1, 13}	{5.2, 13}	{5.3, 12}	{5.4, 12}	{5.5, 12}	{5.6, 12}	{5.7, 12}	{5.8, 12}	{5.9, 12}	{6, 12}	{6.1, 10}	{6.2, 10}	{6.3, 11}	{6.4, 12}	{6.5, 13}	{6.6, 13}	{6.7, 13}	{6.8, 13}	{6.9, 13}	{7, 11}	{7.1, 12}	{7.2, 11}	{7.3, 11}	{7.4, 11}	{7.5, 11}	{7.6, 12}	{7.7, 12}	{7.8, 12}	{7.9, 12}	{8, 12}	{8.1, 10}	{8.2, 10}	{8.3, 10}	{8.4, 10}	{8.5, 10}	{8.6, 10}	{8.7, 10}	{8.8, 10}	{8.9, 10}	{9, 10}	{9.1, 10}	{9.2, 10}	{9.3, 10}	{9.4, 10}	{9.5, 10}	{9.6, 10}	{9.7, 10}	{9.8, 10}	{9.9, 10}	{10, 10}	{}	{0, 10}	{0.1, 10}	{0.2, 10}	{0.3, 10}	{0.4, 10}	{0.5, 10}	{0.6, 10}	{0.7, 10}	{0.8, 10}	{0.9, 10}	{1, 10}	{1.1, 10}	{1.2, 10}	{1.3, 10}	{1.4, 10}	{1.5, 9}	{1.6, 8}	{1.7, 8}	{1.8, 8}	{1.9, 8}	{2, 7}	{2.1, 7}	{2.2, 7}	{2.3, 7}	{2.4, 7}	{2.5, 7}	{2.6, 7}	{2.7, 7}	{2.8, 7}	{2.9, 7}	{3, 7}	{3.1, 6}	{3.2, 7}	{3.3, 7}	{3.4, 7}	{3.5, 8}	{3.6, 8}	{3.7, 8}	{3.8, 7}	{3.9, 7}	{4, 8}	{4.1, 8}	{4.2, 8}	{4.3, 8}	{4.4, 7}	{4.5, 7}	{4.6, 7}	{4.7, 7}	{4.8, 6}	{4.9, 6}	{5, 7}	{5.1, 7}	{5.2, 7}	{5.3, 7}	{5.4, 7}	{5.5, 7}	{5.6, 7}	{5.7, 7}	{5.8, 7}	{5.9, 7}	{6, 7}	{6.1, 7}	{6.2, 7}	{6.3, 7}	{6.4, 7}	{6.5, 7}	{6.6, 7}	{6.7, 7}	{6.8, 7}	{6.9, 6}	{7, 6}	{7.1, 6}	{7.2, 6}	{7.3, 6}	{7.4, 6}	{7.5, 6}	{7.6, 6}	{7.7, 6}	{7.8, 6}	{7.9, 6}	{8, 8}	{8.1, 9}	{8.2, 10}	{8.3, 9}	{8.4, 9}	{8.5, 9}	{8.6, 9}	{8.7, 9}	{8.8, 9}	{8.9, 10}	{9, 8}	{9.1, 8}	{9.2, 8}	{9.3, 8}	{9.4, 8}	{9.5, 8}	{9.6, 8}	{9.7, 7}	{9.8, 8}	{9.9, 9}	{10, 9}	{}	{0, 10}	{0.1, 10}	{0.2, 10}	{0.3, 10}	{0.4, 10}	{0.5, 10}	{0.6, 10}	{0.7, 10}	{0.8, 10}	{0.9, 10}	{1, 9}	{1.1, 9}	{1.2, 9}	{1.3, 9}	{1.4, 9}	{1.5, 9}	{1.6, 10}	{1.7, 9}	{1.8, 9}	{1.9, 9}	{2, 10}	{2.1, 10}	{2.2, 10}	{2.3, 10}	{2.4, 10}	{2.5, 10}	{2.6, 10}	{2.7, 10}	{2.8, 10}	{2.9, 10}	{3, 9}	{3.1, 9}	{3.2, 10}	{3.3, 9}	{3.4, 10}	{3.5, 10}	{3.6, 9}	{3.7, 9}	{3.8, 9}	{3.9, 9}	{4, 9}	{4.1, 9}	{4.2, 9}	{4.3, 9}	{4.4, 8}	{4.5, 8}	{4.6, 8}	{4.7, 8}	{4.8, 8}	{4.9, 8}	{5, 8}	{5.1, 8}	{5.2, 8}	{5.3, 8}	{5.4, 8}	{5.5, 8}	{5.6, 8}	{5.7, 8}	{5.8, 8}	{5.9, 8}	{6, 8}	{6.1, 9}	{6.2, 9}	{6.3, 9}	{6.4, 9}	{6.5, 9}	{6.6, 9}	{6.7, 9}	{6.8, 9}	{6.9, 9}	{7, 9}	{7.1, 9}	{7.2, 10}	{7.3, 10}	{7.4, 10}	{7.5, 10}	{7.6, 10}	{7.7, 10}	{7.8, 10}	{7.9, 10}	{8, 9}	{8.1, 9}	{8.2, 9}	{8.3, 9}	{8.4, 9}	{8.5, 9}	{8.6, 9}	{8.7, 8}	{8.8, 8}	{8.9, 8}	{9, 8}	{9.1, 8}	{9.2, 8}	{9.3, 8}	{9.4, 8}	{9.5, 8}	{9.6, 8}	{9.7, 8}	{9.8, 8}	{9.9, 8}	{10, 8}	{}	{0, 10}	{0.1, 10}	{0.2, 10}	{0.3, 10}	{0.4, 10}	{0.5, 10}	{0.6, 10}	{0.7, 10}	{0.8, 10}	{0.9, 10}	{1, 9}	{1.1, 9}	{1.2, 9}	{1.3, 9}	{1.4, 9}	{1.5, 9}	{1.6, 9}	{1.7, 9}	{1.8, 9}	{1.9, 9}	{2, 9}	{2.1, 8}	{2.2, 7}	{2.3, 7}	{2.4, 7}	{2.5, 7}	{2.6, 7}	{2.7, 7}	{2.8, 7}	{2.9, 7}	{3, 7}	{3.1, 7}	{3.2, 7}	{3.3, 7}	{3.4, 7}	{3.5, 7}	{3.6, 7}	{3.7, 7}	{3.8, 7}	{3.9, 7}	{4, 7}	{4.1, 7}	{4.2, 7}	{4.3, 7}	{4.4, 7}	{4.5, 7}	{4.6, 7}	{4.7, 7}	{4.8, 7}	{4.9, 8}	{5, 7}	{5.1, 7}	{5.2, 7}	{5.3, 8}	{5.4, 8}	{5.5, 8}	{5.6, 8}	{5.7, 8}	{5.8, 8}	{5.9, 8}	{6, 8}	{6.1, 8}	{6.2, 8}	{6.3, 8}	{6.4, 8}	{6.5, 8}	{6.6, 8}	{6.7, 8}	{6.8, 8}	{6.9, 8}	{7, 9}	{7.1, 9}	{7.2, 9}	{7.3, 9}	{7.4, 9}	{7.5, 9}	{7.6, 9}	{7.7, 9}	{7.8, 9}	{7.9, 9}	{8, 9}	{8.1, 9}	{8.2, 9}	{8.3, 9}	{8.4, 9}	{8.5, 8}	{8.6, 8}	{8.7, 8}	{8.8, 9}	{8.9, 9}	{9, 9}	{9.1, 9}	{9.2, 9}	{9.3, 9}	{9.4, 9}	{9.5, 9}	{9.6, 9}	{9.7, 9}	{9.8, 9}	{9.9, 9}	{10, 9}	{}	{0, 10}	{0.1, 10}	{0.2, 10}	{0.3, 10}	{0.4, 10}	{0.5, 10}	{0.6, 10}	{0.7, 10}	{0.8, 9}	{0.9, 9}	{1, 9}	{1.1, 9}	{1.2, 9}	{1.3, 9}	{1.4, 9}	{1.5, 9}	{1.6, 10}	{1.7, 10}	{1.8, 10}	{1.9, 10}	{2, 10}	{2.1, 10}	{2.2, 10}	{2.3, 11}	{2.4, 11}	{2.5, 11}	{2.6, 12}	{2.7, 12}	{2.8, 12}	{2.9, 12}	{3, 12}	{3.1, 12}	{3.2, 12}	{3.3, 12}	{3.4, 12}	{3.5, 12}	{3.6, 12}	{3.7, 11}	{3.8, 11}	{3.9, 11}	{4, 11}	{4.1, 10}	{4.2, 10}	{4.3, 10}	{4.4, 11}	{4.5, 11}	{4.6, 11}	{4.7, 11}	{4.8, 11}	{4.9, 11}	{5, 11}	{5.1, 11}	{5.2, 12}	{5.3, 12}	{5.4, 12}	{5.5, 12}	{5.6, 12}	{5.7, 12}	{5.8, 12}	{5.9, 12}	{6, 12}	{6.1, 12}	{6.2, 12}	{6.3, 13}	{6.4, 13}	{6.5, 13}	{6.6, 13}	{6.7, 14}	{6.8, 14}	{6.9, 14}	{7, 14}	{7.1, 15}	{7.2, 15}	{7.3, 15}	{7.4, 15}	{7.5, 15}	{7.6, 15}	{7.7, 14}	{7.8, 14}	{7.9, 14}	{8, 14}	{8.1, 14}	{8.2, 14}	{8.3, 14}	{8.4, 14}	{8.5, 14}	{8.6, 14}	{8.7, 14}	{8.8, 14}	{8.9, 14}	{9, 14}	{9.1, 12}	{9.2, 12}	{9.3, 13}	{9.4, 12}	{9.5, 13}	{9.6, 13}	{9.7, 13}	{9.8, 13}	{9.9, 14}	{10, 15}	{}	{0, 10}	{0.1, 10}	{0.2, 10}	{0.3, 11}	{0.4, 12}	{0.5, 12}	{0.6, 12}	{0.7, 12}	{0.8, 11}	{0.9, 9}	{1, 9}	{1.1, 10}	{1.2, 10}	{1.3, 11}	{1.4, 10}	{1.5, 10}	{1.6, 10}	{1.7, 10}	{1.8, 10}	{1.9, 10}	{2, 10}	{2.1, 9}	{2.2, 9}	{2.3, 9}	{2.4, 10}	{2.5, 10}	{2.6, 10}	{2.7, 10}	{2.8, 10}	{2.9, 10}	{3, 12}	{3.1, 12}	{3.2, 13}	{3.3, 13}	{3.4, 13}	{3.5, 13}	{3.6, 11}	{3.7, 11}	{3.8, 11}	{3.9, 12}	{4, 12}	{4.1, 11}	{4.2, 11}	{4.3, 12}	{4.4, 11}	{4.5, 11}	{4.6, 12}	{4.7, 11}	{4.8, 11}	{4.9, 11}	{5, 11}	{5.1, 11}	{5.2, 11}	{5.3, 11}	{5.4, 11}	{5.5, 11}	{5.6, 11}	{5.7, 12}	{5.8, 13}	{5.9, 13}	{6, 13}	{6.1, 13}	{6.2, 13}	{6.3, 13}	{6.4, 13}	{6.5, 13}	{6.6, 13}	{6.7, 13}	{6.8, 13}	{6.9, 13}	{7, 13}	{7.1, 13}	{7.2, 14}	{7.3, 13}	{7.4, 14}	{7.5, 14}	{7.6, 14}	{7.7, 14}	{7.8, 14}	{7.9, 14}	{8, 15}	{8.1, 15}	{8.2, 15}	{8.3, 15}	{8.4, 15}	{8.5, 15}	{8.6, 15}	{8.7, 15}	{8.8, 15}	{8.9, 15}	{9, 15}	{9.1, 15}	{9.2, 15}	{9.3, 15}	{9.4, 15}	{9.5, 15}	{9.6, 15}	{9.7, 14}	{9.8, 13}	{9.9, 13}	{10, 12}	{}	{0, 10}	{0.1, 10}	{0.2, 10}	{0.3, 9}	{0.4, 9}	{0.5, 9}	{0.6, 9}	{0.7, 9}	{0.8, 9}	{0.9, 8}	{1, 8}	{1.1, 8}	{1.2, 8}	{1.3, 8}	{1.4, 8}	{1.5, 8}	{1.6, 8}	{1.7, 8}	{1.8, 8}	{1.9, 8}	{2, 8}	{2.1, 8}	{2.2, 8}	{2.3, 8}	{2.4, 8}	{2.5, 8}	{2.6, 8}	{2.7, 8}	{2.8, 8}	{2.9, 8}	{3, 8}	{3.1, 8}	{3.2, 8}	{3.3, 8}	{3.4, 7}	{3.5, 6}	{3.6, 6}	{3.7, 6}	{3.8, 6}	{3.9, 6}	{4, 6}	{4.1, 7}	{4.2, 7}	{4.3, 8}	{4.4, 8}	{4.5, 8}	{4.6, 8}	{4.7, 8}	{4.8, 6}	{4.9, 6}	{5, 6}	{5.1, 6}	{5.2, 6}	{5.3, 6}	{5.4, 6}	{5.5, 6}	{5.6, 6}	{5.7, 6}	{5.8, 6}	{5.9, 6}	{6, 6}	{6.1, 6}	{6.2, 6}	{6.3, 5}	{6.4, 5}	{6.5, 5}	{6.6, 5}	{6.7, 5}	{6.8, 5}	{6.9, 4}	{7, 4}	{7.1, 4}	{7.2, 4}	{7.3, 4}	{7.4, 5}	{7.5, 5}	{7.6, 5}	{7.7, 5}	{7.8, 5}	{7.9, 5}	{8, 5}	{8.1, 5}	{8.2, 5}	{8.3, 5}	{8.4, 5}	{8.5, 6}	{8.6, 6}	{8.7, 6}	{8.8, 6}	{8.9, 6}	{9, 6}	{9.1, 6}	{9.2, 6}	{9.3, 6}	{9.4, 6}	{9.5, 6}	{9.6, 7}	{9.7, 6}	{9.8, 6}	{9.9, 6}	{10, 5}	{}	{0, 10}	{0.1, 10}	{0.2, 10}	{0.3, 10}	{0.4, 10}	{0.5, 10}	{0.6, 10}	{0.7, 10}	{0.8, 10}	{0.9, 10}	{1, 10}	{1.1, 10}	{1.2, 10}	{1.3, 9}	{1.4, 9}	{1.5, 9}	{1.6, 9}	{1.7, 9}	{1.8, 9}	{1.9, 9}	{2, 9}	{2.1, 9}	{2.2, 9}	{2.3, 8}	{2.4, 8}	{2.5, 8}	{2.6, 8}	{2.7, 8}	{2.8, 8}	{2.9, 8}	{3, 8}	{3.1, 8}	{3.2, 8}	{3.3, 8}	{3.4, 8}	{3.5, 7}	{3.6, 7}	{3.7, 7}	{3.8, 7}	{3.9, 7}	{4, 7}	{4.1, 7}	{4.2, 7}	{4.3, 7}	{4.4, 7}	{4.5, 7}	{4.6, 8}	{4.7, 9}	{4.8, 9}	{4.9, 9}	{5, 9}	{5.1, 9}	{5.2, 9}	{5.3, 9}	{5.4, 8}	{5.5, 8}	{5.6, 8}	{5.7, 8}	{5.8, 8}	{5.9, 9}	{6, 9}	{6.1, 9}	{6.2, 10}	{6.3, 10}	{6.4, 11}	{6.5, 11}	{6.6, 11}	{6.7, 10}	{6.8, 11}	{6.9, 11}	{7, 10}	{7.1, 10}	{7.2, 10}	{7.3, 10}	{7.4, 9}	{7.5, 10}	{7.6, 10}	{7.7, 10}	{7.8, 10}	{7.9, 10}	{8, 10}	{8.1, 10}	{8.2, 10}	{8.3, 10}	{8.4, 10}	{8.5, 9}	{8.6, 9}	{8.7, 9}	{8.8, 10}	{8.9, 11}	{9, 10}	{9.1, 10}	{9.2, 10}	{9.3, 10}	{9.4, 10}	{9.5, 10}	{9.6, 11}	{9.7, 11}	{9.8, 11}	{9.9, 11}	{10, 11}	{}	{0, 10}	{0.1, 10}	{0.2, 10}	{0.3, 10}	{0.4, 10}	{0.5, 9}	{0.6, 9}	{0.7, 9}	{0.8, 10}	{0.9, 10}	{1, 10}	{1.1, 10}	{1.2, 10}	{1.3, 10}	{1.4, 10}	{1.5, 10}	{1.6, 10}	{1.7, 11}	{1.8, 11}	{1.9, 11}	{2, 11}	{2.1, 11}	{2.2, 11}	{2.3, 11}	{2.4, 11}	{2.5, 11}	{2.6, 10}	{2.7, 10}	{2.8, 9}	{2.9, 9}	{3, 9}	{3.1, 9}	{3.2, 9}	{3.3, 10}	{3.4, 10}	{3.5, 10}	{3.6, 10}	{3.7, 10}	{3.8, 10}	{3.9, 9}	{4, 9}	{4.1, 9}	{4.2, 9}	{4.3, 9}	{4.4, 9}	{4.5, 9}	{4.6, 8}	{4.7, 9}	{4.8, 9}	{4.9, 9}	{5, 9}	{5.1, 7}	{5.2, 7}	{5.3, 7}	{5.4, 7}	{5.5, 7}	{5.6, 7}	{5.7, 8}	{5.8, 8}	{5.9, 8}	{6, 8}	{6.1, 8}	{6.2, 8}	{6.3, 8}	{6.4, 8}	{6.5, 8}	{6.6, 8}	{6.7, 8}	{6.8, 8}	{6.9, 8}	{7, 8}	{7.1, 7}	{7.2, 7}	{7.3, 6}	{7.4, 6}	{7.5, 6}	{7.6, 6}	{7.7, 6}	{7.8, 6}	{7.9, 5}	{8, 5}	{8.1, 4}	{8.2, 4}	{8.3, 4}	{8.4, 4}	{8.5, 4}	{8.6, 4}	{8.7, 4}	{8.8, 4}	{8.9, 4}	{9, 4}	{9.1, 4}	{9.2, 4}	{9.3, 4}	{9.4, 4}	{9.5, 4}	{9.6, 4}	{9.7, 4}	{9.8, 4}	{9.9, 4}	{10, 4}	{}	{0, 10}	{0.1, 10}	{0.2, 10}	{0.3, 11}	{0.4, 11}	{0.5, 11}	{0.6, 10}	{0.7, 11}	{0.8, 11}	{0.9, 11}	{1, 11}	{1.1, 10}	{1.2, 10}	{1.3, 10}	{1.4, 10}	{1.5, 10}	{1.6, 11}	{1.7, 11}	{1.8, 11}	{1.9, 11}	{2, 11}	{2.1, 11}	{2.2, 11}	{2.3, 11}	{2.4, 10}	{2.5, 9}	{2.6, 9}	{2.7, 9}	{2.8, 9}	{2.9, 8}	{3, 9}	{3.1, 9}	{3.2, 9}	{3.3, 10}	{3.4, 9}	{3.5, 9}	{3.6, 9}	{3.7, 9}	{3.8, 9}	{3.9, 9}	{4, 9}	{4.1, 9}	{4.2, 9}	{4.3, 9}	{4.4, 9}	{4.5, 9}	{4.6, 9}	{4.7, 9}	{4.8, 10}	{4.9, 10}	{5, 10}	{5.1, 11}	{5.2, 11}	{5.3, 11}	{5.4, 11}	{5.5, 11}	{5.6, 11}	{5.7, 11}	{5.8, 12}	{5.9, 12}	{6, 12}	{6.1, 11}	{6.2, 11}	{6.3, 11}	{6.4, 11}	{6.5, 11}	{6.6, 10}	{6.7, 10}	{6.8, 10}	{6.9, 10}	{7, 10}	{7.1, 10}	{7.2, 9}	{7.3, 9}	{7.4, 9}	{7.5, 8}	{7.6, 8}	{7.7, 8}	{7.8, 8}	{7.9, 8}	{8, 8}	{8.1, 10}	{8.2, 10}	{8.3, 10}	{8.4, 10}	{8.5, 10}	{8.6, 11}	{8.7, 11}	{8.8, 11}	{8.9, 11}	{9, 11}	{9.1, 11}	{9.2, 11}	{9.3, 11}	{9.4, 11}	{9.5, 11}	{9.6, 11}	{9.7, 11}	{9.8, 10}	{9.9, 10}	{10, 10}	{}	{0, 10}	{0.1, 11}	{0.2, 11}	{0.3, 11}	{0.4, 10}	{0.5, 10}	{0.6, 10}	{0.7, 10}	{0.8, 9}	{0.9, 9}	{1, 9}	{1.1, 10}	{1.2, 10}	{1.3, 10}	{1.4, 10}	{1.5, 10}	{1.6, 10}	{1.7, 11}	{1.8, 11}	{1.9, 11}	{2, 11}	{2.1, 10}	{2.2, 10}	{2.3, 10}	{2.4, 10}	{2.5, 10}	{2.6, 9}	{2.7, 9}	{2.8, 9}	{2.9, 9}	{3, 9}	{3.1, 9}	{3.2, 10}	{3.3, 10}	{3.4, 10}	{3.5, 10}	{3.6, 9}	{3.7, 9}	{3.8, 9}	{3.9, 9}	{4, 9}	{4.1, 9}	{4.2, 9}	{4.3, 9}	{4.4, 9}	{4.5, 9}	{4.6, 8}	{4.7, 8}	{4.8, 8}	{4.9, 8}	{5, 8}	{5.1, 7}	{5.2, 7}	{5.3, 7}	{5.4, 7}	{5.5, 8}	{5.6, 8}	{5.7, 8}	{5.8, 8}	{5.9, 8}	{6, 8}	{6.1, 8}	{6.2, 8}	{6.3, 9}	{6.4, 9}	{6.5, 9}	{6.6, 9}	{6.7, 9}	{6.8, 9}	{6.9, 10}	{7, 10}	{7.1, 10}	{7.2, 10}	{7.3, 10}	{7.4, 10}	{7.5, 10}	{7.6, 10}	{7.7, 10}	{7.8, 11}	{7.9, 11}	{8, 11}	{8.1, 11}	{8.2, 12}	{8.3, 12}	{8.4, 12}	{8.5, 12}	{8.6, 12}	{8.7, 13}	{8.8, 13}	{8.9, 13}	{9, 13}	{9.1, 13}	{9.2, 13}	{9.3, 13}	{9.4, 13}	{9.5, 13}	{9.6, 13}	{9.7, 13}	{9.8, 13}	{9.9, 13}	{10, 12}	{}	{0, 10}	{0.1, 10}	{0.2, 10}	{0.3, 10}	{0.4, 10}	{0.5, 10}	{0.6, 9}	{0.7, 10}	{0.8, 11}	{0.9, 11}	{1, 11}	{1.1, 11}	{1.2, 11}	{1.3, 11}	{1.4, 11}	{1.5, 10}	{1.6, 10}	{1.7, 10}	{1.8, 10}	{1.9, 10}	{2, 11}	{2.1, 11}	{2.2, 11}	{2.3, 11}	{2.4, 11}	{2.5, 11}	{2.6, 11}	{2.7, 11}	{2.8, 11}	{2.9, 11}	{3, 12}	{3.1, 13}	{3.2, 13}	{3.3, 12}	{3.4, 11}	{3.5, 11}	{3.6, 11}	{3.7, 11}	{3.8, 11}	{3.9, 11}	{4, 10}	{4.1, 11}	{4.2, 11}	{4.3, 11}	{4.4, 11}	{4.5, 11}	{4.6, 10}	{4.7, 10}	{4.8, 10}	{4.9, 10}	{5, 10}	{5.1, 10}	{5.2, 10}	{5.3, 10}	{5.4, 10}	{5.5, 10}	{5.6, 10}	{5.7, 10}	{5.8, 10}	{5.9, 10}	{6, 10}	{6.1, 10}	{6.2, 10}	{6.3, 11}	{6.4, 11}	{6.5, 11}	{6.6, 11}	{6.7, 11}	{6.8, 11}	{6.9, 11}	{7, 11}	{7.1, 11}	{7.2, 11}	{7.3, 11}	{7.4, 11}	{7.5, 11}	{7.6, 11}	{7.7, 11}	{7.8, 10}	{7.9, 10}	{8, 10}	{8.1, 11}	{8.2, 11}	{8.3, 11}	{8.4, 11}	{8.5, 11}	{8.6, 11}	{8.7, 11}	{8.8, 11}	{8.9, 11}	{9, 11}	{9.1, 11}	{9.2, 11}	{9.3, 11}	{9.4, 11}	{9.5, 10}	{9.6, 9}	{9.7, 9}	{9.8, 9}	{9.9, 9}	{10, 10}	{}	{0, 10}	{0.1, 10}	{0.2, 10}	{0.3, 10}	{0.4, 10}	{0.5, 10}	{0.6, 10}	{0.7, 10}	{0.8, 10}	{0.9, 10}	{1, 10}	{1.1, 10}	{1.2, 10}	{1.3, 10}	{1.4, 10}	{1.5, 9}	{1.6, 9}	{1.7, 9}	{1.8, 9}	{1.9, 9}	{2, 9}	{2.1, 9}	{2.2, 9}	{2.3, 9}	{2.4, 9}	{2.5, 9}	{2.6, 9}	{2.7, 9}	{2.8, 8}	{2.9, 8}	{3, 8}	{3.1, 8}	{3.2, 9}	{3.3, 9}	{3.4, 9}	{3.5, 9}	{3.6, 9}	{3.7, 9}	{3.8, 9}	{3.9, 9}	{4, 9}	{4.1, 9}	{4.2, 9}	{4.3, 11}	{4.4, 11}	{4.5, 11}	{4.6, 10}	{4.7, 10}	{4.8, 10}	{4.9, 10}	{5, 10}	{5.1, 10}	{5.2, 10}	{5.3, 10}	{5.4, 10}	{5.5, 10}	{5.6, 10}	{5.7, 10}	{5.8, 10}	{5.9, 10}	{6, 10}	{6.1, 10}	{6.2, 10}	{6.3, 10}	{6.4, 9}	{6.5, 9}	{6.6, 9}	{6.7, 9}	{6.8, 9}	{6.9, 9}	{7, 9}	{7.1, 9}	{7.2, 9}	{7.3, 9}	{7.4, 9}	{7.5, 8}	{7.6, 8}	{7.7, 8}	{7.8, 8}	{7.9, 8}	{8, 8}	{8.1, 8}	{8.2, 7}	{8.3, 7}	{8.4, 7}	{8.5, 7}	{8.6, 7}	{8.7, 7}	{8.8, 7}	{8.9, 7}	{9, 7}	{9.1, 7}	{9.2, 7}	{9.3, 7}	{9.4, 6}	{9.5, 6}	{9.6, 6}	{9.7, 6}	{9.8, 6}	{9.9, 6}	{10, 7}	{}	{0, 10}	{0.1, 10}	{0.2, 10}	{0.3, 10}	{0.4, 10}	{0.5, 10}	{0.6, 10}	{0.7, 10}	{0.8, 10}	{0.9, 10}	{1, 10}	{1.1, 10}	{1.2, 10}	{1.3, 10}	{1.4, 10}	{1.5, 11}	{1.6, 11}	{1.7, 11}	{1.8, 11}	{1.9, 11}	{2, 11}	{2.1, 11}	{2.2, 11}	{2.3, 11}	{2.4, 11}	{2.5, 11}	{2.6, 11}	{2.7, 11}	{2.8, 11}	{2.9, 11}	{3, 12}	{3.1, 12}	{3.2, 12}	{3.3, 12}	{3.4, 12}	{3.5, 12}	{3.6, 12}	{3.7, 12}	{3.8, 12}	{3.9, 12}	{4, 12}	{4.1, 12}	{4.2, 12}	{4.3, 12}	{4.4, 12}	{4.5, 11}	{4.6, 12}	{4.7, 12}	{4.8, 12}	{4.9, 12}	{5, 12}	{5.1, 11}	{5.2, 11}	{5.3, 12}	{5.4, 12}	{5.5, 13}	{5.6, 13}	{5.7, 12}	{5.8, 11}	{5.9, 12}	{6, 12}	{6.1, 12}	{6.2, 12}	{6.3, 12}	{6.4, 12}	{6.5, 11}	{6.6, 11}	{6.7, 11}	{6.8, 11}	{6.9, 11}	{7, 11}	{7.1, 10}	{7.2, 10}	{7.3, 10}	{7.4, 10}	{7.5, 10}	{7.6, 10}	{7.7, 10}	{7.8, 10}	{7.9, 10}	{8, 10}	{8.1, 10}	{8.2, 10}	{8.3, 10}	{8.4, 10}	{8.5, 11}	{8.6, 11}	{8.7, 11}	{8.8, 11}	{8.9, 11}	{9, 11}	{9.1, 11}	{9.2, 11}	{9.3, 10}	{9.4, 10}	{9.5, 10}	{9.6, 10}	{9.7, 10}	{9.8, 10}	{9.9, 10}	{10, 9}	{}	{0, 10}	{0.1, 10}	{0.2, 10}	{0.3, 10}	{0.4, 10}	{0.5, 10}	{0.6, 9}	{0.7, 7}	{0.8, 7}	{0.9, 7}	{1, 7}	{1.1, 7}	{1.2, 8}	{1.3, 8}	{1.4, 8}	{1.5, 8}	{1.6, 6}	{1.7, 6}	{1.8, 6}	{1.9, 6}	{2, 6}	{2.1, 6}	{2.2, 6}	{2.3, 6}	{2.4, 6}	{2.5, 6}	{2.6, 6}	{2.7, 7}	{2.8, 6}	{2.9, 7}	{3, 6}	{3.1, 7}	{3.2, 7}	{3.3, 8}	{3.4, 8}	{3.5, 8}	{3.6, 8}	{3.7, 8}	{3.8, 9}	{3.9, 9}	{4, 9}	{4.1, 9}	{4.2, 9}	{4.3, 10}	{4.4, 10}	{4.5, 10}	{4.6, 9}	{4.7, 11}	{4.8, 11}	{4.9, 11}	{5, 10}	{5.1, 11}	{5.2, 12}	{5.3, 12}	{5.4, 13}	{5.5, 13}	{5.6, 13}	{5.7, 13}	{5.8, 13}	{5.9, 13}	{6, 13}	{6.1, 13}	{6.2, 13}	{6.3, 11}	{6.4, 12}	{6.5, 12}	{6.6, 12}	{6.7, 12}	{6.8, 12}	{6.9, 12}	{7, 12}	{7.1, 12}	{7.2, 12}	{7.3, 12}	{7.4, 12}	{7.5, 12}	{7.6, 12}	{7.7, 11}	{7.8, 11}	{7.9, 11}	{8, 11}	{8.1, 11}	{8.2, 11}	{8.3, 11}	{8.4, 11}	{8.5, 11}	{8.6, 11}	{8.7, 11}	{8.8, 11}	{8.9, 11}	{9, 11}	{9.1, 11}	{9.2, 11}	{9.3, 11}	{9.4, 11}	{9.5, 11}	{9.6, 11}	{9.7, 11}	{9.8, 11}	{9.9, 11}	{10, 10}	{}	{0, 10}	{0.1, 10}	{0.2, 10}	{0.3, 11}	{0.4, 11}	{0.5, 11}	{0.6, 11}	{0.7, 11}	{0.8, 11}	{0.9, 12}	{1, 12}	{1.1, 12}	{1.2, 14}	{1.3, 14}	{1.4, 14}	{1.5, 14}	{1.6, 14}	{1.7, 14}	{1.8, 13}	{1.9, 13}	{2, 13}	{2.1, 13}	{2.2, 11}	{2.3, 11}	{2.4, 11}	{2.5, 11}	{2.6, 11}	{2.7, 11}	{2.8, 11}	{2.9, 10}	{3, 10}	{3.1, 10}	{3.2, 10}	{3.3, 10}	{3.4, 10}	{3.5, 10}	{3.6, 10}	{3.7, 11}	{3.8, 10}	{3.9, 9}	{4, 9}	{4.1, 9}	{4.2, 9}	{4.3, 10}	{4.4, 10}	{4.5, 9}	{4.6, 9}	{4.7, 9}	{4.8, 9}	{4.9, 9}	{5, 9}	{5.1, 9}	{5.2, 8}	{5.3, 8}	{5.4, 8}	{5.5, 8}	{5.6, 8}	{5.7, 8}	{5.8, 8}	{5.9, 10}	{6, 10}	{6.1, 11}	{6.2, 11}	{6.3, 11}	{6.4, 11}	{6.5, 11}	{6.6, 11}	{6.7, 12}	{6.8, 11}	{6.9, 11}	{7, 11}	{7.1, 10}	{7.2, 10}	{7.3, 10}	{7.4, 10}	{7.5, 11}	{7.6, 11}	{7.7, 10}	{7.8, 10}	{7.9, 10}	{8, 10}	{8.1, 10}	{8.2, 10}	{8.3, 9}	{8.4, 9}	{8.5, 9}	{8.6, 9}	{8.7, 9}	{8.8, 10}	{8.9, 9}	{9, 9}	{9.1, 9}	{9.2, 9}	{9.3, 9}	{9.4, 8}	{9.5, 8}	{9.6, 9}	{9.7, 9}	{9.8, 9}	{9.9, 9}	{10, 9}	{}	{0, 10}	{0.1, 10}	{0.2, 10}	{0.3, 10}	{0.4, 10}	{0.5, 10}	{0.6, 9}	{0.7, 9}	{0.8, 9}	{0.9, 9}	{1, 9}	{1.1, 9}	{1.2, 9}	{1.3, 9}	{1.4, 9}	{1.5, 9}	{1.6, 9}	{1.7, 9}	{1.8, 9}	{1.9, 9}	{2, 9}	{2.1, 9}	{2.2, 10}	{2.3, 10}	{2.4, 11}	{2.5, 11}	{2.6, 10}	{2.7, 9}	{2.8, 9}	{2.9, 9}	{3, 9}	{3.1, 9}	{3.2, 9}	{3.3, 9}	{3.4, 8}	{3.5, 8}	{3.6, 8}	{3.7, 8}	{3.8, 8}	{3.9, 8}	{4, 8}	{4.1, 7}	{4.2, 7}	{4.3, 6}	{4.4, 6}	{4.5, 6}	{4.6, 6}	{4.7, 6}	{4.8, 6}	{4.9, 6}	{5, 6}	{5.1, 6}	{5.2, 6}	{5.3, 6}	{5.4, 7}	{5.5, 6}	{5.6, 6}	{5.7, 6}	{5.8, 6}	{5.9, 6}	{6, 5}	{6.1, 5}	{6.2, 5}	{6.3, 5}	{6.4, 6}	{6.5, 6}	{6.6, 6}	{6.7, 6}	{6.8, 6}	{6.9, 6}	{7, 6}	{7.1, 6}	{7.2, 6}	{7.3, 6}	{7.4, 6}	{7.5, 6}	{7.6, 6}	{7.7, 6}	{7.8, 6}	{7.9, 7}	{8, 7}	{8.1, 7}	{8.2, 7}	{8.3, 7}	{8.4, 7}	{8.5, 7}	{8.6, 7}	{8.7, 7}	{8.8, 8}	{8.9, 8}	{9, 8}	{9.1, 8}	{9.2, 8}	{9.3, 8}	{9.4, 8}	{9.5, 8}	{9.6, 8}	{9.7, 8}	{9.8, 7}	{9.9, 8}	{10, 8}	{}	{0, 10}	{0.1, 10}	{0.2, 10}	{0.3, 10}	{0.4, 10}	{0.5, 9}	{0.6, 9}	{0.7, 8}	{0.8, 8}	{0.9, 9}	{1, 11}	{1.1, 12}	{1.2, 12}	{1.3, 12}	{1.4, 12}	{1.5, 12}	{1.6, 12}	{1.7, 13}	{1.8, 13}	{1.9, 13}	{2, 13}	{2.1, 14}	{2.2, 14}	{2.3, 14}	{2.4, 14}	{2.5, 14}	{2.6, 14}	{2.7, 14}	{2.8, 14}	{2.9, 14}	{3, 14}	{3.1, 14}	{3.2, 14}	{3.3, 14}	{3.4, 14}	{3.5, 14}	{3.6, 14}	{3.7, 14}	{3.8, 15}	{3.9, 14}	{4, 14}	{4.1, 14}	{4.2, 14}	{4.3, 14}	{4.4, 14}	{4.5, 14}	{4.6, 15}	{4.7, 15}	{4.8, 15}	{4.9, 16}	{5, 16}	{5.1, 15}	{5.2, 15}	{5.3, 15}	{5.4, 15}	{5.5, 15}	{5.6, 15}	{5.7, 15}	{5.8, 15}	{5.9, 15}	{6, 15}	{6.1, 15}	{6.2, 15}	{6.3, 15}	{6.4, 16}	{6.5, 16}	{6.6, 16}	{6.7, 16}	{6.8, 16}	{6.9, 16}	{7, 16}	{7.1, 16}	{7.2, 16}	{7.3, 16}	{7.4, 16}	{7.5, 16}	{7.6, 16}	{7.7, 16}	{7.8, 16}	{7.9, 14}	{8, 13}	{8.1, 13}	{8.2, 13}	{8.3, 14}	{8.4, 14}	{8.5, 14}	{8.6, 14}	{8.7, 14}	{8.8, 14}	{8.9, 15}	{9, 16}	{9.1, 16}	{9.2, 16}	{9.3, 15}	{9.4, 14}	{9.5, 14}	{9.6, 14}	{9.7, 14}	{9.8, 14}	{9.9, 14}	{10, 14}	{}	{0, 10}	{0.1, 10}	{0.2, 10}	{0.3, 11}	{0.4, 11}	{0.5, 11}	{0.6, 11}	{0.7, 10}	{0.8, 10}	{0.9, 10}	{1, 10}	{1.1, 9}	{1.2, 9}	{1.3, 9}	{1.4, 9}	{1.5, 9}	{1.6, 10}	{1.7, 11}	{1.8, 11}	{1.9, 11}	{2, 11}	{2.1, 11}	{2.2, 11}	{2.3, 11}	{2.4, 11}	{2.5, 12}	{2.6, 11}	{2.7, 10}	{2.8, 11}	{2.9, 11}	{3, 11}	{3.1, 11}	{3.2, 11}	{3.3, 11}	{3.4, 11}	{3.5, 11}	{3.6, 11}	{3.7, 10}	{3.8, 10}	{3.9, 10}	{4, 10}	{4.1, 10}	{4.2, 10}	{4.3, 10}	{4.4, 10}	{4.5, 9}	{4.6, 9}	{4.7, 10}	{4.8, 10}	{4.9, 10}	{5, 10}	{5.1, 10}	{5.2, 10}	{5.3, 10}	{5.4, 10}	{5.5, 10}	{5.6, 9}	{5.7, 9}	{5.8, 9}	{5.9, 9}	{6, 9}	{6.1, 8}	{6.2, 8}	{6.3, 8}	{6.4, 8}	{6.5, 8}	{6.6, 8}	{6.7, 8}	{6.8, 8}	{6.9, 8}	{7, 8}	{7.1, 8}	{7.2, 8}	{7.3, 8}	{7.4, 8}	{7.5, 8}	{7.6, 8}	{7.7, 8}	{7.8, 8}	{7.9, 8}	{8, 6}	{8.1, 6}	{8.2, 6}	{8.3, 6}	{8.4, 6}	{8.5, 6}	{8.6, 6}	{8.7, 6}	{8.8, 7}	{8.9, 7}	{9, 7}	{9.1, 6}	{9.2, 7}	{9.3, 7}	{9.4, 7}	{9.5, 6}	{9.6, 6}	{9.7, 6}	{9.8, 6}	{9.9, 6}	{10, 6}	{}	{0, 10}	{0.1, 10}	{0.2, 10}	{0.3, 10}	{0.4, 10}	{0.5, 10}	{0.6, 10}	{0.7, 9}	{0.8, 10}	{0.9, 10}	{1, 11}	{1.1, 11}	{1.2, 11}	{1.3, 11}	{1.4, 11}	{1.5, 11}	{1.6, 11}	{1.7, 11}	{1.8, 11}	{1.9, 11}	{2, 11}	{2.1, 11}	{2.2, 11}	{2.3, 11}	{2.4, 11}	{2.5, 11}	{2.6, 11}	{2.7, 11}	{2.8, 11}	{2.9, 11}	{3, 11}	{3.1, 11}	{3.2, 11}	{3.3, 11}	{3.4, 11}	{3.5, 11}	{3.6, 11}	{3.7, 11}	{3.8, 11}	{3.9, 11}	{4, 11}	{4.1, 11}	{4.2, 11}	{4.3, 11}	{4.4, 11}	{4.5, 12}	{4.6, 12}	{4.7, 11}	{4.8, 11}	{4.9, 11}	{5, 11}	{5.1, 11}	{5.2, 11}	{5.3, 11}	{5.4, 10}	{5.5, 11}	{5.6, 11}	{5.7, 12}	{5.8, 12}	{5.9, 12}	{6, 13}	{6.1, 13}	{6.2, 13}	{6.3, 13}	{6.4, 13}	{6.5, 12}	{6.6, 12}	{6.7, 12}	{6.8, 12}	{6.9, 12}	{7, 12}	{7.1, 12}	{7.2, 12}	{7.3, 12}	{7.4, 12}	{7.5, 12}	{7.6, 11}	{7.7, 11}	{7.8, 10}	{7.9, 10}	{8, 11}	{8.1, 11}	{8.2, 12}	{8.3, 12}	{8.4, 12}	{8.5, 12}	{8.6, 12}	{8.7, 13}	{8.8, 12}	{8.9, 12}	{9, 12}	{9.1, 13}	{9.2, 13}	{9.3, 13}	{9.4, 13}	{9.5, 12}	{9.6, 11}	{9.7, 11}	{9.8, 11}	{9.9, 11}	{10, 11}	{}	{0, 10}	{0.1, 10}	{0.2, 10}	{0.3, 10}	{0.4, 10}	{0.5, 10}	{0.6, 10}	{0.7, 10}	{0.8, 10}	{0.9, 9}	{1, 9}	{1.1, 10}	{1.2, 10}	{1.3, 10}	{1.4, 10}	{1.5, 10}	{1.6, 10}	{1.7, 11}	{1.8, 11}	{1.9, 11}	{2, 11}	{2.1, 11}	{2.2, 11}	{2.3, 12}	{2.4, 12}	{2.5, 12}	{2.6, 12}	{2.7, 12}	{2.8, 12}	{2.9, 12}	{3, 13}	{3.1, 13}	{3.2, 13}	{3.3, 13}	{3.4, 14}	{3.5, 14}	{3.6, 14}	{3.7, 14}	{3.8, 14}	{3.9, 14}	{4, 13}	{4.1, 13}	{4.2, 14}	{4.3, 14}	{4.4, 14}	{4.5, 13}	{4.6, 13}	{4.7, 13}	{4.8, 13}	{4.9, 12}	{5, 11}	{5.1, 11}	{5.2, 11}	{5.3, 11}	{5.4, 11}	{5.5, 11}	{5.6, 11}	{5.7, 11}	{5.8, 10}	{5.9, 9}	{6, 9}	{6.1, 9}	{6.2, 9}	{6.3, 9}	{6.4, 9}	{6.5, 9}	{6.6, 9}	{6.7, 9}	{6.8, 9}	{6.9, 9}	{7, 9}	{7.1, 9}	{7.2, 9}	{7.3, 9}	{7.4, 9}	{7.5, 9}	{7.6, 9}	{7.7, 9}	{7.8, 9}	{7.9, 9}	{8, 9}	{8.1, 9}	{8.2, 9}	{8.3, 9}	{8.4, 9}	{8.5, 9}	{8.6, 9}	{8.7, 9}	{8.8, 9}	{8.9, 9}	{9, 9}	{9.1, 9}	{9.2, 9}	{9.3, 9}	{9.4, 8}	{9.5, 8}	{9.6, 8}	{9.7, 9}	{9.8, 9}	{9.9, 9}	{10, 9}	{}	{0, 10}	{0.1, 11}	{0.2, 11}	{0.3, 11}	{0.4, 11}	{0.5, 11}	{0.6, 11}	{0.7, 11}	{0.8, 11}	{0.9, 11}	{1, 11}	{1.1, 10}	{1.2, 10}	{1.3, 10}	{1.4, 10}	{1.5, 9}	{1.6, 10}	{1.7, 10}	{1.8, 11}	{1.9, 11}	{2, 11}	{2.1, 11}	{2.2, 12}	{2.3, 13}	{2.4, 13}	{2.5, 13}	{2.6, 12}	{2.7, 12}	{2.8, 12}	{2.9, 11}	{3, 11}	{3.1, 11}	{3.2, 11}	{3.3, 11}	{3.4, 11}	{3.5, 11}	{3.6, 11}	{3.7, 11}	{3.8, 11}	{3.9, 11}	{4, 11}	{4.1, 11}	{4.2, 11}	{4.3, 11}	{4.4, 11}	{4.5, 11}	{4.6, 11}	{4.7, 10}	{4.8, 9}	{4.9, 9}	{5, 9}	{5.1, 9}	{5.2, 9}	{5.3, 10}	{5.4, 10}	{5.5, 11}	{5.6, 11}	{5.7, 11}	{5.8, 11}	{5.9, 12}	{6, 12}	{6.1, 12}	{6.2, 12}	{6.3, 12}	{6.4, 12}	{6.5, 12}	{6.6, 12}	{6.7, 11}	{6.8, 11}	{6.9, 11}	{7, 11}	{7.1, 11}	{7.2, 11}	{7.3, 11}	{7.4, 11}	{7.5, 11}	{7.6, 11}	{7.7, 11}	{7.8, 12}	{7.9, 12}	{8, 12}	{8.1, 12}	{8.2, 11}	{8.3, 11}	{8.4, 11}	{8.5, 11}	{8.6, 11}	{8.7, 11}	{8.8, 11}	{8.9, 11}	{9, 11}	{9.1, 11}	{9.2, 10}	{9.3, 10}	{9.4, 10}	{9.5, 10}	{9.6, 10}	{9.7, 10}	{9.8, 9}	{9.9, 10}	{10, 10}	{}	{0, 10}	{0.1, 10}	{0.2, 10}	{0.3, 9}	{0.4, 8}	{0.5, 8}	{0.6, 8}	{0.7, 8}	{0.8, 8}	{0.9, 8}	{1, 8}	{1.1, 8}	{1.2, 8}	{1.3, 8}	{1.4, 8}	{1.5, 9}	{1.6, 9}	{1.7, 9}	{1.8, 9}	{1.9, 9}	{2, 9}	{2.1, 9}	{2.2, 10}	{2.3, 10}	{2.4, 10}	{2.5, 10}	{2.6, 10}	{2.7, 10}	{2.8, 10}	{2.9, 9}	{3, 9}	{3.1, 9}	{3.2, 9}	{3.3, 9}	{3.4, 9}	{3.5, 9}	{3.6, 8}	{3.7, 8}	{3.8, 7}	{3.9, 6}	{4, 6}	{4.1, 6}	{4.2, 6}	{4.3, 7}	{4.4, 6}	{4.5, 6}	{4.6, 6}	{4.7, 6}	{4.8, 6}	{4.9, 6}	{5, 6}	{5.1, 6}	{5.2, 7}	{5.3, 7}	{5.4, 7}	{5.5, 7}	{5.6, 7}	{5.7, 7}	{5.8, 7}	{5.9, 7}	{6, 7}	{6.1, 7}	{6.2, 7}	{6.3, 7}	{6.4, 7}	{6.5, 8}	{6.6, 8}	{6.7, 8}	{6.8, 8}	{6.9, 8}	{7, 8}	{7.1, 7}	{7.2, 7}	{7.3, 7}	{7.4, 7}	{7.5, 6}	{7.6, 6}	{7.7, 6}	{7.8, 6}	{7.9, 6}	{8, 6}	{8.1, 6}	{8.2, 6}	{8.3, 6}	{8.4, 6}	{8.5, 6}	{8.6, 5}	{8.7, 5}	{8.8, 5}	{8.9, 5}	{9, 5}	{9.1, 5}	{9.2, 5}	{9.3, 5}	{9.4, 5}	{9.5, 6}	{9.6, 6}	{9.7, 6}	{9.8, 6}	{9.9, 7}	{10, 7}	{}	{0, 10}	{0.1, 10}	{0.2, 10}	{0.3, 10}	{0.4, 10}	{0.5, 10}	{0.6, 10}	{0.7, 10}	{0.8, 10}	{0.9, 10}	{1, 10}	{1.1, 10}	{1.2, 10}	{1.3, 10}	{1.4, 10}	{1.5, 10}	{1.6, 10}	{1.7, 10}	{1.8, 10}	{1.9, 10}	{2, 10}	{2.1, 10}	{2.2, 10}	{2.3, 10}	{2.4, 10}	{2.5, 9}	{2.6, 9}	{2.7, 9}	{2.8, 9}	{2.9, 9}	{3, 9}	{3.1, 9}	{3.2, 9}	{3.3, 9}	{3.4, 9}	{3.5, 8}	{3.6, 8}	{3.7, 8}	{3.8, 8}	{3.9, 8}	{4, 8}	{4.1, 8}	{4.2, 8}	{4.3, 8}	{4.4, 8}	{4.5, 9}	{4.6, 9}	{4.7, 10}	{4.8, 10}	{4.9, 10}	{5, 10}	{5.1, 10}	{5.2, 10}	{5.3, 11}	{5.4, 11}	{5.5, 11}	{5.6, 11}	{5.7, 11}	{5.8, 11}	{5.9, 12}	{6, 12}	{6.1, 12}	{6.2, 13}	{6.3, 14}	{6.4, 13}	{6.5, 14}	{6.6, 14}	{6.7, 14}	{6.8, 14}	{6.9, 14}	{7, 14}	{7.1, 14}	{7.2, 14}	{7.3, 15}	{7.4, 15}	{7.5, 15}	{7.6, 15}	{7.7, 16}	{7.8, 16}	{7.9, 15}	{8, 15}	{8.1, 15}	{8.2, 15}	{8.3, 15}	{8.4, 15}	{8.5, 15}	{8.6, 15}	{8.7, 15}	{8.8, 14}	{8.9, 13}	{9, 13}	{9.1, 13}	{9.2, 13}	{9.3, 13}	{9.4, 14}	{9.5, 13}	{9.6, 13}	{9.7, 13}	{9.8, 11}	{9.9, 11}	{10, 11}	{}	{0, 10}	{0.1, 10}	{0.2, 10}	{0.3, 10}	{0.4, 10}	{0.5, 9}	{0.6, 9}	{0.7, 9}	{0.8, 9}	{0.9, 9}	{1, 9}	{1.1, 10}	{1.2, 9}	{1.3, 9}	{1.4, 9}	{1.5, 9}	{1.6, 9}	{1.7, 9}	{1.8, 9}	{1.9, 9}	{2, 9}	{2.1, 9}	{2.2, 9}	{2.3, 9}	{2.4, 10}	{2.5, 10}	{2.6, 10}	{2.7, 9}	{2.8, 9}	{2.9, 10}	{3, 10}	{3.1, 10}	{3.2, 10}	{3.3, 10}	{3.4, 10}	{3.5, 11}	{3.6, 11}	{3.7, 11}	{3.8, 11}	{3.9, 10}	{4, 10}	{4.1, 11}	{4.2, 12}	{4.3, 13}	{4.4, 13}	{4.5, 13}	{4.6, 13}	{4.7, 13}	{4.8, 13}	{4.9, 13}	{5, 13}	{5.1, 13}	{5.2, 13}	{5.3, 13}	{5.4, 13}	{5.5, 13}	{5.6, 13}	{5.7, 13}	{5.8, 13}	{5.9, 12}	{6, 13}	{6.1, 12}	{6.2, 11}	{6.3, 11}	{6.4, 11}	{6.5, 11}	{6.6, 12}	{6.7, 12}	{6.8, 12}	{6.9, 12}	{7, 12}	{7.1, 11}	{7.2, 11}	{7.3, 11}	{7.4, 9}	{7.5, 9}	{7.6, 8}	{7.7, 8}	{7.8, 8}	{7.9, 8}	{8, 8}	{8.1, 7}	{8.2, 7}	{8.3, 7}	{8.4, 7}	{8.5, 8}	{8.6, 8}	{8.7, 8}	{8.8, 8}	{8.9, 8}	{9, 8}	{9.1, 9}	{9.2, 8}	{9.3, 8}	{9.4, 8}	{9.5, 8}	{9.6, 8}	{9.7, 8}	{9.8, 8}	{9.9, 8}	{10, 8}	{}	{0, 10}	{0.1, 9}	{0.2, 9}	{0.3, 9}	{0.4, 9}	{0.5, 9}	{0.6, 9}	{0.7, 9}	{0.8, 9}	{0.9, 9}	{1, 9}	{1.1, 9}	{1.2, 9}	{1.3, 9}	{1.4, 9}	{1.5, 9}	{1.6, 9}	{1.7, 9}	{1.8, 9}	{1.9, 8}	{2, 8}	{2.1, 8}	{2.2, 8}	{2.3, 7}	{2.4, 7}	{2.5, 7}	{2.6, 7}	{2.7, 7}	{2.8, 8}	{2.9, 8}	{3, 8}	{3.1, 8}	{3.2, 8}	{3.3, 8}	{3.4, 8}	{3.5, 8}	{3.6, 8}	{3.7, 8}	{3.8, 8}	{3.9, 8}	{4, 7}	{4.1, 7}	{4.2, 7}	{4.3, 8}	{4.4, 8}	{4.5, 8}	{4.6, 8}	{4.7, 7}	{4.8, 7}	{4.9, 6}	{5, 6}	{5.1, 6}	{5.2, 6}	{5.3, 6}	{5.4, 6}	{5.5, 6}	{5.6, 6}	{5.7, 6}	{5.8, 6}	{5.9, 6}	{6, 6}	{6.1, 6}	{6.2, 6}	{6.3, 6}	{6.4, 6}	{6.5, 7}	{6.6, 6}	{6.7, 6}	{6.8, 6}	{6.9, 6}	{7, 6}	{7.1, 6}	{7.2, 6}	{7.3, 6}	{7.4, 6}	{7.5, 6}	{7.6, 6}	{7.7, 6}	{7.8, 6}	{7.9, 6}	{8, 6}	{8.1, 6}	{8.2, 6}	{8.3, 6}	{8.4, 6}	{8.5, 7}	{8.6, 8}	{8.7, 8}	{8.8, 8}	{8.9, 8}	{9, 8}	{9.1, 9}	{9.2, 9}	{9.3, 9}	{9.4, 13}	{9.5, 12}	{9.6, 12}	{9.7, 12}	{9.8, 12}	{9.9, 12}	{10, 12}	{}	{0, 10}	{0.1, 10}	{0.2, 10}	{0.3, 10}	{0.4, 10}	{0.5, 10}	{0.6, 10}	{0.7, 11}	{0.8, 11}	{0.9, 11}	{1, 11}	{1.1, 12}	{1.2, 12}	{1.3, 12}	{1.4, 12}	{1.5, 12}	{1.6, 12}	{1.7, 12}	{1.8, 12}	{1.9, 12}	{2, 12}	{2.1, 12}	{2.2, 12}	{2.3, 12}	{2.4, 12}	{2.5, 12}	{2.6, 12}	{2.7, 12}	{2.8, 12}	{2.9, 12}	{3, 11}	{3.1, 11}	{3.2, 11}	{3.3, 11}	{3.4, 11}	{3.5, 11}	{3.6, 10}	{3.7, 10}	{3.8, 10}	{3.9, 10}	{4, 10}	{4.1, 10}	{4.2, 10}	{4.3, 10}	{4.4, 10}	{4.5, 9}	{4.6, 9}	{4.7, 9}	{4.8, 9}	{4.9, 9}	{5, 9}	{5.1, 9}	{5.2, 9}	{5.3, 9}	{5.4, 9}	{5.5, 9}	{5.6, 9}	{5.7, 9}	{5.8, 9}	{5.9, 8}	{6, 8}	{6.1, 8}	{6.2, 8}	{6.3, 8}	{6.4, 8}	{6.5, 8}	{6.6, 8}	{6.7, 9}	{6.8, 9}	{6.9, 9}	{7, 9}	{7.1, 9}	{7.2, 9}	{7.3, 8}	{7.4, 8}	{7.5, 8}	{7.6, 8}	{7.7, 8}	{7.8, 8}	{7.9, 8}	{8, 8}	{8.1, 8}	{8.2, 8}	{8.3, 8}	{8.4, 8}	{8.5, 8}	{8.6, 7}	{8.7, 7}	{8.8, 7}	{8.9, 7}	{9, 8}	{9.1, 8}	{9.2, 8}	{9.3, 8}	{9.4, 8}	{9.5, 8}	{9.6, 8}	{9.7, 8}	{9.8, 8}	{9.9, 8}	{10, 8}	{}	{0, 10}	{0.1, 10}	{0.2, 10}	{0.3, 11}	{0.4, 11}	{0.5, 11}	{0.6, 11}	{0.7, 11}	{0.8, 11}	{0.9, 11}	{1, 10}	{1.1, 11}	{1.2, 11}	{1.3, 11}	{1.4, 11}	{1.5, 11}	{1.6, 11}	{1.7, 12}	{1.8, 13}	{1.9, 12}	{2, 12}	{2.1, 12}	{2.2, 12}	{2.3, 11}	{2.4, 11}	{2.5, 11}	{2.6, 11}	{2.7, 10}	{2.8, 10}	{2.9, 10}	{3, 10}	{3.1, 10}	{3.2, 10}	{3.3, 11}	{3.4, 11}	{3.5, 11}	{3.6, 11}	{3.7, 11}	{3.8, 11}	{3.9, 11}	{4, 11}	{4.1, 11}	{4.2, 11}	{4.3, 11}	{4.4, 11}	{4.5, 12}	{4.6, 12}	{4.7, 12}	{4.8, 11}	{4.9, 11}	{5, 11}	{5.1, 11}	{5.2, 11}	{5.3, 11}	{5.4, 11}	{5.5, 11}	{5.6, 11}	{5.7, 11}	{5.8, 11}	{5.9, 11}	{6, 11}	{6.1, 11}	{6.2, 11}	{6.3, 12}	{6.4, 12}	{6.5, 12}	{6.6, 12}	{6.7, 12}	{6.8, 12}	{6.9, 12}	{7, 12}	{7.1, 12}	{7.2, 12}	{7.3, 12}	{7.4, 12}	{7.5, 12}	{7.6, 12}	{7.7, 12}	{7.8, 11}	{7.9, 10}	{8, 10}	{8.1, 10}	{8.2, 10}	{8.3, 10}	{8.4, 10}	{8.5, 10}	{8.6, 10}	{8.7, 10}	{8.8, 10}	{8.9, 10}	{9, 10}	{9.1, 11}	{9.2, 11}	{9.3, 11}	{9.4, 11}	{9.5, 11}	{9.6, 10}	{9.7, 10}	{9.8, 10}	{9.9, 10}	{10, 11}	{}	{0, 10}	{0.1, 10}	{0.2, 10}	{0.3, 9}	{0.4, 9}	{0.5, 9}	{0.6, 8}	{0.7, 7}	{0.8, 7}	{0.9, 7}	{1, 7}	{1.1, 7}	{1.2, 7}	{1.3, 7}	{1.4, 7}	{1.5, 7}	{1.6, 7}	{1.7, 7}	{1.8, 8}	{1.9, 8}	{2, 8}	{2.1, 8}	{2.2, 8}	{2.3, 8}	{2.4, 8}	{2.5, 8}	{2.6, 8}	{2.7, 8}	{2.8, 8}	{2.9, 8}	{3, 8}	{3.1, 8}	{3.2, 8}	{3.3, 8}	{3.4, 7}	{3.5, 7}	{3.6, 7}	{3.7, 7}	{3.8, 7}	{3.9, 7}	{4, 7}	{4.1, 7}	{4.2, 7}	{4.3, 7}	{4.4, 8}	{4.5, 8}	{4.6, 7}	{4.7, 7}	{4.8, 7}	{4.9, 7}	{5, 7}	{5.1, 7}	{5.2, 6}	{5.3, 6}	{5.4, 6}	{5.5, 6}	{5.6, 6}	{5.7, 6}	{5.8, 6}	{5.9, 6}	{6, 6}	{6.1, 7}	{6.2, 7}	{6.3, 7}	{6.4, 8}	{6.5, 8}	{6.6, 8}	{6.7, 8}	{6.8, 7}	{6.9, 7}	{7, 6}	{7.1, 6}	{7.2, 6}	{7.3, 6}	{7.4, 6}	{7.5, 6}	{7.6, 6}	{7.7, 6}	{7.8, 7}	{7.9, 7}	{8, 7}	{8.1, 6}	{8.2, 7}	{8.3, 7}	{8.4, 6}	{8.5, 7}	{8.6, 6}	{8.7, 6}	{8.8, 6}	{8.9, 6}	{9, 6}	{9.1, 6}	{9.2, 6}	{9.3, 6}	{9.4, 6}	{9.5, 5}	{9.6, 6}	{9.7, 6}	{9.8, 6}	{9.9, 6}	{10, 6}	{}	{0, 10}	{0.1, 10}	{0.2, 11}	{0.3, 12}	{0.4, 12}	{0.5, 12}	{0.6, 13}	{0.7, 13}	{0.8, 13}	{0.9, 13}	{1, 13}	{1.1, 14}	{1.2, 14}	{1.3, 14}	{1.4, 13}	{1.5, 12}	{1.6, 12}	{1.7, 12}	{1.8, 12}	{1.9, 12}	{2, 11}	{2.1, 11}	{2.2, 11}	{2.3, 11}	{2.4, 10}	{2.5, 11}	{2.6, 11}	{2.7, 11}	{2.8, 11}	{2.9, 11}	{3, 11}	{3.1, 11}	{3.2, 11}	{3.3, 11}	{3.4, 11}	{3.5, 11}	{3.6, 11}	{3.7, 11}	{3.8, 11}	{3.9, 11}	{4, 10}	{4.1, 11}	{4.2, 12}	{4.3, 12}	{4.4, 12}	{4.5, 12}	{4.6, 12}	{4.7, 12}	{4.8, 12}	{4.9, 12}	{5, 12}	{5.1, 12}	{5.2, 12}	{5.3, 12}	{5.4, 12}	{5.5, 11}	{5.6, 11}	{5.7, 11}	{5.8, 11}	{5.9, 11}	{6, 10}	{6.1, 10}	{6.2, 10}	{6.3, 10}	{6.4, 10}	{6.5, 10}	{6.6, 10}	{6.7, 10}	{6.8, 10}	{6.9, 10}	{7, 10}	{7.1, 10}	{7.2, 10}	{7.3, 10}	{7.4, 11}	{7.5, 11}	{7.6, 11}	{7.7, 11}	{7.8, 10}	{7.9, 10}	{8, 9}	{8.1, 9}	{8.2, 9}	{8.3, 9}	{8.4, 9}	{8.5, 8}	{8.6, 8}	{8.7, 8}	{8.8, 8}	{8.9, 8}	{9, 8}	{9.1, 8}	{9.2, 8}	{9.3, 8}	{9.4, 8}	{9.5, 8}	{9.6, 9}	{9.7, 9}	{9.8, 9}	{9.9, 9}	{10, 9}	{}	{0, 10}	{0.1, 10}	{0.2, 9}	{0.3, 9}	{0.4, 9}	{0.5, 9}	{0.6, 9}	{0.7, 9}	{0.8, 9}	{0.9, 9}	{1, 9}	{1.1, 9}	{1.2, 9}	{1.3, 9}	{1.4, 9}	{1.5, 10}	{1.6, 11}	{1.7, 11}	{1.8, 11}	{1.9, 11}	{2, 12}	{2.1, 13}	{2.2, 13}	{2.3, 13}	{2.4, 13}	{2.5, 13}	{2.6, 13}	{2.7, 13}	{2.8, 13}	{2.9, 13}	{3, 13}	{3.1, 13}	{3.2, 13}	{3.3, 12}	{3.4, 12}	{3.5, 12}	{3.6, 13}	{3.7, 13}	{3.8, 13}	{3.9, 13}	{4, 13}	{4.1, 13}	{4.2, 13}	{4.3, 13}	{4.4, 14}	{4.5, 13}	{4.6, 13}	{4.7, 13}	{4.8, 14}	{4.9, 14}	{5, 14}	{5.1, 15}	{5.2, 15}	{5.3, 15}	{5.4, 15}	{5.5, 15}	{5.6, 15}	{5.7, 15}	{5.8, 15}	{5.9, 14}	{6, 14}	{6.1, 15}	{6.2, 15}	{6.3, 15}	{6.4, 15}	{6.5, 15}	{6.6, 15}	{6.7, 14}	{6.8, 14}	{6.9, 14}	{7, 15}	{7.1, 15}	{7.2, 15}	{7.3, 14}	{7.4, 14}	{7.5, 14}	{7.6, 14}	{7.7, 15}	{7.8, 15}	{7.9, 15}	{8, 15}	{8.1, 15}	{8.2, 14}	{8.3, 14}	{8.4, 14}	{8.5, 14}	{8.6, 15}	{8.7, 15}	{8.8, 14}	{8.9, 14}	{9, 14}	{9.1, 14}	{9.2, 13}	{9.3, 13}	{9.4, 12}	{9.5, 12}	{9.6, 12}	{9.7, 12}	{9.8, 12}	{9.9, 12}	{10, 12}	{}	{0, 10}	{0.1, 10}	{0.2, 10}	{0.3, 10}	{0.4, 10}	{0.5, 10}	{0.6, 10}	{0.7, 10}	{0.8, 10}	{0.9, 10}	{1, 10}	{1.1, 10}	{1.2, 10}	{1.3, 10}	{1.4, 10}	{1.5, 10}	{1.6, 10}	{1.7, 10}	{1.8, 10}	{1.9, 10}	{2, 11}	{2.1, 11}	{2.2, 11}	{2.3, 11}	{2.4, 11}	{2.5, 11}	{2.6, 11}	{2.7, 11}	{2.8, 10}	{2.9, 11}	{3, 11}	{3.1, 11}	{3.2, 11}	{3.3, 11}	{3.4, 11}	{3.5, 10}	{3.6, 10}	{3.7, 10}	{3.8, 10}	{3.9, 10}	{4, 10}	{4.1, 9}	{4.2, 10}	{4.3, 10}	{4.4, 10}	{4.5, 10}	{4.6, 10}	{4.7, 10}	{4.8, 10}	{4.9, 10}	{5, 10}	{5.1, 10}	{5.2, 10}	{5.3, 9}	{5.4, 9}	{5.5, 9}	{5.6, 9}	{5.7, 10}	{5.8, 9}	{5.9, 9}	{6, 9}	{6.1, 9}	{6.2, 9}	{6.3, 9}	{6.4, 9}	{6.5, 8}	{6.6, 8}	{6.7, 9}	{6.8, 9}	{6.9, 9}	{7, 8}	{7.1, 8}	{7.2, 8}	{7.3, 8}	{7.4, 8}	{7.5, 8}	{7.6, 8}	{7.7, 8}	{7.8, 8}	{7.9, 8}	{8, 8}	{8.1, 8}	{8.2, 8}	{8.3, 8}	{8.4, 9}	{8.5, 9}	{8.6, 9}	{8.7, 9}	{8.8, 9}	{8.9, 9}	{9, 9}	{9.1, 10}	{9.2, 10}	{9.3, 10}	{9.4, 10}	{9.5, 10}	{9.6, 11}	{9.7, 11}	{9.8, 11}	{9.9, 11}	{10, 11}	{}	{0, 10}	{0.1, 11}	{0.2, 11}	{0.3, 11}	{0.4, 10}	{0.5, 10}	{0.6, 10}	{0.7, 10}	{0.8, 10}	{0.9, 10}	{1, 10}	{1.1, 10}	{1.2, 11}	{1.3, 11}	{1.4, 11}	{1.5, 11}	{1.6, 11}	{1.7, 11}	{1.8, 10}	{1.9, 10}	{2, 8}	{2.1, 9}	{2.2, 9}	{2.3, 9}	{2.4, 9}	{2.5, 9}	{2.6, 9}	{2.7, 8}	{2.8, 8}	{2.9, 8}	{3, 8}	{3.1, 8}	{3.2, 8}	{3.3, 8}	{3.4, 8}	{3.5, 8}	{3.6, 7}	{3.7, 7}	{3.8, 7}	{3.9, 7}	{4, 7}	{4.1, 7}	{4.2, 6}	{4.3, 6}	{4.4, 6}	{4.5, 6}	{4.6, 6}	{4.7, 6}	{4.8, 6}	{4.9, 6}	{5, 6}	{5.1, 6}	{5.2, 6}	{5.3, 6}	{5.4, 6}	{5.5, 6}	{5.6, 6}	{5.7, 7}	{5.8, 7}	{5.9, 7}	{6, 7}	{6.1, 7}	{6.2, 8}	{6.3, 7}	{6.4, 7}	{6.5, 7}	{6.6, 7}	{6.7, 7}	{6.8, 7}	{6.9, 7}	{7, 7}	{7.1, 7}	{7.2, 7}	{7.3, 7}	{7.4, 7}	{7.5, 7}	{7.6, 7}	{7.7, 7}	{7.8, 7}	{7.9, 8}	{8, 8}	{8.1, 8}	{8.2, 8}	{8.3, 8}	{8.4, 8}	{8.5, 8}	{8.6, 9}	{8.7, 9}	{8.8, 9}	{8.9, 9}	{9, 9}	{9.1, 11}	{9.2, 11}	{9.3, 11}	{9.4, 11}	{9.5, 12}	{9.6, 12}	{9.7, 12}	{9.8, 12}	{9.9, 11}	{10, 11}	{}	{0, 10}	{0.1, 10}	{0.2, 10}	{0.3, 10}	{0.4, 10}	{0.5, 9}	{0.6, 9}	{0.7, 8}	{0.8, 8}	{0.9, 8}	{1, 8}	{1.1, 8}	{1.2, 8}	{1.3, 9}	{1.4, 9}	{1.5, 9}	{1.6, 9}	{1.7, 10}	{1.8, 11}	{1.9, 10}	{2, 10}	{2.1, 10}	{2.2, 10}	{2.3, 10}	{2.4, 10}	{2.5, 10}	{2.6, 10}	{2.7, 10}	{2.8, 10}	{2.9, 10}	{3, 10}	{3.1, 11}	{3.2, 10}	{3.3, 9}	{3.4, 9}	{3.5, 9}	{3.6, 9}	{3.7, 9}	{3.8, 9}	{3.9, 9}	{4, 9}	{4.1, 9}	{4.2, 9}	{4.3, 9}	{4.4, 9}	{4.5, 9}	{4.6, 9}	{4.7, 10}	{4.8, 9}	{4.9, 9}	{5, 9}	{5.1, 11}	{5.2, 9}	{5.3, 10}	{5.4, 10}	{5.5, 10}	{5.6, 9}	{5.7, 9}	{5.8, 9}	{5.9, 9}	{6, 9}	{6.1, 9}	{6.2, 9}	{6.3, 9}	{6.4, 9}	{6.5, 9}	{6.6, 9}	{6.7, 9}	{6.8, 9}	{6.9, 9}	{7, 9}	{7.1, 9}	{7.2, 8}	{7.3, 8}	{7.4, 8}	{7.5, 8}	{7.6, 8}	{7.7, 8}	{7.8, 9}	{7.9, 10}	{8, 10}	{8.1, 10}	{8.2, 10}	{8.3, 10}	{8.4, 10}	{8.5, 10}	{8.6, 9}	{8.7, 9}	{8.8, 9}	{8.9, 8}	{9, 8}	{9.1, 8}	{9.2, 7}	{9.3, 7}	{9.4, 7}	{9.5, 7}	{9.6, 7}	{9.7, 7}	{9.8, 7}	{9.9, 7}	{10, 7}	{}	{0, 10}	{0.1, 11}	{0.2, 11}	{0.3, 11}	{0.4, 11}	{0.5, 11}	{0.6, 11}	{0.7, 12}	{0.8, 12}	{0.9, 13}	{1, 13}	{1.1, 12}	{1.2, 13}	{1.3, 13}	{1.4, 13}	{1.5, 13}	{1.6, 13}	{1.7, 13}	{1.8, 13}	{1.9, 13}	{2, 13}	{2.1, 13}	{2.2, 13}	{2.3, 13}	{2.4, 13}	{2.5, 13}	{2.6, 13}	{2.7, 12}	{2.8, 12}	{2.9, 13}	{3, 14}	{3.1, 12}	{3.2, 11}	{3.3, 11}	{3.4, 11}	{3.5, 11}	{3.6, 11}	{3.7, 11}	{3.8, 11}	{3.9, 11}	{4, 11}	{4.1, 11}	{4.2, 12}	{4.3, 12}	{4.4, 12}	{4.5, 11}	{4.6, 10}	{4.7, 10}	{4.8, 10}	{4.9, 8}	{5, 8}	{5.1, 8}	{5.2, 8}	{5.3, 9}	{5.4, 9}	{5.5, 9}	{5.6, 9}	{5.7, 9}	{5.8, 9}	{5.9, 9}	{6, 9}	{6.1, 9}	{6.2, 9}	{6.3, 9}	{6.4, 9}	{6.5, 9}	{6.6, 9}	{6.7, 8}	{6.8, 8}	{6.9, 8}	{7, 8}	{7.1, 8}	{7.2, 8}	{7.3, 8}	{7.4, 8}	{7.5, 8}	{7.6, 8}	{7.7, 7}	{7.8, 8}	{7.9, 8}	{8, 10}	{8.1, 10}	{8.2, 10}	{8.3, 10}	{8.4, 9}	{8.5, 9}	{8.6, 8}	{8.7, 8}	{8.8, 8}	{8.9, 8}	{9, 9}	{9.1, 9}	{9.2, 9}	{9.3, 9}	{9.4, 9}	{9.5, 9}	{9.6, 10}	{9.7, 10}	{9.8, 10}	{9.9, 10}	{10, 11}	{}	{0, 10}	{0.1, 10}	{0.2, 10}	{0.3, 11}	{0.4, 11}	{0.5, 11}	{0.6, 11}	{0.7, 11}	{0.8, 11}	{0.9, 11}	{1, 11}	{1.1, 11}	{1.2, 11}	{1.3, 11}	{1.4, 11}	{1.5, 11}	{1.6, 12}	{1.7, 13}	{1.8, 13}	{1.9, 13}	{2, 12}	{2.1, 12}	{2.2, 12}	{2.3, 12}	{2.4, 12}	{2.5, 12}	{2.6, 13}	{2.7, 14}	{2.8, 14}	{2.9, 14}	{3, 14}	{3.1, 14}	{3.2, 14}	{3.3, 14}	{3.4, 14}	{3.5, 14}	{3.6, 14}	{3.7, 13}	{3.8, 13}	{3.9, 13}	{4, 13}	{4.1, 13}	{4.2, 13}	{4.3, 13}	{4.4, 13}	{4.5, 13}	{4.6, 15}	{4.7, 15}	{4.8, 16}	{4.9, 16}	{5, 14}	{5.1, 14}	{5.2, 14}	{5.3, 14}	{5.4, 14}	{5.5, 14}	{5.6, 14}	{5.7, 14}	{5.8, 14}	{5.9, 14}	{6, 14}	{6.1, 13}	{6.2, 13}	{6.3, 15}	{6.4, 15}	{6.5, 15}	{6.6, 15}	{6.7, 15}	{6.8, 15}	{6.9, 15}	{7, 15}	{7.1, 15}	{7.2, 16}	{7.3, 16}	{7.4, 16}	{7.5, 16}	{7.6, 16}	{7.7, 16}	{7.8, 16}	{7.9, 16}	{8, 16}	{8.1, 16}	{8.2, 16}	{8.3, 16}	{8.4, 16}	{8.5, 17}	{8.6, 17}	{8.7, 17}	{8.8, 17}	{8.9, 17}	{9, 17}	{9.1, 18}	{9.2, 18}	{9.3, 18}	{9.4, 18}	{9.5, 18}	{9.6, 18}	{9.7, 18}	{9.8, 17}	{9.9, 17}	{10, 16}	{}	{0, 10}	{0.1, 10}	{0.2, 10}	{0.3, 10}	{0.4, 10}	{0.5, 10}	{0.6, 10}	{0.7, 10}	{0.8, 10}	{0.9, 10}	{1, 9}	{1.1, 9}	{1.2, 9}	{1.3, 9}	{1.4, 9}	{1.5, 9}	{1.6, 9}	{1.7, 9}	{1.8, 9}	{1.9, 9}	{2, 8}	{2.1, 8}	{2.2, 8}	{2.3, 8}	{2.4, 8}	{2.5, 9}	{2.6, 9}	{2.7, 9}	{2.8, 9}	{2.9, 9}	{3, 9}	{3.1, 9}	{3.2, 9}	{3.3, 9}	{3.4, 9}	{3.5, 9}	{3.6, 9}	{3.7, 9}	{3.8, 9}	{3.9, 9}	{4, 9}	{4.1, 9}	{4.2, 9}	{4.3, 9}	{4.4, 9}	{4.5, 9}	{4.6, 9}	{4.7, 9}	{4.8, 9}	{4.9, 9}	{5, 9}	{5.1, 9}	{5.2, 9}	{5.3, 9}	{5.4, 9}	{5.5, 8}	{5.6, 8}	{5.7, 8}	{5.8, 8}	{5.9, 8}	{6, 7}	{6.1, 7}	{6.2, 7}	{6.3, 7}	{6.4, 7}	{6.5, 7}	{6.6, 6}	{6.7, 6}	{6.8, 7}	{6.9, 7}	{7, 7}	{7.1, 6}	{7.2, 6}	{7.3, 6}	{7.4, 6}	{7.5, 7}	{7.6, 7}	{7.7, 7}	{7.8, 7}	{7.9, 7}	{8, 8}	{8.1, 8}	{8.2, 8}	{8.3, 8}	{8.4, 8}	{8.5, 8}	{8.6, 8}	{8.7, 8}	{8.8, 8}	{8.9, 8}	{9, 8}	{9.1, 8}	{9.2, 8}	{9.3, 8}	{9.4, 8}	{9.5, 8}	{9.6, 8}	{9.7, 9}	{9.8, 8}	{9.9, 7}	{10, 7}	{}	{0, 10}	{0.1, 10}	{0.2, 10}	{0.3, 10}	{0.4, 10}	{0.5, 10}	{0.6, 10}	{0.7, 10}	{0.8, 10}	{0.9, 10}	{1, 10}	{1.1, 10}	{1.2, 10}	{1.3, 11}	{1.4, 11}	{1.5, 11}	{1.6, 11}	{1.7, 11}	{1.8, 11}	{1.9, 11}	{2, 11}	{2.1, 11}	{2.2, 11}	{2.3, 12}	{2.4, 12}	{2.5, 12}	{2.6, 12}	{2.7, 12}	{2.8, 12}	{2.9, 12}	{3, 12}	{3.1, 12}	{3.2, 12}	{3.3, 12}	{3.4, 12}	{3.5, 12}	{3.6, 12}	{3.7, 12}	{3.8, 12}	{3.9, 13}	{4, 13}	{4.1, 13}	{4.2, 13}	{4.3, 13}	{4.4, 13}	{4.5, 13}	{4.6, 13}	{4.7, 12}	{4.8, 12}	{4.9, 12}	{5, 12}	{5.1, 12}	{5.2, 12}	{5.3, 12}	{5.4, 12}	{5.5, 12}	{5.6, 11}	{5.7, 11}	{5.8, 11}	{5.9, 11}	{6, 12}	{6.1, 11}	{6.2, 11}	{6.3, 11}	{6.4, 11}	{6.5, 11}	{6.6, 11}	{6.7, 11}	{6.8, 11}	{6.9, 11}	{7, 11}	{7.1, 11}	{7.2, 11}	{7.3, 11}	{7.4, 11}	{7.5, 11}	{7.6, 11}	{7.7, 11}	{7.8, 11}	{7.9, 12}	{8, 11}	{8.1, 11}	{8.2, 11}	{8.3, 11}	{8.4, 12}	{8.5, 12}	{8.6, 12}	{8.7, 12}	{8.8, 12}	{8.9, 13}	{9, 13}	{9.1, 13}	{9.2, 13}	{9.3, 13}	{9.4, 13}	{9.5, 13}	{9.6, 13}	{9.7, 14}	{9.8, 14}	{9.9, 14}	{10, 14}	{}	{0, 10}	{0.1, 10}	{0.2, 10}	{0.3, 10}	{0.4, 10}	{0.5, 10}	{0.6, 10}	{0.7, 10}	{0.8, 10}	{0.9, 10}	{1, 10}	{1.1, 10}	{1.2, 9}	{1.3, 9}	{1.4, 9}	{1.5, 9}	{1.6, 9}	{1.7, 8}	{1.8, 8}	{1.9, 8}	{2, 8}	{2.1, 8}	{2.2, 8}	{2.3, 7}	{2.4, 8}	{2.5, 8}	{2.6, 8}	{2.7, 8}	{2.8, 8}	{2.9, 8}	{3, 8}	{3.1, 7}	{3.2, 7}	{3.3, 7}	{3.4, 7}	{3.5, 6}	{3.6, 6}	{3.7, 6}	{3.8, 6}	{3.9, 6}	{4, 6}	{4.1, 8}	{4.2, 8}	{4.3, 8}	{4.4, 9}	{4.5, 10}	{4.6, 10}	{4.7, 10}	{4.8, 10}	{4.9, 10}	{5, 10}	{5.1, 10}	{5.2, 10}	{5.3, 11}	{5.4, 11}	{5.5, 11}	{5.6, 11}	{5.7, 11}	{5.8, 11}	{5.9, 11}	{6, 11}	{6.1, 11}	{6.2, 11}	{6.3, 11}	{6.4, 11}	{6.5, 11}	{6.6, 11}	{6.7, 11}	{6.8, 11}	{6.9, 11}	{7, 11}	{7.1, 11}	{7.2, 11}	{7.3, 11}	{7.4, 11}	{7.5, 11}	{7.6, 11}	{7.7, 11}	{7.8, 11}	{7.9, 11}	{8, 11}	{8.1, 11}	{8.2, 11}	{8.3, 11}	{8.4, 11}	{8.5, 11}	{8.6, 10}	{8.7, 10}	{8.8, 10}	{8.9, 10}	{9, 9}	{9.1, 9}	{9.2, 10}	{9.3, 10}	{9.4, 10}	{9.5, 10}	{9.6, 8}	{9.7, 8}	{9.8, 8}	{9.9, 8}	{10, 8}	{}	{0, 10}	{0.1, 10}	{0.2, 10}	{0.3, 10}	{0.4, 10}	{0.5, 10}	{0.6, 11}	{0.7, 11}	{0.8, 11}	{0.9, 11}	{1, 10}	{1.1, 10}	{1.2, 10}	{1.3, 10}	{1.4, 10}	{1.5, 10}	{1.6, 10}	{1.7, 10}	{1.8, 10}	{1.9, 10}	{2, 10}	{2.1, 10}	{2.2, 10}	{2.3, 10}	{2.4, 10}	{2.5, 9}	{2.6, 9}	{2.7, 9}	{2.8, 9}	{2.9, 8}	{3, 8}	{3.1, 8}	{3.2, 8}	{3.3, 8}	{3.4, 8}	{3.5, 8}	{3.6, 8}	{3.7, 9}	{3.8, 10}	{3.9, 10}	{4, 10}	{4.1, 10}	{4.2, 10}	{4.3, 10}	{4.4, 10}	{4.5, 10}	{4.6, 11}	{4.7, 10}	{4.8, 10}	{4.9, 10}	{5, 10}	{5.1, 10}	{5.2, 8}	{5.3, 8}	{5.4, 8}	{5.5, 7}	{5.6, 8}	{5.7, 8}	{5.8, 8}	{5.9, 8}	{6, 8}	{6.1, 8}	{6.2, 8}	{6.3, 8}	{6.4, 8}	{6.5, 8}	{6.6, 8}	{6.7, 8}	{6.8, 8}	{6.9, 8}	{7, 8}	{7.1, 7}	{7.2, 7}	{7.3, 7}	{7.4, 7}	{7.5, 7}	{7.6, 7}	{7.7, 7}	{7.8, 8}	{7.9, 8}	{8, 8}	{8.1, 8}	{8.2, 8}	{8.3, 9}	{8.4, 9}	{8.5, 9}	{8.6, 9}	{8.7, 9}	{8.8, 9}	{8.9, 8}	{9, 8}	{9.1, 8}	{9.2, 9}	{9.3, 9}	{9.4, 9}	{9.5, 9}	{9.6, 9}	{9.7, 9}	{9.8, 9}	{9.9, 9}	{10, 8}	{}	{0, 10}	{0.1, 10}	{0.2, 11}	{0.3, 11}	{0.4, 11}	{0.5, 11}	{0.6, 11}	{0.7, 11}	{0.8, 11}	{0.9, 11}	{1, 11}	{1.1, 12}	{1.2, 12}	{1.3, 12}	{1.4, 12}	{1.5, 11}	{1.6, 11}	{1.7, 11}	{1.8, 12}	{1.9, 12}	{2, 10}	{2.1, 10}	{2.2, 10}	{2.3, 10}	{2.4, 10}	{2.5, 10}	{2.6, 10}	{2.7, 10}	{2.8, 10}	{2.9, 10}	{3, 10}	{3.1, 10}	{3.2, 10}	{3.3, 10}	{3.4, 10}	{3.5, 11}	{3.6, 11}	{3.7, 11}	{3.8, 11}	{3.9, 11}	{4, 11}	{4.1, 11}	{4.2, 11}	{4.3, 11}	{4.4, 11}	{4.5, 11}	{4.6, 11}	{4.7, 11}	{4.8, 11}	{4.9, 11}	{5, 11}	{5.1, 11}	{5.2, 12}	{5.3, 12}	{5.4, 12}	{5.5, 12}	{5.6, 12}	{5.7, 11}	{5.8, 11}	{5.9, 11}	{6, 11}	{6.1, 11}	{6.2, 11}	{6.3, 10}	{6.4, 10}	{6.5, 10}	{6.6, 10}	{6.7, 9}	{6.8, 9}	{6.9, 9}	{7, 9}	{7.1, 9}	{7.2, 9}	{7.3, 9}	{7.4, 9}	{7.5, 9}	{7.6, 10}	{7.7, 9}	{7.8, 9}	{7.9, 9}	{8, 9}	{8.1, 9}	{8.2, 9}	{8.3, 10}	{8.4, 10}	{8.5, 11}	{8.6, 11}	{8.7, 11}	{8.8, 11}	{8.9, 11}	{9, 11}	{9.1, 11}	{9.2, 11}	{9.3, 11}	{9.4, 11}	{9.5, 10}	{9.6, 10}	{9.7, 10}	{9.8, 10}	{9.9, 10}	{10, 11}	{}	{0, 10}	{0.1, 9}	{0.2, 9}	{0.3, 9}	{0.4, 9}	{0.5, 9}	{0.6, 9}	{0.7, 10}	{0.8, 10}	{0.9, 9}	{1, 9}	{1.1, 9}	{1.2, 8}	{1.3, 8}	{1.4, 8}	{1.5, 8}	{1.6, 8}	{1.7, 7}	{1.8, 7}	{1.9, 7}	{2, 7}	{2.1, 7}	{2.2, 7}	{2.3, 7}	{2.4, 7}	{2.5, 6}	{2.6, 6}	{2.7, 6}	{2.8, 6}	{2.9, 6}	{3, 6}	{3.1, 6}	{3.2, 6}	{3.3, 6}	{3.4, 5}	{3.5, 5}	{3.6, 5}	{3.7, 5}	{3.8, 5}	{3.9, 5}	{4, 5}	{4.1, 5}	{4.2, 5}	{4.3, 5}	{4.4, 5}	{4.5, 5}	{4.6, 6}	{4.7, 6}	{4.8, 6}	{4.9, 6}	{5, 6}	{5.1, 6}	{5.2, 6}	{5.3, 5}	{5.4, 5}	{5.5, 5}	{5.6, 6}	{5.7, 6}	{5.8, 6}	{5.9, 6}	{6, 6}	{6.1, 6}	{6.2, 7}	{6.3, 7}	{6.4, 7}	{6.5, 6}	{6.6, 5}	{6.7, 5}	{6.8, 5}	{6.9, 5}	{7, 5}	{7.1, 5}	{7.2, 5}	{7.3, 5}	{7.4, 5}	{7.5, 5}	{7.6, 5}	{7.7, 5}	{7.8, 5}	{7.9, 6}	{8, 6}	{8.1, 6}	{8.2, 6}	{8.3, 6}	{8.4, 6}	{8.5, 6}	{8.6, 6}	{8.7, 6}	{8.8, 6}	{8.9, 6}	{9, 6}	{9.1, 6}	{9.2, 6}	{9.3, 6}	{9.4, 6}	{9.5, 6}	{9.6, 6}	{9.7, 6}	{9.8, 6}	{9.9, 6}	{10, 6}	{}	{0, 10}	{0.1, 10}	{0.2, 10}	{0.3, 10}	{0.4, 10}	{0.5, 9}	{0.6, 9}	{0.7, 9}	{0.8, 10}	{0.9, 10}	{1, 11}	{1.1, 11}	{1.2, 11}	{1.3, 11}	{1.4, 11}	{1.5, 11}	{1.6, 11}	{1.7, 12}	{1.8, 11}	{1.9, 11}	{2, 11}	{2.1, 11}	{2.2, 11}	{2.3, 11}	{2.4, 11}	{2.5, 11}	{2.6, 11}	{2.7, 11}	{2.8, 11}	{2.9, 11}	{3, 11}	{3.1, 11}	{3.2, 11}	{3.3, 11}	{3.4, 11}	{3.5, 11}	{3.6, 11}	{3.7, 11}	{3.8, 11}	{3.9, 11}	{4, 11}	{4.1, 11}	{4.2, 12}	{4.3, 12}	{4.4, 12}	{4.5, 12}	{4.6, 12}	{4.7, 13}	{4.8, 13}	{4.9, 12}	{5, 12}	{5.1, 12}	{5.2, 12}	{5.3, 12}	{5.4, 12}	{5.5, 12}	{5.6, 12}	{5.7, 12}	{5.8, 12}	{5.9, 12}	{6, 12}	{6.1, 12}	{6.2, 12}	{6.3, 12}	{6.4, 11}	{6.5, 12}	{6.6, 12}	{6.7, 12}	{6.8, 12}	{6.9, 11}	{7, 11}	{7.1, 11}	{7.2, 10}	{7.3, 9}	{7.4, 9}	{7.5, 9}	{7.6, 9}	{7.7, 9}	{7.8, 9}	{7.9, 9}	{8, 9}	{8.1, 9}	{8.2, 8}	{8.3, 8}	{8.4, 9}	{8.5, 9}	{8.6, 9}	{8.7, 8}	{8.8, 9}	{8.9, 9}	{9, 9}	{9.1, 9}	{9.2, 9}	{9.3, 9}	{9.4, 9}	{9.5, 9}	{9.6, 9}	{9.7, 9}	{9.8, 9}	{9.9, 9}	{10, 9}	{}	{0, 10}	{0.1, 9}	{0.2, 8}	{0.3, 8}	{0.4, 8}	{0.5, 8}	{0.6, 8}	{0.7, 8}	{0.8, 8}	{0.9, 8}	{1, 8}	{1.1, 9}	{1.2, 9}	{1.3, 9}	{1.4, 9}	{1.5, 9}	{1.6, 9}	{1.7, 9}	{1.8, 9}	{1.9, 8}	{2, 7}	{2.1, 7}	{2.2, 8}	{2.3, 8}	{2.4, 8}	{2.5, 8}	{2.6, 8}	{2.7, 8}	{2.8, 8}	{2.9, 8}	{3, 8}	{3.1, 8}	{3.2, 8}	{3.3, 8}	{3.4, 8}	{3.5, 8}	{3.6, 8}	{3.7, 9}	{3.8, 9}	{3.9, 8}	{4, 8}	{4.1, 8}	{4.2, 8}	{4.3, 8}	{4.4, 8}	{4.5, 8}	{4.6, 8}	{4.7, 9}	{4.8, 8}	{4.9, 8}	{5, 7}	{5.1, 7}	{5.2, 7}	{5.3, 7}	{5.4, 7}	{5.5, 7}	{5.6, 7}	{5.7, 7}	{5.8, 7}	{5.9, 7}	{6, 6}	{6.1, 7}	{6.2, 7}	{6.3, 7}	{6.4, 7}	{6.5, 6}	{6.6, 6}	{6.7, 7}	{6.8, 7}	{6.9, 8}	{7, 7}	{7.1, 7}	{7.2, 7}	{7.3, 7}	{7.4, 7}	{7.5, 7}	{7.6, 7}	{7.7, 8}	{7.8, 8}	{7.9, 8}	{8, 9}	{8.1, 9}	{8.2, 9}	{8.3, 9}	{8.4, 9}	{8.5, 9}	{8.6, 8}	{8.7, 6}	{8.8, 7}	{8.9, 7}	{9, 7}	{9.1, 7}	{9.2, 7}	{9.3, 7}	{9.4, 7}	{9.5, 8}	{9.6, 8}	{9.7, 8}	{9.8, 8}	{9.9, 7}	{10, 7}	{}	{0, 10}	{0.1, 10}	{0.2, 10}	{0.3, 10}	{0.4, 10}	{0.5, 10}	{0.6, 10}	{0.7, 10}	{0.8, 10}	{0.9, 10}	{1, 10}	{1.1, 10}	{1.2, 10}	{1.3, 10}	{1.4, 10}	{1.5, 10}	{1.6, 10}	{1.7, 10}	{1.8, 10}	{1.9, 10}	{2, 10}	{2.1, 10}	{2.2, 10}	{2.3, 10}	{2.4, 10}	{2.5, 10}	{2.6, 10}	{2.7, 10}	{2.8, 11}	{2.9, 11}	{3, 10}	{3.1, 10}	{3.2, 10}	{3.3, 10}	{3.4, 10}	{3.5, 10}	{3.6, 10}	{3.7, 11}	{3.8, 11}	{3.9, 11}	{4, 11}	{4.1, 11}	{4.2, 11}	{4.3, 11}	{4.4, 11}	{4.5, 12}	{4.6, 12}	{4.7, 13}	{4.8, 14}	{4.9, 13}	{5, 14}	{5.1, 14}	{5.2, 14}	{5.3, 14}	{5.4, 14}	{5.5, 14}	{5.6, 14}	{5.7, 14}	{5.8, 15}	{5.9, 15}	{6, 15}	{6.1, 15}	{6.2, 17}	{6.3, 17}	{6.4, 16}	{6.5, 15}	{6.6, 15}	{6.7, 15}	{6.8, 15}	{6.9, 15}	{7, 15}	{7.1, 15}	{7.2, 15}	{7.3, 15}	{7.4, 15}	{7.5, 15}	{7.6, 16}	{7.7, 16}	{7.8, 16}	{7.9, 16}	{8, 16}	{8.1, 16}	{8.2, 16}	{8.3, 16}	{8.4, 16}	{8.5, 16}	{8.6, 16}	{8.7, 16}	{8.8, 16}	{8.9, 16}	{9, 16}	{9.1, 15}	{9.2, 15}	{9.3, 15}	{9.4, 15}	{9.5, 15}	{9.6, 15}	{9.7, 15}	{9.8, 15}	{9.9, 15}	{10, 16}	{}	{0, 10}	{0.1, 10}	{0.2, 10}	{0.3, 10}	{0.4, 10}	{0.5, 10}	{0.6, 10}	{0.7, 10}	{0.8, 10}	{0.9, 10}	{1, 10}	{1.1, 10}	{1.2, 9}	{1.3, 10}	{1.4, 10}	{1.5, 10}	{1.6, 10}	{1.7, 10}	{1.8, 10}	{1.9, 10}	{2, 10}	{2.1, 10}	{2.2, 10}	{2.3, 10}	{2.4, 10}	{2.5, 10}	{2.6, 10}	{2.7, 10}	{2.8, 10}	{2.9, 11}	{3, 11}	{3.1, 11}	{3.2, 11}	{3.3, 12}	{3.4, 12}	{3.5, 12}	{3.6, 12}	{3.7, 12}	{3.8, 12}	{3.9, 12}	{4, 12}	{4.1, 12}	{4.2, 12}	{4.3, 12}	{4.4, 12}	{4.5, 13}	{4.6, 14}	{4.7, 14}	{4.8, 14}	{4.9, 14}	{5, 15}	{5.1, 15}	{5.2, 15}	{5.3, 15}	{5.4, 15}	{5.5, 15}	{5.6, 16}	{5.7, 15}	{5.8, 15}	{5.9, 16}	{6, 16}	{6.1, 15}	{6.2, 15}	{6.3, 15}	{6.4, 14}	{6.5, 14}	{6.6, 14}	{6.7, 14}	{6.8, 14}	{6.9, 15}	{7, 15}	{7.1, 15}	{7.2, 15}	{7.3, 15}	{7.4, 15}	{7.5, 14}	{7.6, 14}	{7.7, 14}	{7.8, 14}	{7.9, 14}	{8, 14}	{8.1, 14}	{8.2, 14}	{8.3, 14}	{8.4, 14}	{8.5, 14}	{8.6, 14}	{8.7, 14}	{8.8, 13}	{8.9, 13}	{9, 13}	{9.1, 15}	{9.2, 14}	{9.3, 15}	{9.4, 15}	{9.5, 15}	{9.6, 15}	{9.7, 15}	{9.8, 15}	{9.9, 15}	{10, 14}	{}	{0, 10}	{0.1, 10}	{0.2, 10}	{0.3, 10}	{0.4, 10}	{0.5, 9}	{0.6, 9}	{0.7, 9}	{0.8, 8}	{0.9, 8}	{1, 8}	{1.1, 8}	{1.2, 9}	{1.3, 9}	{1.4, 9}	{1.5, 9}	{1.6, 9}	{1.7, 9}	{1.8, 9}	{1.9, 9}	{2, 9}	{2.1, 9}	{2.2, 9}	{2.3, 9}	{2.4, 9}	{2.5, 9}	{2.6, 9}	{2.7, 9}	{2.8, 9}	{2.9, 9}	{3, 9}	{3.1, 9}	{3.2, 9}	{3.3, 9}	{3.4, 9}	{3.5, 9}	{3.6, 8}	{3.7, 8}	{3.8, 8}	{3.9, 8}	{4, 8}	{4.1, 7}	{4.2, 7}	{4.3, 7}	{4.4, 7}	{4.5, 7}	{4.6, 7}	{4.7, 7}	{4.8, 7}	{4.9, 7}	{5, 7}	{5.1, 7}	{5.2, 7}	{5.3, 8}	{5.4, 8}	{5.5, 8}	{5.6, 9}	{5.7, 9}	{5.8, 9}	{5.9, 9}	{6, 9}	{6.1, 9}	{6.2, 9}	{6.3, 9}	{6.4, 9}	{6.5, 8}	{6.6, 8}	{6.7, 8}	{6.8, 8}	{6.9, 8}	{7, 8}	{7.1, 8}	{7.2, 8}	{7.3, 9}	{7.4, 9}	{7.5, 9}	{7.6, 9}	{7.7, 9}	{7.8, 9}	{7.9, 9}	{8, 10}	{8.1, 10}	{8.2, 10}	{8.3, 10}	{8.4, 10}	{8.5, 10}	{8.6, 10}	{8.7, 10}	{8.8, 10}	{8.9, 11}	{9, 11}	{9.1, 11}	{9.2, 11}	{9.3, 12}	{9.4, 12}	{9.5, 12}	{9.6, 12}	{9.7, 12}	{9.8, 12}	{9.9, 12}	{10, 12}	{}	{0, 10}	{0.1, 10}	{0.2, 11}	{0.3, 12}	{0.4, 12}	{0.5, 12}	{0.6, 12}	{0.7, 11}	{0.8, 11}	{0.9, 11}	{1, 11}	{1.1, 11}	{1.2, 11}	{1.3, 11}	{1.4, 11}	{1.5, 11}	{1.6, 11}	{1.7, 11}	{1.8, 10}	{1.9, 10}	{2, 10}	{2.1, 10}	{2.2, 10}	{2.3, 10}	{2.4, 10}	{2.5, 9}	{2.6, 9}	{2.7, 9}	{2.8, 8}	{2.9, 8}	{3, 8}	{3.1, 8}	{3.2, 7}	{3.3, 7}	{3.4, 7}	{3.5, 8}	{3.6, 8}	{3.7, 8}	{3.8, 8}	{3.9, 8}	{4, 9}	{4.1, 9}	{4.2, 9}	{4.3, 9}	{4.4, 9}	{4.5, 9}	{4.6, 9}	{4.7, 8}	{4.8, 8}	{4.9, 8}	{5, 9}	{5.1, 9}	{5.2, 9}	{5.3, 9}	{5.4, 9}	{5.5, 9}	{5.6, 9}	{5.7, 9}	{5.8, 9}	{5.9, 9}	{6, 9}	{6.1, 9}	{6.2, 9}	{6.3, 10}	{6.4, 10}	{6.5, 10}	{6.6, 10}	{6.7, 10}	{6.8, 10}	{6.9, 10}	{7, 10}	{7.1, 10}	{7.2, 10}	{7.3, 10}	{7.4, 10}	{7.5, 10}	{7.6, 10}	{7.7, 10}	{7.8, 9}	{7.9, 9}	{8, 9}	{8.1, 9}	{8.2, 9}	{8.3, 9}	{8.4, 9}	{8.5, 9}	{8.6, 9}	{8.7, 10}	{8.8, 9}	{8.9, 9}	{9, 10}	{9.1, 10}	{9.2, 11}	{9.3, 11}	{9.4, 11}	{9.5, 11}	{9.6, 11}	{9.7, 11}	{9.8, 11}	{9.9, 11}	{10, 11}	{}	{0, 10}	{0.1, 10}	{0.2, 10}	{0.3, 10}	{0.4, 10}	{0.5, 10}	{0.6, 10}	{0.7, 10}	{0.8, 10}	{0.9, 10}	{1, 10}	{1.1, 10}	{1.2, 10}	{1.3, 10}	{1.4, 10}	{1.5, 10}	{1.6, 10}	{1.7, 10}	{1.8, 10}	{1.9, 10}	{2, 10}	{2.1, 10}	{2.2, 9}	{2.3, 9}	{2.4, 9}	{2.5, 9}	{2.6, 9}	{2.7, 9}	{2.8, 9}	{2.9, 9}	{3, 11}	{3.1, 10}	{3.2, 10}	{3.3, 10}	{3.4, 10}	{3.5, 10}	{3.6, 10}	{3.7, 10}	{3.8, 9}	{3.9, 9}	{4, 9}	{4.1, 9}	{4.2, 9}	{4.3, 9}	{4.4, 9}	{4.5, 9}	{4.6, 8}	{4.7, 7}	{4.8, 7}	{4.9, 7}	{5, 8}	{5.1, 8}	{5.2, 8}	{5.3, 9}	{5.4, 9}	{5.5, 10}	{5.6, 10}	{5.7, 10}	{5.8, 10}	{5.9, 10}	{6, 9}	{6.1, 9}	{6.2, 8}	{6.3, 9}	{6.4, 9}	{6.5, 8}	{6.6, 8}	{6.7, 8}	{6.8, 9}	{6.9, 9}	{7, 9}	{7.1, 9}	{7.2, 10}	{7.3, 10}	{7.4, 10}	{7.5, 10}	{7.6, 10}	{7.7, 10}	{7.8, 10}	{7.9, 11}	{8, 11}	{8.1, 12}	{8.2, 11}	{8.3, 11}	{8.4, 12}	{8.5, 12}	{8.6, 12}	{8.7, 12}	{8.8, 11}	{8.9, 11}	{9, 11}	{9.1, 11}	{9.2, 11}	{9.3, 11}	{9.4, 10}	{9.5, 10}	{9.6, 11}	{9.7, 11}	{9.8, 11}	{9.9, 12}	{10, 12}	{}	{0, 10}	{0.1, 10}	{0.2, 10}	{0.3, 9}	{0.4, 9}	{0.5, 9}	{0.6, 9}	{0.7, 9}	{0.8, 9}	{0.9, 10}	{1, 10}	{1.1, 10}	{1.2, 10}	{1.3, 10}	{1.4, 9}	{1.5, 9}	{1.6, 8}	{1.7, 9}	{1.8, 9}	{1.9, 10}	{2, 10}	{2.1, 10}	{2.2, 11}	{2.3, 11}	{2.4, 11}	{2.5, 11}	{2.6, 11}	{2.7, 11}	{2.8, 11}	{2.9, 11}	{3, 11}	{3.1, 12}	{3.2, 12}	{3.3, 12}	{3.4, 12}	{3.5, 11}	{3.6, 11}	{3.7, 12}	{3.8, 12}	{3.9, 12}	{4, 13}	{4.1, 13}	{4.2, 12}	{4.3, 12}	{4.4, 11}	{4.5, 11}	{4.6, 11}	{4.7, 11}	{4.8, 11}	{4.9, 11}	{5, 11}	{5.1, 11}	{5.2, 11}	{5.3, 11}	{5.4, 11}	{5.5, 11}	{5.6, 11}	{5.7, 11}	{5.8, 11}	{5.9, 11}	{6, 11}	{6.1, 11}	{6.2, 11}	{6.3, 11}	{6.4, 11}	{6.5, 11}	{6.6, 11}	{6.7, 11}	{6.8, 11}	{6.9, 11}	{7, 11}	{7.1, 11}	{7.2, 11}	{7.3, 11}	{7.4, 11}	{7.5, 11}	{7.6, 11}	{7.7, 11}	{7.8, 11}	{7.9, 10}	{8, 9}	{8.1, 9}	{8.2, 9}	{8.3, 9}	{8.4, 9}	{8.5, 9}	{8.6, 9}	{8.7, 9}	{8.8, 9}	{8.9, 9}	{9, 9}	{9.1, 9}	{9.2, 9}	{9.3, 9}	{9.4, 9}	{9.5, 9}	{9.6, 9}	{9.7, 9}	{9.8, 9}	{9.9, 8}	{10, 9}	{}	{0, 10}	{0.1, 10}	{0.2, 11}	{0.3, 11}	{0.4, 11}	{0.5, 12}	{0.6, 13}	{0.7, 13}	{0.8, 13}	{0.9, 14}	{1, 14}	{1.1, 14}	{1.2, 14}	{1.3, 14}	{1.4, 14}	{1.5, 15}	{1.6, 15}	{1.7, 16}	{1.8, 16}	{1.9, 16}	{2, 16}	{2.1, 16}	{2.2, 15}	{2.3, 14}	{2.4, 14}	{2.5, 14}	{2.6, 14}	{2.7, 14}	{2.8, 14}	{2.9, 14}	{3, 14}	{3.1, 14}	{3.2, 14}	{3.3, 14}	{3.4, 14}	{3.5, 14}	{3.6, 14}	{3.7, 15}	{3.8, 16}	{3.9, 16}	{4, 16}	{4.1, 16}	{4.2, 15}	{4.3, 15}	{4.4, 15}	{4.5, 15}	{4.6, 15}	{4.7, 17}	{4.8, 16}	{4.9, 16}	{5, 16}	{5.1, 16}	{5.2, 16}	{5.3, 16}	{5.4, 16}	{5.5, 16}	{5.6, 15}	{5.7, 14}	{5.8, 14}	{5.9, 13}	{6, 13}	{6.1, 13}	{6.2, 13}	{6.3, 13}	{6.4, 12}	{6.5, 12}	{6.6, 12}	{6.7, 12}	{6.8, 11}	{6.9, 11}	{7, 11}	{7.1, 11}	{7.2, 12}	{7.3, 12}	{7.4, 12}	{7.5, 13}	{7.6, 13}	{7.7, 13}	{7.8, 13}	{7.9, 13}	{8, 13}	{8.1, 13}	{8.2, 13}	{8.3, 13}	{8.4, 13}	{8.5, 13}	{8.6, 13}	{8.7, 13}	{8.8, 13}	{8.9, 13}	{9, 13}	{9.1, 13}	{9.2, 13}	{9.3, 13}	{9.4, 12}	{9.5, 12}	{9.6, 12}	{9.7, 12}	{9.8, 12}	{9.9, 11}	{10, 10}	{}	{0, 10}	{0.1, 9}	{0.2, 9}	{0.3, 9}	{0.4, 9}	{0.5, 8}	{0.6, 8}	{0.7, 8}	{0.8, 8}	{0.9, 8}	{1, 7}	{1.1, 7}	{1.2, 7}	{1.3, 7}	{1.4, 7}	{1.5, 7}	{1.6, 7}	{1.7, 6}	{1.8, 6}	{1.9, 6}	{2, 6}	{2.1, 6}	{2.2, 6}	{2.3, 6}	{2.4, 6}	{2.5, 6}	{2.6, 6}	{2.7, 6}	{2.8, 6}	{2.9, 6}	{3, 6}	{3.1, 6}	{3.2, 6}	{3.3, 6}	{3.4, 7}	{3.5, 7}	{3.6, 7}	{3.7, 7}	{3.8, 7}	{3.9, 9}	{4, 9}	{4.1, 9}	{4.2, 9}	{4.3, 9}	{4.4, 9}	{4.5, 9}	{4.6, 9}	{4.7, 9}	{4.8, 10}	{4.9, 10}	{5, 11}	{5.1, 11}	{5.2, 11}	{5.3, 11}	{5.4, 11}	{5.5, 10}	{5.6, 10}	{5.7, 10}	{5.8, 10}	{5.9, 10}	{6, 10}	{6.1, 10}	{6.2, 10}	{6.3, 11}	{6.4, 11}	{6.5, 10}	{6.6, 10}	{6.7, 10}	{6.8, 10}	{6.9, 11}	{7, 12}	{7.1, 12}	{7.2, 12}	{7.3, 11}	{7.4, 11}	{7.5, 11}	{7.6, 11}	{7.7, 11}	{7.8, 10}	{7.9, 10}	{8, 10}	{8.1, 10}	{8.2, 10}	{8.3, 10}	{8.4, 10}	{8.5, 10}	{8.6, 10}	{8.7, 11}	{8.8, 11}	{8.9, 11}	{9, 11}	{9.1, 12}	{9.2, 11}	{9.3, 11}	{9.4, 11}	{9.5, 11}	{9.6, 11}	{9.7, 12}	{9.8, 12}	{9.9, 12}	{10, 10}	{}	{0, 10}	{0.1, 10}	{0.2, 10}	{0.3, 11}	{0.4, 11}	{0.5, 11}	{0.6, 10}	{0.7, 10}	{0.8, 10}	{0.9, 10}	{1, 9}	{1.1, 9}	{1.2, 9}	{1.3, 9}	{1.4, 10}	{1.5, 9}	{1.6, 9}	{1.7, 9}	{1.8, 9}	{1.9, 9}	{2, 9}	{2.1, 9}	{2.2, 7}	{2.3, 8}	{2.4, 7}	{2.5, 7}	{2.6, 7}	{2.7, 7}	{2.8, 7}	{2.9, 7}	{3, 7}	{3.1, 7}	{3.2, 7}	{3.3, 7}	{3.4, 7}	{3.5, 7}	{3.6, 7}	{3.7, 8}	{3.8, 8}	{3.9, 9}	{4, 9}	{4.1, 8}	{4.2, 8}	{4.3, 8}	{4.4, 8}	{4.5, 8}	{4.6, 8}	{4.7, 8}	{4.8, 8}	{4.9, 8}	{5, 8}	{5.1, 8}	{5.2, 8}	{5.3, 8}	{5.4, 8}	{5.5, 7}	{5.6, 7}	{5.7, 7}	{5.8, 7}	{5.9, 7}	{6, 7}	{6.1, 7}	{6.2, 8}	{6.3, 8}	{6.4, 8}	{6.5, 8}	{6.6, 8}	{6.7, 8}	{6.8, 8}	{6.9, 8}	{7, 8}	{7.1, 8}	{7.2, 8}	{7.3, 8}	{7.4, 8}	{7.5, 8}	{7.6, 8}	{7.7, 9}	{7.8, 9}	{7.9, 10}	{8, 10}	{8.1, 10}	{8.2, 10}	{8.3, 10}	{8.4, 10}	{8.5, 10}	{8.6, 10}	{8.7, 9}	{8.8, 9}	{8.9, 9}	{9, 9}	{9.1, 9}	{9.2, 9}	{9.3, 11}	{9.4, 11}	{9.5, 11}	{9.6, 11}	{9.7, 11}	{9.8, 12}	{9.9, 11}	{10, 11}	{}	{0, 10}	{0.1, 10}	{0.2, 10}	{0.3, 10}	{0.4, 10}	{0.5, 10}	{0.6, 10}	{0.7, 10}	{0.8, 10}	{0.9, 9}	{1, 9}	{1.1, 9}	{1.2, 9}	{1.3, 9}	{1.4, 9}	{1.5, 9}	{1.6, 9}	{1.7, 9}	{1.8, 9}	{1.9, 8}	{2, 8}	{2.1, 8}	{2.2, 8}	{2.3, 8}	{2.4, 8}	{2.5, 8}	{2.6, 8}	{2.7, 8}	{2.8, 8}	{2.9, 8}	{3, 8}	{3.1, 8}	{3.2, 8}	{3.3, 8}	{3.4, 8}	{3.5, 8}	{3.6, 8}	{3.7, 9}	{3.8, 9}	{3.9, 9}	{4, 10}	{4.1, 10}	{4.2, 10}	{4.3, 11}	{4.4, 11}	{4.5, 11}	{4.6, 11}	{4.7, 11}	{4.8, 11}	{4.9, 11}	{5, 11}	{5.1, 11}	{5.2, 10}	{5.3, 10}	{5.4, 10}	{5.5, 10}	{5.6, 10}	{5.7, 10}	{5.8, 10}	{5.9, 10}	{6, 11}	{6.1, 11}	{6.2, 11}	{6.3, 11}	{6.4, 10}	{6.5, 10}	{6.6, 10}	{6.7, 10}	{6.8, 10}	{6.9, 10}	{7, 10}	{7.1, 11}	{7.2, 12}	{7.3, 11}	{7.4, 11}	{7.5, 11}	{7.6, 10}	{7.7, 10}	{7.8, 10}	{7.9, 10}	{8, 9}	{8.1, 9}	{8.2, 10}	{8.3, 10}	{8.4, 10}	{8.5, 10}	{8.6, 10}	{8.7, 9}	{8.8, 9}	{8.9, 9}	{9, 9}	{9.1, 9}	{9.2, 9}	{9.3, 8}	{9.4, 8}	{9.5, 8}	{9.6, 8}	{9.7, 8}	{9.8, 8}	{9.9, 8}	{10, 7}	{}	{0, 10}	{0.1, 8}	{0.2, 7}	{0.3, 7}	{0.4, 7}	{0.5, 7}	{0.6, 7}	{0.7, 7}	{0.8, 7}	{0.9, 7}	{1, 6}	{1.1, 6}	{1.2, 6}	{1.3, 6}	{1.4, 6}	{1.5, 6}	{1.6, 6}	{1.7, 6}	{1.8, 6}	{1.9, 6}	{2, 6}	{2.1, 6}	{2.2, 6}	{2.3, 6}	{2.4, 6}	{2.5, 6}	{2.6, 6}	{2.7, 6}	{2.8, 6}	{2.9, 6}	{3, 6}	{3.1, 6}	{3.2, 6}	{3.3, 6}	{3.4, 6}	{3.5, 6}	{3.6, 6}	{3.7, 6}	{3.8, 6}	{3.9, 6}	{4, 5}	{4.1, 5}	{4.2, 7}	{4.3, 7}	{4.4, 7}	{4.5, 7}	{4.6, 7}	{4.7, 7}	{4.8, 7}	{4.9, 7}	{5, 7}	{5.1, 7}	{5.2, 7}	{5.3, 7}	{5.4, 6}	{5.5, 6}	{5.6, 6}	{5.7, 5}	{5.8, 5}	{5.9, 5}	{6, 5}	{6.1, 5}	{6.2, 6}	{6.3, 6}	{6.4, 5}	{6.5, 5}	{6.6, 5}	{6.7, 5}	{6.8, 5}	{6.9, 7}	{7, 7}	{7.1, 7}	{7.2, 8}	{7.3, 8}	{7.4, 8}	{7.5, 8}	{7.6, 8}	{7.7, 8}	{7.8, 8}	{7.9, 8}	{8, 8}	{8.1, 8}	{8.2, 7}	{8.3, 7}	{8.4, 7}	{8.5, 7}	{8.6, 7}	{8.7, 7}	{8.8, 7}	{8.9, 8}	{9, 8}	{9.1, 8}	{9.2, 8}	{9.3, 8}	{9.4, 8}	{9.5, 8}	{9.6, 8}	{9.7, 8}	{9.8, 7}	{9.9, 6}	{10, 6}	{}	{0, 10}	{0.1, 9}	{0.2, 9}	{0.3, 9}	{0.4, 10}	{0.5, 11}	{0.6, 11}	{0.7, 11}	{0.8, 11}	{0.9, 11}	{1, 11}	{1.1, 11}	{1.2, 11}	{1.3, 11}	{1.4, 11}	{1.5, 11}	{1.6, 11}	{1.7, 11}	{1.8, 10}	{1.9, 10}	{2, 9}	{2.1, 9}	{2.2, 9}	{2.3, 9}	{2.4, 8}	{2.5, 8}	{2.6, 8}	{2.7, 7}	{2.8, 7}	{2.9, 7}	{3, 6}	{3.1, 6}	{3.2, 6}	{3.3, 6}	{3.4, 6}	{3.5, 6}	{3.6, 6}	{3.7, 6}	{3.8, 6}	{3.9, 6}	{4, 6}	{4.1, 6}	{4.2, 6}	{4.3, 6}	{4.4, 6}	{4.5, 6}	{4.6, 6}	{4.7, 6}	{4.8, 6}	{4.9, 6}	{5, 6}	{5.1, 6}	{5.2, 6}	{5.3, 6}	{5.4, 6}	{5.5, 6}	{5.6, 6}	{5.7, 6}	{5.8, 6}	{5.9, 6}	{6, 6}	{6.1, 6}	{6.2, 6}	{6.3, 6}	{6.4, 7}	{6.5, 7}	{6.6, 8}	{6.7, 8}	{6.8, 8}	{6.9, 8}	{7, 8}	{7.1, 8}	{7.2, 8}	{7.3, 8}	{7.4, 8}	{7.5, 8}	{7.6, 8}	{7.7, 8}	{7.8, 8}	{7.9, 8}	{8, 8}	{8.1, 8}	{8.2, 8}	{8.3, 9}	{8.4, 9}	{8.5, 9}	{8.6, 9}	{8.7, 10}	{8.8, 9}	{8.9, 9}	{9, 9}	{9.1, 9}	{9.2, 10}	{9.3, 11}	{9.4, 11}	{9.5, 11}	{9.6, 11}	{9.7, 11}	{9.8, 12}	{9.9, 12}	{10, 12}	{}	{0, 10}	{0.1, 10}	{0.2, 9}	{0.3, 8}	{0.4, 8}	{0.5, 8}	{0.6, 8}	{0.7, 8}	{0.8, 8}	{0.9, 8}	{1, 8}	{1.1, 8}	{1.2, 8}	{1.3, 9}	{1.4, 9}	{1.5, 9}	{1.6, 9}	{1.7, 8}	{1.8, 8}	{1.9, 8}	{2, 8}	{2.1, 8}	{2.2, 8}	{2.3, 7}	{2.4, 7}	{2.5, 7}	{2.6, 7}	{2.7, 7}	{2.8, 7}	{2.9, 8}	{3, 8}	{3.1, 9}	{3.2, 9}	{3.3, 9}	{3.4, 9}	{3.5, 9}	{3.6, 9}	{3.7, 9}	{3.8, 8}	{3.9, 8}	{4, 8}	{4.1, 8}	{4.2, 8}	{4.3, 8}	{4.4, 8}	{4.5, 8}	{4.6, 8}	{4.7, 8}	{4.8, 8}	{4.9, 8}	{5, 8}	{5.1, 8}	{5.2, 8}	{5.3, 8}	{5.4, 8}	{5.5, 8}	{5.6, 8}	{5.7, 7}	{5.8, 7}	{5.9, 7}	{6, 7}	{6.1, 8}	{6.2, 8}	{6.3, 9}	{6.4, 9}	{6.5, 9}	{6.6, 9}	{6.7, 8}	{6.8, 8}	{6.9, 9}	{7, 9}	{7.1, 8}	{7.2, 8}	{7.3, 8}	{7.4, 8}	{7.5, 9}	{7.6, 10}	{7.7, 11}	{7.8, 11}	{7.9, 11}	{8, 11}	{8.1, 10}	{8.2, 10}	{8.3, 10}	{8.4, 9}	{8.5, 9}	{8.6, 9}	{8.7, 10}	{8.8, 10}	{8.9, 10}	{9, 10}	{9.1, 10}	{9.2, 10}	{9.3, 9}	{9.4, 8}	{9.5, 8}	{9.6, 8}	{9.7, 8}	{9.8, 9}	{9.9, 9}	{10, 9}	{}	{0, 10}	{0.1, 10}	{0.2, 10}	{0.3, 10}	{0.4, 10}	{0.5, 9}	{0.6, 9}	{0.7, 9}	{0.8, 10}	{0.9, 10}	{1, 10}	{1.1, 10}	{1.2, 10}	{1.3, 10}	{1.4, 10}	{1.5, 11}	{1.6, 11}	{1.7, 11}	{1.8, 11}	{1.9, 10}	{2, 10}	{2.1, 11}	{2.2, 11}	{2.3, 11}	{2.4, 10}	{2.5, 11}	{2.6, 11}	{2.7, 11}	{2.8, 11}	{2.9, 12}	{3, 12}	{3.1, 12}	{3.2, 12}	{3.3, 12}	{3.4, 12}	{3.5, 12}	{3.6, 12}	{3.7, 12}	{3.8, 12}	{3.9, 12}	{4, 12}	{4.1, 11}	{4.2, 11}	{4.3, 11}	{4.4, 11}	{4.5, 11}	{4.6, 11}	{4.7, 11}	{4.8, 11}	{4.9, 11}	{5, 11}	{5.1, 11}	{5.2, 11}	{5.3, 11}	{5.4, 11}	{5.5, 11}	{5.6, 11}	{5.7, 10}	{5.8, 10}	{5.9, 10}	{6, 10}	{6.1, 10}	{6.2, 10}	{6.3, 11}	{6.4, 11}	{6.5, 12}	{6.6, 12}	{6.7, 12}	{6.8, 12}	{6.9, 12}	{7, 12}	{7.1, 12}	{7.2, 13}	{7.3, 14}	{7.4, 14}	{7.5, 14}	{7.6, 13}	{7.7, 13}	{7.8, 12}	{7.9, 12}	{8, 12}	{8.1, 12}	{8.2, 11}	{8.3, 11}	{8.4, 11}	{8.5, 10}	{8.6, 10}	{8.7, 10}	{8.8, 10}	{8.9, 10}	{9, 10}	{9.1, 10}	{9.2, 10}	{9.3, 10}	{9.4, 10}	{9.5, 10}	{9.6, 10}	{9.7, 10}	{9.8, 10}	{9.9, 10}	{10, 10}	{}	{0, 10}	{0.1, 10}	{0.2, 10}	{0.3, 10}	{0.4, 10}	{0.5, 10}	{0.6, 10}	{0.7, 10}	{0.8, 10}	{0.9, 10}	{1, 10}	{1.1, 10}	{1.2, 10}	{1.3, 11}	{1.4, 10}	{1.5, 10}	{1.6, 10}	{1.7, 10}	{1.8, 10}	{1.9, 10}	{2, 10}	{2.1, 10}	{2.2, 11}	{2.3, 10}	{2.4, 10}	{2.5, 10}	{2.6, 10}	{2.7, 10}	{2.8, 10}	{2.9, 10}	{3, 10}	{3.1, 10}	{3.2, 10}	{3.3, 10}	{3.4, 10}	{3.5, 10}	{3.6, 10}	{3.7, 10}	{3.8, 11}	{3.9, 11}	{4, 11}	{4.1, 12}	{4.2, 12}	{4.3, 11}	{4.4, 10}	{4.5, 10}	{4.6, 10}	{4.7, 10}	{4.8, 10}	{4.9, 10}	{5, 10}	{5.1, 10}	{5.2, 10}	{5.3, 10}	{5.4, 11}	{5.5, 11}	{5.6, 13}	{5.7, 13}	{5.8, 13}	{5.9, 13}	{6, 13}	{6.1, 13}	{6.2, 13}	{6.3, 13}	{6.4, 13}	{6.5, 13}	{6.6, 13}	{6.7, 13}	{6.8, 13}	{6.9, 13}	{7, 13}	{7.1, 13}	{7.2, 13}	{7.3, 14}	{7.4, 14}	{7.5, 14}	{7.6, 13}	{7.7, 13}	{7.8, 14}	{7.9, 14}	{8, 14}	{8.1, 14}	{8.2, 14}	{8.3, 14}	{8.4, 14}	{8.5, 14}	{8.6, 14}	{8.7, 14}	{8.8, 14}	{8.9, 14}	{9, 14}	{9.1, 14}	{9.2, 14}	{9.3, 15}	{9.4, 15}	{9.5, 15}	{9.6, 15}	{9.7, 15}	{9.8, 15}	{9.9, 15}	{10, 15}	{}	{0, 10}	{0.1, 10}	{0.2, 10}	{0.3, 10}	{0.4, 10}	{0.5, 10}	{0.6, 10}	{0.7, 10}	{0.8, 10}	{0.9, 10}	{1, 11}	{1.1, 11}	{1.2, 11}	{1.3, 11}	{1.4, 11}	{1.5, 11}	{1.6, 11}	{1.7, 11}	{1.8, 12}	{1.9, 12}	{2, 12}	{2.1, 12}	{2.2, 12}	{2.3, 11}	{2.4, 11}	{2.5, 11}	{2.6, 11}	{2.7, 11}	{2.8, 11}	{2.9, 11}	{3, 11}	{3.1, 12}	{3.2, 12}	{3.3, 12}	{3.4, 11}	{3.5, 11}	{3.6, 11}	{3.7, 11}	{3.8, 11}	{3.9, 10}	{4, 10}	{4.1, 10}	{4.2, 10}	{4.3, 9}	{4.4, 9}	{4.5, 9}	{4.6, 9}	{4.7, 9}	{4.8, 9}	{4.9, 9}	{5, 9}	{5.1, 9}	{5.2, 9}	{5.3, 9}	{5.4, 9}	{5.5, 9}	{5.6, 9}	{5.7, 9}	{5.8, 9}	{5.9, 9}	{6, 9}	{6.1, 9}	{6.2, 8}	{6.3, 8}	{6.4, 7}	{6.5, 8}	{6.6, 8}	{6.7, 8}	{6.8, 8}	{6.9, 8}	{7, 9}	{7.1, 9}	{7.2, 9}	{7.3, 9}	{7.4, 9}	{7.5, 9}	{7.6, 9}	{7.7, 9}	{7.8, 9}	{7.9, 9}	{8, 9}	{8.1, 8}	{8.2, 8}	{8.3, 8}	{8.4, 8}	{8.5, 8}	{8.6, 8}	{8.7, 8}	{8.8, 7}	{8.9, 7}	{9, 7}	{9.1, 7}	{9.2, 7}	{9.3, 7}	{9.4, 7}	{9.5, 6}	{9.6, 7}	{9.7, 7}	{9.8, 6}	{9.9, 5}	{10, 5}	{}	{0, 10}	{0.1, 10}	{0.2, 10}	{0.3, 10}	{0.4, 10}	{0.5, 10}	{0.6, 10}	{0.7, 10}	{0.8, 10}	{0.9, 10}	{1, 10}	{1.1, 10}	{1.2, 10}	{1.3, 10}	{1.4, 11}	{1.5, 11}	{1.6, 11}	{1.7, 11}	{1.8, 11}	{1.9, 11}	{2, 11}	{2.1, 11}	{2.2, 11}	{2.3, 12}	{2.4, 12}	{2.5, 12}	{2.6, 12}	{2.7, 11}	{2.8, 10}	{2.9, 9}	{3, 10}	{3.1, 10}	{3.2, 10}	{3.3, 10}	{3.4, 10}	{3.5, 10}	{3.6, 10}	{3.7, 10}	{3.8, 10}	{3.9, 11}	{4, 11}	{4.1, 11}	{4.2, 10}	{4.3, 11}	{4.4, 11}	{4.5, 11}	{4.6, 11}	{4.7, 11}	{4.8, 11}	{4.9, 11}	{5, 11}	{5.1, 11}	{5.2, 11}	{5.3, 12}	{5.4, 12}	{5.5, 13}	{5.6, 13}	{5.7, 13}	{5.8, 13}	{5.9, 13}	{6, 13}	{6.1, 13}	{6.2, 13}	{6.3, 13}	{6.4, 12}	{6.5, 12}	{6.6, 12}	{6.7, 12}	{6.8, 12}	{6.9, 11}	{7, 11}	{7.1, 11}	{7.2, 11}	{7.3, 11}	{7.4, 11}	{7.5, 12}	{7.6, 12}	{7.7, 12}	{7.8, 12}	{7.9, 12}	{8, 12}	{8.1, 12}	{8.2, 12}	{8.3, 12}	{8.4, 12}	{8.5, 12}	{8.6, 13}	{8.7, 13}	{8.8, 13}	{8.9, 13}	{9, 15}	{9.1, 13}	{9.2, 12}	{9.3, 12}	{9.4, 12}	{9.5, 12}	{9.6, 12}	{9.7, 13}	{9.8, 13}	{9.9, 13}	{10, 13}	{}	{0, 10}	{0.1, 10}	{0.2, 10}	{0.3, 10}	{0.4, 10}	{0.5, 10}	{0.6, 10}	{0.7, 10}	{0.8, 10}	{0.9, 10}	{1, 10}	{1.1, 10}	{1.2, 10}	{1.3, 10}	{1.4, 10}	{1.5, 10}	{1.6, 10}	{1.7, 11}	{1.8, 11}	{1.9, 11}	{2, 11}	{2.1, 11}	{2.2, 12}	{2.3, 12}	{2.4, 12}	{2.5, 12}	{2.6, 12}	{2.7, 12}	{2.8, 12}	{2.9, 12}	{3, 11}	{3.1, 10}	{3.2, 9}	{3.3, 9}	{3.4, 9}	{3.5, 9}	{3.6, 9}	{3.7, 9}	{3.8, 9}	{3.9, 9}	{4, 10}	{4.1, 10}	{4.2, 10}	{4.3, 10}	{4.4, 9}	{4.5, 10}	{4.6, 10}	{4.7, 10}	{4.8, 10}	{4.9, 9}	{5, 10}	{5.1, 10}	{5.2, 10}	{5.3, 10}	{5.4, 10}	{5.5, 10}	{5.6, 10}	{5.7, 10}	{5.8, 10}	{5.9, 10}	{6, 10}	{6.1, 10}	{6.2, 10}	{6.3, 10}	{6.4, 10}	{6.5, 10}	{6.6, 11}	{6.7, 10}	{6.8, 10}	{6.9, 10}	{7, 10}	{7.1, 10}	{7.2, 10}	{7.3, 10}	{7.4, 10}	{7.5, 10}	{7.6, 10}	{7.7, 10}	{7.8, 10}	{7.9, 10}	{8, 10}	{8.1, 10}	{8.2, 11}	{8.3, 11}	{8.4, 11}	{8.5, 12}	{8.6, 13}	{8.7, 13}	{8.8, 13}	{8.9, 13}	{9, 13}	{9.1, 13}	{9.2, 13}	{9.3, 13}	{9.4, 13}	{9.5, 13}	{9.6, 13}	{9.7, 13}	{9.8, 13}	{9.9, 12}	{10, 12}	{}	{0, 10}	{0.1, 9}	{0.2, 9}	{0.3, 9}	{0.4, 9}	{0.5, 9}	{0.6, 8}	{0.7, 8}	{0.8, 8}	{0.9, 8}	{1, 8}	{1.1, 8}	{1.2, 8}	{1.3, 8}	{1.4, 9}	{1.5, 9}	{1.6, 9}	{1.7, 9}	{1.8, 9}	{1.9, 9}	{2, 9}	{2.1, 9}	{2.2, 9}	{2.3, 9}	{2.4, 9}	{2.5, 9}	{2.6, 9}	{2.7, 9}	{2.8, 9}	{2.9, 9}	{3, 9}	{3.1, 9}	{3.2, 9}	{3.3, 9}	{3.4, 9}	{3.5, 9}	{3.6, 9}	{3.7, 9}	{3.8, 9}	{3.9, 9}	{4, 9}	{4.1, 9}	{4.2, 9}	{4.3, 9}	{4.4, 9}	{4.5, 9}	{4.6, 9}	{4.7, 9}	{4.8, 9}	{4.9, 9}	{5, 9}	{5.1, 9}	{5.2, 9}	{5.3, 9}	{5.4, 9}	{5.5, 9}	{5.6, 10}	{5.7, 10}	{5.8, 10}	{5.9, 10}	{6, 10}	{6.1, 11}	{6.2, 11}	{6.3, 11}	{6.4, 11}	{6.5, 11}	{6.6, 11}	{6.7, 11}	{6.8, 10}	{6.9, 10}	{7, 10}	{7.1, 9}	{7.2, 9}	{7.3, 9}	{7.4, 9}	{7.5, 9}	{7.6, 9}	{7.7, 9}	{7.8, 9}	{7.9, 9}	{8, 9}	{8.1, 9}	{8.2, 9}	{8.3, 9}	{8.4, 8}	{8.5, 8}	{8.6, 8}	{8.7, 8}	{8.8, 8}	{8.9, 8}	{9, 8}	{9.1, 8}	{9.2, 8}	{9.3, 8}	{9.4, 8}	{9.5, 9}	{9.6, 8}	{9.7, 8}	{9.8, 8}	{9.9, 8}	{10, 8}	{}	{0, 10}	{0.1, 10}	{0.2, 10}	{0.3, 10}	{0.4, 9}	{0.5, 9}	{0.6, 8}	{0.7, 8}	{0.8, 8}	{0.9, 8}	{1, 8}	{1.1, 9}	{1.2, 9}	{1.3, 9}	{1.4, 9}	{1.5, 9}	{1.6, 9}	{1.7, 9}	{1.8, 9}	{1.9, 9}	{2, 9}	{2.1, 9}	{2.2, 9}	{2.3, 9}	{2.4, 9}	{2.5, 9}	{2.6, 9}	{2.7, 9}	{2.8, 9}	{2.9, 9}	{3, 9}	{3.1, 8}	{3.2, 8}	{3.3, 8}	{3.4, 8}	{3.5, 7}	{3.6, 7}	{3.7, 7}	{3.8, 7}	{3.9, 7}	{4, 7}	{4.1, 7}	{4.2, 7}	{4.3, 7}	{4.4, 8}	{4.5, 8}	{4.6, 8}	{4.7, 8}	{4.8, 8}	{4.9, 7}	{5, 7}	{5.1, 7}	{5.2, 8}	{5.3, 9}	{5.4, 9}	{5.5, 8}	{5.6, 8}	{5.7, 8}	{5.8, 8}	{5.9, 8}	{6, 7}	{6.1, 7}	{6.2, 6}	{6.3, 6}	{6.4, 6}	{6.5, 6}	{6.6, 6}	{6.7, 6}	{6.8, 6}	{6.9, 6}	{7, 6}	{7.1, 6}	{7.2, 7}	{7.3, 7}	{7.4, 7}	{7.5, 7}	{7.6, 7}	{7.7, 8}	{7.8, 8}	{7.9, 8}	{8, 8}	{8.1, 8}	{8.2, 8}	{8.3, 8}	{8.4, 8}	{8.5, 8}	{8.6, 8}	{8.7, 8}	{8.8, 8}	{8.9, 8}	{9, 8}	{9.1, 8}	{9.2, 8}	{9.3, 8}	{9.4, 8}	{9.5, 9}	{9.6, 9}	{9.7, 9}	{9.8, 9}	{9.9, 9}	{10, 8}	{}	{0, 10}	{0.1, 10}	{0.2, 10}	{0.3, 10}	{0.4, 10}	{0.5, 10}	{0.6, 9}	{0.7, 9}	{0.8, 9}	{0.9, 8}	{1, 8}	{1.1, 8}	{1.2, 8}	{1.3, 8}	{1.4, 8}	{1.5, 8}	{1.6, 9}	{1.7, 9}	{1.8, 9}	{1.9, 9}	{2, 9}	{2.1, 9}	{2.2, 9}	{2.3, 9}	{2.4, 9}	{2.5, 10}	{2.6, 10}	{2.7, 10}	{2.8, 10}	{2.9, 9}	{3, 9}	{3.1, 9}	{3.2, 9}	{3.3, 9}	{3.4, 9}	{3.5, 9}	{3.6, 9}	{3.7, 8}	{3.8, 8}	{3.9, 7}	{4, 6}	{4.1, 6}	{4.2, 6}	{4.3, 6}	{4.4, 6}	{4.5, 6}	{4.6, 6}	{4.7, 7}	{4.8, 7}	{4.9, 7}	{5, 7}	{5.1, 7}	{5.2, 7}	{5.3, 7}	{5.4, 7}	{5.5, 7}	{5.6, 7}	{5.7, 7}	{5.8, 7}	{5.9, 6}	{6, 5}	{6.1, 4}	{6.2, 4}	{6.3, 4}	{6.4, 4}	{6.5, 4}	{6.6, 3}	{6.7, 4}	{6.8, 4}	{6.9, 4}	{7, 4}	{7.1, 4}	{7.2, 4}	{7.3, 4}	{7.4, 4}	{7.5, 4}	{7.6, 4}	{7.7, 4}	{7.8, 4}	{7.9, 4}	{8, 4}	{8.1, 4}	{8.2, 4}	{8.3, 4}	{8.4, 4}	{8.5, 4}	{8.6, 4}	{8.7, 4}	{8.8, 4}	{8.9, 4}	{9, 4}	{9.1, 4}	{9.2, 4}	{9.3, 4}	{9.4, 4}	{9.5, 4}	{9.6, 4}	{9.7, 4}	{9.8, 4}	{9.9, 4}	{10, 5}	{}	{0, 10}	{0.1, 10}	{0.2, 10}	{0.3, 10}	{0.4, 10}	{0.5, 10}	{0.6, 10}	{0.7, 10}	{0.8, 10}	{0.9, 10}	{1, 11}	{1.1, 11}	{1.2, 11}	{1.3, 11}	{1.4, 11}	{1.5, 10}	{1.6, 10}	{1.7, 9}	{1.8, 9}	{1.9, 9}	{2, 9}	{2.1, 9}	{2.2, 9}	{2.3, 9}	{2.4, 9}	{2.5, 9}	{2.6, 9}	{2.7, 9}	{2.8, 9}	{2.9, 9}	{3, 9}	{3.1, 9}	{3.2, 9}	{3.3, 9}	{3.4, 9}	{3.5, 9}	{3.6, 8}	{3.7, 8}	{3.8, 8}	{3.9, 8}	{4, 8}	{4.1, 8}	{4.2, 8}	{4.3, 8}	{4.4, 8}	{4.5, 8}	{4.6, 7}	{4.7, 7}	{4.8, 7}	{4.9, 7}	{5, 7}	{5.1, 7}	{5.2, 7}	{5.3, 7}	{5.4, 7}	{5.5, 7}	{5.6, 7}	{5.7, 6}	{5.8, 6}	{5.9, 6}	{6, 6}	{6.1, 6}	{6.2, 6}	{6.3, 6}	{6.4, 5}	{6.5, 5}	{6.6, 5}	{6.7, 6}	{6.8, 6}	{6.9, 6}	{7, 6}	{7.1, 6}	{7.2, 6}	{7.3, 6}	{7.4, 6}	{7.5, 6}	{7.6, 6}	{7.7, 6}	{7.8, 6}	{7.9, 6}	{8, 6}	{8.1, 6}	{8.2, 6}	{8.3, 6}	{8.4, 6}	{8.5, 7}	{8.6, 7}	{8.7, 7}	{8.8, 7}	{8.9, 7}	{9, 7}	{9.1, 7}	{9.2, 7}	{9.3, 7}	{9.4, 7}	{9.5, 7}	{9.6, 7}	{9.7, 6}	{9.8, 6}	{9.9, 6}	{10, 6}	{}	{0, 10}	{0.1, 10}	{0.2, 10}	{0.3, 10}	{0.4, 10}	{0.5, 10}	{0.6, 10}	{0.7, 9}	{0.8, 8}	{0.9, 8}	{1, 8}	{1.1, 8}	{1.2, 7}	{1.3, 7}	{1.4, 7}	{1.5, 6}	{1.6, 6}	{1.7, 6}	{1.8, 6}	{1.9, 6}	{2, 6}	{2.1, 6}	{2.2, 6}	{2.3, 6}	{2.4, 6}	{2.5, 6}	{2.6, 6}	{2.7, 6}	{2.8, 5}	{2.9, 4}	{3, 4}	{3.1, 5}	{3.2, 4}	{3.3, 4}	{3.4, 5}	{3.5, 5}	{3.6, 5}	{3.7, 5}	{3.8, 5}	{3.9, 5}	{4, 5}	{4.1, 4}	{4.2, 4}	{4.3, 5}	{4.4, 5}	{4.5, 5}	{4.6, 6}	{4.7, 6}	{4.8, 6}	{4.9, 6}	{5, 6}	{5.1, 6}	{5.2, 6}	{5.3, 6}	{5.4, 6}	{5.5, 6}	{5.6, 6}	{5.7, 6}	{5.8, 6}	{5.9, 6}	{6, 6}	{6.1, 7}	{6.2, 7}	{6.3, 7}	{6.4, 7}	{6.5, 6}	{6.6, 6}	{6.7, 6}	{6.8, 6}	{6.9, 6}	{7, 7}	{7.1, 7}	{7.2, 7}	{7.3, 7}	{7.4, 7}	{7.5, 7}	{7.6, 7}	{7.7, 8}	{7.8, 8}	{7.9, 7}	{8, 8}	{8.1, 9}	{8.2, 9}	{8.3, 9}	{8.4, 9}	{8.5, 9}	{8.6, 9}	{8.7, 9}	{8.8, 9}	{8.9, 9}	{9, 9}	{9.1, 9}	{9.2, 10}	{9.3, 10}	{9.4, 12}	{9.5, 12}	{9.6, 12}	{9.7, 12}	{9.8, 12}	{9.9, 12}	{10, 12}	{}	{0, 10}	{0.1, 10}	{0.2, 10}	{0.3, 10}	{0.4, 10}	{0.5, 10}	{0.6, 10}	{0.7, 10}	{0.8, 10}	{0.9, 9}	{1, 9}	{1.1, 9}	{1.2, 9}	{1.3, 9}	{1.4, 9}	{1.5, 9}	{1.6, 10}	{1.7, 10}	{1.8, 10}	{1.9, 10}	{2, 10}	{2.1, 11}	{2.2, 11}	{2.3, 11}	{2.4, 11}	{2.5, 11}	{2.6, 12}	{2.7, 12}	{2.8, 12}	{2.9, 12}	{3, 12}	{3.1, 12}	{3.2, 13}	{3.3, 13}	{3.4, 13}	{3.5, 13}	{3.6, 13}	{3.7, 13}	{3.8, 13}	{3.9, 13}	{4, 13}	{4.1, 13}	{4.2, 13}	{4.3, 13}	{4.4, 13}	{4.5, 13}	{4.6, 13}	{4.7, 13}	{4.8, 12}	{4.9, 12}	{5, 12}	{5.1, 12}	{5.2, 12}	{5.3, 12}	{5.4, 12}	{5.5, 13}	{5.6, 13}	{5.7, 13}	{5.8, 13}	{5.9, 13}	{6, 13}	{6.1, 13}	{6.2, 13}	{6.3, 13}	{6.4, 13}	{6.5, 13}	{6.6, 12}	{6.7, 12}	{6.8, 12}	{6.9, 12}	{7, 12}	{7.1, 12}	{7.2, 12}	{7.3, 12}	{7.4, 12}	{7.5, 12}	{7.6, 11}	{7.7, 11}	{7.8, 11}	{7.9, 11}	{8, 11}	{8.1, 11}	{8.2, 11}	{8.3, 10}	{8.4, 10}	{8.5, 9}	{8.6, 9}	{8.7, 8}	{8.8, 7}	{8.9, 7}	{9, 6}	{9.1, 6}	{9.2, 6}	{9.3, 6}	{9.4, 7}	{9.5, 6}	{9.6, 6}	{9.7, 6}	{9.8, 7}	{9.9, 7}	{10, 7}	{}	{0, 10}	{0.1, 10}	{0.2, 10}	{0.3, 10}	{0.4, 11}	{0.5, 11}	{0.6, 10}	{0.7, 10}	{0.8, 10}	{0.9, 9}	{1, 9}	{1.1, 8}	{1.2, 8}	{1.3, 9}	{1.4, 9}	{1.5, 9}	{1.6, 10}	{1.7, 10}	{1.8, 10}	{1.9, 10}	{2, 10}	{2.1, 10}	{2.2, 10}	{2.3, 10}	{2.4, 10}	{2.5, 10}	{2.6, 10}	{2.7, 10}	{2.8, 10}	{2.9, 10}	{3, 10}	{3.1, 10}	{3.2, 10}	{3.3, 10}	{3.4, 10}	{3.5, 9}	{3.6, 9}	{3.7, 9}	{3.8, 9}	{3.9, 9}	{4, 9}	{4.1, 9}	{4.2, 9}	{4.3, 9}	{4.4, 9}	{4.5, 9}	{4.6, 9}	{4.7, 10}	{4.8, 10}	{4.9, 10}	{5, 10}	{5.1, 10}	{5.2, 10}	{5.3, 10}	{5.4, 10}	{5.5, 9}	{5.6, 9}	{5.7, 9}	{5.8, 9}	{5.9, 9}	{6, 9}	{6.1, 9}	{6.2, 9}	{6.3, 9}	{6.4, 9}	{6.5, 10}	{6.6, 10}	{6.7, 9}	{6.8, 9}	{6.9, 9}	{7, 9}	{7.1, 10}	{7.2, 10}	{7.3, 10}	{7.4, 10}	{7.5, 10}	{7.6, 10}	{7.7, 10}	{7.8, 9}	{7.9, 10}	{8, 10}	{8.1, 10}	{8.2, 10}	{8.3, 10}	{8.4, 10}	{8.5, 10}	{8.6, 10}	{8.7, 10}	{8.8, 9}	{8.9, 9}	{9, 9}	{9.1, 9}	{9.2, 9}	{9.3, 9}	{9.4, 9}	{9.5, 8}	{9.6, 8}	{9.7, 8}	{9.8, 8}	{9.9, 8}	{10, 8}	{}	{0, 10}	{0.1, 10}	{0.2, 9}	{0.3, 9}	{0.4, 9}	{0.5, 9}	{0.6, 9}	{0.7, 8}	{0.8, 8}	{0.9, 8}	{1, 8}	{1.1, 8}	{1.2, 8}	{1.3, 8}	{1.4, 8}	{1.5, 8}	{1.6, 8}	{1.7, 8}	{1.8, 8}	{1.9, 8}	{2, 8}	{2.1, 8}	{2.2, 8}	{2.3, 8}	{2.4, 8}	{2.5, 8}	{2.6, 7}	{2.7, 7}	{2.8, 7}	{2.9, 7}	{3, 7}	{3.1, 7}	{3.2, 8}	{3.3, 8}	{3.4, 8}	{3.5, 8}	{3.6, 8}	{3.7, 9}	{3.8, 9}	{3.9, 9}	{4, 9}	{4.1, 9}	{4.2, 9}	{4.3, 9}	{4.4, 9}	{4.5, 8}	{4.6, 9}	{4.7, 9}	{4.8, 9}	{4.9, 9}	{5, 9}	{5.1, 9}	{5.2, 9}	{5.3, 9}	{5.4, 10}	{5.5, 11}	{5.6, 11}	{5.7, 11}	{5.8, 11}	{5.9, 11}	{6, 11}	{6.1, 11}	{6.2, 11}	{6.3, 11}	{6.4, 11}	{6.5, 11}	{6.6, 12}	{6.7, 12}	{6.8, 12}	{6.9, 12}	{7, 12}	{7.1, 12}	{7.2, 12}	{7.3, 12}	{7.4, 12}	{7.5, 12}	{7.6, 11}	{7.7, 11}	{7.8, 11}	{7.9, 12}	{8, 13}	{8.1, 13}	{8.2, 13}	{8.3, 13}	{8.4, 13}	{8.5, 13}	{8.6, 13}	{8.7, 13}	{8.8, 13}	{8.9, 13}	{9, 12}	{9.1, 12}	{9.2, 12}	{9.3, 12}	{9.4, 12}	{9.5, 12}	{9.6, 11}	{9.7, 11}	{9.8, 11}	{9.9, 11}	{10, 11}	{}	{0, 10}	{0.1, 11}	{0.2, 11}	{0.3, 11}	{0.4, 11}	{0.5, 11}	{0.6, 11}	{0.7, 11}	{0.8, 11}	{0.9, 11}	{1, 11}	{1.1, 11}	{1.2, 11}	{1.3, 11}	{1.4, 11}	{1.5, 11}	{1.6, 11}	{1.7, 11}	{1.8, 11}	{1.9, 11}	{2, 11}	{2.1, 11}	{2.2, 11}	{2.3, 10}	{2.4, 10}	{2.5, 10}	{2.6, 11}	{2.7, 11}	{2.8, 11}	{2.9, 11}	{3, 11}	{3.1, 11}	{3.2, 11}	{3.3, 11}	{3.4, 11}	{3.5, 12}	{3.6, 11}	{3.7, 10}	{3.8, 10}	{3.9, 8}	{4, 8}	{4.1, 8}	{4.2, 8}	{4.3, 8}	{4.4, 8}	{4.5, 8}	{4.6, 8}	{4.7, 9}	{4.8, 9}	{4.9, 9}	{5, 9}	{5.1, 9}	{5.2, 9}	{5.3, 9}	{5.4, 9}	{5.5, 9}	{5.6, 9}	{5.7, 9}	{5.8, 9}	{5.9, 9}	{6, 8}	{6.1, 8}	{6.2, 8}	{6.3, 8}	{6.4, 8}	{6.5, 8}	{6.6, 9}	{6.7, 9}	{6.8, 8}	{6.9, 8}	{7, 8}	{7.1, 8}	{7.2, 8}	{7.3, 8}	{7.4, 8}	{7.5, 7}	{7.6, 7}	{7.7, 7}	{7.8, 7}	{7.9, 8}	{8, 8}	{8.1, 8}	{8.2, 8}	{8.3, 8}	{8.4, 8}	{8.5, 8}	{8.6, 8}	{8.7, 8}	{8.8, 8}	{8.9, 9}	{9, 9}	{9.1, 9}	{9.2, 9}	{9.3, 9}	{9.4, 10}	{9.5, 10}	{9.6, 10}	{9.7, 10}	{9.8, 10}	{9.9, 10}	{10, 10}	{}	{0, 10}	{0.1, 9}	{0.2, 8}	{0.3, 8}	{0.4, 8}	{0.5, 8}	{0.6, 8}	{0.7, 9}	{0.8, 9}	{0.9, 8}	{1, 9}	{1.1, 9}	{1.2, 9}	{1.3, 10}	{1.4, 9}	{1.5, 9}	{1.6, 9}	{1.7, 9}	{1.8, 9}	{1.9, 9}	{2, 10}	{2.1, 10}	{2.2, 9}	{2.3, 9}	{2.4, 10}	{2.5, 10}	{2.6, 10}	{2.7, 10}	{2.8, 10}	{2.9, 11}	{3, 11}	{3.1, 11}	{3.2, 10}	{3.3, 10}	{3.4, 10}	{3.5, 10}	{3.6, 10}	{3.7, 10}	{3.8, 10}	{3.9, 10}	{4, 10}	{4.1, 11}	{4.2, 11}	{4.3, 11}	{4.4, 11}	{4.5, 11}	{4.6, 11}	{4.7, 12}	{4.8, 12}	{4.9, 12}	{5, 11}	{5.1, 11}	{5.2, 11}	{5.3, 10}	{5.4, 10}	{5.5, 10}	{5.6, 10}	{5.7, 10}	{5.8, 11}	{5.9, 11}	{6, 11}	{6.1, 10}	{6.2, 10}	{6.3, 10}	{6.4, 10}	{6.5, 11}	{6.6, 11}	{6.7, 11}	{6.8, 11}	{6.9, 11}	{7, 11}	{7.1, 11}	{7.2, 11}	{7.3, 11}	{7.4, 11}	{7.5, 11}	{7.6, 11}	{7.7, 11}	{7.8, 11}	{7.9, 11}	{8, 10}	{8.1, 10}	{8.2, 10}	{8.3, 10}	{8.4, 10}	{8.5, 10}	{8.6, 10}	{8.7, 10}	{8.8, 10}	{8.9, 10}	{9, 9}	{9.1, 9}	{9.2, 9}	{9.3, 9}	{9.4, 9}	{9.5, 9}	{9.6, 8}	{9.7, 8}	{9.8, 8}	{9.9, 8}	{10, 8}	{}	{0, 10}	{0.1, 10}	{0.2, 9}	{0.3, 10}	{0.4, 10}	{0.5, 9}	{0.6, 9}	{0.7, 9}	{0.8, 9}	{0.9, 9}	{1, 9}	{1.1, 9}	{1.2, 9}	{1.3, 10}	{1.4, 10}	{1.5, 10}	{1.6, 10}	{1.7, 10}	{1.8, 10}	{1.9, 10}	{2, 10}	{2.1, 10}	{2.2, 9}	{2.3, 9}	{2.4, 9}	{2.5, 9}	{2.6, 9}	{2.7, 9}	{2.8, 10}	{2.9, 10}	{3, 10}	{3.1, 10}	{3.2, 10}	{3.3, 9}	{3.4, 9}	{3.5, 9}	{3.6, 9}	{3.7, 10}	{3.8, 10}	{3.9, 10}	{4, 10}	{4.1, 10}	{4.2, 10}	{4.3, 10}	{4.4, 10}	{4.5, 10}	{4.6, 10}	{4.7, 9}	{4.8, 9}	{4.9, 9}	{5, 9}	{5.1, 9}	{5.2, 8}	{5.3, 8}	{5.4, 8}	{5.5, 8}	{5.6, 8}	{5.7, 8}	{5.8, 8}	{5.9, 8}	{6, 8}	{6.1, 8}	{6.2, 8}	{6.3, 8}	{6.4, 8}	{6.5, 8}	{6.6, 8}	{6.7, 8}	{6.8, 9}	{6.9, 9}	{7, 9}	{7.1, 9}	{7.2, 9}	{7.3, 8}	{7.4, 8}	{7.5, 8}	{7.6, 9}	{7.7, 8}	{7.8, 9}	{7.9, 9}	{8, 9}	{8.1, 8}	{8.2, 8}	{8.3, 8}	{8.4, 8}	{8.5, 8}	{8.6, 8}	{8.7, 7}	{8.8, 7}	{8.9, 8}	{9, 8}	{9.1, 8}	{9.2, 8}	{9.3, 8}	{9.4, 8}	{9.5, 8}	{9.6, 8}	{9.7, 8}	{9.8, 8}	{9.9, 8}	{10, 8}	{}	{0, 10}	{0.1, 11}	{0.2, 11}	{0.3, 11}	{0.4, 10}	{0.5, 9}	{0.6, 9}	{0.7, 9}	{0.8, 9}	{0.9, 9}	{1, 9}	{1.1, 8}	{1.2, 8}	{1.3, 8}	{1.4, 8}	{1.5, 8}	{1.6, 8}	{1.7, 8}	{1.8, 8}	{1.9, 9}	{2, 9}	{2.1, 9}	{2.2, 9}	{2.3, 9}	{2.4, 9}	{2.5, 10}	{2.6, 10}	{2.7, 10}	{2.8, 10}	{2.9, 10}	{3, 10}	{3.1, 10}	{3.2, 10}	{3.3, 9}	{3.4, 9}	{3.5, 9}	{3.6, 9}	{3.7, 9}	{3.8, 9}	{3.9, 10}	{4, 10}	{4.1, 10}	{4.2, 10}	{4.3, 10}	{4.4, 10}	{4.5, 11}	{4.6, 11}	{4.7, 11}	{4.8, 10}	{4.9, 10}	{5, 10}	{5.1, 10}	{5.2, 10}	{5.3, 10}	{5.4, 10}	{5.5, 10}	{5.6, 10}	{5.7, 10}	{5.8, 10}	{5.9, 9}	{6, 9}	{6.1, 10}	{6.2, 10}	{6.3, 10}	{6.4, 10}	{6.5, 10}	{6.6, 10}	{6.7, 10}	{6.8, 10}	{6.9, 10}	{7, 10}	{7.1, 10}	{7.2, 10}	{7.3, 10}	{7.4, 10}	{7.5, 10}	{7.6, 10}	{7.7, 9}	{7.8, 8}	{7.9, 8}	{8, 8}	{8.1, 8}	{8.2, 8}	{8.3, 8}	{8.4, 8}	{8.5, 8}	{8.6, 8}	{8.7, 8}	{8.8, 8}	{8.9, 8}	{9, 8}	{9.1, 8}	{9.2, 8}	{9.3, 9}	{9.4, 10}	{9.5, 10}	{9.6, 10}	{9.7, 10}	{9.8, 11}	{9.9, 9}	{10, 9}	{}	{0, 10}	{0.1, 11}	{0.2, 12}	{0.3, 12}	{0.4, 12}	{0.5, 11}	{0.6, 11}	{0.7, 12}	{0.8, 12}	{0.9, 12}	{1, 12}	{1.1, 12}	{1.2, 12}	{1.3, 12}	{1.4, 12}	{1.5, 12}	{1.6, 12}	{1.7, 13}	{1.8, 13}	{1.9, 13}	{2, 13}	{2.1, 13}	{2.2, 12}	{2.3, 11}	{2.4, 11}	{2.5, 11}	{2.6, 11}	{2.7, 11}	{2.8, 11}	{2.9, 11}	{3, 11}	{3.1, 11}	{3.2, 11}	{3.3, 11}	{3.4, 11}	{3.5, 11}	{3.6, 12}	{3.7, 12}	{3.8, 12}	{3.9, 12}	{4, 12}	{4.1, 12}	{4.2, 12}	{4.3, 12}	{4.4, 13}	{4.5, 13}	{4.6, 12}	{4.7, 12}	{4.8, 12}	{4.9, 12}	{5, 13}	{5.1, 14}	{5.2, 14}	{5.3, 13}	{5.4, 13}	{5.5, 13}	{5.6, 13}	{5.7, 13}	{5.8, 12}	{5.9, 12}	{6, 12}	{6.1, 12}	{6.2, 11}	{6.3, 11}	{6.4, 10}	{6.5, 10}	{6.6, 10}	{6.7, 10}	{6.8, 10}	{6.9, 10}	{7, 9}	{7.1, 9}	{7.2, 10}	{7.3, 10}	{7.4, 10}	{7.5, 10}	{7.6, 10}	{7.7, 10}	{7.8, 10}	{7.9, 10}	{8, 10}	{8.1, 10}	{8.2, 10}	{8.3, 10}	{8.4, 10}	{8.5, 10}	{8.6, 10}	{8.7, 9}	{8.8, 9}	{8.9, 8}	{9, 8}	{9.1, 8}	{9.2, 8}	{9.3, 8}	{9.4, 9}	{9.5, 9}	{9.6, 9}	{9.7, 9}	{9.8, 9}	{9.9, 9}	{10, 9}	{}	{0, 10}	{0.1, 10}	{0.2, 11}	{0.3, 11}	{0.4, 11}	{0.5, 11}	{0.6, 11}	{0.7, 12}	{0.8, 12}	{0.9, 12}	{1, 12}	{1.1, 12}	{1.2, 12}	{1.3, 12}	{1.4, 12}	{1.5, 12}	{1.6, 13}	{1.7, 13}	{1.8, 14}	{1.9, 14}	{2, 14}	{2.1, 14}	{2.2, 14}	{2.3, 14}	{2.4, 12}	{2.5, 12}	{2.6, 12}	{2.7, 12}	{2.8, 12}	{2.9, 12}	{3, 12}	{3.1, 12}	{3.2, 12}	{3.3, 13}	{3.4, 13}	{3.5, 13}	{3.6, 13}	{3.7, 13}	{3.8, 13}	{3.9, 13}	{4, 13}	{4.1, 13}	{4.2, 13}	{4.3, 12}	{4.4, 12}	{4.5, 12}	{4.6, 12}	{4.7, 12}	{4.8, 12}	{4.9, 12}	{5, 12}	{5.1, 12}	{5.2, 12}	{5.3, 12}	{5.4, 11}	{5.5, 11}	{5.6, 11}	{5.7, 11}	{5.8, 11}	{5.9, 11}	{6, 11}	{6.1, 12}	{6.2, 12}	{6.3, 12}	{6.4, 12}	{6.5, 12}	{6.6, 12}	{6.7, 12}	{6.8, 12}	{6.9, 12}	{7, 12}	{7.1, 12}	{7.2, 11}	{7.3, 11}	{7.4, 11}	{7.5, 11}	{7.6, 11}	{7.7, 11}	{7.8, 11}	{7.9, 11}	{8, 11}	{8.1, 11}	{8.2, 11}	{8.3, 11}	{8.4, 12}	{8.5, 12}	{8.6, 12}	{8.7, 12}	{8.8, 12}	{8.9, 12}	{9, 12}	{9.1, 12}	{9.2, 12}	{9.3, 13}	{9.4, 14}	{9.5, 14}	{9.6, 14}	{9.7, 14}	{9.8, 14}	{9.9, 14}	{10, 14}	{}	{0, 10}	{0.1, 11}	{0.2, 11}	{0.3, 11}	{0.4, 11}	{0.5, 12}	{0.6, 11}	{0.7, 11}	{0.8, 11}	{0.9, 11}	{1, 11}	{1.1, 10}	{1.2, 9}	{1.3, 9}	{1.4, 9}	{1.5, 10}	{1.6, 9}	{1.7, 9}	{1.8, 10}	{1.9, 11}	{2, 11}	{2.1, 11}	{2.2, 11}	{2.3, 12}	{2.4, 11}	{2.5, 11}	{2.6, 10}	{2.7, 10}	{2.8, 10}	{2.9, 10}	{3, 10}	{3.1, 10}	{3.2, 9}	{3.3, 9}	{3.4, 9}	{3.5, 9}	{3.6, 9}	{3.7, 9}	{3.8, 9}	{3.9, 9}	{4, 9}	{4.1, 9}	{4.2, 9}	{4.3, 10}	{4.4, 10}	{4.5, 10}	{4.6, 10}	{4.7, 8}	{4.8, 8}	{4.9, 7}	{5, 7}	{5.1, 7}	{5.2, 7}	{5.3, 7}	{5.4, 7}	{5.5, 7}	{5.6, 7}	{5.7, 7}	{5.8, 7}	{5.9, 8}	{6, 8}	{6.1, 7}	{6.2, 7}	{6.3, 7}	{6.4, 7}	{6.5, 7}	{6.6, 7}	{6.7, 6}	{6.8, 6}	{6.9, 6}	{7, 6}	{7.1, 6}	{7.2, 6}	{7.3, 6}	{7.4, 6}	{7.5, 6}	{7.6, 6}	{7.7, 6}	{7.8, 6}	{7.9, 6}	{8, 6}	{8.1, 6}	{8.2, 6}	{8.3, 6}	{8.4, 6}	{8.5, 6}	{8.6, 6}	{8.7, 6}	{8.8, 6}	{8.9, 6}	{9, 6}	{9.1, 6}	{9.2, 6}	{9.3, 6}	{9.4, 6}	{9.5, 6}	{9.6, 6}	{9.7, 6}	{9.8, 6}	{9.9, 6}	{10, 6}	{}	{0, 10}	{0.1, 10}	{0.2, 10}	{0.3, 10}	{0.4, 10}	{0.5, 10}	{0.6, 10}	{0.7, 10}	{0.8, 10}	{0.9, 10}	{1, 9}	{1.1, 9}	{1.2, 10}	{1.3, 10}	{1.4, 10}	{1.5, 10}	{1.6, 10}	{1.7, 10}	{1.8, 10}	{1.9, 10}	{2, 10}	{2.1, 10}	{2.2, 11}	{2.3, 10}	{2.4, 10}	{2.5, 10}	{2.6, 10}	{2.7, 10}	{2.8, 11}	{2.9, 11}	{3, 11}	{3.1, 11}	{3.2, 12}	{3.3, 12}	{3.4, 12}	{3.5, 11}	{3.6, 11}	{3.7, 11}	{3.8, 11}	{3.9, 11}	{4, 11}	{4.1, 11}	{4.2, 10}	{4.3, 10}	{4.4, 10}	{4.5, 10}	{4.6, 10}	{4.7, 10}	{4.8, 10}	{4.9, 10}	{5, 10}	{5.1, 10}	{5.2, 10}	{5.3, 10}	{5.4, 10}	{5.5, 11}	{5.6, 11}	{5.7, 11}	{5.8, 11}	{5.9, 11}	{6, 11}	{6.1, 11}	{6.2, 11}	{6.3, 10}	{6.4, 10}	{6.5, 10}	{6.6, 10}	{6.7, 10}	{6.8, 10}	{6.9, 10}	{7, 11}	{7.1, 11}	{7.2, 11}	{7.3, 11}	{7.4, 10}	{7.5, 8}	{7.6, 8}	{7.7, 9}	{7.8, 9}	{7.9, 10}	{8, 10}	{8.1, 11}	{8.2, 11}	{8.3, 12}	{8.4, 12}	{8.5, 12}	{8.6, 12}	{8.7, 12}	{8.8, 12}	{8.9, 12}	{9, 11}	{9.1, 10}	{9.2, 10}	{9.3, 10}	{9.4, 10}	{9.5, 10}	{9.6, 11}	{9.7, 11}	{9.8, 11}	{9.9, 11}	{10, 11}	{}	{0, 10}	{0.1, 10}	{0.2, 10}	{0.3, 10}	{0.4, 10}	{0.5, 10}	{0.6, 10}	{0.7, 10}	{0.8, 10}	{0.9, 10}	{1, 10}	{1.1, 10}	{1.2, 10}	{1.3, 10}	{1.4, 10}	{1.5, 10}	{1.6, 10}	{1.7, 10}	{1.8, 10}	{1.9, 10}	{2, 10}	{2.1, 10}	{2.2, 10}	{2.3, 10}	{2.4, 10}	{2.5, 10}	{2.6, 10}	{2.7, 10}	{2.8, 10}	{2.9, 10}	{3, 10}	{3.1, 10}	{3.2, 9}	{3.3, 9}	{3.4, 9}	{3.5, 9}	{3.6, 9}	{3.7, 9}	{3.8, 9}	{3.9, 9}	{4, 9}	{4.1, 9}	{4.2, 10}	{4.3, 10}	{4.4, 10}	{4.5, 10}	{4.6, 10}	{4.7, 10}	{4.8, 10}	{4.9, 10}	{5, 10}	{5.1, 10}	{5.2, 9}	{5.3, 9}	{5.4, 9}	{5.5, 9}	{5.6, 9}	{5.7, 9}	{5.8, 9}	{5.9, 9}	{6, 8}	{6.1, 8}	{6.2, 9}	{6.3, 9}	{6.4, 9}	{6.5, 10}	{6.6, 11}	{6.7, 10}	{6.8, 10}	{6.9, 11}	{7, 11}	{7.1, 11}	{7.2, 11}	{7.3, 11}	{7.4, 11}	{7.5, 11}	{7.6, 11}	{7.7, 11}	{7.8, 10}	{7.9, 11}	{8, 11}	{8.1, 11}	{8.2, 11}	{8.3, 11}	{8.4, 11}	{8.5, 11}	{8.6, 11}	{8.7, 12}	{8.8, 11}	{8.9, 11}	{9, 10}	{9.1, 10}	{9.2, 10}	{9.3, 10}	{9.4, 10}	{9.5, 9}	{9.6, 10}	{9.7, 9}	{9.8, 9}	{9.9, 9}	{10, 9}	{}	{0, 10}	{0.1, 10}	{0.2, 10}	{0.3, 10}	{0.4, 11}	{0.5, 11}	{0.6, 11}	{0.7, 11}	{0.8, 11}	{0.9, 11}	{1, 11}	{1.1, 11}	{1.2, 11}	{1.3, 11}	{1.4, 11}	{1.5, 11}	{1.6, 11}	{1.7, 11}	{1.8, 11}	{1.9, 11}	{2, 11}	{2.1, 11}	{2.2, 11}	{2.3, 11}	{2.4, 11}	{2.5, 11}	{2.6, 11}	{2.7, 11}	{2.8, 11}	{2.9, 11}	{3, 12}	{3.1, 12}	{3.2, 12}	{3.3, 12}	{3.4, 12}	{3.5, 12}	{3.6, 12}	{3.7, 12}	{3.8, 12}	{3.9, 12}	{4, 12}	{4.1, 12}	{4.2, 12}	{4.3, 12}	{4.4, 12}	{4.5, 12}	{4.6, 12}	{4.7, 12}	{4.8, 12}	{4.9, 11}	{5, 11}	{5.1, 11}	{5.2, 11}	{5.3, 11}	{5.4, 11}	{5.5, 11}	{5.6, 11}	{5.7, 11}	{5.8, 11}	{5.9, 11}	{6, 12}	{6.1, 12}	{6.2, 12}	{6.3, 13}	{6.4, 14}	{6.5, 13}	{6.6, 13}	{6.7, 13}	{6.8, 13}	{6.9, 13}	{7, 13}	{7.1, 13}	{7.2, 13}	{7.3, 12}	{7.4, 12}	{7.5, 12}	{7.6, 12}	{7.7, 13}	{7.8, 13}	{7.9, 12}	{8, 13}	{8.1, 13}	{8.2, 13}	{8.3, 13}	{8.4, 13}	{8.5, 13}	{8.6, 13}	{8.7, 13}	{8.8, 13}	{8.9, 13}	{9, 13}	{9.1, 13}	{9.2, 12}	{9.3, 11}	{9.4, 11}	{9.5, 11}	{9.6, 11}	{9.7, 11}	{9.8, 11}	{9.9, 11}	{10, 10}	{}	{0, 10}	{0.1, 10}	{0.2, 10}	{0.3, 10}	{0.4, 10}	{0.5, 10}	{0.6, 10}	{0.7, 10}	{0.8, 10}	{0.9, 10}	{1, 10}	{1.1, 10}	{1.2, 10}	{1.3, 9}	{1.4, 9}	{1.5, 8}	{1.6, 8}	{1.7, 8}	{1.8, 8}	{1.9, 8}	{2, 8}	{2.1, 8}	{2.2, 8}	{2.3, 8}	{2.4, 7}	{2.5, 7}	{2.6, 8}	{2.7, 8}	{2.8, 8}	{2.9, 8}	{3, 8}	{3.1, 8}	{3.2, 8}	{3.3, 7}	{3.4, 7}	{3.5, 7}	{3.6, 7}	{3.7, 7}	{3.8, 7}	{3.9, 7}	{4, 7}	{4.1, 7}	{4.2, 7}	{4.3, 7}	{4.4, 7}	{4.5, 7}	{4.6, 7}	{4.7, 7}	{4.8, 7}	{4.9, 7}	{5, 7}	{5.1, 7}	{5.2, 7}	{5.3, 7}	{5.4, 7}	{5.5, 7}	{5.6, 7}	{5.7, 7}	{5.8, 7}	{5.9, 7}	{6, 7}	{6.1, 7}	{6.2, 7}	{6.3, 7}	{6.4, 7}	{6.5, 7}	{6.6, 7}	{6.7, 7}	{6.8, 7}	{6.9, 7}	{7, 7}	{7.1, 7}	{7.2, 7}	{7.3, 7}	{7.4, 7}	{7.5, 7}	{7.6, 7}	{7.7, 7}	{7.8, 7}	{7.9, 7}	{8, 7}	{8.1, 7}	{8.2, 7}	{8.3, 7}	{8.4, 7}	{8.5, 7}	{8.6, 7}	{8.7, 7}	{8.8, 7}	{8.9, 7}	{9, 7}	{9.1, 7}	{9.2, 7}	{9.3, 7}	{9.4, 7}	{9.5, 7}	{9.6, 7}	{9.7, 7}	{9.8, 7}	{9.9, 7}	{10, 8}	{}	{0, 10}	{0.1, 10}	{0.2, 10}	{0.3, 10}	{0.4, 10}	{0.5, 10}	{0.6, 10}	{0.7, 10}	{0.8, 10}	{0.9, 10}	{1, 10}	{1.1, 10}	{1.2, 10}	{1.3, 9}	{1.4, 10}	{1.5, 9}	{1.6, 9}	{1.7, 9}	{1.8, 9}	{1.9, 8}	{2, 8}	{2.1, 8}	{2.2, 8}	{2.3, 8}	{2.4, 8}	{2.5, 8}	{2.6, 8}	{2.7, 7}	{2.8, 7}	{2.9, 7}	{3, 7}	{3.1, 7}	{3.2, 7}	{3.3, 7}	{3.4, 7}	{3.5, 7}	{3.6, 7}	{3.7, 7}	{3.8, 8}	{3.9, 8}	{4, 7}	{4.1, 9}	{4.2, 8}	{4.3, 8}	{4.4, 8}	{4.5, 8}	{4.6, 8}	{4.7, 8}	{4.8, 8}	{4.9, 8}	{5, 8}	{5.1, 8}	{5.2, 8}	{5.3, 8}	{5.4, 8}	{5.5, 8}	{5.6, 8}	{5.7, 7}	{5.8, 7}	{5.9, 6}	{6, 6}	{6.1, 6}	{6.2, 6}	{6.3, 6}	{6.4, 6}	{6.5, 6}	{6.6, 6}	{6.7, 6}	{6.8, 6}	{6.9, 6}	{7, 6}	{7.1, 6}	{7.2, 6}	{7.3, 6}	{7.4, 6}	{7.5, 6}	{7.6, 6}	{7.7, 6}	{7.8, 7}	{7.9, 6}	{8, 6}	{8.1, 6}	{8.2, 6}	{8.3, 6}	{8.4, 6}	{8.5, 6}	{8.6, 6}	{8.7, 6}	{8.8, 6}	{8.9, 6}	{9, 6}	{9.1, 6}	{9.2, 6}	{9.3, 6}	{9.4, 6}	{9.5, 6}	{9.6, 6}	{9.7, 6}	{9.8, 6}	{9.9, 6}	{10, 6}	{}	{0, 10}	{0.1, 10}	{0.2, 10}	{0.3, 10}	{0.4, 10}	{0.5, 10}	{0.6, 10}	{0.7, 10}	{0.8, 10}	{0.9, 10}	{1, 11}	{1.1, 11}	{1.2, 11}	{1.3, 12}	{1.4, 12}	{1.5, 12}	{1.6, 13}	{1.7, 13}	{1.8, 13}	{1.9, 12}	{2, 12}	{2.1, 12}	{2.2, 11}	{2.3, 10}	{2.4, 10}	{2.5, 11}	{2.6, 11}	{2.7, 11}	{2.8, 12}	{2.9, 12}	{3, 12}	{3.1, 12}	{3.2, 12}	{3.3, 12}	{3.4, 12}	{3.5, 12}	{3.6, 12}	{3.7, 12}	{3.8, 12}	{3.9, 12}	{4, 12}	{4.1, 12}	{4.2, 12}	{4.3, 12}	{4.4, 11}	{4.5, 11}	{4.6, 11}	{4.7, 11}	{4.8, 11}	{4.9, 11}	{5, 11}	{5.1, 11}	{5.2, 11}	{5.3, 11}	{5.4, 11}	{5.5, 11}	{5.6, 11}	{5.7, 11}	{5.8, 11}	{5.9, 11}	{6, 10}	{6.1, 10}	{6.2, 9}	{6.3, 10}	{6.4, 10}	{6.5, 10}	{6.6, 10}	{6.7, 10}	{6.8, 11}	{6.9, 12}	{7, 12}	{7.1, 12}	{7.2, 12}	{7.3, 12}	{7.4, 13}	{7.5, 13}	{7.6, 13}	{7.7, 13}	{7.8, 14}	{7.9, 14}	{8, 14}	{8.1, 14}	{8.2, 14}	{8.3, 14}	{8.4, 14}	{8.5, 14}	{8.6, 14}	{8.7, 14}	{8.8, 15}	{8.9, 14}	{9, 13}	{9.1, 13}	{9.2, 12}	{9.3, 12}	{9.4, 12}	{9.5, 12}	{9.6, 12}	{9.7, 12}	{9.8, 12}	{9.9, 12}	{10, 11}	{}	{0, 10}	{0.1, 10}	{0.2, 10}	{0.3, 10}	{0.4, 10}	{0.5, 11}	{0.6, 12}	{0.7, 12}	{0.8, 12}	{0.9, 12}	{1, 11}	{1.1, 11}	{1.2, 11}	{1.3, 10}	{1.4, 11}	{1.5, 11}	{1.6, 11}	{1.7, 11}	{1.8, 11}	{1.9, 10}	{2, 10}	{2.1, 10}	{2.2, 9}	{2.3, 9}	{2.4, 9}	{2.5, 9}	{2.6, 10}	{2.7, 10}	{2.8, 9}	{2.9, 9}	{3, 9}	{3.1, 9}	{3.2, 10}	{3.3, 10}	{3.4, 10}	{3.5, 11}	{3.6, 11}	{3.7, 11}	{3.8, 10}	{3.9, 10}	{4, 10}	{4.1, 9}	{4.2, 9}	{4.3, 9}	{4.4, 9}	{4.5, 9}	{4.6, 10}	{4.7, 9}	{4.8, 9}	{4.9, 9}	{5, 9}	{5.1, 10}	{5.2, 11}	{5.3, 11}	{5.4, 11}	{5.5, 11}	{5.6, 11}	{5.7, 11}	{5.8, 11}	{5.9, 12}	{6, 12}	{6.1, 12}	{6.2, 12}	{6.3, 12}	{6.4, 10}	{6.5, 10}	{6.6, 10}	{6.7, 10}	{6.8, 10}	{6.9, 10}	{7, 10}	{7.1, 10}	{7.2, 10}	{7.3, 10}	{7.4, 10}	{7.5, 10}	{7.6, 10}	{7.7, 10}	{7.8, 9}	{7.9, 9}	{8, 9}	{8.1, 9}	{8.2, 9}	{8.3, 9}	{8.4, 10}	{8.5, 10}	{8.6, 10}	{8.7, 10}	{8.8, 9}	{8.9, 9}	{9, 9}	{9.1, 9}	{9.2, 9}	{9.3, 9}	{9.4, 9}	{9.5, 9}	{9.6, 11}	{9.7, 11}	{9.8, 11}	{9.9, 11}	{10, 11}	{}	{0, 10}	{0.1, 10}	{0.2, 9}	{0.3, 9}	{0.4, 9}	{0.5, 10}	{0.6, 10}	{0.7, 11}	{0.8, 10}	{0.9, 10}	{1, 9}	{1.1, 9}	{1.2, 9}	{1.3, 9}	{1.4, 9}	{1.5, 9}	{1.6, 9}	{1.7, 9}	{1.8, 9}	{1.9, 9}	{2, 9}	{2.1, 9}	{2.2, 9}	{2.3, 9}	{2.4, 10}	{2.5, 10}	{2.6, 10}	{2.7, 10}	{2.8, 10}	{2.9, 10}	{3, 10}	{3.1, 10}	{3.2, 10}	{3.3, 10}	{3.4, 10}	{3.5, 10}	{3.6, 10}	{3.7, 10}	{3.8, 10}	{3.9, 10}	{4, 10}	{4.1, 10}	{4.2, 10}	{4.3, 10}	{4.4, 10}	{4.5, 10}	{4.6, 9}	{4.7, 9}	{4.8, 9}	{4.9, 9}	{5, 9}	{5.1, 9}	{5.2, 9}	{5.3, 9}	{5.4, 9}	{5.5, 9}	{5.6, 9}	{5.7, 9}	{5.8, 9}	{5.9, 9}	{6, 9}	{6.1, 9}	{6.2, 8}	{6.3, 8}	{6.4, 8}	{6.5, 8}	{6.6, 8}	{6.7, 8}	{6.8, 8}	{6.9, 9}	{7, 9}	{7.1, 9}	{7.2, 11}	{7.3, 11}	{7.4, 11}	{7.5, 11}	{7.6, 10}	{7.7, 10}	{7.8, 10}	{7.9, 11}	{8, 11}	{8.1, 11}	{8.2, 11}	{8.3, 11}	{8.4, 11}	{8.5, 11}	{8.6, 12}	{8.7, 12}	{8.8, 12}	{8.9, 12}	{9, 12}	{9.1, 12}	{9.2, 12}	{9.3, 13}	{9.4, 13}	{9.5, 12}	{9.6, 12}	{9.7, 13}	{9.8, 13}	{9.9, 13}	{10, 13}	{}	{0, 10}	{0.1, 10}	{0.2, 10}	{0.3, 10}	{0.4, 10}	{0.5, 11}	{0.6, 11}	{0.7, 11}	{0.8, 11}	{0.9, 11}	{1, 11}	{1.1, 11}	{1.2, 12}	{1.3, 12}	{1.4, 11}	{1.5, 11}	{1.6, 11}	{1.7, 11}	{1.8, 11}	{1.9, 13}	{2, 13}	{2.1, 14}	{2.2, 15}	{2.3, 15}	{2.4, 15}	{2.5, 15}	{2.6, 14}	{2.7, 14}	{2.8, 14}	{2.9, 14}	{3, 14}	{3.1, 14}	{3.2, 14}	{3.3, 14}	{3.4, 14}	{3.5, 14}	{3.6, 14}	{3.7, 14}	{3.8, 14}	{3.9, 14}	{4, 14}	{4.1, 13}	{4.2, 13}	{4.3, 13}	{4.4, 13}	{4.5, 13}	{4.6, 13}	{4.7, 13}	{4.8, 13}	{4.9, 13}	{5, 13}	{5.1, 13}	{5.2, 13}	{5.3, 12}	{5.4, 12}	{5.5, 12}	{5.6, 12}	{5.7, 12}	{5.8, 12}	{5.9, 12}	{6, 12}	{6.1, 12}	{6.2, 12}	{6.3, 12}	{6.4, 12}	{6.5, 12}	{6.6, 12}	{6.7, 12}	{6.8, 12}	{6.9, 11}	{7, 11}	{7.1, 11}	{7.2, 11}	{7.3, 11}	{7.4, 11}	{7.5, 11}	{7.6, 11}	{7.7, 11}	{7.8, 12}	{7.9, 11}	{8, 11}	{8.1, 11}	{8.2, 11}	{8.3, 11}	{8.4, 11}	{8.5, 10}	{8.6, 10}	{8.7, 10}	{8.8, 10}	{8.9, 10}	{9, 10}	{9.1, 10}	{9.2, 9}	{9.3, 9}	{9.4, 10}	{9.5, 10}	{9.6, 9}	{9.7, 9}	{9.8, 8}	{9.9, 9}	{10, 9}	{}	{0, 10}	{0.1, 10}	{0.2, 9}	{0.3, 9}	{0.4, 9}	{0.5, 10}	{0.6, 9}	{0.7, 9}	{0.8, 9}	{0.9, 9}	{1, 9}	{1.1, 9}	{1.2, 9}	{1.3, 9}	{1.4, 9}	{1.5, 11}	{1.6, 12}	{1.7, 12}	{1.8, 12}	{1.9, 12}	{2, 12}	{2.1, 13}	{2.2, 13}	{2.3, 13}	{2.4, 13}	{2.5, 13}	{2.6, 13}	{2.7, 13}	{2.8, 13}	{2.9, 13}	{3, 12}	{3.1, 13}	{3.2, 12}	{3.3, 12}	{3.4, 13}	{3.5, 13}	{3.6, 13}	{3.7, 12}	{3.8, 12}	{3.9, 12}	{4, 12}	{4.1, 12}	{4.2, 11}	{4.3, 12}	{4.4, 12}	{4.5, 12}	{4.6, 12}	{4.7, 12}	{4.8, 12}	{4.9, 12}	{5, 12}	{5.1, 12}	{5.2, 12}	{5.3, 12}	{5.4, 13}	{5.5, 13}	{5.6, 14}	{5.7, 14}	{5.8, 14}	{5.9, 13}	{6, 13}	{6.1, 13}	{6.2, 13}	{6.3, 13}	{6.4, 13}	{6.5, 13}	{6.6, 13}	{6.7, 13}	{6.8, 13}	{6.9, 13}	{7, 13}	{7.1, 13}	{7.2, 13}	{7.3, 13}	{7.4, 13}	{7.5, 13}	{7.6, 14}	{7.7, 14}	{7.8, 12}	{7.9, 12}	{8, 12}	{8.1, 12}	{8.2, 12}	{8.3, 12}	{8.4, 12}	{8.5, 12}	{8.6, 13}	{8.7, 13}	{8.8, 14}	{8.9, 14}	{9, 12}	{9.1, 12}	{9.2, 12}	{9.3, 12}	{9.4, 12}	{9.5, 12}	{9.6, 12}	{9.7, 12}	{9.8, 12}	{9.9, 12}	{10, 12}	{}	{0, 10}	{0.1, 10}	{0.2, 10}	{0.3, 11}	{0.4, 11}	{0.5, 11}	{0.6, 11}	{0.7, 11}	{0.8, 11}	{0.9, 11}	{1, 12}	{1.1, 13}	{1.2, 13}	{1.3, 13}	{1.4, 13}	{1.5, 13}	{1.6, 13}	{1.7, 12}	{1.8, 12}	{1.9, 12}	{2, 12}	{2.1, 12}	{2.2, 12}	{2.3, 12}	{2.4, 12}	{2.5, 12}	{2.6, 12}	{2.7, 12}	{2.8, 12}	{2.9, 12}	{3, 12}	{3.1, 11}	{3.2, 11}	{3.3, 11}	{3.4, 11}	{3.5, 11}	{3.6, 11}	{3.7, 10}	{3.8, 10}	{3.9, 10}	{4, 11}	{4.1, 9}	{4.2, 9}	{4.3, 9}	{4.4, 9}	{4.5, 9}	{4.6, 9}	{4.7, 8}	{4.8, 8}	{4.9, 9}	{5, 9}	{5.1, 9}	{5.2, 9}	{5.3, 9}	{5.4, 9}	{5.5, 9}	{5.6, 9}	{5.7, 9}	{5.8, 9}	{5.9, 9}	{6, 9}	{6.1, 9}	{6.2, 9}	{6.3, 8}	{6.4, 8}	{6.5, 8}	{6.6, 8}	{6.7, 8}	{6.8, 8}	{6.9, 9}	{7, 9}	{7.1, 9}	{7.2, 9}	{7.3, 9}	{7.4, 9}	{7.5, 9}	{7.6, 10}	{7.7, 11}	{7.8, 11}	{7.9, 11}	{8, 11}	{8.1, 11}	{8.2, 11}	{8.3, 11}	{8.4, 11}	{8.5, 11}	{8.6, 11}	{8.7, 11}	{8.8, 11}	{8.9, 11}	{9, 11}	{9.1, 11}	{9.2, 11}	{9.3, 11}	{9.4, 11}	{9.5, 11}	{9.6, 11}	{9.7, 11}	{9.8, 11}	{9.9, 11}	{10, 11}	{}	{0, 10}	{0.1, 10}	{0.2, 10}	{0.3, 10}	{0.4, 11}	{0.5, 11}	{0.6, 11}	{0.7, 11}	{0.8, 11}	{0.9, 11}	{1, 10}	{1.1, 10}	{1.2, 10}	{1.3, 10}	{1.4, 10}	{1.5, 10}	{1.6, 11}	{1.7, 11}	{1.8, 11}	{1.9, 11}	{2, 11}	{2.1, 11}	{2.2, 11}	{2.3, 11}	{2.4, 11}	{2.5, 11}	{2.6, 11}	{2.7, 11}	{2.8, 10}	{2.9, 10}	{3, 9}	{3.1, 9}	{3.2, 9}	{3.3, 9}	{3.4, 9}	{3.5, 9}	{3.6, 9}	{3.7, 9}	{3.8, 9}	{3.9, 9}	{4, 8}	{4.1, 9}	{4.2, 10}	{4.3, 10}	{4.4, 10}	{4.5, 10}	{4.6, 10}	{4.7, 10}	{4.8, 10}	{4.9, 10}	{5, 10}	{5.1, 10}	{5.2, 9}	{5.3, 9}	{5.4, 9}	{5.5, 9}	{5.6, 8}	{5.7, 7}	{5.8, 7}	{5.9, 7}	{6, 7}	{6.1, 7}	{6.2, 7}	{6.3, 7}	{6.4, 7}	{6.5, 7}	{6.6, 7}	{6.7, 7}	{6.8, 7}	{6.9, 7}	{7, 7}	{7.1, 7}	{7.2, 6}	{7.3, 6}	{7.4, 6}	{7.5, 5}	{7.6, 4}	{7.7, 4}	{7.8, 3}	{7.9, 4}	{8, 4}	{8.1, 4}	{8.2, 4}	{8.3, 4}	{8.4, 5}	{8.5, 5}	{8.6, 5}	{8.7, 5}	{8.8, 5}	{8.9, 6}	{9, 6}	{9.1, 6}	{9.2, 6}	{9.3, 5}	{9.4, 5}	{9.5, 5}	{9.6, 5}	{9.7, 5}	{9.8, 5}	{9.9, 4}	{10, 4}	{}	{0, 10}	{0.1, 10}	{0.2, 10}	{0.3, 11}	{0.4, 11}	{0.5, 11}	{0.6, 11}	{0.7, 11}	{0.8, 11}	{0.9, 10}	{1, 9}	{1.1, 9}	{1.2, 10}	{1.3, 10}	{1.4, 10}	{1.5, 10}	{1.6, 10}	{1.7, 10}	{1.8, 9}	{1.9, 10}	{2, 9}	{2.1, 9}	{2.2, 9}	{2.3, 9}	{2.4, 9}	{2.5, 10}	{2.6, 10}	{2.7, 10}	{2.8, 10}	{2.9, 10}	{3, 10}	{3.1, 8}	{3.2, 8}	{3.3, 8}	{3.4, 8}	{3.5, 8}	{3.6, 7}	{3.7, 7}	{3.8, 8}	{3.9, 8}	{4, 8}	{4.1, 8}	{4.2, 8}	{4.3, 8}	{4.4, 9}	{4.5, 9}	{4.6, 9}	{4.7, 9}	{4.8, 9}	{4.9, 9}	{5, 9}	{5.1, 9}	{5.2, 9}	{5.3, 9}	{5.4, 9}	{5.5, 9}	{5.6, 8}	{5.7, 8}	{5.8, 8}	{5.9, 9}	{6, 9}	{6.1, 9}	{6.2, 9}	{6.3, 9}	{6.4, 9}	{6.5, 10}	{6.6, 10}	{6.7, 10}	{6.8, 10}	{6.9, 10}	{7, 11}	{7.1, 11}	{7.2, 11}	{7.3, 11}	{7.4, 11}	{7.5, 11}	{7.6, 11}	{7.7, 10}	{7.8, 10}	{7.9, 10}	{8, 10}	{8.1, 10}	{8.2, 10}	{8.3, 10}	{8.4, 10}	{8.5, 10}	{8.6, 11}	{8.7, 11}	{8.8, 11}	{8.9, 11}	{9, 11}	{9.1, 11}	{9.2, 11}	{9.3, 11}	{9.4, 11}	{9.5, 11}	{9.6, 11}	{9.7, 10}	{9.8, 10}	{9.9, 10}	{10, 11}	{}	{0, 10}	{0.1, 10}	{0.2, 10}	{0.3, 11}	{0.4, 11}	{0.5, 11}	{0.6, 11}	{0.7, 10}	{0.8, 10}	{0.9, 10}	{1, 10}	{1.1, 10}	{1.2, 10}	{1.3, 10}	{1.4, 10}	{1.5, 10}	{1.6, 10}	{1.7, 10}	{1.8, 10}	{1.9, 9}	{2, 9}	{2.1, 9}	{2.2, 9}	{2.3, 9}	{2.4, 9}	{2.5, 10}	{2.6, 10}	{2.7, 10}	{2.8, 10}	{2.9, 10}	{3, 10}	{3.1, 11}	{3.2, 11}	{3.3, 11}	{3.4, 11}	{3.5, 11}	{3.6, 11}	{3.7, 11}	{3.8, 10}	{3.9, 10}	{4, 10}	{4.1, 10}	{4.2, 10}	{4.3, 10}	{4.4, 10}	{4.5, 10}	{4.6, 10}	{4.7, 10}	{4.8, 10}	{4.9, 10}	{5, 10}	{5.1, 10}	{5.2, 10}	{5.3, 10}	{5.4, 10}	{5.5, 10}	{5.6, 10}	{5.7, 9}	{5.8, 10}	{5.9, 10}	{6, 9}	{6.1, 9}	{6.2, 9}	{6.3, 9}	{6.4, 9}	{6.5, 11}	{6.6, 11}	{6.7, 12}	{6.8, 12}	{6.9, 11}	{7, 11}	{7.1, 11}	{7.2, 11}	{7.3, 10}	{7.4, 10}	{7.5, 10}	{7.6, 10}	{7.7, 10}	{7.8, 10}	{7.9, 11}	{8, 11}	{8.1, 11}	{8.2, 11}	{8.3, 11}	{8.4, 11}	{8.5, 11}	{8.6, 12}	{8.7, 12}	{8.8, 13}	{8.9, 13}	{9, 13}	{9.1, 13}	{9.2, 13}	{9.3, 13}	{9.4, 13}	{9.5, 13}	{9.6, 13}	{9.7, 13}	{9.8, 13}	{9.9, 13}	{10, 13}	{}	{0, 10}	{0.1, 9}	{0.2, 9}	{0.3, 9}	{0.4, 9}	{0.5, 9}	{0.6, 9}	{0.7, 10}	{0.8, 10}	{0.9, 10}	{1, 10}	{1.1, 10}	{1.2, 10}	{1.3, 10}	{1.4, 10}	{1.5, 10}	{1.6, 10}	{1.7, 10}	{1.8, 10}	{1.9, 10}	{2, 10}	{2.1, 11}	{2.2, 11}	{2.3, 13}	{2.4, 13}	{2.5, 13}	{2.6, 13}	{2.7, 13}	{2.8, 13}	{2.9, 12}	{3, 12}	{3.1, 12}	{3.2, 13}	{3.3, 14}	{3.4, 14}	{3.5, 14}	{3.6, 14}	{3.7, 14}	{3.8, 14}	{3.9, 14}	{4, 14}	{4.1, 14}	{4.2, 14}	{4.3, 14}	{4.4, 14}	{4.5, 14}	{4.6, 14}	{4.7, 14}	{4.8, 14}	{4.9, 15}	{5, 15}	{5.1, 15}	{5.2, 15}	{5.3, 15}	{5.4, 15}	{5.5, 14}	{5.6, 13}	{5.7, 13}	{5.8, 14}	{5.9, 14}	{6, 14}	{6.1, 14}	{6.2, 15}	{6.3, 15}	{6.4, 15}	{6.5, 15}	{6.6, 15}	{6.7, 15}	{6.8, 15}	{6.9, 15}	{7, 15}	{7.1, 15}	{7.2, 15}	{7.3, 14}	{7.4, 14}	{7.5, 14}	{7.6, 15}	{7.7, 15}	{7.8, 15}	{7.9, 15}	{8, 15}	{8.1, 15}	{8.2, 15}	{8.3, 14}	{8.4, 14}	{8.5, 14}	{8.6, 15}	{8.7, 15}	{8.8, 15}	{8.9, 16}	{9, 16}	{9.1, 15}	{9.2, 16}	{9.3, 16}	{9.4, 16}	{9.5, 16}	{9.6, 16}	{9.7, 16}	{9.8, 16}	{9.9, 16}	{10, 16}	{}	{0, 10}	{0.1, 10}	{0.2, 10}	{0.3, 10}	{0.4, 10}	{0.5, 9}	{0.6, 9}	{0.7, 8}	{0.8, 8}	{0.9, 9}	{1, 9}	{1.1, 9}	{1.2, 9}	{1.3, 9}	{1.4, 9}	{1.5, 11}	{1.6, 11}	{1.7, 11}	{1.8, 11}	{1.9, 11}	{2, 11}	{2.1, 11}	{2.2, 10}	{2.3, 10}	{2.4, 10}	{2.5, 10}	{2.6, 10}	{2.7, 10}	{2.8, 10}	{2.9, 10}	{3, 10}	{3.1, 10}	{3.2, 10}	{3.3, 10}	{3.4, 10}	{3.5, 10}	{3.6, 10}	{3.7, 10}	{3.8, 11}	{3.9, 11}	{4, 11}	{4.1, 11}	{4.2, 11}	{4.3, 10}	{4.4, 10}	{4.5, 10}	{4.6, 10}	{4.7, 10}	{4.8, 10}	{4.9, 10}	{5, 9}	{5.1, 9}	{5.2, 9}	{5.3, 8}	{5.4, 8}	{5.5, 6}	{5.6, 6}	{5.7, 6}	{5.8, 6}	{5.9, 6}	{6, 6}	{6.1, 6}	{6.2, 6}	{6.3, 6}	{6.4, 6}	{6.5, 6}	{6.6, 6}	{6.7, 6}	{6.8, 6}	{6.9, 6}	{7, 6}	{7.1, 6}	{7.2, 6}	{7.3, 6}	{7.4, 6}	{7.5, 7}	{7.6, 7}	{7.7, 6}	{7.8, 7}	{7.9, 7}	{8, 8}	{8.1, 8}	{8.2, 7}	{8.3, 7}	{8.4, 8}	{8.5, 9}	{8.6, 9}	{8.7, 9}	{8.8, 9}	{8.9, 9}	{9, 9}	{9.1, 9}	{9.2, 9}	{9.3, 9}	{9.4, 9}	{9.5, 9}	{9.6, 9}	{9.7, 8}	{9.8, 8}	{9.9, 8}	{10, 8}	{}	{0, 10}	{0.1, 10}	{0.2, 10}	{0.3, 10}	{0.4, 10}	{0.5, 10}	{0.6, 10}	{0.7, 10}	{0.8, 10}	{0.9, 10}	{1, 10}	{1.1, 10}	{1.2, 10}	{1.3, 10}	{1.4, 10}	{1.5, 10}	{1.6, 10}	{1.7, 11}	{1.8, 11}	{1.9, 12}	{2, 12}	{2.1, 13}	{2.2, 13}	{2.3, 13}	{2.4, 12}	{2.5, 13}	{2.6, 13}	{2.7, 12}	{2.8, 12}	{2.9, 12}	{3, 12}	{3.1, 12}	{3.2, 12}	{3.3, 12}	{3.4, 12}	{3.5, 11}	{3.6, 10}	{3.7, 10}	{3.8, 10}	{3.9, 10}	{4, 10}	{4.1, 10}	{4.2, 11}	{4.3, 12}	{4.4, 12}	{4.5, 12}	{4.6, 12}	{4.7, 12}	{4.8, 13}	{4.9, 13}	{5, 12}	{5.1, 12}	{5.2, 12}	{5.3, 12}	{5.4, 12}	{5.5, 12}	{5.6, 12}	{5.7, 12}	{5.8, 12}	{5.9, 12}	{6, 12}	{6.1, 12}	{6.2, 12}	{6.3, 12}	{6.4, 12}	{6.5, 12}	{6.6, 12}	{6.7, 12}	{6.8, 12}	{6.9, 12}	{7, 12}	{7.1, 12}	{7.2, 13}	{7.3, 13}	{7.4, 12}	{7.5, 12}	{7.6, 12}	{7.7, 12}	{7.8, 12}	{7.9, 11}	{8, 11}	{8.1, 11}	{8.2, 11}	{8.3, 11}	{8.4, 11}	{8.5, 11}	{8.6, 11}	{8.7, 11}	{8.8, 11}	{8.9, 12}	{9, 11}	{9.1, 11}	{9.2, 11}	{9.3, 10}	{9.4, 10}	{9.5, 10}	{9.6, 10}	{9.7, 10}	{9.8, 9}	{9.9, 9}	{10, 9}	{}	{0, 10}	{0.1, 10}	{0.2, 11}	{0.3, 12}	{0.4, 12}	{0.5, 12}	{0.6, 12}	{0.7, 12}	{0.8, 12}	{0.9, 12}	{1, 12}	{1.1, 13}	{1.2, 13}	{1.3, 13}	{1.4, 12}	{1.5, 12}	{1.6, 13}	{1.7, 13}	{1.8, 13}	{1.9, 13}	{2, 14}	{2.1, 15}	{2.2, 15}	{2.3, 16}	{2.4, 16}	{2.5, 17}	{2.6, 17}	{2.7, 18}	{2.8, 17}	{2.9, 17}	{3, 17}	{3.1, 16}	{3.2, 16}	{3.3, 16}	{3.4, 17}	{3.5, 17}	{3.6, 16}	{3.7, 17}	{3.8, 17}	{3.9, 17}	{4, 17}	{4.1, 17}	{4.2, 17}	{4.3, 17}	{4.4, 17}	{4.5, 18}	{4.6, 18}	{4.7, 18}	{4.8, 18}	{4.9, 17}	{5, 17}	{5.1, 17}	{5.2, 17}	{5.3, 17}	{5.4, 17}	{5.5, 17}	{5.6, 18}	{5.7, 17}	{5.8, 17}	{5.9, 16}	{6, 15}	{6.1, 15}	{6.2, 15}	{6.3, 15}	{6.4, 15}	{6.5, 15}	{6.6, 14}	{6.7, 14}	{6.8, 14}	{6.9, 14}	{7, 14}	{7.1, 13}	{7.2, 13}	{7.3, 13}	{7.4, 13}	{7.5, 13}	{7.6, 13}	{7.7, 14}	{7.8, 14}	{7.9, 14}	{8, 14}	{8.1, 14}	{8.2, 14}	{8.3, 14}	{8.4, 14}	{8.5, 13}	{8.6, 13}	{8.7, 13}	{8.8, 12}	{8.9, 12}	{9, 12}	{9.1, 12}	{9.2, 13}	{9.3, 13}	{9.4, 13}	{9.5, 13}	{9.6, 14}	{9.7, 14}	{9.8, 14}	{9.9, 13}	{10, 13}	{}	{0, 10}	{0.1, 10}	{0.2, 10}	{0.3, 10}	{0.4, 10}	{0.5, 10}	{0.6, 10}	{0.7, 10}	{0.8, 10}	{0.9, 10}	{1, 10}	{1.1, 10}	{1.2, 11}	{1.3, 11}	{1.4, 11}	{1.5, 11}	{1.6, 11}	{1.7, 11}	{1.8, 11}	{1.9, 11}	{2, 11}	{2.1, 11}	{2.2, 12}	{2.3, 13}	{2.4, 13}	{2.5, 13}	{2.6, 13}	{2.7, 12}	{2.8, 12}	{2.9, 12}	{3, 11}	{3.1, 11}	{3.2, 11}	{3.3, 11}	{3.4, 10}	{3.5, 11}	{3.6, 11}	{3.7, 11}	{3.8, 11}	{3.9, 11}	{4, 11}	{4.1, 11}	{4.2, 11}	{4.3, 11}	{4.4, 11}	{4.5, 11}	{4.6, 11}	{4.7, 11}	{4.8, 10}	{4.9, 10}	{5, 10}	{5.1, 10}	{5.2, 10}	{5.3, 10}	{5.4, 10}	{5.5, 9}	{5.6, 9}	{5.7, 9}	{5.8, 9}	{5.9, 9}	{6, 9}	{6.1, 9}	{6.2, 9}	{6.3, 9}	{6.4, 9}	{6.5, 9}	{6.6, 9}	{6.7, 8}	{6.8, 9}	{6.9, 9}	{7, 9}	{7.1, 10}	{7.2, 11}	{7.3, 12}	{7.4, 12}	{7.5, 12}	{7.6, 12}	{7.7, 13}	{7.8, 13}	{7.9, 14}	{8, 14}	{8.1, 14}	{8.2, 14}	{8.3, 14}	{8.4, 14}	{8.5, 14}	{8.6, 14}	{8.7, 14}	{8.8, 14}	{8.9, 14}	{9, 14}	{9.1, 14}	{9.2, 14}	{9.3, 14}	{9.4, 14}	{9.5, 14}	{9.6, 14}	{9.7, 14}	{9.8, 14}	{9.9, 14}	{10, 14}	{}	{0, 10}	{0.1, 10}	{0.2, 10}	{0.3, 10}	{0.4, 9}	{0.5, 9}	{0.6, 9}	{0.7, 9}	{0.8, 9}	{0.9, 9}	{1, 9}	{1.1, 9}	{1.2, 9}	{1.3, 9}	{1.4, 9}	{1.5, 11}	{1.6, 11}	{1.7, 11}	{1.8, 11}	{1.9, 10}	{2, 10}	{2.1, 10}	{2.2, 10}	{2.3, 10}	{2.4, 10}	{2.5, 10}	{2.6, 10}	{2.7, 10}	{2.8, 10}	{2.9, 10}	{3, 10}	{3.1, 10}	{3.2, 11}	{3.3, 12}	{3.4, 12}	{3.5, 12}	{3.6, 12}	{3.7, 12}	{3.8, 11}	{3.9, 11}	{4, 11}	{4.1, 11}	{4.2, 11}	{4.3, 11}	{4.4, 11}	{4.5, 11}	{4.6, 11}	{4.7, 11}	{4.8, 11}	{4.9, 11}	{5, 11}	{5.1, 10}	{5.2, 9}	{5.3, 9}	{5.4, 9}	{5.5, 8}	{5.6, 9}	{5.7, 9}	{5.8, 9}	{5.9, 8}	{6, 8}	{6.1, 7}	{6.2, 7}	{6.3, 7}	{6.4, 7}	{6.5, 7}	{6.6, 7}	{6.7, 7}	{6.8, 7}	{6.9, 7}	{7, 8}	{7.1, 9}	{7.2, 9}	{7.3, 9}	{7.4, 10}	{7.5, 11}	{7.6, 11}	{7.7, 11}	{7.8, 11}	{7.9, 13}	{8, 13}	{8.1, 13}	{8.2, 13}	{8.3, 13}	{8.4, 13}	{8.5, 13}	{8.6, 13}	{8.7, 13}	{8.8, 13}	{8.9, 13}	{9, 13}	{9.1, 13}	{9.2, 13}	{9.3, 13}	{9.4, 12}	{9.5, 12}	{9.6, 11}	{9.7, 11}	{9.8, 11}	{9.9, 11}	{10, 11}	{}	{0, 10}	{0.1, 9}	{0.2, 9}	{0.3, 9}	{0.4, 9}	{0.5, 9}	{0.6, 10}	{0.7, 9}	{0.8, 9}	{0.9, 9}	{1, 9}	{1.1, 9}	{1.2, 9}	{1.3, 9}	{1.4, 9}	{1.5, 9}	{1.6, 9}	{1.7, 9}	{1.8, 8}	{1.9, 8}	{2, 8}	{2.1, 8}	{2.2, 8}	{2.3, 8}	{2.4, 9}	{2.5, 9}	{2.6, 9}	{2.7, 9}	{2.8, 9}	{2.9, 9}	{3, 9}	{3.1, 9}	{3.2, 9}	{3.3, 9}	{3.4, 10}	{3.5, 10}	{3.6, 10}	{3.7, 10}	{3.8, 10}	{3.9, 10}	{4, 12}	{4.1, 13}	{4.2, 13}	{4.3, 13}	{4.4, 12}	{4.5, 12}	{4.6, 12}	{4.7, 12}	{4.8, 13}	{4.9, 13}	{5, 13}	{5.1, 13}	{5.2, 13}	{5.3, 13}	{5.4, 14}	{5.5, 14}	{5.6, 14}	{5.7, 14}	{5.8, 14}	{5.9, 13}	{6, 13}	{6.1, 14}	{6.2, 14}	{6.3, 14}	{6.4, 13}	{6.5, 14}	{6.6, 14}	{6.7, 14}	{6.8, 14}	{6.9, 14}	{7, 12}	{7.1, 12}	{7.2, 12}	{7.3, 12}	{7.4, 12}	{7.5, 12}	{7.6, 12}	{7.7, 12}	{7.8, 12}	{7.9, 12}	{8, 12}	{8.1, 12}	{8.2, 13}	{8.3, 13}	{8.4, 13}	{8.5, 13}	{8.6, 13}	{8.7, 13}	{8.8, 13}	{8.9, 13}	{9, 13}	{9.1, 13}	{9.2, 13}	{9.3, 13}	{9.4, 14}	{9.5, 16}	{9.6, 16}	{9.7, 16}	{9.8, 16}	{9.9, 16}	{10, 16}	{}	{0, 10}	{0.1, 10}	{0.2, 10}	{0.3, 10}	{0.4, 10}	{0.5, 10}	{0.6, 10}	{0.7, 10}	{0.8, 10}	{0.9, 10}	{1, 10}	{1.1, 10}	{1.2, 10}	{1.3, 10}	{1.4, 9}	{1.5, 8}	{1.6, 8}	{1.7, 8}	{1.8, 8}	{1.9, 8}	{2, 8}	{2.1, 7}	{2.2, 7}	{2.3, 8}	{2.4, 8}	{2.5, 8}	{2.6, 8}	{2.7, 8}	{2.8, 8}	{2.9, 8}	{3, 8}	{3.1, 8}	{3.2, 8}	{3.3, 8}	{3.4, 8}	{3.5, 8}	{3.6, 9}	{3.7, 9}	{3.8, 9}	{3.9, 9}	{4, 9}	{4.1, 9}	{4.2, 9}	{4.3, 9}	{4.4, 9}	{4.5, 9}	{4.6, 9}	{4.7, 8}	{4.8, 8}	{4.9, 8}	{5, 8}	{5.1, 8}	{5.2, 8}	{5.3, 8}	{5.4, 8}	{5.5, 8}	{5.6, 8}	{5.7, 8}	{5.8, 8}	{5.9, 8}	{6, 8}	{6.1, 8}	{6.2, 8}	{6.3, 8}	{6.4, 8}	{6.5, 8}	{6.6, 8}	{6.7, 8}	{6.8, 8}	{6.9, 8}	{7, 8}	{7.1, 8}	{7.2, 8}	{7.3, 8}	{7.4, 8}	{7.5, 8}	{7.6, 8}	{7.7, 9}	{7.8, 9}	{7.9, 9}	{8, 9}	{8.1, 9}	{8.2, 9}	{8.3, 10}	{8.4, 10}	{8.5, 10}	{8.6, 10}	{8.7, 10}	{8.8, 10}	{8.9, 11}	{9, 11}	{9.1, 12}	{9.2, 12}	{9.3, 12}	{9.4, 12}	{9.5, 12}	{9.6, 12}	{9.7, 12}	{9.8, 11}	{9.9, 11}	{10, 11}	{}	{0, 10}	{0.1, 10}	{0.2, 10}	{0.3, 10}	{0.4, 10}	{0.5, 10}	{0.6, 10}	{0.7, 10}	{0.8, 10}	{0.9, 10}	{1, 10}	{1.1, 10}	{1.2, 10}	{1.3, 10}	{1.4, 10}	{1.5, 10}	{1.6, 10}	{1.7, 10}	{1.8, 10}	{1.9, 11}	{2, 11}	{2.1, 11}	{2.2, 11}	{2.3, 11}	{2.4, 11}	{2.5, 11}	{2.6, 11}	{2.7, 11}	{2.8, 11}	{2.9, 11}	{3, 12}	{3.1, 13}	{3.2, 13}	{3.3, 13}	{3.4, 14}	{3.5, 13}	{3.6, 12}	{3.7, 12}	{3.8, 13}	{3.9, 13}	{4, 14}	{4.1, 14}	{4.2, 15}	{4.3, 15}	{4.4, 15}	{4.5, 15}	{4.6, 14}	{4.7, 13}	{4.8, 13}	{4.9, 13}	{5, 13}	{5.1, 13}	{5.2, 13}	{5.3, 13}	{5.4, 13}	{5.5, 13}	{5.6, 13}	{5.7, 13}	{5.8, 12}	{5.9, 13}	{6, 13}	{6.1, 13}	{6.2, 13}	{6.3, 13}	{6.4, 13}	{6.5, 13}	{6.6, 12}	{6.7, 12}	{6.8, 12}	{6.9, 12}	{7, 12}	{7.1, 12}	{7.2, 12}	{7.3, 12}	{7.4, 11}	{7.5, 10}	{7.6, 10}	{7.7, 10}	{7.8, 10}	{7.9, 9}	{8, 8}	{8.1, 8}	{8.2, 8}	{8.3, 7}	{8.4, 7}	{8.5, 7}	{8.6, 7}	{8.7, 7}	{8.8, 7}	{8.9, 7}	{9, 7}	{9.1, 6}	{9.2, 6}	{9.3, 6}	{9.4, 6}	{9.5, 6}	{9.6, 6}	{9.7, 6}	{9.8, 6}	{9.9, 7}	{10, 7}	{}	{0, 10}	{0.1, 10}	{0.2, 10}	{0.3, 10}	{0.4, 10}	{0.5, 10}	{0.6, 10}	{0.7, 10}	{0.8, 10}	{0.9, 10}	{1, 10}	{1.1, 10}	{1.2, 10}	{1.3, 10}	{1.4, 10}	{1.5, 11}	{1.6, 11}	{1.7, 12}	{1.8, 11}	{1.9, 11}	{2, 11}	{2.1, 11}	{2.2, 11}	{2.3, 12}	{2.4, 12}	{2.5, 12}	{2.6, 12}	{2.7, 12}	{2.8, 12}	{2.9, 12}	{3, 12}	{3.1, 12}	{3.2, 12}	{3.3, 12}	{3.4, 12}	{3.5, 11}	{3.6, 11}	{3.7, 12}	{3.8, 12}	{3.9, 12}	{4, 12}	{4.1, 12}	{4.2, 12}	{4.3, 12}	{4.4, 12}	{4.5, 12}	{4.6, 12}	{4.7, 12}	{4.8, 11}	{4.9, 12}	{5, 12}	{5.1, 12}	{5.2, 12}	{5.3, 12}	{5.4, 11}	{5.5, 11}	{5.6, 11}	{5.7, 11}	{5.8, 11}	{5.9, 11}	{6, 11}	{6.1, 10}	{6.2, 10}	{6.3, 10}	{6.4, 10}	{6.5, 10}	{6.6, 11}	{6.7, 11}	{6.8, 11}	{6.9, 12}	{7, 12}	{7.1, 12}	{7.2, 12}	{7.3, 12}	{7.4, 12}	{7.5, 12}	{7.6, 11}	{7.7, 12}	{7.8, 12}	{7.9, 12}	{8, 12}	{8.1, 12}	{8.2, 11}	{8.3, 12}	{8.4, 12}	{8.5, 12}	{8.6, 12}	{8.7, 12}	{8.8, 12}	{8.9, 12}	{9, 13}	{9.1, 13}	{9.2, 13}	{9.3, 13}	{9.4, 13}	{9.5, 13}	{9.6, 13}	{9.7, 12}	{9.8, 12}	{9.9, 12}	{10, 12}	{}	{0, 10}	{0.1, 10}	{0.2, 10}	{0.3, 9}	{0.4, 9}	{0.5, 9}	{0.6, 9}	{0.7, 9}	{0.8, 9}	{0.9, 9}	{1, 9}	{1.1, 9}	{1.2, 9}	{1.3, 8}	{1.4, 8}	{1.5, 8}	{1.6, 7}	{1.7, 7}	{1.8, 7}	{1.9, 8}	{2, 8}	{2.1, 8}	{2.2, 8}	{2.3, 8}	{2.4, 8}	{2.5, 9}	{2.6, 9}	{2.7, 9}	{2.8, 9}	{2.9, 9}	{3, 9}	{3.1, 10}	{3.2, 10}	{3.3, 10}	{3.4, 10}	{3.5, 9}	{3.6, 9}	{3.7, 9}	{3.8, 10}	{3.9, 11}	{4, 11}	{4.1, 11}	{4.2, 11}	{4.3, 11}	{4.4, 11}	{4.5, 11}	{4.6, 11}	{4.7, 11}	{4.8, 11}	{4.9, 12}	{5, 12}	{5.1, 12}	{5.2, 12}	{5.3, 12}	{5.4, 12}	{5.5, 12}	{5.6, 12}	{5.7, 12}	{5.8, 11}	{5.9, 11}	{6, 11}	{6.1, 11}	{6.2, 11}	{6.3, 11}	{6.4, 11}	{6.5, 11}	{6.6, 11}	{6.7, 11}	{6.8, 11}	{6.9, 11}	{7, 11}	{7.1, 11}	{7.2, 11}	{7.3, 11}	{7.4, 9}	{7.5, 9}	{7.6, 9}	{7.7, 9}	{7.8, 9}	{7.9, 9}	{8, 10}	{8.1, 10}	{8.2, 10}	{8.3, 9}	{8.4, 9}	{8.5, 9}	{8.6, 9}	{8.7, 9}	{8.8, 9}	{8.9, 8}	{9, 8}	{9.1, 8}	{9.2, 8}	{9.3, 8}	{9.4, 8}	{9.5, 8}	{9.6, 7}	{9.7, 7}	{9.8, 7}	{9.9, 7}	{10, 7}	{}	{0, 10}	{0.1, 10}	{0.2, 10}	{0.3, 10}	{0.4, 9}	{0.5, 9}	{0.6, 9}	{0.7, 10}	{0.8, 10}	{0.9, 10}	{1, 10}	{1.1, 10}	{1.2, 10}	{1.3, 11}	{1.4, 11}	{1.5, 11}	{1.6, 10}	{1.7, 10}	{1.8, 10}	{1.9, 10}	{2, 10}	{2.1, 9}	{2.2, 9}	{2.3, 9}	{2.4, 9}	{2.5, 9}	{2.6, 9}	{2.7, 8}	{2.8, 8}	{2.9, 8}	{3, 8}	{3.1, 7}	{3.2, 7}	{3.3, 7}	{3.4, 7}	{3.5, 7}	{3.6, 7}	{3.7, 8}	{3.8, 9}	{3.9, 9}	{4, 9}	{4.1, 9}	{4.2, 9}	{4.3, 9}	{4.4, 9}	{4.5, 9}	{4.6, 9}	{4.7, 9}	{4.8, 10}	{4.9, 10}	{5, 10}	{5.1, 10}	{5.2, 10}	{5.3, 10}	{5.4, 10}	{5.5, 10}	{5.6, 10}	{5.7, 10}	{5.8, 10}	{5.9, 10}	{6, 10}	{6.1, 10}	{6.2, 10}	{6.3, 10}	{6.4, 10}	{6.5, 10}	{6.6, 10}	{6.7, 10}	{6.8, 10}	{6.9, 10}	{7, 10}	{7.1, 8}	{7.2, 8}	{7.3, 8}	{7.4, 8}	{7.5, 8}	{7.6, 8}	{7.7, 8}	{7.8, 8}	{7.9, 7}	{8, 7}	{8.1, 6}	{8.2, 6}	{8.3, 7}	{8.4, 7}	{8.5, 7}	{8.6, 7}	{8.7, 7}	{8.8, 7}	{8.9, 7}	{9, 7}	{9.1, 7}	{9.2, 7}	{9.3, 7}	{9.4, 7}	{9.5, 7}	{9.6, 7}	{9.7, 7}	{9.8, 7}	{9.9, 7}	{10, 7}	{}	{0, 10}	{0.1, 10}	{0.2, 10}	{0.3, 9}	{0.4, 9}	{0.5, 9}	{0.6, 8}	{0.7, 8}	{0.8, 8}	{0.9, 7}	{1, 6}	{1.1, 5}	{1.2, 5}	{1.3, 5}	{1.4, 5}	{1.5, 5}	{1.6, 6}	{1.7, 6}	{1.8, 6}	{1.9, 6}	{2, 6}	{2.1, 6}	{2.2, 6}	{2.3, 6}	{2.4, 6}	{2.5, 6}	{2.6, 6}	{2.7, 6}	{2.8, 6}	{2.9, 6}	{3, 6}	{3.1, 7}	{3.2, 7}	{3.3, 7}	{3.4, 7}	{3.5, 7}	{3.6, 7}	{3.7, 7}	{3.8, 7}	{3.9, 7}	{4, 7}	{4.1, 8}	{4.2, 8}	{4.3, 8}	{4.4, 8}	{4.5, 8}	{4.6, 8}	{4.7, 8}	{4.8, 9}	{4.9, 9}	{5, 10}	{5.1, 8}	{5.2, 9}	{5.3, 9}	{5.4, 9}	{5.5, 9}	{5.6, 8}	{5.7, 8}	{5.8, 8}	{5.9, 8}	{6, 9}	{6.1, 9}	{6.2, 8}	{6.3, 9}	{6.4, 9}	{6.5, 9}	{6.6, 9}	{6.7, 8}	{6.8, 8}	{6.9, 8}	{7, 8}	{7.1, 8}	{7.2, 8}	{7.3, 9}	{7.4, 9}	{7.5, 9}	{7.6, 9}	{7.7, 9}	{7.8, 9}	{7.9, 9}	{8, 9}	{8.1, 9}	{8.2, 9}	{8.3, 9}	{8.4, 9}	{8.5, 9}	{8.6, 9}	{8.7, 9}	{8.8, 9}	{8.9, 9}	{9, 9}	{9.1, 9}	{9.2, 9}	{9.3, 9}	{9.4, 9}	{9.5, 9}	{9.6, 9}	{9.7, 9}	{9.8, 9}	{9.9, 9}	{10, 9}	{}	{0, 10}	{0.1, 10}	{0.2, 10}	{0.3, 10}	{0.4, 11}	{0.5, 11}	{0.6, 11}	{0.7, 11}	{0.8, 11}	{0.9, 11}	{1, 11}	{1.1, 10}	{1.2, 10}	{1.3, 10}	{1.4, 10}	{1.5, 11}	{1.6, 11}	{1.7, 11}	{1.8, 11}	{1.9, 11}	{2, 11}	{2.1, 11}	{2.2, 10}	{2.3, 10}	{2.4, 10}	{2.5, 11}	{2.6, 11}	{2.7, 11}	{2.8, 11}	{2.9, 12}	{3, 13}	{3.1, 12}	{3.2, 11}	{3.3, 11}	{3.4, 12}	{3.5, 12}	{3.6, 12}	{3.7, 12}	{3.8, 12}	{3.9, 12}	{4, 12}	{4.1, 12}	{4.2, 13}	{4.3, 13}	{4.4, 14}	{4.5, 13}	{4.6, 13}	{4.7, 13}	{4.8, 13}	{4.9, 13}	{5, 13}	{5.1, 13}	{5.2, 12}	{5.3, 12}	{5.4, 12}	{5.5, 11}	{5.6, 11}	{5.7, 12}	{5.8, 12}	{5.9, 10}	{6, 10}	{6.1, 10}	{6.2, 10}	{6.3, 10}	{6.4, 10}	{6.5, 10}	{6.6, 9}	{6.7, 9}	{6.8, 9}	{6.9, 9}	{7, 9}	{7.1, 9}	{7.2, 8}	{7.3, 8}	{7.4, 9}	{7.5, 9}	{7.6, 9}	{7.7, 9}	{7.8, 9}	{7.9, 9}	{8, 9}	{8.1, 9}	{8.2, 9}	{8.3, 9}	{8.4, 10}	{8.5, 10}	{8.6, 9}	{8.7, 9}	{8.8, 9}	{8.9, 9}	{9, 9}	{9.1, 8}	{9.2, 8}	{9.3, 8}	{9.4, 8}	{9.5, 7}	{9.6, 7}	{9.7, 7}	{9.8, 7}	{9.9, 7}	{10, 7}	{}	{0, 10}	{0.1, 10}	{0.2, 10}	{0.3, 10}	{0.4, 10}	{0.5, 10}	{0.6, 10}	{0.7, 10}	{0.8, 9}	{0.9, 9}	{1, 9}	{1.1, 9}	{1.2, 9}	{1.3, 9}	{1.4, 9}	{1.5, 10}	{1.6, 10}	{1.7, 10}	{1.8, 11}	{1.9, 11}	{2, 11}	{2.1, 11}	{2.2, 11}	{2.3, 11}	{2.4, 11}	{2.5, 11}	{2.6, 9}	{2.7, 9}	{2.8, 8}	{2.9, 8}	{3, 9}	{3.1, 9}	{3.2, 9}	{3.3, 9}	{3.4, 9}	{3.5, 9}	{3.6, 9}	{3.7, 8}	{3.8, 9}	{3.9, 9}	{4, 9}	{4.1, 9}	{4.2, 9}	{4.3, 9}	{4.4, 9}	{4.5, 9}	{4.6, 9}	{4.7, 10}	{4.8, 10}	{4.9, 10}	{5, 10}	{5.1, 10}	{5.2, 10}	{5.3, 11}	{5.4, 11}	{5.5, 11}	{5.6, 11}	{5.7, 11}	{5.8, 11}	{5.9, 11}	{6, 11}	{6.1, 10}	{6.2, 10}	{6.3, 10}	{6.4, 10}	{6.5, 10}	{6.6, 10}	{6.7, 10}	{6.8, 10}	{6.9, 10}	{7, 10}	{7.1, 10}	{7.2, 10}	{7.3, 11}	{7.4, 11}	{7.5, 10}	{7.6, 10}	{7.7, 10}	{7.8, 10}	{7.9, 10}	{8, 10}	{8.1, 10}	{8.2, 10}	{8.3, 10}	{8.4, 10}	{8.5, 10}	{8.6, 10}	{8.7, 10}	{8.8, 11}	{8.9, 11}	{9, 11}	{9.1, 11}	{9.2, 11}	{9.3, 11}	{9.4, 11}	{9.5, 11}	{9.6, 11}	{9.7, 11}	{9.8, 12}	{9.9, 12}	{10, 13}	{}	{0, 10}	{0.1, 9}	{0.2, 9}	{0.3, 8}	{0.4, 8}	{0.5, 8}	{0.6, 8}	{0.7, 8}	{0.8, 8}	{0.9, 8}	{1, 8}	{1.1, 8}	{1.2, 8}	{1.3, 9}	{1.4, 9}	{1.5, 9}	{1.6, 9}	{1.7, 9}	{1.8, 9}	{1.9, 9}	{2, 9}	{2.1, 10}	{2.2, 10}	{2.3, 10}	{2.4, 10}	{2.5, 10}	{2.6, 10}	{2.7, 10}	{2.8, 10}	{2.9, 10}	{3, 10}	{3.1, 10}	{3.2, 10}	{3.3, 10}	{3.4, 9}	{3.5, 9}	{3.6, 9}	{3.7, 9}	{3.8, 9}	{3.9, 9}	{4, 9}	{4.1, 10}	{4.2, 11}	{4.3, 11}	{4.4, 11}	{4.5, 11}	{4.6, 10}	{4.7, 10}	{4.8, 10}	{4.9, 10}	{5, 10}	{5.1, 10}	{5.2, 10}	{5.3, 11}	{5.4, 10}	{5.5, 10}	{5.6, 9}	{5.7, 9}	{5.8, 9}	{5.9, 9}	{6, 9}	{6.1, 9}	{6.2, 9}	{6.3, 8}	{6.4, 7}	{6.5, 7}	{6.6, 7}	{6.7, 6}	{6.8, 6}	{6.9, 6}	{7, 6}	{7.1, 6}	{7.2, 5}	{7.3, 5}	{7.4, 5}	{7.5, 5}	{7.6, 5}	{7.7, 5}	{7.8, 5}	{7.9, 5}	{8, 5}	{8.1, 5}	{8.2, 5}	{8.3, 5}	{8.4, 5}	{8.5, 6}	{8.6, 6}	{8.7, 6}	{8.8, 6}	{8.9, 6}	{9, 7}	{9.1, 7}	{9.2, 7}	{9.3, 7}	{9.4, 7}	{9.5, 7}	{9.6, 7}	{9.7, 7}	{9.8, 7}	{9.9, 7}	{10, 7}	{}	{0, 10}	{0.1, 10}	{0.2, 11}	{0.3, 11}	{0.4, 11}	{0.5, 11}	{0.6, 10}	{0.7, 10}	{0.8, 10}	{0.9, 10}	{1, 10}	{1.1, 9}	{1.2, 8}	{1.3, 8}	{1.4, 8}	{1.5, 8}	{1.6, 8}	{1.7, 7}	{1.8, 7}	{1.9, 7}	{2, 7}	{2.1, 7}	{2.2, 7}	{2.3, 7}	{2.4, 6}	{2.5, 6}	{2.6, 6}	{2.7, 6}	{2.8, 6}	{2.9, 6}	{3, 6}	{3.1, 6}	{3.2, 6}	{3.3, 6}	{3.4, 6}	{3.5, 6}	{3.6, 7}	{3.7, 7}	{3.8, 7}	{3.9, 7}	{4, 7}	{4.1, 7}	{4.2, 6}	{4.3, 6}	{4.4, 6}	{4.5, 6}	{4.6, 6}	{4.7, 6}	{4.8, 6}	{4.9, 7}	{5, 7}	{5.1, 7}	{5.2, 7}	{5.3, 7}	{5.4, 7}	{5.5, 7}	{5.6, 7}	{5.7, 7}	{5.8, 7}	{5.9, 7}	{6, 7}	{6.1, 7}	{6.2, 7}	{6.3, 8}	{6.4, 8}	{6.5, 8}	{6.6, 8}	{6.7, 8}	{6.8, 8}	{6.9, 8}	{7, 8}	{7.1, 8}	{7.2, 9}	{7.3, 9}	{7.4, 10}	{7.5, 10}	{7.6, 10}	{7.7, 10}	{7.8, 10}	{7.9, 10}	{8, 10}	{8.1, 10}	{8.2, 10}	{8.3, 10}	{8.4, 9}	{8.5, 9}	{8.6, 9}	{8.7, 9}	{8.8, 9}	{8.9, 10}	{9, 10}	{9.1, 10}	{9.2, 10}	{9.3, 10}	{9.4, 10}	{9.5, 10}	{9.6, 10}	{9.7, 10}	{9.8, 10}	{9.9, 10}	{10, 10}	{}	{0, 10}	{0.1, 11}	{0.2, 11}	{0.3, 11}	{0.4, 9}	{0.5, 9}	{0.6, 8}	{0.7, 8}	{0.8, 8}	{0.9, 8}	{1, 9}	{1.1, 9}	{1.2, 9}	{1.3, 9}	{1.4, 9}	{1.5, 9}	{1.6, 9}	{1.7, 8}	{1.8, 8}	{1.9, 8}	{2, 8}	{2.1, 8}	{2.2, 8}	{2.3, 8}	{2.4, 8}	{2.5, 7}	{2.6, 7}	{2.7, 7}	{2.8, 8}	{2.9, 9}	{3, 9}	{3.1, 9}	{3.2, 9}	{3.3, 10}	{3.4, 10}	{3.5, 11}	{3.6, 11}	{3.7, 11}	{3.8, 11}	{3.9, 11}	{4, 11}	{4.1, 12}	{4.2, 12}	{4.3, 11}	{4.4, 11}	{4.5, 12}	{4.6, 12}	{4.7, 12}	{4.8, 12}	{4.9, 12}	{5, 12}	{5.1, 12}	{5.2, 12}	{5.3, 13}	{5.4, 13}	{5.5, 13}	{5.6, 13}	{5.7, 13}	{5.8, 12}	{5.9, 12}	{6, 12}	{6.1, 11}	{6.2, 11}	{6.3, 11}	{6.4, 11}	{6.5, 11}	{6.6, 11}	{6.7, 10}	{6.8, 10}	{6.9, 10}	{7, 10}	{7.1, 10}	{7.2, 10}	{7.3, 10}	{7.4, 10}	{7.5, 10}	{7.6, 10}	{7.7, 10}	{7.8, 10}	{7.9, 10}	{8, 10}	{8.1, 10}	{8.2, 10}	{8.3, 9}	{8.4, 10}	{8.5, 9}	{8.6, 9}	{8.7, 9}	{8.8, 9}	{8.9, 9}	{9, 9}	{9.1, 9}	{9.2, 9}	{9.3, 9}	{9.4, 9}	{9.5, 9}	{9.6, 10}	{9.7, 10}	{9.8, 10}	{9.9, 11}	{10, 11}	{}	{0, 10}	{0.1, 10}	{0.2, 10}	{0.3, 10}	{0.4, 10}	{0.5, 10}	{0.6, 10}	{0.7, 11}	{0.8, 11}	{0.9, 11}	{1, 11}	{1.1, 11}	{1.2, 11}	{1.3, 11}	{1.4, 11}	{1.5, 11}	{1.6, 10}	{1.7, 10}	{1.8, 10}	{1.9, 11}	{2, 11}	{2.1, 11}	{2.2, 11}	{2.3, 11}	{2.4, 11}	{2.5, 11}	{2.6, 11}	{2.7, 11}	{2.8, 11}	{2.9, 11}	{3, 11}	{3.1, 11}	{3.2, 11}	{3.3, 11}	{3.4, 11}	{3.5, 11}	{3.6, 11}	{3.7, 11}	{3.8, 11}	{3.9, 11}	{4, 11}	{4.1, 11}	{4.2, 11}	{4.3, 11}	{4.4, 9}	{4.5, 9}	{4.6, 9}	{4.7, 9}	{4.8, 9}	{4.9, 9}	{5, 9}	{5.1, 9}	{5.2, 9}	{5.3, 9}	{5.4, 8}	{5.5, 8}	{5.6, 8}	{5.7, 8}	{5.8, 8}	{5.9, 8}	{6, 8}	{6.1, 8}	{6.2, 8}	{6.3, 8}	{6.4, 8}	{6.5, 8}	{6.6, 8}	{6.7, 8}	{6.8, 8}	{6.9, 8}	{7, 9}	{7.1, 9}	{7.2, 9}	{7.3, 9}	{7.4, 9}	{7.5, 9}	{7.6, 9}	{7.7, 9}	{7.8, 9}	{7.9, 9}	{8, 9}	{8.1, 9}	{8.2, 9}	{8.3, 9}	{8.4, 9}	{8.5, 10}	{8.6, 10}	{8.7, 10}	{8.8, 11}	{8.9, 11}	{9, 11}	{9.1, 11}	{9.2, 11}	{9.3, 11}	{9.4, 11}	{9.5, 11}	{9.6, 11}	{9.7, 11}	{9.8, 11}	{9.9, 11}	{10, 11}	{}	{0, 10}	{0.1, 11}	{0.2, 11}	{0.3, 11}	{0.4, 11}	{0.5, 11}	{0.6, 11}	{0.7, 11}	{0.8, 11}	{0.9, 11}	{1, 11}	{1.1, 11}	{1.2, 12}	{1.3, 13}	{1.4, 13}	{1.5, 14}	{1.6, 14}	{1.7, 14}	{1.8, 14}	{1.9, 14}	{2, 14}	{2.1, 13}	{2.2, 13}	{2.3, 13}	{2.4, 14}	{2.5, 14}	{2.6, 14}	{2.7, 14}	{2.8, 14}	{2.9, 14}	{3, 13}	{3.1, 15}	{3.2, 15}	{3.3, 15}	{3.4, 14}	{3.5, 14}	{3.6, 13}	{3.7, 12}	{3.8, 12}	{3.9, 12}	{4, 12}	{4.1, 13}	{4.2, 13}	{4.3, 13}	{4.4, 13}	{4.5, 13}	{4.6, 12}	{4.7, 12}	{4.8, 12}	{4.9, 12}	{5, 12}	{5.1, 12}	{5.2, 12}	{5.3, 12}	{5.4, 12}	{5.5, 12}	{5.6, 12}	{5.7, 12}	{5.8, 12}	{5.9, 12}	{6, 12}	{6.1, 12}	{6.2, 12}	{6.3, 13}	{6.4, 13}	{6.5, 13}	{6.6, 12}	{6.7, 12}	{6.8, 12}	{6.9, 12}	{7, 12}	{7.1, 11}	{7.2, 11}	{7.3, 11}	{7.4, 11}	{7.5, 10}	{7.6, 10}	{7.7, 10}	{7.8, 10}	{7.9, 10}	{8, 10}	{8.1, 10}	{8.2, 11}	{8.3, 11}	{8.4, 11}	{8.5, 10}	{8.6, 10}	{8.7, 10}	{8.8, 10}	{8.9, 10}	{9, 10}	{9.1, 10}	{9.2, 10}	{9.3, 10}	{9.4, 10}	{9.5, 11}	{9.6, 11}	{9.7, 11}	{9.8, 12}	{9.9, 12}	{10, 12}	{}	{0, 10}	{0.1, 10}	{0.2, 10}	{0.3, 10}	{0.4, 10}	{0.5, 10}	{0.6, 10}	{0.7, 10}	{0.8, 10}	{0.9, 10}	{1, 9}	{1.1, 8}	{1.2, 8}	{1.3, 8}	{1.4, 8}	{1.5, 8}	{1.6, 8}	{1.7, 8}	{1.8, 7}	{1.9, 7}	{2, 7}	{2.1, 7}	{2.2, 8}	{2.3, 7}	{2.4, 7}	{2.5, 8}	{2.6, 9}	{2.7, 9}	{2.8, 9}	{2.9, 9}	{3, 9}	{3.1, 9}	{3.2, 9}	{3.3, 9}	{3.4, 9}	{3.5, 9}	{3.6, 9}	{3.7, 9}	{3.8, 9}	{3.9, 9}	{4, 9}	{4.1, 9}	{4.2, 9}	{4.3, 9}	{4.4, 9}	{4.5, 9}	{4.6, 9}	{4.7, 9}	{4.8, 9}	{4.9, 9}	{5, 10}	{5.1, 10}	{5.2, 10}	{5.3, 10}	{5.4, 11}	{5.5, 10}	{5.6, 10}	{5.7, 10}	{5.8, 10}	{5.9, 10}	{6, 10}	{6.1, 10}	{6.2, 10}	{6.3, 10}	{6.4, 10}	{6.5, 10}	{6.6, 9}	{6.7, 9}	{6.8, 9}	{6.9, 9}	{7, 9}	{7.1, 9}	{7.2, 9}	{7.3, 8}	{7.4, 8}	{7.5, 8}	{7.6, 8}	{7.7, 9}	{7.8, 9}	{7.9, 9}	{8, 10}	{8.1, 10}	{8.2, 10}	{8.3, 10}	{8.4, 10}	{8.5, 10}	{8.6, 10}	{8.7, 10}	{8.8, 10}	{8.9, 10}	{9, 10}	{9.1, 10}	{9.2, 10}	{9.3, 10}	{9.4, 10}	{9.5, 10}	{9.6, 9}	{9.7, 9}	{9.8, 9}	{9.9, 9}	{10, 9}	{}	{0, 10}	{0.1, 10}	{0.2, 10}	{0.3, 10}	{0.4, 10}	{0.5, 10}	{0.6, 10}	{0.7, 10}	{0.8, 10}	{0.9, 10}	{1, 10}	{1.1, 10}	{1.2, 10}	{1.3, 10}	{1.4, 11}	{1.5, 11}	{1.6, 10}	{1.7, 10}	{1.8, 10}	{1.9, 10}	{2, 10}	{2.1, 10}	{2.2, 10}	{2.3, 10}	{2.4, 10}	{2.5, 10}	{2.6, 10}	{2.7, 10}	{2.8, 9}	{2.9, 9}	{3, 9}	{3.1, 9}	{3.2, 9}	{3.3, 10}	{3.4, 10}	{3.5, 10}	{3.6, 11}	{3.7, 11}	{3.8, 11}	{3.9, 11}	{4, 11}	{4.1, 11}	{4.2, 11}	{4.3, 11}	{4.4, 11}	{4.5, 11}	{4.6, 11}	{4.7, 11}	{4.8, 12}	{4.9, 12}	{5, 13}	{5.1, 12}	{5.2, 12}	{5.3, 12}	{5.4, 12}	{5.5, 12}	{5.6, 13}	{5.7, 13}	{5.8, 13}	{5.9, 14}	{6, 13}	{6.1, 13}	{6.2, 13}	{6.3, 13}	{6.4, 13}	{6.5, 12}	{6.6, 12}	{6.7, 12}	{6.8, 12}	{6.9, 12}	{7, 12}	{7.1, 12}	{7.2, 12}	{7.3, 12}	{7.4, 12}	{7.5, 12}	{7.6, 12}	{7.7, 12}	{7.8, 12}	{7.9, 11}	{8, 11}	{8.1, 11}	{8.2, 12}	{8.3, 12}	{8.4, 12}	{8.5, 12}	{8.6, 12}	{8.7, 12}	{8.8, 12}	{8.9, 11}	{9, 11}	{9.1, 11}	{9.2, 11}	{9.3, 11}	{9.4, 10}	{9.5, 11}	{9.6, 11}	{9.7, 11}	{9.8, 11}	{9.9, 11}	{10, 11}	{}	{0, 10}	{0.1, 10}	{0.2, 10}	{0.3, 10}	{0.4, 10}	{0.5, 9}	{0.6, 9}	{0.7, 9}	{0.8, 9}	{0.9, 9}	{1, 9}	{1.1, 9}	{1.2, 9}	{1.3, 9}	{1.4, 9}	{1.5, 9}	{1.6, 9}	{1.7, 9}	{1.8, 9}	{1.9, 9}	{2, 10}	{2.1, 11}	{2.2, 11}	{2.3, 12}	{2.4, 12}	{2.5, 12}	{2.6, 12}	{2.7, 12}	{2.8, 13}	{2.9, 13}	{3, 14}	{3.1, 14}	{3.2, 14}	{3.3, 14}	{3.4, 13}	{3.5, 13}	{3.6, 14}	{3.7, 13}	{3.8, 13}	{3.9, 13}	{4, 13}	{4.1, 13}	{4.2, 13}	{4.3, 13}	{4.4, 13}	{4.5, 13}	{4.6, 13}	{4.7, 13}	{4.8, 14}	{4.9, 15}	{5, 15}	{5.1, 15}	{5.2, 15}	{5.3, 15}	{5.4, 15}	{5.5, 15}	{5.6, 13}	{5.7, 13}	{5.8, 12}	{5.9, 12}	{6, 11}	{6.1, 11}	{6.2, 10}	{6.3, 11}	{6.4, 11}	{6.5, 11}	{6.6, 11}	{6.7, 10}	{6.8, 10}	{6.9, 10}	{7, 10}	{7.1, 10}	{7.2, 10}	{7.3, 10}	{7.4, 10}	{7.5, 10}	{7.6, 10}	{7.7, 11}	{7.8, 11}	{7.9, 11}	{8, 11}	{8.1, 11}	{8.2, 11}	{8.3, 11}	{8.4, 11}	{8.5, 11}	{8.6, 10}	{8.7, 10}	{8.8, 10}	{8.9, 10}	{9, 10}	{9.1, 10}	{9.2, 10}	{9.3, 10}	{9.4, 10}	{9.5, 10}	{9.6, 10}	{9.7, 9}	{9.8, 9}	{9.9, 8}	{10, 8}	{}	{0, 10}	{0.1, 10}	{0.2, 10}	{0.3, 10}	{0.4, 10}	{0.5, 10}	{0.6, 10}	{0.7, 10}	{0.8, 10}	{0.9, 10}	{1, 10}	{1.1, 10}	{1.2, 10}	{1.3, 9}	{1.4, 9}	{1.5, 10}	{1.6, 10}	{1.7, 10}	{1.8, 10}	{1.9, 10}	{2, 10}	{2.1, 10}	{2.2, 10}	{2.3, 10}	{2.4, 10}	{2.5, 10}	{2.6, 10}	{2.7, 10}	{2.8, 10}	{2.9, 10}	{3, 10}	{3.1, 10}	{3.2, 10}	{3.3, 10}	{3.4, 10}	{3.5, 10}	{3.6, 10}	{3.7, 10}	{3.8, 10}	{3.9, 10}	{4, 10}	{4.1, 10}	{4.2, 10}	{4.3, 9}	{4.4, 9}	{4.5, 9}	{4.6, 9}	{4.7, 9}	{4.8, 9}	{4.9, 8}	{5, 8}	{5.1, 8}	{5.2, 8}	{5.3, 8}	{5.4, 8}	{5.5, 8}	{5.6, 8}	{5.7, 9}	{5.8, 9}	{5.9, 10}	{6, 10}	{6.1, 10}	{6.2, 10}	{6.3, 10}	{6.4, 10}	{6.5, 9}	{6.6, 9}	{6.7, 9}	{6.8, 9}	{6.9, 9}	{7, 9}	{7.1, 9}	{7.2, 9}	{7.3, 9}	{7.4, 9}	{7.5, 9}	{7.6, 9}	{7.7, 9}	{7.8, 9}	{7.9, 9}	{8, 9}	{8.1, 10}	{8.2, 10}	{8.3, 10}	{8.4, 10}	{8.5, 10}	{8.6, 10}	{8.7, 10}	{8.8, 10}	{8.9, 10}	{9, 10}	{9.1, 10}	{9.2, 10}	{9.3, 11}	{9.4, 11}	{9.5, 11}	{9.6, 10}	{9.7, 10}	{9.8, 11}	{9.9, 11}	{10, 11}	{}	{0, 10}	{0.1, 10}	{0.2, 10}	{0.3, 10}	{0.4, 10}	{0.5, 10}	{0.6, 10}	{0.7, 10}	{0.8, 12}	{0.9, 12}	{1, 12}	{1.1, 12}	{1.2, 12}	{1.3, 12}	{1.4, 12}	{1.5, 12}	{1.6, 14}	{1.7, 14}	{1.8, 14}	{1.9, 14}	{2, 14}	{2.1, 14}	{2.2, 14}	{2.3, 14}	{2.4, 14}	{2.5, 14}	{2.6, 14}	{2.7, 14}	{2.8, 14}	{2.9, 14}	{3, 15}	{3.1, 14}	{3.2, 14}	{3.3, 14}	{3.4, 14}	{3.5, 14}	{3.6, 14}	{3.7, 14}	{3.8, 15}	{3.9, 15}	{4, 15}	{4.1, 15}	{4.2, 15}	{4.3, 15}	{4.4, 15}	{4.5, 15}	{4.6, 15}	{4.7, 16}	{4.8, 16}	{4.9, 15}	{5, 15}	{5.1, 15}	{5.2, 15}	{5.3, 15}	{5.4, 16}	{5.5, 16}	{5.6, 16}	{5.7, 18}	{5.8, 17}	{5.9, 17}	{6, 16}	{6.1, 16}	{6.2, 15}	{6.3, 15}	{6.4, 15}	{6.5, 15}	{6.6, 15}	{6.7, 15}	{6.8, 14}	{6.9, 14}	{7, 14}	{7.1, 13}	{7.2, 13}	{7.3, 13}	{7.4, 13}	{7.5, 14}	{7.6, 14}	{7.7, 14}	{7.8, 14}	{7.9, 14}	{8, 14}	{8.1, 14}	{8.2, 14}	{8.3, 14}	{8.4, 13}	{8.5, 14}	{8.6, 14}	{8.7, 14}	{8.8, 13}	{8.9, 13}	{9, 12}	{9.1, 12}	{9.2, 12}	{9.3, 12}	{9.4, 12}	{9.5, 12}	{9.6, 12}	{9.7, 13}	{9.8, 13}	{9.9, 13}	{10, 13}	{}	{0, 10}	{0.1, 10}	{0.2, 11}	{0.3, 11}	{0.4, 11}	{0.5, 13}	{0.6, 13}	{0.7, 13}	{0.8, 13}	{0.9, 13}	{1, 13}	{1.1, 13}	{1.2, 13}	{1.3, 13}	{1.4, 11}	{1.5, 11}	{1.6, 11}	{1.7, 11}	{1.8, 11}	{1.9, 11}	{2, 11}	{2.1, 10}	{2.2, 10}	{2.3, 10}	{2.4, 10}	{2.5, 10}	{2.6, 10}	{2.7, 9}	{2.8, 8}	{2.9, 8}	{3, 8}	{3.1, 9}	{3.2, 9}	{3.3, 8}	{3.4, 9}	{3.5, 9}	{3.6, 9}	{3.7, 9}	{3.8, 9}	{3.9, 9}	{4, 9}	{4.1, 9}	{4.2, 9}	{4.3, 9}	{4.4, 9}	{4.5, 9}	{4.6, 9}	{4.7, 9}	{4.8, 7}	{4.9, 7}	{5, 7}	{5.1, 8}	{5.2, 8}	{5.3, 8}	{5.4, 8}	{5.5, 9}	{5.6, 9}	{5.7, 9}	{5.8, 10}	{5.9, 10}	{6, 9}	{6.1, 9}	{6.2, 10}	{6.3, 10}	{6.4, 10}	{6.5, 10}	{6.6, 10}	{6.7, 10}	{6.8, 10}	{6.9, 10}	{7, 10}	{7.1, 10}	{7.2, 10}	{7.3, 10}	{7.4, 10}	{7.5, 10}	{7.6, 10}	{7.7, 10}	{7.8, 10}	{7.9, 10}	{8, 10}	{8.1, 9}	{8.2, 9}	{8.3, 9}	{8.4, 9}	{8.5, 9}	{8.6, 9}	{8.7, 9}	{8.8, 9}	{8.9, 9}	{9, 9}	{9.1, 9}	{9.2, 9}	{9.3, 9}	{9.4, 9}	{9.5, 9}	{9.6, 9}	{9.7, 9}	{9.8, 9}	{9.9, 9}	{10, 9}	{}	{0, 10}	{0.1, 10}	{0.2, 11}	{0.3, 11}	{0.4, 11}	{0.5, 12}	{0.6, 12}	{0.7, 12}	{0.8, 13}	{0.9, 13}	{1, 13}	{1.1, 12}	{1.2, 13}	{1.3, 12}	{1.4, 11}	{1.5, 12}	{1.6, 12}	{1.7, 12}	{1.8, 12}	{1.9, 12}	{2, 12}	{2.1, 12}	{2.2, 12}	{2.3, 12}	{2.4, 12}	{2.5, 12}	{2.6, 12}	{2.7, 12}	{2.8, 12}	{2.9, 12}	{3, 11}	{3.1, 11}	{3.2, 11}	{3.3, 10}	{3.4, 10}	{3.5, 10}	{3.6, 10}	{3.7, 10}	{3.8, 11}	{3.9, 10}	{4, 10}	{4.1, 10}	{4.2, 10}	{4.3, 10}	{4.4, 10}	{4.5, 10}	{4.6, 10}	{4.7, 10}	{4.8, 10}	{4.9, 10}	{5, 10}	{5.1, 10}	{5.2, 10}	{5.3, 10}	{5.4, 10}	{5.5, 10}	{5.6, 10}	{5.7, 10}	{5.8, 10}	{5.9, 10}	{6, 10}	{6.1, 10}	{6.2, 10}	{6.3, 10}	{6.4, 9}	{6.5, 10}	{6.6, 10}	{6.7, 10}	{6.8, 11}	{6.9, 11}	{7, 11}	{7.1, 12}	{7.2, 12}	{7.3, 12}	{7.4, 12}	{7.5, 12}	{7.6, 12}	{7.7, 12}	{7.8, 12}	{7.9, 12}	{8, 12}	{8.1, 12}	{8.2, 12}	{8.3, 12}	{8.4, 13}	{8.5, 13}	{8.6, 13}	{8.7, 13}	{8.8, 13}	{8.9, 13}	{9, 13}	{9.1, 13}	{9.2, 14}	{9.3, 14}	{9.4, 14}	{9.5, 14}	{9.6, 14}	{9.7, 14}	{9.8, 15}	{9.9, 15}	{10, 15}	{}	{0, 10}	{0.1, 10}	{0.2, 11}	{0.3, 11}	{0.4, 10}	{0.5, 11}	{0.6, 11}	{0.7, 11}	{0.8, 11}	{0.9, 11}	{1, 11}	{1.1, 11}	{1.2, 11}	{1.3, 11}	{1.4, 11}	{1.5, 10}	{1.6, 11}	{1.7, 11}	{1.8, 11}	{1.9, 11}	{2, 11}	{2.1, 11}	{2.2, 11}	{2.3, 11}	{2.4, 11}	{2.5, 11}	{2.6, 11}	{2.7, 11}	{2.8, 11}	{2.9, 13}	{3, 13}	{3.1, 11}	{3.2, 11}	{3.3, 11}	{3.4, 11}	{3.5, 11}	{3.6, 11}	{3.7, 11}	{3.8, 12}	{3.9, 12}	{4, 12}	{4.1, 11}	{4.2, 11}	{4.3, 11}	{4.4, 10}	{4.5, 10}	{4.6, 8}	{4.7, 8}	{4.8, 7}	{4.9, 7}	{5, 7}	{5.1, 7}	{5.2, 7}	{5.3, 7}	{5.4, 7}	{5.5, 7}	{5.6, 7}	{5.7, 7}	{5.8, 7}	{5.9, 7}	{6, 7}	{6.1, 7}	{6.2, 6}	{6.3, 6}	{6.4, 6}	{6.5, 8}	{6.6, 8}	{6.7, 8}	{6.8, 8}	{6.9, 8}	{7, 8}	{7.1, 8}	{7.2, 8}	{7.3, 8}	{7.4, 8}	{7.5, 7}	{7.6, 5}	{7.7, 5}	{7.8, 6}	{7.9, 6}	{8, 6}	{8.1, 6}	{8.2, 6}	{8.3, 6}	{8.4, 6}	{8.5, 5}	{8.6, 5}	{8.7, 5}	{8.8, 5}	{8.9, 5}	{9, 5}	{9.1, 4}	{9.2, 5}	{9.3, 5}	{9.4, 5}	{9.5, 5}	{9.6, 5}	{9.7, 5}	{9.8, 5}	{9.9, 5}	{10, 6}	{}	{0, 10}	{0.1, 10}	{0.2, 9}	{0.3, 9}	{0.4, 9}	{0.5, 8}	{0.6, 8}	{0.7, 8}	{0.8, 8}	{0.9, 8}	{1, 8}	{1.1, 8}	{1.2, 9}	{1.3, 9}	{1.4, 9}	{1.5, 9}	{1.6, 10}	{1.7, 10}	{1.8, 10}	{1.9, 10}	{2, 10}	{2.1, 11}	{2.2, 11}	{2.3, 11}	{2.4, 11}	{2.5, 10}	{2.6, 10}	{2.7, 10}	{2.8, 10}	{2.9, 9}	{3, 9}	{3.1, 9}	{3.2, 9}	{3.3, 9}	{3.4, 9}	{3.5, 9}	{3.6, 9}	{3.7, 9}	{3.8, 8}	{3.9, 8}	{4, 8}	{4.1, 8}	{4.2, 8}	{4.3, 8}	{4.4, 8}	{4.5, 8}	{4.6, 8}	{4.7, 8}	{4.8, 8}	{4.9, 7}	{5, 7}	{5.1, 7}	{5.2, 7}	{5.3, 7}	{5.4, 6}	{5.5, 6}	{5.6, 6}	{5.7, 6}	{5.8, 6}	{5.9, 6}	{6, 6}	{6.1, 6}	{6.2, 6}	{6.3, 6}	{6.4, 6}	{6.5, 6}	{6.6, 6}	{6.7, 6}	{6.8, 6}	{6.9, 6}	{7, 6}	{7.1, 6}	{7.2, 6}	{7.3, 5}	{7.4, 4}	{7.5, 4}	{7.6, 4}	{7.7, 4}	{7.8, 4}	{7.9, 3}	{8, 3}	{8.1, 3}	{8.2, 3}	{8.3, 3}	{8.4, 3}	{8.5, 2}	{8.6, 2}	{8.7, 2}	{8.8, 2}	{8.9, 2}	{9, 2}	{9.1, 2}	{9.2, 2}	{9.3, 2}	{9.4, 2}	{9.5, 2}	{9.6, 2}	{9.7, 2}	{9.8, 2}	{9.9, 2}	{10, 2}	{}	{0, 10}	{0.1, 10}	{0.2, 11}	{0.3, 12}	{0.4, 12}	{0.5, 12}	{0.6, 12}	{0.7, 13}	{0.8, 13}	{0.9, 13}	{1, 13}	{1.1, 13}	{1.2, 13}	{1.3, 13}	{1.4, 13}	{1.5, 13}	{1.6, 13}	{1.7, 13}	{1.8, 13}	{1.9, 12}	{2, 12}	{2.1, 12}	{2.2, 12}	{2.3, 12}	{2.4, 12}	{2.5, 12}	{2.6, 12}	{2.7, 12}	{2.8, 12}	{2.9, 12}	{3, 12}	{3.1, 12}	{3.2, 12}	{3.3, 12}	{3.4, 12}	{3.5, 12}	{3.6, 12}	{3.7, 12}	{3.8, 11}	{3.9, 12}	{4, 12}	{4.1, 12}	{4.2, 11}	{4.3, 11}	{4.4, 12}	{4.5, 13}	{4.6, 13}	{4.7, 13}	{4.8, 13}	{4.9, 12}	{5, 12}	{5.1, 12}	{5.2, 12}	{5.3, 12}	{5.4, 12}	{5.5, 12}	{5.6, 13}	{5.7, 13}	{5.8, 13}	{5.9, 12}	{6, 11}	{6.1, 11}	{6.2, 10}	{6.3, 11}	{6.4, 11}	{6.5, 11}	{6.6, 11}	{6.7, 11}	{6.8, 11}	{6.9, 12}	{7, 11}	{7.1, 10}	{7.2, 10}	{7.3, 10}	{7.4, 9}	{7.5, 9}	{7.6, 10}	{7.7, 10}	{7.8, 10}	{7.9, 10}	{8, 10}	{8.1, 10}	{8.2, 10}	{8.3, 10}	{8.4, 10}	{8.5, 10}	{8.6, 10}	{8.7, 10}	{8.8, 10}	{8.9, 11}	{9, 11}	{9.1, 11}	{9.2, 11}	{9.3, 10}	{9.4, 10}	{9.5, 10}	{9.6, 9}	{9.7, 9}	{9.8, 9}	{9.9, 9}	{10, 9}	{}	{0, 10}	{0.1, 10}	{0.2, 10}	{0.3, 10}	{0.4, 10}	{0.5, 11}	{0.6, 11}	{0.7, 11}	{0.8, 11}	{0.9, 11}	{1, 11}	{1.1, 11}	{1.2, 11}	{1.3, 11}	{1.4, 11}	{1.5, 11}	{1.6, 11}	{1.7, 10}	{1.8, 10}	{1.9, 10}	{2, 11}	{2.1, 11}	{2.2, 10}	{2.3, 10}	{2.4, 10}	{2.5, 10}	{2.6, 10}	{2.7, 10}	{2.8, 10}	{2.9, 10}	{3, 10}	{3.1, 10}	{3.2, 10}	{3.3, 10}	{3.4, 11}	{3.5, 11}	{3.6, 12}	{3.7, 12}	{3.8, 12}	{3.9, 12}	{4, 11}	{4.1, 11}	{4.2, 11}	{4.3, 11}	{4.4, 12}	{4.5, 12}	{4.6, 13}	{4.7, 13}	{4.8, 13}	{4.9, 13}	{5, 13}	{5.1, 13}	{5.2, 13}	{5.3, 13}	{5.4, 13}	{5.5, 13}	{5.6, 13}	{5.7, 13}	{5.8, 13}	{5.9, 13}	{6, 13}	{6.1, 13}	{6.2, 13}	{6.3, 13}	{6.4, 14}	{6.5, 14}	{6.6, 14}	{6.7, 14}	{6.8, 14}	{6.9, 14}	{7, 14}	{7.1, 14}	{7.2, 14}	{7.3, 14}	{7.4, 13}	{7.5, 13}	{7.6, 13}	{7.7, 13}	{7.8, 13}	{7.9, 12}	{8, 12}	{8.1, 12}	{8.2, 13}	{8.3, 13}	{8.4, 12}	{8.5, 12}	{8.6, 13}	{8.7, 13}	{8.8, 13}	{8.9, 13}	{9, 12}	{9.1, 12}	{9.2, 12}	{9.3, 13}	{9.4, 14}	{9.5, 16}	{9.6, 15}	{9.7, 16}	{9.8, 16}	{9.9, 16}	{10, 16}	{}	{0, 10}	{0.1, 10}	{0.2, 10}	{0.3, 11}	{0.4, 11}	{0.5, 11}	{0.6, 11}	{0.7, 10}	{0.8, 10}	{0.9, 10}	{1, 11}	{1.1, 9}	{1.2, 9}	{1.3, 9}	{1.4, 10}	{1.5, 11}	{1.6, 11}	{1.7, 11}	{1.8, 11}	{1.9, 11}	{2, 11}	{2.1, 11}	{2.2, 11}	{2.3, 11}	{2.4, 11}	{2.5, 10}	{2.6, 10}	{2.7, 10}	{2.8, 10}	{2.9, 10}	{3, 10}	{3.1, 10}	{3.2, 10}	{3.3, 10}	{3.4, 10}	{3.5, 8}	{3.6, 8}	{3.7, 9}	{3.8, 9}	{3.9, 9}	{4, 10}	{4.1, 10}	{4.2, 10}	{4.3, 10}	{4.4, 10}	{4.5, 11}	{4.6, 11}	{4.7, 11}	{4.8, 10}	{4.9, 10}	{5, 10}	{5.1, 10}	{5.2, 10}	{5.3, 10}	{5.4, 10}	{5.5, 10}	{5.6, 10}	{5.7, 10}	{5.8, 10}	{5.9, 10}	{6, 10}	{6.1, 9}	{6.2, 9}	{6.3, 10}	{6.4, 10}	{6.5, 10}	{6.6, 10}	{6.7, 10}	{6.8, 11}	{6.9, 11}	{7, 11}	{7.1, 10}	{7.2, 10}	{7.3, 10}	{7.4, 10}	{7.5, 10}	{7.6, 10}	{7.7, 10}	{7.8, 10}	{7.9, 10}	{8, 10}	{8.1, 10}	{8.2, 10}	{8.3, 10}	{8.4, 10}	{8.5, 11}	{8.6, 11}	{8.7, 10}	{8.8, 10}	{8.9, 10}	{9, 10}	{9.1, 10}	{9.2, 10}	{9.3, 10}	{9.4, 11}	{9.5, 11}	{9.6, 11}	{9.7, 11}	{9.8, 10}	{9.9, 10}	{10, 10}	{}	{0, 10}	{0.1, 10}	{0.2, 10}	{0.3, 9}	{0.4, 9}	{0.5, 9}	{0.6, 9}	{0.7, 9}	{0.8, 9}	{0.9, 9}	{1, 9}	{1.1, 9}	{1.2, 9}	{1.3, 8}	{1.4, 8}	{1.5, 8}	{1.6, 8}	{1.7, 8}	{1.8, 8}	{1.9, 8}	{2, 8}	{2.1, 8}	{2.2, 8}	{2.3, 8}	{2.4, 8}	{2.5, 8}	{2.6, 8}	{2.7, 8}	{2.8, 8}	{2.9, 8}	{3, 8}	{3.1, 8}	{3.2, 8}	{3.3, 8}	{3.4, 8}	{3.5, 8}	{3.6, 8}	{3.7, 8}	{3.8, 8}	{3.9, 8}	{4, 8}	{4.1, 9}	{4.2, 10}	{4.3, 10}	{4.4, 10}	{4.5, 10}	{4.6, 9}	{4.7, 9}	{4.8, 8}	{4.9, 8}	{5, 8}	{5.1, 8}	{5.2, 8}	{5.3, 8}	{5.4, 8}	{5.5, 8}	{5.6, 8}	{5.7, 8}	{5.8, 8}	{5.9, 8}	{6, 8}	{6.1, 8}	{6.2, 8}	{6.3, 8}	{6.4, 8}	{6.5, 8}	{6.6, 8}	{6.7, 8}	{6.8, 8}	{6.9, 8}	{7, 8}	{7.1, 9}	{7.2, 9}	{7.3, 9}	{7.4, 9}	{7.5, 9}	{7.6, 9}	{7.7, 10}	{7.8, 10}	{7.9, 10}	{8, 10}	{8.1, 10}	{8.2, 10}	{8.3, 9}	{8.4, 9}	{8.5, 9}	{8.6, 9}	{8.7, 10}	{8.8, 10}	{8.9, 10}	{9, 10}	{9.1, 10}	{9.2, 10}	{9.3, 10}	{9.4, 10}	{9.5, 9}	{9.6, 9}	{9.7, 9}	{9.8, 9}	{9.9, 9}	{10, 9}	{}	{0, 10}	{0.1, 9}	{0.2, 9}	{0.3, 9}	{0.4, 9}	{0.5, 9}	{0.6, 9}	{0.7, 9}	{0.8, 9}	{0.9, 9}	{1, 8}	{1.1, 8}	{1.2, 8}	{1.3, 8}	{1.4, 8}	{1.5, 9}	{1.6, 9}	{1.7, 8}	{1.8, 8}	{1.9, 9}	{2, 9}	{2.1, 9}	{2.2, 9}	{2.3, 9}	{2.4, 9}	{2.5, 9}	{2.6, 9}	{2.7, 10}	{2.8, 10}	{2.9, 10}	{3, 10}	{3.1, 10}	{3.2, 10}	{3.3, 9}	{3.4, 9}	{3.5, 9}	{3.6, 9}	{3.7, 9}	{3.8, 9}	{3.9, 9}	{4, 9}	{4.1, 11}	{4.2, 11}	{4.3, 11}	{4.4, 11}	{4.5, 11}	{4.6, 11}	{4.7, 11}	{4.8, 11}	{4.9, 11}	{5, 11}	{5.1, 11}	{5.2, 11}	{5.3, 11}	{5.4, 11}	{5.5, 11}	{5.6, 11}	{5.7, 11}	{5.8, 10}	{5.9, 10}	{6, 10}	{6.1, 10}	{6.2, 10}	{6.3, 10}	{6.4, 11}	{6.5, 11}	{6.6, 11}	{6.7, 11}	{6.8, 11}	{6.9, 11}	{7, 11}	{7.1, 11}	{7.2, 10}	{7.3, 10}	{7.4, 11}	{7.5, 11}	{7.6, 11}	{7.7, 11}	{7.8, 11}	{7.9, 11}	{8, 11}	{8.1, 12}	{8.2, 12}	{8.3, 12}	{8.4, 12}	{8.5, 12}	{8.6, 12}	{8.7, 12}	{8.8, 12}	{8.9, 12}	{9, 12}	{9.1, 11}	{9.2, 11}	{9.3, 11}	{9.4, 11}	{9.5, 11}	{9.6, 10}	{9.7, 10}	{9.8, 11}	{9.9, 10}	{10, 10}	{}	{0, 10}	{0.1, 10}	{0.2, 10}	{0.3, 10}	{0.4, 10}	{0.5, 10}	{0.6, 10}	{0.7, 10}	{0.8, 10}	{0.9, 9}	{1, 9}	{1.1, 9}	{1.2, 9}	{1.3, 9}	{1.4, 9}	{1.5, 9}	{1.6, 9}	{1.7, 9}	{1.8, 9}	{1.9, 9}	{2, 9}	{2.1, 9}	{2.2, 10}	{2.3, 10}	{2.4, 11}	{2.5, 11}	{2.6, 11}	{2.7, 11}	{2.8, 11}	{2.9, 10}	{3, 10}	{3.1, 10}	{3.2, 10}	{3.3, 11}	{3.4, 11}	{3.5, 11}	{3.6, 11}	{3.7, 11}	{3.8, 11}	{3.9, 11}	{4, 11}	{4.1, 11}	{4.2, 11}	{4.3, 12}	{4.4, 11}	{4.5, 10}	{4.6, 9}	{4.7, 9}	{4.8, 9}	{4.9, 9}	{5, 9}	{5.1, 9}	{5.2, 9}	{5.3, 9}	{5.4, 9}	{5.5, 9}	{5.6, 9}	{5.7, 9}	{5.8, 9}	{5.9, 9}	{6, 9}	{6.1, 9}	{6.2, 9}	{6.3, 9}	{6.4, 10}	{6.5, 10}	{6.6, 10}	{6.7, 10}	{6.8, 10}	{6.9, 10}	{7, 10}	{7.1, 10}	{7.2, 10}	{7.3, 10}	{7.4, 10}	{7.5, 10}	{7.6, 10}	{7.7, 11}	{7.8, 11}	{7.9, 11}	{8, 11}	{8.1, 11}	{8.2, 11}	{8.3, 11}	{8.4, 11}	{8.5, 10}	{8.6, 10}	{8.7, 10}	{8.8, 10}	{8.9, 9}	{9, 9}	{9.1, 9}	{9.2, 9}	{9.3, 9}	{9.4, 9}	{9.5, 9}	{9.6, 9}	{9.7, 9}	{9.8, 9}	{9.9, 9}	{10, 9}	{}	{0, 10}	{0.1, 10}	{0.2, 10}	{0.3, 10}	{0.4, 10}	{0.5, 10}	{0.6, 10}	{0.7, 8}	{0.8, 8}	{0.9, 8}	{1, 8}	{1.1, 8}	{1.2, 8}	{1.3, 8}	{1.4, 8}	{1.5, 8}	{1.6, 8}	{1.7, 9}	{1.8, 9}	{1.9, 9}	{2, 8}	{2.1, 8}	{2.2, 9}	{2.3, 8}	{2.4, 8}	{2.5, 8}	{2.6, 8}	{2.7, 8}	{2.8, 8}	{2.9, 8}	{3, 8}	{3.1, 8}	{3.2, 7}	{3.3, 7}	{3.4, 7}	{3.5, 6}	{3.6, 6}	{3.7, 6}	{3.8, 6}	{3.9, 6}	{4, 6}	{4.1, 5}	{4.2, 5}	{4.3, 5}	{4.4, 5}	{4.5, 5}	{4.6, 5}	{4.7, 5}	{4.8, 6}	{4.9, 6}	{5, 6}	{5.1, 7}	{5.2, 7}	{5.3, 6}	{5.4, 6}	{5.5, 7}	{5.6, 7}	{5.7, 7}	{5.8, 7}	{5.9, 7}	{6, 7}	{6.1, 7}	{6.2, 7}	{6.3, 6}	{6.4, 6}	{6.5, 6}	{6.6, 6}	{6.7, 6}	{6.8, 6}	{6.9, 6}	{7, 6}	{7.1, 6}	{7.2, 6}	{7.3, 6}	{7.4, 6}	{7.5, 6}	{7.6, 6}	{7.7, 4}	{7.8, 4}	{7.9, 4}	{8, 4}	{8.1, 4}	{8.2, 4}	{8.3, 4}	{8.4, 4}	{8.5, 4}	{8.6, 4}	{8.7, 4}	{8.8, 4}	{8.9, 4}	{9, 4}	{9.1, 5}	{9.2, 5}	{9.3, 5}	{9.4, 5}	{9.5, 5}	{9.6, 5}	{9.7, 5}	{9.8, 5}	{9.9, 5}	{10, 5}	{}	{0, 10}	{0.1, 10}	{0.2, 10}	{0.3, 10}	{0.4, 10}	{0.5, 10}	{0.6, 10}	{0.7, 10}	{0.8, 10}	{0.9, 10}	{1, 10}	{1.1, 10}	{1.2, 10}	{1.3, 10}	{1.4, 10}	{1.5, 10}	{1.6, 10}	{1.7, 10}	{1.8, 10}	{1.9, 10}	{2, 10}	{2.1, 10}	{2.2, 10}	{2.3, 10}	{2.4, 10}	{2.5, 12}	{2.6, 12}	{2.7, 12}	{2.8, 13}	{2.9, 13}	{3, 13}	{3.1, 13}	{3.2, 13}	{3.3, 13}	{3.4, 13}	{3.5, 11}	{3.6, 11}	{3.7, 11}	{3.8, 11}	{3.9, 11}	{4, 11}	{4.1, 11}	{4.2, 11}	{4.3, 12}	{4.4, 12}	{4.5, 12}	{4.6, 14}	{4.7, 13}	{4.8, 13}	{4.9, 13}	{5, 12}	{5.1, 12}	{5.2, 12}	{5.3, 12}	{5.4, 12}	{5.5, 12}	{5.6, 12}	{5.7, 12}	{5.8, 12}	{5.9, 12}	{6, 12}	{6.1, 12}	{6.2, 12}	{6.3, 12}	{6.4, 12}	{6.5, 12}	{6.6, 12}	{6.7, 12}	{6.8, 12}	{6.9, 12}	{7, 12}	{7.1, 12}	{7.2, 12}	{7.3, 11}	{7.4, 10}	{7.5, 10}	{7.6, 10}	{7.7, 10}	{7.8, 10}	{7.9, 9}	{8, 9}	{8.1, 9}	{8.2, 9}	{8.3, 9}	{8.4, 9}	{8.5, 9}	{8.6, 9}	{8.7, 9}	{8.8, 9}	{8.9, 9}	{9, 9}	{9.1, 9}	{9.2, 9}	{9.3, 9}	{9.4, 9}	{9.5, 9}	{9.6, 9}	{9.7, 9}	{9.8, 9}	{9.9, 9}	{10, 9}	{}	{0, 10}	{0.1, 10}	{0.2, 10}	{0.3, 10}	{0.4, 10}	{0.5, 10}	{0.6, 10}	{0.7, 10}	{0.8, 10}	{0.9, 10}	{1, 10}	{1.1, 11}	{1.2, 11}	{1.3, 12}	{1.4, 12}	{1.5, 12}	{1.6, 12}	{1.7, 12}	{1.8, 12}	{1.9, 12}	{2, 12}	{2.1, 12}	{2.2, 12}	{2.3, 12}	{2.4, 12}	{2.5, 12}	{2.6, 13}	{2.7, 14}	{2.8, 14}	{2.9, 14}	{3, 16}	{3.1, 16}	{3.2, 16}	{3.3, 16}	{3.4, 15}	{3.5, 15}	{3.6, 14}	{3.7, 14}	{3.8, 14}	{3.9, 14}	{4, 14}	{4.1, 13}	{4.2, 12}	{4.3, 12}	{4.4, 12}	{4.5, 13}	{4.6, 13}	{4.7, 13}	{4.8, 13}	{4.9, 13}	{5, 13}	{5.1, 13}	{5.2, 12}	{5.3, 11}	{5.4, 10}	{5.5, 10}	{5.6, 10}	{5.7, 10}	{5.8, 10}	{5.9, 10}	{6, 10}	{6.1, 10}	{6.2, 10}	{6.3, 10}	{6.4, 10}	{6.5, 10}	{6.6, 10}	{6.7, 11}	{6.8, 11}	{6.9, 11}	{7, 11}	{7.1, 10}	{7.2, 10}	{7.3, 10}	{7.4, 10}	{7.5, 10}	{7.6, 9}	{7.7, 9}	{7.8, 9}	{7.9, 10}	{8, 10}	{8.1, 10}	{8.2, 10}	{8.3, 10}	{8.4, 10}	{8.5, 9}	{8.6, 9}	{8.7, 9}	{8.8, 9}	{8.9, 9}	{9, 9}	{9.1, 9}	{9.2, 9}	{9.3, 9}	{9.4, 9}	{9.5, 10}	{9.6, 10}	{9.7, 10}	{9.8, 10}	{9.9, 10}	{10, 10}	{}	{0, 10}	{0.1, 10}	{0.2, 10}	{0.3, 10}	{0.4, 10}	{0.5, 10}	{0.6, 10}	{0.7, 10}	{0.8, 10}	{0.9, 11}	{1, 11}	{1.1, 11}	{1.2, 11}	{1.3, 11}	{1.4, 11}	{1.5, 11}	{1.6, 11}	{1.7, 11}	{1.8, 11}	{1.9, 12}	{2, 12}	{2.1, 12}	{2.2, 12}	{2.3, 12}	{2.4, 12}	{2.5, 11}	{2.6, 11}	{2.7, 11}	{2.8, 11}	{2.9, 12}	{3, 12}	{3.1, 12}	{3.2, 13}	{3.3, 13}	{3.4, 13}	{3.5, 13}	{3.6, 13}	{3.7, 13}	{3.8, 14}	{3.9, 14}	{4, 14}	{4.1, 14}	{4.2, 13}	{4.3, 13}	{4.4, 13}	{4.5, 13}	{4.6, 13}	{4.7, 13}	{4.8, 13}	{4.9, 13}	{5, 13}	{5.1, 13}	{5.2, 13}	{5.3, 12}	{5.4, 11}	{5.5, 11}	{5.6, 12}	{5.7, 12}	{5.8, 12}	{5.9, 12}	{6, 11}	{6.1, 11}	{6.2, 11}	{6.3, 11}	{6.4, 12}	{6.5, 12}	{6.6, 13}	{6.7, 14}	{6.8, 14}	{6.9, 14}	{7, 14}	{7.1, 14}	{7.2, 14}	{7.3, 14}	{7.4, 14}	{7.5, 14}	{7.6, 15}	{7.7, 15}	{7.8, 15}	{7.9, 16}	{8, 15}	{8.1, 15}	{8.2, 16}	{8.3, 17}	{8.4, 17}	{8.5, 17}	{8.6, 17}	{8.7, 17}	{8.8, 17}	{8.9, 16}	{9, 16}	{9.1, 16}	{9.2, 16}	{9.3, 16}	{9.4, 16}	{9.5, 16}	{9.6, 16}	{9.7, 16}	{9.8, 15}	{9.9, 15}	{10, 15}	{}	{0, 10}	{0.1, 10}	{0.2, 10}	{0.3, 10}	{0.4, 10}	{0.5, 10}	{0.6, 10}	{0.7, 10}	{0.8, 10}	{0.9, 10}	{1, 10}	{1.1, 9}	{1.2, 10}	{1.3, 10}	{1.4, 10}	{1.5, 10}	{1.6, 10}	{1.7, 9}	{1.8, 10}	{1.9, 10}	{2, 9}	{2.1, 9}	{2.2, 9}	{2.3, 10}	{2.4, 10}	{2.5, 11}	{2.6, 11}	{2.7, 11}	{2.8, 11}	{2.9, 11}	{3, 11}	{3.1, 10}	{3.2, 10}	{3.3, 10}	{3.4, 10}	{3.5, 10}	{3.6, 10}	{3.7, 10}	{3.8, 11}	{3.9, 11}	{4, 11}	{4.1, 11}	{4.2, 11}	{4.3, 11}	{4.4, 11}	{4.5, 11}	{4.6, 12}	{4.7, 12}	{4.8, 12}	{4.9, 14}	{5, 14}	{5.1, 14}	{5.2, 14}	{5.3, 14}	{5.4, 14}	{5.5, 14}	{5.6, 14}	{5.7, 14}	{5.8, 14}	{5.9, 14}	{6, 14}	{6.1, 14}	{6.2, 15}	{6.3, 15}	{6.4, 15}	{6.5, 13}	{6.6, 13}	{6.7, 14}	{6.8, 14}	{6.9, 14}	{7, 14}	{7.1, 14}	{7.2, 14}	{7.3, 13}	{7.4, 13}	{7.5, 13}	{7.6, 13}	{7.7, 13}	{7.8, 14}	{7.9, 14}	{8, 14}	{8.1, 14}	{8.2, 13}	{8.3, 14}	{8.4, 14}	{8.5, 14}	{8.6, 14}	{8.7, 14}	{8.8, 14}	{8.9, 14}	{9, 14}	{9.1, 14}	{9.2, 14}	{9.3, 14}	{9.4, 14}	{9.5, 13}	{9.6, 13}	{9.7, 13}	{9.8, 13}	{9.9, 14}	{10, 14}	{}	{0, 10}	{0.1, 10}	{0.2, 10}	{0.3, 10}	{0.4, 10}	{0.5, 10}	{0.6, 10}	{0.7, 10}	{0.8, 10}	{0.9, 10}	{1, 10}	{1.1, 10}	{1.2, 10}	{1.3, 10}	{1.4, 10}	{1.5, 10}	{1.6, 10}	{1.7, 10}	{1.8, 11}	{1.9, 11}	{2, 12}	{2.1, 12}	{2.2, 12}	{2.3, 12}	{2.4, 12}	{2.5, 12}	{2.6, 12}	{2.7, 11}	{2.8, 11}	{2.9, 11}	{3, 11}	{3.1, 11}	{3.2, 11}	{3.3, 11}	{3.4, 11}	{3.5, 11}	{3.6, 10}	{3.7, 10}	{3.8, 10}	{3.9, 10}	{4, 10}	{4.1, 10}	{4.2, 11}	{4.3, 10}	{4.4, 10}	{4.5, 10}	{4.6, 10}	{4.7, 9}	{4.8, 9}	{4.9, 9}	{5, 9}	{5.1, 9}	{5.2, 9}	{5.3, 9}	{5.4, 8}	{5.5, 8}	{5.6, 8}	{5.7, 8}	{5.8, 8}	{5.9, 9}	{6, 9}	{6.1, 9}	{6.2, 10}	{6.3, 10}	{6.4, 10}	{6.5, 10}	{6.6, 10}	{6.7, 10}	{6.8, 10}	{6.9, 10}	{7, 10}	{7.1, 10}	{7.2, 10}	{7.3, 11}	{7.4, 11}	{7.5, 11}	{7.6, 10}	{7.7, 10}	{7.8, 10}	{7.9, 10}	{8, 10}	{8.1, 10}	{8.2, 10}	{8.3, 10}	{8.4, 10}	{8.5, 10}	{8.6, 11}	{8.7, 11}	{8.8, 11}	{8.9, 11}	{9, 11}	{9.1, 12}	{9.2, 12}	{9.3, 12}	{9.4, 12}	{9.5, 12}	{9.6, 12}	{9.7, 13}	{9.8, 13}	{9.9, 13}	{10, 12}	{}	{0, 10}	{0.1, 10}	{0.2, 10}	{0.3, 10}	{0.4, 10}	{0.5, 9}	{0.6, 9}	{0.7, 9}	{0.8, 9}	{0.9, 9}	{1, 9}	{1.1, 10}	{1.2, 10}	{1.3, 11}	{1.4, 10}	{1.5, 10}	{1.6, 10}	{1.7, 10}	{1.8, 11}	{1.9, 11}	{2, 11}	{2.1, 11}	{2.2, 11}	{2.3, 11}	{2.4, 11}	{2.5, 11}	{2.6, 11}	{2.7, 10}	{2.8, 10}	{2.9, 10}	{3, 10}	{3.1, 10}	{3.2, 9}	{3.3, 9}	{3.4, 9}	{3.5, 9}	{3.6, 9}	{3.7, 9}	{3.8, 9}	{3.9, 9}	{4, 9}	{4.1, 9}	{4.2, 9}	{4.3, 9}	{4.4, 9}	{4.5, 8}	{4.6, 9}	{4.7, 9}	{4.8, 10}	{4.9, 10}	{5, 10}	{5.1, 10}	{5.2, 10}	{5.3, 10}	{5.4, 10}	{5.5, 10}	{5.6, 10}	{5.7, 9}	{5.8, 9}	{5.9, 9}	{6, 8}	{6.1, 8}	{6.2, 8}	{6.3, 8}	{6.4, 8}	{6.5, 8}	{6.6, 8}	{6.7, 8}	{6.8, 8}	{6.9, 8}	{7, 8}	{7.1, 8}	{7.2, 9}	{7.3, 9}	{7.4, 8}	{7.5, 8}	{7.6, 8}	{7.7, 8}	{7.8, 8}	{7.9, 8}	{8, 8}	{8.1, 8}	{8.2, 8}	{8.3, 8}	{8.4, 8}	{8.5, 8}	{8.6, 8}	{8.7, 8}	{8.8, 8}	{8.9, 8}	{9, 8}	{9.1, 10}	{9.2, 11}	{9.3, 11}	{9.4, 11}	{9.5, 12}	{9.6, 12}	{9.7, 12}	{9.8, 13}	{9.9, 13}	{10, 13}	{}	{0, 10}	{0.1, 10}	{0.2, 10}	{0.3, 9}	{0.4, 9}	{0.5, 8}	{0.6, 8}	{0.7, 8}	{0.8, 8}	{0.9, 8}	{1, 8}	{1.1, 8}	{1.2, 8}	{1.3, 8}	{1.4, 8}	{1.5, 8}	{1.6, 8}	{1.7, 8}	{1.8, 8}	{1.9, 8}	{2, 8}	{2.1, 8}	{2.2, 8}	{2.3, 9}	{2.4, 9}	{2.5, 9}	{2.6, 9}	{2.7, 9}	{2.8, 9}	{2.9, 9}	{3, 9}	{3.1, 9}	{3.2, 9}	{3.3, 9}	{3.4, 10}	{3.5, 10}	{3.6, 10}	{3.7, 10}	{3.8, 10}	{3.9, 10}	{4, 10}	{4.1, 10}	{4.2, 9}	{4.3, 8}	{4.4, 8}	{4.5, 9}	{4.6, 8}	{4.7, 7}	{4.8, 7}	{4.9, 6}	{5, 6}	{5.1, 6}	{5.2, 7}	{5.3, 7}	{5.4, 7}	{5.5, 7}	{5.6, 7}	{5.7, 7}	{5.8, 7}	{5.9, 6}	{6, 6}	{6.1, 6}	{6.2, 6}	{6.3, 6}	{6.4, 6}	{6.5, 6}	{6.6, 6}	{6.7, 7}	{6.8, 7}	{6.9, 7}	{7, 7}	{7.1, 7}	{7.2, 7}	{7.3, 7}	{7.4, 7}	{7.5, 7}	{7.6, 7}	{7.7, 8}	{7.8, 8}	{7.9, 8}	{8, 9}	{8.1, 9}	{8.2, 9}	{8.3, 9}	{8.4, 9}	{8.5, 9}	{8.6, 9}	{8.7, 9}	{8.8, 9}	{8.9, 9}	{9, 10}	{9.1, 11}	{9.2, 11}	{9.3, 11}	{9.4, 11}	{9.5, 11}	{9.6, 11}	{9.7, 11}	{9.8, 11}	{9.9, 11}	{10, 11}	{}	{0, 10}	{0.1, 10}	{0.2, 11}	{0.3, 11}	{0.4, 11}	{0.5, 11}	{0.6, 11}	{0.7, 11}	{0.8, 11}	{0.9, 11}	{1, 11}	{1.1, 10}	{1.2, 10}	{1.3, 10}	{1.4, 10}	{1.5, 10}	{1.6, 10}	{1.7, 10}	{1.8, 10}	{1.9, 10}	{2, 10}	{2.1, 10}	{2.2, 10}	{2.3, 11}	{2.4, 11}	{2.5, 11}	{2.6, 11}	{2.7, 11}	{2.8, 11}	{2.9, 11}	{3, 11}	{3.1, 12}	{3.2, 12}	{3.3, 13}	{3.4, 13}	{3.5, 13}	{3.6, 13}	{3.7, 14}	{3.8, 14}	{3.9, 14}	{4, 14}	{4.1, 14}	{4.2, 14}	{4.3, 14}	{4.4, 14}	{4.5, 14}	{4.6, 14}	{4.7, 14}	{4.8, 14}	{4.9, 14}	{5, 15}	{5.1, 15}	{5.2, 14}	{5.3, 14}	{5.4, 14}	{5.5, 14}	{5.6, 14}	{5.7, 15}	{5.8, 15}	{5.9, 16}	{6, 16}	{6.1, 16}	{6.2, 16}	{6.3, 16}	{6.4, 16}	{6.5, 17}	{6.6, 16}	{6.7, 17}	{6.8, 17}	{6.9, 17}	{7, 17}	{7.1, 17}	{7.2, 17}	{7.3, 17}	{7.4, 17}	{7.5, 17}	{7.6, 16}	{7.7, 16}	{7.8, 17}	{7.9, 17}	{8, 17}	{8.1, 17}	{8.2, 17}	{8.3, 17}	{8.4, 17}	{8.5, 19}	{8.6, 18}	{8.7, 18}	{8.8, 18}	{8.9, 18}	{9, 18}	{9.1, 18}	{9.2, 17}	{9.3, 17}	{9.4, 17}	{9.5, 18}	{9.6, 18}	{9.7, 17}	{9.8, 16}	{9.9, 16}	{10, 16}	{}	{0, 10}	{0.1, 10}	{0.2, 10}	{0.3, 10}	{0.4, 10}	{0.5, 10}	{0.6, 10}	{0.7, 11}	{0.8, 11}	{0.9, 11}	{1, 11}	{1.1, 11}	{1.2, 11}	{1.3, 11}	{1.4, 11}	{1.5, 11}	{1.6, 11}	{1.7, 11}	{1.8, 12}	{1.9, 11}	{2, 10}	{2.1, 10}	{2.2, 9}	{2.3, 9}	{2.4, 9}	{2.5, 9}	{2.6, 9}	{2.7, 9}	{2.8, 9}	{2.9, 9}	{3, 9}	{3.1, 9}	{3.2, 8}	{3.3, 8}	{3.4, 8}	{3.5, 8}	{3.6, 8}	{3.7, 8}	{3.8, 8}	{3.9, 8}	{4, 8}	{4.1, 8}	{4.2, 9}	{4.3, 9}	{4.4, 10}	{4.5, 10}	{4.6, 10}	{4.7, 10}	{4.8, 10}	{4.9, 10}	{5, 11}	{5.1, 11}	{5.2, 11}	{5.3, 11}	{5.4, 11}	{5.5, 11}	{5.6, 10}	{5.7, 10}	{5.8, 10}	{5.9, 10}	{6, 10}	{6.1, 10}	{6.2, 10}	{6.3, 10}	{6.4, 10}	{6.5, 10}	{6.6, 10}	{6.7, 10}	{6.8, 10}	{6.9, 9}	{7, 9}	{7.1, 9}	{7.2, 9}	{7.3, 9}	{7.4, 10}	{7.5, 10}	{7.6, 11}	{7.7, 10}	{7.8, 10}	{7.9, 10}	{8, 10}	{8.1, 10}	{8.2, 10}	{8.3, 11}	{8.4, 11}	{8.5, 11}	{8.6, 11}	{8.7, 11}	{8.8, 11}	{8.9, 12}	{9, 12}	{9.1, 12}	{9.2, 12}	{9.3, 12}	{9.4, 13}	{9.5, 13}	{9.6, 13}	{9.7, 12}	{9.8, 12}	{9.9, 13}	{10, 13}	{}	{0, 10}	{0.1, 10}	{0.2, 10}	{0.3, 10}	{0.4, 10}	{0.5, 10}	{0.6, 10}	{0.7, 10}	{0.8, 10}	{0.9, 10}	{1, 10}	{1.1, 10}	{1.2, 10}	{1.3, 10}	{1.4, 10}	{1.5, 10}	{1.6, 10}	{1.7, 10}	{1.8, 10}	{1.9, 10}	{2, 10}	{2.1, 10}	{2.2, 11}	{2.3, 11}	{2.4, 11}	{2.5, 11}	{2.6, 11}	{2.7, 11}	{2.8, 11}	{2.9, 11}	{3, 11}	{3.1, 11}	{3.2, 11}	{3.3, 11}	{3.4, 12}	{3.5, 12}	{3.6, 12}	{3.7, 12}	{3.8, 12}	{3.9, 12}	{4, 12}	{4.1, 12}	{4.2, 12}	{4.3, 12}	{4.4, 11}	{4.5, 11}	{4.6, 11}	{4.7, 11}	{4.8, 11}	{4.9, 11}	{5, 10}	{5.1, 9}	{5.2, 9}	{5.3, 10}	{5.4, 10}	{5.5, 10}	{5.6, 10}	{5.7, 9}	{5.8, 9}	{5.9, 9}	{6, 9}	{6.1, 9}	{6.2, 9}	{6.3, 9}	{6.4, 9}	{6.5, 10}	{6.6, 10}	{6.7, 10}	{6.8, 10}	{6.9, 10}	{7, 10}	{7.1, 10}	{7.2, 9}	{7.3, 9}	{7.4, 9}	{7.5, 9}	{7.6, 9}	{7.7, 9}	{7.8, 8}	{7.9, 8}	{8, 8}	{8.1, 8}	{8.2, 8}	{8.3, 8}	{8.4, 8}	{8.5, 8}	{8.6, 8}	{8.7, 8}	{8.8, 8}	{8.9, 8}	{9, 8}	{9.1, 8}	{9.2, 8}	{9.3, 8}	{9.4, 8}	{9.5, 8}	{9.6, 8}	{9.7, 8}	{9.8, 8}	{9.9, 8}	{10, 8}	{}	{0, 10}	{0.1, 10}	{0.2, 10}	{0.3, 10}	{0.4, 10}	{0.5, 10}	{0.6, 10}	{0.7, 10}	{0.8, 10}	{0.9, 10}	{1, 11}	{1.1, 11}	{1.2, 11}	{1.3, 11}	{1.4, 11}	{1.5, 11}	{1.6, 11}	{1.7, 12}	{1.8, 12}	{1.9, 11}	{2, 11}	{2.1, 11}	{2.2, 11}	{2.3, 11}	{2.4, 11}	{2.5, 11}	{2.6, 11}	{2.7, 11}	{2.8, 11}	{2.9, 11}	{3, 12}	{3.1, 12}	{3.2, 12}	{3.3, 11}	{3.4, 11}	{3.5, 11}	{3.6, 11}	{3.7, 11}	{3.8, 12}	{3.9, 13}	{4, 13}	{4.1, 13}	{4.2, 14}	{4.3, 14}	{4.4, 14}	{4.5, 14}	{4.6, 14}	{4.7, 14}	{4.8, 14}	{4.9, 14}	{5, 14}	{5.1, 14}	{5.2, 14}	{5.3, 14}	{5.4, 14}	{5.5, 14}	{5.6, 13}	{5.7, 13}	{5.8, 13}	{5.9, 12}	{6, 12}	{6.1, 12}	{6.2, 12}	{6.3, 12}	{6.4, 12}	{6.5, 12}	{6.6, 12}	{6.7, 12}	{6.8, 12}	{6.9, 12}	{7, 12}	{7.1, 11}	{7.2, 11}	{7.3, 11}	{7.4, 11}	{7.5, 12}	{7.6, 11}	{7.7, 10}	{7.8, 10}	{7.9, 10}	{8, 9}	{8.1, 8}	{8.2, 8}	{8.3, 9}	{8.4, 9}	{8.5, 9}	{8.6, 9}	{8.7, 9}	{8.8, 9}	{8.9, 9}	{9, 9}	{9.1, 10}	{9.2, 10}	{9.3, 10}	{9.4, 10}	{9.5, 9}	{9.6, 9}	{9.7, 9}	{9.8, 9}	{9.9, 9}	{10, 10}	{}	{0, 10}	{0.1, 10}	{0.2, 10}	{0.3, 10}	{0.4, 10}	{0.5, 11}	{0.6, 11}	{0.7, 11}	{0.8, 11}	{0.9, 11}	{1, 12}	{1.1, 12}	{1.2, 12}	{1.3, 12}	{1.4, 12}	{1.5, 12}	{1.6, 11}	{1.7, 10}	{1.8, 10}	{1.9, 10}	{2, 10}	{2.1, 10}	{2.2, 10}	{2.3, 10}	{2.4, 9}	{2.5, 9}	{2.6, 8}	{2.7, 8}	{2.8, 7}	{2.9, 7}	{3, 7}	{3.1, 7}	{3.2, 7}	{3.3, 8}	{3.4, 8}	{3.5, 7}	{3.6, 8}	{3.7, 8}	{3.8, 9}	{3.9, 9}	{4, 9}	{4.1, 8}	{4.2, 8}	{4.3, 8}	{4.4, 8}	{4.5, 8}	{4.6, 8}	{4.7, 8}	{4.8, 8}	{4.9, 8}	{5, 8}	{5.1, 7}	{5.2, 7}	{5.3, 7}	{5.4, 9}	{5.5, 9}	{5.6, 10}	{5.7, 9}	{5.8, 8}	{5.9, 7}	{6, 7}	{6.1, 6}	{6.2, 6}	{6.3, 6}	{6.4, 6}	{6.5, 6}	{6.6, 7}	{6.7, 7}	{6.8, 7}	{6.9, 7}	{7, 7}	{7.1, 8}	{7.2, 9}	{7.3, 8}	{7.4, 8}	{7.5, 7}	{7.6, 7}	{7.7, 7}	{7.8, 7}	{7.9, 7}	{8, 7}	{8.1, 7}	{8.2, 7}	{8.3, 7}	{8.4, 7}	{8.5, 7}	{8.6, 8}	{8.7, 8}	{8.8, 8}	{8.9, 8}	{9, 6}	{9.1, 6}	{9.2, 6}	{9.3, 6}	{9.4, 5}	{9.5, 5}	{9.6, 5}	{9.7, 5}	{9.8, 5}	{9.9, 7}	{10, 7}	{}	{0, 10}	{0.1, 10}	{0.2, 11}	{0.3, 11}	{0.4, 11}	{0.5, 10}	{0.6, 10}	{0.7, 10}	{0.8, 10}	{0.9, 10}	{1, 10}	{1.1, 10}	{1.2, 9}	{1.3, 9}	{1.4, 9}	{1.5, 9}	{1.6, 9}	{1.7, 9}	{1.8, 9}	{1.9, 9}	{2, 9}	{2.1, 9}	{2.2, 9}	{2.3, 9}	{2.4, 10}	{2.5, 10}	{2.6, 10}	{2.7, 10}	{2.8, 9}	{2.9, 9}	{3, 10}	{3.1, 10}	{3.2, 10}	{3.3, 10}	{3.4, 10}	{3.5, 9}	{3.6, 9}	{3.7, 9}	{3.8, 9}	{3.9, 9}	{4, 9}	{4.1, 9}	{4.2, 9}	{4.3, 9}	{4.4, 9}	{4.5, 9}	{4.6, 9}	{4.7, 9}	{4.8, 9}	{4.9, 9}	{5, 9}	{5.1, 9}	{5.2, 9}	{5.3, 9}	{5.4, 9}	{5.5, 9}	{5.6, 9}	{5.7, 9}	{5.8, 9}	{5.9, 9}	{6, 9}	{6.1, 9}	{6.2, 9}	{6.3, 9}	{6.4, 8}	{6.5, 8}	{6.6, 7}	{6.7, 7}	{6.8, 7}	{6.9, 7}	{7, 7}	{7.1, 7}	{7.2, 7}	{7.3, 7}	{7.4, 7}	{7.5, 7}	{7.6, 7}	{7.7, 7}	{7.8, 7}	{7.9, 7}	{8, 8}	{8.1, 8}	{8.2, 8}	{8.3, 8}	{8.4, 8}	{8.5, 8}	{8.6, 9}	{8.7, 9}	{8.8, 10}	{8.9, 10}	{9, 10}	{9.1, 10}	{9.2, 9}	{9.3, 9}	{9.4, 9}	{9.5, 8}	{9.6, 8}	{9.7, 8}	{9.8, 7}	{9.9, 7}	{10, 7}	{}	{0, 10}	{0.1, 10}	{0.2, 10}	{0.3, 9}	{0.4, 9}	{0.5, 9}	{0.6, 9}	{0.7, 9}	{0.8, 9}	{0.9, 9}	{1, 9}	{1.1, 9}	{1.2, 9}	{1.3, 9}	{1.4, 9}	{1.5, 9}	{1.6, 9}	{1.7, 9}	{1.8, 9}	{1.9, 9}	{2, 10}	{2.1, 10}	{2.2, 10}	{2.3, 10}	{2.4, 10}	{2.5, 10}	{2.6, 10}	{2.7, 10}	{2.8, 10}	{2.9, 11}	{3, 11}	{3.1, 11}	{3.2, 11}	{3.3, 11}	{3.4, 11}	{3.5, 11}	{3.6, 12}	{3.7, 12}	{3.8, 10}	{3.9, 10}	{4, 10}	{4.1, 10}	{4.2, 10}	{4.3, 11}	{4.4, 11}	{4.5, 11}	{4.6, 11}	{4.7, 11}	{4.8, 11}	{4.9, 11}	{5, 11}	{5.1, 11}	{5.2, 11}	{5.3, 11}	{5.4, 11}	{5.5, 11}	{5.6, 11}	{5.7, 11}	{5.8, 11}	{5.9, 11}	{6, 11}	{6.1, 11}	{6.2, 11}	{6.3, 11}	{6.4, 11}	{6.5, 11}	{6.6, 11}	{6.7, 12}	{6.8, 12}	{6.9, 12}	{7, 12}	{7.1, 12}	{7.2, 11}	{7.3, 11}	{7.4, 10}	{7.5, 9}	{7.6, 9}	{7.7, 9}	{7.8, 8}	{7.9, 8}	{8, 8}	{8.1, 8}	{8.2, 8}	{8.3, 8}	{8.4, 8}	{8.5, 8}	{8.6, 8}	{8.7, 8}	{8.8, 8}	{8.9, 8}	{9, 8}	{9.1, 8}	{9.2, 8}	{9.3, 8}	{9.4, 8}	{9.5, 7}	{9.6, 7}	{9.7, 7}	{9.8, 8}	{9.9, 8}	{10, 8}	{}	{0, 10}	{0.1, 10}	{0.2, 10}	{0.3, 10}	{0.4, 10}	{0.5, 9}	{0.6, 9}	{0.7, 9}	{0.8, 9}	{0.9, 10}	{1, 10}	{1.1, 10}	{1.2, 11}	{1.3, 11}	{1.4, 10}	{1.5, 10}	{1.6, 10}	{1.7, 10}	{1.8, 11}	{1.9, 11}	{2, 11}	{2.1, 12}	{2.2, 12}	{2.3, 12}	{2.4, 12}	{2.5, 12}	{2.6, 12}	{2.7, 12}	{2.8, 12}	{2.9, 12}	{3, 11}	{3.1, 11}	{3.2, 10}	{3.3, 10}	{3.4, 10}	{3.5, 10}	{3.6, 9}	{3.7, 9}	{3.8, 9}	{3.9, 9}	{4, 9}	{4.1, 8}	{4.2, 8}	{4.3, 8}	{4.4, 8}	{4.5, 8}	{4.6, 8}	{4.7, 8}	{4.8, 8}	{4.9, 8}	{5, 8}	{5.1, 8}	{5.2, 8}	{5.3, 8}	{5.4, 8}	{5.5, 8}	{5.6, 8}	{5.7, 8}	{5.8, 8}	{5.9, 8}	{6, 8}	{6.1, 8}	{6.2, 9}	{6.3, 9}	{6.4, 9}	{6.5, 8}	{6.6, 7}	{6.7, 7}	{6.8, 7}	{6.9, 7}	{7, 7}	{7.1, 8}	{7.2, 8}	{7.3, 8}	{7.4, 9}	{7.5, 9}	{7.6, 9}	{7.7, 9}	{7.8, 9}	{7.9, 9}	{8, 8}	{8.1, 8}	{8.2, 8}	{8.3, 8}	{8.4, 8}	{8.5, 8}	{8.6, 9}	{8.7, 9}	{8.8, 9}	{8.9, 9}	{9, 9}	{9.1, 8}	{9.2, 8}	{9.3, 8}	{9.4, 8}	{9.5, 8}	{9.6, 8}	{9.7, 8}	{9.8, 9}	{9.9, 9}	{10, 9}	{}	{0, 10}	{0.1, 10}	{0.2, 10}	{0.3, 9}	{0.4, 9}	{0.5, 9}	{0.6, 9}	{0.7, 9}	{0.8, 10}	{0.9, 10}	{1, 10}	{1.1, 10}	{1.2, 10}	{1.3, 11}	{1.4, 11}	{1.5, 11}	{1.6, 11}	{1.7, 11}	{1.8, 11}	{1.9, 10}	{2, 10}	{2.1, 10}	{2.2, 10}	{2.3, 10}	{2.4, 10}	{2.5, 10}	{2.6, 10}	{2.7, 10}	{2.8, 10}	{2.9, 10}	{3, 10}	{3.1, 10}	{3.2, 10}	{3.3, 10}	{3.4, 9}	{3.5, 9}	{3.6, 9}	{3.7, 9}	{3.8, 9}	{3.9, 9}	{4, 9}	{4.1, 9}	{4.2, 9}	{4.3, 9}	{4.4, 9}	{4.5, 9}	{4.6, 9}	{4.7, 9}	{4.8, 9}	{4.9, 8}	{5, 8}	{5.1, 8}	{5.2, 8}	{5.3, 10}	{5.4, 10}	{5.5, 10}	{5.6, 11}	{5.7, 11}	{5.8, 11}	{5.9, 11}	{6, 11}	{6.1, 11}	{6.2, 11}	{6.3, 11}	{6.4, 11}	{6.5, 9}	{6.6, 9}	{6.7, 9}	{6.8, 8}	{6.9, 8}	{7, 8}	{7.1, 9}	{7.2, 10}	{7.3, 10}	{7.4, 10}	{7.5, 10}	{7.6, 10}	{7.7, 10}	{7.8, 10}	{7.9, 10}	{8, 10}	{8.1, 10}	{8.2, 10}	{8.3, 10}	{8.4, 10}	{8.5, 10}	{8.6, 11}	{8.7, 11}	{8.8, 11}	{8.9, 11}	{9, 11}	{9.1, 11}	{9.2, 11}	{9.3, 11}	{9.4, 11}	{9.5, 11}	{9.6, 11}	{9.7, 11}	{9.8, 11}	{9.9, 11}	{10, 11}	{}	{0, 10}	{0.1, 10}	{0.2, 10}	{0.3, 11}	{0.4, 11}	{0.5, 11}	{0.6, 12}	{0.7, 11}	{0.8, 11}	{0.9, 11}	{1, 11}	{1.1, 11}	{1.2, 11}	{1.3, 11}	{1.4, 11}	{1.5, 11}	{1.6, 11}	{1.7, 12}	{1.8, 12}	{1.9, 11}	{2, 11}	{2.1, 11}	{2.2, 11}	{2.3, 11}	{2.4, 11}	{2.5, 10}	{2.6, 10}	{2.7, 10}	{2.8, 10}	{2.9, 9}	{3, 9}	{3.1, 9}	{3.2, 9}	{3.3, 9}	{3.4, 9}	{3.5, 8}	{3.6, 8}	{3.7, 7}	{3.8, 7}	{3.9, 7}	{4, 7}	{4.1, 7}	{4.2, 6}	{4.3, 6}	{4.4, 6}	{4.5, 7}	{4.6, 7}	{4.7, 7}	{4.8, 7}	{4.9, 6}	{5, 6}	{5.1, 6}	{5.2, 6}	{5.3, 7}	{5.4, 7}	{5.5, 7}	{5.6, 7}	{5.7, 7}	{5.8, 7}	{5.9, 7}	{6, 7}	{6.1, 7}	{6.2, 8}	{6.3, 8}	{6.4, 8}	{6.5, 8}	{6.6, 8}	{6.7, 8}	{6.8, 8}	{6.9, 8}	{7, 8}	{7.1, 8}	{7.2, 8}	{7.3, 8}	{7.4, 8}	{7.5, 8}	{7.6, 8}	{7.7, 8}	{7.8, 8}	{7.9, 8}	{8, 8}	{8.1, 8}	{8.2, 8}	{8.3, 8}	{8.4, 8}	{8.5, 8}	{8.6, 8}	{8.7, 8}	{8.8, 7}	{8.9, 7}	{9, 7}	{9.1, 7}	{9.2, 7}	{9.3, 7}	{9.4, 7}	{9.5, 7}	{9.6, 7}	{9.7, 8}	{9.8, 8}	{9.9, 8}	{10, 8}	{}	{0, 10}	{0.1, 10}	{0.2, 10}	{0.3, 10}	{0.4, 10}	{0.5, 10}	{0.6, 10}	{0.7, 10}	{0.8, 10}	{0.9, 10}	{1, 10}	{1.1, 10}	{1.2, 10}	{1.3, 10}	{1.4, 9}	{1.5, 10}	{1.6, 10}	{1.7, 10}	{1.8, 10}	{1.9, 10}	{2, 10}	{2.1, 11}	{2.2, 11}	{2.3, 11}	{2.4, 11}	{2.5, 12}	{2.6, 12}	{2.7, 13}	{2.8, 13}	{2.9, 13}	{3, 13}	{3.1, 14}	{3.2, 14}	{3.3, 14}	{3.4, 14}	{3.5, 13}	{3.6, 13}	{3.7, 13}	{3.8, 12}	{3.9, 12}	{4, 12}	{4.1, 12}	{4.2, 13}	{4.3, 13}	{4.4, 13}	{4.5, 12}	{4.6, 12}	{4.7, 12}	{4.8, 12}	{4.9, 12}	{5, 12}	{5.1, 11}	{5.2, 11}	{5.3, 11}	{5.4, 11}	{5.5, 11}	{5.6, 11}	{5.7, 11}	{5.8, 11}	{5.9, 10}	{6, 10}	{6.1, 10}	{6.2, 10}	{6.3, 10}	{6.4, 10}	{6.5, 10}	{6.6, 10}	{6.7, 10}	{6.8, 10}	{6.9, 10}	{7, 9}	{7.1, 9}	{7.2, 9}	{7.3, 9}	{7.4, 9}	{7.5, 9}	{7.6, 9}	{7.7, 9}	{7.8, 9}	{7.9, 9}	{8, 9}	{8.1, 9}	{8.2, 9}	{8.3, 9}	{8.4, 9}	{8.5, 9}	{8.6, 9}	{8.7, 9}	{8.8, 9}	{8.9, 9}	{9, 9}	{9.1, 9}	{9.2, 9}	{9.3, 9}	{9.4, 8}	{9.5, 8}	{9.6, 8}	{9.7, 8}	{9.8, 8}	{9.9, 9}	{10, 9}	{}	{0, 10}	{0.1, 8}	{0.2, 8}	{0.3, 8}	{0.4, 8}	{0.5, 8}	{0.6, 9}	{0.7, 9}	{0.8, 9}	{0.9, 9}	{1, 8}	{1.1, 8}	{1.2, 8}	{1.3, 8}	{1.4, 8}	{1.5, 8}	{1.6, 8}	{1.7, 8}	{1.8, 8}	{1.9, 8}	{2, 8}	{2.1, 8}	{2.2, 7}	{2.3, 7}	{2.4, 7}	{2.5, 7}	{2.6, 7}	{2.7, 7}	{2.8, 7}	{2.9, 7}	{3, 7}	{3.1, 7}	{3.2, 7}	{3.3, 7}	{3.4, 7}	{3.5, 8}	{3.6, 8}	{3.7, 9}	{3.8, 9}	{3.9, 9}	{4, 10}	{4.1, 11}	{4.2, 11}	{4.3, 11}	{4.4, 11}	{4.5, 11}	{4.6, 11}	{4.7, 11}	{4.8, 11}	{4.9, 11}	{5, 11}	{5.1, 11}	{5.2, 11}	{5.3, 12}	{5.4, 12}	{5.5, 12}	{5.6, 12}	{5.7, 12}	{5.8, 12}	{5.9, 12}	{6, 12}	{6.1, 12}	{6.2, 12}	{6.3, 12}	{6.4, 12}	{6.5, 13}	{6.6, 12}	{6.7, 12}	{6.8, 9}	{6.9, 9}	{7, 9}	{7.1, 9}	{7.2, 9}	{7.3, 9}	{7.4, 9}	{7.5, 10}	{7.6, 9}	{7.7, 9}	{7.8, 9}	{7.9, 9}	{8, 9}	{8.1, 9}	{8.2, 9}	{8.3, 9}	{8.4, 9}	{8.5, 9}	{8.6, 9}	{8.7, 8}	{8.8, 8}	{8.9, 8}	{9, 8}	{9.1, 8}	{9.2, 8}	{9.3, 8}	{9.4, 7}	{9.5, 7}	{9.6, 7}	{9.7, 8}	{9.8, 8}	{9.9, 9}	{10, 9}	{}	{0, 10}	{0.1, 10}	{0.2, 10}	{0.3, 10}	{0.4, 10}	{0.5, 10}	{0.6, 10}	{0.7, 10}	{0.8, 10}	{0.9, 10}	{1, 10}	{1.1, 10}	{1.2, 10}	{1.3, 10}	{1.4, 10}	{1.5, 10}	{1.6, 10}	{1.7, 10}	{1.8, 9}	{1.9, 9}	{2, 9}	{2.1, 8}	{2.2, 8}	{2.3, 8}	{2.4, 8}	{2.5, 8}	{2.6, 8}	{2.7, 8}	{2.8, 8}	{2.9, 8}	{3, 7}	{3.1, 7}	{3.2, 8}	{3.3, 8}	{3.4, 8}	{3.5, 8}	{3.6, 8}	{3.7, 8}	{3.8, 9}	{3.9, 9}	{4, 9}	{4.1, 9}	{4.2, 9}	{4.3, 9}	{4.4, 9}	{4.5, 9}	{4.6, 9}	{4.7, 9}	{4.8, 10}	{4.9, 10}	{5, 10}	{5.1, 10}	{5.2, 10}	{5.3, 10}	{5.4, 11}	{5.5, 11}	{5.6, 10}	{5.7, 9}	{5.8, 9}	{5.9, 9}	{6, 10}	{6.1, 10}	{6.2, 10}	{6.3, 10}	{6.4, 10}	{6.5, 11}	{6.6, 11}	{6.7, 12}	{6.8, 13}	{6.9, 13}	{7, 13}	{7.1, 12}	{7.2, 12}	{7.3, 12}	{7.4, 12}	{7.5, 12}	{7.6, 12}	{7.7, 12}	{7.8, 12}	{7.9, 12}	{8, 11}	{8.1, 11}	{8.2, 11}	{8.3, 11}	{8.4, 11}	{8.5, 11}	{8.6, 10}	{8.7, 10}	{8.8, 11}	{8.9, 11}	{9, 11}	{9.1, 11}	{9.2, 11}	{9.3, 11}	{9.4, 11}	{9.5, 11}	{9.6, 11}	{9.7, 11}	{9.8, 11}	{9.9, 11}	{10, 11}	{}	{0, 10}	{0.1, 9}	{0.2, 9}	{0.3, 8}	{0.4, 8}	{0.5, 7}	{0.6, 8}	{0.7, 8}	{0.8, 8}	{0.9, 8}	{1, 8}	{1.1, 8}	{1.2, 9}	{1.3, 9}	{1.4, 9}	{1.5, 9}	{1.6, 10}	{1.7, 10}	{1.8, 11}	{1.9, 11}	{2, 11}	{2.1, 11}	{2.2, 11}	{2.3, 12}	{2.4, 12}	{2.5, 14}	{2.6, 13}	{2.7, 14}	{2.8, 14}	{2.9, 14}	{3, 14}	{3.1, 14}	{3.2, 14}	{3.3, 15}	{3.4, 16}	{3.5, 16}	{3.6, 16}	{3.7, 16}	{3.8, 16}	{3.9, 17}	{4, 17}	{4.1, 17}	{4.2, 17}	{4.3, 17}	{4.4, 17}	{4.5, 17}	{4.6, 17}	{4.7, 18}	{4.8, 18}	{4.9, 20}	{5, 20}	{5.1, 20}	{5.2, 20}	{5.3, 20}	{5.4, 21}	{5.5, 21}	{5.6, 21}	{5.7, 21}	{5.8, 21}	{5.9, 21}	{6, 21}	{6.1, 21}	{6.2, 21}	{6.3, 21}	{6.4, 21}	{6.5, 20}	{6.6, 20}	{6.7, 20}	{6.8, 22}	{6.9, 22}	{7, 22}	{7.1, 23}	{7.2, 22}	{7.3, 22}	{7.4, 22}	{7.5, 21}	{7.6, 20}	{7.7, 20}	{7.8, 20}	{7.9, 20}	{8, 20}	{8.1, 20}	{8.2, 20}	{8.3, 19}	{8.4, 19}	{8.5, 19}	{8.6, 19}	{8.7, 19}	{8.8, 19}	{8.9, 19}	{9, 20}	{9.1, 20}	{9.2, 20}	{9.3, 19}	{9.4, 18}	{9.5, 18}	{9.6, 18}	{9.7, 18}	{9.8, 18}	{9.9, 18}	{10, 18}	{}	{0, 10}	{0.1, 10}	{0.2, 10}	{0.3, 10}	{0.4, 9}	{0.5, 9}	{0.6, 8}	{0.7, 8}	{0.8, 8}	{0.9, 8}	{1, 9}	{1.1, 9}	{1.2, 9}	{1.3, 8}	{1.4, 8}	{1.5, 8}	{1.6, 8}	{1.7, 9}	{1.8, 9}	{1.9, 9}	{2, 9}	{2.1, 10}	{2.2, 10}	{2.3, 10}	{2.4, 10}	{2.5, 10}	{2.6, 10}	{2.7, 10}	{2.8, 10}	{2.9, 10}	{3, 10}	{3.1, 10}	{3.2, 10}	{3.3, 10}	{3.4, 10}	{3.5, 10}	{3.6, 9}	{3.7, 9}	{3.8, 9}	{3.9, 9}	{4, 9}	{4.1, 9}	{4.2, 9}	{4.3, 9}	{4.4, 9}	{4.5, 9}	{4.6, 9}	{4.7, 10}	{4.8, 10}	{4.9, 10}	{5, 11}	{5.1, 11}	{5.2, 11}	{5.3, 12}	{5.4, 12}	{5.5, 11}	{5.6, 11}	{5.7, 11}	{5.8, 11}	{5.9, 11}	{6, 11}	{6.1, 11}	{6.2, 11}	{6.3, 11}	{6.4, 11}	{6.5, 12}	{6.6, 12}	{6.7, 12}	{6.8, 12}	{6.9, 12}	{7, 12}	{7.1, 12}	{7.2, 12}	{7.3, 12}	{7.4, 12}	{7.5, 12}	{7.6, 12}	{7.7, 12}	{7.8, 13}	{7.9, 12}	{8, 12}	{8.1, 12}	{8.2, 12}	{8.3, 12}	{8.4, 12}	{8.5, 12}	{8.6, 12}	{8.7, 12}	{8.8, 12}	{8.9, 12}	{9, 12}	{9.1, 12}	{9.2, 12}	{9.3, 12}	{9.4, 12}	{9.5, 12}	{9.6, 13}	{9.7, 13}	{9.8, 14}	{9.9, 14}	{10, 14}	{}	{0, 10}	{0.1, 10}	{0.2, 10}	{0.3, 10}	{0.4, 10}	{0.5, 10}	{0.6, 10}	{0.7, 10}	{0.8, 10}	{0.9, 10}	{1, 10}	{1.1, 10}	{1.2, 10}	{1.3, 10}	{1.4, 10}	{1.5, 10}	{1.6, 10}	{1.7, 10}	{1.8, 10}	{1.9, 10}	{2, 9}	{2.1, 10}	{2.2, 10}	{2.3, 10}	{2.4, 10}	{2.5, 9}	{2.6, 9}	{2.7, 9}	{2.8, 8}	{2.9, 8}	{3, 8}	{3.1, 8}	{3.2, 8}	{3.3, 8}	{3.4, 8}	{3.5, 8}	{3.6, 8}	{3.7, 8}	{3.8, 6}	{3.9, 7}	{4, 7}	{4.1, 6}	{4.2, 6}	{4.3, 6}	{4.4, 5}	{4.5, 5}	{4.6, 5}	{4.7, 5}	{4.8, 5}	{4.9, 5}	{5, 6}	{5.1, 7}	{5.2, 7}	{5.3, 7}	{5.4, 7}	{5.5, 7}	{5.6, 6}	{5.7, 6}	{5.8, 7}	{5.9, 7}	{6, 7}	{6.1, 7}	{6.2, 7}	{6.3, 8}	{6.4, 8}	{6.5, 8}	{6.6, 8}	{6.7, 8}	{6.8, 8}	{6.9, 8}	{7, 8}	{7.1, 8}	{7.2, 8}	{7.3, 8}	{7.4, 8}	{7.5, 8}	{7.6, 7}	{7.7, 7}	{7.8, 7}	{7.9, 6}	{8, 6}	{8.1, 6}	{8.2, 6}	{8.3, 7}	{8.4, 8}	{8.5, 8}	{8.6, 8}	{8.7, 8}	{8.8, 8}	{8.9, 8}	{9, 8}	{9.1, 8}	{9.2, 8}	{9.3, 8}	{9.4, 8}	{9.5, 8}	{9.6, 8}	{9.7, 8}	{9.8, 8}	{9.9, 8}	{10, 8}	{}	{0, 10}	{0.1, 10}	{0.2, 10}	{0.3, 10}	{0.4, 10}	{0.5, 10}	{0.6, 10}	{0.7, 10}	{0.8, 10}	{0.9, 10}	{1, 10}	{1.1, 10}	{1.2, 11}	{1.3, 11}	{1.4, 9}	{1.5, 9}	{1.6, 9}	{1.7, 9}	{1.8, 9}	{1.9, 9}	{2, 10}	{2.1, 10}	{2.2, 10}	{2.3, 11}	{2.4, 11}	{2.5, 11}	{2.6, 11}	{2.7, 11}	{2.8, 11}	{2.9, 11}	{3, 11}	{3.1, 12}	{3.2, 11}	{3.3, 11}	{3.4, 11}	{3.5, 10}	{3.6, 10}	{3.7, 10}	{3.8, 9}	{3.9, 9}	{4, 9}	{4.1, 9}	{4.2, 9}	{4.3, 9}	{4.4, 10}	{4.5, 10}	{4.6, 10}	{4.7, 10}	{4.8, 11}	{4.9, 11}	{5, 11}	{5.1, 11}	{5.2, 11}	{5.3, 12}	{5.4, 12}	{5.5, 12}	{5.6, 12}	{5.7, 12}	{5.8, 12}	{5.9, 12}	{6, 12}	{6.1, 12}	{6.2, 12}	{6.3, 12}	{6.4, 12}	{6.5, 11}	{6.6, 11}	{6.7, 11}	{6.8, 11}	{6.9, 11}	{7, 11}	{7.1, 11}	{7.2, 11}	{7.3, 11}	{7.4, 11}	{7.5, 11}	{7.6, 11}	{7.7, 11}	{7.8, 11}	{7.9, 11}	{8, 11}	{8.1, 11}	{8.2, 11}	{8.3, 11}	{8.4, 11}	{8.5, 12}	{8.6, 12}	{8.7, 12}	{8.8, 12}	{8.9, 12}	{9, 12}	{9.1, 12}	{9.2, 12}	{9.3, 12}	{9.4, 11}	{9.5, 12}	{9.6, 12}	{9.7, 12}	{9.8, 13}	{9.9, 13}	{10, 13}	{}	{0, 10}	{0.1, 10}	{0.2, 10}	{0.3, 10}	{0.4, 10}	{0.5, 10}	{0.6, 10}	{0.7, 10}	{0.8, 10}	{0.9, 10}	{1, 10}	{1.1, 10}	{1.2, 10}	{1.3, 10}	{1.4, 10}	{1.5, 9}	{1.6, 9}	{1.7, 8}	{1.8, 8}	{1.9, 7}	{2, 6}	{2.1, 6}	{2.2, 6}	{2.3, 6}	{2.4, 5}	{2.5, 5}	{2.6, 6}	{2.7, 5}	{2.8, 5}	{2.9, 5}	{3, 5}	{3.1, 5}	{3.2, 5}	{3.3, 5}	{3.4, 5}	{3.5, 5}	{3.6, 5}	{3.7, 5}	{3.8, 5}	{3.9, 6}	{4, 6}	{4.1, 6}	{4.2, 6}	{4.3, 6}	{4.4, 6}	{4.5, 6}	{4.6, 6}	{4.7, 6}	{4.8, 6}	{4.9, 6}	{5, 7}	{5.1, 7}	{5.2, 7}	{5.3, 7}	{5.4, 7}	{5.5, 7}	{5.6, 8}	{5.7, 8}	{5.8, 8}	{5.9, 8}	{6, 9}	{6.1, 9}	{6.2, 8}	{6.3, 8}	{6.4, 9}	{6.5, 10}	{6.6, 10}	{6.7, 9}	{6.8, 9}	{6.9, 9}	{7, 9}	{7.1, 9}	{7.2, 9}	{7.3, 9}	{7.4, 9}	{7.5, 9}	{7.6, 9}	{7.7, 9}	{7.8, 9}	{7.9, 9}	{8, 9}	{8.1, 9}	{8.2, 10}	{8.3, 10}	{8.4, 10}	{8.5, 10}	{8.6, 10}	{8.7, 10}	{8.8, 10}	{8.9, 10}	{9, 10}	{9.1, 10}	{9.2, 9}	{9.3, 9}	{9.4, 8}	{9.5, 8}	{9.6, 8}	{9.7, 8}	{9.8, 8}	{9.9, 8}	{10, 8}	{}	{0, 10}	{0.1, 10}	{0.2, 10}	{0.3, 10}	{0.4, 10}	{0.5, 10}	{0.6, 10}	{0.7, 10}	{0.8, 10}	{0.9, 10}	{1, 9}	{1.1, 9}	{1.2, 9}	{1.3, 10}	{1.4, 10}	{1.5, 10}	{1.6, 9}	{1.7, 9}	{1.8, 9}	{1.9, 8}	{2, 8}	{2.1, 8}	{2.2, 8}	{2.3, 7}	{2.4, 7}	{2.5, 7}	{2.6, 7}	{2.7, 6}	{2.8, 7}	{2.9, 6}	{3, 6}	{3.1, 6}	{3.2, 6}	{3.3, 6}	{3.4, 6}	{3.5, 6}	{3.6, 6}	{3.7, 6}	{3.8, 6}	{3.9, 5}	{4, 6}	{4.1, 6}	{4.2, 6}	{4.3, 6}	{4.4, 6}	{4.5, 6}	{4.6, 6}	{4.7, 6}	{4.8, 5}	{4.9, 5}	{5, 5}	{5.1, 5}	{5.2, 5}	{5.3, 5}	{5.4, 5}	{5.5, 5}	{5.6, 5}	{5.7, 5}	{5.8, 5}	{5.9, 5}	{6, 5}	{6.1, 5}	{6.2, 5}	{6.3, 6}	{6.4, 6}	{6.5, 6}	{6.6, 6}	{6.7, 6}	{6.8, 6}	{6.9, 6}	{7, 6}	{7.1, 4}	{7.2, 4}	{7.3, 4}	{7.4, 4}	{7.5, 4}	{7.6, 4}	{7.7, 4}	{7.8, 4}	{7.9, 4}	{8, 4}	{8.1, 4}	{8.2, 4}	{8.3, 4}	{8.4, 4}	{8.5, 4}	{8.6, 4}	{8.7, 4}	{8.8, 4}	{8.9, 4}	{9, 4}	{9.1, 4}	{9.2, 4}	{9.3, 4}	{9.4, 4}	{9.5, 4}	{9.6, 5}	{9.7, 5}	{9.8, 6}	{9.9, 6}	{10, 6}	{}	{0, 10}	{0.1, 10}	{0.2, 10}	{0.3, 10}	{0.4, 10}	{0.5, 10}	{0.6, 10}	{0.7, 10}	{0.8, 10}	{0.9, 11}	{1, 10}	{1.1, 11}	{1.2, 11}	{1.3, 10}	{1.4, 12}	{1.5, 13}	{1.6, 13}	{1.7, 13}	{1.8, 13}	{1.9, 13}	{2, 12}	{2.1, 12}	{2.2, 12}	{2.3, 12}	{2.4, 12}	{2.5, 12}	{2.6, 11}	{2.7, 11}	{2.8, 11}	{2.9, 11}	{3, 11}	{3.1, 11}	{3.2, 11}	{3.3, 12}	{3.4, 12}	{3.5, 12}	{3.6, 12}	{3.7, 11}	{3.8, 11}	{3.9, 11}	{4, 12}	{4.1, 12}	{4.2, 12}	{4.3, 12}	{4.4, 13}	{4.5, 13}	{4.6, 13}	{4.7, 13}	{4.8, 13}	{4.9, 13}	{5, 13}	{5.1, 13}	{5.2, 13}	{5.3, 13}	{5.4, 13}	{5.5, 14}	{5.6, 13}	{5.7, 13}	{5.8, 13}	{5.9, 13}	{6, 14}	{6.1, 14}	{6.2, 14}	{6.3, 13}	{6.4, 14}	{6.5, 14}	{6.6, 13}	{6.7, 13}	{6.8, 13}	{6.9, 13}	{7, 14}	{7.1, 14}	{7.2, 14}	{7.3, 14}	{7.4, 14}	{7.5, 15}	{7.6, 15}	{7.7, 15}	{7.8, 15}	{7.9, 15}	{8, 15}	{8.1, 15}	{8.2, 15}	{8.3, 15}	{8.4, 15}	{8.5, 15}	{8.6, 15}	{8.7, 15}	{8.8, 17}	{8.9, 17}	{9, 17}	{9.1, 16}	{9.2, 16}	{9.3, 15}	{9.4, 15}	{9.5, 15}	{9.6, 15}	{9.7, 15}	{9.8, 15}	{9.9, 15}	{10, 14}	{}	{0, 10}	{0.1, 10}	{0.2, 10}	{0.3, 10}	{0.4, 10}	{0.5, 10}	{0.6, 10}	{0.7, 10}	{0.8, 10}	{0.9, 11}	{1, 11}	{1.1, 11}	{1.2, 11}	{1.3, 11}	{1.4, 11}	{1.5, 10}	{1.6, 10}	{1.7, 10}	{1.8, 9}	{1.9, 9}	{2, 9}	{2.1, 10}	{2.2, 10}	{2.3, 10}	{2.4, 11}	{2.5, 11}	{2.6, 11}	{2.7, 11}	{2.8, 11}	{2.9, 11}	{3, 11}	{3.1, 10}	{3.2, 10}	{3.3, 10}	{3.4, 11}	{3.5, 10}	{3.6, 10}	{3.7, 10}	{3.8, 10}	{3.9, 9}	{4, 9}	{4.1, 9}	{4.2, 9}	{4.3, 9}	{4.4, 9}	{4.5, 9}	{4.6, 9}	{4.7, 9}	{4.8, 9}	{4.9, 10}	{5, 9}	{5.1, 9}	{5.2, 9}	{5.3, 9}	{5.4, 9}	{5.5, 10}	{5.6, 10}	{5.7, 11}	{5.8, 11}	{5.9, 11}	{6, 10}	{6.1, 10}	{6.2, 10}	{6.3, 11}	{6.4, 11}	{6.5, 11}	{6.6, 11}	{6.7, 11}	{6.8, 11}	{6.9, 11}	{7, 11}	{7.1, 11}	{7.2, 11}	{7.3, 9}	{7.4, 9}	{7.5, 10}	{7.6, 10}	{7.7, 10}	{7.8, 10}	{7.9, 10}	{8, 10}	{8.1, 10}	{8.2, 10}	{8.3, 10}	{8.4, 10}	{8.5, 10}	{8.6, 10}	{8.7, 9}	{8.8, 9}	{8.9, 9}	{9, 9}	{9.1, 8}	{9.2, 8}	{9.3, 8}	{9.4, 7}	{9.5, 7}	{9.6, 6}	{9.7, 6}	{9.8, 6}	{9.9, 6}	{10, 7}	{}	{0, 10}	{0.1, 10}	{0.2, 10}	{0.3, 10}	{0.4, 11}	{0.5, 11}	{0.6, 11}	{0.7, 11}	{0.8, 11}	{0.9, 11}	{1, 11}	{1.1, 12}	{1.2, 12}	{1.3, 12}	{1.4, 12}	{1.5, 12}	{1.6, 11}	{1.7, 11}	{1.8, 11}	{1.9, 11}	{2, 11}	{2.1, 11}	{2.2, 11}	{2.3, 11}	{2.4, 11}	{2.5, 11}	{2.6, 11}	{2.7, 11}	{2.8, 11}	{2.9, 11}	{3, 11}	{3.1, 12}	{3.2, 12}	{3.3, 12}	{3.4, 12}	{3.5, 12}	{3.6, 12}	{3.7, 12}	{3.8, 12}	{3.9, 12}	{4, 12}	{4.1, 12}	{4.2, 12}	{4.3, 12}	{4.4, 12}	{4.5, 12}	{4.6, 12}	{4.7, 12}	{4.8, 11}	{4.9, 11}	{5, 11}	{5.1, 11}	{5.2, 11}	{5.3, 11}	{5.4, 11}	{5.5, 10}	{5.6, 10}	{5.7, 10}	{5.8, 10}	{5.9, 10}	{6, 9}	{6.1, 9}	{6.2, 9}	{6.3, 9}	{6.4, 9}	{6.5, 9}	{6.6, 9}	{6.7, 9}	{6.8, 9}	{6.9, 9}	{7, 10}	{7.1, 10}	{7.2, 10}	{7.3, 10}	{7.4, 10}	{7.5, 10}	{7.6, 10}	{7.7, 10}	{7.8, 10}	{7.9, 10}	{8, 10}	{8.1, 10}	{8.2, 10}	{8.3, 10}	{8.4, 10}	{8.5, 10}	{8.6, 11}	{8.7, 11}	{8.8, 11}	{8.9, 11}	{9, 11}	{9.1, 11}	{9.2, 12}	{9.3, 12}	{9.4, 13}	{9.5, 13}	{9.6, 13}	{9.7, 13}	{9.8, 13}	{9.9, 14}	{10, 14}	{}	{0, 10}	{0.1, 10}	{0.2, 10}	{0.3, 10}	{0.4, 10}	{0.5, 9}	{0.6, 9}	{0.7, 8}	{0.8, 8}	{0.9, 8}	{1, 8}	{1.1, 8}	{1.2, 8}	{1.3, 8}	{1.4, 8}	{1.5, 8}	{1.6, 8}	{1.7, 8}	{1.8, 8}	{1.9, 8}	{2, 8}	{2.1, 8}	{2.2, 8}	{2.3, 8}	{2.4, 9}	{2.5, 10}	{2.6, 10}	{2.7, 10}	{2.8, 10}	{2.9, 10}	{3, 9}	{3.1, 9}	{3.2, 8}	{3.3, 8}	{3.4, 8}	{3.5, 8}	{3.6, 8}	{3.7, 9}	{3.8, 9}	{3.9, 9}	{4, 9}	{4.1, 9}	{4.2, 9}	{4.3, 9}	{4.4, 9}	{4.5, 10}	{4.6, 9}	{4.7, 9}	{4.8, 9}	{4.9, 10}	{5, 10}	{5.1, 9}	{5.2, 9}	{5.3, 10}	{5.4, 10}	{5.5, 11}	{5.6, 12}	{5.7, 12}	{5.8, 12}	{5.9, 12}	{6, 11}	{6.1, 11}	{6.2, 11}	{6.3, 11}	{6.4, 11}	{6.5, 11}	{6.6, 11}	{6.7, 11}	{6.8, 11}	{6.9, 11}	{7, 11}	{7.1, 11}	{7.2, 10}	{7.3, 11}	{7.4, 10}	{7.5, 10}	{7.6, 10}	{7.7, 10}	{7.8, 9}	{7.9, 9}	{8, 9}	{8.1, 9}	{8.2, 9}	{8.3, 9}	{8.4, 9}	{8.5, 9}	{8.6, 10}	{8.7, 10}	{8.8, 10}	{8.9, 10}	{9, 10}	{9.1, 10}	{9.2, 11}	{9.3, 11}	{9.4, 11}	{9.5, 11}	{9.6, 11}	{9.7, 11}	{9.8, 11}	{9.9, 11}	{10, 11}	{}	{0, 10}	{0.1, 10}	{0.2, 9}	{0.3, 9}	{0.4, 9}	{0.5, 10}	{0.6, 10}	{0.7, 10}	{0.8, 10}	{0.9, 10}	{1, 10}	{1.1, 10}	{1.2, 10}	{1.3, 10}	{1.4, 10}	{1.5, 10}	{1.6, 10}	{1.7, 10}	{1.8, 11}	{1.9, 11}	{2, 11}	{2.1, 11}	{2.2, 11}	{2.3, 11}	{2.4, 11}	{2.5, 11}	{2.6, 10}	{2.7, 10}	{2.8, 10}	{2.9, 10}	{3, 10}	{3.1, 10}	{3.2, 10}	{3.3, 10}	{3.4, 10}	{3.5, 10}	{3.6, 10}	{3.7, 11}	{3.8, 10}	{3.9, 10}	{4, 10}	{4.1, 10}	{4.2, 10}	{4.3, 10}	{4.4, 10}	{4.5, 10}	{4.6, 11}	{4.7, 11}	{4.8, 11}	{4.9, 11}	{5, 12}	{5.1, 12}	{5.2, 12}	{5.3, 12}	{5.4, 11}	{5.5, 11}	{5.6, 12}	{5.7, 12}	{5.8, 12}	{5.9, 12}	{6, 12}	{6.1, 12}	{6.2, 12}	{6.3, 12}	{6.4, 12}	{6.5, 12}	{6.6, 12}	{6.7, 12}	{6.8, 13}	{6.9, 12}	{7, 12}	{7.1, 12}	{7.2, 12}	{7.3, 12}	{7.4, 12}	{7.5, 12}	{7.6, 12}	{7.7, 13}	{7.8, 13}	{7.9, 12}	{8, 12}	{8.1, 12}	{8.2, 12}	{8.3, 11}	{8.4, 11}	{8.5, 11}	{8.6, 11}	{8.7, 11}	{8.8, 11}	{8.9, 11}	{9, 11}	{9.1, 11}	{9.2, 11}	{9.3, 11}	{9.4, 11}	{9.5, 11}	{9.6, 11}	{9.7, 11}	{9.8, 11}	{9.9, 11}	{10, 11}	{}	{0, 10}	{0.1, 10}	{0.2, 9}	{0.3, 7}	{0.4, 7}	{0.5, 7}	{0.6, 7}	{0.7, 7}	{0.8, 7}	{0.9, 7}	{1, 7}	{1.1, 7}	{1.2, 7}	{1.3, 6}	{1.4, 6}	{1.5, 6}	{1.6, 6}	{1.7, 6}	{1.8, 6}	{1.9, 6}	{2, 6}	{2.1, 6}	{2.2, 6}	{2.3, 6}	{2.4, 6}	{2.5, 8}	{2.6, 9}	{2.7, 9}	{2.8, 9}	{2.9, 9}	{3, 9}	{3.1, 9}	{3.2, 8}	{3.3, 8}	{3.4, 8}	{3.5, 8}	{3.6, 8}	{3.7, 8}	{3.8, 8}	{3.9, 8}	{4, 8}	{4.1, 8}	{4.2, 8}	{4.3, 8}	{4.4, 8}	{4.5, 8}	{4.6, 8}	{4.7, 7}	{4.8, 7}	{4.9, 8}	{5, 8}	{5.1, 8}	{5.2, 9}	{5.3, 9}	{5.4, 9}	{5.5, 9}	{5.6, 9}	{5.7, 9}	{5.8, 9}	{5.9, 9}	{6, 9}	{6.1, 9}	{6.2, 9}	{6.3, 9}	{6.4, 9}	{6.5, 9}	{6.6, 9}	{6.7, 9}	{6.8, 9}	{6.9, 9}	{7, 9}	{7.1, 9}	{7.2, 9}	{7.3, 9}	{7.4, 9}	{7.5, 9}	{7.6, 9}	{7.7, 9}	{7.8, 9}	{7.9, 9}	{8, 9}	{8.1, 9}	{8.2, 9}	{8.3, 9}	{8.4, 9}	{8.5, 9}	{8.6, 9}	{8.7, 8}	{8.8, 8}	{8.9, 8}	{9, 8}	{9.1, 8}	{9.2, 8}	{9.3, 8}	{9.4, 7}	{9.5, 7}	{9.6, 7}	{9.7, 7}	{9.8, 7}	{9.9, 8}	{10, 8}	{}	{0, 10}	{0.1, 10}	{0.2, 10}	{0.3, 10}	{0.4, 9}	{0.5, 8}	{0.6, 10}	{0.7, 10}	{0.8, 10}	{0.9, 10}	{1, 10}	{1.1, 10}	{1.2, 11}	{1.3, 11}	{1.4, 11}	{1.5, 11}	{1.6, 11}	{1.7, 11}	{1.8, 11}	{1.9, 11}	{2, 11}	{2.1, 11}	{2.2, 11}	{2.3, 10}	{2.4, 10}	{2.5, 12}	{2.6, 12}	{2.7, 13}	{2.8, 13}	{2.9, 12}	{3, 12}	{3.1, 13}	{3.2, 13}	{3.3, 13}	{3.4, 13}	{3.5, 12}	{3.6, 12}	{3.7, 11}	{3.8, 11}	{3.9, 11}	{4, 11}	{4.1, 11}	{4.2, 10}	{4.3, 10}	{4.4, 10}	{4.5, 10}	{4.6, 11}	{4.7, 11}	{4.8, 11}	{4.9, 11}	{5, 11}	{5.1, 10}	{5.2, 10}	{5.3, 10}	{5.4, 10}	{5.5, 11}	{5.6, 11}	{5.7, 12}	{5.8, 12}	{5.9, 12}	{6, 13}	{6.1, 13}	{6.2, 12}	{6.3, 12}	{6.4, 13}	{6.5, 13}	{6.6, 13}	{6.7, 14}	{6.8, 13}	{6.9, 13}	{7, 13}	{7.1, 13}	{7.2, 13}	{7.3, 13}	{7.4, 14}	{7.5, 14}	{7.6, 14}	{7.7, 14}	{7.8, 14}	{7.9, 15}	{8, 15}	{8.1, 15}	{8.2, 15}	{8.3, 15}	{8.4, 15}	{8.5, 15}	{8.6, 14}	{8.7, 14}	{8.8, 14}	{8.9, 14}	{9, 14}	{9.1, 13}	{9.2, 13}	{9.3, 13}	{9.4, 13}	{9.5, 13}	{9.6, 13}	{9.7, 13}	{9.8, 13}	{9.9, 13}	{10, 13}	{}	{0, 10}	{0.1, 10}	{0.2, 10}	{0.3, 10}	{0.4, 10}	{0.5, 9}	{0.6, 9}	{0.7, 9}	{0.8, 9}	{0.9, 9}	{1, 10}	{1.1, 10}	{1.2, 10}	{1.3, 10}	{1.4, 10}	{1.5, 10}	{1.6, 10}	{1.7, 10}	{1.8, 10}	{1.9, 10}	{2, 10}	{2.1, 10}	{2.2, 10}	{2.3, 11}	{2.4, 10}	{2.5, 10}	{2.6, 11}	{2.7, 12}	{2.8, 12}	{2.9, 12}	{3, 12}	{3.1, 12}	{3.2, 13}	{3.3, 13}	{3.4, 13}	{3.5, 13}	{3.6, 13}	{3.7, 13}	{3.8, 13}	{3.9, 12}	{4, 12}	{4.1, 12}	{4.2, 12}	{4.3, 12}	{4.4, 12}	{4.5, 12}	{4.6, 12}	{4.7, 12}	{4.8, 12}	{4.9, 12}	{5, 12}	{5.1, 12}	{5.2, 12}	{5.3, 12}	{5.4, 13}	{5.5, 13}	{5.6, 13}	{5.7, 13}	{5.8, 12}	{5.9, 12}	{6, 12}	{6.1, 12}	{6.2, 13}	{6.3, 13}	{6.4, 13}	{6.5, 13}	{6.6, 13}	{6.7, 13}	{6.8, 13}	{6.9, 14}	{7, 14}	{7.1, 14}	{7.2, 14}	{7.3, 13}	{7.4, 13}	{7.5, 13}	{7.6, 13}	{7.7, 13}	{7.8, 12}	{7.9, 11}	{8, 11}	{8.1, 11}	{8.2, 11}	{8.3, 11}	{8.4, 11}	{8.5, 11}	{8.6, 12}	{8.7, 12}	{8.8, 12}	{8.9, 12}	{9, 12}	{9.1, 12}	{9.2, 12}	{9.3, 12}	{9.4, 12}	{9.5, 12}	{9.6, 12}	{9.7, 12}	{9.8, 12}	{9.9, 12}	{10, 12}	{}	{0, 10}	{0.1, 9}	{0.2, 9}	{0.3, 9}	{0.4, 9}	{0.5, 9}	{0.6, 8}	{0.7, 9}	{0.8, 9}	{0.9, 9}	{1, 9}	{1.1, 8}	{1.2, 8}	{1.3, 8}	{1.4, 8}	{1.5, 8}	{1.6, 8}	{1.7, 8}	{1.8, 8}	{1.9, 8}	{2, 7}	{2.1, 6}	{2.2, 6}	{2.3, 5}	{2.4, 5}	{2.5, 5}	{2.6, 6}	{2.7, 6}	{2.8, 6}	{2.9, 6}	{3, 7}	{3.1, 7}	{3.2, 7}	{3.3, 7}	{3.4, 8}	{3.5, 8}	{3.6, 8}	{3.7, 8}	{3.8, 9}	{3.9, 9}	{4, 9}	{4.1, 9}	{4.2, 9}	{4.3, 9}	{4.4, 9}	{4.5, 8}	{4.6, 8}	{4.7, 8}	{4.8, 8}	{4.9, 8}	{5, 8}	{5.1, 9}	{5.2, 9}	{5.3, 9}	{5.4, 9}	{5.5, 9}	{5.6, 9}	{5.7, 9}	{5.8, 9}	{5.9, 8}	{6, 8}	{6.1, 8}	{6.2, 8}	{6.3, 8}	{6.4, 8}	{6.5, 8}	{6.6, 8}	{6.7, 8}	{6.8, 8}	{6.9, 8}	{7, 8}	{7.1, 8}	{7.2, 8}	{7.3, 9}	{7.4, 9}	{7.5, 9}	{7.6, 9}	{7.7, 9}	{7.8, 9}	{7.9, 9}	{8, 9}	{8.1, 8}	{8.2, 8}	{8.3, 8}	{8.4, 8}	{8.5, 8}	{8.6, 8}	{8.7, 9}	{8.8, 9}	{8.9, 9}	{9, 9}	{9.1, 9}	{9.2, 9}	{9.3, 9}	{9.4, 9}	{9.5, 9}	{9.6, 9}	{9.7, 9}	{9.8, 10}	{9.9, 11}	{10, 11}	{}	{0, 10}	{0.1, 10}	{0.2, 10}	{0.3, 10}	{0.4, 11}	{0.5, 11}	{0.6, 11}	{0.7, 11}	{0.8, 11}	{0.9, 11}	{1, 11}	{1.1, 11}	{1.2, 11}	{1.3, 11}	{1.4, 11}	{1.5, 11}	{1.6, 10}	{1.7, 11}	{1.8, 10}	{1.9, 10}	{2, 11}	{2.1, 10}	{2.2, 10}	{2.3, 10}	{2.4, 8}	{2.5, 8}	{2.6, 8}	{2.7, 8}	{2.8, 8}	{2.9, 9}	{3, 10}	{3.1, 10}	{3.2, 10}	{3.3, 10}	{3.4, 10}	{3.5, 10}	{3.6, 10}	{3.7, 10}	{3.8, 9}	{3.9, 9}	{4, 9}	{4.1, 9}	{4.2, 9}	{4.3, 9}	{4.4, 9}	{4.5, 8}	{4.6, 9}	{4.7, 9}	{4.8, 9}	{4.9, 9}	{5, 9}	{5.1, 9}	{5.2, 9}	{5.3, 9}	{5.4, 9}	{5.5, 9}	{5.6, 9}	{5.7, 9}	{5.8, 9}	{5.9, 10}	{6, 10}	{6.1, 10}	{6.2, 10}	{6.3, 10}	{6.4, 10}	{6.5, 10}	{6.6, 10}	{6.7, 10}	{6.8, 10}	{6.9, 10}	{7, 10}	{7.1, 10}	{7.2, 10}	{7.3, 10}	{7.4, 10}	{7.5, 10}	{7.6, 10}	{7.7, 10}	{7.8, 10}	{7.9, 10}	{8, 10}	{8.1, 10}	{8.2, 10}	{8.3, 10}	{8.4, 10}	{8.5, 11}	{8.6, 11}	{8.7, 11}	{8.8, 11}	{8.9, 11}	{9, 11}	{9.1, 11}	{9.2, 10}	{9.3, 10}	{9.4, 10}	{9.5, 10}	{9.6, 9}	{9.7, 9}	{9.8, 9}	{9.9, 9}	{10, 9}	{}	{0, 10}	{0.1, 11}	{0.2, 10}	{0.3, 10}	{0.4, 11}	{0.5, 11}	{0.6, 11}	{0.7, 11}	{0.8, 11}	{0.9, 11}	{1, 11}	{1.1, 11}	{1.2, 11}	{1.3, 11}	{1.4, 11}	{1.5, 11}	{1.6, 11}	{1.7, 11}	{1.8, 11}	{1.9, 11}	{2, 11}	{2.1, 10}	{2.2, 10}	{2.3, 10}	{2.4, 10}	{2.5, 11}	{2.6, 11}	{2.7, 11}	{2.8, 11}	{2.9, 11}	{3, 11}	{3.1, 11}	{3.2, 11}	{3.3, 11}	{3.4, 11}	{3.5, 11}	{3.6, 11}	{3.7, 11}	{3.8, 11}	{3.9, 11}	{4, 11}	{4.1, 11}	{4.2, 11}	{4.3, 11}	{4.4, 11}	{4.5, 11}	{4.6, 11}	{4.7, 11}	{4.8, 11}	{4.9, 11}	{5, 11}	{5.1, 11}	{5.2, 11}	{5.3, 10}	{5.4, 10}	{5.5, 10}	{5.6, 10}	{5.7, 9}	{5.8, 9}	{5.9, 9}	{6, 9}	{6.1, 9}	{6.2, 9}	{6.3, 9}	{6.4, 10}	{6.5, 10}	{6.6, 13}	{6.7, 13}	{6.8, 12}	{6.9, 12}	{7, 12}	{7.1, 12}	{7.2, 12}	{7.3, 12}	{7.4, 11}	{7.5, 11}	{7.6, 11}	{7.7, 10}	{7.8, 11}	{7.9, 11}	{8, 11}	{8.1, 13}	{8.2, 13}	{8.3, 13}	{8.4, 13}	{8.5, 13}	{8.6, 13}	{8.7, 14}	{8.8, 15}	{8.9, 15}	{9, 15}	{9.1, 15}	{9.2, 14}	{9.3, 14}	{9.4, 14}	{9.5, 14}	{9.6, 13}	{9.7, 13}	{9.8, 14}	{9.9, 14}	{10, 14}	{}	{0, 10}	{0.1, 11}	{0.2, 11}	{0.3, 11}	{0.4, 11}	{0.5, 11}	{0.6, 11}	{0.7, 11}	{0.8, 11}	{0.9, 11}	{1, 11}	{1.1, 11}	{1.2, 10}	{1.3, 10}	{1.4, 10}	{1.5, 10}	{1.6, 10}	{1.7, 10}	{1.8, 10}	{1.9, 10}	{2, 10}	{2.1, 10}	{2.2, 10}	{2.3, 10}	{2.4, 10}	{2.5, 10}	{2.6, 10}	{2.7, 10}	{2.8, 11}	{2.9, 11}	{3, 11}	{3.1, 11}	{3.2, 11}	{3.3, 11}	{3.4, 11}	{3.5, 10}	{3.6, 10}	{3.7, 10}	{3.8, 10}	{3.9, 10}	{4, 10}	{4.1, 10}	{4.2, 11}	{4.3, 11}	{4.4, 11}	{4.5, 11}	{4.6, 11}	{4.7, 11}	{4.8, 11}	{4.9, 11}	{5, 11}	{5.1, 11}	{5.2, 10}	{5.3, 10}	{5.4, 11}	{5.5, 12}	{5.6, 12}	{5.7, 12}	{5.8, 13}	{5.9, 13}	{6, 13}	{6.1, 13}	{6.2, 14}	{6.3, 14}	{6.4, 14}	{6.5, 15}	{6.6, 15}	{6.7, 15}	{6.8, 15}	{6.9, 14}	{7, 14}	{7.1, 13}	{7.2, 13}	{7.3, 13}	{7.4, 13}	{7.5, 13}	{7.6, 13}	{7.7, 13}	{7.8, 13}	{7.9, 14}	{8, 14}	{8.1, 14}	{8.2, 14}	{8.3, 14}	{8.4, 13}	{8.5, 12}	{8.6, 12}	{8.7, 12}	{8.8, 12}	{8.9, 12}	{9, 12}	{9.1, 12}	{9.2, 12}	{9.3, 12}	{9.4, 11}	{9.5, 11}	{9.6, 10}	{9.7, 10}	{9.8, 10}	{9.9, 11}	{10, 11}	{}	{0, 10}	{0.1, 10}	{0.2, 10}	{0.3, 10}	{0.4, 10}	{0.5, 10}	{0.6, 10}	{0.7, 9}	{0.8, 9}	{0.9, 9}	{1, 9}	{1.1, 9}	{1.2, 9}	{1.3, 9}	{1.4, 9}	{1.5, 9}	{1.6, 9}	{1.7, 10}	{1.8, 10}	{1.9, 10}	{2, 10}	{2.1, 11}	{2.2, 12}	{2.3, 12}	{2.4, 12}	{2.5, 12}	{2.6, 12}	{2.7, 12}	{2.8, 12}	{2.9, 12}	{3, 12}	{3.1, 12}	{3.2, 12}	{3.3, 12}	{3.4, 12}	{3.5, 12}	{3.6, 11}	{3.7, 11}	{3.8, 10}	{3.9, 10}	{4, 10}	{4.1, 10}	{4.2, 10}	{4.3, 10}	{4.4, 10}	{4.5, 10}	{4.6, 10}	{4.7, 10}	{4.8, 10}	{4.9, 9}	{5, 9}	{5.1, 9}	{5.2, 9}	{5.3, 9}	{5.4, 10}	{5.5, 10}	{5.6, 10}	{5.7, 10}	{5.8, 9}	{5.9, 9}	{6, 9}	{6.1, 9}	{6.2, 9}	{6.3, 9}	{6.4, 8}	{6.5, 8}	{6.6, 8}	{6.7, 8}	{6.8, 8}	{6.9, 7}	{7, 7}	{7.1, 7}	{7.2, 7}	{7.3, 7}	{7.4, 7}	{7.5, 7}	{7.6, 7}	{7.7, 7}	{7.8, 7}	{7.9, 8}	{8, 8}	{8.1, 8}	{8.2, 8}	{8.3, 8}	{8.4, 8}	{8.5, 7}	{8.6, 7}	{8.7, 7}	{8.8, 8}	{8.9, 8}	{9, 8}	{9.1, 8}	{9.2, 8}	{9.3, 8}	{9.4, 8}	{9.5, 9}	{9.6, 9}	{9.7, 9}	{9.8, 9}	{9.9, 9}	{10, 9}	{}	{0, 10}	{0.1, 10}	{0.2, 10}	{0.3, 9}	{0.4, 9}	{0.5, 9}	{0.6, 8}	{0.7, 8}	{0.8, 8}	{0.9, 8}	{1, 8}	{1.1, 8}	{1.2, 8}	{1.3, 9}	{1.4, 9}	{1.5, 8}	{1.6, 8}	{1.7, 8}	{1.8, 8}	{1.9, 8}	{2, 8}	{2.1, 8}	{2.2, 8}	{2.3, 7}	{2.4, 7}	{2.5, 7}	{2.6, 7}	{2.7, 7}	{2.8, 7}	{2.9, 7}	{3, 7}	{3.1, 7}	{3.2, 7}	{3.3, 7}	{3.4, 7}	{3.5, 7}	{3.6, 7}	{3.7, 7}	{3.8, 7}	{3.9, 7}	{4, 7}	{4.1, 6}	{4.2, 6}	{4.3, 6}	{4.4, 7}	{4.5, 7}	{4.6, 7}	{4.7, 7}	{4.8, 7}	{4.9, 8}	{5, 7}	{5.1, 7}	{5.2, 8}	{5.3, 7}	{5.4, 7}	{5.5, 7}	{5.6, 7}	{5.7, 7}	{5.8, 7}	{5.9, 8}	{6, 7}	{6.1, 7}	{6.2, 7}	{6.3, 7}	{6.4, 7}	{6.5, 6}	{6.6, 6}	{6.7, 6}	{6.8, 6}	{6.9, 6}	{7, 6}	{7.1, 6}	{7.2, 6}	{7.3, 6}	{7.4, 6}	{7.5, 6}	{7.6, 6}	{7.7, 6}	{7.8, 5}	{7.9, 5}	{8, 5}	{8.1, 5}	{8.2, 5}	{8.3, 5}	{8.4, 5}	{8.5, 5}	{8.6, 5}	{8.7, 5}	{8.8, 5}	{8.9, 5}	{9, 5}	{9.1, 5}	{9.2, 5}	{9.3, 6}	{9.4, 6}	{9.5, 6}	{9.6, 6}	{9.7, 6}	{9.8, 6}	{9.9, 6}	{10, 6}	{}	{0, 10}	{0.1, 9}	{0.2, 9}	{0.3, 9}	{0.4, 9}	{0.5, 9}	{0.6, 9}	{0.7, 9}	{0.8, 9}	{0.9, 9}	{1, 9}	{1.1, 9}	{1.2, 9}	{1.3, 9}	{1.4, 10}	{1.5, 10}	{1.6, 10}	{1.7, 10}	{1.8, 10}	{1.9, 10}	{2, 10}	{2.1, 10}	{2.2, 10}	{2.3, 10}	{2.4, 11}	{2.5, 11}	{2.6, 11}	{2.7, 11}	{2.8, 11}	{2.9, 11}	{3, 11}	{3.1, 12}	{3.2, 12}	{3.3, 10}	{3.4, 10}	{3.5, 10}	{3.6, 10}	{3.7, 10}	{3.8, 10}	{3.9, 10}	{4, 10}	{4.1, 10}	{4.2, 10}	{4.3, 10}	{4.4, 10}	{4.5, 10}	{4.6, 10}	{4.7, 10}	{4.8, 9}	{4.9, 9}	{5, 9}	{5.1, 9}	{5.2, 9}	{5.3, 9}	{5.4, 9}	{5.5, 10}	{5.6, 10}	{5.7, 10}	{5.8, 10}	{5.9, 10}	{6, 10}	{6.1, 10}	{6.2, 10}	{6.3, 10}	{6.4, 10}	{6.5, 10}	{6.6, 10}	{6.7, 10}	{6.8, 10}	{6.9, 10}	{7, 10}	{7.1, 10}	{7.2, 10}	{7.3, 10}	{7.4, 10}	{7.5, 10}	{7.6, 10}	{7.7, 10}	{7.8, 10}	{7.9, 10}	{8, 10}	{8.1, 10}	{8.2, 10}	{8.3, 11}	{8.4, 11}	{8.5, 11}	{8.6, 11}	{8.7, 11}	{8.8, 11}	{8.9, 11}	{9, 11}	{9.1, 11}	{9.2, 10}	{9.3, 10}	{9.4, 10}	{9.5, 10}	{9.6, 10}	{9.7, 10}	{9.8, 10}	{9.9, 10}	{10, 10}	{}	{0, 10}	{0.1, 10}	{0.2, 10}	{0.3, 10}	{0.4, 10}	{0.5, 11}	{0.6, 11}	{0.7, 11}	{0.8, 11}	{0.9, 11}	{1, 11}	{1.1, 11}	{1.2, 11}	{1.3, 11}	{1.4, 11}	{1.5, 11}	{1.6, 11}	{1.7, 11}	{1.8, 11}	{1.9, 11}	{2, 11}	{2.1, 11}	{2.2, 12}	{2.3, 12}	{2.4, 12}	{2.5, 12}	{2.6, 12}	{2.7, 13}	{2.8, 13}	{2.9, 13}	{3, 14}	{3.1, 14}	{3.2, 15}	{3.3, 15}	{3.4, 15}	{3.5, 15}	{3.6, 15}	{3.7, 15}	{3.8, 15}	{3.9, 15}	{4, 15}	{4.1, 15}	{4.2, 15}	{4.3, 15}	{4.4, 15}	{4.5, 15}	{4.6, 14}	{4.7, 14}	{4.8, 14}	{4.9, 14}	{5, 14}	{5.1, 13}	{5.2, 14}	{5.3, 14}	{5.4, 14}	{5.5, 14}	{5.6, 15}	{5.7, 15}	{5.8, 15}	{5.9, 15}	{6, 15}	{6.1, 15}	{6.2, 14}	{6.3, 14}	{6.4, 14}	{6.5, 14}	{6.6, 15}	{6.7, 15}	{6.8, 15}	{6.9, 15}	{7, 15}	{7.1, 15}	{7.2, 15}	{7.3, 15}	{7.4, 15}	{7.5, 15}	{7.6, 15}	{7.7, 15}	{7.8, 15}	{7.9, 15}	{8, 15}	{8.1, 16}	{8.2, 16}	{8.3, 15}	{8.4, 15}	{8.5, 15}	{8.6, 15}	{8.7, 15}	{8.8, 15}	{8.9, 14}	{9, 14}	{9.1, 14}	{9.2, 15}	{9.3, 15}	{9.4, 15}	{9.5, 14}	{9.6, 14}	{9.7, 14}	{9.8, 13}	{9.9, 13}	{10, 13}	{}	{0, 10}	{0.1, 11}	{0.2, 11}	{0.3, 9}	{0.4, 9}	{0.5, 9}	{0.6, 9}	{0.7, 9}	{0.8, 10}	{0.9, 10}	{1, 9}	{1.1, 9}	{1.2, 10}	{1.3, 10}	{1.4, 10}	{1.5, 10}	{1.6, 10}	{1.7, 10}	{1.8, 10}	{1.9, 10}	{2, 10}	{2.1, 10}	{2.2, 10}	{2.3, 10}	{2.4, 10}	{2.5, 10}	{2.6, 10}	{2.7, 10}	{2.8, 10}	{2.9, 11}	{3, 11}	{3.1, 11}	{3.2, 11}	{3.3, 11}	{3.4, 11}	{3.5, 12}	{3.6, 12}	{3.7, 12}	{3.8, 13}	{3.9, 14}	{4, 14}	{4.1, 14}	{4.2, 13}	{4.3, 13}	{4.4, 13}	{4.5, 13}	{4.6, 13}	{4.7, 13}	{4.8, 13}	{4.9, 13}	{5, 13}	{5.1, 13}	{5.2, 13}	{5.3, 13}	{5.4, 13}	{5.5, 13}	{5.6, 13}	{5.7, 13}	{5.8, 13}	{5.9, 13}	{6, 13}	{6.1, 13}	{6.2, 13}	{6.3, 13}	{6.4, 13}	{6.5, 14}	{6.6, 14}	{6.7, 15}	{6.8, 15}	{6.9, 15}	{7, 15}	{7.1, 15}	{7.2, 15}	{7.3, 15}	{7.4, 15}	{7.5, 15}	{7.6, 15}	{7.7, 15}	{7.8, 15}	{7.9, 15}	{8, 15}	{8.1, 15}	{8.2, 15}	{8.3, 15}	{8.4, 15}	{8.5, 14}	{8.6, 13}	{8.7, 13}	{8.8, 13}	{8.9, 13}	{9, 13}	{9.1, 12}	{9.2, 12}	{9.3, 12}	{9.4, 12}	{9.5, 13}	{9.6, 12}	{9.7, 12}	{9.8, 12}	{9.9, 12}	{10, 12}	{}	{0, 10}	{0.1, 9}	{0.2, 9}	{0.3, 8}	{0.4, 8}	{0.5, 8}	{0.6, 8}	{0.7, 8}	{0.8, 8}	{0.9, 8}	{1, 8}	{1.1, 8}	{1.2, 9}	{1.3, 9}	{1.4, 9}	{1.5, 9}	{1.6, 9}	{1.7, 9}	{1.8, 9}	{1.9, 10}	{2, 10}	{2.1, 10}	{2.2, 10}	{2.3, 10}	{2.4, 10}	{2.5, 10}	{2.6, 10}	{2.7, 10}	{2.8, 10}	{2.9, 10}	{3, 10}	{3.1, 10}	{3.2, 10}	{3.3, 10}	{3.4, 10}	{3.5, 10}	{3.6, 10}	{3.7, 10}	{3.8, 10}	{3.9, 10}	{4, 10}	{4.1, 10}	{4.2, 10}	{4.3, 10}	{4.4, 10}	{4.5, 10}	{4.6, 10}	{4.7, 10}	{4.8, 10}	{4.9, 10}	{5, 10}	{5.1, 10}	{5.2, 10}	{5.3, 10}	{5.4, 10}	{5.5, 10}	{5.6, 10}	{5.7, 10}	{5.8, 10}	{5.9, 10}	{6, 10}	{6.1, 10}	{6.2, 10}	{6.3, 10}	{6.4, 10}	{6.5, 11}	{6.6, 11}	{6.7, 12}	{6.8, 12}	{6.9, 12}	{7, 12}	{7.1, 12}	{7.2, 12}	{7.3, 12}	{7.4, 12}	{7.5, 12}	{7.6, 12}	{7.7, 12}	{7.8, 12}	{7.9, 12}	{8, 12}	{8.1, 13}	{8.2, 13}	{8.3, 13}	{8.4, 13}	{8.5, 13}	{8.6, 13}	{8.7, 14}	{8.8, 14}	{8.9, 14}	{9, 14}	{9.1, 13}	{9.2, 13}	{9.3, 14}	{9.4, 14}	{9.5, 14}	{9.6, 14}	{9.7, 14}	{9.8, 14}	{9.9, 14}	{10, 15}	{}	{0, 10}	{0.1, 10}	{0.2, 10}	{0.3, 10}	{0.4, 10}	{0.5, 10}	{0.6, 9}	{0.7, 9}	{0.8, 9}	{0.9, 9}	{1, 10}	{1.1, 10}	{1.2, 10}	{1.3, 11}	{1.4, 11}	{1.5, 11}	{1.6, 11}	{1.7, 11}	{1.8, 10}	{1.9, 10}	{2, 10}	{2.1, 10}	{2.2, 10}	{2.3, 10}	{2.4, 10}	{2.5, 10}	{2.6, 9}	{2.7, 9}	{2.8, 8}	{2.9, 9}	{3, 9}	{3.1, 9}	{3.2, 9}	{3.3, 9}	{3.4, 8}	{3.5, 8}	{3.6, 8}	{3.7, 8}	{3.8, 8}	{3.9, 8}	{4, 8}	{4.1, 9}	{4.2, 9}	{4.3, 8}	{4.4, 8}	{4.5, 8}	{4.6, 8}	{4.7, 8}	{4.8, 9}	{4.9, 9}	{5, 10}	{5.1, 10}	{5.2, 10}	{5.3, 10}	{5.4, 10}	{5.5, 10}	{5.6, 10}	{5.7, 10}	{5.8, 10}	{5.9, 10}	{6, 10}	{6.1, 10}	{6.2, 10}	{6.3, 10}	{6.4, 9}	{6.5, 11}	{6.6, 11}	{6.7, 11}	{6.8, 11}	{6.9, 9}	{7, 9}	{7.1, 9}	{7.2, 9}	{7.3, 9}	{7.4, 10}	{7.5, 10}	{7.6, 11}	{7.7, 11}	{7.8, 11}	{7.9, 11}	{8, 11}	{8.1, 11}	{8.2, 11}	{8.3, 11}	{8.4, 11}	{8.5, 12}	{8.6, 11}	{8.7, 11}	{8.8, 11}	{8.9, 11}	{9, 11}	{9.1, 11}	{9.2, 9}	{9.3, 8}	{9.4, 8}	{9.5, 8}	{9.6, 8}	{9.7, 8}	{9.8, 8}	{9.9, 8}	{10, 8}	{}	{0, 10}	{0.1, 10}	{0.2, 10}	{0.3, 10}	{0.4, 10}	{0.5, 10}	{0.6, 10}	{0.7, 10}	{0.8, 10}	{0.9, 10}	{1, 9}	{1.1, 9}	{1.2, 9}	{1.3, 10}	{1.4, 10}	{1.5, 10}	{1.6, 10}	{1.7, 10}	{1.8, 10}	{1.9, 10}	{2, 10}	{2.1, 10}	{2.2, 10}	{2.3, 10}	{2.4, 10}	{2.5, 10}	{2.6, 10}	{2.7, 10}	{2.8, 9}	{2.9, 9}	{3, 9}	{3.1, 9}	{3.2, 9}	{3.3, 9}	{3.4, 9}	{3.5, 9}	{3.6, 9}	{3.7, 9}	{3.8, 9}	{3.9, 9}	{4, 9}	{4.1, 9}	{4.2, 9}	{4.3, 9}	{4.4, 10}	{4.5, 9}	{4.6, 9}	{4.7, 9}	{4.8, 9}	{4.9, 9}	{5, 9}	{5.1, 9}	{5.2, 9}	{5.3, 9}	{5.4, 9}	{5.5, 9}	{5.6, 9}	{5.7, 10}	{5.8, 10}	{5.9, 10}	{6, 10}	{6.1, 10}	{6.2, 9}	{6.3, 9}	{6.4, 10}	{6.5, 10}	{6.6, 10}	{6.7, 10}	{6.8, 10}	{6.9, 10}	{7, 10}	{7.1, 10}	{7.2, 10}	{7.3, 10}	{7.4, 10}	{7.5, 10}	{7.6, 10}	{7.7, 10}	{7.8, 11}	{7.9, 11}	{8, 11}	{8.1, 11}	{8.2, 11}	{8.3, 11}	{8.4, 11}	{8.5, 11}	{8.6, 11}	{8.7, 10}	{8.8, 11}	{8.9, 11}	{9, 11}	{9.1, 11}	{9.2, 11}	{9.3, 11}	{9.4, 11}	{9.5, 11}	{9.6, 11}	{9.7, 11}	{9.8, 11}	{9.9, 11}	{10, 11}	{}	{0, 10}	{0.1, 10}	{0.2, 10}	{0.3, 10}	{0.4, 9}	{0.5, 9}	{0.6, 9}	{0.7, 9}	{0.8, 9}	{0.9, 9}	{1, 9}	{1.1, 9}	{1.2, 9}	{1.3, 9}	{1.4, 9}	{1.5, 9}	{1.6, 9}	{1.7, 9}	{1.8, 9}	{1.9, 9}	{2, 9}	{2.1, 9}	{2.2, 9}	{2.3, 9}	{2.4, 9}	{2.5, 9}	{2.6, 9}	{2.7, 10}	{2.8, 10}	{2.9, 10}	{3, 9}	{3.1, 9}	{3.2, 9}	{3.3, 8}	{3.4, 8}	{3.5, 7}	{3.6, 7}	{3.7, 7}	{3.8, 7}	{3.9, 6}	{4, 6}	{4.1, 6}	{4.2, 6}	{4.3, 6}	{4.4, 6}	{4.5, 6}	{4.6, 6}	{4.7, 6}	{4.8, 6}	{4.9, 7}	{5, 7}	{5.1, 7}	{5.2, 7}	{5.3, 7}	{5.4, 7}	{5.5, 7}	{5.6, 7}	{5.7, 7}	{5.8, 7}	{5.9, 7}	{6, 7}	{6.1, 7}	{6.2, 7}	{6.3, 7}	{6.4, 7}	{6.5, 7}	{6.6, 7}	{6.7, 7}	{6.8, 7}	{6.9, 7}	{7, 7}	{7.1, 7}	{7.2, 6}	{7.3, 6}	{7.4, 6}	{7.5, 6}	{7.6, 6}	{7.7, 5}	{7.8, 5}	{7.9, 5}	{8, 5}	{8.1, 5}	{8.2, 5}	{8.3, 5}	{8.4, 5}	{8.5, 5}	{8.6, 5}	{8.7, 5}	{8.8, 5}	{8.9, 5}	{9, 5}	{9.1, 5}	{9.2, 5}	{9.3, 4}	{9.4, 5}	{9.5, 5}	{9.6, 6}	{9.7, 6}	{9.8, 6}	{9.9, 6}	{10, 6}	{}	{0, 10}	{0.1, 9}	{0.2, 9}	{0.3, 9}	{0.4, 9}	{0.5, 9}	{0.6, 9}	{0.7, 9}	{0.8, 9}	{0.9, 9}	{1, 9}	{1.1, 9}	{1.2, 9}	{1.3, 9}	{1.4, 9}	{1.5, 9}	{1.6, 9}	{1.7, 9}	{1.8, 9}	{1.9, 9}	{2, 9}	{2.1, 9}	{2.2, 9}	{2.3, 10}	{2.4, 11}	{2.5, 11}	{2.6, 11}	{2.7, 10}	{2.8, 9}	{2.9, 10}	{3, 10}	{3.1, 10}	{3.2, 10}	{3.3, 10}	{3.4, 10}	{3.5, 10}	{3.6, 10}	{3.7, 10}	{3.8, 10}	{3.9, 11}	{4, 11}	{4.1, 11}	{4.2, 12}	{4.3, 12}	{4.4, 12}	{4.5, 12}	{4.6, 11}	{4.7, 11}	{4.8, 11}	{4.9, 11}	{5, 11}	{5.1, 11}	{5.2, 11}	{5.3, 11}	{5.4, 11}	{5.5, 11}	{5.6, 11}	{5.7, 13}	{5.8, 14}	{5.9, 14}	{6, 15}	{6.1, 15}	{6.2, 15}	{6.3, 15}	{6.4, 15}	{6.5, 15}	{6.6, 15}	{6.7, 15}	{6.8, 15}	{6.9, 16}	{7, 16}	{7.1, 16}	{7.2, 16}	{7.3, 16}	{7.4, 15}	{7.5, 15}	{7.6, 15}	{7.7, 15}	{7.8, 15}	{7.9, 15}	{8, 15}	{8.1, 15}	{8.2, 15}	{8.3, 15}	{8.4, 15}	{8.5, 15}	{8.6, 15}	{8.7, 15}	{8.8, 15}	{8.9, 15}	{9, 15}	{9.1, 15}	{9.2, 15}	{9.3, 15}	{9.4, 15}	{9.5, 15}	{9.6, 15}	{9.7, 15}	{9.8, 15}	{9.9, 15}	{10, 15}	{}	{0, 10}	{0.1, 10}	{0.2, 10}	{0.3, 10}	{0.4, 9}	{0.5, 9}	{0.6, 9}	{0.7, 8}	{0.8, 8}	{0.9, 8}	{1, 9}	{1.1, 9}	{1.2, 9}	{1.3, 8}	{1.4, 8}	{1.5, 8}	{1.6, 8}	{1.7, 9}	{1.8, 9}	{1.9, 9}	{2, 9}	{2.1, 8}	{2.2, 7}	{2.3, 7}	{2.4, 7}	{2.5, 6}	{2.6, 6}	{2.7, 6}	{2.8, 6}	{2.9, 6}	{3, 6}	{3.1, 7}	{3.2, 7}	{3.3, 7}	{3.4, 6}	{3.5, 6}	{3.6, 6}	{3.7, 6}	{3.8, 6}	{3.9, 6}	{4, 6}	{4.1, 6}	{4.2, 6}	{4.3, 6}	{4.4, 7}	{4.5, 7}	{4.6, 7}	{4.7, 6}	{4.8, 6}	{4.9, 6}	{5, 6}	{5.1, 6}	{5.2, 6}	{5.3, 6}	{5.4, 5}	{5.5, 5}	{5.6, 5}	{5.7, 5}	{5.8, 5}	{5.9, 5}	{6, 5}	{6.1, 5}	{6.2, 5}	{6.3, 5}	{6.4, 5}	{6.5, 5}	{6.6, 5}	{6.7, 5}	{6.8, 5}	{6.9, 5}	{7, 5}	{7.1, 5}	{7.2, 5}	{7.3, 5}	{7.4, 5}	{7.5, 5}	{7.6, 5}	{7.7, 5}	{7.8, 5}	{7.9, 5}	{8, 5}	{8.1, 5}	{8.2, 5}	{8.3, 5}	{8.4, 4}	{8.5, 4}	{8.6, 4}	{8.7, 4}	{8.8, 4}	{8.9, 4}	{9, 4}	{9.1, 2}	{9.2, 2}	{9.3, 2}	{9.4, 2}	{9.5, 2}	{9.6, 2}	{9.7, 2}	{9.8, 2}	{9.9, 2}	{10, 2}	{}	{0, 10}	{0.1, 10}	{0.2, 10}	{0.3, 10}	{0.4, 10}	{0.5, 11}	{0.6, 11}	{0.7, 11}	{0.8, 11}	{0.9, 11}	{1, 11}	{1.1, 11}	{1.2, 11}	{1.3, 11}	{1.4, 11}	{1.5, 11}	{1.6, 11}	{1.7, 11}	{1.8, 11}	{1.9, 11}	{2, 13}	{2.1, 13}	{2.2, 12}	{2.3, 11}	{2.4, 12}	{2.5, 12}	{2.6, 12}	{2.7, 12}	{2.8, 12}	{2.9, 13}	{3, 12}	{3.1, 12}	{3.2, 12}	{3.3, 11}	{3.4, 11}	{3.5, 11}	{3.6, 11}	{3.7, 11}	{3.8, 11}	{3.9, 11}	{4, 11}	{4.1, 11}	{4.2, 11}	{4.3, 11}	{4.4, 11}	{4.5, 11}	{4.6, 10}	{4.7, 10}	{4.8, 10}	{4.9, 9}	{5, 9}	{5.1, 8}	{5.2, 8}	{5.3, 8}	{5.4, 8}	{5.5, 9}	{5.6, 9}	{5.7, 9}	{5.8, 10}	{5.9, 9}	{6, 9}	{6.1, 9}	{6.2, 9}	{6.3, 9}	{6.4, 9}	{6.5, 9}	{6.6, 10}	{6.7, 10}	{6.8, 10}	{6.9, 10}	{7, 10}	{7.1, 10}	{7.2, 10}	{7.3, 10}	{7.4, 10}	{7.5, 10}	{7.6, 10}	{7.7, 10}	{7.8, 9}	{7.9, 9}	{8, 9}	{8.1, 9}	{8.2, 9}	{8.3, 9}	{8.4, 9}	{8.5, 9}	{8.6, 9}	{8.7, 9}	{8.8, 9}	{8.9, 9}	{9, 9}	{9.1, 8}	{9.2, 8}	{9.3, 8}	{9.4, 8}	{9.5, 8}	{9.6, 8}	{9.7, 9}	{9.8, 9}	{9.9, 9}	{10, 9}	{}	{0, 10}	{0.1, 10}	{0.2, 9}	{0.3, 9}	{0.4, 9}	{0.5, 9}	{0.6, 9}	{0.7, 9}	{0.8, 9}	{0.9, 9}	{1, 9}	{1.1, 9}	{1.2, 9}	{1.3, 9}	{1.4, 9}	{1.5, 9}	{1.6, 9}	{1.7, 10}	{1.8, 10}	{1.9, 10}	{2, 10}	{2.1, 10}	{2.2, 10}	{2.3, 10}	{2.4, 10}	{2.5, 10}	{2.6, 10}	{2.7, 10}	{2.8, 10}	{2.9, 10}	{3, 10}	{3.1, 10}	{3.2, 10}	{3.3, 11}	{3.4, 11}	{3.5, 11}	{3.6, 11}	{3.7, 11}	{3.8, 10}	{3.9, 10}	{4, 10}	{4.1, 10}	{4.2, 10}	{4.3, 10}	{4.4, 10}	{4.5, 10}	{4.6, 10}	{4.7, 10}	{4.8, 10}	{4.9, 10}	{5, 10}	{5.1, 10}	{5.2, 10}	{5.3, 10}	{5.4, 10}	{5.5, 10}	{5.6, 10}	{5.7, 10}	{5.8, 10}	{5.9, 10}	{6, 11}	{6.1, 10}	{6.2, 10}	{6.3, 11}	{6.4, 11}	{6.5, 11}	{6.6, 12}	{6.7, 13}	{6.8, 13}	{6.9, 13}	{7, 13}	{7.1, 13}	{7.2, 13}	{7.3, 14}	{7.4, 14}	{7.5, 14}	{7.6, 14}	{7.7, 14}	{7.8, 14}	{7.9, 13}	{8, 13}	{8.1, 13}	{8.2, 13}	{8.3, 13}	{8.4, 13}	{8.5, 13}	{8.6, 13}	{8.7, 13}	{8.8, 13}	{8.9, 13}	{9, 13}	{9.1, 13}	{9.2, 13}	{9.3, 13}	{9.4, 12}	{9.5, 12}	{9.6, 13}	{9.7, 13}	{9.8, 13}	{9.9, 14}	{10, 14}	{}	{0, 10}	{0.1, 10}	{0.2, 10}	{0.3, 10}	{0.4, 10}	{0.5, 10}	{0.6, 10}	{0.7, 10}	{0.8, 10}	{0.9, 10}	{1, 10}	{1.1, 10}	{1.2, 10}	{1.3, 10}	{1.4, 10}	{1.5, 10}	{1.6, 10}	{1.7, 10}	{1.8, 10}	{1.9, 10}	{2, 10}	{2.1, 10}	{2.2, 10}	{2.3, 10}	{2.4, 10}	{2.5, 10}	{2.6, 10}	{2.7, 10}	{2.8, 10}	{2.9, 10}	{3, 10}	{3.1, 10}	{3.2, 10}	{3.3, 9}	{3.4, 9}	{3.5, 9}	{3.6, 9}	{3.7, 9}	{3.8, 9}	{3.9, 9}	{4, 9}	{4.1, 9}	{4.2, 9}	{4.3, 9}	{4.4, 10}	{4.5, 10}	{4.6, 10}	{4.7, 10}	{4.8, 10}	{4.9, 11}	{5, 11}	{5.1, 11}	{5.2, 11}	{5.3, 11}	{5.4, 11}	{5.5, 11}	{5.6, 10}	{5.7, 10}	{5.8, 10}	{5.9, 10}	{6, 9}	{6.1, 9}	{6.2, 9}	{6.3, 10}	{6.4, 10}	{6.5, 10}	{6.6, 10}	{6.7, 10}	{6.8, 10}	{6.9, 10}	{7, 11}	{7.1, 11}	{7.2, 11}	{7.3, 11}	{7.4, 11}	{7.5, 11}	{7.6, 11}	{7.7, 11}	{7.8, 11}	{7.9, 11}	{8, 11}	{8.1, 11}	{8.2, 11}	{8.3, 11}	{8.4, 11}	{8.5, 12}	{8.6, 12}	{8.7, 12}	{8.8, 13}	{8.9, 13}	{9, 13}	{9.1, 13}	{9.2, 12}	{9.3, 12}	{9.4, 12}	{9.5, 12}	{9.6, 12}	{9.7, 11}	{9.8, 11}	{9.9, 11}	{10, 11}	{}	{0, 10}	{0.1, 10}	{0.2, 10}	{0.3, 10}	{0.4, 11}	{0.5, 11}	{0.6, 11}	{0.7, 11}	{0.8, 11}	{0.9, 11}	{1, 11}	{1.1, 11}	{1.2, 11}	{1.3, 11}	{1.4, 11}	{1.5, 11}	{1.6, 11}	{1.7, 11}	{1.8, 11}	{1.9, 12}	{2, 12}	{2.1, 12}	{2.2, 12}	{2.3, 12}	{2.4, 12}	{2.5, 12}	{2.6, 12}	{2.7, 12}	{2.8, 13}	{2.9, 13}	{3, 13}	{3.1, 14}	{3.2, 14}	{3.3, 14}	{3.4, 14}	{3.5, 14}	{3.6, 14}	{3.7, 14}	{3.8, 13}	{3.9, 14}	{4, 14}	{4.1, 13}	{4.2, 14}	{4.3, 14}	{4.4, 14}	{4.5, 14}	{4.6, 13}	{4.7, 13}	{4.8, 13}	{4.9, 14}	{5, 14}	{5.1, 14}	{5.2, 13}	{5.3, 13}	{5.4, 13}	{5.5, 13}	{5.6, 13}	{5.7, 13}	{5.8, 13}	{5.9, 13}	{6, 13}	{6.1, 13}	{6.2, 13}	{6.3, 13}	{6.4, 13}	{6.5, 13}	{6.6, 13}	{6.7, 13}	{6.8, 13}	{6.9, 13}	{7, 14}	{7.1, 15}	{7.2, 15}	{7.3, 15}	{7.4, 15}	{7.5, 14}	{7.6, 14}	{7.7, 14}	{7.8, 15}	{7.9, 15}	{8, 15}	{8.1, 15}	{8.2, 15}	{8.3, 15}	{8.4, 14}	{8.5, 14}	{8.6, 14}	{8.7, 14}	{8.8, 14}	{8.9, 14}	{9, 14}	{9.1, 14}	{9.2, 14}	{9.3, 14}	{9.4, 13}	{9.5, 13}	{9.6, 13}	{9.7, 13}	{9.8, 14}	{9.9, 14}	{10, 15}	{}	{0, 10}	{0.1, 10}	{0.2, 10}	{0.3, 10}	{0.4, 10}	{0.5, 10}	{0.6, 9}	{0.7, 8}	{0.8, 9}	{0.9, 9}	{1, 9}	{1.1, 9}	{1.2, 9}	{1.3, 9}	{1.4, 9}	{1.5, 9}	{1.6, 10}	{1.7, 10}	{1.8, 10}	{1.9, 9}	{2, 9}	{2.1, 9}	{2.2, 9}	{2.3, 9}	{2.4, 8}	{2.5, 8}	{2.6, 8}	{2.7, 8}	{2.8, 7}	{2.9, 7}	{3, 7}	{3.1, 7}	{3.2, 7}	{3.3, 6}	{3.4, 6}	{3.5, 6}	{3.6, 6}	{3.7, 7}	{3.8, 6}	{3.9, 6}	{4, 7}	{4.1, 7}	{4.2, 7}	{4.3, 7}	{4.4, 7}	{4.5, 7}	{4.6, 7}	{4.7, 7}	{4.8, 7}	{4.9, 7}	{5, 7}	{5.1, 7}	{5.2, 7}	{5.3, 7}	{5.4, 7}	{5.5, 7}	{5.6, 7}	{5.7, 7}	{5.8, 7}	{5.9, 7}	{6, 7}	{6.1, 7}	{6.2, 7}	{6.3, 7}	{6.4, 7}	{6.5, 7}	{6.6, 7}	{6.7, 7}	{6.8, 8}	{6.9, 9}	{7, 9}	{7.1, 9}	{7.2, 9}	{7.3, 9}	{7.4, 8}	{7.5, 8}	{7.6, 8}	{7.7, 8}	{7.8, 9}	{7.9, 9}	{8, 9}	{8.1, 9}	{8.2, 9}	{8.3, 9}	{8.4, 9}	{8.5, 10}	{8.6, 10}	{8.7, 10}	{8.8, 10}	{8.9, 10}	{9, 10}	{9.1, 10}	{9.2, 10}	{9.3, 10}	{9.4, 11}	{9.5, 12}	{9.6, 13}	{9.7, 13}	{9.8, 13}	{9.9, 13}	{10, 13}	{}	{0, 10}	{0.1, 10}	{0.2, 10}	{0.3, 10}	{0.4, 10}	{0.5, 10}	{0.6, 9}	{0.7, 9}	{0.8, 9}	{0.9, 9}	{1, 9}	{1.1, 9}	{1.2, 9}	{1.3, 9}	{1.4, 10}	{1.5, 10}	{1.6, 10}	{1.7, 10}	{1.8, 10}	{1.9, 10}	{2, 10}	{2.1, 10}	{2.2, 10}	{2.3, 10}	{2.4, 10}	{2.5, 10}	{2.6, 10}	{2.7, 10}	{2.8, 9}	{2.9, 9}	{3, 9}	{3.1, 8}	{3.2, 8}	{3.3, 8}	{3.4, 8}	{3.5, 8}	{3.6, 8}	{3.7, 8}	{3.8, 8}	{3.9, 8}	{4, 8}	{4.1, 8}	{4.2, 8}	{4.3, 8}	{4.4, 8}	{4.5, 8}	{4.6, 8}	{4.7, 8}	{4.8, 8}	{4.9, 8}	{5, 8}	{5.1, 8}	{5.2, 8}	{5.3, 7}	{5.4, 7}	{5.5, 7}	{5.6, 7}	{5.7, 7}	{5.8, 7}	{5.9, 7}	{6, 7}	{6.1, 7}	{6.2, 7}	{6.3, 7}	{6.4, 7}	{6.5, 7}	{6.6, 8}	{6.7, 8}	{6.8, 8}	{6.9, 7}	{7, 7}	{7.1, 7}	{7.2, 7}	{7.3, 7}	{7.4, 7}	{7.5, 7}	{7.6, 7}	{7.7, 7}	{7.8, 8}	{7.9, 8}	{8, 8}	{8.1, 9}	{8.2, 9}	{8.3, 9}	{8.4, 9}	{8.5, 9}	{8.6, 9}	{8.7, 8}	{8.8, 8}	{8.9, 8}	{9, 8}	{9.1, 8}	{9.2, 8}	{9.3, 8}	{9.4, 8}	{9.5, 8}	{9.6, 8}	{9.7, 8}	{9.8, 9}	{9.9, 10}	{10, 10}	{}	{0, 10}	{0.1, 10}	{0.2, 10}	{0.3, 10}	{0.4, 10}	{0.5, 10}	{0.6, 10}	{0.7, 10}	{0.8, 11}	{0.9, 11}	{1, 11}	{1.1, 10}	{1.2, 10}	{1.3, 10}	{1.4, 10}	{1.5, 10}	{1.6, 10}	{1.7, 10}	{1.8, 9}	{1.9, 10}	{2, 10}	{2.1, 10}	{2.2, 10}	{2.3, 10}	{2.4, 10}	{2.5, 10}	{2.6, 10}	{2.7, 11}	{2.8, 11}	{2.9, 11}	{3, 11}	{3.1, 11}	{3.2, 11}	{3.3, 11}	{3.4, 11}	{3.5, 12}	{3.6, 12}	{3.7, 12}	{3.8, 12}	{3.9, 13}	{4, 13}	{4.1, 13}	{4.2, 13}	{4.3, 13}	{4.4, 12}	{4.5, 12}	{4.6, 12}	{4.7, 12}	{4.8, 12}	{4.9, 12}	{5, 11}	{5.1, 11}	{5.2, 11}	{5.3, 11}	{5.4, 11}	{5.5, 11}	{5.6, 11}	{5.7, 11}	{5.8, 11}	{5.9, 11}	{6, 11}	{6.1, 10}	{6.2, 10}	{6.3, 10}	{6.4, 10}	{6.5, 10}	{6.6, 10}	{6.7, 11}	{6.8, 11}	{6.9, 11}	{7, 11}	{7.1, 11}	{7.2, 11}	{7.3, 11}	{7.4, 11}	{7.5, 11}	{7.6, 11}	{7.7, 11}	{7.8, 11}	{7.9, 11}	{8, 12}	{8.1, 12}	{8.2, 12}	{8.3, 12}	{8.4, 12}	{8.5, 12}	{8.6, 13}	{8.7, 13}	{8.8, 13}	{8.9, 12}	{9, 12}	{9.1, 12}	{9.2, 12}	{9.3, 12}	{9.4, 12}	{9.5, 12}	{9.6, 12}	{9.7, 11}	{9.8, 11}	{9.9, 11}	{10, 11}	{}	{0, 10}	{0.1, 10}	{0.2, 10}	{0.3, 10}	{0.4, 10}	{0.5, 10}	{0.6, 10}	{0.7, 10}	{0.8, 10}	{0.9, 10}	{1, 10}	{1.1, 10}	{1.2, 9}	{1.3, 9}	{1.4, 9}	{1.5, 9}	{1.6, 8}	{1.7, 8}	{1.8, 8}	{1.9, 9}	{2, 9}	{2.1, 9}	{2.2, 8}	{2.3, 8}	{2.4, 7}	{2.5, 7}	{2.6, 7}	{2.7, 7}	{2.8, 7}	{2.9, 7}	{3, 7}	{3.1, 7}	{3.2, 7}	{3.3, 7}	{3.4, 7}	{3.5, 7}	{3.6, 6}	{3.7, 6}	{3.8, 6}	{3.9, 7}	{4, 7}	{4.1, 7}	{4.2, 7}	{4.3, 8}	{4.4, 8}	{4.5, 8}	{4.6, 7}	{4.7, 7}	{4.8, 6}	{4.9, 5}	{5, 5}	{5.1, 5}	{5.2, 5}	{5.3, 5}	{5.4, 5}	{5.5, 5}	{5.6, 5}	{5.7, 5}	{5.8, 5}	{5.9, 5}	{6, 5}	{6.1, 5}	{6.2, 5}	{6.3, 5}	{6.4, 5}	{6.5, 5}	{6.6, 5}	{6.7, 5}	{6.8, 6}	{6.9, 6}	{7, 7}	{7.1, 8}	{7.2, 8}	{7.3, 8}	{7.4, 7}	{7.5, 6}	{7.6, 6}	{7.7, 6}	{7.8, 6}	{7.9, 6}	{8, 6}	{8.1, 7}	{8.2, 7}	{8.3, 7}	{8.4, 7}	{8.5, 7}	{8.6, 7}	{8.7, 7}	{8.8, 7}	{8.9, 7}	{9, 7}	{9.1, 6}	{9.2, 5}	{9.3, 5}	{9.4, 5}	{9.5, 5}	{9.6, 5}	{9.7, 5}	{9.8, 5}	{9.9, 5}	{10, 5}	{}	{0, 10}	{0.1, 10}	{0.2, 10}	{0.3, 10}	{0.4, 10}	{0.5, 9}	{0.6, 9}	{0.7, 9}	{0.8, 9}	{0.9, 9}	{1, 10}	{1.1, 10}	{1.2, 10}	{1.3, 10}	{1.4, 10}	{1.5, 10}	{1.6, 10}	{1.7, 10}	{1.8, 10}	{1.9, 10}	{2, 10}	{2.1, 11}	{2.2, 11}	{2.3, 11}	{2.4, 10}	{2.5, 10}	{2.6, 10}	{2.7, 9}	{2.8, 9}	{2.9, 9}	{3, 9}	{3.1, 9}	{3.2, 9}	{3.3, 9}	{3.4, 9}	{3.5, 9}	{3.6, 9}	{3.7, 9}	{3.8, 9}	{3.9, 9}	{4, 8}	{4.1, 8}	{4.2, 8}	{4.3, 8}	{4.4, 8}	{4.5, 8}	{4.6, 8}	{4.7, 8}	{4.8, 8}	{4.9, 8}	{5, 8}	{5.1, 8}	{5.2, 8}	{5.3, 8}	{5.4, 9}	{5.5, 9}	{5.6, 9}	{5.7, 9}	{5.8, 9}	{5.9, 9}	{6, 9}	{6.1, 9}	{6.2, 9}	{6.3, 9}	{6.4, 9}	{6.5, 9}	{6.6, 9}	{6.7, 9}	{6.8, 10}	{6.9, 10}	{7, 10}	{7.1, 10}	{7.2, 10}	{7.3, 10}	{7.4, 10}	{7.5, 9}	{7.6, 8}	{7.7, 7}	{7.8, 7}	{7.9, 7}	{8, 7}	{8.1, 7}	{8.2, 7}	{8.3, 8}	{8.4, 8}	{8.5, 8}	{8.6, 8}	{8.7, 8}	{8.8, 8}	{8.9, 8}	{9, 8}	{9.1, 8}	{9.2, 8}	{9.3, 8}	{9.4, 8}	{9.5, 8}	{9.6, 8}	{9.7, 8}	{9.8, 8}	{9.9, 8}	{10, 8}	{}	{0, 10}	{0.1, 10}	{0.2, 10}	{0.3, 11}	{0.4, 11}	{0.5, 11}	{0.6, 11}	{0.7, 12}	{0.8, 12}	{0.9, 12}	{1, 12}	{1.1, 12}	{1.2, 12}	{1.3, 12}	{1.4, 12}	{1.5, 12}	{1.6, 12}	{1.7, 12}	{1.8, 12}	{1.9, 11}	{2, 11}	{2.1, 12}	{2.2, 12}	{2.3, 10}	{2.4, 11}	{2.5, 12}	{2.6, 11}	{2.7, 11}	{2.8, 10}	{2.9, 9}	{3, 9}	{3.1, 9}	{3.2, 9}	{3.3, 10}	{3.4, 10}	{3.5, 10}	{3.6, 10}	{3.7, 10}	{3.8, 10}	{3.9, 10}	{4, 11}	{4.1, 11}	{4.2, 11}	{4.3, 11}	{4.4, 10}	{4.5, 10}	{4.6, 10}	{4.7, 10}	{4.8, 9}	{4.9, 9}	{5, 9}	{5.1, 9}	{5.2, 9}	{5.3, 9}	{5.4, 9}	{5.5, 9}	{5.6, 9}	{5.7, 9}	{5.8, 9}	{5.9, 10}	{6, 10}	{6.1, 10}	{6.2, 10}	{6.3, 10}	{6.4, 10}	{6.5, 10}	{6.6, 10}	{6.7, 10}	{6.8, 10}	{6.9, 9}	{7, 9}	{7.1, 9}	{7.2, 9}	{7.3, 9}	{7.4, 9}	{7.5, 8}	{7.6, 7}	{7.7, 7}	{7.8, 7}	{7.9, 7}	{8, 8}	{8.1, 8}	{8.2, 7}	{8.3, 7}	{8.4, 7}	{8.5, 7}	{8.6, 8}	{8.7, 8}	{8.8, 8}	{8.9, 8}	{9, 7}	{9.1, 7}	{9.2, 7}	{9.3, 7}	{9.4, 7}	{9.5, 7}	{9.6, 7}	{9.7, 7}	{9.8, 7}	{9.9, 8}	{10, 8}	{}	{0, 10}	{0.1, 10}	{0.2, 10}	{0.3, 10}	{0.4, 10}	{0.5, 10}	{0.6, 10}	{0.7, 10}	{0.8, 10}	{0.9, 10}	{1, 8}	{1.1, 9}	{1.2, 9}	{1.3, 9}	{1.4, 10}	{1.5, 10}	{1.6, 10}	{1.7, 10}	{1.8, 10}	{1.9, 10}	{2, 10}	{2.1, 10}	{2.2, 11}	{2.3, 11}	{2.4, 11}	{2.5, 11}	{2.6, 11}	{2.7, 11}	{2.8, 10}	{2.9, 10}	{3, 10}	{3.1, 10}	{3.2, 11}	{3.3, 11}	{3.4, 11}	{3.5, 11}	{3.6, 12}	{3.7, 12}	{3.8, 12}	{3.9, 13}	{4, 13}	{4.1, 13}	{4.2, 13}	{4.3, 13}	{4.4, 12}	{4.5, 12}	{4.6, 11}	{4.7, 11}	{4.8, 11}	{4.9, 11}	{5, 11}	{5.1, 11}	{5.2, 11}	{5.3, 12}	{5.4, 12}	{5.5, 12}	{5.6, 12}	{5.7, 12}	{5.8, 13}	{5.9, 13}	{6, 13}	{6.1, 13}	{6.2, 13}	{6.3, 13}	{6.4, 14}	{6.5, 14}	{6.6, 13}	{6.7, 13}	{6.8, 14}	{6.9, 14}	{7, 14}	{7.1, 15}	{7.2, 15}	{7.3, 15}	{7.4, 15}	{7.5, 14}	{7.6, 14}	{7.7, 14}	{7.8, 14}	{7.9, 15}	{8, 16}	{8.1, 16}	{8.2, 16}	{8.3, 16}	{8.4, 16}	{8.5, 16}	{8.6, 16}	{8.7, 16}	{8.8, 16}	{8.9, 15}	{9, 15}	{9.1, 15}	{9.2, 14}	{9.3, 14}	{9.4, 14}	{9.5, 14}	{9.6, 14}	{9.7, 14}	{9.8, 14}	{9.9, 15}	{10, 15}	{}	{0, 10}	{0.1, 10}	{0.2, 10}	{0.3, 10}	{0.4, 10}	{0.5, 10}	{0.6, 10}	{0.7, 10}	{0.8, 10}	{0.9, 10}	{1, 10}	{1.1, 10}	{1.2, 10}	{1.3, 10}	{1.4, 10}	{1.5, 10}	{1.6, 10}	{1.7, 10}	{1.8, 10}	{1.9, 10}	{2, 10}	{2.1, 10}	{2.2, 10}	{2.3, 9}	{2.4, 9}	{2.5, 9}	{2.6, 9}	{2.7, 9}	{2.8, 9}	{2.9, 9}	{3, 9}	{3.1, 9}	{3.2, 9}	{3.3, 9}	{3.4, 9}	{3.5, 8}	{3.6, 8}	{3.7, 8}	{3.8, 8}	{3.9, 8}	{4, 8}	{4.1, 8}	{4.2, 8}	{4.3, 8}	{4.4, 7}	{4.5, 7}	{4.6, 7}	{4.7, 7}	{4.8, 7}	{4.9, 7}	{5, 7}	{5.1, 7}	{5.2, 7}	{5.3, 7}	{5.4, 7}	{5.5, 6}	{5.6, 6}	{5.7, 6}	{5.8, 6}	{5.9, 6}	{6, 7}	{6.1, 8}	{6.2, 8}	{6.3, 8}	{6.4, 8}	{6.5, 8}	{6.6, 9}	{6.7, 8}	{6.8, 8}	{6.9, 8}	{7, 8}	{7.1, 8}	{7.2, 8}	{7.3, 9}	{7.4, 9}	{7.5, 9}	{7.6, 9}	{7.7, 9}	{7.8, 9}	{7.9, 9}	{8, 9}	{8.1, 9}	{8.2, 8}	{8.3, 8}	{8.4, 8}	{8.5, 8}	{8.6, 8}	{8.7, 8}	{8.8, 8}	{8.9, 8}	{9, 8}	{9.1, 8}	{9.2, 8}	{9.3, 8}	{9.4, 7}	{9.5, 7}	{9.6, 7}	{9.7, 7}	{9.8, 7}	{9.9, 7}	{10, 7}	{}	{0, 10}	{0.1, 10}	{0.2, 10}	{0.3, 10}	{0.4, 10}	{0.5, 10}	{0.6, 10}	{0.7, 9}	{0.8, 9}	{0.9, 9}	{1, 9}	{1.1, 9}	{1.2, 9}	{1.3, 9}	{1.4, 9}	{1.5, 9}	{1.6, 9}	{1.7, 9}	{1.8, 9}	{1.9, 9}	{2, 9}	{2.1, 9}	{2.2, 10}	{2.3, 10}	{2.4, 9}	{2.5, 9}	{2.6, 9}	{2.7, 9}	{2.8, 9}	{2.9, 9}	{3, 9}	{3.1, 9}	{3.2, 9}	{3.3, 9}	{3.4, 9}	{3.5, 9}	{3.6, 9}	{3.7, 9}	{3.8, 9}	{3.9, 10}	{4, 9}	{4.1, 9}	{4.2, 9}	{4.3, 9}	{4.4, 7}	{4.5, 7}	{4.6, 7}	{4.7, 7}	{4.8, 7}	{4.9, 6}	{5, 6}	{5.1, 6}	{5.2, 6}	{5.3, 6}	{5.4, 6}	{5.5, 6}	{5.6, 6}	{5.7, 6}	{5.8, 6}	{5.9, 6}	{6, 6}	{6.1, 6}	{6.2, 6}	{6.3, 6}	{6.4, 6}	{6.5, 6}	{6.6, 7}	{6.7, 7}	{6.8, 7}	{6.9, 8}	{7, 8}	{7.1, 8}	{7.2, 8}	{7.3, 9}	{7.4, 9}	{7.5, 9}	{7.6, 9}	{7.7, 9}	{7.8, 9}	{7.9, 9}	{8, 8}	{8.1, 8}	{8.2, 8}	{8.3, 9}	{8.4, 9}	{8.5, 10}	{8.6, 10}	{8.7, 10}	{8.8, 10}	{8.9, 10}	{9, 11}	{9.1, 11}	{9.2, 11}	{9.3, 12}	{9.4, 11}	{9.5, 11}	{9.6, 11}	{9.7, 10}	{9.8, 9}	{9.9, 9}	{10, 8}	{}	{0, 10}	{0.1, 10}	{0.2, 10}	{0.3, 10}	{0.4, 10}	{0.5, 11}	{0.6, 11}	{0.7, 11}	{0.8, 11}	{0.9, 11}	{1, 11}	{1.1, 11}	{1.2, 11}	{1.3, 11}	{1.4, 12}	{1.5, 11}	{1.6, 11}	{1.7, 11}	{1.8, 11}	{1.9, 11}	{2, 11}	{2.1, 11}	{2.2, 11}	{2.3, 11}	{2.4, 11}	{2.5, 11}	{2.6, 11}	{2.7, 11}	{2.8, 12}	{2.9, 12}	{3, 12}	{3.1, 12}	{3.2, 12}	{3.3, 12}	{3.4, 12}	{3.5, 12}	{3.6, 13}	{3.7, 13}	{3.8, 13}	{3.9, 13}	{4, 13}	{4.1, 14}	{4.2, 14}	{4.3, 14}	{4.4, 14}	{4.5, 13}	{4.6, 13}	{4.7, 13}	{4.8, 13}	{4.9, 12}	{5, 12}	{5.1, 12}	{5.2, 12}	{5.3, 12}	{5.4, 12}	{5.5, 13}	{5.6, 12}	{5.7, 12}	{5.8, 12}	{5.9, 12}	{6, 12}	{6.1, 12}	{6.2, 12}	{6.3, 12}	{6.4, 12}	{6.5, 12}	{6.6, 12}	{6.7, 12}	{6.8, 12}	{6.9, 11}	{7, 11}	{7.1, 11}	{7.2, 11}	{7.3, 11}	{7.4, 11}	{7.5, 10}	{7.6, 10}	{7.7, 10}	{7.8, 10}	{7.9, 10}	{8, 10}	{8.1, 10}	{8.2, 10}	{8.3, 10}	{8.4, 10}	{8.5, 10}	{8.6, 10}	{8.7, 10}	{8.8, 10}	{8.9, 9}	{9, 9}	{9.1, 9}	{9.2, 10}	{9.3, 10}	{9.4, 10}	{9.5, 10}	{9.6, 10}	{9.7, 10}	{9.8, 10}	{9.9, 10}	{10, 10}	{}	{0, 10}	{0.1, 10}	{0.2, 10}	{0.3, 10}	{0.4, 9}	{0.5, 10}	{0.6, 10}	{0.7, 11}	{0.8, 12}	{0.9, 12}	{1, 12}	{1.1, 12}	{1.2, 13}	{1.3, 13}	{1.4, 13}	{1.5, 13}	{1.6, 13}	{1.7, 13}	{1.8, 13}	{1.9, 13}	{2, 13}	{2.1, 13}	{2.2, 13}	{2.3, 13}	{2.4, 13}	{2.5, 12}	{2.6, 12}	{2.7, 13}	{2.8, 13}	{2.9, 12}	{3, 12}	{3.1, 12}	{3.2, 12}	{3.3, 11}	{3.4, 10}	{3.5, 10}	{3.6, 10}	{3.7, 10}	{3.8, 10}	{3.9, 11}	{4, 12}	{4.1, 12}	{4.2, 12}	{4.3, 13}	{4.4, 14}	{4.5, 14}	{4.6, 14}	{4.7, 15}	{4.8, 15}	{4.9, 15}	{5, 15}	{5.1, 15}	{5.2, 15}	{5.3, 14}	{5.4, 14}	{5.5, 13}	{5.6, 12}	{5.7, 12}	{5.8, 13}	{5.9, 13}	{6, 13}	{6.1, 14}	{6.2, 14}	{6.3, 14}	{6.4, 13}	{6.5, 13}	{6.6, 14}	{6.7, 13}	{6.8, 12}	{6.9, 12}	{7, 12}	{7.1, 12}	{7.2, 13}	{7.3, 13}	{7.4, 13}	{7.5, 15}	{7.6, 15}	{7.7, 15}	{7.8, 15}	{7.9, 14}	{8, 14}	{8.1, 14}	{8.2, 14}	{8.3, 14}	{8.4, 15}	{8.5, 15}	{8.6, 15}	{8.7, 15}	{8.8, 15}	{8.9, 15}	{9, 15}	{9.1, 15}	{9.2, 15}	{9.3, 15}	{9.4, 15}	{9.5, 16}	{9.6, 15}	{9.7, 15}	{9.8, 15}	{9.9, 15}	{10, 15}	{}	{0, 10}	{0.1, 10}	{0.2, 10}	{0.3, 11}	{0.4, 11}	{0.5, 11}	{0.6, 12}	{0.7, 12}	{0.8, 12}	{0.9, 12}	{1, 12}	{1.1, 12}	{1.2, 12}	{1.3, 12}	{1.4, 12}	{1.5, 12}	{1.6, 13}	{1.7, 13}	{1.8, 13}	{1.9, 14}	{2, 14}	{2.1, 14}	{2.2, 14}	{2.3, 13}	{2.4, 13}	{2.5, 13}	{2.6, 13}	{2.7, 13}	{2.8, 13}	{2.9, 14}	{3, 14}	{3.1, 14}	{3.2, 15}	{3.3, 15}	{3.4, 15}	{3.5, 15}	{3.6, 15}	{3.7, 15}	{3.8, 16}	{3.9, 17}	{4, 17}	{4.1, 17}	{4.2, 17}	{4.3, 17}	{4.4, 17}	{4.5, 17}	{4.6, 17}	{4.7, 17}	{4.8, 17}	{4.9, 17}	{5, 17}	{5.1, 17}	{5.2, 17}	{5.3, 17}	{5.4, 16}	{5.5, 16}	{5.6, 16}	{5.7, 16}	{5.8, 16}	{5.9, 16}	{6, 16}	{6.1, 15}	{6.2, 15}	{6.3, 15}	{6.4, 15}	{6.5, 15}	{6.6, 15}	{6.7, 15}	{6.8, 14}	{6.9, 14}	{7, 15}	{7.1, 14}	{7.2, 14}	{7.3, 14}	{7.4, 13}	{7.5, 13}	{7.6, 13}	{7.7, 13}	{7.8, 13}	{7.9, 13}	{8, 13}	{8.1, 13}	{8.2, 13}	{8.3, 13}	{8.4, 13}	{8.5, 13}	{8.6, 13}	{8.7, 13}	{8.8, 12}	{8.9, 12}	{9, 12}	{9.1, 12}	{9.2, 12}	{9.3, 12}	{9.4, 13}	{9.5, 13}	{9.6, 13}	{9.7, 13}	{9.8, 14}	{9.9, 15}	{10, 14}	{}	{0, 10}	{0.1, 10}	{0.2, 10}	{0.3, 9}	{0.4, 10}	{0.5, 10}	{0.6, 10}	{0.7, 10}	{0.8, 9}	{0.9, 9}	{1, 9}	{1.1, 8}	{1.2, 8}	{1.3, 8}	{1.4, 8}	{1.5, 8}	{1.6, 8}	{1.7, 8}	{1.8, 8}	{1.9, 8}	{2, 8}	{2.1, 8}	{2.2, 8}	{2.3, 9}	{2.4, 9}	{2.5, 9}	{2.6, 9}	{2.7, 9}	{2.8, 9}	{2.9, 10}	{3, 10}	{3.1, 10}	{3.2, 11}	{3.3, 11}	{3.4, 11}	{3.5, 11}	{3.6, 10}	{3.7, 10}	{3.8, 10}	{3.9, 10}	{4, 11}	{4.1, 11}	{4.2, 10}	{4.3, 11}	{4.4, 11}	{4.5, 11}	{4.6, 11}	{4.7, 11}	{4.8, 12}	{4.9, 12}	{5, 11}	{5.1, 12}	{5.2, 11}	{5.3, 11}	{5.4, 11}	{5.5, 10}	{5.6, 9}	{5.7, 9}	{5.8, 9}	{5.9, 9}	{6, 9}	{6.1, 10}	{6.2, 11}	{6.3, 11}	{6.4, 11}	{6.5, 11}	{6.6, 11}	{6.7, 11}	{6.8, 10}	{6.9, 10}	{7, 10}	{7.1, 10}	{7.2, 10}	{7.3, 10}	{7.4, 10}	{7.5, 10}	{7.6, 10}	{7.7, 10}	{7.8, 10}	{7.9, 10}	{8, 10}	{8.1, 11}	{8.2, 11}	{8.3, 11}	{8.4, 11}	{8.5, 11}	{8.6, 11}	{8.7, 11}	{8.8, 11}	{8.9, 11}	{9, 11}	{9.1, 10}	{9.2, 10}	{9.3, 10}	{9.4, 10}	{9.5, 9}	{9.6, 9}	{9.7, 9}	{9.8, 9}	{9.9, 9}	{10, 9}	{}	{0, 10}	{0.1, 10}	{0.2, 10}	{0.3, 10}	{0.4, 11}	{0.5, 11}	{0.6, 11}	{0.7, 12}	{0.8, 12}	{0.9, 12}	{1, 12}	{1.1, 12}	{1.2, 12}	{1.3, 13}	{1.4, 14}	{1.5, 14}	{1.6, 14}	{1.7, 14}	{1.8, 14}	{1.9, 14}	{2, 13}	{2.1, 13}	{2.2, 13}	{2.3, 13}	{2.4, 13}	{2.5, 13}	{2.6, 13}	{2.7, 12}	{2.8, 12}	{2.9, 11}	{3, 11}	{3.1, 11}	{3.2, 11}	{3.3, 11}	{3.4, 11}	{3.5, 10}	{3.6, 10}	{3.7, 10}	{3.8, 10}	{3.9, 10}	{4, 10}	{4.1, 11}	{4.2, 11}	{4.3, 10}	{4.4, 10}	{4.5, 10}	{4.6, 10}	{4.7, 11}	{4.8, 11}	{4.9, 11}	{5, 11}	{5.1, 12}	{5.2, 12}	{5.3, 12}	{5.4, 12}	{5.5, 12}	{5.6, 13}	{5.7, 14}	{5.8, 14}	{5.9, 14}	{6, 14}	{6.1, 13}	{6.2, 13}	{6.3, 13}	{6.4, 13}	{6.5, 12}	{6.6, 12}	{6.7, 12}	{6.8, 12}	{6.9, 11}	{7, 12}	{7.1, 12}	{7.2, 12}	{7.3, 12}	{7.4, 12}	{7.5, 12}	{7.6, 12}	{7.7, 11}	{7.8, 12}	{7.9, 12}	{8, 12}	{8.1, 13}	{8.2, 12}	{8.3, 12}	{8.4, 12}	{8.5, 12}	{8.6, 13}	{8.7, 13}	{8.8, 13}	{8.9, 13}	{9, 14}	{9.1, 13}	{9.2, 13}	{9.3, 13}	{9.4, 13}	{9.5, 12}	{9.6, 12}	{9.7, 12}	{9.8, 12}	{9.9, 12}	{10, 12}	{}	{0, 10}	{0.1, 10}	{0.2, 10}	{0.3, 10}	{0.4, 10}	{0.5, 10}	{0.6, 10}	{0.7, 10}	{0.8, 10}	{0.9, 10}	{1, 10}	{1.1, 11}	{1.2, 10}	{1.3, 10}	{1.4, 10}	{1.5, 10}	{1.6, 10}	{1.7, 10}	{1.8, 10}	{1.9, 10}	{2, 10}	{2.1, 10}	{2.2, 10}	{2.3, 10}	{2.4, 10}	{2.5, 9}	{2.6, 9}	{2.7, 10}	{2.8, 10}	{2.9, 10}	{3, 10}	{3.1, 10}	{3.2, 10}	{3.3, 10}	{3.4, 9}	{3.5, 9}	{3.6, 9}	{3.7, 9}	{3.8, 9}	{3.9, 9}	{4, 10}	{4.1, 10}	{4.2, 11}	{4.3, 11}	{4.4, 12}	{4.5, 12}	{4.6, 12}	{4.7, 12}	{4.8, 12}	{4.9, 12}	{5, 12}	{5.1, 12}	{5.2, 11}	{5.3, 11}	{5.4, 12}	{5.5, 11}	{5.6, 11}	{5.7, 11}	{5.8, 11}	{5.9, 11}	{6, 11}	{6.1, 11}	{6.2, 11}	{6.3, 10}	{6.4, 11}	{6.5, 11}	{6.6, 11}	{6.7, 11}	{6.8, 11}	{6.9, 10}	{7, 10}	{7.1, 10}	{7.2, 10}	{7.3, 10}	{7.4, 10}	{7.5, 10}	{7.6, 10}	{7.7, 10}	{7.8, 10}	{7.9, 10}	{8, 10}	{8.1, 10}	{8.2, 11}	{8.3, 12}	{8.4, 12}	{8.5, 12}	{8.6, 12}	{8.7, 12}	{8.8, 13}	{8.9, 13}	{9, 13}	{9.1, 12}	{9.2, 12}	{9.3, 14}	{9.4, 14}	{9.5, 14}	{9.6, 13}	{9.7, 13}	{9.8, 13}	{9.9, 13}	{10, 13}	{}	{0, 10}	{0.1, 10}	{0.2, 10}	{0.3, 10}	{0.4, 10}	{0.5, 10}	{0.6, 10}	{0.7, 10}	{0.8, 10}	{0.9, 10}	{1, 10}	{1.1, 10}	{1.2, 10}	{1.3, 10}	{1.4, 10}	{1.5, 9}	{1.6, 9}	{1.7, 9}	{1.8, 9}	{1.9, 9}	{2, 9}	{2.1, 9}	{2.2, 9}	{2.3, 8}	{2.4, 8}	{2.5, 8}	{2.6, 8}	{2.7, 8}	{2.8, 8}	{2.9, 8}	{3, 8}	{3.1, 9}	{3.2, 9}	{3.3, 9}	{3.4, 9}	{3.5, 9}	{3.6, 9}	{3.7, 9}	{3.8, 9}	{3.9, 9}	{4, 9}	{4.1, 9}	{4.2, 9}	{4.3, 9}	{4.4, 9}	{4.5, 9}	{4.6, 9}	{4.7, 10}	{4.8, 10}	{4.9, 10}	{5, 11}	{5.1, 10}	{5.2, 10}	{5.3, 10}	{5.4, 10}	{5.5, 10}	{5.6, 10}	{5.7, 10}	{5.8, 10}	{5.9, 10}	{6, 10}	{6.1, 10}	{6.2, 10}	{6.3, 10}	{6.4, 10}	{6.5, 10}	{6.6, 10}	{6.7, 10}	{6.8, 10}	{6.9, 9}	{7, 9}	{7.1, 9}	{7.2, 9}	{7.3, 9}	{7.4, 10}	{7.5, 11}	{7.6, 11}	{7.7, 10}	{7.8, 10}	{7.9, 10}	{8, 10}	{8.1, 10}	{8.2, 11}	{8.3, 11}	{8.4, 10}	{8.5, 10}	{8.6, 10}	{8.7, 10}	{8.8, 10}	{8.9, 10}	{9, 9}	{9.1, 9}	{9.2, 9}	{9.3, 9}	{9.4, 9}	{9.5, 9}	{9.6, 9}	{9.7, 10}	{9.8, 10}	{9.9, 10}	{10, 10}	{}	{0, 10}	{0.1, 10}	{0.2, 11}	{0.3, 11}	{0.4, 12}	{0.5, 12}	{0.6, 12}	{0.7, 12}	{0.8, 12}	{0.9, 12}	{1, 12}	{1.1, 12}	{1.2, 12}	{1.3, 11}	{1.4, 11}	{1.5, 10}	{1.6, 9}	{1.7, 9}	{1.8, 9}	{1.9, 10}	{2, 11}	{2.1, 11}	{2.2, 11}	{2.3, 11}	{2.4, 11}	{2.5, 11}	{2.6, 11}	{2.7, 11}	{2.8, 11}	{2.9, 11}	{3, 11}	{3.1, 11}	{3.2, 11}	{3.3, 11}	{3.4, 10}	{3.5, 10}	{3.6, 10}	{3.7, 10}	{3.8, 10}	{3.9, 10}	{4, 11}	{4.1, 11}	{4.2, 11}	{4.3, 11}	{4.4, 11}	{4.5, 11}	{4.6, 11}	{4.7, 11}	{4.8, 11}	{4.9, 11}	{5, 11}	{5.1, 11}	{5.2, 11}	{5.3, 11}	{5.4, 11}	{5.5, 11}	{5.6, 11}	{5.7, 11}	{5.8, 11}	{5.9, 11}	{6, 11}	{6.1, 11}	{6.2, 11}	{6.3, 11}	{6.4, 11}	{6.5, 11}	{6.6, 12}	{6.7, 12}	{6.8, 13}	{6.9, 13}	{7, 13}	{7.1, 13}	{7.2, 13}	{7.3, 13}	{7.4, 13}	{7.5, 14}	{7.6, 15}	{7.7, 15}	{7.8, 15}	{7.9, 14}	{8, 14}	{8.1, 14}	{8.2, 14}	{8.3, 14}	{8.4, 13}	{8.5, 13}	{8.6, 13}	{8.7, 13}	{8.8, 13}	{8.9, 13}	{9, 13}	{9.1, 13}	{9.2, 13}	{9.3, 14}	{9.4, 14}	{9.5, 14}	{9.6, 15}	{9.7, 15}	{9.8, 15}	{9.9, 15}	{10, 15}	{}	{0, 10}	{0.1, 10}	{0.2, 10}	{0.3, 10}	{0.4, 11}	{0.5, 11}	{0.6, 11}	{0.7, 11}	{0.8, 11}	{0.9, 11}	{1, 11}	{1.1, 11}	{1.2, 12}	{1.3, 12}	{1.4, 12}	{1.5, 13}	{1.6, 13}	{1.7, 13}	{1.8, 13}	{1.9, 13}	{2, 13}	{2.1, 13}	{2.2, 13}	{2.3, 13}	{2.4, 14}	{2.5, 13}	{2.6, 13}	{2.7, 12}	{2.8, 12}	{2.9, 13}	{3, 13}	{3.1, 13}	{3.2, 13}	{3.3, 13}	{3.4, 13}	{3.5, 13}	{3.6, 13}	{3.7, 13}	{3.8, 13}	{3.9, 13}	{4, 13}	{4.1, 13}	{4.2, 13}	{4.3, 14}	{4.4, 14}	{4.5, 14}	{4.6, 14}	{4.7, 13}	{4.8, 13}	{4.9, 13}	{5, 13}	{5.1, 14}	{5.2, 14}	{5.3, 14}	{5.4, 14}	{5.5, 15}	{5.6, 15}	{5.7, 15}	{5.8, 16}	{5.9, 15}	{6, 14}	{6.1, 14}	{6.2, 14}	{6.3, 14}	{6.4, 14}	{6.5, 13}	{6.6, 13}	{6.7, 13}	{6.8, 14}	{6.9, 14}	{7, 14}	{7.1, 14}	{7.2, 13}	{7.3, 13}	{7.4, 14}	{7.5, 13}	{7.6, 14}	{7.7, 13}	{7.8, 13}	{7.9, 12}	{8, 12}	{8.1, 11}	{8.2, 10}	{8.3, 10}	{8.4, 10}	{8.5, 10}	{8.6, 10}	{8.7, 10}	{8.8, 8}	{8.9, 8}	{9, 9}	{9.1, 9}	{9.2, 9}	{9.3, 9}	{9.4, 9}	{9.5, 10}	{9.6, 10}	{9.7, 11}	{9.8, 11}	{9.9, 11}	{10, 11}	{}	{0, 10}	{0.1, 10}	{0.2, 9}	{0.3, 9}	{0.4, 9}	{0.5, 10}	{0.6, 10}	{0.7, 10}	{0.8, 10}	{0.9, 10}	{1, 10}	{1.1, 10}	{1.2, 10}	{1.3, 10}	{1.4, 10}	{1.5, 10}	{1.6, 10}	{1.7, 10}	{1.8, 10}	{1.9, 10}	{2, 11}	{2.1, 11}	{2.2, 11}	{2.3, 11}	{2.4, 11}	{2.5, 11}	{2.6, 11}	{2.7, 11}	{2.8, 12}	{2.9, 12}	{3, 13}	{3.1, 13}	{3.2, 13}	{3.3, 13}	{3.4, 12}	{3.5, 12}	{3.6, 12}	{3.7, 12}	{3.8, 12}	{3.9, 12}	{4, 12}	{4.1, 12}	{4.2, 13}	{4.3, 13}	{4.4, 13}	{4.5, 13}	{4.6, 13}	{4.7, 13}	{4.8, 13}	{4.9, 13}	{5, 13}	{5.1, 13}	{5.2, 13}	{5.3, 13}	{5.4, 13}	{5.5, 13}	{5.6, 14}	{5.7, 14}	{5.8, 13}	{5.9, 13}	{6, 13}	{6.1, 13}	{6.2, 13}	{6.3, 13}	{6.4, 14}	{6.5, 15}	{6.6, 14}	{6.7, 14}	{6.8, 14}	{6.9, 14}	{7, 14}	{7.1, 13}	{7.2, 13}	{7.3, 13}	{7.4, 13}	{7.5, 14}	{7.6, 14}	{7.7, 14}	{7.8, 14}	{7.9, 14}	{8, 14}	{8.1, 13}	{8.2, 13}	{8.3, 14}	{8.4, 14}	{8.5, 14}	{8.6, 14}	{8.7, 14}	{8.8, 14}	{8.9, 14}	{9, 13}	{9.1, 13}	{9.2, 13}	{9.3, 13}	{9.4, 14}	{9.5, 14}	{9.6, 14}	{9.7, 14}	{9.8, 14}	{9.9, 14}	{10, 14}	{}	{0, 10}	{0.1, 10}	{0.2, 10}	{0.3, 10}	{0.4, 11}	{0.5, 11}	{0.6, 11}	{0.7, 11}	{0.8, 11}	{0.9, 11}	{1, 11}	{1.1, 12}	{1.2, 12}	{1.3, 12}	{1.4, 12}	{1.5, 12}	{1.6, 12}	{1.7, 13}	{1.8, 13}	{1.9, 13}	{2, 13}	{2.1, 12}	{2.2, 12}	{2.3, 12}	{2.4, 12}	{2.5, 11}	{2.6, 11}	{2.7, 10}	{2.8, 10}	{2.9, 11}	{3, 12}	{3.1, 12}	{3.2, 12}	{3.3, 12}	{3.4, 11}	{3.5, 11}	{3.6, 11}	{3.7, 11}	{3.8, 11}	{3.9, 10}	{4, 10}	{4.1, 10}	{4.2, 9}	{4.3, 9}	{4.4, 9}	{4.5, 9}	{4.6, 9}	{4.7, 10}	{4.8, 10}	{4.9, 9}	{5, 9}	{5.1, 9}	{5.2, 9}	{5.3, 9}	{5.4, 9}	{5.5, 9}	{5.6, 9}	{5.7, 9}	{5.8, 9}	{5.9, 9}	{6, 10}	{6.1, 10}	{6.2, 10}	{6.3, 10}	{6.4, 10}	{6.5, 10}	{6.6, 10}	{6.7, 10}	{6.8, 10}	{6.9, 10}	{7, 10}	{7.1, 10}	{7.2, 10}	{7.3, 10}	{7.4, 10}	{7.5, 10}	{7.6, 9}	{7.7, 9}	{7.8, 9}	{7.9, 9}	{8, 9}	{8.1, 9}	{8.2, 9}	{8.3, 9}	{8.4, 9}	{8.5, 8}	{8.6, 8}	{8.7, 8}	{8.8, 8}	{8.9, 8}	{9, 8}	{9.1, 8}	{9.2, 8}	{9.3, 8}	{9.4, 8}	{9.5, 8}	{9.6, 8}	{9.7, 9}	{9.8, 9}	{9.9, 9}	{10, 8}	{}	{0, 10}	{0.1, 9}	{0.2, 9}	{0.3, 9}	{0.4, 9}	{0.5, 9}	{0.6, 9}	{0.7, 10}	{0.8, 11}	{0.9, 11}	{1, 11}	{1.1, 11}	{1.2, 11}	{1.3, 11}	{1.4, 11}	{1.5, 11}	{1.6, 11}	{1.7, 12}	{1.8, 12}	{1.9, 12}	{2, 13}	{2.1, 13}	{2.2, 12}	{2.3, 12}	{2.4, 12}	{2.5, 12}	{2.6, 13}	{2.7, 13}	{2.8, 13}	{2.9, 13}	{3, 13}	{3.1, 13}	{3.2, 12}	{3.3, 12}	{3.4, 12}	{3.5, 13}	{3.6, 12}	{3.7, 12}	{3.8, 12}	{3.9, 13}	{4, 13}	{4.1, 13}	{4.2, 13}	{4.3, 13}	{4.4, 13}	{4.5, 13}	{4.6, 13}	{4.7, 12}	{4.8, 12}	{4.9, 12}	{5, 11}	{5.1, 11}	{5.2, 11}	{5.3, 11}	{5.4, 11}	{5.5, 11}	{5.6, 12}	{5.7, 12}	{5.8, 12}	{5.9, 12}	{6, 12}	{6.1, 12}	{6.2, 12}	{6.3, 12}	{6.4, 12}	{6.5, 12}	{6.6, 12}	{6.7, 12}	{6.8, 11}	{6.9, 11}	{7, 10}	{7.1, 10}	{7.2, 10}	{7.3, 9}	{7.4, 10}	{7.5, 11}	{7.6, 11}	{7.7, 11}	{7.8, 11}	{7.9, 11}	{8, 10}	{8.1, 10}	{8.2, 10}	{8.3, 10}	{8.4, 10}	{8.5, 10}	{8.6, 10}	{8.7, 9}	{8.8, 9}	{8.9, 9}	{9, 9}	{9.1, 9}	{9.2, 9}	{9.3, 9}	{9.4, 9}	{9.5, 9}	{9.6, 8}	{9.7, 8}	{9.8, 8}	{9.9, 8}	{10, 8}	{}	{0, 10}	{0.1, 10}	{0.2, 11}	{0.3, 11}	{0.4, 11}	{0.5, 11}	{0.6, 11}	{0.7, 11}	{0.8, 10}	{0.9, 10}	{1, 9}	{1.1, 9}	{1.2, 9}	{1.3, 9}	{1.4, 8}	{1.5, 8}	{1.6, 8}	{1.7, 8}	{1.8, 8}	{1.9, 8}	{2, 8}	{2.1, 9}	{2.2, 9}	{2.3, 9}	{2.4, 10}	{2.5, 10}	{2.6, 10}	{2.7, 10}	{2.8, 10}	{2.9, 10}	{3, 10}	{3.1, 10}	{3.2, 10}	{3.3, 9}	{3.4, 9}	{3.5, 9}	{3.6, 9}	{3.7, 9}	{3.8, 9}	{3.9, 8}	{4, 8}	{4.1, 8}	{4.2, 8}	{4.3, 7}	{4.4, 6}	{4.5, 6}	{4.6, 6}	{4.7, 6}	{4.8, 6}	{4.9, 6}	{5, 6}	{5.1, 6}	{5.2, 6}	{5.3, 6}	{5.4, 5}	{5.5, 5}	{5.6, 5}	{5.7, 6}	{5.8, 6}	{5.9, 6}	{6, 6}	{6.1, 5}	{6.2, 5}	{6.3, 5}	{6.4, 5}	{6.5, 5}	{6.6, 5}	{6.7, 4}	{6.8, 3}	{6.9, 3}	{7, 3}	{7.1, 3}	{7.2, 3}	{7.3, 3}	{7.4, 3}	{7.5, 3}	{7.6, 3}	{7.7, 3}	{7.8, 3}	{7.9, 3}	{8, 3}	{8.1, 3}	{8.2, 3}	{8.3, 3}	{8.4, 3}	{8.5, 3}	{8.6, 3}	{8.7, 3}	{8.8, 3}	{8.9, 4}	{9, 4}	{9.1, 3}	{9.2, 3}	{9.3, 3}	{9.4, 4}	{9.5, 4}	{9.6, 4}	{9.7, 4}	{9.8, 4}	{9.9, 4}	{10, 5}	{}	{0, 10}	{0.1, 10}	{0.2, 10}	{0.3, 10}	{0.4, 9}	{0.5, 9}	{0.6, 10}	{0.7, 10}	{0.8, 11}	{0.9, 11}	{1, 11}	{1.1, 11}	{1.2, 11}	{1.3, 11}	{1.4, 11}	{1.5, 11}	{1.6, 11}	{1.7, 11}	{1.8, 11}	{1.9, 12}	{2, 12}	{2.1, 12}	{2.2, 12}	{2.3, 12}	{2.4, 12}	{2.5, 12}	{2.6, 12}	{2.7, 12}	{2.8, 12}	{2.9, 11}	{3, 11}	{3.1, 11}	{3.2, 11}	{3.3, 11}	{3.4, 11}	{3.5, 11}	{3.6, 11}	{3.7, 11}	{3.8, 12}	{3.9, 12}	{4, 12}	{4.1, 12}	{4.2, 12}	{4.3, 11}	{4.4, 11}	{4.5, 11}	{4.6, 11}	{4.7, 11}	{4.8, 11}	{4.9, 11}	{5, 10}	{5.1, 10}	{5.2, 11}	{5.3, 10}	{5.4, 10}	{5.5, 10}	{5.6, 10}	{5.7, 10}	{5.8, 10}	{5.9, 10}	{6, 10}	{6.1, 10}	{6.2, 10}	{6.3, 9}	{6.4, 9}	{6.5, 9}	{6.6, 9}	{6.7, 9}	{6.8, 9}	{6.9, 9}	{7, 9}	{7.1, 9}	{7.2, 9}	{7.3, 9}	{7.4, 9}	{7.5, 9}	{7.6, 10}	{7.7, 11}	{7.8, 11}	{7.9, 11}	{8, 11}	{8.1, 11}	{8.2, 11}	{8.3, 11}	{8.4, 11}	{8.5, 11}	{8.6, 11}	{8.7, 11}	{8.8, 11}	{8.9, 12}	{9, 11}	{9.1, 10}	{9.2, 10}	{9.3, 8}	{9.4, 8}	{9.5, 7}	{9.6, 7}	{9.7, 7}	{9.8, 7}	{9.9, 6}	{10, 6}	{}	{0, 10}	{0.1, 10}	{0.2, 10}	{0.3, 10}	{0.4, 10}	{0.5, 9}	{0.6, 9}	{0.7, 9}	{0.8, 8}	{0.9, 8}	{1, 8}	{1.1, 8}	{1.2, 8}	{1.3, 8}	{1.4, 8}	{1.5, 8}	{1.6, 8}	{1.7, 8}	{1.8, 8}	{1.9, 8}	{2, 8}	{2.1, 8}	{2.2, 8}	{2.3, 8}	{2.4, 7}	{2.5, 7}	{2.6, 7}	{2.7, 7}	{2.8, 7}	{2.9, 7}	{3, 7}	{3.1, 7}	{3.2, 7}	{3.3, 7}	{3.4, 7}	{3.5, 7}	{3.6, 7}	{3.7, 7}	{3.8, 7}	{3.9, 7}	{4, 7}	{4.1, 7}	{4.2, 7}	{4.3, 7}	{4.4, 7}	{4.5, 7}	{4.6, 7}	{4.7, 7}	{4.8, 7}	{4.9, 7}	{5, 7}	{5.1, 7}	{5.2, 7}	{5.3, 7}	{5.4, 7}	{5.5, 7}	{5.6, 7}	{5.7, 7}	{5.8, 7}	{5.9, 7}	{6, 7}	{6.1, 7}	{6.2, 7}	{6.3, 7}	{6.4, 7}	{6.5, 7}	{6.6, 7}	{6.7, 7}	{6.8, 7}	{6.9, 7}	{7, 7}	{7.1, 7}	{7.2, 7}	{7.3, 8}	{7.4, 8}	{7.5, 8}	{7.6, 9}	{7.7, 9}	{7.8, 8}	{7.9, 7}	{8, 7}	{8.1, 7}	{8.2, 7}	{8.3, 7}	{8.4, 7}	{8.5, 7}	{8.6, 7}	{8.7, 7}	{8.8, 7}	{8.9, 7}	{9, 7}	{9.1, 7}	{9.2, 7}	{9.3, 7}	{9.4, 8}	{9.5, 8}	{9.6, 8}	{9.7, 8}	{9.8, 8}	{9.9, 8}	{10, 8}	{}	{0, 10}	{0.1, 9}	{0.2, 9}	{0.3, 9}	{0.4, 9}	{0.5, 8}	{0.6, 8}	{0.7, 8}	{0.8, 8}	{0.9, 8}	{1, 8}	{1.1, 8}	{1.2, 7}	{1.3, 7}	{1.4, 7}	{1.5, 7}	{1.6, 7}	{1.7, 6}	{1.8, 6}	{1.9, 6}	{2, 7}	{2.1, 7}	{2.2, 7}	{2.3, 7}	{2.4, 7}	{2.5, 7}	{2.6, 7}	{2.7, 7}	{2.8, 7}	{2.9, 8}	{3, 8}	{3.1, 8}	{3.2, 8}	{3.3, 8}	{3.4, 8}	{3.5, 8}	{3.6, 8}	{3.7, 8}	{3.8, 9}	{3.9, 9}	{4, 9}	{4.1, 10}	{4.2, 10}	{4.3, 10}	{4.4, 10}	{4.5, 10}	{4.6, 10}	{4.7, 10}	{4.8, 10}	{4.9, 10}	{5, 10}	{5.1, 10}	{5.2, 10}	{5.3, 10}	{5.4, 10}	{5.5, 10}	{5.6, 10}	{5.7, 10}	{5.8, 10}	{5.9, 11}	{6, 10}	{6.1, 11}	{6.2, 11}	{6.3, 11}	{6.4, 11}	{6.5, 11}	{6.6, 11}	{6.7, 11}	{6.8, 11}	{6.9, 10}	{7, 10}	{7.1, 10}	{7.2, 10}	{7.3, 10}	{7.4, 10}	{7.5, 10}	{7.6, 10}	{7.7, 9}	{7.8, 9}	{7.9, 9}	{8, 9}	{8.1, 10}	{8.2, 10}	{8.3, 10}	{8.4, 10}	{8.5, 10}	{8.6, 10}	{8.7, 10}	{8.8, 10}	{8.9, 10}	{9, 10}	{9.1, 11}	{9.2, 11}	{9.3, 11}	{9.4, 11}	{9.5, 11}	{9.6, 11}	{9.7, 11}	{9.8, 11}	{9.9, 11}	{10, 11}	{}	{0, 10}	{0.1, 10}	{0.2, 11}	{0.3, 11}	{0.4, 11}	{0.5, 11}	{0.6, 11}	{0.7, 11}	{0.8, 11}	{0.9, 10}	{1, 10}	{1.1, 10}	{1.2, 10}	{1.3, 10}	{1.4, 10}	{1.5, 10}	{1.6, 10}	{1.7, 11}	{1.8, 11}	{1.9, 11}	{2, 11}	{2.1, 10}	{2.2, 10}	{2.3, 10}	{2.4, 9}	{2.5, 9}	{2.6, 9}	{2.7, 10}	{2.8, 10}	{2.9, 10}	{3, 10}	{3.1, 10}	{3.2, 9}	{3.3, 9}	{3.4, 9}	{3.5, 9}	{3.6, 8}	{3.7, 8}	{3.8, 8}	{3.9, 8}	{4, 7}	{4.1, 7}	{4.2, 7}	{4.3, 7}	{4.4, 8}	{4.5, 8}	{4.6, 8}	{4.7, 8}	{4.8, 8}	{4.9, 8}	{5, 8}	{5.1, 7}	{5.2, 8}	{5.3, 8}	{5.4, 8}	{5.5, 8}	{5.6, 8}	{5.7, 8}	{5.8, 8}	{5.9, 8}	{6, 8}	{6.1, 8}	{6.2, 8}	{6.3, 8}	{6.4, 8}	{6.5, 8}	{6.6, 8}	{6.7, 8}	{6.8, 8}	{6.9, 8}	{7, 8}	{7.1, 8}	{7.2, 8}	{7.3, 7}	{7.4, 7}	{7.5, 7}	{7.6, 8}	{7.7, 8}	{7.8, 8}	{7.9, 8}	{8, 8}	{8.1, 8}	{8.2, 8}	{8.3, 8}	{8.4, 8}	{8.5, 8}	{8.6, 8}	{8.7, 8}	{8.8, 8}	{8.9, 9}	{9, 10}	{9.1, 10}	{9.2, 10}	{9.3, 10}	{9.4, 10}	{9.5, 10}	{9.6, 10}	{9.7, 10}	{9.8, 10}	{9.9, 10}	{10, 10}	{}	{0, 10}	{0.1, 10}	{0.2, 10}	{0.3, 10}	{0.4, 11}	{0.5, 10}	{0.6, 10}	{0.7, 10}	{0.8, 10}	{0.9, 10}	{1, 10}	{1.1, 10}	{1.2, 9}	{1.3, 9}	{1.4, 9}	{1.5, 9}	{1.6, 9}	{1.7, 9}	{1.8, 9}	{1.9, 9}	{2, 9}	{2.1, 9}	{2.2, 10}	{2.3, 10}	{2.4, 10}	{2.5, 10}	{2.6, 10}	{2.7, 10}	{2.8, 10}	{2.9, 10}	{3, 10}	{3.1, 10}	{3.2, 10}	{3.3, 10}	{3.4, 10}	{3.5, 10}	{3.6, 10}	{3.7, 10}	{3.8, 10}	{3.9, 10}	{4, 10}	{4.1, 10}	{4.2, 10}	{4.3, 10}	{4.4, 10}	{4.5, 10}	{4.6, 11}	{4.7, 11}	{4.8, 11}	{4.9, 11}	{5, 11}	{5.1, 11}	{5.2, 11}	{5.3, 11}	{5.4, 11}	{5.5, 10}	{5.6, 10}	{5.7, 11}	{5.8, 11}	{5.9, 11}	{6, 11}	{6.1, 11}	{6.2, 11}	{6.3, 11}	{6.4, 11}	{6.5, 11}	{6.6, 11}	{6.7, 11}	{6.8, 11}	{6.9, 11}	{7, 11}	{7.1, 11}	{7.2, 11}	{7.3, 11}	{7.4, 11}	{7.5, 12}	{7.6, 12}	{7.7, 12}	{7.8, 12}	{7.9, 13}	{8, 12}	{8.1, 10}	{8.2, 10}	{8.3, 10}	{8.4, 9}	{8.5, 10}	{8.6, 10}	{8.7, 10}	{8.8, 10}	{8.9, 10}	{9, 10}	{9.1, 8}	{9.2, 8}	{9.3, 8}	{9.4, 8}	{9.5, 8}	{9.6, 9}	{9.7, 9}	{9.8, 9}	{9.9, 9}	{10, 9}	{}	{0, 10}	{0.1, 10}	{0.2, 10}	{0.3, 10}	{0.4, 10}	{0.5, 10}	{0.6, 11}	{0.7, 11}	{0.8, 11}	{0.9, 12}	{1, 12}	{1.1, 12}	{1.2, 11}	{1.3, 11}	{1.4, 12}	{1.5, 12}	{1.6, 12}	{1.7, 12}	{1.8, 12}	{1.9, 12}	{2, 12}	{2.1, 11}	{2.2, 11}	{2.3, 11}	{2.4, 11}	{2.5, 11}	{2.6, 11}	{2.7, 11}	{2.8, 11}	{2.9, 11}	{3, 10}	{3.1, 10}	{3.2, 10}	{3.3, 10}	{3.4, 10}	{3.5, 10}	{3.6, 10}	{3.7, 10}	{3.8, 9}	{3.9, 8}	{4, 8}	{4.1, 8}	{4.2, 8}	{4.3, 8}	{4.4, 7}	{4.5, 7}	{4.6, 7}	{4.7, 7}	{4.8, 7}	{4.9, 7}	{5, 7}	{5.1, 7}	{5.2, 7}	{5.3, 7}	{5.4, 7}	{5.5, 7}	{5.6, 7}	{5.7, 7}	{5.8, 6}	{5.9, 6}	{6, 6}	{6.1, 6}	{6.2, 6}	{6.3, 6}	{6.4, 6}	{6.5, 6}	{6.6, 6}	{6.7, 5}	{6.8, 5}	{6.9, 5}	{7, 7}	{7.1, 7}	{7.2, 8}	{7.3, 8}	{7.4, 8}	{7.5, 9}	{7.6, 9}	{7.7, 9}	{7.8, 9}	{7.9, 9}	{8, 8}	{8.1, 8}	{8.2, 8}	{8.3, 9}	{8.4, 8}	{8.5, 8}	{8.6, 8}	{8.7, 8}	{8.8, 7}	{8.9, 7}	{9, 8}	{9.1, 8}	{9.2, 8}	{9.3, 8}	{9.4, 7}	{9.5, 7}	{9.6, 8}	{9.7, 8}	{9.8, 8}	{9.9, 8}	{10, 8}	{}	{0, 10}	{0.1, 10}	{0.2, 10}	{0.3, 10}	{0.4, 9}	{0.5, 9}	{0.6, 9}	{0.7, 10}	{0.8, 10}	{0.9, 9}	{1, 9}	{1.1, 9}	{1.2, 9}	{1.3, 9}	{1.4, 9}	{1.5, 9}	{1.6, 8}	{1.7, 9}	{1.8, 9}	{1.9, 9}	{2, 9}	{2.1, 10}	{2.2, 9}	{2.3, 9}	{2.4, 9}	{2.5, 9}	{2.6, 10}	{2.7, 9}	{2.8, 9}	{2.9, 8}	{3, 8}	{3.1, 8}	{3.2, 8}	{3.3, 8}	{3.4, 8}	{3.5, 8}	{3.6, 8}	{3.7, 8}	{3.8, 8}	{3.9, 8}	{4, 8}	{4.1, 8}	{4.2, 8}	{4.3, 8}	{4.4, 8}	{4.5, 8}	{4.6, 8}	{4.7, 8}	{4.8, 8}	{4.9, 8}	{5, 8}	{5.1, 8}	{5.2, 9}	{5.3, 10}	{5.4, 10}	{5.5, 10}	{5.6, 10}	{5.7, 10}	{5.8, 10}	{5.9, 10}	{6, 10}	{6.1, 10}	{6.2, 9}	{6.3, 9}	{6.4, 9}	{6.5, 10}	{6.6, 10}	{6.7, 10}	{6.8, 10}	{6.9, 10}	{7, 10}	{7.1, 11}	{7.2, 11}	{7.3, 11}	{7.4, 11}	{7.5, 11}	{7.6, 11}	{7.7, 11}	{7.8, 11}	{7.9, 11}	{8, 11}	{8.1, 11}	{8.2, 11}	{8.3, 11}	{8.4, 10}	{8.5, 11}	{8.6, 11}	{8.7, 11}	{8.8, 11}	{8.9, 11}	{9, 11}	{9.1, 11}	{9.2, 10}	{9.3, 10}	{9.4, 10}	{9.5, 10}	{9.6, 10}	{9.7, 10}	{9.8, 10}	{9.9, 10}	{10, 10}	{}	{0, 10}	{0.1, 10}	{0.2, 10}	{0.3, 10}	{0.4, 10}	{0.5, 10}	{0.6, 10}	{0.7, 10}	{0.8, 9}	{0.9, 9}	{1, 9}	{1.1, 9}	{1.2, 8}	{1.3, 8}	{1.4, 8}	{1.5, 9}	{1.6, 9}	{1.7, 9}	{1.8, 9}	{1.9, 9}	{2, 8}	{2.1, 8}	{2.2, 8}	{2.3, 8}	{2.4, 8}	{2.5, 8}	{2.6, 8}	{2.7, 7}	{2.8, 7}	{2.9, 7}	{3, 7}	{3.1, 7}	{3.2, 7}	{3.3, 7}	{3.4, 7}	{3.5, 7}	{3.6, 7}	{3.7, 7}	{3.8, 7}	{3.9, 7}	{4, 7}	{4.1, 8}	{4.2, 8}	{4.3, 8}	{4.4, 8}	{4.5, 8}	{4.6, 9}	{4.7, 9}	{4.8, 10}	{4.9, 10}	{5, 10}	{5.1, 10}	{5.2, 10}	{5.3, 10}	{5.4, 11}	{5.5, 11}	{5.6, 11}	{5.7, 11}	{5.8, 10}	{5.9, 10}	{6, 10}	{6.1, 10}	{6.2, 10}	{6.3, 10}	{6.4, 10}	{6.5, 10}	{6.6, 11}	{6.7, 11}	{6.8, 11}	{6.9, 11}	{7, 11}	{7.1, 11}	{7.2, 10}	{7.3, 11}	{7.4, 11}	{7.5, 11}	{7.6, 11}	{7.7, 11}	{7.8, 10}	{7.9, 10}	{8, 10}	{8.1, 9}	{8.2, 9}	{8.3, 9}	{8.4, 9}	{8.5, 8}	{8.6, 8}	{8.7, 8}	{8.8, 8}	{8.9, 8}	{9, 8}	{9.1, 8}	{9.2, 8}	{9.3, 8}	{9.4, 8}	{9.5, 8}	{9.6, 8}	{9.7, 8}	{9.8, 8}	{9.9, 8}	{10, 8}	{}	{0, 10}	{0.1, 10}	{0.2, 10}	{0.3, 10}	{0.4, 10}	{0.5, 11}	{0.6, 12}	{0.7, 12}	{0.8, 12}	{0.9, 13}	{1, 13}	{1.1, 13}	{1.2, 13}	{1.3, 12}	{1.4, 12}	{1.5, 12}	{1.6, 12}	{1.7, 12}	{1.8, 12}	{1.9, 12}	{2, 12}	{2.1, 12}	{2.2, 12}	{2.3, 12}	{2.4, 12}	{2.5, 13}	{2.6, 13}	{2.7, 13}	{2.8, 14}	{2.9, 14}	{3, 14}	{3.1, 14}	{3.2, 14}	{3.3, 14}	{3.4, 14}	{3.5, 14}	{3.6, 13}	{3.7, 13}	{3.8, 13}	{3.9, 13}	{4, 13}	{4.1, 13}	{4.2, 14}	{4.3, 14}	{4.4, 14}	{4.5, 15}	{4.6, 15}	{4.7, 15}	{4.8, 15}	{4.9, 15}	{5, 15}	{5.1, 15}	{5.2, 13}	{5.3, 13}	{5.4, 13}	{5.5, 12}	{5.6, 11}	{5.7, 11}	{5.8, 11}	{5.9, 11}	{6, 11}	{6.1, 11}	{6.2, 11}	{6.3, 11}	{6.4, 11}	{6.5, 11}	{6.6, 11}	{6.7, 11}	{6.8, 11}	{6.9, 11}	{7, 11}	{7.1, 11}	{7.2, 11}	{7.3, 11}	{7.4, 12}	{7.5, 13}	{7.6, 13}	{7.7, 13}	{7.8, 13}	{7.9, 13}	{8, 13}	{8.1, 13}	{8.2, 13}	{8.3, 13}	{8.4, 13}	{8.5, 13}	{8.6, 13}	{8.7, 13}	{8.8, 12}	{8.9, 12}	{9, 12}	{9.1, 12}	{9.2, 12}	{9.3, 12}	{9.4, 12}	{9.5, 12}	{9.6, 12}	{9.7, 12}	{9.8, 12}	{9.9, 12}	{10, 12}	{}	{0, 10}	{0.1, 10}	{0.2, 10}	{0.3, 9}	{0.4, 9}	{0.5, 9}	{0.6, 9}	{0.7, 9}	{0.8, 9}	{0.9, 9}	{1, 9}	{1.1, 9}	{1.2, 8}	{1.3, 8}	{1.4, 8}	{1.5, 8}	{1.6, 8}	{1.7, 8}	{1.8, 8}	{1.9, 8}	{2, 8}	{2.1, 8}	{2.2, 8}	{2.3, 8}	{2.4, 8}	{2.5, 8}	{2.6, 8}	{2.7, 8}	{2.8, 8}	{2.9, 8}	{3, 8}	{3.1, 8}	{3.2, 8}	{3.3, 9}	{3.4, 9}	{3.5, 9}	{3.6, 10}	{3.7, 12}	{3.8, 12}	{3.9, 12}	{4, 12}	{4.1, 12}	{4.2, 11}	{4.3, 12}	{4.4, 12}	{4.5, 12}	{4.6, 12}	{4.7, 12}	{4.8, 12}	{4.9, 12}	{5, 12}	{5.1, 12}	{5.2, 12}	{5.3, 12}	{5.4, 12}	{5.5, 11}	{5.6, 11}	{5.7, 10}	{5.8, 10}	{5.9, 10}	{6, 10}	{6.1, 11}	{6.2, 10}	{6.3, 11}	{6.4, 12}	{6.5, 12}	{6.6, 12}	{6.7, 12}	{6.8, 13}	{6.9, 13}	{7, 13}	{7.1, 13}	{7.2, 13}	{7.3, 13}	{7.4, 13}	{7.5, 13}	{7.6, 13}	{7.7, 13}	{7.8, 13}	{7.9, 14}	{8, 14}	{8.1, 13}	{8.2, 13}	{8.3, 13}	{8.4, 13}	{8.5, 13}	{8.6, 13}	{8.7, 13}	{8.8, 13}	{8.9, 13}	{9, 13}	{9.1, 13}	{9.2, 13}	{9.3, 13}	{9.4, 13}	{9.5, 13}	{9.6, 13}	{9.7, 12}	{9.8, 11}	{9.9, 11}	{10, 9}	{}	{0, 10}	{0.1, 11}	{0.2, 12}	{0.3, 12}	{0.4, 12}	{0.5, 12}	{0.6, 12}	{0.7, 12}	{0.8, 11}	{0.9, 11}	{1, 11}	{1.1, 11}	{1.2, 10}	{1.3, 10}	{1.4, 10}	{1.5, 10}	{1.6, 10}	{1.7, 10}	{1.8, 10}	{1.9, 10}	{2, 10}	{2.1, 10}	{2.2, 10}	{2.3, 10}	{2.4, 10}	{2.5, 10}	{2.6, 10}	{2.7, 10}	{2.8, 10}	{2.9, 10}	{3, 11}	{3.1, 12}	{3.2, 12}	{3.3, 12}	{3.4, 12}	{3.5, 12}	{3.6, 12}	{3.7, 12}	{3.8, 12}	{3.9, 12}	{4, 12}	{4.1, 12}	{4.2, 12}	{4.3, 13}	{4.4, 13}	{4.5, 13}	{4.6, 13}	{4.7, 13}	{4.8, 13}	{4.9, 13}	{5, 13}	{5.1, 13}	{5.2, 13}	{5.3, 13}	{5.4, 13}	{5.5, 13}	{5.6, 12}	{5.7, 13}	{5.8, 13}	{5.9, 13}	{6, 13}	{6.1, 13}	{6.2, 13}	{6.3, 13}	{6.4, 13}	{6.5, 13}	{6.6, 13}	{6.7, 13}	{6.8, 13}	{6.9, 13}	{7, 13}	{7.1, 12}	{7.2, 11}	{7.3, 11}	{7.4, 11}	{7.5, 12}	{7.6, 12}	{7.7, 12}	{7.8, 12}	{7.9, 12}	{8, 12}	{8.1, 12}	{8.2, 12}	{8.3, 13}	{8.4, 13}	{8.5, 13}	{8.6, 13}	{8.7, 13}	{8.8, 13}	{8.9, 13}	{9, 13}	{9.1, 13}	{9.2, 13}	{9.3, 13}	{9.4, 13}	{9.5, 13}	{9.6, 13}	{9.7, 13}	{9.8, 13}	{9.9, 12}	{10, 12}	{}	{0, 10}	{0.1, 10}	{0.2, 9}	{0.3, 9}	{0.4, 9}	{0.5, 9}	{0.6, 9}	{0.7, 9}	{0.8, 9}	{0.9, 9}	{1, 9}	{1.1, 9}	{1.2, 9}	{1.3, 9}	{1.4, 9}	{1.5, 9}	{1.6, 8}	{1.7, 8}	{1.8, 8}	{1.9, 8}	{2, 8}	{2.1, 8}	{2.2, 8}	{2.3, 8}	{2.4, 8}	{2.5, 8}	{2.6, 9}	{2.7, 9}	{2.8, 10}	{2.9, 11}	{3, 10}	{3.1, 9}	{3.2, 8}	{3.3, 8}	{3.4, 8}	{3.5, 8}	{3.6, 8}	{3.7, 8}	{3.8, 7}	{3.9, 7}	{4, 7}	{4.1, 7}	{4.2, 8}	{4.3, 8}	{4.4, 8}	{4.5, 9}	{4.6, 9}	{4.7, 10}	{4.8, 10}	{4.9, 10}	{5, 10}	{5.1, 10}	{5.2, 10}	{5.3, 10}	{5.4, 10}	{5.5, 10}	{5.6, 10}	{5.7, 10}	{5.8, 10}	{5.9, 10}	{6, 10}	{6.1, 10}	{6.2, 10}	{6.3, 10}	{6.4, 10}	{6.5, 10}	{6.6, 11}	{6.7, 11}	{6.8, 11}	{6.9, 11}	{7, 11}	{7.1, 11}	{7.2, 10}	{7.3, 10}	{7.4, 10}	{7.5, 10}	{7.6, 10}	{7.7, 9}	{7.8, 9}	{7.9, 8}	{8, 8}	{8.1, 8}	{8.2, 8}	{8.3, 9}	{8.4, 9}	{8.5, 9}	{8.6, 9}	{8.7, 9}	{8.8, 9}	{8.9, 9}	{9, 9}	{9.1, 9}	{9.2, 8}	{9.3, 8}	{9.4, 8}	{9.5, 8}	{9.6, 8}	{9.7, 8}	{9.8, 9}	{9.9, 9}	{10, 9}	{}	{0, 10}	{0.1, 10}	{0.2, 10}	{0.3, 10}	{0.4, 10}	{0.5, 10}	{0.6, 10}	{0.7, 10}	{0.8, 10}	{0.9, 10}	{1, 10}	{1.1, 10}	{1.2, 10}	{1.3, 10}	{1.4, 10}	{1.5, 11}	{1.6, 12}	{1.7, 12}	{1.8, 12}	{1.9, 12}	{2, 12}	{2.1, 11}	{2.2, 11}	{2.3, 11}	{2.4, 11}	{2.5, 11}	{2.6, 11}	{2.7, 11}	{2.8, 11}	{2.9, 11}	{3, 11}	{3.1, 11}	{3.2, 11}	{3.3, 11}	{3.4, 11}	{3.5, 10}	{3.6, 10}	{3.7, 10}	{3.8, 11}	{3.9, 11}	{4, 11}	{4.1, 12}	{4.2, 11}	{4.3, 11}	{4.4, 11}	{4.5, 11}	{4.6, 11}	{4.7, 11}	{4.8, 11}	{4.9, 12}	{5, 12}	{5.1, 12}	{5.2, 12}	{5.3, 12}	{5.4, 13}	{5.5, 13}	{5.6, 13}	{5.7, 13}	{5.8, 13}	{5.9, 12}	{6, 12}	{6.1, 11}	{6.2, 11}	{6.3, 12}	{6.4, 12}	{6.5, 11}	{6.6, 11}	{6.7, 11}	{6.8, 11}	{6.9, 12}	{7, 12}	{7.1, 12}	{7.2, 12}	{7.3, 13}	{7.4, 13}	{7.5, 11}	{7.6, 10}	{7.7, 10}	{7.8, 11}	{7.9, 10}	{8, 9}	{8.1, 10}	{8.2, 10}	{8.3, 10}	{8.4, 10}	{8.5, 10}	{8.6, 10}	{8.7, 10}	{8.8, 10}	{8.9, 10}	{9, 10}	{9.1, 10}	{9.2, 10}	{9.3, 11}	{9.4, 10}	{9.5, 10}	{9.6, 10}	{9.7, 10}	{9.8, 10}	{9.9, 10}	{10, 10}	{}	{0, 10}	{0.1, 10}	{0.2, 10}	{0.3, 10}	{0.4, 10}	{0.5, 9}	{0.6, 10}	{0.7, 10}	{0.8, 10}	{0.9, 10}	{1, 10}	{1.1, 10}	{1.2, 10}	{1.3, 10}	{1.4, 10}	{1.5, 9}	{1.6, 9}	{1.7, 9}	{1.8, 9}	{1.9, 9}	{2, 9}	{2.1, 9}	{2.2, 9}	{2.3, 9}	{2.4, 9}	{2.5, 9}	{2.6, 8}	{2.7, 8}	{2.8, 8}	{2.9, 8}	{3, 8}	{3.1, 8}	{3.2, 8}	{3.3, 9}	{3.4, 9}	{3.5, 9}	{3.6, 9}	{3.7, 9}	{3.8, 9}	{3.9, 8}	{4, 8}	{4.1, 8}	{4.2, 8}	{4.3, 8}	{4.4, 8}	{4.5, 8}	{4.6, 8}	{4.7, 8}	{4.8, 8}	{4.9, 8}	{5, 8}	{5.1, 7}	{5.2, 6}	{5.3, 6}	{5.4, 6}	{5.5, 7}	{5.6, 7}	{5.7, 7}	{5.8, 7}	{5.9, 8}	{6, 8}	{6.1, 8}	{6.2, 8}	{6.3, 8}	{6.4, 8}	{6.5, 8}	{6.6, 8}	{6.7, 8}	{6.8, 8}	{6.9, 8}	{7, 8}	{7.1, 8}	{7.2, 8}	{7.3, 8}	{7.4, 8}	{7.5, 8}	{7.6, 9}	{7.7, 9}	{7.8, 10}	{7.9, 10}	{8, 11}	{8.1, 11}	{8.2, 12}	{8.3, 11}	{8.4, 12}	{8.5, 12}	{8.6, 12}	{8.7, 12}	{8.8, 12}	{8.9, 12}	{9, 10}	{9.1, 10}	{9.2, 10}	{9.3, 10}	{9.4, 10}	{9.5, 10}	{9.6, 10}	{9.7, 10}	{9.8, 10}	{9.9, 10}	{10, 10}	{}	{0, 10}	{0.1, 10}	{0.2, 10}	{0.3, 10}	{0.4, 10}	{0.5, 10}	{0.6, 10}	{0.7, 10}	{0.8, 10}	{0.9, 10}	{1, 10}	{1.1, 10}	{1.2, 10}	{1.3, 10}	{1.4, 11}	{1.5, 11}	{1.6, 11}	{1.7, 11}	{1.8, 11}	{1.9, 11}	{2, 11}	{2.1, 11}	{2.2, 11}	{2.3, 11}	{2.4, 11}	{2.5, 11}	{2.6, 11}	{2.7, 11}	{2.8, 11}	{2.9, 10}	{3, 10}	{3.1, 10}	{3.2, 10}	{3.3, 10}	{3.4, 10}	{3.5, 10}	{3.6, 10}	{3.7, 10}	{3.8, 10}	{3.9, 10}	{4, 10}	{4.1, 10}	{4.2, 9}	{4.3, 9}	{4.4, 9}	{4.5, 11}	{4.6, 11}	{4.7, 11}	{4.8, 11}	{4.9, 11}	{5, 11}	{5.1, 11}	{5.2, 11}	{5.3, 11}	{5.4, 11}	{5.5, 11}	{5.6, 11}	{5.7, 11}	{5.8, 11}	{5.9, 11}	{6, 11}	{6.1, 12}	{6.2, 12}	{6.3, 11}	{6.4, 11}	{6.5, 11}	{6.6, 11}	{6.7, 11}	{6.8, 11}	{6.9, 10}	{7, 10}	{7.1, 9}	{7.2, 9}	{7.3, 10}	{7.4, 10}	{7.5, 10}	{7.6, 10}	{7.7, 10}	{7.8, 11}	{7.9, 11}	{8, 12}	{8.1, 12}	{8.2, 12}	{8.3, 12}	{8.4, 12}	{8.5, 12}	{8.6, 12}	{8.7, 12}	{8.8, 12}	{8.9, 12}	{9, 12}	{9.1, 12}	{9.2, 12}	{9.3, 12}	{9.4, 12}	{9.5, 13}	{9.6, 13}	{9.7, 13}	{9.8, 16}	{9.9, 16}	{10, 16}	{}	{0, 10}	{0.1, 10}	{0.2, 10}	{0.3, 10}	{0.4, 10}	{0.5, 10}	{0.6, 9}	{0.7, 9}	{0.8, 9}	{0.9, 9}	{1, 9}	{1.1, 9}	{1.2, 7}	{1.3, 7}	{1.4, 8}	{1.5, 8}	{1.6, 8}	{1.7, 7}	{1.8, 8}	{1.9, 8}	{2, 8}	{2.1, 9}	{2.2, 9}	{2.3, 9}	{2.4, 9}	{2.5, 9}	{2.6, 9}	{2.7, 9}	{2.8, 9}	{2.9, 10}	{3, 9}	{3.1, 9}	{3.2, 9}	{3.3, 8}	{3.4, 8}	{3.5, 8}	{3.6, 8}	{3.7, 7}	{3.8, 8}	{3.9, 8}	{4, 8}	{4.1, 8}	{4.2, 8}	{4.3, 8}	{4.4, 8}	{4.5, 8}	{4.6, 8}	{4.7, 8}	{4.8, 8}	{4.9, 8}	{5, 8}	{5.1, 8}	{5.2, 8}	{5.3, 8}	{5.4, 8}	{5.5, 8}	{5.6, 8}	{5.7, 9}	{5.8, 9}	{5.9, 9}	{6, 9}	{6.1, 9}	{6.2, 8}	{6.3, 8}	{6.4, 7}	{6.5, 7}	{6.6, 7}	{6.7, 7}	{6.8, 7}	{6.9, 7}	{7, 7}	{7.1, 7}	{7.2, 7}	{7.3, 7}	{7.4, 7}	{7.5, 7}	{7.6, 8}	{7.7, 8}	{7.8, 7}	{7.9, 7}	{8, 9}	{8.1, 9}	{8.2, 9}	{8.3, 9}	{8.4, 9}	{8.5, 9}	{8.6, 9}	{8.7, 9}	{8.8, 9}	{8.9, 9}	{9, 9}	{9.1, 10}	{9.2, 10}	{9.3, 10}	{9.4, 9}	{9.5, 9}	{9.6, 9}	{9.7, 9}	{9.8, 9}	{9.9, 9}	{10, 9}	{}	{0, 10}	{0.1, 10}	{0.2, 10}	{0.3, 10}	{0.4, 10}	{0.5, 10}	{0.6, 10}	{0.7, 10}	{0.8, 10}	{0.9, 10}	{1, 10}	{1.1, 10}	{1.2, 10}	{1.3, 11}	{1.4, 11}	{1.5, 11}	{1.6, 11}	{1.7, 11}	{1.8, 11}	{1.9, 11}	{2, 11}	{2.1, 11}	{2.2, 11}	{2.3, 11}	{2.4, 12}	{2.5, 12}	{2.6, 12}	{2.7, 12}	{2.8, 11}	{2.9, 11}	{3, 11}	{3.1, 11}	{3.2, 11}	{3.3, 11}	{3.4, 12}	{3.5, 12}	{3.6, 11}	{3.7, 11}	{3.8, 11}	{3.9, 11}	{4, 12}	{4.1, 12}	{4.2, 12}	{4.3, 12}	{4.4, 12}	{4.5, 12}	{4.6, 13}	{4.7, 13}	{4.8, 13}	{4.9, 13}	{5, 13}	{5.1, 13}	{5.2, 13}	{5.3, 13}	{5.4, 12}	{5.5, 12}	{5.6, 12}	{5.7, 12}	{5.8, 12}	{5.9, 12}	{6, 12}	{6.1, 11}	{6.2, 10}	{6.3, 10}	{6.4, 10}	{6.5, 9}	{6.6, 9}	{6.7, 9}	{6.8, 9}	{6.9, 9}	{7, 9}	{7.1, 9}	{7.2, 9}	{7.3, 9}	{7.4, 9}	{7.5, 9}	{7.6, 9}	{7.7, 9}	{7.8, 9}	{7.9, 9}	{8, 9}	{8.1, 8}	{8.2, 8}	{8.3, 8}	{8.4, 8}	{8.5, 8}	{8.6, 8}	{8.7, 8}	{8.8, 8}	{8.9, 8}	{9, 9}	{9.1, 9}	{9.2, 10}	{9.3, 10}	{9.4, 10}	{9.5, 10}	{9.6, 10}	{9.7, 10}	{9.8, 10}	{9.9, 10}	{10, 11}	{}	{0, 10}	{0.1, 9}	{0.2, 9}	{0.3, 9}	{0.4, 9}	{0.5, 9}	{0.6, 10}	{0.7, 10}	{0.8, 10}	{0.9, 10}	{1, 10}	{1.1, 10}	{1.2, 10}	{1.3, 10}	{1.4, 10}	{1.5, 10}	{1.6, 10}	{1.7, 10}	{1.8, 10}	{1.9, 11}	{2, 11}	{2.1, 11}	{2.2, 10}	{2.3, 10}	{2.4, 10}	{2.5, 10}	{2.6, 10}	{2.7, 10}	{2.8, 10}	{2.9, 10}	{3, 10}	{3.1, 11}	{3.2, 11}	{3.3, 11}	{3.4, 11}	{3.5, 11}	{3.6, 12}	{3.7, 12}	{3.8, 12}	{3.9, 12}	{4, 12}	{4.1, 13}	{4.2, 13}	{4.3, 13}	{4.4, 13}	{4.5, 13}	{4.6, 13}	{4.7, 13}	{4.8, 13}	{4.9, 12}	{5, 12}	{5.1, 12}	{5.2, 12}	{5.3, 12}	{5.4, 13}	{5.5, 13}	{5.6, 12}	{5.7, 12}	{5.8, 12}	{5.9, 12}	{6, 12}	{6.1, 12}	{6.2, 12}	{6.3, 12}	{6.4, 12}	{6.5, 12}	{6.6, 12}	{6.7, 12}	{6.8, 12}	{6.9, 12}	{7, 12}	{7.1, 12}	{7.2, 12}	{7.3, 12}	{7.4, 12}	{7.5, 12}	{7.6, 12}	{7.7, 12}	{7.8, 12}	{7.9, 12}	{8, 12}	{8.1, 13}	{8.2, 13}	{8.3, 13}	{8.4, 13}	{8.5, 13}	{8.6, 13}	{8.7, 13}	{8.8, 13}	{8.9, 13}	{9, 13}	{9.1, 14}	{9.2, 14}	{9.3, 14}	{9.4, 14}	{9.5, 14}	{9.6, 14}	{9.7, 14}	{9.8, 14}	{9.9, 14}	{10, 14}	{}	{0, 10}	{0.1, 10}	{0.2, 10}	{0.3, 10}	{0.4, 10}	{0.5, 10}	{0.6, 10}	{0.7, 10}	{0.8, 10}	{0.9, 10}	{1, 9}	{1.1, 9}	{1.2, 8}	{1.3, 8}	{1.4, 8}	{1.5, 8}	{1.6, 8}	{1.7, 7}	{1.8, 7}	{1.9, 7}	{2, 7}	{2.1, 6}	{2.2, 6}	{2.3, 6}	{2.4, 6}	{2.5, 6}	{2.6, 6}	{2.7, 6}	{2.8, 6}	{2.9, 6}	{3, 5}	{3.1, 6}	{3.2, 6}	{3.3, 6}	{3.4, 6}	{3.5, 6}	{3.6, 6}	{3.7, 6}	{3.8, 6}	{3.9, 5}	{4, 5}	{4.1, 5}	{4.2, 5}	{4.3, 5}	{4.4, 5}	{4.5, 4}	{4.6, 4}	{4.7, 4}	{4.8, 4}	{4.9, 4}	{5, 4}	{5.1, 4}	{5.2, 4}	{5.3, 4}	{5.4, 4}	{5.5, 4}	{5.6, 4}	{5.7, 4}	{5.8, 4}	{5.9, 4}	{6, 4}	{6.1, 4}	{6.2, 4}	{6.3, 4}	{6.4, 4}	{6.5, 5}	{6.6, 6}	{6.7, 6}	{6.8, 6}	{6.9, 6}	{7, 6}	{7.1, 7}	{7.2, 7}	{7.3, 7}	{7.4, 8}	{7.5, 8}	{7.6, 8}	{7.7, 8}	{7.8, 8}	{7.9, 8}	{8, 8}	{8.1, 8}	{8.2, 9}	{8.3, 9}	{8.4, 9}	{8.5, 9}	{8.6, 9}	{8.7, 9}	{8.8, 10}	{8.9, 10}	{9, 10}	{9.1, 11}	{9.2, 11}	{9.3, 11}	{9.4, 11}	{9.5, 11}	{9.6, 11}	{9.7, 10}	{9.8, 10}	{9.9, 10}	{10, 10}	{}	{0, 10}	{0.1, 10}	{0.2, 10}	{0.3, 10}	{0.4, 10}	{0.5, 10}	{0.6, 10}	{0.7, 10}	{0.8, 10}	{0.9, 10}	{1, 11}	{1.1, 11}	{1.2, 11}	{1.3, 10}	{1.4, 10}	{1.5, 11}	{1.6, 11}	{1.7, 11}	{1.8, 11}	{1.9, 11}	{2, 12}	{2.1, 12}	{2.2, 12}	{2.3, 12}	{2.4, 12}	{2.5, 12}	{2.6, 12}	{2.7, 12}	{2.8, 12}	{2.9, 10}	{3, 10}	{3.1, 10}	{3.2, 10}	{3.3, 10}	{3.4, 10}	{3.5, 10}	{3.6, 10}	{3.7, 10}	{3.8, 10}	{3.9, 9}	{4, 9}	{4.1, 10}	{4.2, 10}	{4.3, 10}	{4.4, 10}	{4.5, 10}	{4.6, 10}	{4.7, 10}	{4.8, 10}	{4.9, 10}	{5, 10}	{5.1, 10}	{5.2, 10}	{5.3, 10}	{5.4, 10}	{5.5, 9}	{5.6, 9}	{5.7, 9}	{5.8, 10}	{5.9, 10}	{6, 9}	{6.1, 9}	{6.2, 9}	{6.3, 9}	{6.4, 10}	{6.5, 10}	{6.6, 10}	{6.7, 10}	{6.8, 10}	{6.9, 11}	{7, 11}	{7.1, 11}	{7.2, 11}	{7.3, 10}	{7.4, 10}	{7.5, 9}	{7.6, 8}	{7.7, 9}	{7.8, 9}	{7.9, 8}	{8, 8}	{8.1, 8}	{8.2, 8}	{8.3, 8}	{8.4, 8}	{8.5, 8}	{8.6, 8}	{8.7, 7}	{8.8, 7}	{8.9, 8}	{9, 8}	{9.1, 8}	{9.2, 9}	{9.3, 9}	{9.4, 9}	{9.5, 9}	{9.6, 9}	{9.7, 9}	{9.8, 9}	{9.9, 8}	{10, 9}	{}	{0, 10}	{0.1, 10}	{0.2, 10}	{0.3, 10}	{0.4, 10}	{0.5, 10}	{0.6, 10}	{0.7, 10}	{0.8, 10}	{0.9, 10}	{1, 9}	{1.1, 9}	{1.2, 9}	{1.3, 9}	{1.4, 9}	{1.5, 9}	{1.6, 9}	{1.7, 9}	{1.8, 9}	{1.9, 9}	{2, 9}	{2.1, 8}	{2.2, 8}	{2.3, 7}	{2.4, 7}	{2.5, 7}	{2.6, 7}	{2.7, 7}	{2.8, 7}	{2.9, 7}	{3, 6}	{3.1, 6}	{3.2, 6}	{3.3, 6}	{3.4, 6}	{3.5, 6}	{3.6, 6}	{3.7, 6}	{3.8, 6}	{3.9, 6}	{4, 5}	{4.1, 5}	{4.2, 5}	{4.3, 5}	{4.4, 5}	{4.5, 5}	{4.6, 5}	{4.7, 5}	{4.8, 5}	{4.9, 5}	{5, 5}	{5.1, 5}	{5.2, 5}	{5.3, 5}	{5.4, 4}	{5.5, 4}	{5.6, 4}	{5.7, 4}	{5.8, 4}	{5.9, 4}	{6, 4}	{6.1, 4}	{6.2, 4}	{6.3, 4}	{6.4, 4}	{6.5, 3}	{6.6, 4}	{6.7, 4}	{6.8, 4}	{6.9, 3}	{7, 3}	{7.1, 3}	{7.2, 3}	{7.3, 3}	{7.4, 3}	{7.5, 3}	{7.6, 3}	{7.7, 3}	{7.8, 3}	{7.9, 3}	{8, 3}	{8.1, 3}	{8.2, 3}	{8.3, 3}	{8.4, 3}	{8.5, 3}	{8.6, 3}	{8.7, 3}	{8.8, 3}	{8.9, 3}	{9, 3}	{9.1, 3}	{9.2, 3}	{9.3, 1}	{9.4, 1}	{9.5, 1}	{9.6, 1}	{9.7, 2}	{9.8, 2}	{9.9, 2}	{10, 2}	{}	{0, 10}	{0.1, 10}	{0.2, 10}	{0.3, 10}	{0.4, 10}	{0.5, 10}	{0.6, 10}	{0.7, 10}	{0.8, 11}	{0.9, 10}	{1, 10}	{1.1, 10}	{1.2, 10}	{1.3, 10}	{1.4, 10}	{1.5, 10}	{1.6, 11}	{1.7, 11}	{1.8, 11}	{1.9, 11}	{2, 11}	{2.1, 10}	{2.2, 10}	{2.3, 11}	{2.4, 11}	{2.5, 11}	{2.6, 10}	{2.7, 10}	{2.8, 10}	{2.9, 10}	{3, 10}	{3.1, 10}	{3.2, 9}	{3.3, 9}	{3.4, 9}	{3.5, 9}	{3.6, 9}	{3.7, 9}	{3.8, 9}	{3.9, 9}	{4, 9}	{4.1, 9}	{4.2, 9}	{4.3, 9}	{4.4, 9}	{4.5, 9}	{4.6, 9}	{4.7, 9}	{4.8, 9}	{4.9, 9}	{5, 9}	{5.1, 9}	{5.2, 9}	{5.3, 8}	{5.4, 7}	{5.5, 7}	{5.6, 7}	{5.7, 7}	{5.8, 8}	{5.9, 8}	{6, 8}	{6.1, 8}	{6.2, 8}	{6.3, 7}	{6.4, 7}	{6.5, 7}	{6.6, 7}	{6.7, 8}	{6.8, 8}	{6.9, 8}	{7, 8}	{7.1, 8}	{7.2, 8}	{7.3, 8}	{7.4, 8}	{7.5, 9}	{7.6, 9}	{7.7, 9}	{7.8, 10}	{7.9, 10}	{8, 10}	{8.1, 10}	{8.2, 10}	{8.3, 10}	{8.4, 11}	{8.5, 11}	{8.6, 11}	{8.7, 11}	{8.8, 11}	{8.9, 11}	{9, 11}	{9.1, 11}	{9.2, 11}	{9.3, 11}	{9.4, 12}	{9.5, 12}	{9.6, 12}	{9.7, 12}	{9.8, 12}	{9.9, 12}	{10, 12}	{}	{0, 10}	{0.1, 10}	{0.2, 10}	{0.3, 10}	{0.4, 10}	{0.5, 10}	{0.6, 10}	{0.7, 10}	{0.8, 10}	{0.9, 10}	{1, 10}	{1.1, 10}	{1.2, 10}	{1.3, 10}	{1.4, 10}	{1.5, 10}	{1.6, 10}	{1.7, 10}	{1.8, 10}	{1.9, 9}	{2, 9}	{2.1, 9}	{2.2, 9}	{2.3, 9}	{2.4, 9}	{2.5, 9}	{2.6, 9}	{2.7, 9}	{2.8, 9}	{2.9, 9}	{3, 9}	{3.1, 9}	{3.2, 9}	{3.3, 9}	{3.4, 9}	{3.5, 9}	{3.6, 9}	{3.7, 9}	{3.8, 9}	{3.9, 9}	{4, 9}	{4.1, 8}	{4.2, 8}	{4.3, 8}	{4.4, 8}	{4.5, 9}	{4.6, 9}	{4.7, 9}	{4.8, 9}	{4.9, 9}	{5, 9}	{5.1, 9}	{5.2, 9}	{5.3, 9}	{5.4, 9}	{5.5, 9}	{5.6, 10}	{5.7, 10}	{5.8, 10}	{5.9, 9}	{6, 8}	{6.1, 8}	{6.2, 8}	{6.3, 8}	{6.4, 8}	{6.5, 8}	{6.6, 8}	{6.7, 8}	{6.8, 7}	{6.9, 7}	{7, 7}	{7.1, 7}	{7.2, 6}	{7.3, 6}	{7.4, 6}	{7.5, 6}	{7.6, 6}	{7.7, 6}	{7.8, 6}	{7.9, 6}	{8, 6}	{8.1, 6}	{8.2, 6}	{8.3, 6}	{8.4, 6}	{8.5, 6}	{8.6, 5}	{8.7, 5}	{8.8, 5}	{8.9, 5}	{9, 5}	{9.1, 5}	{9.2, 5}	{9.3, 5}	{9.4, 5}	{9.5, 5}	{9.6, 5}	{9.7, 3}	{9.8, 3}	{9.9, 3}	{10, 3}	{}	{0, 10}	{0.1, 10}	{0.2, 11}	{0.3, 11}	{0.4, 11}	{0.5, 10}	{0.6, 9}	{0.7, 9}	{0.8, 9}	{0.9, 9}	{1, 9}	{1.1, 8}	{1.2, 8}	{1.3, 8}	{1.4, 8}	{1.5, 8}	{1.6, 8}	{1.7, 8}	{1.8, 8}	{1.9, 8}	{2, 8}	{2.1, 8}	{2.2, 8}	{2.3, 8}	{2.4, 8}	{2.5, 8}	{2.6, 8}	{2.7, 9}	{2.8, 9}	{2.9, 9}	{3, 9}	{3.1, 9}	{3.2, 9}	{3.3, 7}	{3.4, 7}	{3.5, 7}	{3.6, 7}	{3.7, 7}	{3.8, 7}	{3.9, 7}	{4, 7}	{4.1, 7}	{4.2, 8}	{4.3, 8}	{4.4, 8}	{4.5, 8}	{4.6, 8}	{4.7, 8}	{4.8, 8}	{4.9, 9}	{5, 9}	{5.1, 9}	{5.2, 9}	{5.3, 9}	{5.4, 9}	{5.5, 9}	{5.6, 9}	{5.7, 9}	{5.8, 9}	{5.9, 8}	{6, 9}	{6.1, 9}	{6.2, 9}	{6.3, 9}	{6.4, 10}	{6.5, 10}	{6.6, 11}	{6.7, 11}	{6.8, 11}	{6.9, 11}	{7, 11}	{7.1, 11}	{7.2, 13}	{7.3, 13}	{7.4, 13}	{7.5, 13}	{7.6, 13}	{7.7, 13}	{7.8, 13}	{7.9, 13}	{8, 13}	{8.1, 13}	{8.2, 13}	{8.3, 13}	{8.4, 13}	{8.5, 13}	{8.6, 13}	{8.7, 13}	{8.8, 13}	{8.9, 13}	{9, 13}	{9.1, 13}	{9.2, 13}	{9.3, 12}	{9.4, 12}	{9.5, 11}	{9.6, 11}	{9.7, 10}	{9.8, 10}	{9.9, 10}	{10, 10}	{}	{0, 10}	{0.1, 9}	{0.2, 8}	{0.3, 8}	{0.4, 8}	{0.5, 8}	{0.6, 8}	{0.7, 8}	{0.8, 9}	{0.9, 9}	{1, 9}	{1.1, 9}	{1.2, 9}	{1.3, 9}	{1.4, 9}	{1.5, 9}	{1.6, 8}	{1.7, 8}	{1.8, 8}	{1.9, 8}	{2, 8}	{2.1, 8}	{2.2, 8}	{2.3, 8}	{2.4, 8}	{2.5, 9}	{2.6, 9}	{2.7, 9}	{2.8, 9}	{2.9, 9}	{3, 9}	{3.1, 9}	{3.2, 9}	{3.3, 9}	{3.4, 9}	{3.5, 9}	{3.6, 9}	{3.7, 9}	{3.8, 9}	{3.9, 9}	{4, 9}	{4.1, 9}	{4.2, 9}	{4.3, 9}	{4.4, 9}	{4.5, 8}	{4.6, 8}	{4.7, 8}	{4.8, 8}	{4.9, 8}	{5, 8}	{5.1, 8}	{5.2, 9}	{5.3, 9}	{5.4, 9}	{5.5, 9}	{5.6, 9}	{5.7, 7}	{5.8, 7}	{5.9, 7}	{6, 8}	{6.1, 8}	{6.2, 8}	{6.3, 8}	{6.4, 9}	{6.5, 9}	{6.6, 9}	{6.7, 9}	{6.8, 9}	{6.9, 9}	{7, 9}	{7.1, 9}	{7.2, 9}	{7.3, 9}	{7.4, 9}	{7.5, 9}	{7.6, 9}	{7.7, 9}	{7.8, 9}	{7.9, 9}	{8, 9}	{8.1, 9}	{8.2, 9}	{8.3, 9}	{8.4, 9}	{8.5, 9}	{8.6, 9}	{8.7, 9}	{8.8, 9}	{8.9, 9}	{9, 9}	{9.1, 9}	{9.2, 9}	{9.3, 9}	{9.4, 9}	{9.5, 9}	{9.6, 9}	{9.7, 10}	{9.8, 10}	{9.9, 10}	{10, 10}	{}	{0, 10}	{0.1, 10}	{0.2, 10}	{0.3, 10}	{0.4, 10}	{0.5, 10}	{0.6, 10}	{0.7, 10}	{0.8, 9}	{0.9, 9}	{1, 9}	{1.1, 9}	{1.2, 9}	{1.3, 9}	{1.4, 9}	{1.5, 9}	{1.6, 9}	{1.7, 9}	{1.8, 9}	{1.9, 9}	{2, 9}	{2.1, 9}	{2.2, 9}	{2.3, 9}	{2.4, 10}	{2.5, 11}	{2.6, 11}	{2.7, 11}	{2.8, 11}	{2.9, 11}	{3, 11}	{3.1, 11}	{3.2, 11}	{3.3, 11}	{3.4, 11}	{3.5, 11}	{3.6, 11}	{3.7, 11}	{3.8, 11}	{3.9, 11}	{4, 10}	{4.1, 10}	{4.2, 11}	{4.3, 11}	{4.4, 11}	{4.5, 11}	{4.6, 11}	{4.7, 11}	{4.8, 12}	{4.9, 12}	{5, 11}	{5.1, 11}	{5.2, 11}	{5.3, 12}	{5.4, 12}	{5.5, 12}	{5.6, 10}	{5.7, 10}	{5.8, 10}	{5.9, 10}	{6, 10}	{6.1, 11}	{6.2, 11}	{6.3, 10}	{6.4, 10}	{6.5, 10}	{6.6, 10}	{6.7, 10}	{6.8, 10}	{6.9, 10}	{7, 10}	{7.1, 10}	{7.2, 9}	{7.3, 8}	{7.4, 8}	{7.5, 8}	{7.6, 8}	{7.7, 8}	{7.8, 8}	{7.9, 8}	{8, 8}	{8.1, 8}	{8.2, 8}	{8.3, 8}	{8.4, 8}	{8.5, 8}	{8.6, 7}	{8.7, 8}	{8.8, 8}	{8.9, 8}	{9, 9}	{9.1, 10}	{9.2, 9}	{9.3, 9}	{9.4, 9}	{9.5, 9}	{9.6, 9}	{9.7, 9}	{9.8, 9}	{9.9, 9}	{10, 9}	{}	{0, 10}	{0.1, 10}	{0.2, 10}	{0.3, 10}	{0.4, 10}	{0.5, 10}	{0.6, 10}	{0.7, 10}	{0.8, 10}	{0.9, 10}	{1, 10}	{1.1, 10}	{1.2, 10}	{1.3, 10}	{1.4, 10}	{1.5, 10}	{1.6, 10}	{1.7, 11}	{1.8, 11}	{1.9, 11}	{2, 11}	{2.1, 11}	{2.2, 11}	{2.3, 10}	{2.4, 9}	{2.5, 9}	{2.6, 9}	{2.7, 10}	{2.8, 10}	{2.9, 10}	{3, 10}	{3.1, 10}	{3.2, 11}	{3.3, 11}	{3.4, 11}	{3.5, 11}	{3.6, 11}	{3.7, 11}	{3.8, 11}	{3.9, 11}	{4, 11}	{4.1, 11}	{4.2, 11}	{4.3, 11}	{4.4, 11}	{4.5, 11}	{4.6, 11}	{4.7, 11}	{4.8, 11}	{4.9, 11}	{5, 10}	{5.1, 10}	{5.2, 10}	{5.3, 10}	{5.4, 11}	{5.5, 11}	{5.6, 10}	{5.7, 10}	{5.8, 10}	{5.9, 10}	{6, 10}	{6.1, 10}	{6.2, 10}	{6.3, 10}	{6.4, 10}	{6.5, 10}	{6.6, 10}	{6.7, 10}	{6.8, 10}	{6.9, 10}	{7, 10}	{7.1, 10}	{7.2, 10}	{7.3, 10}	{7.4, 10}	{7.5, 10}	{7.6, 10}	{7.7, 10}	{7.8, 11}	{7.9, 11}	{8, 11}	{8.1, 11}	{8.2, 12}	{8.3, 12}	{8.4, 12}	{8.5, 12}	{8.6, 13}	{8.7, 13}	{8.8, 13}	{8.9, 13}	{9, 13}	{9.1, 13}	{9.2, 13}	{9.3, 13}	{9.4, 13}	{9.5, 12}	{9.6, 12}	{9.7, 11}	{9.8, 11}	{9.9, 9}	{10, 9}	{}	{0, 10}	{0.1, 10}	{0.2, 10}	{0.3, 10}	{0.4, 10}	{0.5, 10}	{0.6, 10}	{0.7, 10}	{0.8, 10}	{0.9, 11}	{1, 11}	{1.1, 10}	{1.2, 10}	{1.3, 10}	{1.4, 10}	{1.5, 10}	{1.6, 9}	{1.7, 9}	{1.8, 9}	{1.9, 9}	{2, 9}	{2.1, 10}	{2.2, 10}	{2.3, 10}	{2.4, 10}	{2.5, 9}	{2.6, 9}	{2.7, 9}	{2.8, 9}	{2.9, 9}	{3, 10}	{3.1, 10}	{3.2, 10}	{3.3, 10}	{3.4, 10}	{3.5, 10}	{3.6, 10}	{3.7, 10}	{3.8, 10}	{3.9, 10}	{4, 9}	{4.1, 10}	{4.2, 10}	{4.3, 10}	{4.4, 10}	{4.5, 10}	{4.6, 10}	{4.7, 10}	{4.8, 10}	{4.9, 10}	{5, 10}	{5.1, 11}	{5.2, 11}	{5.3, 11}	{5.4, 11}	{5.5, 10}	{5.6, 9}	{5.7, 9}	{5.8, 9}	{5.9, 9}	{6, 9}	{6.1, 9}	{6.2, 9}	{6.3, 9}	{6.4, 9}	{6.5, 8}	{6.6, 9}	{6.7, 9}	{6.8, 9}	{6.9, 9}	{7, 9}	{7.1, 9}	{7.2, 9}	{7.3, 9}	{7.4, 9}	{7.5, 9}	{7.6, 9}	{7.7, 9}	{7.8, 9}	{7.9, 9}	{8, 9}	{8.1, 10}	{8.2, 10}	{8.3, 11}	{8.4, 11}	{8.5, 10}	{8.6, 11}	{8.7, 11}	{8.8, 12}	{8.9, 12}	{9, 13}	{9.1, 12}	{9.2, 12}	{9.3, 12}	{9.4, 12}	{9.5, 13}	{9.6, 13}	{9.7, 13}	{9.8, 13}	{9.9, 13}	{10, 13}	{}	{0, 10}	{0.1, 10}	{0.2, 10}	{0.3, 10}	{0.4, 10}	{0.5, 10}	{0.6, 10}	{0.7, 10}	{0.8, 10}	{0.9, 10}	{1, 10}	{1.1, 10}	{1.2, 10}	{1.3, 10}	{1.4, 10}	{1.5, 10}	{1.6, 10}	{1.7, 10}	{1.8, 10}	{1.9, 9}	{2, 9}	{2.1, 9}	{2.2, 9}	{2.3, 9}	{2.4, 9}	{2.5, 9}	{2.6, 9}	{2.7, 9}	{2.8, 9}	{2.9, 9}	{3, 8}	{3.1, 8}	{3.2, 8}	{3.3, 8}	{3.4, 8}	{3.5, 8}	{3.6, 8}	{3.7, 8}	{3.8, 8}	{3.9, 8}	{4, 8}	{4.1, 8}	{4.2, 8}	{4.3, 8}	{4.4, 8}	{4.5, 8}	{4.6, 8}	{4.7, 8}	{4.8, 8}	{4.9, 8}	{5, 8}	{5.1, 8}	{5.2, 8}	{5.3, 8}	{5.4, 8}	{5.5, 8}	{5.6, 8}	{5.7, 8}	{5.8, 8}	{5.9, 8}	{6, 8}	{6.1, 8}	{6.2, 8}	{6.3, 8}	{6.4, 8}	{6.5, 9}	{6.6, 9}	{6.7, 9}	{6.8, 8}	{6.9, 8}	{7, 8}	{7.1, 8}	{7.2, 8}	{7.3, 8}	{7.4, 8}	{7.5, 8}	{7.6, 8}	{7.7, 8}	{7.8, 7}	{7.9, 7}	{8, 7}	{8.1, 7}	{8.2, 7}	{8.3, 7}	{8.4, 7}	{8.5, 7}	{8.6, 8}	{8.7, 8}	{8.8, 8}	{8.9, 8}	{9, 9}	{9.1, 9}	{9.2, 9}	{9.3, 9}	{9.4, 9}	{9.5, 10}	{9.6, 10}	{9.7, 10}	{9.8, 10}	{9.9, 10}	{10, 10}	{}	{0, 10}	{0.1, 10}	{0.2, 10}	{0.3, 10}	{0.4, 11}	{0.5, 11}	{0.6, 11}	{0.7, 11}	{0.8, 11}	{0.9, 10}	{1, 10}	{1.1, 10}	{1.2, 10}	{1.3, 10}	{1.4, 10}	{1.5, 10}	{1.6, 9}	{1.7, 11}	{1.8, 11}	{1.9, 11}	{2, 11}	{2.1, 11}	{2.2, 11}	{2.3, 11}	{2.4, 12}	{2.5, 13}	{2.6, 13}	{2.7, 13}	{2.8, 13}	{2.9, 12}	{3, 13}	{3.1, 12}	{3.2, 12}	{3.3, 11}	{3.4, 11}	{3.5, 11}	{3.6, 11}	{3.7, 11}	{3.8, 11}	{3.9, 11}	{4, 11}	{4.1, 11}	{4.2, 10}	{4.3, 10}	{4.4, 10}	{4.5, 10}	{4.6, 10}	{4.7, 10}	{4.8, 10}	{4.9, 10}	{5, 10}	{5.1, 10}	{5.2, 10}	{5.3, 10}	{5.4, 10}	{5.5, 10}	{5.6, 10}	{5.7, 10}	{5.8, 9}	{5.9, 9}	{6, 9}	{6.1, 10}	{6.2, 10}	{6.3, 11}	{6.4, 11}	{6.5, 10}	{6.6, 10}	{6.7, 11}	{6.8, 11}	{6.9, 11}	{7, 11}	{7.1, 11}	{7.2, 11}	{7.3, 11}	{7.4, 11}	{7.5, 11}	{7.6, 11}	{7.7, 11}	{7.8, 11}	{7.9, 11}	{8, 11}	{8.1, 10}	{8.2, 10}	{8.3, 10}	{8.4, 10}	{8.5, 8}	{8.6, 8}	{8.7, 8}	{8.8, 8}	{8.9, 8}	{9, 8}	{9.1, 8}	{9.2, 8}	{9.3, 8}	{9.4, 9}	{9.5, 9}	{9.6, 9}	{9.7, 9}	{9.8, 9}	{9.9, 10}	{10, 9}	{}	{0, 10}	{0.1, 10}	{0.2, 10}	{0.3, 10}	{0.4, 10}	{0.5, 10}	{0.6, 10}	{0.7, 10}	{0.8, 10}	{0.9, 10}	{1, 10}	{1.1, 10}	{1.2, 10}	{1.3, 10}	{1.4, 10}	{1.5, 10}	{1.6, 10}	{1.7, 10}	{1.8, 10}	{1.9, 10}	{2, 10}	{2.1, 10}	{2.2, 10}	{2.3, 10}	{2.4, 10}	{2.5, 10}	{2.6, 10}	{2.7, 10}	{2.8, 10}	{2.9, 10}	{3, 10}	{3.1, 10}	{3.2, 10}	{3.3, 10}	{3.4, 10}	{3.5, 10}	{3.6, 10}	{3.7, 10}	{3.8, 10}	{3.9, 11}	{4, 11}	{4.1, 10}	{4.2, 11}	{4.3, 11}	{4.4, 11}	{4.5, 12}	{4.6, 12}	{4.7, 12}	{4.8, 12}	{4.9, 12}	{5, 11}	{5.1, 11}	{5.2, 11}	{5.3, 10}	{5.4, 10}	{5.5, 11}	{5.6, 11}	{5.7, 11}	{5.8, 11}	{5.9, 11}	{6, 11}	{6.1, 13}	{6.2, 13}	{6.3, 13}	{6.4, 13}	{6.5, 13}	{6.6, 13}	{6.7, 12}	{6.8, 12}	{6.9, 13}	{7, 12}	{7.1, 12}	{7.2, 12}	{7.3, 13}	{7.4, 13}	{7.5, 13}	{7.6, 13}	{7.7, 14}	{7.8, 14}	{7.9, 14}	{8, 14}	{8.1, 14}	{8.2, 14}	{8.3, 14}	{8.4, 15}	{8.5, 15}	{8.6, 14}	{8.7, 14}	{8.8, 14}	{8.9, 14}	{9, 14}	{9.1, 14}	{9.2, 14}	{9.3, 13}	{9.4, 13}	{9.5, 12}	{9.6, 12}	{9.7, 12}	{9.8, 13}	{9.9, 14}	{10, 14}	{}	{0, 10}	{0.1, 10}	{0.2, 10}	{0.3, 11}	{0.4, 11}	{0.5, 11}	{0.6, 12}	{0.7, 12}	{0.8, 13}	{0.9, 12}	{1, 13}	{1.1, 13}	{1.2, 13}	{1.3, 13}	{1.4, 13}	{1.5, 13}	{1.6, 13}	{1.7, 13}	{1.8, 13}	{1.9, 12}	{2, 12}	{2.1, 12}	{2.2, 12}	{2.3, 12}	{2.4, 12}	{2.5, 12}	{2.6, 12}	{2.7, 12}	{2.8, 12}	{2.9, 12}	{3, 12}	{3.1, 11}	{3.2, 11}	{3.3, 11}	{3.4, 11}	{3.5, 11}	{3.6, 11}	{3.7, 11}	{3.8, 11}	{3.9, 11}	{4, 11}	{4.1, 11}	{4.2, 11}	{4.3, 11}	{4.4, 11}	{4.5, 11}	{4.6, 11}	{4.7, 10}	{4.8, 10}	{4.9, 10}	{5, 10}	{5.1, 10}	{5.2, 10}	{5.3, 10}	{5.4, 10}	{5.5, 10}	{5.6, 10}	{5.7, 10}	{5.8, 9}	{5.9, 10}	{6, 10}	{6.1, 10}	{6.2, 10}	{6.3, 10}	{6.4, 10}	{6.5, 10}	{6.6, 10}	{6.7, 11}	{6.8, 11}	{6.9, 10}	{7, 10}	{7.1, 12}	{7.2, 12}	{7.3, 12}	{7.4, 12}	{7.5, 12}	{7.6, 12}	{7.7, 11}	{7.8, 11}	{7.9, 11}	{8, 10}	{8.1, 10}	{8.2, 10}	{8.3, 10}	{8.4, 10}	{8.5, 10}	{8.6, 10}	{8.7, 9}	{8.8, 9}	{8.9, 9}	{9, 9}	{9.1, 9}	{9.2, 9}	{9.3, 9}	{9.4, 9}	{9.5, 9}	{9.6, 8}	{9.7, 8}	{9.8, 8}	{9.9, 8}	{10, 8}	{}	{0, 10}	{0.1, 11}	{0.2, 11}	{0.3, 11}	{0.4, 11}	{0.5, 11}	{0.6, 10}	{0.7, 10}	{0.8, 10}	{0.9, 10}	{1, 10}	{1.1, 11}	{1.2, 11}	{1.3, 11}	{1.4, 10}	{1.5, 11}	{1.6, 10}	{1.7, 10}	{1.8, 10}	{1.9, 10}	{2, 10}	{2.1, 10}	{2.2, 9}	{2.3, 9}	{2.4, 9}	{2.5, 9}	{2.6, 9}	{2.7, 9}	{2.8, 9}	{2.9, 9}	{3, 9}	{3.1, 9}	{3.2, 9}	{3.3, 9}	{3.4, 9}	{3.5, 9}	{3.6, 9}	{3.7, 9}	{3.8, 9}	{3.9, 9}	{4, 9}	{4.1, 8}	{4.2, 8}	{4.3, 8}	{4.4, 8}	{4.5, 8}	{4.6, 8}	{4.7, 8}	{4.8, 7}	{4.9, 7}	{5, 7}	{5.1, 7}	{5.2, 7}	{5.3, 7}	{5.4, 7}	{5.5, 7}	{5.6, 7}	{5.7, 7}	{5.8, 7}	{5.9, 7}	{6, 7}	{6.1, 7}	{6.2, 7}	{6.3, 7}	{6.4, 7}	{6.5, 7}	{6.6, 6}	{6.7, 6}	{6.8, 6}	{6.9, 6}	{7, 6}	{7.1, 6}	{7.2, 5}	{7.3, 5}	{7.4, 5}	{7.5, 5}	{7.6, 5}	{7.7, 5}	{7.8, 5}	{7.9, 5}	{8, 6}	{8.1, 6}	{8.2, 6}	{8.3, 6}	{8.4, 6}	{8.5, 6}	{8.6, 6}	{8.7, 7}	{8.8, 7}	{8.9, 6}	{9, 6}	{9.1, 6}	{9.2, 6}	{9.3, 6}	{9.4, 5}	{9.5, 6}	{9.6, 6}	{9.7, 6}	{9.8, 5}	{9.9, 6}	{10, 6}	{}	{0, 10}	{0.1, 10}	{0.2, 10}	{0.3, 10}	{0.4, 10}	{0.5, 10}	{0.6, 10}	{0.7, 10}	{0.8, 10}	{0.9, 10}	{1, 10}	{1.1, 10}	{1.2, 10}	{1.3, 10}	{1.4, 10}	{1.5, 10}	{1.6, 10}	{1.7, 10}	{1.8, 10}	{1.9, 9}	{2, 9}	{2.1, 9}	{2.2, 9}	{2.3, 9}	{2.4, 9}	{2.5, 10}	{2.6, 9}	{2.7, 8}	{2.8, 8}	{2.9, 8}	{3, 8}	{3.1, 8}	{3.2, 8}	{3.3, 8}	{3.4, 8}	{3.5, 8}	{3.6, 8}	{3.7, 8}	{3.8, 9}	{3.9, 9}	{4, 9}	{4.1, 9}	{4.2, 9}	{4.3, 8}	{4.4, 8}	{4.5, 8}	{4.6, 8}	{4.7, 8}	{4.8, 7}	{4.9, 7}	{5, 7}	{5.1, 6}	{5.2, 7}	{5.3, 7}	{5.4, 7}	{5.5, 7}	{5.6, 7}	{5.7, 8}	{5.8, 8}	{5.9, 8}	{6, 9}	{6.1, 9}	{6.2, 9}	{6.3, 9}	{6.4, 9}	{6.5, 9}	{6.6, 9}	{6.7, 9}	{6.8, 9}	{6.9, 9}	{7, 9}	{7.1, 9}	{7.2, 9}	{7.3, 9}	{7.4, 9}	{7.5, 9}	{7.6, 9}	{7.7, 8}	{7.8, 8}	{7.9, 8}	{8, 8}	{8.1, 8}	{8.2, 8}	{8.3, 8}	{8.4, 7}	{8.5, 6}	{8.6, 6}	{8.7, 6}	{8.8, 6}	{8.9, 6}	{9, 6}	{9.1, 6}	{9.2, 6}	{9.3, 6}	{9.4, 6}	{9.5, 5}	{9.6, 5}	{9.7, 5}	{9.8, 5}	{9.9, 5}	{10, 5}	{}	{0, 10}	{0.1, 10}	{0.2, 10}	{0.3, 10}	{0.4, 10}	{0.5, 10}	{0.6, 11}	{0.7, 11}	{0.8, 12}	{0.9, 12}	{1, 12}	{1.1, 11}	{1.2, 12}	{1.3, 12}	{1.4, 11}	{1.5, 11}	{1.6, 11}	{1.7, 11}	{1.8, 11}	{1.9, 11}	{2, 11}	{2.1, 11}	{2.2, 11}	{2.3, 11}	{2.4, 11}	{2.5, 12}	{2.6, 11}	{2.7, 11}	{2.8, 11}	{2.9, 11}	{3, 11}	{3.1, 11}	{3.2, 11}	{3.3, 12}	{3.4, 12}	{3.5, 12}	{3.6, 12}	{3.7, 12}	{3.8, 12}	{3.9, 12}	{4, 12}	{4.1, 12}	{4.2, 12}	{4.3, 12}	{4.4, 12}	{4.5, 12}	{4.6, 12}	{4.7, 12}	{4.8, 12}	{4.9, 12}	{5, 13}	{5.1, 13}	{5.2, 13}	{5.3, 14}	{5.4, 13}	{5.5, 13}	{5.6, 13}	{5.7, 13}	{5.8, 13}	{5.9, 13}	{6, 12}	{6.1, 13}	{6.2, 11}	{6.3, 11}	{6.4, 11}	{6.5, 11}	{6.6, 11}	{6.7, 11}	{6.8, 12}	{6.9, 12}	{7, 12}	{7.1, 12}	{7.2, 12}	{7.3, 12}	{7.4, 12}	{7.5, 12}	{7.6, 12}	{7.7, 12}	{7.8, 12}	{7.9, 12}	{8, 12}	{8.1, 12}	{8.2, 12}	{8.3, 12}	{8.4, 11}	{8.5, 11}	{8.6, 11}	{8.7, 11}	{8.8, 11}	{8.9, 11}	{9, 11}	{9.1, 11}	{9.2, 11}	{9.3, 11}	{9.4, 11}	{9.5, 11}	{9.6, 11}	{9.7, 11}	{9.8, 11}	{9.9, 11}	{10, 11}	{}	{0, 10}	{0.1, 10}	{0.2, 11}	{0.3, 12}	{0.4, 12}	{0.5, 12}	{0.6, 12}	{0.7, 12}	{0.8, 12}	{0.9, 12}	{1, 12}	{1.1, 12}	{1.2, 12}	{1.3, 10}	{1.4, 10}	{1.5, 10}	{1.6, 10}	{1.7, 10}	{1.8, 10}	{1.9, 10}	{2, 10}	{2.1, 10}	{2.2, 10}	{2.3, 10}	{2.4, 10}	{2.5, 10}	{2.6, 10}	{2.7, 10}	{2.8, 10}	{2.9, 10}	{3, 10}	{3.1, 10}	{3.2, 12}	{3.3, 12}	{3.4, 12}	{3.5, 12}	{3.6, 12}	{3.7, 12}	{3.8, 11}	{3.9, 11}	{4, 11}	{4.1, 11}	{4.2, 11}	{4.3, 11}	{4.4, 12}	{4.5, 12}	{4.6, 12}	{4.7, 12}	{4.8, 12}	{4.9, 12}	{5, 12}	{5.1, 12}	{5.2, 12}	{5.3, 12}	{5.4, 12}	{5.5, 13}	{5.6, 12}	{5.7, 13}	{5.8, 13}	{5.9, 13}	{6, 13}	{6.1, 13}	{6.2, 13}	{6.3, 12}	{6.4, 12}	{6.5, 12}	{6.6, 11}	{6.7, 11}	{6.8, 11}	{6.9, 11}	{7, 11}	{7.1, 11}	{7.2, 11}	{7.3, 11}	{7.4, 11}	{7.5, 11}	{7.6, 11}	{7.7, 11}	{7.8, 11}	{7.9, 11}	{8, 11}	{8.1, 11}	{8.2, 11}	{8.3, 11}	{8.4, 11}	{8.5, 10}	{8.6, 11}	{8.7, 10}	{8.8, 10}	{8.9, 10}	{9, 10}	{9.1, 9}	{9.2, 9}	{9.3, 9}	{9.4, 9}	{9.5, 9}	{9.6, 9}	{9.7, 9}	{9.8, 10}	{9.9, 10}	{10, 10}	{}	{0, 10}	{0.1, 10}	{0.2, 10}	{0.3, 10}	{0.4, 10}	{0.5, 10}	{0.6, 10}	{0.7, 11}	{0.8, 11}	{0.9, 11}	{1, 11}	{1.1, 10}	{1.2, 10}	{1.3, 10}	{1.4, 10}	{1.5, 10}	{1.6, 9}	{1.7, 9}	{1.8, 9}	{1.9, 9}	{2, 9}	{2.1, 9}	{2.2, 9}	{2.3, 9}	{2.4, 9}	{2.5, 9}	{2.6, 9}	{2.7, 8}	{2.8, 8}	{2.9, 8}	{3, 8}	{3.1, 8}	{3.2, 9}	{3.3, 9}	{3.4, 9}	{3.5, 9}	{3.6, 9}	{3.7, 10}	{3.8, 10}	{3.9, 10}	{4, 10}	{4.1, 10}	{4.2, 10}	{4.3, 10}	{4.4, 10}	{4.5, 10}	{4.6, 10}	{4.7, 10}	{4.8, 10}	{4.9, 10}	{5, 10}	{5.1, 10}	{5.2, 9}	{5.3, 9}	{5.4, 9}	{5.5, 9}	{5.6, 9}	{5.7, 9}	{5.8, 10}	{5.9, 10}	{6, 11}	{6.1, 11}	{6.2, 11}	{6.3, 11}	{6.4, 11}	{6.5, 11}	{6.6, 11}	{6.7, 11}	{6.8, 11}	{6.9, 11}	{7, 11}	{7.1, 11}	{7.2, 9}	{7.3, 9}	{7.4, 10}	{7.5, 10}	{7.6, 11}	{7.7, 11}	{7.8, 11}	{7.9, 11}	{8, 11}	{8.1, 11}	{8.2, 11}	{8.3, 10}	{8.4, 10}	{8.5, 10}	{8.6, 10}	{8.7, 10}	{8.8, 10}	{8.9, 10}	{9, 10}	{9.1, 10}	{9.2, 10}	{9.3, 10}	{9.4, 10}	{9.5, 10}	{9.6, 10}	{9.7, 10}	{9.8, 10}	{9.9, 10}	{10, 10}	{}	{0, 10}	{0.1, 10}	{0.2, 10}	{0.3, 11}	{0.4, 11}	{0.5, 11}	{0.6, 11}	{0.7, 11}	{0.8, 10}	{0.9, 10}	{1, 10}	{1.1, 10}	{1.2, 10}	{1.3, 10}	{1.4, 10}	{1.5, 10}	{1.6, 11}	{1.7, 10}	{1.8, 10}	{1.9, 10}	{2, 10}	{2.1, 10}	{2.2, 10}	{2.3, 9}	{2.4, 9}	{2.5, 10}	{2.6, 10}	{2.7, 10}	{2.8, 11}	{2.9, 11}	{3, 11}	{3.1, 11}	{3.2, 10}	{3.3, 10}	{3.4, 10}	{3.5, 9}	{3.6, 9}	{3.7, 9}	{3.8, 9}	{3.9, 10}	{4, 10}	{4.1, 10}	{4.2, 10}	{4.3, 10}	{4.4, 10}	{4.5, 10}	{4.6, 10}	{4.7, 11}	{4.8, 11}	{4.9, 12}	{5, 12}	{5.1, 12}	{5.2, 12}	{5.3, 12}	{5.4, 12}	{5.5, 11}	{5.6, 11}	{5.7, 11}	{5.8, 10}	{5.9, 10}	{6, 10}	{6.1, 10}	{6.2, 10}	{6.3, 10}	{6.4, 10}	{6.5, 10}	{6.6, 10}	{6.7, 10}	{6.8, 9}	{6.9, 9}	{7, 9}	{7.1, 9}	{7.2, 9}	{7.3, 9}	{7.4, 9}	{7.5, 9}	{7.6, 9}	{7.7, 9}	{7.8, 9}	{7.9, 9}	{8, 9}	{8.1, 9}	{8.2, 9}	{8.3, 8}	{8.4, 8}	{8.5, 8}	{8.6, 8}	{8.7, 9}	{8.8, 9}	{8.9, 8}	{9, 8}	{9.1, 8}	{9.2, 8}	{9.3, 8}	{9.4, 8}	{9.5, 8}	{9.6, 8}	{9.7, 8}	{9.8, 8}	{9.9, 8}	{10, 8}	{}	{0, 10}	{0.1, 10}	{0.2, 10}	{0.3, 10}	{0.4, 10}	{0.5, 10}	{0.6, 10}	{0.7, 10}	{0.8, 9}	{0.9, 9}	{1, 9}	{1.1, 9}	{1.2, 9}	{1.3, 9}	{1.4, 9}	{1.5, 9}	{1.6, 9}	{1.7, 9}	{1.8, 9}	{1.9, 9}	{2, 9}	{2.1, 10}	{2.2, 9}	{2.3, 9}	{2.4, 9}	{2.5, 10}	{2.6, 10}	{2.7, 10}	{2.8, 10}	{2.9, 10}	{3, 10}	{3.1, 10}	{3.2, 10}	{3.3, 10}	{3.4, 10}	{3.5, 10}	{3.6, 11}	{3.7, 11}	{3.8, 11}	{3.9, 11}	{4, 11}	{4.1, 11}	{4.2, 11}	{4.3, 11}	{4.4, 11}	{4.5, 11}	{4.6, 11}	{4.7, 11}	{4.8, 11}	{4.9, 11}	{5, 11}	{5.1, 10}	{5.2, 10}	{5.3, 10}	{5.4, 10}	{5.5, 10}	{5.6, 11}	{5.7, 11}	{5.8, 11}	{5.9, 11}	{6, 11}	{6.1, 11}	{6.2, 10}	{6.3, 11}	{6.4, 12}	{6.5, 13}	{6.6, 12}	{6.7, 12}	{6.8, 12}	{6.9, 12}	{7, 12}	{7.1, 12}	{7.2, 12}	{7.3, 12}	{7.4, 13}	{7.5, 13}	{7.6, 13}	{7.7, 14}	{7.8, 14}	{7.9, 14}	{8, 14}	{8.1, 14}	{8.2, 15}	{8.3, 15}	{8.4, 15}	{8.5, 15}	{8.6, 15}	{8.7, 16}	{8.8, 14}	{8.9, 14}	{9, 14}	{9.1, 14}	{9.2, 13}	{9.3, 13}	{9.4, 13}	{9.5, 13}	{9.6, 13}	{9.7, 13}	{9.8, 13}	{9.9, 14}	{10, 14}	{}	{0, 10}	{0.1, 10}	{0.2, 10}	{0.3, 10}	{0.4, 11}	{0.5, 11}	{0.6, 11}	{0.7, 11}	{0.8, 11}	{0.9, 11}	{1, 11}	{1.1, 11}	{1.2, 11}	{1.3, 11}	{1.4, 12}	{1.5, 12}	{1.6, 12}	{1.7, 12}	{1.8, 12}	{1.9, 12}	{2, 12}	{2.1, 12}	{2.2, 14}	{2.3, 14}	{2.4, 14}	{2.5, 14}	{2.6, 14}	{2.7, 14}	{2.8, 13}	{2.9, 14}	{3, 14}	{3.1, 14}	{3.2, 14}	{3.3, 14}	{3.4, 14}	{3.5, 14}	{3.6, 14}	{3.7, 14}	{3.8, 14}	{3.9, 14}	{4, 14}	{4.1, 13}	{4.2, 13}	{4.3, 13}	{4.4, 13}	{4.5, 14}	{4.6, 14}	{4.7, 14}	{4.8, 14}	{4.9, 14}	{5, 14}	{5.1, 14}	{5.2, 14}	{5.3, 14}	{5.4, 14}	{5.5, 15}	{5.6, 15}	{5.7, 15}	{5.8, 15}	{5.9, 15}	{6, 15}	{6.1, 15}	{6.2, 15}	{6.3, 15}	{6.4, 15}	{6.5, 15}	{6.6, 14}	{6.7, 14}	{6.8, 14}	{6.9, 14}	{7, 14}	{7.1, 14}	{7.2, 15}	{7.3, 15}	{7.4, 15}	{7.5, 15}	{7.6, 15}	{7.7, 15}	{7.8, 15}	{7.9, 14}	{8, 14}	{8.1, 14}	{8.2, 14}	{8.3, 14}	{8.4, 14}	{8.5, 14}	{8.6, 14}	{8.7, 14}	{8.8, 14}	{8.9, 14}	{9, 14}	{9.1, 14}	{9.2, 14}	{9.3, 14}	{9.4, 14}	{9.5, 13}	{9.6, 13}	{9.7, 12}	{9.8, 12}	{9.9, 12}	{10, 12}	{}	{0, 10}	{0.1, 10}	{0.2, 10}	{0.3, 10}	{0.4, 10}	{0.5, 10}	{0.6, 10}	{0.7, 10}	{0.8, 9}	{0.9, 9}	{1, 9}	{1.1, 8}	{1.2, 8}	{1.3, 8}	{1.4, 8}	{1.5, 8}	{1.6, 8}	{1.7, 7}	{1.8, 7}	{1.9, 7}	{2, 7}	{2.1, 7}	{2.2, 7}	{2.3, 7}	{2.4, 7}	{2.5, 7}	{2.6, 7}	{2.7, 8}	{2.8, 8}	{2.9, 8}	{3, 8}	{3.1, 9}	{3.2, 9}	{3.3, 9}	{3.4, 9}	{3.5, 9}	{3.6, 9}	{3.7, 9}	{3.8, 9}	{3.9, 9}	{4, 9}	{4.1, 9}	{4.2, 9}	{4.3, 9}	{4.4, 10}	{4.5, 10}	{4.6, 10}	{4.7, 10}	{4.8, 10}	{4.9, 10}	{5, 10}	{5.1, 10}	{5.2, 11}	{5.3, 11}	{5.4, 11}	{5.5, 11}	{5.6, 11}	{5.7, 10}	{5.8, 10}	{5.9, 10}	{6, 10}	{6.1, 10}	{6.2, 10}	{6.3, 10}	{6.4, 11}	{6.5, 11}	{6.6, 11}	{6.7, 11}	{6.8, 11}	{6.9, 11}	{7, 12}	{7.1, 12}	{7.2, 12}	{7.3, 12}	{7.4, 12}	{7.5, 12}	{7.6, 12}	{7.7, 12}	{7.8, 12}	{7.9, 12}	{8, 13}	{8.1, 13}	{8.2, 13}	{8.3, 13}	{8.4, 12}	{8.5, 12}	{8.6, 13}	{8.7, 14}	{8.8, 14}	{8.9, 14}	{9, 14}	{9.1, 14}	{9.2, 14}	{9.3, 14}	{9.4, 14}	{9.5, 14}	{9.6, 14}	{9.7, 13}	{9.8, 13}	{9.9, 13}	{10, 14}	{}	{0, 10}	{0.1, 10}	{0.2, 9}	{0.3, 9}	{0.4, 9}	{0.5, 9}	{0.6, 9}	{0.7, 9}	{0.8, 9}	{0.9, 9}	{1, 9}	{1.1, 9}	{1.2, 9}	{1.3, 9}	{1.4, 9}	{1.5, 9}	{1.6, 9}	{1.7, 9}	{1.8, 9}	{1.9, 10}	{2, 10}	{2.1, 11}	{2.2, 11}	{2.3, 11}	{2.4, 12}	{2.5, 12}	{2.6, 12}	{2.7, 12}	{2.8, 13}	{2.9, 13}	{3, 13}	{3.1, 13}	{3.2, 13}	{3.3, 13}	{3.4, 13}	{3.5, 14}	{3.6, 13}	{3.7, 13}	{3.8, 13}	{3.9, 13}	{4, 12}	{4.1, 12}	{4.2, 11}	{4.3, 11}	{4.4, 11}	{4.5, 11}	{4.6, 11}	{4.7, 11}	{4.8, 11}	{4.9, 12}	{5, 11}	{5.1, 11}	{5.2, 11}	{5.3, 12}	{5.4, 12}	{5.5, 11}	{5.6, 11}	{5.7, 11}	{5.8, 11}	{5.9, 11}	{6, 11}	{6.1, 11}	{6.2, 11}	{6.3, 9}	{6.4, 9}	{6.5, 9}	{6.6, 9}	{6.7, 9}	{6.8, 9}	{6.9, 9}	{7, 9}	{7.1, 9}	{7.2, 8}	{7.3, 8}	{7.4, 8}	{7.5, 8}	{7.6, 8}	{7.7, 8}	{7.8, 8}	{7.9, 8}	{8, 9}	{8.1, 9}	{8.2, 9}	{8.3, 9}	{8.4, 9}	{8.5, 9}	{8.6, 10}	{8.7, 10}	{8.8, 10}	{8.9, 10}	{9, 10}	{9.1, 10}	{9.2, 10}	{9.3, 10}	{9.4, 10}	{9.5, 10}	{9.6, 10}	{9.7, 10}	{9.8, 10}	{9.9, 10}	{10, 11}	{}	{0, 10}	{0.1, 10}	{0.2, 10}	{0.3, 10}	{0.4, 10}	{0.5, 10}	{0.6, 11}	{0.7, 12}	{0.8, 13}	{0.9, 13}	{1, 13}	{1.1, 13}	{1.2, 13}	{1.3, 13}	{1.4, 13}	{1.5, 13}	{1.6, 13}	{1.7, 13}	{1.8, 13}	{1.9, 14}	{2, 15}	{2.1, 15}	{2.2, 15}	{2.3, 14}	{2.4, 14}	{2.5, 14}	{2.6, 14}	{2.7, 14}	{2.8, 14}	{2.9, 14}	{3, 13}	{3.1, 13}	{3.2, 13}	{3.3, 12}	{3.4, 12}	{3.5, 12}	{3.6, 12}	{3.7, 12}	{3.8, 12}	{3.9, 11}	{4, 11}	{4.1, 11}	{4.2, 12}	{4.3, 9}	{4.4, 9}	{4.5, 9}	{4.6, 9}	{4.7, 9}	{4.8, 9}	{4.9, 9}	{5, 9}	{5.1, 10}	{5.2, 10}	{5.3, 10}	{5.4, 10}	{5.5, 10}	{5.6, 10}	{5.7, 10}	{5.8, 10}	{5.9, 10}	{6, 10}	{6.1, 9}	{6.2, 9}	{6.3, 9}	{6.4, 9}	{6.5, 8}	{6.6, 8}	{6.7, 8}	{6.8, 7}	{6.9, 7}	{7, 7}	{7.1, 7}	{7.2, 7}	{7.3, 7}	{7.4, 7}	{7.5, 7}	{7.6, 7}	{7.7, 7}	{7.8, 7}	{7.9, 7}	{8, 7}	{8.1, 6}	{8.2, 6}	{8.3, 6}	{8.4, 5}	{8.5, 5}	{8.6, 6}	{8.7, 6}	{8.8, 6}	{8.9, 6}	{9, 6}	{9.1, 6}	{9.2, 6}	{9.3, 6}	{9.4, 6}	{9.5, 5}	{9.6, 5}	{9.7, 5}	{9.8, 5}	{9.9, 5}	{10, 5}	{}	{0, 10}	{0.1, 10}	{0.2, 10}	{0.3, 10}	{0.4, 10}	{0.5, 10}	{0.6, 10}	{0.7, 9}	{0.8, 9}	{0.9, 9}	{1, 9}	{1.1, 9}	{1.2, 8}	{1.3, 8}	{1.4, 8}	{1.5, 8}	{1.6, 8}	{1.7, 8}	{1.8, 8}	{1.9, 8}	{2, 8}	{2.1, 8}	{2.2, 8}	{2.3, 8}	{2.4, 7}	{2.5, 7}	{2.6, 8}	{2.7, 8}	{2.8, 8}	{2.9, 8}	{3, 8}	{3.1, 7}	{3.2, 7}	{3.3, 8}	{3.4, 8}	{3.5, 8}	{3.6, 8}	{3.7, 8}	{3.8, 8}	{3.9, 8}	{4, 8}	{4.1, 8}	{4.2, 8}	{4.3, 8}	{4.4, 8}	{4.5, 8}	{4.6, 8}	{4.7, 8}	{4.8, 8}	{4.9, 8}	{5, 8}	{5.1, 8}	{5.2, 8}	{5.3, 8}	{5.4, 8}	{5.5, 8}	{5.6, 8}	{5.7, 8}	{5.8, 8}	{5.9, 8}	{6, 8}	{6.1, 8}	{6.2, 8}	{6.3, 8}	{6.4, 8}	{6.5, 7}	{6.6, 7}	{6.7, 7}	{6.8, 7}	{6.9, 9}	{7, 9}	{7.1, 9}	{7.2, 9}	{7.3, 9}	{7.4, 9}	{7.5, 9}	{7.6, 9}	{7.7, 9}	{7.8, 9}	{7.9, 9}	{8, 9}	{8.1, 9}	{8.2, 9}	{8.3, 9}	{8.4, 9}	{8.5, 9}	{8.6, 9}	{8.7, 9}	{8.8, 9}	{8.9, 9}	{9, 9}	{9.1, 9}	{9.2, 10}	{9.3, 10}	{9.4, 10}	{9.5, 10}	{9.6, 10}	{9.7, 10}	{9.8, 11}	{9.9, 11}	{10, 11}	{}	{0, 10}	{0.1, 10}	{0.2, 10}	{0.3, 10}	{0.4, 10}	{0.5, 10}	{0.6, 10}	{0.7, 9}	{0.8, 10}	{0.9, 10}	{1, 10}	{1.1, 10}	{1.2, 10}	{1.3, 10}	{1.4, 10}	{1.5, 10}	{1.6, 10}	{1.7, 10}	{1.8, 10}	{1.9, 10}	{2, 11}	{2.1, 12}	{2.2, 13}	{2.3, 13}	{2.4, 13}	{2.5, 12}	{2.6, 12}	{2.7, 12}	{2.8, 12}	{2.9, 12}	{3, 11}	{3.1, 13}	{3.2, 12}	{3.3, 12}	{3.4, 12}	{3.5, 12}	{3.6, 12}	{3.7, 11}	{3.8, 12}	{3.9, 12}	{4, 12}	{4.1, 12}	{4.2, 12}	{4.3, 12}	{4.4, 13}	{4.5, 13}	{4.6, 13}	{4.7, 12}	{4.8, 12}	{4.9, 12}	{5, 12}	{5.1, 12}	{5.2, 12}	{5.3, 12}	{5.4, 13}	{5.5, 13}	{5.6, 12}	{5.7, 12}	{5.8, 13}	{5.9, 13}	{6, 13}	{6.1, 13}	{6.2, 13}	{6.3, 13}	{6.4, 13}	{6.5, 13}	{6.6, 13}	{6.7, 12}	{6.8, 12}	{6.9, 13}	{7, 13}	{7.1, 13}	{7.2, 13}	{7.3, 13}	{7.4, 12}	{7.5, 12}	{7.6, 12}	{7.7, 12}	{7.8, 12}	{7.9, 12}	{8, 12}	{8.1, 12}	{8.2, 12}	{8.3, 12}	{8.4, 12}	{8.5, 12}	{8.6, 10}	{8.7, 10}	{8.8, 11}	{8.9, 11}	{9, 11}	{9.1, 11}	{9.2, 12}	{9.3, 12}	{9.4, 12}	{9.5, 12}	{9.6, 12}	{9.7, 12}	{9.8, 12}	{9.9, 12}	{10, 13}	{}	{0, 10}	{0.1, 10}	{0.2, 10}	{0.3, 10}	{0.4, 10}	{0.5, 10}	{0.6, 10}	{0.7, 10}	{0.8, 9}	{0.9, 9}	{1, 9}	{1.1, 9}	{1.2, 8}	{1.3, 8}	{1.4, 8}	{1.5, 7}	{1.6, 7}	{1.7, 7}	{1.8, 7}	{1.9, 7}	{2, 7}	{2.1, 7}	{2.2, 7}	{2.3, 8}	{2.4, 8}	{2.5, 8}	{2.6, 8}	{2.7, 8}	{2.8, 8}	{2.9, 9}	{3, 8}	{3.1, 8}	{3.2, 8}	{3.3, 8}	{3.4, 7}	{3.5, 7}	{3.6, 8}	{3.7, 8}	{3.8, 9}	{3.9, 9}	{4, 9}	{4.1, 9}	{4.2, 10}	{4.3, 10}	{4.4, 10}	{4.5, 10}	{4.6, 10}	{4.7, 10}	{4.8, 10}	{4.9, 10}	{5, 10}	{5.1, 10}	{5.2, 9}	{5.3, 9}	{5.4, 8}	{5.5, 8}	{5.6, 8}	{5.7, 7}	{5.8, 7}	{5.9, 8}	{6, 8}	{6.1, 8}	{6.2, 8}	{6.3, 8}	{6.4, 8}	{6.5, 8}	{6.6, 8}	{6.7, 8}	{6.8, 8}	{6.9, 8}	{7, 8}	{7.1, 8}	{7.2, 8}	{7.3, 8}	{7.4, 8}	{7.5, 8}	{7.6, 7}	{7.7, 7}	{7.8, 7}	{7.9, 7}	{8, 7}	{8.1, 7}	{8.2, 7}	{8.3, 7}	{8.4, 7}	{8.5, 7}	{8.6, 7}	{8.7, 7}	{8.8, 7}	{8.9, 8}	{9, 8}	{9.1, 9}	{9.2, 9}	{9.3, 9}	{9.4, 9}	{9.5, 9}	{9.6, 9}	{9.7, 9}	{9.8, 9}	{9.9, 9}	{10, 9}	{}	{0, 10}	{0.1, 10}	{0.2, 10}	{0.3, 10}	{0.4, 10}	{0.5, 9}	{0.6, 9}	{0.7, 9}	{0.8, 9}	{0.9, 9}	{1, 9}	{1.1, 9}	{1.2, 9}	{1.3, 8}	{1.4, 8}	{1.5, 9}	{1.6, 9}	{1.7, 9}	{1.8, 9}	{1.9, 9}	{2, 9}	{2.1, 9}	{2.2, 9}	{2.3, 9}	{2.4, 9}	{2.5, 10}	{2.6, 9}	{2.7, 10}	{2.8, 10}	{2.9, 11}	{3, 12}	{3.1, 12}	{3.2, 12}	{3.3, 12}	{3.4, 12}	{3.5, 12}	{3.6, 12}	{3.7, 12}	{3.8, 12}	{3.9, 13}	{4, 13}	{4.1, 13}	{4.2, 14}	{4.3, 14}	{4.4, 14}	{4.5, 14}	{4.6, 14}	{4.7, 14}	{4.8, 14}	{4.9, 14}	{5, 14}	{5.1, 14}	{5.2, 15}	{5.3, 15}	{5.4, 15}	{5.5, 14}	{5.6, 14}	{5.7, 14}	{5.8, 14}	{5.9, 14}	{6, 15}	{6.1, 15}	{6.2, 15}	{6.3, 16}	{6.4, 16}	{6.5, 16}	{6.6, 16}	{6.7, 16}	{6.8, 16}	{6.9, 17}	{7, 17}	{7.1, 17}	{7.2, 18}	{7.3, 18}	{7.4, 18}	{7.5, 18}	{7.6, 18}	{7.7, 18}	{7.8, 18}	{7.9, 18}	{8, 17}	{8.1, 17}	{8.2, 17}	{8.3, 16}	{8.4, 16}	{8.5, 16}	{8.6, 16}	{8.7, 16}	{8.8, 16}	{8.9, 16}	{9, 17}	{9.1, 17}	{9.2, 17}	{9.3, 17}	{9.4, 17}	{9.5, 17}	{9.6, 17}	{9.7, 17}	{9.8, 17}	{9.9, 17}	{10, 16}	{}	{0, 10}	{0.1, 10}	{0.2, 10}	{0.3, 10}	{0.4, 10}	{0.5, 10}	{0.6, 10}	{0.7, 10}	{0.8, 10}	{0.9, 10}	{1, 10}	{1.1, 10}	{1.2, 10}	{1.3, 11}	{1.4, 11}	{1.5, 11}	{1.6, 11}	{1.7, 11}	{1.8, 10}	{1.9, 10}	{2, 10}	{2.1, 10}	{2.2, 10}	{2.3, 10}	{2.4, 10}	{2.5, 10}	{2.6, 10}	{2.7, 10}	{2.8, 10}	{2.9, 10}	{3, 11}	{3.1, 11}	{3.2, 11}	{3.3, 11}	{3.4, 11}	{3.5, 11}	{3.6, 11}	{3.7, 11}	{3.8, 11}	{3.9, 11}	{4, 11}	{4.1, 11}	{4.2, 11}	{4.3, 11}	{4.4, 11}	{4.5, 11}	{4.6, 11}	{4.7, 11}	{4.8, 11}	{4.9, 11}	{5, 9}	{5.1, 8}	{5.2, 8}	{5.3, 8}	{5.4, 8}	{5.5, 8}	{5.6, 7}	{5.7, 8}	{5.8, 8}	{5.9, 8}	{6, 8}	{6.1, 8}	{6.2, 8}	{6.3, 8}	{6.4, 7}	{6.5, 7}	{6.6, 7}	{6.7, 8}	{6.8, 8}	{6.9, 8}	{7, 8}	{7.1, 8}	{7.2, 8}	{7.3, 8}	{7.4, 8}	{7.5, 8}	{7.6, 8}	{7.7, 8}	{7.8, 8}	{7.9, 8}	{8, 8}	{8.1, 8}	{8.2, 8}	{8.3, 8}	{8.4, 8}	{8.5, 8}	{8.6, 8}	{8.7, 8}	{8.8, 8}	{8.9, 8}	{9, 8}	{9.1, 8}	{9.2, 8}	{9.3, 8}	{9.4, 9}	{9.5, 10}	{9.6, 10}	{9.7, 10}	{9.8, 10}	{9.9, 10}	{10, 10}	{}	{0, 10}	{0.1, 12}	{0.2, 10}	{0.3, 10}	{0.4, 10}	{0.5, 10}	{0.6, 10}	{0.7, 10}	{0.8, 10}	{0.9, 10}	{1, 11}	{1.1, 11}	{1.2, 11}	{1.3, 11}	{1.4, 11}	{1.5, 11}	{1.6, 11}	{1.7, 11}	{1.8, 11}	{1.9, 11}	{2, 11}	{2.1, 12}	{2.2, 12}	{2.3, 11}	{2.4, 11}	{2.5, 11}	{2.6, 11}	{2.7, 11}	{2.8, 11}	{2.9, 10}	{3, 10}	{3.1, 10}	{3.2, 10}	{3.3, 9}	{3.4, 9}	{3.5, 9}	{3.6, 8}	{3.7, 8}	{3.8, 8}	{3.9, 9}	{4, 10}	{4.1, 10}	{4.2, 10}	{4.3, 10}	{4.4, 10}	{4.5, 9}	{4.6, 9}	{4.7, 9}	{4.8, 9}	{4.9, 8}	{5, 8}	{5.1, 8}	{5.2, 8}	{5.3, 8}	{5.4, 8}	{5.5, 8}	{5.6, 8}	{5.7, 8}	{5.8, 8}	{5.9, 8}	{6, 7}	{6.1, 7}	{6.2, 6}	{6.3, 7}	{6.4, 7}	{6.5, 7}	{6.6, 7}	{6.7, 7}	{6.8, 7}	{6.9, 7}	{7, 7}	{7.1, 7}	{7.2, 7}	{7.3, 7}	{7.4, 7}	{7.5, 7}	{7.6, 7}	{7.7, 7}	{7.8, 7}	{7.9, 7}	{8, 7}	{8.1, 7}	{8.2, 7}	{8.3, 7}	{8.4, 7}	{8.5, 7}	{8.6, 7}	{8.7, 7}	{8.8, 7}	{8.9, 7}	{9, 7}	{9.1, 8}	{9.2, 8}	{9.3, 8}	{9.4, 8}	{9.5, 8}	{9.6, 8}	{9.7, 8}	{9.8, 8}	{9.9, 8}	{10, 8}	{}	{0, 10}	{0.1, 10}	{0.2, 10}	{0.3, 10}	{0.4, 10}	{0.5, 10}	{0.6, 10}	{0.7, 9}	{0.8, 9}	{0.9, 10}	{1, 10}	{1.1, 10}	{1.2, 10}	{1.3, 10}	{1.4, 10}	{1.5, 10}	{1.6, 10}	{1.7, 11}	{1.8, 11}	{1.9, 11}	{2, 11}	{2.1, 11}	{2.2, 11}	{2.3, 11}	{2.4, 11}	{2.5, 11}	{2.6, 12}	{2.7, 11}	{2.8, 11}	{2.9, 12}	{3, 12}	{3.1, 12}	{3.2, 12}	{3.3, 12}	{3.4, 12}	{3.5, 12}	{3.6, 12}	{3.7, 12}	{3.8, 12}	{3.9, 11}	{4, 11}	{4.1, 11}	{4.2, 11}	{4.3, 11}	{4.4, 11}	{4.5, 11}	{4.6, 11}	{4.7, 12}	{4.8, 12}	{4.9, 12}	{5, 12}	{5.1, 12}	{5.2, 12}	{5.3, 12}	{5.4, 13}	{5.5, 13}	{5.6, 13}	{5.7, 13}	{5.8, 13}	{5.9, 14}	{6, 13}	{6.1, 13}	{6.2, 13}	{6.3, 13}	{6.4, 13}	{6.5, 12}	{6.6, 12}	{6.7, 12}	{6.8, 12}	{6.9, 12}	{7, 12}	{7.1, 12}	{7.2, 12}	{7.3, 12}	{7.4, 12}	{7.5, 12}	{7.6, 12}	{7.7, 12}	{7.8, 12}	{7.9, 12}	{8, 12}	{8.1, 12}	{8.2, 12}	{8.3, 12}	{8.4, 12}	{8.5, 12}	{8.6, 11}	{8.7, 11}	{8.8, 11}	{8.9, 11}	{9, 11}	{9.1, 11}	{9.2, 11}	{9.3, 11}	{9.4, 11}	{9.5, 12}	{9.6, 12}	{9.7, 11}	{9.8, 11}	{9.9, 11}	{10, 11}	{}	{0, 10}	{0.1, 9}	{0.2, 9}	{0.3, 9}	{0.4, 9}	{0.5, 9}	{0.6, 10}	{0.7, 10}	{0.8, 10}	{0.9, 10}	{1, 8}	{1.1, 7}	{1.2, 8}	{1.3, 9}	{1.4, 9}	{1.5, 9}	{1.6, 8}	{1.7, 8}	{1.8, 8}	{1.9, 8}	{2, 8}	{2.1, 8}	{2.2, 7}	{2.3, 7}	{2.4, 7}	{2.5, 7}	{2.6, 7}	{2.7, 7}	{2.8, 7}	{2.9, 6}	{3, 6}	{3.1, 6}	{3.2, 6}	{3.3, 5}	{3.4, 5}	{3.5, 5}	{3.6, 6}	{3.7, 7}	{3.8, 7}	{3.9, 7}	{4, 7}	{4.1, 7}	{4.2, 7}	{4.3, 7}	{4.4, 9}	{4.5, 9}	{4.6, 8}	{4.7, 8}	{4.8, 9}	{4.9, 8}	{5, 8}	{5.1, 8}	{5.2, 8}	{5.3, 8}	{5.4, 8}	{5.5, 8}	{5.6, 8}	{5.7, 8}	{5.8, 8}	{5.9, 8}	{6, 8}	{6.1, 8}	{6.2, 8}	{6.3, 8}	{6.4, 7}	{6.5, 8}	{6.6, 8}	{6.7, 8}	{6.8, 8}	{6.9, 8}	{7, 8}	{7.1, 8}	{7.2, 8}	{7.3, 8}	{7.4, 8}	{7.5, 8}	{7.6, 8}	{7.7, 7}	{7.8, 7}	{7.9, 7}	{8, 7}	{8.1, 7}	{8.2, 7}	{8.3, 7}	{8.4, 7}	{8.5, 7}	{8.6, 7}	{8.7, 7}	{8.8, 7}	{8.9, 6}	{9, 6}	{9.1, 6}	{9.2, 6}	{9.3, 7}	{9.4, 7}	{9.5, 6}	{9.6, 6}	{9.7, 6}	{9.8, 6}	{9.9, 6}	{10, 6}	{}	{0, 10}	{0.1, 10}	{0.2, 9}	{0.3, 9}	{0.4, 9}	{0.5, 9}	{0.6, 9}	{0.7, 10}	{0.8, 10}	{0.9, 10}	{1, 10}	{1.1, 10}	{1.2, 10}	{1.3, 10}	{1.4, 10}	{1.5, 9}	{1.6, 10}	{1.7, 10}	{1.8, 10}	{1.9, 11}	{2, 10}	{2.1, 10}	{2.2, 10}	{2.3, 10}	{2.4, 10}	{2.5, 10}	{2.6, 10}	{2.7, 10}	{2.8, 10}	{2.9, 10}	{3, 11}	{3.1, 12}	{3.2, 12}	{3.3, 12}	{3.4, 12}	{3.5, 12}	{3.6, 12}	{3.7, 12}	{3.8, 12}	{3.9, 12}	{4, 11}	{4.1, 11}	{4.2, 11}	{4.3, 11}	{4.4, 11}	{4.5, 12}	{4.6, 12}	{4.7, 12}	{4.8, 12}	{4.9, 12}	{5, 12}	{5.1, 12}	{5.2, 12}	{5.3, 12}	{5.4, 11}	{5.5, 11}	{5.6, 11}	{5.7, 11}	{5.8, 11}	{5.9, 11}	{6, 11}	{6.1, 11}	{6.2, 11}	{6.3, 11}	{6.4, 11}	{6.5, 11}	{6.6, 11}	{6.7, 11}	{6.8, 11}	{6.9, 11}	{7, 11}	{7.1, 11}	{7.2, 11}	{7.3, 11}	{7.4, 11}	{7.5, 12}	{7.6, 12}	{7.7, 12}	{7.8, 13}	{7.9, 13}	{8, 13}	{8.1, 13}	{8.2, 13}	{8.3, 13}	{8.4, 12}	{8.5, 12}	{8.6, 11}	{8.7, 11}	{8.8, 11}	{8.9, 11}	{9, 11}	{9.1, 11}	{9.2, 10}	{9.3, 9}	{9.4, 9}	{9.5, 9}	{9.6, 9}	{9.7, 9}	{9.8, 9}	{9.9, 9}	{10, 9}	{}	{0, 10}	{0.1, 10}	{0.2, 10}	{0.3, 10}	{0.4, 10}	{0.5, 10}	{0.6, 10}	{0.7, 10}	{0.8, 10}	{0.9, 10}	{1, 10}	{1.1, 10}	{1.2, 9}	{1.3, 9}	{1.4, 9}	{1.5, 9}	{1.6, 8}	{1.7, 8}	{1.8, 8}	{1.9, 8}	{2, 8}	{2.1, 8}	{2.2, 9}	{2.3, 9}	{2.4, 10}	{2.5, 10}	{2.6, 10}	{2.7, 10}	{2.8, 10}	{2.9, 10}	{3, 10}	{3.1, 10}	{3.2, 9}	{3.3, 9}	{3.4, 9}	{3.5, 9}	{3.6, 9}	{3.7, 9}	{3.8, 9}	{3.9, 8}	{4, 8}	{4.1, 8}	{4.2, 8}	{4.3, 8}	{4.4, 7}	{4.5, 7}	{4.6, 7}	{4.7, 7}	{4.8, 7}	{4.9, 7}	{5, 7}	{5.1, 7}	{5.2, 7}	{5.3, 7}	{5.4, 7}	{5.5, 6}	{5.6, 6}	{5.7, 6}	{5.8, 6}	{5.9, 5}	{6, 5}	{6.1, 5}	{6.2, 5}	{6.3, 5}	{6.4, 5}	{6.5, 5}	{6.6, 5}	{6.7, 5}	{6.8, 5}	{6.9, 5}	{7, 5}	{7.1, 5}	{7.2, 5}	{7.3, 5}	{7.4, 5}	{7.5, 5}	{7.6, 5}	{7.7, 5}	{7.8, 6}	{7.9, 6}	{8, 5}	{8.1, 5}	{8.2, 5}	{8.3, 5}	{8.4, 5}	{8.5, 5}	{8.6, 5}	{8.7, 5}	{8.8, 5}	{8.9, 6}	{9, 6}	{9.1, 6}	{9.2, 6}	{9.3, 5}	{9.4, 5}	{9.5, 5}	{9.6, 6}	{9.7, 6}	{9.8, 6}	{9.9, 7}	{10, 7}	{}	{0, 10}	{0.1, 10}	{0.2, 9}	{0.3, 9}	{0.4, 9}	{0.5, 10}	{0.6, 10}	{0.7, 10}	{0.8, 10}	{0.9, 10}	{1, 10}	{1.1, 10}	{1.2, 10}	{1.3, 10}	{1.4, 10}	{1.5, 10}	{1.6, 10}	{1.7, 10}	{1.8, 10}	{1.9, 10}	{2, 10}	{2.1, 10}	{2.2, 10}	{2.3, 10}	{2.4, 10}	{2.5, 10}	{2.6, 10}	{2.7, 10}	{2.8, 10}	{2.9, 10}	{3, 10}	{3.1, 10}	{3.2, 10}	{3.3, 10}	{3.4, 10}	{3.5, 10}	{3.6, 10}	{3.7, 10}	{3.8, 10}	{3.9, 10}	{4, 9}	{4.1, 9}	{4.2, 9}	{4.3, 9}	{4.4, 9}	{4.5, 9}	{4.6, 9}	{4.7, 9}	{4.8, 9}	{4.9, 9}	{5, 9}	{5.1, 10}	{5.2, 10}	{5.3, 11}	{5.4, 11}	{5.5, 11}	{5.6, 11}	{5.7, 11}	{5.8, 11}	{5.9, 11}	{6, 11}	{6.1, 11}	{6.2, 11}	{6.3, 11}	{6.4, 11}	{6.5, 11}	{6.6, 12}	{6.7, 12}	{6.8, 12}	{6.9, 12}	{7, 13}	{7.1, 12}	{7.2, 11}	{7.3, 11}	{7.4, 11}	{7.5, 11}	{7.6, 11}	{7.7, 11}	{7.8, 12}	{7.9, 12}	{8, 12}	{8.1, 12}	{8.2, 12}	{8.3, 13}	{8.4, 13}	{8.5, 13}	{8.6, 12}	{8.7, 12}	{8.8, 11}	{8.9, 11}	{9, 11}	{9.1, 11}	{9.2, 11}	{9.3, 11}	{9.4, 11}	{9.5, 11}	{9.6, 12}	{9.7, 12}	{9.8, 12}	{9.9, 12}	{10, 11}	{}	{0, 10}	{0.1, 10}	{0.2, 10}	{0.3, 10}	{0.4, 10}	{0.5, 10}	{0.6, 10}	{0.7, 10}	{0.8, 11}	{0.9, 10}	{1, 8}	{1.1, 8}	{1.2, 9}	{1.3, 9}	{1.4, 9}	{1.5, 9}	{1.6, 9}	{1.7, 9}	{1.8, 8}	{1.9, 8}	{2, 8}	{2.1, 8}	{2.2, 8}	{2.3, 9}	{2.4, 9}	{2.5, 8}	{2.6, 8}	{2.7, 8}	{2.8, 8}	{2.9, 8}	{3, 10}	{3.1, 10}	{3.2, 10}	{3.3, 10}	{3.4, 10}	{3.5, 10}	{3.6, 10}	{3.7, 10}	{3.8, 10}	{3.9, 10}	{4, 10}	{4.1, 8}	{4.2, 8}	{4.3, 8}	{4.4, 8}	{4.5, 8}	{4.6, 8}	{4.7, 8}	{4.8, 8}	{4.9, 8}	{5, 8}	{5.1, 8}	{5.2, 8}	{5.3, 8}	{5.4, 8}	{5.5, 8}	{5.6, 8}	{5.7, 8}	{5.8, 8}	{5.9, 8}	{6, 8}	{6.1, 10}	{6.2, 10}	{6.3, 10}	{6.4, 10}	{6.5, 10}	{6.6, 9}	{6.7, 9}	{6.8, 9}	{6.9, 9}	{7, 8}	{7.1, 7}	{7.2, 7}	{7.3, 6}	{7.4, 5}	{7.5, 5}	{7.6, 5}	{7.7, 6}	{7.8, 6}	{7.9, 6}	{8, 6}	{8.1, 6}	{8.2, 6}	{8.3, 6}	{8.4, 6}	{8.5, 5}	{8.6, 5}	{8.7, 5}	{8.8, 5}	{8.9, 5}	{9, 5}	{9.1, 5}	{9.2, 5}	{9.3, 5}	{9.4, 5}	{9.5, 5}	{9.6, 5}	{9.7, 5}	{9.8, 4}	{9.9, 4}	{10, 4}	{}	{0, 10}	{0.1, 11}	{0.2, 11}	{0.3, 11}	{0.4, 11}	{0.5, 11}	{0.6, 11}	{0.7, 12}	{0.8, 12}	{0.9, 11}	{1, 11}	{1.1, 11}	{1.2, 11}	{1.3, 10}	{1.4, 10}	{1.5, 10}	{1.6, 10}	{1.7, 10}	{1.8, 11}	{1.9, 11}	{2, 11}	{2.1, 11}	{2.2, 10}	{2.3, 10}	{2.4, 10}	{2.5, 10}	{2.6, 10}	{2.7, 10}	{2.8, 10}	{2.9, 10}	{3, 10}	{3.1, 10}	{3.2, 12}	{3.3, 12}	{3.4, 12}	{3.5, 12}	{3.6, 12}	{3.7, 12}	{3.8, 12}	{3.9, 12}	{4, 12}	{4.1, 12}	{4.2, 12}	{4.3, 12}	{4.4, 13}	{4.5, 13}	{4.6, 13}	{4.7, 14}	{4.8, 15}	{4.9, 15}	{5, 15}	{5.1, 15}	{5.2, 15}	{5.3, 15}	{5.4, 15}	{5.5, 15}	{5.6, 15}	{5.7, 15}	{5.8, 15}	{5.9, 15}	{6, 15}	{6.1, 15}	{6.2, 14}	{6.3, 14}	{6.4, 14}	{6.5, 13}	{6.6, 13}	{6.7, 13}	{6.8, 13}	{6.9, 13}	{7, 13}	{7.1, 13}	{7.2, 13}	{7.3, 14}	{7.4, 14}	{7.5, 14}	{7.6, 14}	{7.7, 14}	{7.8, 14}	{7.9, 14}	{8, 14}	{8.1, 13}	{8.2, 13}	{8.3, 13}	{8.4, 13}	{8.5, 13}	{8.6, 13}	{8.7, 13}	{8.8, 13}	{8.9, 12}	{9, 12}	{9.1, 12}	{9.2, 12}	{9.3, 12}	{9.4, 11}	{9.5, 10}	{9.6, 10}	{9.7, 11}	{9.8, 11}	{9.9, 11}	{10, 11}	{}	{0, 10}	{0.1, 10}	{0.2, 10}	{0.3, 10}	{0.4, 10}	{0.5, 10}	{0.6, 10}	{0.7, 10}	{0.8, 10}	{0.9, 10}	{1, 10}	{1.1, 10}	{1.2, 10}	{1.3, 10}	{1.4, 10}	{1.5, 10}	{1.6, 9}	{1.7, 9}	{1.8, 9}	{1.9, 9}	{2, 9}	{2.1, 9}	{2.2, 10}	{2.3, 10}	{2.4, 10}	{2.5, 10}	{2.6, 10}	{2.7, 10}	{2.8, 10}	{2.9, 10}	{3, 9}	{3.1, 9}	{3.2, 9}	{3.3, 8}	{3.4, 7}	{3.5, 7}	{3.6, 9}	{3.7, 9}	{3.8, 9}	{3.9, 8}	{4, 8}	{4.1, 8}	{4.2, 8}	{4.3, 7}	{4.4, 7}	{4.5, 7}	{4.6, 7}	{4.7, 7}	{4.8, 7}	{4.9, 7}	{5, 7}	{5.1, 7}	{5.2, 7}	{5.3, 6}	{5.4, 6}	{5.5, 7}	{5.6, 9}	{5.7, 9}	{5.8, 9}	{5.9, 9}	{6, 9}	{6.1, 9}	{6.2, 9}	{6.3, 9}	{6.4, 9}	{6.5, 9}	{6.6, 9}	{6.7, 8}	{6.8, 8}	{6.9, 8}	{7, 8}	{7.1, 8}	{7.2, 8}	{7.3, 9}	{7.4, 9}	{7.5, 9}	{7.6, 10}	{7.7, 10}	{7.8, 9}	{7.9, 8}	{8, 8}	{8.1, 8}	{8.2, 7}	{8.3, 7}	{8.4, 7}	{8.5, 7}	{8.6, 7}	{8.7, 7}	{8.8, 6}	{8.9, 6}	{9, 6}	{9.1, 6}	{9.2, 6}	{9.3, 6}	{9.4, 6}	{9.5, 6}	{9.6, 6}	{9.7, 6}	{9.8, 6}	{9.9, 6}	{10, 6}	{}	{0, 10}	{0.1, 10}	{0.2, 9}	{0.3, 9}	{0.4, 9}	{0.5, 9}	{0.6, 9}	{0.7, 9}	{0.8, 9}	{0.9, 9}	{1, 9}	{1.1, 9}	{1.2, 9}	{1.3, 9}	{1.4, 9}	{1.5, 9}	{1.6, 10}	{1.7, 10}	{1.8, 10}	{1.9, 10}	{2, 10}	{2.1, 10}	{2.2, 11}	{2.3, 11}	{2.4, 9}	{2.5, 9}	{2.6, 9}	{2.7, 9}	{2.8, 9}	{2.9, 10}	{3, 10}	{3.1, 10}	{3.2, 10}	{3.3, 10}	{3.4, 10}	{3.5, 10}	{3.6, 10}	{3.7, 10}	{3.8, 10}	{3.9, 10}	{4, 10}	{4.1, 10}	{4.2, 10}	{4.3, 10}	{4.4, 10}	{4.5, 9}	{4.6, 9}	{4.7, 8}	{4.8, 8}	{4.9, 8}	{5, 8}	{5.1, 8}	{5.2, 8}	{5.3, 8}	{5.4, 8}	{5.5, 8}	{5.6, 8}	{5.7, 8}	{5.8, 8}	{5.9, 8}	{6, 8}	{6.1, 8}	{6.2, 8}	{6.3, 8}	{6.4, 8}	{6.5, 8}	{6.6, 8}	{6.7, 8}	{6.8, 8}	{6.9, 9}	{7, 9}	{7.1, 9}	{7.2, 9}	{7.3, 8}	{7.4, 7}	{7.5, 7}	{7.6, 8}	{7.7, 8}	{7.8, 8}	{7.9, 8}	{8, 8}	{8.1, 8}	{8.2, 8}	{8.3, 8}	{8.4, 8}	{8.5, 8}	{8.6, 8}	{8.7, 8}	{8.8, 8}	{8.9, 8}	{9, 7}	{9.1, 8}	{9.2, 8}	{9.3, 8}	{9.4, 8}	{9.5, 8}	{9.6, 8}	{9.7, 7}	{9.8, 7}	{9.9, 7}	{10, 7}	{}	{0, 10}	{0.1, 10}	{0.2, 10}	{0.3, 10}	{0.4, 10}	{0.5, 10}	{0.6, 8}	{0.7, 8}	{0.8, 8}	{0.9, 8}	{1, 8}	{1.1, 8}	{1.2, 8}	{1.3, 8}	{1.4, 8}	{1.5, 8}	{1.6, 8}	{1.7, 8}	{1.8, 8}	{1.9, 8}	{2, 8}	{2.1, 8}	{2.2, 8}	{2.3, 8}	{2.4, 8}	{2.5, 7}	{2.6, 7}	{2.7, 7}	{2.8, 6}	{2.9, 6}	{3, 6}	{3.1, 6}	{3.2, 6}	{3.3, 6}	{3.4, 7}	{3.5, 7}	{3.6, 7}	{3.7, 8}	{3.8, 8}	{3.9, 8}	{4, 8}	{4.1, 8}	{4.2, 8}	{4.3, 9}	{4.4, 9}	{4.5, 9}	{4.6, 9}	{4.7, 9}	{4.8, 8}	{4.9, 8}	{5, 7}	{5.1, 7}	{5.2, 7}	{5.3, 7}	{5.4, 7}	{5.5, 7}	{5.6, 7}	{5.7, 7}	{5.8, 8}	{5.9, 8}	{6, 8}	{6.1, 8}	{6.2, 9}	{6.3, 9}	{6.4, 9}	{6.5, 9}	{6.6, 9}	{6.7, 9}	{6.8, 9}	{6.9, 9}	{7, 9}	{7.1, 9}	{7.2, 9}	{7.3, 9}	{7.4, 9}	{7.5, 9}	{7.6, 9}	{7.7, 9}	{7.8, 8}	{7.9, 8}	{8, 8}	{8.1, 8}	{8.2, 8}	{8.3, 8}	{8.4, 8}	{8.5, 8}	{8.6, 8}	{8.7, 9}	{8.8, 9}	{8.9, 9}	{9, 9}	{9.1, 9}	{9.2, 9}	{9.3, 9}	{9.4, 9}	{9.5, 9}	{9.6, 9}	{9.7, 9}	{9.8, 9}	{9.9, 9}	{10, 9}	{}	{0, 10}	{0.1, 10}	{0.2, 10}	{0.3, 10}	{0.4, 10}	{0.5, 10}	{0.6, 10}	{0.7, 10}	{0.8, 10}	{0.9, 10}	{1, 11}	{1.1, 11}	{1.2, 11}	{1.3, 11}	{1.4, 11}	{1.5, 11}	{1.6, 10}	{1.7, 10}	{1.8, 10}	{1.9, 10}	{2, 10}	{2.1, 11}	{2.2, 12}	{2.3, 12}	{2.4, 12}	{2.5, 12}	{2.6, 12}	{2.7, 12}	{2.8, 12}	{2.9, 12}	{3, 12}	{3.1, 12}	{3.2, 12}	{3.3, 12}	{3.4, 13}	{3.5, 14}	{3.6, 14}	{3.7, 14}	{3.8, 14}	{3.9, 14}	{4, 14}	{4.1, 14}	{4.2, 15}	{4.3, 15}	{4.4, 15}	{4.5, 14}	{4.6, 14}	{4.7, 14}	{4.8, 14}	{4.9, 14}	{5, 14}	{5.1, 14}	{5.2, 14}	{5.3, 14}	{5.4, 14}	{5.5, 14}	{5.6, 14}	{5.7, 14}	{5.8, 14}	{5.9, 14}	{6, 14}	{6.1, 14}	{6.2, 14}	{6.3, 13}	{6.4, 13}	{6.5, 13}	{6.6, 13}	{6.7, 13}	{6.8, 13}	{6.9, 13}	{7, 13}	{7.1, 13}	{7.2, 13}	{7.3, 13}	{7.4, 13}	{7.5, 12}	{7.6, 12}	{7.7, 13}	{7.8, 13}	{7.9, 13}	{8, 13}	{8.1, 13}	{8.2, 13}	{8.3, 13}	{8.4, 13}	{8.5, 13}	{8.6, 14}	{8.7, 14}	{8.8, 13}	{8.9, 14}	{9, 14}	{9.1, 14}	{9.2, 14}	{9.3, 14}	{9.4, 14}	{9.5, 15}	{9.6, 16}	{9.7, 16}	{9.8, 16}	{9.9, 16}	{10, 15}	{}	{0, 10}	{0.1, 10}	{0.2, 10}	{0.3, 10}	{0.4, 9}	{0.5, 9}	{0.6, 9}	{0.7, 9}	{0.8, 9}	{0.9, 9}	{1, 9}	{1.1, 9}	{1.2, 9}	{1.3, 9}	{1.4, 9}	{1.5, 9}	{1.6, 9}	{1.7, 9}	{1.8, 9}	{1.9, 9}	{2, 9}	{2.1, 9}	{2.2, 9}	{2.3, 9}	{2.4, 9}	{2.5, 10}	{2.6, 10}	{2.7, 10}	{2.8, 10}	{2.9, 10}	{3, 10}	{3.1, 10}	{3.2, 10}	{3.3, 11}	{3.4, 11}	{3.5, 11}	{3.6, 11}	{3.7, 11}	{3.8, 12}	{3.9, 12}	{4, 12}	{4.1, 12}	{4.2, 12}	{4.3, 12}	{4.4, 13}	{4.5, 13}	{4.6, 13}	{4.7, 12}	{4.8, 11}	{4.9, 11}	{5, 11}	{5.1, 11}	{5.2, 10}	{5.3, 9}	{5.4, 9}	{5.5, 9}	{5.6, 10}	{5.7, 10}	{5.8, 10}	{5.9, 10}	{6, 10}	{6.1, 10}	{6.2, 10}	{6.3, 9}	{6.4, 9}	{6.5, 9}	{6.6, 10}	{6.7, 10}	{6.8, 10}	{6.9, 11}	{7
[truncated: 9,108,406 more chars]
